# Supplementary material for: Combining next-generation sequencing and single-molecule sequencing to explore brown plant hopper responses to contrasting genotypes of japonica rice
Source: BMC Genomics. 2019 Aug 29;20:682. doi: 10.1186/s12864-019-6049-7 (PMC6716848; doi:10.1186/s12864-019-6049-7)
Supplement: Supplementary file 2 — Table S1. Optimization of sequences’ structure. (XLSX 1879 kb) [file 12864_2019_6049_MOESM2_ESM.xlsx]

## Sheet: Table S1
Table S1. Optimization of sequences's structure
Gene ID	3' or 5'end	Scaffold	Strand	Original region	Extended region	Reads ID
gene3	5'	NW_019105540.1	+	156556-157949	156556-159015	PB.3.2|NW_019105540.1:86913-159026(+)|c160193/f1p8/4950
gene3	5'	NW_019105540.1	+	156556-157949	156556-159015	PB.3.2|NW_019105540.1:86913-159026(+)|c160193/f1p8/4950
gene3	3'	NW_019105540.1	+	117597-117716	117594-117666	PB.3.4|NW_019105540.1:117594-157004(+)|c55708/f1p7/2181
gene3	3'	NW_019105540.1	+	130218-130324	130092-130324	PB.3.4|NW_019105540.1:117594-157004(+)|c55708/f1p7/2181
gene3	3'	NW_019105540.1	+	117597-117716	117595-117716	PB.3.6|NW_019105540.1:117595-159136(+)|c124734/f1p8/4444
gene3	5'	NW_019105540.1	+	156556-157949	156556-159146	PB.3.6|NW_019105540.1:117595-159136(+)|c124734/f1p8/4444
gene3	5'	NW_019105540.1	+	156556-157949	156556-159146	PB.3.6|NW_019105540.1:117595-159136(+)|c124734/f1p8/4444
gene3	3'	NW_019105540.1	+	130218-130324	130104-130324	PB.3.10|NW_019105540.1:129826-159015(+)|c109803/f1p8/4260
gene3	5'	NW_019105540.1	+	156556-157949	156556-159015	PB.3.10|NW_019105540.1:129826-159015(+)|c109803/f1p8/4260
gene3	5'	NW_019105540.1	+	156556-157949	156556-159015	PB.3.10|NW_019105540.1:129826-159015(+)|c109803/f1p8/4260
gene3	3'	NW_019105540.1	+	130218-130324	130139-130324	PB.3.11|NW_019105540.1:129830-159026(+)|c115127/f1p8/4260
gene3	5'	NW_019105540.1	+	156556-157949	156556-159026	PB.3.11|NW_019105540.1:129830-159026(+)|c115127/f1p8/4260
gene3	5'	NW_019105540.1	+	156556-157949	156556-159026	PB.3.11|NW_019105540.1:129830-159026(+)|c115127/f1p8/4260
gene3	5'	NW_019105540.1	+	156556-157949	156556-159242	PB.3.12|NW_019105540.1:129851-158687(+)|c134696/f1p8/4451
gene3	5'	NW_019105540.1	+	156556-157949	156556-159242	PB.3.12|NW_019105540.1:129851-158687(+)|c134696/f1p8/4451
gene3	3'	NW_019105540.1	+	141166-141417	141069-141417	PB.3.14|NW_019105540.1:129875-159136(+)|c132341/f1p8/4299
gene3	5'	NW_019105540.1	+	156556-157949	156556-159147	PB.3.14|NW_019105540.1:129875-159136(+)|c132341/f1p8/4299
gene3	3'	NW_019105540.1	+	141166-141417	141069-141417	PB.3.14|NW_019105540.1:129875-159136(+)|c132341/f1p8/4299
gene3	5'	NW_019105540.1	+	156556-157949	156556-159147	PB.3.14|NW_019105540.1:129875-159136(+)|c132341/f1p8/4299
gene3	3'	NW_019105540.1	+	130218-130324	129972-130324	PB.3.17|NW_019105540.1:129982-159016(+)|c141966/f1p8/4517
gene3	5'	NW_019105540.1	+	156556-157949	156556-159146	PB.3.17|NW_019105540.1:129982-159016(+)|c141966/f1p8/4517
gene3	5'	NW_019105540.1	+	156556-157949	156556-159146	PB.3.17|NW_019105540.1:129982-159016(+)|c141966/f1p8/4517
gene3	5'	NW_019105540.1	+	156556-157949	156556-158476	PB.3.18|NW_019105540.1:139668-158382(+)|c100855/f1p8/3504
gene3	5'	NW_019105540.1	+	156556-157949	156556-158476	PB.3.18|NW_019105540.1:139668-158382(+)|c100855/f1p8/3504
gene3	3'	NW_019105540.1	+	141166-141417	140946-141417	PB.3.21|NW_019105540.1:140946-159016(+)|c111469/f1p8/4218
gene3	5'	NW_019105540.1	+	156556-157949	156556-159016	PB.3.21|NW_019105540.1:140946-159016(+)|c111469/f1p8/4218
gene7	5'	NW_019105540.1	+	266220-266504	266220-266583	PB.3.23|NW_019105540.1:161665-274788(+)|c164836/f1p17/5234
gene7	5'	NW_019105540.1	+	271430-272176	271430-274783	PB.3.23|NW_019105540.1:161665-274788(+)|c164836/f1p17/5234
gene7	3'	NW_019105540.1	+	233472-233658	233435-233658	PB.3.24|NW_019105540.1:233435-274816(+)|c24754/f2p17/5070
gene7	5'	NW_019105540.1	+	266220-266504	266220-266587	PB.3.24|NW_019105540.1:233435-274816(+)|c24754/f2p17/5070
gene7	3'	NW_019105540.1	+	270050-270185	269881-270185	PB.3.24|NW_019105540.1:233435-274816(+)|c24754/f2p17/5070
gene7	5'	NW_019105540.1	+	271430-272176	271430-274788	PB.3.24|NW_019105540.1:233435-274816(+)|c24754/f2p17/5070
gene7	3'	NW_019105540.1	+	233472-233658	233435-233658	PB.3.25|NW_019105540.1:233435-274817(+)|c165051/f1p17/5085
gene7	5'	NW_019105540.1	+	266220-266504	266220-266601	PB.3.25|NW_019105540.1:233435-274817(+)|c165051/f1p17/5085
gene7	3'	NW_019105540.1	+	270050-270185	269980-270185	PB.3.25|NW_019105540.1:233435-274817(+)|c165051/f1p17/5085
gene7	5'	NW_019105540.1	+	271430-272176	271430-274809	PB.3.25|NW_019105540.1:233435-274817(+)|c165051/f1p17/5085
gene7	3'	NW_019105540.1	+	233472-233658	233436-233658	PB.3.26|NW_019105540.1:233436-274784(+)|c149532/f1p17/5062
gene7	5'	NW_019105540.1	+	266220-266504	266220-266587	PB.3.26|NW_019105540.1:233436-274784(+)|c149532/f1p17/5062
gene7	3'	NW_019105540.1	+	270050-270185	269864-270185	PB.3.26|NW_019105540.1:233436-274784(+)|c149532/f1p17/5062
gene7	5'	NW_019105540.1	+	271430-272176	271430-274786	PB.3.26|NW_019105540.1:233436-274784(+)|c149532/f1p17/5062
gene7	3'	NW_019105540.1	+	233472-233658	233469-233658	PB.3.27|NW_019105540.1:233469-274786(+)|c23967/f13p17/5023
gene7	5'	NW_019105540.1	+	266220-266504	266220-266717	PB.3.27|NW_019105540.1:233469-274786(+)|c23967/f13p17/5023
gene7	3'	NW_019105540.1	+	270050-270185	269980-270185	PB.3.27|NW_019105540.1:233469-274786(+)|c23967/f13p17/5023
gene7	5'	NW_019105540.1	+	271430-272176	271430-274786	PB.3.27|NW_019105540.1:233469-274786(+)|c23967/f13p17/5023
gene7	5'	NW_019105540.1	+	266220-266504	266220-266656	PB.3.28|NW_019105540.1:233514-274817(+)|c23688/f2p17/5029
gene7	3'	NW_019105540.1	+	270050-270185	269934-270185	PB.3.28|NW_019105540.1:233514-274817(+)|c23688/f2p17/5029
gene7	5'	NW_019105540.1	+	271430-272176	271430-274817	PB.3.28|NW_019105540.1:233514-274817(+)|c23688/f2p17/5029
gene7	3'	NW_019105540.1	+	253287-253393	253279-253393	PB.3.29|NW_019105540.1:253287-274782(+)|c21309/f2p17/4508
gene7	5'	NW_019105540.1	+	266220-266504	266220-266717	PB.3.29|NW_019105540.1:253287-274782(+)|c21309/f2p17/4508
gene7	5'	NW_019105540.1	+	271430-272176	271430-274782	PB.3.29|NW_019105540.1:253287-274782(+)|c21309/f2p17/4508
gene7	5'	NW_019105540.1	+	266220-266504	266220-266638	PB.3.30|NW_019105540.1:253291-274783(+)|c139871/f1p17/4491
gene7	3'	NW_019105540.1	+	270050-270185	269980-270185	PB.3.30|NW_019105540.1:253291-274783(+)|c139871/f1p17/4491
gene7	5'	NW_019105540.1	+	271430-272176	271430-274783	PB.3.30|NW_019105540.1:253291-274783(+)|c139871/f1p17/4491
gene8	5'	NW_019105540.1	+	401612-403028	401612-403197	PB.4.1|NW_019105540.1:352665-403071(+)|c102971/f1p2/3319
gene10	5'	NW_019105540.1	+	536082-537524	536082-538512	PB.7.1|NW_019105540.1:500728-537560(+)|c97048/f1p13/3282
gene12	3'	NW_019105540.1	-	600485-601244	600025-601244	PB.9.14|NW_019105540.1:600826-664891(-)|c150984/f1p18/4836
gene12	3'	NW_019105540.1	-	602203-602314	602162-602314	PB.9.14|NW_019105540.1:600826-664891(-)|c150984/f1p18/4836
gene12	3'	NW_019105540.1	-	600485-601244	600025-601244	PB.9.14|NW_019105540.1:600826-664891(-)|c150984/f1p18/4836
gene12	3'	NW_019105540.1	-	602203-602314	602162-602314	PB.9.14|NW_019105540.1:600826-664891(-)|c150984/f1p18/4836
gene12	3'	NW_019105540.1	-	600485-601244	600025-601244	PB.9.14|NW_019105540.1:600826-664891(-)|c150984/f1p18/4836
gene12	3'	NW_019105540.1	-	602203-602314	602162-602314	PB.9.14|NW_019105540.1:600826-664891(-)|c150984/f1p18/4836
gene12	3'	NW_019105540.1	-	600485-601244	600025-601244	PB.9.14|NW_019105540.1:600826-664891(-)|c150984/f1p18/4836
gene12	3'	NW_019105540.1	-	602203-602314	602162-602314	PB.9.14|NW_019105540.1:600826-664891(-)|c150984/f1p18/4836
gene12	3'	NW_019105540.1	-	600485-601244	600025-601244	PB.9.14|NW_019105540.1:600826-664891(-)|c150984/f1p18/4836
gene12	3'	NW_019105540.1	-	602203-602314	602162-602314	PB.9.14|NW_019105540.1:600826-664891(-)|c150984/f1p18/4836
gene12	3'	NW_019105540.1	-	600485-601244	600025-601244	PB.9.14|NW_019105540.1:600826-664891(-)|c150984/f1p18/4836
gene12	3'	NW_019105540.1	-	600485-601244	600025-601244	PB.9.14|NW_019105540.1:600826-664891(-)|c150984/f1p18/4836
gene12	3'	NW_019105540.1	-	602203-602314	602162-602314	PB.9.14|NW_019105540.1:600826-664891(-)|c150984/f1p18/4836
gene12	3'	NW_019105540.1	-	602237-602314	602162-602314	PB.9.14|NW_019105540.1:600826-664891(-)|c150984/f1p18/4836
gene12	3'	NW_019105540.1	-	605126-605211	605036-605211	PB.9.14|NW_019105540.1:600826-664891(-)|c150984/f1p18/4836
gene12	3'	NW_019105540.1	-	600485-601244	600026-601244	PB.9.6|NW_019105540.1:600825-664900(-)|c154830/f1p18/4831
gene12	3'	NW_019105540.1	-	600485-601244	600026-601244	PB.9.6|NW_019105540.1:600825-664900(-)|c154830/f1p18/4831
gene12	3'	NW_019105540.1	-	600485-601244	600026-601244	PB.9.6|NW_019105540.1:600825-664900(-)|c154830/f1p18/4831
gene12	3'	NW_019105540.1	-	600485-601244	600026-601244	PB.9.6|NW_019105540.1:600825-664900(-)|c154830/f1p18/4831
gene12	3'	NW_019105540.1	-	600485-601244	600026-601244	PB.9.6|NW_019105540.1:600825-664900(-)|c154830/f1p18/4831
gene12	3'	NW_019105540.1	-	600485-601244	600026-601244	PB.9.6|NW_019105540.1:600825-664900(-)|c154830/f1p18/4831
gene12	3'	NW_019105540.1	-	600485-601244	600026-601244	PB.9.6|NW_019105540.1:600825-664900(-)|c154830/f1p18/4831
gene12	3'	NW_019105540.1	-	602237-602314	602203-602314	PB.9.6|NW_019105540.1:600825-664900(-)|c154830/f1p18/4831
gene12	3'	NW_019105540.1	-	605126-605211	605036-605211	PB.9.6|NW_019105540.1:600825-664900(-)|c154830/f1p18/4831
gene12	5'	NW_019105540.1	-	631410-631551	631410-632511	PB.9.3|NW_019105540.1:600817-639670(-)|c145339/f1p7/4570
gene12	5'	NW_019105540.1	-	631410-631551	631410-632511	PB.9.3|NW_019105540.1:600817-639670(-)|c145339/f1p7/4570
gene12	5'	NW_019105540.1	-	631410-631551	631410-632511	PB.9.3|NW_019105540.1:600817-639670(-)|c145339/f1p7/4570
gene12	5'	NW_019105540.1	-	631410-631551	631410-632511	PB.9.3|NW_019105540.1:600817-639670(-)|c145339/f1p7/4570
gene12	5'	NW_019105540.1	-	631410-631551	631410-632511	PB.9.3|NW_019105540.1:600817-639670(-)|c145339/f1p7/4570
gene12	5'	NW_019105540.1	-	631410-631551	631410-632511	PB.9.3|NW_019105540.1:600817-639670(-)|c145339/f1p7/4570
gene12	5'	NW_019105540.1	-	631410-631551	631410-632511	PB.9.3|NW_019105540.1:600817-639670(-)|c145339/f1p7/4570
gene12	3'	NW_019105540.1	-	602237-602314	602203-602314	PB.9.3|NW_019105540.1:600817-639670(-)|c145339/f1p7/4570
gene12	5'	NW_019105540.1	-	631410-631551	631410-632511	PB.9.3|NW_019105540.1:600817-639670(-)|c145339/f1p7/4570
gene12	3'	NW_019105540.1	-	605126-605211	605036-605211	PB.9.3|NW_019105540.1:600817-639670(-)|c145339/f1p7/4570
gene12	5'	NW_019105540.1	-	631410-631551	631410-632511	PB.9.3|NW_019105540.1:600817-639670(-)|c145339/f1p7/4570
gene12	3'	NW_019105540.1	-	602237-602314	602203-602314	PB.9.5|NW_019105540.1:600825-638867(-)|c102313/f1p7/3558
gene12	3'	NW_019105540.1	-	605126-605211	605036-605211	PB.9.5|NW_019105540.1:600825-638867(-)|c102313/f1p7/3558
gene12	3'	NW_019105540.1	-	602203-602314	602162-602314	PB.9.7|NW_019105540.1:600825-679979(-)|c105317/f1p7/4058
gene12	5'	NW_019105540.1	-	679636-679887	679636-679980	PB.9.7|NW_019105540.1:600825-679979(-)|c105317/f1p7/4058
gene12	3'	NW_019105540.1	-	602203-602314	602162-602314	PB.9.7|NW_019105540.1:600825-679979(-)|c105317/f1p7/4058
gene12	5'	NW_019105540.1	-	679636-679887	679636-679980	PB.9.7|NW_019105540.1:600825-679979(-)|c105317/f1p7/4058
gene12	3'	NW_019105540.1	-	602203-602314	602162-602314	PB.9.7|NW_019105540.1:600825-679979(-)|c105317/f1p7/4058
gene12	5'	NW_019105540.1	-	679636-679887	679636-679980	PB.9.7|NW_019105540.1:600825-679979(-)|c105317/f1p7/4058
gene12	3'	NW_019105540.1	-	602203-602314	602162-602314	PB.9.7|NW_019105540.1:600825-679979(-)|c105317/f1p7/4058
gene12	5'	NW_019105540.1	-	679636-679887	679636-679980	PB.9.7|NW_019105540.1:600825-679979(-)|c105317/f1p7/4058
gene12	3'	NW_019105540.1	-	602203-602314	602162-602314	PB.9.7|NW_019105540.1:600825-679979(-)|c105317/f1p7/4058
gene12	5'	NW_019105540.1	-	679636-679887	679636-679980	PB.9.7|NW_019105540.1:600825-679979(-)|c105317/f1p7/4058
gene12	5'	NW_019105540.1	-	679636-679887	679636-679980	PB.9.7|NW_019105540.1:600825-679979(-)|c105317/f1p7/4058
gene12	3'	NW_019105540.1	-	602203-602314	602162-602314	PB.9.7|NW_019105540.1:600825-679979(-)|c105317/f1p7/4058
gene12	3'	NW_019105540.1	-	602237-602314	602162-602314	PB.9.7|NW_019105540.1:600825-679979(-)|c105317/f1p7/4058
gene12	5'	NW_019105540.1	-	679636-679920	679636-679980	PB.9.7|NW_019105540.1:600825-679979(-)|c105317/f1p7/4058
gene12	3'	NW_019105540.1	-	605126-605211	605036-605211	PB.9.7|NW_019105540.1:600825-679979(-)|c105317/f1p7/4058
gene12	5'	NW_019105540.1	-	679636-679920	679636-679980	PB.9.7|NW_019105540.1:600825-679979(-)|c105317/f1p7/4058
gene12	3'	NW_019105540.1	-	602203-602314	602162-602314	PB.9.4|NW_019105540.1:600817-680002(-)|c112764/f1p7/4200
gene12	5'	NW_019105540.1	-	679636-679887	679636-680002	PB.9.4|NW_019105540.1:600817-680002(-)|c112764/f1p7/4200
gene12	3'	NW_019105540.1	-	602203-602314	602162-602314	PB.9.4|NW_019105540.1:600817-680002(-)|c112764/f1p7/4200
gene12	5'	NW_019105540.1	-	679636-679887	679636-680002	PB.9.4|NW_019105540.1:600817-680002(-)|c112764/f1p7/4200
gene12	3'	NW_019105540.1	-	602203-602314	602162-602314	PB.9.4|NW_019105540.1:600817-680002(-)|c112764/f1p7/4200
gene12	5'	NW_019105540.1	-	679636-679887	679636-680002	PB.9.4|NW_019105540.1:600817-680002(-)|c112764/f1p7/4200
gene12	3'	NW_019105540.1	-	602203-602314	602162-602314	PB.9.4|NW_019105540.1:600817-680002(-)|c112764/f1p7/4200
gene12	5'	NW_019105540.1	-	679636-679887	679636-680002	PB.9.4|NW_019105540.1:600817-680002(-)|c112764/f1p7/4200
gene12	3'	NW_019105540.1	-	602203-602314	602162-602314	PB.9.4|NW_019105540.1:600817-680002(-)|c112764/f1p7/4200
gene12	5'	NW_019105540.1	-	679636-679887	679636-680002	PB.9.4|NW_019105540.1:600817-680002(-)|c112764/f1p7/4200
gene12	5'	NW_019105540.1	-	679636-679887	679636-680002	PB.9.4|NW_019105540.1:600817-680002(-)|c112764/f1p7/4200
gene12	3'	NW_019105540.1	-	602203-602314	602162-602314	PB.9.4|NW_019105540.1:600817-680002(-)|c112764/f1p7/4200
gene12	3'	NW_019105540.1	-	602237-602314	602162-602314	PB.9.4|NW_019105540.1:600817-680002(-)|c112764/f1p7/4200
gene12	5'	NW_019105540.1	-	679636-679920	679636-680002	PB.9.4|NW_019105540.1:600817-680002(-)|c112764/f1p7/4200
gene12	3'	NW_019105540.1	-	605126-605211	605036-605211	PB.9.4|NW_019105540.1:600817-680002(-)|c112764/f1p7/4200
gene12	5'	NW_019105540.1	-	679636-679920	679636-680002	PB.9.4|NW_019105540.1:600817-680002(-)|c112764/f1p7/4200
gene12	3'	NW_019105540.1	-	606969-607100	606964-607100	PB.9.8|NW_019105540.1:600825-664901(-)|c127836/f1p7/3969
gene12	3'	NW_019105540.1	-	606969-607100	606964-607100	PB.9.8|NW_019105540.1:600825-664901(-)|c127836/f1p7/3969
gene12	3'	NW_019105540.1	-	606969-607100	606964-607100	PB.9.8|NW_019105540.1:600825-664901(-)|c127836/f1p7/3969
gene12	3'	NW_019105540.1	-	606969-607100	606964-607100	PB.9.8|NW_019105540.1:600825-664901(-)|c127836/f1p7/3969
gene12	3'	NW_019105540.1	-	606969-607100	606964-607100	PB.9.8|NW_019105540.1:600825-664901(-)|c127836/f1p7/3969
gene12	3'	NW_019105540.1	-	606969-607100	606964-607100	PB.9.8|NW_019105540.1:600825-664901(-)|c127836/f1p7/3969
gene12	3'	NW_019105540.1	-	606969-607100	606964-607100	PB.9.8|NW_019105540.1:600825-664901(-)|c127836/f1p7/3969
gene12	5'	NW_019105540.1	-	664545-664886	664545-664901	PB.9.8|NW_019105540.1:600825-664901(-)|c127836/f1p7/3969
gene12	3'	NW_019105540.1	-	602237-602314	602203-602314	PB.9.8|NW_019105540.1:600825-664901(-)|c127836/f1p7/3969
gene12	5'	NW_019105540.1	-	679636-679887	679636-680002	PB.9.9|NW_019105540.1:600825-680002(-)|c131863/f1p7/4272
gene12	5'	NW_019105540.1	-	679636-679887	679636-680002	PB.9.9|NW_019105540.1:600825-680002(-)|c131863/f1p7/4272
gene12	5'	NW_019105540.1	-	679636-679887	679636-680002	PB.9.9|NW_019105540.1:600825-680002(-)|c131863/f1p7/4272
gene12	5'	NW_019105540.1	-	679636-679887	679636-680002	PB.9.9|NW_019105540.1:600825-680002(-)|c131863/f1p7/4272
gene12	5'	NW_019105540.1	-	679636-679887	679636-680002	PB.9.9|NW_019105540.1:600825-680002(-)|c131863/f1p7/4272
gene12	5'	NW_019105540.1	-	679636-679887	679636-680002	PB.9.9|NW_019105540.1:600825-680002(-)|c131863/f1p7/4272
gene12	3'	NW_019105540.1	-	602237-602314	602203-602314	PB.9.9|NW_019105540.1:600825-680002(-)|c131863/f1p7/4272
gene12	5'	NW_019105540.1	-	679636-679920	679636-680002	PB.9.9|NW_019105540.1:600825-680002(-)|c131863/f1p7/4272
gene12	3'	NW_019105540.1	-	605126-605211	605036-605211	PB.9.9|NW_019105540.1:600825-680002(-)|c131863/f1p7/4272
gene12	5'	NW_019105540.1	-	679636-679920	679636-680002	PB.9.9|NW_019105540.1:600825-680002(-)|c131863/f1p7/4272
gene12	5'	NW_019105540.1	-	631410-631551	631410-632584	PB.9.10|NW_019105540.1:600825-639988(-)|c157522/f1p7/5010
gene12	5'	NW_019105540.1	-	631410-631551	631410-632584	PB.9.10|NW_019105540.1:600825-639988(-)|c157522/f1p7/5010
gene12	5'	NW_019105540.1	-	631410-631551	631410-632584	PB.9.10|NW_019105540.1:600825-639988(-)|c157522/f1p7/5010
gene12	5'	NW_019105540.1	-	631410-631551	631410-632584	PB.9.10|NW_019105540.1:600825-639988(-)|c157522/f1p7/5010
gene12	5'	NW_019105540.1	-	631410-631551	631410-632584	PB.9.10|NW_019105540.1:600825-639988(-)|c157522/f1p7/5010
gene12	5'	NW_019105540.1	-	631410-631551	631410-632584	PB.9.10|NW_019105540.1:600825-639988(-)|c157522/f1p7/5010
gene12	5'	NW_019105540.1	-	631410-631551	631410-632584	PB.9.10|NW_019105540.1:600825-639988(-)|c157522/f1p7/5010
gene12	3'	NW_019105540.1	-	602237-602314	602203-602314	PB.9.10|NW_019105540.1:600825-639988(-)|c157522/f1p7/5010
gene12	5'	NW_019105540.1	-	631410-631551	631410-632584	PB.9.10|NW_019105540.1:600825-639988(-)|c157522/f1p7/5010
gene12	3'	NW_019105540.1	-	605126-605211	605036-605211	PB.9.10|NW_019105540.1:600825-639988(-)|c157522/f1p7/5010
gene12	5'	NW_019105540.1	-	631410-631551	631410-632584	PB.9.10|NW_019105540.1:600825-639988(-)|c157522/f1p7/5010
gene12	3'	NW_019105540.1	-	602237-602314	602203-602314	PB.9.11|NW_019105540.1:600825-703364(-)|c171956/f1p9/5541
gene12	3'	NW_019105540.1	-	605126-605211	605036-605211	PB.9.11|NW_019105540.1:600825-703364(-)|c171956/f1p9/5541
gene12	5'	NW_019105540.1	-	695037-695208	695037-695223	PB.9.11|NW_019105540.1:600825-703364(-)|c171956/f1p9/5541
gene12	3'	NW_019105540.1	-	700766-700925	700765-700925	PB.9.11|NW_019105540.1:600825-703364(-)|c171956/f1p9/5541
gene12	3'	NW_019105540.1	-	602203-602314	602162-602314	PB.9.12|NW_019105540.1:600826-679987(-)|c14394/f2p7/4175
gene12	3'	NW_019105540.1	-	605036-605211	604973-605211	PB.9.12|NW_019105540.1:600826-679987(-)|c14394/f2p7/4175
gene12	5'	NW_019105540.1	-	679636-679887	679636-680001	PB.9.12|NW_019105540.1:600826-679987(-)|c14394/f2p7/4175
gene12	3'	NW_019105540.1	-	602203-602314	602162-602314	PB.9.12|NW_019105540.1:600826-679987(-)|c14394/f2p7/4175
gene12	3'	NW_019105540.1	-	605036-605211	604973-605211	PB.9.12|NW_019105540.1:600826-679987(-)|c14394/f2p7/4175
gene12	5'	NW_019105540.1	-	679636-679887	679636-680001	PB.9.12|NW_019105540.1:600826-679987(-)|c14394/f2p7/4175
gene12	3'	NW_019105540.1	-	602203-602314	602162-602314	PB.9.12|NW_019105540.1:600826-679987(-)|c14394/f2p7/4175
gene12	3'	NW_019105540.1	-	605036-605211	604973-605211	PB.9.12|NW_019105540.1:600826-679987(-)|c14394/f2p7/4175
gene12	5'	NW_019105540.1	-	679636-679887	679636-680001	PB.9.12|NW_019105540.1:600826-679987(-)|c14394/f2p7/4175
gene12	3'	NW_019105540.1	-	602203-602314	602162-602314	PB.9.12|NW_019105540.1:600826-679987(-)|c14394/f2p7/4175
gene12	3'	NW_019105540.1	-	605036-605211	604973-605211	PB.9.12|NW_019105540.1:600826-679987(-)|c14394/f2p7/4175
gene12	5'	NW_019105540.1	-	679636-679887	679636-680001	PB.9.12|NW_019105540.1:600826-679987(-)|c14394/f2p7/4175
gene12	3'	NW_019105540.1	-	602203-602314	602162-602314	PB.9.12|NW_019105540.1:600826-679987(-)|c14394/f2p7/4175
gene12	3'	NW_019105540.1	-	605036-605211	604973-605211	PB.9.12|NW_019105540.1:600826-679987(-)|c14394/f2p7/4175
gene12	5'	NW_019105540.1	-	679636-679887	679636-680001	PB.9.12|NW_019105540.1:600826-679987(-)|c14394/f2p7/4175
gene12	3'	NW_019105540.1	-	605036-605211	604973-605211	PB.9.12|NW_019105540.1:600826-679987(-)|c14394/f2p7/4175
gene12	5'	NW_019105540.1	-	679636-679887	679636-680001	PB.9.12|NW_019105540.1:600826-679987(-)|c14394/f2p7/4175
gene12	3'	NW_019105540.1	-	602203-602314	602162-602314	PB.9.12|NW_019105540.1:600826-679987(-)|c14394/f2p7/4175
gene12	3'	NW_019105540.1	-	605036-605211	604973-605211	PB.9.12|NW_019105540.1:600826-679987(-)|c14394/f2p7/4175
gene12	3'	NW_019105540.1	-	602237-602314	602162-602314	PB.9.12|NW_019105540.1:600826-679987(-)|c14394/f2p7/4175
gene12	5'	NW_019105540.1	-	679636-679920	679636-680001	PB.9.12|NW_019105540.1:600826-679987(-)|c14394/f2p7/4175
gene12	3'	NW_019105540.1	-	605126-605211	604973-605211	PB.9.12|NW_019105540.1:600826-679987(-)|c14394/f2p7/4175
gene12	5'	NW_019105540.1	-	679636-679920	679636-680001	PB.9.12|NW_019105540.1:600826-679987(-)|c14394/f2p7/4175
gene12	5'	NW_019105540.1	-	679636-679887	679636-680023	PB.9.13|NW_019105540.1:600826-680023(-)|c106827/f2p7/4064
gene12	5'	NW_019105540.1	-	679636-679887	679636-680023	PB.9.13|NW_019105540.1:600826-680023(-)|c106827/f2p7/4064
gene12	5'	NW_019105540.1	-	679636-679887	679636-680023	PB.9.13|NW_019105540.1:600826-680023(-)|c106827/f2p7/4064
gene12	5'	NW_019105540.1	-	679636-679887	679636-680023	PB.9.13|NW_019105540.1:600826-680023(-)|c106827/f2p7/4064
gene12	5'	NW_019105540.1	-	679636-679887	679636-680023	PB.9.13|NW_019105540.1:600826-680023(-)|c106827/f2p7/4064
gene12	5'	NW_019105540.1	-	679636-679887	679636-680023	PB.9.13|NW_019105540.1:600826-680023(-)|c106827/f2p7/4064
gene12	3'	NW_019105540.1	-	602237-602314	602203-602314	PB.9.13|NW_019105540.1:600826-680023(-)|c106827/f2p7/4064
gene12	5'	NW_019105540.1	-	679636-679920	679636-680023	PB.9.13|NW_019105540.1:600826-680023(-)|c106827/f2p7/4064
gene12	3'	NW_019105540.1	-	605126-605211	605036-605211	PB.9.13|NW_019105540.1:600826-680023(-)|c106827/f2p7/4064
gene12	5'	NW_019105540.1	-	679636-679920	679636-680023	PB.9.13|NW_019105540.1:600826-680023(-)|c106827/f2p7/4064
gene12	5'	NW_019105540.1	-	664545-664886	664545-664907	PB.9.15|NW_019105540.1:600827-664904(-)|c112435/f1p7/4163
gene12	3'	NW_019105540.1	-	602237-602314	602203-602314	PB.9.15|NW_019105540.1:600827-664904(-)|c112435/f1p7/4163
gene12	3'	NW_019105540.1	-	605126-605211	605036-605211	PB.9.15|NW_019105540.1:600827-664904(-)|c112435/f1p7/4163
gene12	3'	NW_019105540.1	-	627907-628027	626768-628027	PB.9.17|NW_019105540.1:626768-664901(-)|c56316/f1p5/2154
gene12	3'	NW_019105540.1	-	627907-628027	626768-628027	PB.9.17|NW_019105540.1:626768-664901(-)|c56316/f1p5/2154
gene12	3'	NW_019105540.1	-	627907-628027	626768-628027	PB.9.17|NW_019105540.1:626768-664901(-)|c56316/f1p5/2154
gene12	3'	NW_019105540.1	-	627907-628027	626768-628027	PB.9.17|NW_019105540.1:626768-664901(-)|c56316/f1p5/2154
gene12	3'	NW_019105540.1	-	627907-628027	626768-628027	PB.9.17|NW_019105540.1:626768-664901(-)|c56316/f1p5/2154
gene12	3'	NW_019105540.1	-	627907-628027	626768-628027	PB.9.17|NW_019105540.1:626768-664901(-)|c56316/f1p5/2154
gene12	3'	NW_019105540.1	-	627907-628027	626768-628027	PB.9.17|NW_019105540.1:626768-664901(-)|c56316/f1p5/2154
gene12	5'	NW_019105540.1	-	664545-664886	664545-664901	PB.9.17|NW_019105540.1:626768-664901(-)|c56316/f1p5/2154
gene12	3'	NW_019105540.1	-	627907-628027	626768-628027	PB.9.17|NW_019105540.1:626768-664901(-)|c56316/f1p5/2154
gene12	3'	NW_019105540.1	-	627907-628027	626768-628027	PB.9.17|NW_019105540.1:626768-664901(-)|c56316/f1p5/2154
gene13	5'	NW_019105540.1	-	695037-695208	695037-695223	PB.9.19|NW_019105540.1:682570-698170(-)|c99964/f1p2/3234
gene13	3'	NW_019105540.1	-	682565-684528	682460-684528	PB.9.18|NW_019105540.1:682568-703376(-)|c109080/f1p2/3880
gene13	5'	NW_019105540.1	-	695037-695208	695037-695223	PB.9.18|NW_019105540.1:682568-703376(-)|c109080/f1p2/3880
gene13	3'	NW_019105540.1	-	700766-700925	700765-700925	PB.9.18|NW_019105540.1:682568-703376(-)|c109080/f1p2/3880
gene14	5'	NW_019105540.1	+	737462-739320	737462-739862	PB.10.1|NW_019105540.1:720280-739862(+)|c93578/f1p28/3115
gene14	5'	NW_019105540.1	+	737462-739320	737462-739862	PB.10.3|NW_019105540.1:720297-739862(+)|c91933/f1p31/3103
gene14	3'	NW_019105540.1	+	734393-734584	734389-734584	PB.10.4|NW_019105540.1:728670-739856(+)|c83350/f1p3/2765
gene14	5'	NW_019105540.1	+	737462-739320	737462-739863	PB.10.4|NW_019105540.1:728670-739856(+)|c83350/f1p3/2765
gene15	3'	NW_019105540.1	-	741147-741447	741141-741447	PB.11.1|NW_019105540.1:741141-798209(-)|c10996/f14p2/3147
gene15	5'	NW_019105540.1	-	769226-769276	769226-769402	PB.11.1|NW_019105540.1:741141-798209(-)|c10996/f14p2/3147
gene15	3'	NW_019105540.1	-	777398-777489	777396-777489	PB.11.1|NW_019105540.1:741141-798209(-)|c10996/f14p2/3147
gene15	5'	NW_019105540.1	-	797791-798190	797791-798209	PB.11.1|NW_019105540.1:741141-798209(-)|c10996/f14p2/3147
gene17	3'	NW_019105540.1	-	845338-846128	844608-846128	PB.12.1|NW_019105540.1:844620-852379(-)|c74852/f1p0/2585
gene17	5'	NW_019105540.1	-	851838-852359	851838-852379	PB.12.1|NW_019105540.1:844620-852379(-)|c74852/f1p0/2585
gene22	3'	NW_019105540.1	-	1001881-1004388	1001860-1004236	PB.17.3|NW_019105540.1:1001868-1004236(-)|c64588/f1p0/2311
gene29	5'	NW_019105540.1	+	1345256-1348488	1347157-1351592	PB.20.1|NW_019105540.1:1347157-1351592(+)|c131225/f1p3/4419
gene31	3'	NW_019105540.1	-	1529127-1531312	1528011-1531312	PB.21.7|NW_019105540.1:1528650-1569518(-)|c123817/f1p0/4381
gene31	5'	NW_019105540.1	-	1569032-1569512	1569032-1569520	PB.21.7|NW_019105540.1:1528650-1569518(-)|c123817/f1p0/4381
gene31	5'	NW_019105540.1	-	1569032-1569512	1569032-1569520	PB.21.7|NW_019105540.1:1528650-1569518(-)|c123817/f1p0/4381
gene31	3'	NW_019105540.1	-	1529127-1531312	1528025-1531312	PB.21.8|NW_019105540.1:1528650-1575786(-)|c159676/f1p0/4864
gene35	3'	NW_019105540.1	-	1612365-1612889	1611617-1612889	PB.22.1|NW_019105540.1:1611617-1621584(-)|c85273/f1p0/2625
gene35	5'	NW_019105540.1	-	1621282-1621533	1621282-1621589	PB.22.1|NW_019105540.1:1611617-1621584(-)|c85273/f1p0/2625
gene38	3'	NW_019105540.1	+	1673542-1673693	1673531-1673693	PB.23.1|NW_019105540.1:1673541-1692274(+)|c85543/f1p1/2627
gene39	3'	NW_019105540.1	-	1707206-1707249	1707068-1707223	PB.24.1|NW_019105540.1:1687329-1707223(-)|c8550/f3p0/2783
gene42	3'	NW_019105540.1	+	1728266-1728754	1728249-1728754	PB.25.1|NW_019105540.1:1728250-1773424(+)|c2904/f3p6/1858
gene42	3'	NW_019105540.1	+	1728266-1728754	1728250-1728754	PB.25.3|NW_019105540.1:1728250-1799375(+)|c158499/f1p6/4953
gene42	5'	NW_019105540.1	+	1798185-1799308	1798185-1799374	PB.25.3|NW_019105540.1:1728250-1799375(+)|c158499/f1p6/4953
gene42	5'	NW_019105540.1	+	1772447-1773763	1773697-1779437	PB.25.5|NW_019105540.1:1773697-1779437(+)|c173338/f1p3/5786
gene48	3' and 5'	NW_019105541.1	+	75747-76070	74777-76936	PB.28.1|NW_019105541.1:74777-76936(+)|c55496/f1p0/2159
gene48	3'	NW_019105541.1	+	198952-199134	198944-199134	PB.29.1|NW_019105541.1:198952-224513(+)|c26151/f2p5/5672
gene48	5'	NW_019105541.1	+	222465-222757	222465-224503	PB.29.1|NW_019105541.1:198952-224513(+)|c26151/f2p5/5672
gene49	5'	NW_019105541.1	-	243029-243320	243029-243347	PB.30.1|NW_019105541.1:226858-243339(-)|c40423/f1p4/1764
gene52	3'	NW_019105541.1	+	261574-261800	261546-261800	PB.32.1|NW_019105541.1:261549-266647(+)|c73747/f1p3/2362
gene56	3'	NW_019105541.1	-	322886-322955	322880-322955	PB.34.2|NW_019105541.1:319251-346623(-)|c163851/f1p16/5398
gene56	5'	NW_019105541.1	-	319237-322821	319251-322825	PB.34.2|NW_019105541.1:319251-346623(-)|c163851/f1p16/5398
gene56	3'	NW_019105541.1	-	322886-322955	322880-322955	PB.34.3|NW_019105541.1:319276-346620(-)|c157203/f1p16/5421
gene56	5'	NW_019105541.1	-	319237-322821	319253-322825	PB.34.3|NW_019105541.1:319276-346620(-)|c157203/f1p16/5421
gene56	3'	NW_019105541.1	-	319237-322831	319181-322825	PB.34.1|NW_019105541.1:319240-346624(-)|c174120/f1p16/5617
gene56	3'	NW_019105541.1	-	322886-322955	322880-322955	PB.34.1|NW_019105541.1:319240-346624(-)|c174120/f1p16/5617
gene56	3' and 5'	NW_019105541.1	-	319237-322821	319181-322825	PB.34.1|NW_019105541.1:319240-346624(-)|c174120/f1p16/5617
gene56	3'	NW_019105541.1	-	322886-322955	322880-322955	PB.34.7|NW_019105541.1:319915-346588(-)|c150675/f1p15/4997
gene56	3'	NW_019105541.1	-	346564-346627	346422-346588	PB.34.7|NW_019105541.1:319915-346588(-)|c150675/f1p15/4997
gene56	5'	NW_019105541.1	-	319237-322821	319915-322825	PB.34.7|NW_019105541.1:319915-346588(-)|c150675/f1p15/4997
gene56	3'	NW_019105541.1	-	346564-346627	346422-346588	PB.34.7|NW_019105541.1:319915-346588(-)|c150675/f1p15/4997
gene57	3'	NW_019105541.1	+	346868-346908	346837-346908	PB.35.1|NW_019105541.1:346851-371489(+)|c73797/f1p2/2413
gene57	5'	NW_019105541.1	+	364057-364256	364057-364257	PB.35.1|NW_019105541.1:346851-371489(+)|c73797/f1p2/2413
gene57	3'	NW_019105541.1	+	367003-367226	367001-367226	PB.35.1|NW_019105541.1:346851-371489(+)|c73797/f1p2/2413
gene57	5'	NW_019105541.1	+	371277-371489	371277-371770	PB.35.1|NW_019105541.1:346851-371489(+)|c73797/f1p2/2413
gene57	5'	NW_019105541.1	+	364057-364256	364057-364257	PB.35.1|NW_019105541.1:346851-371489(+)|c73797/f1p2/2413
gene57	3'	NW_019105541.1	+	367003-367226	367001-367226	PB.35.1|NW_019105541.1:346851-371489(+)|c73797/f1p2/2413
gene57	5'	NW_019105541.1	+	371277-371489	371277-371770	PB.35.1|NW_019105541.1:346851-371489(+)|c73797/f1p2/2413
gene57	3'	NW_019105541.1	+	346868-346908	346867-346899	PB.35.2|NW_019105541.1:346867-371489(+)|c6130/f2p2/2403
gene57	5'	NW_019105541.1	+	364057-364256	364057-364257	PB.35.2|NW_019105541.1:346867-371489(+)|c6130/f2p2/2403
gene57	3'	NW_019105541.1	+	367003-367226	367001-367226	PB.35.2|NW_019105541.1:346867-371489(+)|c6130/f2p2/2403
gene57	5'	NW_019105541.1	+	371277-371489	371277-371771	PB.35.2|NW_019105541.1:346867-371489(+)|c6130/f2p2/2403
gene57	5'	NW_019105541.1	+	364057-364256	364057-364257	PB.35.2|NW_019105541.1:346867-371489(+)|c6130/f2p2/2403
gene57	3'	NW_019105541.1	+	367003-367226	367001-367226	PB.35.2|NW_019105541.1:346867-371489(+)|c6130/f2p2/2403
gene57	5'	NW_019105541.1	+	371277-371489	371277-371771	PB.35.2|NW_019105541.1:346867-371489(+)|c6130/f2p2/2403
gene59	3'	NW_019105541.1	+	383474-383585	383366-383585	PB.36.1|NW_019105541.1:383380-407224(+)|c98624/f1p1/3270
gene59	3'	NW_019105541.1	+	394768-394867	394700-394867	PB.36.1|NW_019105541.1:383380-407224(+)|c98624/f1p1/3270
gene59	3'	NW_019105541.1	+	394768-394867	394700-394867	PB.36.2|NW_019105541.1:389182-399932(+)|c40379/f1p1/1713
gene59	5'	NW_019105541.1	+	399710-399823	399710-399932	PB.36.2|NW_019105541.1:389182-399932(+)|c40379/f1p1/1713
gene59	3'	NW_019105541.1	+	394768-394867	394700-394867	PB.36.3|NW_019105541.1:391741-407239(+)|c55488/f1p1/2123
gene61	3'	NW_019105541.1	-	408228-408452	408174-408452	PB.37.1|NW_019105541.1:408174-422243(-)|c39278/f1p1/1412
gene61	5'	NW_019105541.1	-	422072-422229	422072-422243	PB.37.1|NW_019105541.1:408174-422243(-)|c39278/f1p1/1412
gene61	3'	NW_019105541.1	-	408259-408452	408174-408452	PB.37.1|NW_019105541.1:408174-422243(-)|c39278/f1p1/1412
gene61	5'	NW_019105541.1	-	420955-421063	420955-421106	PB.37.1|NW_019105541.1:408174-422243(-)|c39278/f1p1/1412
gene61	5'	NW_019105541.1	-	422072-422229	422072-422243	PB.37.1|NW_019105541.1:408174-422243(-)|c39278/f1p1/1412
gene62	3'	NW_019105541.1	+	439680-439808	439669-439808	PB.38.1|NW_019105541.1:439692-456832(+)|c74659/f1p0/2534
gene62	5'	NW_019105541.1	+	540111-540194	540111-540224	PB.41.1|NW_019105541.1:505876-550810(+)|c169681/f1p18/5394
gene62	5'	NW_019105541.1	+	540111-540194	540111-540224	PB.41.2|NW_019105541.1:507915-550816(+)|c171814/f1p18/5600
gene62	3'	NW_019105541.1	+	541765-541851	541638-541851	PB.41.2|NW_019105541.1:507915-550816(+)|c171814/f1p18/5600
gene62	5'	NW_019105541.1	+	540111-540194	540111-540224	PB.41.3|NW_019105541.1:516155-557354(+)|c111311/f1p18/4357
gene62	3'	NW_019105541.1	+	541765-541851	541638-541851	PB.41.3|NW_019105541.1:516155-557354(+)|c111311/f1p18/4357
gene62	3'	NW_019105541.1	+	527955-528128	527938-528128	PB.41.4|NW_019105541.1:527953-550810(+)|c102737/f1p17/3660
gene62	5'	NW_019105541.1	+	540111-540194	540111-540224	PB.41.4|NW_019105541.1:527953-550810(+)|c102737/f1p17/3660
gene62	3'	NW_019105541.1	+	541765-541851	541638-541851	PB.41.4|NW_019105541.1:527953-550810(+)|c102737/f1p17/3660
gene63	5'	NW_019105541.1	+	559601-559762	559601-559834	PB.41.5|NW_019105541.1:551924-559834(+)|c31451/f1p0/1023
gene67	3'	NW_019105541.1	-	630958-632930	630934-632930	PB.42.1|NW_019105541.1:630960-653535(-)|c81819/f1p9/2750
gene68	3'	NW_019105541.1	-	663870-669225	660880-666493	PB.43.2|NW_019105541.1:660880-666493(-)|c172860/f1p10/5562
gene68	3'	NW_019105541.1	-	663870-669225	663862-669225	PB.43.3|NW_019105541.1:663861-686719(-)|c176523/f1p10/5893
gene69	3'	NW_019105541.1	+	873707-873792	873682-873792	PB.45.1|NW_019105541.1:873682-1057888(+)|c163394/f1p4/5170
gene72	3'	NW_019105541.1	-	1093631-1096512	1093443-1096236	PB.47.2|NW_019105541.1:1090339-1096236(-)|c12308/f2p15/3605
gene72	3'	NW_019105541.1	-	1093631-1096512	1093447-1096512	PB.47.4|NW_019105541.1:1090353-1112528(-)|c26610/f3p15/6540
gene72	5'	NW_019105541.1	-	1112257-1112524	1112257-1113315	PB.47.4|NW_019105541.1:1090353-1112528(-)|c26610/f3p15/6540
gene72	3'	NW_019105541.1	-	1093631-1096512	1093443-1096512	PB.47.1|NW_019105541.1:1090338-1112528(-)|c26771/f6p15/6540
gene72	5'	NW_019105541.1	-	1112257-1112524	1112257-1113326	PB.47.1|NW_019105541.1:1090338-1112528(-)|c26771/f6p15/6540
gene72	3'	NW_019105541.1	-	1093631-1096512	1093443-1094863	PB.47.6|NW_019105541.1:1090360-1094863(-)|c4752/f3p13/2214
gene72	3'	NW_019105541.1	-	1093631-1096512	1093443-1096512	PB.47.3|NW_019105541.1:1090340-1112528(-)|c26601/f3p15/6607
gene72	5'	NW_019105541.1	-	1112257-1112524	1112257-1113359	PB.47.3|NW_019105541.1:1090340-1112528(-)|c26601/f3p15/6607
gene72	5'	NW_019105541.1	-	1112257-1112524	1112257-1113326	PB.47.7|NW_019105541.1:1093908-1112528(-)|c168440/f1p13/5333
gene74	3'	NW_019105541.1	+	1166116-1166198	1165777-1166198	PB.48.9|NW_019105541.1:1166114-1216453(+)|c17733/f2p1/4404
gene74	5'	NW_019105541.1	+	1215285-1215494	1215296-1216453	PB.48.9|NW_019105541.1:1166114-1216453(+)|c17733/f2p1/4404
gene74	3'	NW_019105541.1	+	1166116-1166198	1165693-1166198	PB.48.11|NW_019105541.1:1166114-1210462(+)|c24361/f5p24/5188
gene74	3'	NW_019105541.1	+	1166116-1166198	1165776-1166198	PB.48.12|NW_019105541.1:1166114-1215467(+)|c67291/f1p286/3345
gene74	3'	NW_019105541.1	+	1166116-1166198	1165777-1166162	PB.48.15|NW_019105541.1:1166114-1215474(+)|c96970/f1p0/3333
gene74	3'	NW_019105541.1	+	1166116-1166198	1165778-1166198	PB.48.20|NW_019105541.1:1166114-1215470(+)|c95950/f1p3/3411
gene74	5'	NW_019105541.1	+	1198067-1198184	1198067-1198224	PB.48.20|NW_019105541.1:1166114-1215470(+)|c95950/f1p3/3411
gene74	3'	NW_019105541.1	+	1166116-1166198	1165831-1166198	PB.48.21|NW_019105541.1:1166114-1216321(+)|c103901/f1p138/3728
gene74	5'	NW_019105541.1	+	1215285-1215494	1215285-1216321	PB.48.21|NW_019105541.1:1166114-1216321(+)|c103901/f1p138/3728
gene74	3'	NW_019105541.1	+	1166116-1166198	1165782-1166198	PB.48.22|NW_019105541.1:1166114-1216455(+)|c110634/f1p328/4365
gene74	3' and 5'	NW_019105541.1	+	1215285-1215494	1215265-1216455	PB.48.22|NW_019105541.1:1166114-1216455(+)|c110634/f1p328/4365
gene74	3'	NW_019105541.1	+	1166116-1166198	1165777-1166198	PB.48.23|NW_019105541.1:1166114-1216447(+)|c104008/f1p420/4294
gene74	5'	NW_019105541.1	+	1215285-1215494	1215285-1215601	PB.48.23|NW_019105541.1:1166114-1216447(+)|c104008/f1p420/4294
gene74	3'	NW_019105541.1	+	1166116-1166198	1165776-1166198	PB.48.24|NW_019105541.1:1166114-1216394(+)|c111027/f1p261/4388
gene74	5'	NW_019105541.1	+	1215285-1215494	1215285-1216246	PB.48.24|NW_019105541.1:1166114-1216394(+)|c111027/f1p261/4388
gene74	3'	NW_019105541.1	+	1166116-1166198	1165778-1166198	PB.48.25|NW_019105541.1:1166114-1216319(+)|c114887/f1p17/4265
gene74	5'	NW_019105541.1	+	1215285-1215494	1215306-1216319	PB.48.25|NW_019105541.1:1166114-1216319(+)|c114887/f1p17/4265
gene74	3'	NW_019105541.1	+	1166116-1166198	1165775-1166198	PB.48.26|NW_019105541.1:1166114-1216323(+)|c130436/f1p67/4172
gene74	5'	NW_019105541.1	+	1215285-1215494	1215285-1215535	PB.48.26|NW_019105541.1:1166114-1216323(+)|c130436/f1p67/4172
gene74	3'	NW_019105541.1	+	1166116-1166198	1165777-1166198	PB.48.27|NW_019105541.1:1166114-1218545(+)|c125739/f1p35/4389
gene74	5'	NW_019105541.1	+	1215285-1215494	1215285-1216448	PB.48.27|NW_019105541.1:1166114-1218545(+)|c125739/f1p35/4389
gene74	3'	NW_019105541.1	+	1166116-1166198	1165778-1166198	PB.48.28|NW_019105541.1:1166114-1199191(+)|c128631/f1p2/4277
gene74	5'	NW_019105541.1	+	1198067-1198184	1198067-1199191	PB.48.28|NW_019105541.1:1166114-1199191(+)|c128631/f1p2/4277
gene74	3'	NW_019105541.1	+	1166116-1166198	1165779-1166198	PB.48.5|NW_019105541.1:1166114-1216462(+)|c132523/f1p18/4492
gene74	5'	NW_019105541.1	+	1215285-1215494	1215285-1216542	PB.48.5|NW_019105541.1:1166114-1216462(+)|c132523/f1p18/4492
gene74	3'	NW_019105541.1	+	1166116-1166198	1165819-1166198	PB.48.29|NW_019105541.1:1166114-1216454(+)|c129699/f1p160/4364
gene74	5'	NW_019105541.1	+	1215285-1215494	1215285-1216454	PB.48.29|NW_019105541.1:1166114-1216454(+)|c129699/f1p160/4364
gene74	3'	NW_019105541.1	+	1166116-1166198	1165776-1166198	PB.48.30|NW_019105541.1:1166114-1216453(+)|c126930/f1p0/4374
gene74	5'	NW_019105541.1	+	1215285-1215494	1215296-1216453	PB.48.30|NW_019105541.1:1166114-1216453(+)|c126930/f1p0/4374
gene74	3'	NW_019105541.1	+	1166116-1166198	1165779-1166198	PB.48.31|NW_019105541.1:1166114-1216454(+)|c132951/f1p1/4391
gene74	5'	NW_019105541.1	+	1215285-1215494	1215285-1216454	PB.48.31|NW_019105541.1:1166114-1216454(+)|c132951/f1p1/4391
gene74	3'	NW_019105541.1	+	1166116-1166198	1165776-1166198	PB.48.17|NW_019105541.1:1166114-1215458(+)|c133950/f1p2/4387
gene74	5'	NW_019105541.1	+	1215285-1215494	1215285-1216452	PB.48.17|NW_019105541.1:1166114-1215458(+)|c133950/f1p2/4387
gene74	3'	NW_019105541.1	+	1166116-1166198	1165778-1166198	PB.48.3|NW_019105541.1:1166114-1216478(+)|c134032/f1p92/4612
gene74	5'	NW_019105541.1	+	1215285-1215494	1215285-1216781	PB.48.3|NW_019105541.1:1166114-1216478(+)|c134032/f1p92/4612
gene74	3'	NW_019105541.1	+	1166116-1166198	1165777-1166198	PB.48.33|NW_019105541.1:1166114-1225160(+)|c134055/f1p126/4359
gene74	5'	NW_019105541.1	+	1215285-1215494	1215285-1216313	PB.48.33|NW_019105541.1:1166114-1225160(+)|c134055/f1p126/4359
gene74	3' and 5'	NW_019105541.1	+	1166116-1166198	1165811-1166202	PB.48.34|NW_019105541.1:1166114-1216453(+)|c141560/f1p482/4294
gene74	5'	NW_019105541.1	+	1215285-1215494	1215285-1216453	PB.48.34|NW_019105541.1:1166114-1216453(+)|c141560/f1p482/4294
gene74	3'	NW_019105541.1	+	1166116-1166198	1165650-1166198	PB.48.36|NW_019105541.1:1166114-1216452(+)|c155819/f1p437/4482
gene74	5'	NW_019105541.1	+	1198067-1198184	1198067-1198197	PB.48.36|NW_019105541.1:1166114-1216452(+)|c155819/f1p437/4482
gene74	5'	NW_019105541.1	+	1215285-1215494	1215285-1216452	PB.48.36|NW_019105541.1:1166114-1216452(+)|c155819/f1p437/4482
gene74	3'	NW_019105541.1	+	1166116-1166198	1165781-1166198	PB.48.37|NW_019105541.1:1166114-1216317(+)|c150231/f1p389/4492
gene74	5'	NW_019105541.1	+	1195010-1195143	1195010-1195186	PB.48.37|NW_019105541.1:1166114-1216317(+)|c150231/f1p389/4492
gene74	3' and 5'	NW_019105541.1	+	1196145-1196262	1196046-1196454	PB.48.37|NW_019105541.1:1166114-1216317(+)|c150231/f1p389/4492
gene74	5'	NW_019105541.1	+	1215285-1215494	1215285-1216321	PB.48.37|NW_019105541.1:1166114-1216317(+)|c150231/f1p389/4492
gene74	3'	NW_019105541.1	+	1166116-1166198	1165776-1166198	PB.48.38|NW_019105541.1:1166114-1216455(+)|c162786/f1p359/4691
gene74	3'	NW_019105541.1	+	1196145-1196262	1196110-1196199	PB.48.38|NW_019105541.1:1166114-1216455(+)|c162786/f1p359/4691
gene74	5'	NW_019105541.1	+	1215285-1215494	1215285-1216455	PB.48.38|NW_019105541.1:1166114-1216455(+)|c162786/f1p359/4691
gene74	3'	NW_019105541.1	+	1166116-1166198	1165778-1166198	PB.48.39|NW_019105541.1:1166114-1216455(+)|c164131/f1p491/4833
gene74	3'	NW_019105541.1	+	1198067-1198184	1197792-1198184	PB.48.39|NW_019105541.1:1166114-1216455(+)|c164131/f1p491/4833
gene74	5'	NW_019105541.1	+	1215285-1215494	1215285-1216455	PB.48.39|NW_019105541.1:1166114-1216455(+)|c164131/f1p491/4833
gene74	3'	NW_019105541.1	+	1166116-1166198	1165673-1166180	PB.48.40|NW_019105541.1:1166116-1215441(+)|c96108/f1p186/3421
gene74	5'	NW_019105541.1	+	1215285-1215494	1215285-1216460	PB.48.41|NW_019105541.1:1170010-1216460(+)|c76962/f1p126/2443
gene74	3'	NW_019105541.1	+	1171495-1171633	1171482-1171633	PB.48.43|NW_019105541.1:1171488-1216318(+)|c12958/f2p229/3697
gene74	5'	NW_019105541.1	+	1215285-1215494	1215285-1216318	PB.48.43|NW_019105541.1:1171488-1216318(+)|c12958/f2p229/3697
gene74	3'	NW_019105541.1	+	1171495-1171633	1171476-1171633	PB.48.45|NW_019105541.1:1171492-1218545(+)|c107472/f1p464/3951
gene74	5'	NW_019105541.1	+	1215285-1215494	1215285-1216453	PB.48.45|NW_019105541.1:1171492-1218545(+)|c107472/f1p464/3951
gene74	3'	NW_019105541.1	+	1171495-1171633	1171481-1171633	PB.48.46|NW_019105541.1:1171492-1210461(+)|c142638/f1p105/4591
gene74	3'	NW_019105541.1	+	1174430-1174572	1174398-1174572	PB.48.47|NW_019105541.1:1174427-1210461(+)|c140848/f1p318/4635
gene74	3'	NW_019105541.1	+	1175900-1176163	1175889-1176163	PB.48.49|NW_019105541.1:1175897-1210462(+)|c17418/f2p10/4311
gene74	3'	NW_019105541.1	+	1175900-1176163	1175893-1176163	PB.48.50|NW_019105541.1:1175897-1215449(+)|c103484/f1p100/3411
gene74	5'	NW_019105541.1	+	1215285-1215494	1215285-1216319	PB.48.50|NW_019105541.1:1175897-1215449(+)|c103484/f1p100/3411
gene74	3'	NW_019105541.1	+	1177539-1177762	1177532-1177762	PB.48.52|NW_019105541.1:1177537-1215470(+)|c98403/f1p326/3284
gene74	5'	NW_019105541.1	+	1215285-1215494	1215285-1216458	PB.48.52|NW_019105541.1:1177537-1215470(+)|c98403/f1p326/3284
gene74	3'	NW_019105541.1	+	1180050-1180263	1180047-1180263	PB.48.55|NW_019105541.1:1180047-1216318(+)|c76256/f1p130/2918
gene74	5'	NW_019105541.1	+	1215285-1215494	1215285-1216318	PB.48.55|NW_019105541.1:1180047-1216318(+)|c76256/f1p130/2918
gene74	5'	NW_019105541.1	+	1215285-1215494	1215438-1216318	PB.48.56|NW_019105541.1:1182916-1216318(+)|c57145/f1p113/2366
gene74	3'	NW_019105541.1	+	1184990-1185274	1184983-1185274	PB.48.57|NW_019105541.1:1184988-1216439(+)|c7665/f6p81/2545
gene74	5'	NW_019105541.1	+	1215285-1215494	1215285-1216451	PB.48.57|NW_019105541.1:1184988-1216439(+)|c7665/f6p81/2545
gene74	3'	NW_019105541.1	+	1188614-1188826	1188611-1188826	PB.48.59|NW_019105541.1:1188612-1210461(+)|c88919/f1p34/3018
gene74	3' and 5'	NW_019105541.1	+	1198067-1198184	1198003-1203689	PB.48.61|NW_019105541.1:1198379-1203692(+)|c176468/f1p2/5758
gene76	3'	NW_019105541.1	+	1244863-1245228	1244860-1245228	PB.50.1|NW_019105541.1:1244861-1274174(+)|c12977/f2p11/3728
gene76	5'	NW_019105541.1	+	1271338-1271554	1271338-1271571	PB.50.3|NW_019105541.1:1244867-1271558(+)|c7448/f14p11/2573
gene76	3'	NW_019105541.1	+	1246841-1247019	1245582-1247019	PB.50.6|NW_019105541.1:1245601-1274162(+)|c152872/f1p11/4558
gene76	3'	NW_019105541.1	+	1262153-1262227	1262141-1262227	PB.50.8|NW_019105541.1:1262151-1273057(+)|c35739/f1p11/1207
gene76	3'	NW_019105541.1	+	1273038-1274177	1273029-1274171	PB.50.10|NW_019105541.1:1273037-1274171(+)|c311/f2p8/1136
gene79	3'	NW_019105541.1	-	1427799-1428029	1426607-1428029	PB.51.2|NW_019105541.1:1426607-1469436(-)|c100925/f1p1/3430
gene79	5'	NW_019105541.1	-	1452345-1452448	1452345-1452451	PB.51.2|NW_019105541.1:1426607-1469436(-)|c100925/f1p1/3430
gene79	5'	NW_019105541.1	-	1469060-1469423	1469060-1469436	PB.51.2|NW_019105541.1:1426607-1469436(-)|c100925/f1p1/3430
gene79	3'	NW_019105541.1	-	1427799-1428029	1426607-1428029	PB.51.2|NW_019105541.1:1426607-1469436(-)|c100925/f1p1/3430
gene79	5'	NW_019105541.1	-	1469060-1469423	1469060-1469436	PB.51.2|NW_019105541.1:1426607-1469436(-)|c100925/f1p1/3430
gene79	3'	NW_019105541.1	-	1427799-1428029	1426607-1428029	PB.51.2|NW_019105541.1:1426607-1469436(-)|c100925/f1p1/3430
gene79	3'	NW_019105541.1	-	1427799-1428029	1426607-1428029	PB.51.2|NW_019105541.1:1426607-1469436(-)|c100925/f1p1/3430
gene79	3'	NW_019105541.1	-	1427799-1428029	1426607-1428029	PB.51.3|NW_019105541.1:1426607-1450987(-)|c104990/f1p1/3783
gene79	3'	NW_019105541.1	-	1427799-1428029	1426607-1428029	PB.51.3|NW_019105541.1:1426607-1450987(-)|c104990/f1p1/3783
gene79	3'	NW_019105541.1	-	1427799-1428029	1426607-1428029	PB.51.3|NW_019105541.1:1426607-1450987(-)|c104990/f1p1/3783
gene79	3' and 5'	NW_019105541.1	-	1450759-1450929	1450498-1450996	PB.51.3|NW_019105541.1:1426607-1450987(-)|c104990/f1p1/3783
gene79	3'	NW_019105541.1	-	1427799-1428029	1426607-1428029	PB.51.3|NW_019105541.1:1426607-1450987(-)|c104990/f1p1/3783
gene79	5'	NW_019105541.1	-	1450498-1450702	1450498-1450996	PB.51.3|NW_019105541.1:1426607-1450987(-)|c104990/f1p1/3783
gene79	5'	NW_019105541.1	-	1449222-1449642	1449222-1450999	PB.51.1|NW_019105541.1:1426606-1450994(-)|c161000/f1p1/4932
gene79	3'	NW_019105541.1	-	1427799-1428029	1426607-1428029	PB.51.1|NW_019105541.1:1426606-1450994(-)|c161000/f1p1/4932
gene79	3'	NW_019105541.1	-	1427799-1428029	1426607-1428029	PB.51.1|NW_019105541.1:1426606-1450994(-)|c161000/f1p1/4932
gene79	3'	NW_019105541.1	-	1427799-1428029	1426608-1428029	PB.51.4|NW_019105541.1:1426608-1450913(-)|c124464/f1p1/4367
gene79	3'	NW_019105541.1	-	1427799-1428029	1426608-1428029	PB.51.4|NW_019105541.1:1426608-1450913(-)|c124464/f1p1/4367
gene79	3'	NW_019105541.1	-	1427799-1428029	1426608-1428029	PB.51.4|NW_019105541.1:1426608-1450913(-)|c124464/f1p1/4367
gene79	3'	NW_019105541.1	-	1450759-1450929	1449832-1450914	PB.51.4|NW_019105541.1:1426608-1450913(-)|c124464/f1p1/4367
gene79	3'	NW_019105541.1	-	1427799-1428029	1426608-1428029	PB.51.4|NW_019105541.1:1426608-1450913(-)|c124464/f1p1/4367
gene79	3' and 5'	NW_019105541.1	-	1450498-1450702	1449832-1450914	PB.51.4|NW_019105541.1:1426608-1450913(-)|c124464/f1p1/4367
gene79	3' and 5'	NW_019105541.1	-	1449222-1449642	1448488-1450930	PB.51.5|NW_019105541.1:1448488-1450930(-)|c76148/f1p1/2465
gene80	5'	NW_019105541.1	+	1502597-1503719	1502597-1504124	PB.52.1|NW_019105541.1:1477271-1504097(+)|c108446/f1p1/4034
gene81	5'	NW_019105541.1	+	1504839-1507508	1504852-1508678	PB.53.4|NW_019105541.1:1504852-1510382(+)|c170953/f1p13/5248
gene81	5'	NW_019105541.1	+	1504839-1507508	1504856-1508675	PB.53.5|NW_019105541.1:1504857-1510381(+)|c166341/f1p12/5230
gene81	5'	NW_019105541.1	+	1504839-1507508	1504872-1510642	PB.53.1|NW_019105541.1:1504840-1510385(+)|c26171/f2p14/5764
gene82	3'	NW_019105541.1	-	1508896-1511239	1507367-1510679	PB.54.3|NW_019105541.1:1507608-1510634(-)|c99695/f1p8/3305
gene82	3'	NW_019105541.1	-	1508896-1511239	1507367-1510679	PB.54.3|NW_019105541.1:1507608-1510634(-)|c99695/f1p8/3305
gene82	3'	NW_019105541.1	-	1508896-1511239	1507367-1510679	PB.54.3|NW_019105541.1:1507608-1510634(-)|c99695/f1p8/3305
gene83	5'	NW_019105541.1	+	1557573-1558209	1557573-1558235	PB.55.1|NW_019105541.1:1537566-1558235(+)|c56652/f1p0/2180
gene83	5'	NW_019105541.1	+	1557573-1558210	1557573-1558235	PB.55.1|NW_019105541.1:1537566-1558235(+)|c56652/f1p0/2180
gene83	3'	NW_019105541.1	+	1537610-1537834	1537566-1537834	PB.55.1|NW_019105541.1:1537566-1558235(+)|c56652/f1p0/2180
gene83	5'	NW_019105541.1	+	1557573-1558210	1557573-1558235	PB.55.1|NW_019105541.1:1537566-1558235(+)|c56652/f1p0/2180
gene83	5'	NW_019105541.1	+	1557573-1558210	1557573-1558235	PB.55.1|NW_019105541.1:1537566-1558235(+)|c56652/f1p0/2180
gene84	3'	NW_019105541.1	+	1567272-1567409	1567271-1567409	PB.57.2|NW_019105541.1:1567279-1598503(+)|c63797/f1p4/2377
gene84	3'	NW_019105541.1	+	1573048-1573158	1572909-1573158	PB.57.2|NW_019105541.1:1567279-1598503(+)|c63797/f1p4/2377
gene84	5'	NW_019105541.1	+	1597486-1598503	1597486-1598535	PB.57.2|NW_019105541.1:1567279-1598503(+)|c63797/f1p4/2377
gene84	5'	NW_019105541.1	+	1568566-1568732	1568566-1569768	PB.57.3|NW_019105541.1:1567281-1598491(+)|c165153/f1p4/5089
gene84	3'	NW_019105541.1	+	1573048-1573158	1572890-1573158	PB.57.4|NW_019105541.1:1567282-1598500(+)|c101693/f1p4/3608
gene84	3'	NW_019105541.1	+	1573048-1573158	1572890-1573158	PB.57.1|NW_019105541.1:1567276-1598501(+)|c107034/f1p4/3917
gene84	5'	NW_019105541.1	+	1568566-1568732	1568566-1568842	PB.57.5|NW_019105541.1:1567289-1598503(+)|c66931/f1p4/2388
gene84	5'	NW_019105541.1	+	1573048-1573158	1573048-1573159	PB.57.5|NW_019105541.1:1567289-1598503(+)|c66931/f1p4/2388
gene84	5'	NW_019105541.1	+	1597486-1598503	1597486-1598563	PB.57.5|NW_019105541.1:1567289-1598503(+)|c66931/f1p4/2388
gene84	3'	NW_019105541.1	+	1573048-1573158	1572890-1573158	PB.57.7|NW_019105541.1:1570198-1598500(+)|c142482/f1p4/4505
gene85	3'	NW_019105541.1	-	1601565-1602355	1600491-1602355	PB.58.1|NW_019105541.1:1600489-1639331(-)|c151238/f1p1/4669
gene85	3' and 5'	NW_019105541.1	-	1601565-1602355	1600491-1602496	PB.58.3|NW_019105541.1:1600491-1643812(-)|c175574/f1p1/5733
gene85	3'	NW_019105541.1	-	1603789-1603925	1603565-1603925	PB.58.3|NW_019105541.1:1600491-1643812(-)|c175574/f1p1/5733
gene87	3'	NW_019105541.1	-	1681517-1681695	1681288-1681695	PB.59.1|NW_019105541.1:1681288-1699967(-)|c38777/f1p0/1578
gene88	5'	NW_019105541.1	-	1728053-1728353	1728053-1728385	PB.60.2|NW_019105541.1:1708850-1728385(-)|c146323/f1p1/4531
gene88	5'	NW_019105541.1	-	1728053-1728353	1728053-1728374	PB.60.3|NW_019105541.1:1708850-1728374(-)|c16926/f7p1/4425
gene92	3'	NW_019105541.1	-	1763880-1764589	1763810-1764589	PB.63.1|NW_019105541.1:1761387-1768885(-)|c95038/f1p14/3186
gene92	5'	NW_019105541.1	-	1768617-1768875	1768617-1768885	PB.63.1|NW_019105541.1:1761387-1768885(-)|c95038/f1p14/3186
gene93	3'	NW_019105541.1	+	1769022-1769252	1769011-1769252	PB.64.1|NW_019105541.1:1769011-1774166(+)|c179/f5p0/1059
gene93	5'	NW_019105541.1	+	1773751-1774094	1773751-1774166	PB.64.1|NW_019105541.1:1769011-1774166(+)|c179/f5p0/1059
gene94	3'	NW_019105541.1	-	1774546-1775307	1774525-1775307	PB.65.2|NW_019105541.1:1774548-1792443(-)|c176663/f1p53/5671
gene94	5'	NW_019105541.1	-	1777738-1777872	1777738-1779674	PB.65.2|NW_019105541.1:1774548-1792443(-)|c176663/f1p53/5671
gene94	3'	NW_019105541.1	-	1781680-1782038	1779900-1782038	PB.65.2|NW_019105541.1:1774548-1792443(-)|c176663/f1p53/5671
gene94	5'	NW_019105541.1	-	1792289-1792431	1792289-1792444	PB.65.2|NW_019105541.1:1774548-1792443(-)|c176663/f1p53/5671
gene94	5'	NW_019105541.1	-	1792289-1792431	1792289-1792448	PB.65.1|NW_019105541.1:1774547-1792444(-)|c3835/f9p0/2095
gene96	3'	NW_019105541.1	-	1813516-1814106	1811617-1814106	PB.66.1|NW_019105541.1:1811619-1825315(-)|c145954/f1p0/4450
gene96	5'	NW_019105541.1	-	1822972-1823124	1822972-1823130	PB.66.1|NW_019105541.1:1811619-1825315(-)|c145954/f1p0/4450
gene99	5'	NW_019105542.1	+	123658-123883	123658-123889	PB.67.1|NW_019105542.1:120843-123889(+)|c118178/f2p0/476
gene102	5'	NW_019105542.1	+	287212-287345	287212-287441	PB.70.1|NW_019105542.1:191426-345941(+)|c160542/f1p3/5124
gene102	3' and 5'	NW_019105542.1	+	328139-328397	328136-328450	PB.70.1|NW_019105542.1:191426-345941(+)|c160542/f1p3/5124
gene102	3'	NW_019105542.1	+	334445-334655	334164-334655	PB.70.1|NW_019105542.1:191426-345941(+)|c160542/f1p3/5124
gene102	5'	NW_019105542.1	+	287212-287345	287212-287441	PB.70.2|NW_019105542.1:191429-345941(+)|c162892/f1p3/5108
gene102	3'	NW_019105542.1	+	334445-334655	334134-334655	PB.70.2|NW_019105542.1:191429-345941(+)|c162892/f1p3/5108
gene102	5'	NW_019105542.1	+	287212-287345	287212-287441	PB.70.3|NW_019105542.1:191438-345941(+)|c156952/f1p3/5108
gene102	5'	NW_019105542.1	+	328139-328397	328139-328559	PB.70.3|NW_019105542.1:191438-345941(+)|c156952/f1p3/5108
gene102	5'	NW_019105542.1	+	345118-345942	345118-345944	PB.70.3|NW_019105542.1:191438-345941(+)|c156952/f1p3/5108
gene102	3'	NW_019105542.1	+	334445-334655	334103-334655	PB.70.4|NW_019105542.1:191450-345937(+)|c157625/f1p3/5097
gene102	3'	NW_019105542.1	+	192585-192661	192575-192661	PB.70.5|NW_019105542.1:192571-345937(+)|c169552/f1p3/5375
gene102	5'	NW_019105542.1	+	287212-287345	287212-287441	PB.70.5|NW_019105542.1:192571-345937(+)|c169552/f1p3/5375
gene102	3'	NW_019105542.1	+	334445-334655	334134-334655	PB.70.5|NW_019105542.1:192571-345937(+)|c169552/f1p3/5375
gene102	5'	NW_019105542.1	+	345118-345942	345118-346104	PB.70.5|NW_019105542.1:192571-345937(+)|c169552/f1p3/5375
gene102	3'	NW_019105542.1	+	192585-192661	192582-192661	PB.70.11|NW_019105542.1:192584-345934(+)|c166026/f1p3/5259
gene102	5'	NW_019105542.1	+	287212-287345	287212-287441	PB.70.11|NW_019105542.1:192584-345934(+)|c166026/f1p3/5259
gene102	3'	NW_019105542.1	+	328139-328397	328136-328397	PB.70.11|NW_019105542.1:192584-345934(+)|c166026/f1p3/5259
gene102	3'	NW_019105542.1	+	334445-334655	334103-334655	PB.70.11|NW_019105542.1:192584-345934(+)|c166026/f1p3/5259
gene102	5'	NW_019105542.1	+	345118-345942	345118-345978	PB.70.11|NW_019105542.1:192584-345934(+)|c166026/f1p3/5259
gene102	3'	NW_019105542.1	+	192585-192661	192574-192661	PB.70.6|NW_019105542.1:192573-345938(+)|c157589/f1p3/5220
gene102	3'	NW_019105542.1	+	334445-334655	334103-334655	PB.70.6|NW_019105542.1:192573-345938(+)|c157589/f1p3/5220
gene102	3'	NW_019105542.1	+	192585-192661	192573-192661	PB.70.8|NW_019105542.1:192575-345939(+)|c160323/f1p3/5158
gene102	5'	NW_019105542.1	+	287212-287345	287212-287441	PB.70.8|NW_019105542.1:192575-345939(+)|c160323/f1p3/5158
gene102	5'	NW_019105542.1	+	328139-328397	328139-328559	PB.70.8|NW_019105542.1:192575-345939(+)|c160323/f1p3/5158
gene102	3'	NW_019105542.1	+	192585-192661	192584-192661	PB.70.13|NW_019105542.1:192609-345944(+)|c77076/f1p3/2556
gene102	5'	NW_019105542.1	+	345118-345942	345118-345945	PB.70.13|NW_019105542.1:192609-345944(+)|c77076/f1p3/2556
gene103	3'	NW_019105542.1	+	347214-347498	347199-347498	PB.71.1|NW_019105542.1:347207-355553(+)|c92532/f1p0/3050
gene103	5'	NW_019105542.1	+	352311-352626	352311-352677	PB.71.1|NW_019105542.1:347207-355553(+)|c92532/f1p0/3050
gene103	3'	NW_019105542.1	+	347214-347498	347200-347498	PB.71.3|NW_019105542.1:347216-355553(+)|c93758/f1p0/3170
gene103	5'	NW_019105542.1	+	352311-352626	352311-352677	PB.71.3|NW_019105542.1:347216-355553(+)|c93758/f1p0/3170
gene103	3'	NW_019105542.1	+	347214-347498	347206-347498	PB.71.2|NW_019105542.1:347207-355553(+)|c92288/f1p0/3201
gene103	5'	NW_019105542.1	+	352311-352626	352311-352677	PB.71.2|NW_019105542.1:347207-355553(+)|c92288/f1p0/3201
gene107	5'	NW_019105542.1	+	401756-401894	401756-401932	PB.72.1|NW_019105542.1:394826-401917(+)|c377/f2p0/1057
gene111	5'	NW_019105542.1	-	542732-543173	542732-543177	PB.73.1|NW_019105542.1:527340-543177(-)|c104436/f1p2/3773
gene116	3'	NW_019105542.1	+	755654-755711	755582-755711	PB.76.1|NW_019105542.1:639952-802282(+)|c67731/f1p6/2368
gene116	5'	NW_019105542.1	+	801303-801666	801303-802282	PB.76.1|NW_019105542.1:639952-802282(+)|c67731/f1p6/2368
gene116	3'	NW_019105542.1	+	755654-755711	755582-755711	PB.76.1|NW_019105542.1:639952-802282(+)|c67731/f1p6/2368
gene116	5'	NW_019105542.1	+	801303-801666	801303-802282	PB.76.1|NW_019105542.1:639952-802282(+)|c67731/f1p6/2368
gene116	5'	NW_019105542.1	+	801303-801667	801303-802282	PB.76.1|NW_019105542.1:639952-802282(+)|c67731/f1p6/2368
gene116	3'	NW_019105542.1	+	755654-755711	755582-755711	PB.76.2|NW_019105542.1:639961-802279(+)|c56977/f1p6/2182
gene116	3'	NW_019105542.1	+	755654-755711	755582-755711	PB.76.2|NW_019105542.1:639961-802279(+)|c56977/f1p6/2182
gene116	3'	NW_019105542.1	+	755654-755711	755582-755711	PB.76.3|NW_019105542.1:639992-802287(+)|c74962/f1p6/2481
gene116	5'	NW_019105542.1	+	801303-801666	801303-802288	PB.76.3|NW_019105542.1:639992-802287(+)|c74962/f1p6/2481
gene116	3'	NW_019105542.1	+	755654-755711	755582-755711	PB.76.3|NW_019105542.1:639992-802287(+)|c74962/f1p6/2481
gene116	5'	NW_019105542.1	+	801303-801666	801303-802288	PB.76.3|NW_019105542.1:639992-802287(+)|c74962/f1p6/2481
gene116	5'	NW_019105542.1	+	801303-801667	801303-802288	PB.76.3|NW_019105542.1:639992-802287(+)|c74962/f1p6/2481
gene116	3'	NW_019105542.1	+	755654-755711	755582-755711	PB.76.4|NW_019105542.1:639998-802291(+)|c56627/f1p6/2208
gene116	3'	NW_019105542.1	+	755654-755711	755582-755711	PB.76.5|NW_019105542.1:646851-802666(+)|c98068/f1p7/3297
gene116	5'	NW_019105542.1	+	801303-801666	801303-802665	PB.76.5|NW_019105542.1:646851-802666(+)|c98068/f1p7/3297
gene116	3'	NW_019105542.1	+	755654-755711	755582-755711	PB.76.5|NW_019105542.1:646851-802666(+)|c98068/f1p7/3297
gene116	5'	NW_019105542.1	+	801303-801666	801303-802665	PB.76.5|NW_019105542.1:646851-802666(+)|c98068/f1p7/3297
gene116	5'	NW_019105542.1	+	801303-801667	801303-802665	PB.76.5|NW_019105542.1:646851-802666(+)|c98068/f1p7/3297
gene116	3'	NW_019105542.1	+	755654-755711	755582-755711	PB.76.6|NW_019105542.1:646907-802278(+)|c82403/f1p6/2901
gene116	5'	NW_019105542.1	+	801303-801666	801303-802278	PB.76.6|NW_019105542.1:646907-802278(+)|c82403/f1p6/2901
gene116	3'	NW_019105542.1	+	755654-755711	755582-755711	PB.76.6|NW_019105542.1:646907-802278(+)|c82403/f1p6/2901
gene116	5'	NW_019105542.1	+	801303-801666	801303-802278	PB.76.6|NW_019105542.1:646907-802278(+)|c82403/f1p6/2901
gene116	5'	NW_019105542.1	+	801303-801667	801303-802278	PB.76.6|NW_019105542.1:646907-802278(+)|c82403/f1p6/2901
gene116	3'	NW_019105542.1	+	755654-755711	755582-755711	PB.76.7|NW_019105542.1:684916-802665(+)|c78912/f1p7/2756
gene116	5'	NW_019105542.1	+	801303-801666	801303-802665	PB.76.7|NW_019105542.1:684916-802665(+)|c78912/f1p7/2756
gene116	3'	NW_019105542.1	+	755654-755711	755582-755711	PB.76.7|NW_019105542.1:684916-802665(+)|c78912/f1p7/2756
gene116	5'	NW_019105542.1	+	801303-801666	801303-802665	PB.76.7|NW_019105542.1:684916-802665(+)|c78912/f1p7/2756
gene116	5'	NW_019105542.1	+	801303-801667	801303-802665	PB.76.7|NW_019105542.1:684916-802665(+)|c78912/f1p7/2756
gene116	3'	NW_019105542.1	+	755654-755711	755582-755711	PB.76.8|NW_019105542.1:684932-802256(+)|c73913/f1p6/2389
gene116	5'	NW_019105542.1	+	801303-801666	801303-801746	PB.76.8|NW_019105542.1:684932-802256(+)|c73913/f1p6/2389
gene116	3'	NW_019105542.1	+	755654-755711	755582-755711	PB.76.8|NW_019105542.1:684932-802256(+)|c73913/f1p6/2389
gene116	5'	NW_019105542.1	+	801303-801666	801303-801746	PB.76.8|NW_019105542.1:684932-802256(+)|c73913/f1p6/2389
gene116	5'	NW_019105542.1	+	801303-801667	801303-801746	PB.76.8|NW_019105542.1:684932-802256(+)|c73913/f1p6/2389
gene116	3'	NW_019105542.1	+	708113-708240	707912-708240	PB.76.9|NW_019105542.1:697590-804855(+)|c159327/f1p17/5322
gene116	3'	NW_019105542.1	+	755654-755711	755582-755711	PB.76.9|NW_019105542.1:697590-804855(+)|c159327/f1p17/5322
gene116	5'	NW_019105542.1	+	801303-801666	801303-804855	PB.76.9|NW_019105542.1:697590-804855(+)|c159327/f1p17/5322
gene116	3'	NW_019105542.1	+	755654-755711	755582-755711	PB.76.9|NW_019105542.1:697590-804855(+)|c159327/f1p17/5322
gene116	5'	NW_019105542.1	+	801303-801666	801303-804855	PB.76.9|NW_019105542.1:697590-804855(+)|c159327/f1p17/5322
gene116	5'	NW_019105542.1	+	801303-801667	801303-804855	PB.76.9|NW_019105542.1:697590-804855(+)|c159327/f1p17/5322
gene116	3'	NW_019105542.1	+	708113-708240	707912-708240	PB.76.11|NW_019105542.1:702140-802261(+)|c87888/f1p6/2974
gene116	3'	NW_019105542.1	+	755654-755711	755582-755711	PB.76.11|NW_019105542.1:702140-802261(+)|c87888/f1p6/2974
gene116	5'	NW_019105542.1	+	801303-801666	801303-802274	PB.76.11|NW_019105542.1:702140-802261(+)|c87888/f1p6/2974
gene116	3'	NW_019105542.1	+	755654-755711	755582-755711	PB.76.11|NW_019105542.1:702140-802261(+)|c87888/f1p6/2974
gene116	5'	NW_019105542.1	+	801303-801666	801303-802274	PB.76.11|NW_019105542.1:702140-802261(+)|c87888/f1p6/2974
gene116	5'	NW_019105542.1	+	801303-801667	801303-802274	PB.76.11|NW_019105542.1:702140-802261(+)|c87888/f1p6/2974
gene116	3'	NW_019105542.1	+	708113-708240	707933-708240	PB.76.12|NW_019105542.1:702140-802279(+)|c94699/f1p6/3180
gene116	3'	NW_019105542.1	+	755654-755711	755582-755711	PB.76.12|NW_019105542.1:702140-802279(+)|c94699/f1p6/3180
gene116	5'	NW_019105542.1	+	801303-801666	801303-802279	PB.76.12|NW_019105542.1:702140-802279(+)|c94699/f1p6/3180
gene116	3'	NW_019105542.1	+	755654-755711	755582-755711	PB.76.12|NW_019105542.1:702140-802279(+)|c94699/f1p6/3180
gene116	5'	NW_019105542.1	+	801303-801666	801303-802279	PB.76.12|NW_019105542.1:702140-802279(+)|c94699/f1p6/3180
gene116	5'	NW_019105542.1	+	801303-801667	801303-802279	PB.76.12|NW_019105542.1:702140-802279(+)|c94699/f1p6/3180
gene116	3'	NW_019105542.1	+	708113-708240	707912-708240	PB.76.10|NW_019105542.1:702140-802283(+)|c91911/f1p6/3244
gene116	3'	NW_019105542.1	+	755654-755711	755582-755711	PB.76.10|NW_019105542.1:702140-802283(+)|c91911/f1p6/3244
gene116	5'	NW_019105542.1	+	801303-801666	801303-802283	PB.76.10|NW_019105542.1:702140-802283(+)|c91911/f1p6/3244
gene116	3'	NW_019105542.1	+	755654-755711	755582-755711	PB.76.10|NW_019105542.1:702140-802283(+)|c91911/f1p6/3244
gene116	5'	NW_019105542.1	+	801303-801666	801303-802283	PB.76.10|NW_019105542.1:702140-802283(+)|c91911/f1p6/3244
gene116	5'	NW_019105542.1	+	801303-801667	801303-802283	PB.76.10|NW_019105542.1:702140-802283(+)|c91911/f1p6/3244
gene116	3'	NW_019105542.1	+	708113-708240	707979-708240	PB.76.13|NW_019105542.1:702140-804852(+)|c172286/f1p22/5493
gene116	3'	NW_019105542.1	+	755654-755711	755582-755711	PB.76.13|NW_019105542.1:702140-804852(+)|c172286/f1p22/5493
gene116	5'	NW_019105542.1	+	801303-801666	801303-804852	PB.76.13|NW_019105542.1:702140-804852(+)|c172286/f1p22/5493
gene116	3'	NW_019105542.1	+	755654-755711	755582-755711	PB.76.13|NW_019105542.1:702140-804852(+)|c172286/f1p22/5493
gene116	5'	NW_019105542.1	+	801303-801666	801303-804852	PB.76.13|NW_019105542.1:702140-804852(+)|c172286/f1p22/5493
gene116	5'	NW_019105542.1	+	801303-801667	801303-804852	PB.76.13|NW_019105542.1:702140-804852(+)|c172286/f1p22/5493
gene116	5'	NW_019105542.1	+	784997-785333	784997-785337	PB.76.14|NW_019105542.1:767937-785337(+)|c31973/f1p6/1027
gene116	5'	NW_019105542.1	+	784997-785333	784997-785337	PB.76.14|NW_019105542.1:767937-785337(+)|c31973/f1p6/1027
gene121	3'	NW_019105542.1	-	963915-964507	963914-964507	PB.79.1|NW_019105542.1:962046-1017275(-)|c170473/f1p0/5382
gene121	3'	NW_019105542.1	-	963915-964507	963914-964507	PB.79.1|NW_019105542.1:962046-1017275(-)|c170473/f1p0/5382
gene121	5'	NW_019105542.1	-	978396-978493	978396-978596	PB.79.1|NW_019105542.1:962046-1017275(-)|c170473/f1p0/5382
gene121	3'	NW_019105542.1	-	983142-983358	983057-983358	PB.79.1|NW_019105542.1:962046-1017275(-)|c170473/f1p0/5382
gene121	3'	NW_019105542.1	-	1000812-1000924	1000756-1000924	PB.79.1|NW_019105542.1:962046-1017275(-)|c170473/f1p0/5382
gene121	5'	NW_019105542.1	-	1017093-1017197	1017093-1017283	PB.79.1|NW_019105542.1:962046-1017275(-)|c170473/f1p0/5382
gene121	3'	NW_019105542.1	-	963915-964507	963355-964507	PB.79.2|NW_019105542.1:963370-1017301(-)|c134159/f1p7/4389
gene121	3'	NW_019105542.1	-	963915-964507	963355-964507	PB.79.2|NW_019105542.1:963370-1017301(-)|c134159/f1p7/4389
gene121	3'	NW_019105542.1	-	983142-983358	983031-983358	PB.79.2|NW_019105542.1:963370-1017301(-)|c134159/f1p7/4389
gene121	3'	NW_019105542.1	-	1000812-1000924	1000756-1000924	PB.79.2|NW_019105542.1:963370-1017301(-)|c134159/f1p7/4389
gene121	5'	NW_019105542.1	-	1017093-1017197	1017093-1017301	PB.79.2|NW_019105542.1:963370-1017301(-)|c134159/f1p7/4389
gene121	3'	NW_019105542.1	-	963915-964507	963376-964507	PB.79.3|NW_019105542.1:963376-1017282(-)|c130438/f1p4/4250
gene121	3'	NW_019105542.1	-	963915-964507	963376-964507	PB.79.3|NW_019105542.1:963376-1017282(-)|c130438/f1p4/4250
gene121	5'	NW_019105542.1	-	978396-978493	978396-978520	PB.79.3|NW_019105542.1:963376-1017282(-)|c130438/f1p4/4250
gene121	3'	NW_019105542.1	-	983142-983358	982989-983358	PB.79.3|NW_019105542.1:963376-1017282(-)|c130438/f1p4/4250
gene121	3'	NW_019105542.1	-	1000812-1000924	1000710-1000924	PB.79.3|NW_019105542.1:963376-1017282(-)|c130438/f1p4/4250
gene121	5'	NW_019105542.1	-	1017093-1017197	1017093-1017282	PB.79.3|NW_019105542.1:963376-1017282(-)|c130438/f1p4/4250
gene121	3'	NW_019105542.1	-	983142-983358	983031-983358	PB.79.4|NW_019105542.1:963460-1017275(-)|c103885/f1p0/3738
gene121	3'	NW_019105542.1	-	1000812-1000924	1000756-1000924	PB.79.4|NW_019105542.1:963460-1017275(-)|c103885/f1p0/3738
gene121	5'	NW_019105542.1	-	1017093-1017197	1017184-1017284	PB.79.4|NW_019105542.1:963460-1017275(-)|c103885/f1p0/3738
gene123	5'	NW_019105542.1	+	1017701-1019431	1017716-1020028	PB.80.1|NW_019105542.1:1017716-1020028(+)|c69105/f1p0/2312
gene137	3' and 5'	NW_019105543.1	-	162086-162798	159373-162799	PB.87.3|NW_019105543.1:160373-188729(-)|c141027/f1p8/4520
gene137	3' and 5'	NW_019105543.1	-	162086-162798	159373-162799	PB.87.3|NW_019105543.1:160373-188729(-)|c141027/f1p8/4520
gene137	3' and 5'	NW_019105543.1	-	162086-162798	159373-162799	PB.87.3|NW_019105543.1:160373-188729(-)|c141027/f1p8/4520
gene137	3' and 5'	NW_019105543.1	-	162086-162798	160373-162799	PB.87.7|NW_019105543.1:160385-171890(-)|c11901/f3p8/3386
gene137	3' and 5'	NW_019105543.1	-	162086-162798	160373-162799	PB.87.7|NW_019105543.1:160385-171890(-)|c11901/f3p8/3386
gene137	3' and 5'	NW_019105543.1	-	162086-162798	160373-162799	PB.87.7|NW_019105543.1:160385-171890(-)|c11901/f3p8/3386
gene137	3' and 5'	NW_019105543.1	-	162086-162798	160374-162802	PB.87.4|NW_019105543.1:160373-175675(-)|c98824/f1p8/3485
gene137	3' and 5'	NW_019105543.1	-	162086-162798	160374-162802	PB.87.4|NW_019105543.1:160373-175675(-)|c98824/f1p8/3485
gene137	3' and 5'	NW_019105543.1	-	162086-162798	160374-162802	PB.87.4|NW_019105543.1:160373-175675(-)|c98824/f1p8/3485
gene137	5'	NW_019105543.1	-	175416-175647	175416-175691	PB.87.4|NW_019105543.1:160373-175675(-)|c98824/f1p8/3485
gene137	3' and 5'	NW_019105543.1	-	162086-162798	160385-162802	PB.87.8|NW_019105543.1:160385-171911(-)|c94930/f1p8/3095
gene137	3' and 5'	NW_019105543.1	-	162086-162798	160385-162802	PB.87.8|NW_019105543.1:160385-171911(-)|c94930/f1p8/3095
gene137	3' and 5'	NW_019105543.1	-	162086-162798	160385-162802	PB.87.8|NW_019105543.1:160385-171911(-)|c94930/f1p8/3095
gene142	3'	NW_019105543.1	-	271209-271471	271183-271471	PB.90.1|NW_019105543.1:271209-288207(-)|c68009/f1p4/2382
gene142	3'	NW_019105543.1	-	280489-280607	279837-280607	PB.90.1|NW_019105543.1:271209-288207(-)|c68009/f1p4/2382
gene142	3'	NW_019105543.1	-	280489-280607	279705-280607	PB.90.3|NW_019105543.1:271212-288207(-)|c67596/f1p4/2314
gene142	3'	NW_019105543.1	-	280489-280607	279875-280607	PB.90.7|NW_019105543.1:271214-288177(-)|c67805/f1p3/2292
gene142	3'	NW_019105543.1	-	288087-288257	286680-288207	PB.90.8|NW_019105543.1:286700-288207(-)|c38949/f1p10/1553
gene143	3'	NW_019105543.1	-	289729-290218	289629-290218	PB.91.1|NW_019105543.1:289722-299193(-)|c38678/f1p0/1575
gene143	5'	NW_019105543.1	-	298775-299137	298775-299193	PB.91.1|NW_019105543.1:289722-299193(-)|c38678/f1p0/1575
gene145	5'	NW_019105543.1	-	341997-342162	341997-342179	PB.92.1|NW_019105543.1:313173-342179(-)|c5821/f3p0/2410
gene145	3'	NW_019105543.1	-	319074-319230	318965-319230	PB.92.2|NW_019105543.1:313173-342164(-)|c75242/f1p0/2517
gene145	5'	NW_019105543.1	-	341997-342162	341997-342173	PB.92.2|NW_019105543.1:313173-342164(-)|c75242/f1p0/2517
gene148	5'	NW_019105543.1	-	696102-696226	696102-696241	PB.93.1|NW_019105543.1:658282-696241(-)|c8290/f6p1/2752
gene150	5'	NW_019105543.1	+	752875-753762	752875-756613	PB.94.3|NW_019105543.1:720867-753161(+)|c166243/f1p4/5209
gene153	3'	NW_019105543.1	+	788479-788698	788454-788698	PB.94.5|NW_019105543.1:788454-795774(+)|c33679/f1p1/1219
gene153	3'	NW_019105543.1	+	789849-789944	789829-789944	PB.94.6|NW_019105543.1:789716-795777(+)|c486/f18p1/1140
gene153	3'	NW_019105543.1	+	789849-789944	789827-789944	PB.94.7|NW_019105543.1:789827-795776(+)|c28903/f1p0/1147
gene153	3'	NW_019105543.1	+	789849-789944	789828-789944	PB.94.8|NW_019105543.1:789828-792873(+)|c121647/f1p0/417
gene156	5'	NW_019105543.1	-	800002-800856	800010-801745	PB.95.1|NW_019105543.1:800010-816530(-)|c3344/f15p2/1861
gene156	3' and 5'	NW_019105543.1	-	800841-801197	800010-801745	PB.95.1|NW_019105543.1:800010-816530(-)|c3344/f15p2/1861
gene156	3'	NW_019105543.1	-	801014-801745	800010-801745	PB.95.1|NW_019105543.1:800010-816530(-)|c3344/f15p2/1861
gene157	3'	NW_019105543.1	+	817230-817368	816980-817368	PB.94.9|NW_019105543.1:817015-840322(+)|c167919/f1p2/5389
gene157	5'	NW_019105543.1	+	836728-838888	836728-840319	PB.94.9|NW_019105543.1:817015-840322(+)|c167919/f1p2/5389
gene158	5'	NW_019105543.1	-	844044-845450	844046-845459	PB.95.2|NW_019105543.1:844046-845459(-)|c38129/f1p0/1452
gene159	3'	NW_019105543.1	-	853158-853572	852437-853572	PB.95.3|NW_019105543.1:852437-870617(-)|c78354/f1p0/2678
gene159	5'	NW_019105543.1	-	858511-858700	858511-858710	PB.95.3|NW_019105543.1:852437-870617(-)|c78354/f1p0/2678
gene159	3'	NW_019105543.1	-	860397-860456	860355-860456	PB.95.3|NW_019105543.1:852437-870617(-)|c78354/f1p0/2678
gene159	5'	NW_019105543.1	-	862336-862447	862336-862462	PB.95.3|NW_019105543.1:852437-870617(-)|c78354/f1p0/2678
gene159	3'	NW_019105543.1	-	862522-862648	862519-862648	PB.95.3|NW_019105543.1:852437-870617(-)|c78354/f1p0/2678
gene159	3'	NW_019105543.1	-	853158-853572	852891-853572	PB.95.4|NW_019105543.1:852914-869906(-)|c57988/f1p0/2168
gene159	5'	NW_019105543.1	-	858511-858700	858511-858710	PB.95.4|NW_019105543.1:852914-869906(-)|c57988/f1p0/2168
gene159	3'	NW_019105543.1	-	860397-860456	860355-860456	PB.95.4|NW_019105543.1:852914-869906(-)|c57988/f1p0/2168
gene159	5'	NW_019105543.1	-	862336-862447	862336-862462	PB.95.4|NW_019105543.1:852914-869906(-)|c57988/f1p0/2168
gene159	3'	NW_019105543.1	-	862522-862648	862519-862648	PB.95.4|NW_019105543.1:852914-869906(-)|c57988/f1p0/2168
gene160	5'	NW_019105543.1	+	874074-874570	874074-874725	PB.94.10|NW_019105543.1:869943-887136(+)|c45225/f1p0/1687
gene160	3'	NW_019105543.1	+	869998-870125	869954-870125	PB.94.10|NW_019105543.1:869943-887136(+)|c45225/f1p0/1687
gene160	5'	NW_019105543.1	+	874074-874570	874074-874725	PB.94.10|NW_019105543.1:869943-887136(+)|c45225/f1p0/1687
gene160	3'	NW_019105543.1	+	870695-870869	870274-870869	PB.94.12|NW_019105543.1:870274-887144(+)|c49555/f1p0/1951
gene160	5'	NW_019105543.1	+	874074-874570	874074-874726	PB.94.12|NW_019105543.1:870274-887144(+)|c49555/f1p0/1951
gene160	3'	NW_019105543.1	+	870695-870869	870274-870869	PB.94.12|NW_019105543.1:870274-887144(+)|c49555/f1p0/1951
gene160	5'	NW_019105543.1	+	874074-874570	874074-874726	PB.94.12|NW_019105543.1:870274-887144(+)|c49555/f1p0/1951
gene160	5'	NW_019105543.1	+	874074-874570	874074-874989	PB.94.13|NW_019105543.1:873436-886519(+)|c34727/f1p2/1412
gene160	5'	NW_019105543.1	+	874074-874570	874074-874989	PB.94.13|NW_019105543.1:873436-886519(+)|c34727/f1p2/1412
gene161	3'	NW_019105543.1	-	887352-887824	887327-887824	PB.95.5|NW_019105543.1:887327-912153(-)|c3070/f2p0/2003
gene161	5'	NW_019105543.1	-	911918-912143	911918-912153	PB.95.5|NW_019105543.1:887327-912153(-)|c3070/f2p0/2003
gene161	3'	NW_019105543.1	-	887352-887824	887327-887824	PB.95.5|NW_019105543.1:887327-912153(-)|c3070/f2p0/2003
gene161	5'	NW_019105543.1	-	911918-912143	911918-912153	PB.95.5|NW_019105543.1:887327-912153(-)|c3070/f2p0/2003
gene161	3'	NW_019105543.1	-	887352-887824	887327-887824	PB.95.5|NW_019105543.1:887327-912153(-)|c3070/f2p0/2003
gene161	5'	NW_019105543.1	-	911918-912143	911918-912153	PB.95.5|NW_019105543.1:887327-912153(-)|c3070/f2p0/2003
gene161	3'	NW_019105543.1	-	887352-887824	887327-887824	PB.95.5|NW_019105543.1:887327-912153(-)|c3070/f2p0/2003
gene161	5'	NW_019105543.1	-	911918-912126	911918-912153	PB.95.5|NW_019105543.1:887327-912153(-)|c3070/f2p0/2003
gene161	3'	NW_019105543.1	-	887352-887824	887327-887824	PB.95.6|NW_019105543.1:887327-912153(-)|c56799/f1p0/2106
gene161	5'	NW_019105543.1	-	911918-912143	911918-912153	PB.95.6|NW_019105543.1:887327-912153(-)|c56799/f1p0/2106
gene161	3'	NW_019105543.1	-	887352-887824	887327-887824	PB.95.6|NW_019105543.1:887327-912153(-)|c56799/f1p0/2106
gene161	5'	NW_019105543.1	-	911918-912143	911918-912153	PB.95.6|NW_019105543.1:887327-912153(-)|c56799/f1p0/2106
gene161	3'	NW_019105543.1	-	887352-887824	887327-887824	PB.95.6|NW_019105543.1:887327-912153(-)|c56799/f1p0/2106
gene161	5'	NW_019105543.1	-	911918-912143	911918-912153	PB.95.6|NW_019105543.1:887327-912153(-)|c56799/f1p0/2106
gene161	3'	NW_019105543.1	-	887352-887824	887327-887824	PB.95.6|NW_019105543.1:887327-912153(-)|c56799/f1p0/2106
gene161	5'	NW_019105543.1	-	911918-912126	911918-912153	PB.95.6|NW_019105543.1:887327-912153(-)|c56799/f1p0/2106
gene161	3'	NW_019105543.1	-	887352-887824	887322-887824	PB.95.7|NW_019105543.1:887338-912152(-)|c20242/f2p10/4555
gene161	3'	NW_019105543.1	-	907066-907205	904619-907205	PB.95.7|NW_019105543.1:887338-912152(-)|c20242/f2p10/4555
gene161	5'	NW_019105543.1	-	911918-912126	911918-912152	PB.95.7|NW_019105543.1:887338-912152(-)|c20242/f2p10/4555
gene161	3'	NW_019105543.1	-	887352-887824	887329-887824	PB.95.8|NW_019105543.1:887345-912153(-)|c55530/f1p0/2178
gene161	5'	NW_019105543.1	-	905977-906084	905977-906096	PB.95.8|NW_019105543.1:887345-912153(-)|c55530/f1p0/2178
gene161	5'	NW_019105543.1	-	911918-912143	911918-912154	PB.95.8|NW_019105543.1:887345-912153(-)|c55530/f1p0/2178
gene161	3'	NW_019105543.1	-	887352-887824	887329-887824	PB.95.8|NW_019105543.1:887345-912153(-)|c55530/f1p0/2178
gene161	5'	NW_019105543.1	-	911918-912143	911918-912154	PB.95.8|NW_019105543.1:887345-912153(-)|c55530/f1p0/2178
gene161	3'	NW_019105543.1	-	887352-887824	887329-887824	PB.95.8|NW_019105543.1:887345-912153(-)|c55530/f1p0/2178
gene161	5'	NW_019105543.1	-	911918-912143	911918-912154	PB.95.8|NW_019105543.1:887345-912153(-)|c55530/f1p0/2178
gene161	3'	NW_019105543.1	-	887352-887824	887329-887824	PB.95.8|NW_019105543.1:887345-912153(-)|c55530/f1p0/2178
gene161	5'	NW_019105543.1	-	911918-912126	911918-912154	PB.95.8|NW_019105543.1:887345-912153(-)|c55530/f1p0/2178
gene161	3'	NW_019105543.1	-	887352-887824	887325-887824	PB.95.9|NW_019105543.1:887345-912157(-)|c70043/f1p0/2220
gene161	5'	NW_019105543.1	-	911918-912143	911918-912159	PB.95.9|NW_019105543.1:887345-912157(-)|c70043/f1p0/2220
gene161	3'	NW_019105543.1	-	887352-887824	887325-887824	PB.95.9|NW_019105543.1:887345-912157(-)|c70043/f1p0/2220
gene161	5'	NW_019105543.1	-	911918-912143	911918-912159	PB.95.9|NW_019105543.1:887345-912157(-)|c70043/f1p0/2220
gene161	3'	NW_019105543.1	-	887352-887824	887325-887824	PB.95.9|NW_019105543.1:887345-912157(-)|c70043/f1p0/2220
gene161	5'	NW_019105543.1	-	911918-912143	911918-912159	PB.95.9|NW_019105543.1:887345-912157(-)|c70043/f1p0/2220
gene161	3'	NW_019105543.1	-	887352-887824	887325-887824	PB.95.9|NW_019105543.1:887345-912157(-)|c70043/f1p0/2220
gene161	5'	NW_019105543.1	-	911918-912126	911918-912159	PB.95.9|NW_019105543.1:887345-912157(-)|c70043/f1p0/2220
gene165	3'	NW_019105543.1	-	1047467-1050780	1047464-1047703	PB.95.13|NW_019105543.1:1046104-1047703(-)|c38259/f1p4/1577
gene165	5'	NW_019105543.1	-	1091284-1091439	1091284-1091451	PB.95.14|NW_019105543.1:1048789-1091441(-)|c174619/f1p5/5564
gene165	5'	NW_019105543.1	-	1091284-1091439	1091284-1091448	PB.95.15|NW_019105543.1:1081039-1091453(-)|c49744/f1p0/1948
gene166	3' and 5'	NW_019105543.1	-	1097996-1098924	1097933-1098927	PB.96.2|NW_019105543.1:1097999-1135024(-)|c74941/f1p8/2451
gene166	5'	NW_019105543.1	-	1134786-1135022	1134786-1135024	PB.96.2|NW_019105543.1:1097999-1135024(-)|c74941/f1p8/2451
gene166	3' and 5'	NW_019105543.1	-	1097996-1098924	1097933-1098927	PB.96.2|NW_019105543.1:1097999-1135024(-)|c74941/f1p8/2451
gene166	5'	NW_019105543.1	-	1134786-1135021	1134786-1135024	PB.96.2|NW_019105543.1:1097999-1135024(-)|c74941/f1p8/2451
gene166	3' and 5'	NW_019105543.1	-	1097996-1098924	1097933-1098927	PB.96.2|NW_019105543.1:1097999-1135024(-)|c74941/f1p8/2451
gene166	5'	NW_019105543.1	-	1101114-1101170	1101160-1101293	PB.96.2|NW_019105543.1:1097999-1135024(-)|c74941/f1p8/2451
gene166	5'	NW_019105543.1	-	1134786-1135020	1134786-1135024	PB.96.2|NW_019105543.1:1097999-1135024(-)|c74941/f1p8/2451
gene166	3' and 5'	NW_019105543.1	-	1097996-1098924	1097933-1098927	PB.96.2|NW_019105543.1:1097999-1135024(-)|c74941/f1p8/2451
gene166	5'	NW_019105543.1	-	1134786-1135019	1134786-1135024	PB.96.2|NW_019105543.1:1097999-1135024(-)|c74941/f1p8/2451
gene166	3' and 5'	NW_019105543.1	-	1097996-1098924	1097933-1098927	PB.96.2|NW_019105543.1:1097999-1135024(-)|c74941/f1p8/2451
gene166	5'	NW_019105543.1	-	1134786-1135020	1134786-1135024	PB.96.2|NW_019105543.1:1097999-1135024(-)|c74941/f1p8/2451
gene166	5'	NW_019105543.1	-	1134786-1135020	1134786-1135024	PB.96.2|NW_019105543.1:1097999-1135024(-)|c74941/f1p8/2451
gene166	5'	NW_019105543.1	-	1101114-1101311	1101114-1101314	PB.96.3|NW_019105543.1:1098003-1134989(-)|c7561/f5p8/2441
gene166	5'	NW_019105543.1	-	1101114-1101170	1101114-1101314	PB.96.3|NW_019105543.1:1098003-1134989(-)|c7561/f5p8/2441
gene166	5'	NW_019105543.1	-	1123887-1123969	1123887-1124001	PB.96.8|NW_019105543.1:1098005-1134755(-)|c58145/f1p8/2127
gene166	5'	NW_019105543.1	-	1123887-1123969	1123887-1124001	PB.96.8|NW_019105543.1:1098005-1134755(-)|c58145/f1p8/2127
gene166	5'	NW_019105543.1	-	1123887-1123969	1123887-1124001	PB.96.8|NW_019105543.1:1098005-1134755(-)|c58145/f1p8/2127
gene166	5'	NW_019105543.1	-	1123887-1123969	1123887-1124001	PB.96.8|NW_019105543.1:1098005-1134755(-)|c58145/f1p8/2127
gene166	5'	NW_019105543.1	-	1123887-1123969	1123887-1124001	PB.96.8|NW_019105543.1:1098005-1134755(-)|c58145/f1p8/2127
gene166	5'	NW_019105543.1	-	1123887-1123969	1123887-1124001	PB.96.8|NW_019105543.1:1098005-1134755(-)|c58145/f1p8/2127
gene166	5'	NW_019105543.1	-	1123887-1123969	1123887-1124001	PB.96.8|NW_019105543.1:1098005-1134755(-)|c58145/f1p8/2127
gene166	5'	NW_019105543.1	-	1101114-1101311	1101114-1101314	PB.96.10|NW_019105543.1:1098005-1124323(-)|c75390/f1p8/2431
gene166	5'	NW_019105543.1	-	1101114-1101170	1101114-1101314	PB.96.10|NW_019105543.1:1098005-1124323(-)|c75390/f1p8/2431
gene166	5'	NW_019105543.1	-	1124126-1124246	1124126-1124323	PB.96.10|NW_019105543.1:1098005-1124323(-)|c75390/f1p8/2431
gene167	5'	NW_019105543.1	+	1180352-1183121	1180352-1183128	PB.97.1|NW_019105543.1:1135604-1186461(+)|c171969/f1p7/5743
gene167	5'	NW_019105543.1	+	1180352-1183121	1180352-1183124	PB.97.2|NW_019105543.1:1135623-1186459(+)|c175724/f1p7/5732
gene170	3'	NW_019105543.1	-	1219848-1220894	1216090-1220894	PB.98.2|NW_019105543.1:1216090-1233182(-)|c175898/f1p5/5839
gene170	5'	NW_019105543.1	-	1232954-1233182	1232954-1233193	PB.98.2|NW_019105543.1:1216090-1233182(-)|c175898/f1p5/5839
gene174	3'	NW_019105543.1	-	1269109-1271178	1269081-1271178	PB.101.1|NW_019105543.1:1267188-1281230(-)|c127213/f1p0/4241
gene174	3'	NW_019105543.1	-	1269109-1271178	1267562-1271178	PB.101.4|NW_019105543.1:1267628-1281572(-)|c141362/f1p0/4420
gene174	5'	NW_019105543.1	-	1280811-1281567	1280811-1281572	PB.101.4|NW_019105543.1:1267628-1281572(-)|c141362/f1p0/4420
gene175	3' and 5'	NW_019105543.1	-	1300760-1306339	1300623-1306705	PB.102.1|NW_019105543.1:1300729-1306487(-)|c176863/f1p1/5677
gene175	5'	NW_019105543.1	-	1300760-1306339	1301224-1306500	PB.102.2|NW_019105543.1:1301224-1339890(-)|c162693/f1p1/5138
gene183	3'	NW_019105543.1	-	1597303-1598769	1597282-1598769	PB.103.1|NW_019105543.1:1594758-1623755(-)|c154763/f1p1/4837
gene183	5'	NW_019105543.1	-	1622682-1623762	1622682-1623777	PB.103.1|NW_019105543.1:1594758-1623755(-)|c154763/f1p1/4837
gene201	5'	NW_019105544.1	+	1513575-1513739	1513575-1513740	PB.109.5|NW_019105544.1:1492984-1520766(+)|c138700/f1p0/4519
gene201	5'	NW_019105544.1	+	1516906-1517999	1516906-1520781	PB.109.5|NW_019105544.1:1492984-1520766(+)|c138700/f1p0/4519
gene201	5'	NW_019105544.1	+	1516906-1517999	1516906-1518000	PB.109.6|NW_019105544.1:1493063-1520685(+)|c125851/f1p0/4405
gene206	5'	NW_019105545.1	+	156489-158986	156836-159470	PB.111.2|NW_019105545.1:156836-161692(+)|c127244/f1p1/4397
gene206	5'	NW_019105545.1	+	156489-158986	157022-159496	PB.111.3|NW_019105545.1:157022-161691(+)|c126449/f1p1/4254
gene207	3'	NW_019105545.1	+	181623-181694	181071-181694	PB.112.1|NW_019105545.1:181617-282818(+)|c164580/f1p0/5047
gene207	5'	NW_019105545.1	+	245728-245848	245728-245952	PB.112.1|NW_019105545.1:181617-282818(+)|c164580/f1p0/5047
gene207	3'	NW_019105545.1	+	248060-248204	248051-248204	PB.112.1|NW_019105545.1:181617-282818(+)|c164580/f1p0/5047
gene207	5'	NW_019105545.1	+	280605-280772	280605-282822	PB.112.1|NW_019105545.1:181617-282818(+)|c164580/f1p0/5047
gene207	5'	NW_019105545.1	+	280605-280772	280605-285561	PB.112.3|NW_019105545.1:259008-285564(+)|c173764/f1p0/5543
gene207	5'	NW_019105545.1	+	280605-280772	280605-285563	PB.112.4|NW_019105545.1:261459-285563(+)|c170072/f1p0/5319
gene216	3'	NW_019105545.1	-	418065-418667	418054-418667	PB.113.1|NW_019105545.1:414700-424416(-)|c90076/f1p0/2862
gene216	3'	NW_019105545.1	-	418065-418667	416238-418667	PB.113.2|NW_019105545.1:414700-424416(-)|c99604/f1p1/3242
gene216	3'	NW_019105545.1	-	418065-418667	417644-418667	PB.113.3|NW_019105545.1:414703-424417(-)|c76373/f1p1/2524
gene216	3'	NW_019105545.1	-	430956-431117	430927-431099	PB.113.5|NW_019105545.1:414705-431099(-)|c76042/f1p0/2500
gene219	3'	NW_019105545.1	+	687132-687332	686804-687332	PB.115.4|NW_019105545.1:687131-725894(+)|c157555/f1p13/5010
gene219	5'	NW_019105545.1	+	723136-725632	723136-725894	PB.115.4|NW_019105545.1:687131-725894(+)|c157555/f1p13/5010
gene219	3'	NW_019105545.1	+	687132-687332	686804-687332	PB.115.4|NW_019105545.1:687131-725894(+)|c157555/f1p13/5010
gene219	5'	NW_019105545.1	+	723136-725632	723136-725894	PB.115.4|NW_019105545.1:687131-725894(+)|c157555/f1p13/5010
gene219	3'	NW_019105545.1	+	687132-687332	686548-687332	PB.115.1|NW_019105545.1:687130-725897(+)|c162601/f1p11/5081
gene219	5'	NW_019105545.1	+	723136-725632	723136-725891	PB.115.1|NW_019105545.1:687130-725897(+)|c162601/f1p11/5081
gene219	3'	NW_019105545.1	+	687132-687332	686548-687332	PB.115.1|NW_019105545.1:687130-725897(+)|c162601/f1p11/5081
gene219	5'	NW_019105545.1	+	723136-725632	723136-725891	PB.115.1|NW_019105545.1:687130-725897(+)|c162601/f1p11/5081
gene219	3'	NW_019105545.1	+	687132-687332	686549-687332	PB.115.3|NW_019105545.1:687131-725894(+)|c170846/f1p13/5283
gene219	5'	NW_019105545.1	+	723136-725632	723136-725892	PB.115.3|NW_019105545.1:687131-725894(+)|c170846/f1p13/5283
gene219	3'	NW_019105545.1	+	687132-687332	686549-687332	PB.115.3|NW_019105545.1:687131-725894(+)|c170846/f1p13/5283
gene219	5'	NW_019105545.1	+	723136-725632	723136-725892	PB.115.3|NW_019105545.1:687131-725894(+)|c170846/f1p13/5283
gene219	3'	NW_019105545.1	+	699656-699748	699649-699748	PB.115.5|NW_019105545.1:699653-725862(+)|c136383/f1p12/4203
gene219	5'	NW_019105545.1	+	723136-725632	723136-725888	PB.115.5|NW_019105545.1:699653-725862(+)|c136383/f1p12/4203
gene219	3'	NW_019105545.1	+	699656-699748	699649-699748	PB.115.5|NW_019105545.1:699653-725862(+)|c136383/f1p12/4203
gene219	5'	NW_019105545.1	+	723136-725632	723136-725888	PB.115.5|NW_019105545.1:699653-725862(+)|c136383/f1p12/4203
gene222	5'	NW_019105545.1	+	875329-879582	877712-880112	PB.117.9|NW_019105545.1:877712-880112(+)|c68130/f1p0/2402
gene224	3' and 5'	NW_019105545.1	+	930917-933319	929192-933848	PB.119.3|NW_019105545.1:929197-933410(+)|c154554/f1p2/4658
gene227	5'	NW_019105545.1	+	1139483-1139512	1139483-1140246	PB.120.5|NW_019105545.1:1006563-1140246(+)|c1531/f2p4/1458
gene227	5'	NW_019105545.1	+	1139483-1139512	1139483-1140242	PB.120.6|NW_019105545.1:1083865-1140242(+)|c11404/f4p4/3247
gene227	5'	NW_019105545.1	+	1139483-1139512	1139483-1140246	PB.120.12|NW_019105545.1:1083887-1140246(+)|c10582/f4p4/3230
gene227	5'	NW_019105545.1	+	1181963-1186108	1182809-1188729	PB.120.19|NW_019105545.1:1182809-1188729(+)|c172802/f1p8/5893
gene227	5'	NW_019105545.1	+	1181963-1186108	1183782-1188065	PB.120.21|NW_019105545.1:1183785-1188730(+)|c22390/f2p8/4742
gene233	5'	NW_019105545.1	+	1311964-1312127	1312016-1312646	PB.124.1|NW_019105545.1:1312020-1323338(+)|c40011/f1p0/1794
gene233	3'	NW_019105545.1	+	1312730-1312820	1312697-1312820	PB.124.1|NW_019105545.1:1312020-1323338(+)|c40011/f1p0/1794
gene233	5'	NW_019105545.1	+	1311964-1312127	1312016-1312646	PB.124.1|NW_019105545.1:1312020-1323338(+)|c40011/f1p0/1794
gene233	3'	NW_019105545.1	+	1312730-1312820	1312697-1312820	PB.124.1|NW_019105545.1:1312020-1323338(+)|c40011/f1p0/1794
gene233	5'	NW_019105545.1	+	1311964-1312127	1312065-1312140	PB.124.2|NW_019105545.1:1312065-1323326(+)|c34519/f1p0/1385
gene233	5'	NW_019105545.1	+	1311964-1312127	1312065-1312140	PB.124.2|NW_019105545.1:1312065-1323326(+)|c34519/f1p0/1385
gene233	5'	NW_019105545.1	+	1311964-1312127	1312065-1312229	PB.124.3|NW_019105545.1:1312065-1323336(+)|c32832/f1p0/1377
gene233	5'	NW_019105545.1	+	1311964-1312127	1312065-1312229	PB.124.3|NW_019105545.1:1312065-1323336(+)|c32832/f1p0/1377
gene235	3'	NW_019105545.1	+	1500028-1500521	1499815-1500521	PB.126.1|NW_019105545.1:1499816-1530319(+)|c9829/f3p0/2990
gene235	3'	NW_019105545.1	+	1521837-1522103	1521823-1522103	PB.126.3|NW_019105545.1:1500031-1530317(+)|c89466/f1p0/2886
gene240	3'	NW_019105546.1	+	152140-152342	152138-152342	PB.127.2|NW_019105546.1:127460-171092(+)|c139720/f1p1/4557
gene240	3'	NW_019105546.1	+	153707-153766	153592-153766	PB.127.2|NW_019105546.1:127460-171092(+)|c139720/f1p1/4557
gene240	3'	NW_019105546.1	+	152140-152342	152138-152342	PB.127.3|NW_019105546.1:127798-171068(+)|c124955/f1p1/4332
gene240	3'	NW_019105546.1	+	153707-153766	153592-153766	PB.127.3|NW_019105546.1:127798-171068(+)|c124955/f1p1/4332
gene240	3'	NW_019105546.1	+	152140-152342	152138-152342	PB.127.4|NW_019105546.1:127801-171098(+)|c96466/f1p1/3426
gene240	3'	NW_019105546.1	+	153707-153766	153592-153766	PB.127.4|NW_019105546.1:127801-171098(+)|c96466/f1p1/3426
gene240	5'	NW_019105546.1	+	168344-169810	168344-171098	PB.127.4|NW_019105546.1:127801-171098(+)|c96466/f1p1/3426
gene240	3'	NW_019105546.1	+	152140-152342	152138-152342	PB.127.5|NW_019105546.1:142498-171098(+)|c139322/f1p1/4597
gene240	3'	NW_019105546.1	+	153707-153766	153592-153766	PB.127.5|NW_019105546.1:142498-171098(+)|c139322/f1p1/4597
gene243	3'	NW_019105546.1	+	272178-272458	272172-272458	PB.128.2|NW_019105546.1:272167-283755(+)|c104326/f1p1/3805
gene243	5'	NW_019105546.1	+	280595-283749	280595-283751	PB.128.2|NW_019105546.1:272167-283755(+)|c104326/f1p1/3805
gene248	3'	NW_019105546.1	-	354713-355187	351614-355187	PB.134.1|NW_019105546.1:351615-553877(-)|c18262/f2p14/4469
gene248	5'	NW_019105546.1	-	553717-553864	553717-553879	PB.134.1|NW_019105546.1:351615-553877(-)|c18262/f2p14/4469
gene248	3'	NW_019105546.1	-	354713-355187	351614-355187	PB.134.1|NW_019105546.1:351615-553877(-)|c18262/f2p14/4469
gene248	3'	NW_019105546.1	-	354714-355187	351614-355187	PB.134.1|NW_019105546.1:351615-553877(-)|c18262/f2p14/4469
gene248	3'	NW_019105546.1	-	354713-355187	354697-355187	PB.134.6|NW_019105546.1:351629-371080(-)|c141755/f1p14/4611
gene248	3'	NW_019105546.1	-	354713-355187	354697-355187	PB.134.6|NW_019105546.1:351629-371080(-)|c141755/f1p14/4611
gene248	3'	NW_019105546.1	-	354714-355187	354697-355187	PB.134.6|NW_019105546.1:351629-371080(-)|c141755/f1p14/4611
gene248	5'	NW_019105546.1	-	370719-371078	370719-371080	PB.134.6|NW_019105546.1:351629-371080(-)|c141755/f1p14/4611
gene248	3'	NW_019105546.1	-	354713-355187	351629-355187	PB.134.7|NW_019105546.1:351629-543192(-)|c140303/f1p13/4448
gene248	3'	NW_019105546.1	-	354713-355187	351629-355187	PB.134.7|NW_019105546.1:351629-543192(-)|c140303/f1p13/4448
gene248	5'	NW_019105546.1	-	543053-543167	543053-543192	PB.134.7|NW_019105546.1:351629-543192(-)|c140303/f1p13/4448
gene248	3'	NW_019105546.1	-	354714-355187	351629-355187	PB.134.7|NW_019105546.1:351629-543192(-)|c140303/f1p13/4448
gene248	3'	NW_019105546.1	-	354713-355187	354698-355187	PB.134.10|NW_019105546.1:351632-371069(-)|c146561/f1p13/4570
gene248	3'	NW_019105546.1	-	354713-355187	354698-355187	PB.134.10|NW_019105546.1:351632-371069(-)|c146561/f1p13/4570
gene248	3'	NW_019105546.1	-	354714-355187	354698-355187	PB.134.10|NW_019105546.1:351632-371069(-)|c146561/f1p13/4570
gene248	3'	NW_019105546.1	-	354713-355187	351632-355187	PB.134.11|NW_019105546.1:351632-402414(-)|c140169/f1p13/4638
gene248	3'	NW_019105546.1	-	354713-355187	351632-355187	PB.134.11|NW_019105546.1:351632-402414(-)|c140169/f1p13/4638
gene248	3'	NW_019105546.1	-	354714-355187	351632-355187	PB.134.11|NW_019105546.1:351632-402414(-)|c140169/f1p13/4638
gene248	3'	NW_019105546.1	-	354713-355187	353635-355187	PB.134.4|NW_019105546.1:351629-543206(-)|c154859/f1p14/4396
gene248	3'	NW_019105546.1	-	354713-355187	353635-355187	PB.134.4|NW_019105546.1:351629-543206(-)|c154859/f1p14/4396
gene248	5'	NW_019105546.1	-	543053-543167	543053-543208	PB.134.4|NW_019105546.1:351629-543206(-)|c154859/f1p14/4396
gene248	3'	NW_019105546.1	-	354714-355187	353635-355187	PB.134.4|NW_019105546.1:351629-543206(-)|c154859/f1p14/4396
gene248	3'	NW_019105546.1	-	354713-355187	353635-355187	PB.134.9|NW_019105546.1:351632-553971(-)|c157403/f1p14/4662
gene248	5'	NW_019105546.1	-	553717-553864	553717-553879	PB.134.9|NW_019105546.1:351632-553971(-)|c157403/f1p14/4662
gene248	3'	NW_019105546.1	-	354713-355187	353635-355187	PB.134.9|NW_019105546.1:351632-553971(-)|c157403/f1p14/4662
gene248	3'	NW_019105546.1	-	354714-355187	353635-355187	PB.134.9|NW_019105546.1:351632-553971(-)|c157403/f1p14/4662
gene248	3'	NW_019105546.1	-	354713-355187	351495-355187	PB.134.8|NW_019105546.1:351629-553920(-)|c142176/f1p13/4720
gene248	3'	NW_019105546.1	-	354713-355187	351495-355187	PB.134.8|NW_019105546.1:351629-553920(-)|c142176/f1p13/4720
gene248	3'	NW_019105546.1	-	354714-355187	351495-355187	PB.134.8|NW_019105546.1:351629-553920(-)|c142176/f1p13/4720
gene250	3'	NW_019105546.1	-	556069-560112	556063-560112	PB.135.1|NW_019105546.1:556061-576537(-)|c152496/f1p10/4734
gene250	5'	NW_019105546.1	-	576501-576533	576501-576547	PB.135.1|NW_019105546.1:556061-576537(-)|c152496/f1p10/4734
gene250	3'	NW_019105546.1	-	556069-560112	555931-560112	PB.135.2|NW_019105546.1:556063-670911(-)|c174804/f1p10/5758
gene250	3'	NW_019105546.1	-	556069-560112	556064-560112	PB.135.3|NW_019105546.1:556065-572288(-)|c164712/f1p9/5129
gene251	5'	NW_019105546.1	+	867315-867862	867315-871742	PB.137.1|NW_019105546.1:859964-871742(+)|c127490/f1p0/4358
gene252	3'	NW_019105546.1	-	876872-879323	876867-879323	PB.138.2|NW_019105546.1:872844-1002558(-)|c166976/f1p15/5026
gene252	5'	NW_019105546.1	-	1042960-1043190	1042960-1043211	PB.138.2|NW_019105546.1:872844-1002558(-)|c166976/f1p15/5026
gene252	3'	NW_019105546.1	-	1002372-1002524	999945-1002511	PB.138.8|NW_019105546.1:999945-1002511(-)|c74444/f1p0/2479
gene254	5'	NW_019105546.1	+	1078075-1078371	1078075-1078383	PB.139.2|NW_019105546.1:1048822-1078371(+)|c27948/f3p23/817
gene254	3'	NW_019105546.1	+	1048880-1048985	1048869-1048985	PB.139.3|NW_019105546.1:1048874-1106509(+)|c165201/f1p32/5103
gene254	3'	NW_019105546.1	+	1053635-1053745	1053627-1053686	PB.139.5|NW_019105546.1:1053634-1087455(+)|c118941/f1p30/525
gene254	5'	NW_019105546.1	+	1062198-1062456	1062377-1064868	PB.139.6|NW_019105546.1:1062377-1078371(+)|c97346/f1p48/3319
gene254	3'	NW_019105546.1	+	1066301-1066518	1065974-1066518	PB.139.6|NW_019105546.1:1062377-1078371(+)|c97346/f1p48/3319
gene254	5'	NW_019105546.1	+	1078075-1078371	1078075-1078385	PB.139.6|NW_019105546.1:1062377-1078371(+)|c97346/f1p48/3319
gene254	3'	NW_019105546.1	+	1066301-1066518	1064872-1066518	PB.139.7|NW_019105546.1:1065086-1078371(+)|c41846/f1p38/1949
gene254	5'	NW_019105546.1	+	1078075-1078371	1078075-1078383	PB.139.7|NW_019105546.1:1065086-1078371(+)|c41846/f1p38/1949
gene254	3'	NW_019105546.1	+	1087411-1087551	1087344-1087551	PB.139.13|NW_019105546.1:1087409-1106509(+)|c125875/f1p7/4316
gene255	3'	NW_019105546.1	-	1124253-1124916	1122320-1124916	PB.142.2|NW_019105546.1:1120956-1155415(-)|c173835/f1p4/5638
gene255	3' and 5'	NW_019105546.1	-	1124253-1124916	1120961-1125515	PB.142.3|NW_019105546.1:1120961-1125515(-)|c20118/f2p4/4543
gene255	3'	NW_019105546.1	-	1124253-1124916	1121772-1124916	PB.142.4|NW_019105546.1:1121785-1155427(-)|c161187/f1p4/5088
gene255	5'	NW_019105546.1	-	1154697-1155452	1155207-1155485	PB.142.6|NW_019105546.1:1155207-1155483(-)|c62607/f1p0/265
gene264	5'	NW_019105546.1	+	1499218-1500386	1499218-1500598	PB.144.2|NW_019105546.1:1443012-1500593(+)|c6031/f2p0/2341
gene264	3'	NW_019105546.1	+	1469716-1469861	1469700-1469861	PB.144.3|NW_019105546.1:1443065-1500383(+)|c58023/f1p0/2097
gene264	3'	NW_019105546.1	+	1469716-1469861	1469700-1469861	PB.144.3|NW_019105546.1:1443065-1500383(+)|c58023/f1p0/2097
gene269	3'	NW_019105547.1	-	339576-339716	339336-339716	PB.146.1|NW_019105547.1:339591-433621(-)|c25090/f5p3/5309
gene269	3'	NW_019105547.1	-	396505-396661	396470-396661	PB.146.1|NW_019105547.1:339591-433621(-)|c25090/f5p3/5309
gene269	5'	NW_019105547.1	-	406311-406417	406311-406460	PB.146.1|NW_019105547.1:339591-433621(-)|c25090/f5p3/5309
gene269	3'	NW_019105547.1	-	410940-411169	410813-411169	PB.146.1|NW_019105547.1:339591-433621(-)|c25090/f5p3/5309
gene269	3'	NW_019105547.1	-	339576-339716	339339-339716	PB.146.2|NW_019105547.1:339591-406423(-)|c101422/f1p3/3642
gene269	3'	NW_019105547.1	-	396505-396661	396470-396661	PB.146.2|NW_019105547.1:339591-406423(-)|c101422/f1p3/3642
gene269	5'	NW_019105547.1	-	405572-405671	405572-405677	PB.146.2|NW_019105547.1:339591-406423(-)|c101422/f1p3/3642
gene269	5'	NW_019105547.1	-	406311-406417	406317-406448	PB.146.2|NW_019105547.1:339591-406423(-)|c101422/f1p3/3642
gene271	3'	NW_019105547.1	-	479489-479927	479276-479927	PB.147.1|NW_019105547.1:479397-486429(-)|c29267/f1p2/1188
gene279	5'	NW_019105547.1	+	1057307-1058917	1057317-1058938	PB.149.1|NW_019105547.1:1057317-1058932(+)|c45533/f1p0/1626
gene283	3'	NW_019105547.1	+	1514476-1514600	1514459-1514600	PB.150.1|NW_019105547.1:1514459-1517110(+)|c121491/f1p0/595
gene283	5'	NW_019105547.1	+	1516824-1517055	1516824-1517110	PB.150.1|NW_019105547.1:1514459-1517110(+)|c121491/f1p0/595
gene285	3' and 5'	NW_019105548.1	-	89918-91581	89911-92722	PB.151.1|NW_019105548.1:89911-93007(-)|c93662/f1p6/3098
gene285	3'	NW_019105548.1	-	89918-91581	89912-91581	PB.151.2|NW_019105548.1:89912-124084(-)|c9703/f8p6/2972
gene285	5'	NW_019105548.1	-	123479-124074	123479-124084	PB.151.2|NW_019105548.1:89912-124084(-)|c9703/f8p6/2972
gene285	5'	NW_019105548.1	-	123479-124073	123479-124084	PB.151.2|NW_019105548.1:89912-124084(-)|c9703/f8p6/2972
gene285	3' and 5'	NW_019105548.1	-	89918-91581	89913-93526	PB.151.3|NW_019105548.1:89913-124044(-)|c154495/f1p7/4860
gene285	3'	NW_019105548.1	-	92743-93526	89913-93526	PB.151.3|NW_019105548.1:89913-124044(-)|c154495/f1p7/4860
gene286	3'	NW_019105548.1	+	131176-131529	131140-131529	PB.152.1|NW_019105548.1:131140-150329(+)|c19038/f5p19/4331
gene286	5'	NW_019105548.1	+	139369-139592	139369-139684	PB.152.1|NW_019105548.1:131140-150329(+)|c19038/f5p19/4331
gene286	3'	NW_019105548.1	+	147110-150334	146948-150328	PB.152.1|NW_019105548.1:131140-150329(+)|c19038/f5p19/4331
gene286	3'	NW_019105548.1	+	131176-131529	131174-131529	PB.152.2|NW_019105548.1:131169-150334(+)|c142662/f1p20/4608
gene286	5'	NW_019105548.1	+	139369-139592	139369-139916	PB.152.2|NW_019105548.1:131169-150334(+)|c142662/f1p20/4608
gene286	5'	NW_019105548.1	+	147110-150334	147110-150641	PB.152.2|NW_019105548.1:131169-150334(+)|c142662/f1p20/4608
gene286	5'	NW_019105548.1	+	139369-139592	139369-139777	PB.152.4|NW_019105548.1:131180-150334(+)|c131248/f1p19/4339
gene286	3' and 5'	NW_019105548.1	+	147110-150334	147044-150359	PB.152.4|NW_019105548.1:131180-150334(+)|c131248/f1p19/4339
gene287	3'	NW_019105548.1	+	189037-189085	188897-189085	PB.153.1|NW_019105548.1:160203-197373(+)|c179343/f1p0/6813
gene287	5'	NW_019105548.1	+	192072-192873	192072-195572	PB.153.1|NW_019105548.1:160203-197373(+)|c179343/f1p0/6813
gene288	3'	NW_019105548.1	-	201306-203113	201293-203113	PB.154.1|NW_019105548.1:201291-230141(-)|c156271/f4p5/5071
gene288	3'	NW_019105548.1	-	216678-217811	216201-217811	PB.154.1|NW_019105548.1:201291-230141(-)|c156271/f4p5/5071
gene288	5'	NW_019105548.1	-	229826-229936	229826-230129	PB.154.1|NW_019105548.1:201291-230141(-)|c156271/f4p5/5071
gene288	3'	NW_019105548.1	-	201306-203113	201293-203113	PB.154.1|NW_019105548.1:201291-230141(-)|c156271/f4p5/5071
gene288	5'	NW_019105548.1	-	229826-229936	229826-230129	PB.154.1|NW_019105548.1:201291-230141(-)|c156271/f4p5/5071
gene290	3'	NW_019105548.1	+	254409-254536	254157-254536	PB.155.1|NW_019105548.1:254163-266641(+)|c67149/f1p0/2354
gene290	3'	NW_019105548.1	+	254413-254536	254157-254536	PB.155.1|NW_019105548.1:254163-266641(+)|c67149/f1p0/2354
gene290	5'	NW_019105548.1	+	264624-265825	264624-266641	PB.155.1|NW_019105548.1:254163-266641(+)|c67149/f1p0/2354
gene292	5'	NW_019105548.1	-	307162-307591	307162-307612	PB.157.4|NW_019105548.1:280974-307612(-)|c9905/f3p2/2988
gene292	5'	NW_019105548.1	-	307162-307591	307162-307612	PB.157.4|NW_019105548.1:280974-307612(-)|c9905/f3p2/2988
gene292	5'	NW_019105548.1	-	307162-307591	307162-307612	PB.157.4|NW_019105548.1:280974-307612(-)|c9905/f3p2/2988
gene292	5'	NW_019105548.1	-	307162-307591	307162-307611	PB.157.5|NW_019105548.1:280976-307611(-)|c89550/f1p2/2863
gene292	5'	NW_019105548.1	-	303444-303982	303444-304009	PB.157.5|NW_019105548.1:280976-307611(-)|c89550/f1p2/2863
gene292	5'	NW_019105548.1	-	307162-307591	307162-307611	PB.157.5|NW_019105548.1:280976-307611(-)|c89550/f1p2/2863
gene292	5'	NW_019105548.1	-	307162-307591	307162-307611	PB.157.5|NW_019105548.1:280976-307611(-)|c89550/f1p2/2863
gene297	3'	NW_019105548.1	+	400620-401131	400597-401131	PB.159.1|NW_019105548.1:400597-430796(+)|c159508/f1p0/4935
gene297	5'	NW_019105548.1	+	427054-427491	427483-430796	PB.159.1|NW_019105548.1:400597-430796(+)|c159508/f1p0/4935
gene297	3'	NW_019105548.1	+	404117-404628	404001-404628	PB.159.2|NW_019105548.1:404001-430439(+)|c169522/f1p0/5225
gene297	5'	NW_019105548.1	+	427054-427491	427054-430849	PB.159.2|NW_019105548.1:404001-430439(+)|c169522/f1p0/5225
gene299	3'	NW_019105548.1	-	427589-428843	427483-428843	PB.160.1|NW_019105548.1:422487-437299(-)|c87720/f1p0/2992
gene300	3'	NW_019105548.1	+	491918-492030	491894-492030	PB.161.1|NW_019105548.1:491910-683704(+)|c142875/f1p2/4498
gene300	5'	NW_019105548.1	+	683397-683697	683397-683771	PB.161.1|NW_019105548.1:491910-683704(+)|c142875/f1p2/4498
gene300	3'	NW_019105548.1	+	491918-492030	491894-492030	PB.161.1|NW_019105548.1:491910-683704(+)|c142875/f1p2/4498
gene300	3'	NW_019105548.1	+	495188-495961	495175-495961	PB.161.1|NW_019105548.1:491910-683704(+)|c142875/f1p2/4498
gene300	5'	NW_019105548.1	+	683397-683697	683397-683771	PB.161.1|NW_019105548.1:491910-683704(+)|c142875/f1p2/4498
gene300	3'	NW_019105548.1	+	616373-616447	616353-616447	PB.161.1|NW_019105548.1:491910-683704(+)|c142875/f1p2/4498
gene300	5'	NW_019105548.1	+	648753-648836	648753-648864	PB.161.1|NW_019105548.1:491910-683704(+)|c142875/f1p2/4498
gene300	5'	NW_019105548.1	+	683397-683697	683397-683771	PB.161.1|NW_019105548.1:491910-683704(+)|c142875/f1p2/4498
gene300	3'	NW_019105548.1	+	495175-495961	495133-495961	PB.161.3|NW_019105548.1:495133-683707(+)|c126306/f1p2/4368
gene300	5'	NW_019105548.1	+	683397-683697	683397-683735	PB.161.3|NW_019105548.1:495133-683707(+)|c126306/f1p2/4368
gene300	3'	NW_019105548.1	+	495188-495961	495133-495961	PB.161.3|NW_019105548.1:495133-683707(+)|c126306/f1p2/4368
gene300	5'	NW_019105548.1	+	683397-683697	683397-683735	PB.161.3|NW_019105548.1:495133-683707(+)|c126306/f1p2/4368
gene300	3'	NW_019105548.1	+	616373-616447	616353-616447	PB.161.3|NW_019105548.1:495133-683707(+)|c126306/f1p2/4368
gene300	5'	NW_019105548.1	+	648753-648836	648753-648864	PB.161.3|NW_019105548.1:495133-683707(+)|c126306/f1p2/4368
gene300	5'	NW_019105548.1	+	683397-683697	683397-683735	PB.161.3|NW_019105548.1:495133-683707(+)|c126306/f1p2/4368
gene301	3'	NW_019105548.1	-	691359-691493	689215-691493	PB.163.1|NW_019105548.1:689241-779518(-)|c126761/f1p1/4293
gene301	5'	NW_019105548.1	-	779240-779351	779240-779518	PB.163.1|NW_019105548.1:689241-779518(-)|c126761/f1p1/4293
gene301	3'	NW_019105548.1	-	691359-691493	689215-691493	PB.163.1|NW_019105548.1:689241-779518(-)|c126761/f1p1/4293
gene301	5'	NW_019105548.1	-	779240-779351	779240-779518	PB.163.1|NW_019105548.1:689241-779518(-)|c126761/f1p1/4293
gene301	3'	NW_019105548.1	-	691359-691493	689215-691493	PB.163.1|NW_019105548.1:689241-779518(-)|c126761/f1p1/4293
gene301	5'	NW_019105548.1	-	711111-711223	711111-711226	PB.163.1|NW_019105548.1:689241-779518(-)|c126761/f1p1/4293
gene301	5'	NW_019105548.1	-	779240-779346	779240-779518	PB.163.1|NW_019105548.1:689241-779518(-)|c126761/f1p1/4293
gene302	3'	NW_019105548.1	-	796162-797579	796143-797528	PB.165.1|NW_019105548.1:791691-824498(-)|c112582/f1p1/4160
gene302	3'	NW_019105548.1	-	798013-798098	797962-798098	PB.165.1|NW_019105548.1:791691-824498(-)|c112582/f1p1/4160
gene302	5'	NW_019105548.1	-	824056-824472	824056-824498	PB.165.1|NW_019105548.1:791691-824498(-)|c112582/f1p1/4160
gene302	5'	NW_019105548.1	-	824056-824472	824056-824498	PB.165.1|NW_019105548.1:791691-824498(-)|c112582/f1p1/4160
gene302	3'	NW_019105548.1	-	796162-797579	796083-797352	PB.165.2|NW_019105548.1:791699-824497(-)|c114011/f1p1/4127
gene302	3'	NW_019105548.1	-	798013-798098	797786-798098	PB.165.2|NW_019105548.1:791699-824497(-)|c114011/f1p1/4127
gene302	5'	NW_019105548.1	-	824056-824472	824056-824497	PB.165.2|NW_019105548.1:791699-824497(-)|c114011/f1p1/4127
gene302	5'	NW_019105548.1	-	824056-824472	824056-824497	PB.165.2|NW_019105548.1:791699-824497(-)|c114011/f1p1/4127
gene303	3'	NW_019105548.1	+	826652-826780	826617-826780	PB.166.1|NW_019105548.1:826618-837022(+)|c130410/f1p1/4566
gene303	5'	NW_019105548.1	+	832583-835897	832583-836552	PB.166.1|NW_019105548.1:826618-837022(+)|c130410/f1p1/4566
gene303	3'	NW_019105548.1	+	826652-826780	826625-826780	PB.166.2|NW_019105548.1:826633-837012(+)|c152661/f1p1/4726
gene303	5'	NW_019105548.1	+	832583-835897	832583-837012	PB.166.2|NW_019105548.1:826633-837012(+)|c152661/f1p1/4726
gene303	3' and 5'	NW_019105548.1	+	832583-835897	832560-836552	PB.166.4|NW_019105548.1:832562-837019(+)|c110182/f1p1/4242
gene304	3'	NW_019105548.1	-	856035-858123	850747-856427	PB.167.1|NW_019105548.1:850742-856427(-)|c176383/f1p0/5711
gene304	3'	NW_019105548.1	-	876018-876074	875859-876074	PB.168.1|NW_019105548.1:856841-888629(-)|c104646/f1p0/3707
gene304	5'	NW_019105548.1	-	856035-858123	856849-859064	PB.168.2|NW_019105548.1:856849-890495(-)|c155497/f1p0/4611
gene304	3'	NW_019105548.1	-	876018-876074	875860-876074	PB.168.2|NW_019105548.1:856849-890495(-)|c155497/f1p0/4611
gene304	3'	NW_019105548.1	-	890450-890594	890448-890496	PB.168.2|NW_019105548.1:856849-890495(-)|c155497/f1p0/4611
gene305	5'	NW_019105548.1	+	962419-962887	962419-964619	PB.169.1|NW_019105548.1:941668-964619(+)|c97348/f1p1/3336
gene306	5'	NW_019105548.1	+	1002600-1004119	1002600-1004142	PB.170.1|NW_019105548.1:971101-1004136(+)|c101925/f1p1/3485
gene308	3' and 5'	NW_019105548.1	-	1126391-1127296	1123478-1127310	PB.173.1|NW_019105548.1:1123477-1127298(-)|c105203/f1p22/3824
gene312	3'	NW_019105548.1	-	1201019-1203326	1200422-1203326	PB.174.3|NW_019105548.1:1201023-1305602(-)|c23759/f2p14/5063
gene312	5'	NW_019105548.1	-	1218282-1218360	1218282-1218370	PB.174.3|NW_019105548.1:1201023-1305602(-)|c23759/f2p14/5063
gene312	3'	NW_019105548.1	-	1224142-1224338	1224129-1224338	PB.174.3|NW_019105548.1:1201023-1305602(-)|c23759/f2p14/5063
gene312	5'	NW_019105548.1	-	1304578-1305593	1304578-1305601	PB.174.3|NW_019105548.1:1201023-1305602(-)|c23759/f2p14/5063
gene312	5'	NW_019105548.1	-	1218282-1218360	1218282-1218364	PB.174.2|NW_019105548.1:1201022-1224236(-)|c94696/f1p13/3343
gene312	3'	NW_019105548.1	-	1224142-1224338	1224132-1224236	PB.174.2|NW_019105548.1:1201022-1224236(-)|c94696/f1p13/3343
gene312	5'	NW_019105548.1	-	1218282-1218360	1218282-1218370	PB.174.4|NW_019105548.1:1201024-1305602(-)|c175902/f1p14/4975
gene312	3'	NW_019105548.1	-	1224142-1224338	1224129-1224338	PB.174.4|NW_019105548.1:1201024-1305602(-)|c175902/f1p14/4975
gene312	5'	NW_019105548.1	-	1304578-1305593	1304578-1305602	PB.174.4|NW_019105548.1:1201024-1305602(-)|c175902/f1p14/4975
gene312	3'	NW_019105548.1	-	1208235-1208464	1205232-1208464	PB.174.6|NW_019105548.1:1208242-1305595(-)|c104540/f1p22/3804
gene314	3'	NW_019105548.1	-	1335091-1335157	1333458-1335157	PB.176.2|NW_019105548.1:1333462-1353457(-)|c10325/f4p0/2887
gene314	3'	NW_019105548.1	-	1335091-1335157	1333458-1335157	PB.176.2|NW_019105548.1:1333462-1353457(-)|c10325/f4p0/2887
gene314	5'	NW_019105548.1	-	1352157-1352293	1352157-1352302	PB.176.2|NW_019105548.1:1333462-1353457(-)|c10325/f4p0/2887
gene314	3'	NW_019105548.1	-	1335091-1335157	1333991-1335157	PB.176.1|NW_019105548.1:1333456-1353417(-)|c78561/f1p0/2753
gene314	3'	NW_019105548.1	-	1335091-1335157	1333991-1335157	PB.176.1|NW_019105548.1:1333456-1353417(-)|c78561/f1p0/2753
gene314	5'	NW_019105548.1	-	1352157-1352293	1352157-1352302	PB.176.1|NW_019105548.1:1333456-1353417(-)|c78561/f1p0/2753
gene315	3'	NW_019105548.1	-	1356793-1357215	1355066-1357197	PB.177.2|NW_019105548.1:1355081-1380994(-)|c104460/f1p18/3839
gene315	3'	NW_019105548.1	-	1357128-1357215	1355066-1357197	PB.177.2|NW_019105548.1:1355081-1380994(-)|c104460/f1p18/3839
gene315	3'	NW_019105548.1	-	1356793-1357215	1355008-1357215	PB.177.1|NW_019105548.1:1355080-1381010(-)|c109230/f1p18/3931
gene315	3'	NW_019105548.1	-	1357128-1357215	1355008-1357215	PB.177.1|NW_019105548.1:1355080-1381010(-)|c109230/f1p18/3931
gene315	3'	NW_019105548.1	-	1356793-1357215	1355082-1357215	PB.177.3|NW_019105548.1:1355081-1381002(-)|c106945/f1p18/3905
gene315	3'	NW_019105548.1	-	1357128-1357215	1355082-1357215	PB.177.3|NW_019105548.1:1355081-1381002(-)|c106945/f1p18/3905
gene316	5'	NW_019105548.1	+	1383714-1384454	1383714-1385311	PB.178.1|NW_019105548.1:1381566-1387770(+)|c82212/f1p17/2645
gene316	5'	NW_019105548.1	+	1383714-1384454	1383714-1385008	PB.178.2|NW_019105548.1:1381580-1387763(+)|c77108/f1p11/2528
gene316	5'	NW_019105548.1	+	1383714-1384454	1383714-1385406	PB.178.3|NW_019105548.1:1381606-1387766(+)|c75241/f1p16/2578
gene318	3'	NW_019105548.1	-	1430691-1432362	1430675-1432362	PB.181.1|NW_019105548.1:1430675-1453051(-)|c91002/f1p2/2829
gene318	5'	NW_019105548.1	-	1452795-1453018	1452795-1453051	PB.181.1|NW_019105548.1:1430675-1453051(-)|c91002/f1p2/2829
gene318	3'	NW_019105548.1	-	1430691-1432362	1430677-1432362	PB.181.2|NW_019105548.1:1430679-1453011(-)|c75943/f1p2/2487
gene319	3'	NW_019105548.1	+	1457068-1457506	1457050-1457506	PB.182.1|NW_019105548.1:1457039-1478471(+)|c155569/f1p8/4632
gene319	5'	NW_019105548.1	+	1465825-1465947	1465825-1465957	PB.182.1|NW_019105548.1:1457039-1478471(+)|c155569/f1p8/4632
gene319	5'	NW_019105548.1	+	1475297-1478324	1475297-1478473	PB.182.1|NW_019105548.1:1457039-1478471(+)|c155569/f1p8/4632
gene324	5'	NW_019105549.1	+	104953-105813	105658-109949	PB.183.1|NW_019105549.1:105671-109949(+)|c134367/f1p11/4269
gene325	3'	NW_019105549.1	-	111549-112564	111526-112564	PB.184.1|NW_019105549.1:111543-157920(-)|c57865/f1p0/2158
gene329	5'	NW_019105549.1	-	259425-259557	259425-259569	PB.187.1|NW_019105549.1:248542-347158(-)|c143675/f1p129/4644
gene329	3'	NW_019105549.1	-	263621-263809	263618-263809	PB.187.1|NW_019105549.1:248542-347158(-)|c143675/f1p129/4644
gene329	5'	NW_019105549.1	-	346428-346634	346428-346641	PB.187.1|NW_019105549.1:248542-347158(-)|c143675/f1p129/4644
gene329	3'	NW_019105549.1	-	346833-347221	346747-347158	PB.187.1|NW_019105549.1:248542-347158(-)|c143675/f1p129/4644
gene329	5'	NW_019105549.1	-	346428-346634	346428-346641	PB.187.4|NW_019105549.1:248542-347102(-)|c140693/f1p102/4723
gene329	3'	NW_019105549.1	-	346833-347221	346747-347102	PB.187.4|NW_019105549.1:248542-347102(-)|c140693/f1p102/4723
gene329	5'	NW_019105549.1	-	259425-259557	259425-259569	PB.187.6|NW_019105549.1:248542-347107(-)|c174215/f1p92/4814
gene329	3'	NW_019105549.1	-	263621-263809	263618-263809	PB.187.6|NW_019105549.1:248542-347107(-)|c174215/f1p92/4814
gene329	3'	NW_019105549.1	-	300999-301178	300996-301178	PB.187.6|NW_019105549.1:248542-347107(-)|c174215/f1p92/4814
gene329	5'	NW_019105549.1	-	346428-346634	346428-346641	PB.187.6|NW_019105549.1:248542-347107(-)|c174215/f1p92/4814
gene329	3'	NW_019105549.1	-	346833-347221	346747-347108	PB.187.6|NW_019105549.1:248542-347107(-)|c174215/f1p92/4814
gene329	5'	NW_019105549.1	-	259425-259557	259425-259569	PB.187.7|NW_019105549.1:248544-347102(-)|c21422/f18p9/4545
gene329	3'	NW_019105549.1	-	263621-263809	263618-263809	PB.187.7|NW_019105549.1:248544-347102(-)|c21422/f18p9/4545
gene329	5'	NW_019105549.1	-	346428-346634	346428-346641	PB.187.7|NW_019105549.1:248544-347102(-)|c21422/f18p9/4545
gene329	3'	NW_019105549.1	-	346833-347221	346747-347102	PB.187.7|NW_019105549.1:248544-347102(-)|c21422/f18p9/4545
gene329	5'	NW_019105549.1	-	346428-346634	346428-346641	PB.187.8|NW_019105549.1:248544-347102(-)|c21873/f3p44/4509
gene329	3'	NW_019105549.1	-	346833-347221	346747-347102	PB.187.8|NW_019105549.1:248544-347102(-)|c21873/f3p44/4509
gene329	5'	NW_019105549.1	-	346428-346634	346428-346641	PB.187.11|NW_019105549.1:248551-347102(-)|c21460/f3p63/4521
gene329	3'	NW_019105549.1	-	346833-347221	346747-347102	PB.187.11|NW_019105549.1:248551-347102(-)|c21460/f3p63/4521
gene329	5'	NW_019105549.1	-	259425-259557	259425-259569	PB.187.10|NW_019105549.1:248551-347105(-)|c20806/f3p82/4589
gene329	3'	NW_019105549.1	-	263621-263809	263618-263809	PB.187.10|NW_019105549.1:248551-347105(-)|c20806/f3p82/4589
gene329	5'	NW_019105549.1	-	346428-346634	346428-346641	PB.187.10|NW_019105549.1:248551-347105(-)|c20806/f3p82/4589
gene329	3'	NW_019105549.1	-	346833-347221	346747-347105	PB.187.10|NW_019105549.1:248551-347105(-)|c20806/f3p82/4589
gene329	3'	NW_019105549.1	-	275387-275413	275381-275413	PB.187.12|NW_019105549.1:248551-347235(-)|c135351/f1p121/4651
gene329	5'	NW_019105549.1	-	346428-346634	346428-346641	PB.187.12|NW_019105549.1:248551-347235(-)|c135351/f1p121/4651
gene329	3' and 5'	NW_019105549.1	-	346833-347221	346747-347254	PB.187.12|NW_019105549.1:248551-347235(-)|c135351/f1p121/4651
gene329	5'	NW_019105549.1	-	346428-346634	346428-346641	PB.187.13|NW_019105549.1:248551-347240(-)|c133200/f1p111/4620
gene329	3' and 5'	NW_019105549.1	-	346833-347221	346747-347243	PB.187.13|NW_019105549.1:248551-347240(-)|c133200/f1p111/4620
gene329	3'	NW_019105549.1	-	256523-256679	256520-256679	PB.187.17|NW_019105549.1:248553-347102(-)|c139534/f1p84/4506
gene329	5'	NW_019105549.1	-	346428-346634	346428-346641	PB.187.17|NW_019105549.1:248553-347102(-)|c139534/f1p84/4506
gene329	3'	NW_019105549.1	-	346833-347221	346747-347102	PB.187.17|NW_019105549.1:248553-347102(-)|c139534/f1p84/4506
gene329	5'	NW_019105549.1	-	346428-346634	346428-346641	PB.187.16|NW_019105549.1:248551-347100(-)|c146282/f1p100/4509
gene329	3'	NW_019105549.1	-	346833-347221	346747-347100	PB.187.16|NW_019105549.1:248551-347100(-)|c146282/f1p100/4509
gene329	5'	NW_019105549.1	-	346428-346634	346428-346641	PB.187.3|NW_019105549.1:248542-347254(-)|c22152/f3p125/4647
gene329	3' and 5'	NW_019105549.1	-	346833-347221	346747-347254	PB.187.3|NW_019105549.1:248542-347254(-)|c22152/f3p125/4647
gene329	5'	NW_019105549.1	-	259425-259557	259425-259569	PB.187.18|NW_019105549.1:248553-347102(-)|c140575/f1p111/4544
gene329	3'	NW_019105549.1	-	263621-263809	263618-263809	PB.187.18|NW_019105549.1:248553-347102(-)|c140575/f1p111/4544
gene329	5'	NW_019105549.1	-	346428-346634	346428-346641	PB.187.18|NW_019105549.1:248553-347102(-)|c140575/f1p111/4544
gene329	3'	NW_019105549.1	-	346833-347221	346747-347103	PB.187.18|NW_019105549.1:248553-347102(-)|c140575/f1p111/4544
gene329	5'	NW_019105549.1	-	346428-346634	346599-346641	PB.187.19|NW_019105549.1:248553-347237(-)|c134289/f1p127/4456
gene329	3' and 5'	NW_019105549.1	-	346833-347221	346747-347237	PB.187.19|NW_019105549.1:248553-347237(-)|c134289/f1p127/4456
gene329	5'	NW_019105549.1	-	259425-259557	259425-259569	PB.187.9|NW_019105549.1:248544-347233(-)|c155363/f1p133/4638
gene329	3'	NW_019105549.1	-	263621-263809	263618-263809	PB.187.9|NW_019105549.1:248544-347233(-)|c155363/f1p133/4638
gene329	5'	NW_019105549.1	-	346428-346634	346428-346641	PB.187.9|NW_019105549.1:248544-347233(-)|c155363/f1p133/4638
gene329	3' and 5'	NW_019105549.1	-	346833-347221	346747-347233	PB.187.9|NW_019105549.1:248544-347233(-)|c155363/f1p133/4638
gene329	5'	NW_019105549.1	-	346428-346634	346428-346641	PB.187.20|NW_019105549.1:248553-347220(-)|c160629/f1p113/4601
gene329	3'	NW_019105549.1	-	346833-347221	346747-347220	PB.187.20|NW_019105549.1:248553-347220(-)|c160629/f1p113/4601
gene329	5'	NW_019105549.1	-	259425-259557	259425-259569	PB.187.21|NW_019105549.1:248554-347102(-)|c140105/f1p117/4580
gene329	3'	NW_019105549.1	-	263621-263809	263618-263809	PB.187.21|NW_019105549.1:248554-347102(-)|c140105/f1p117/4580
gene329	3'	NW_019105549.1	-	275387-275413	275381-275413	PB.187.21|NW_019105549.1:248554-347102(-)|c140105/f1p117/4580
gene329	5'	NW_019105549.1	-	346428-346634	346428-346641	PB.187.21|NW_019105549.1:248554-347102(-)|c140105/f1p117/4580
gene329	3'	NW_019105549.1	-	346833-347221	346747-347102	PB.187.21|NW_019105549.1:248554-347102(-)|c140105/f1p117/4580
gene329	5'	NW_019105549.1	-	259425-259557	259425-259569	PB.187.22|NW_019105549.1:248554-347102(-)|c144932/f1p104/4548
gene329	3'	NW_019105549.1	-	263621-263809	263618-263809	PB.187.22|NW_019105549.1:248554-347102(-)|c144932/f1p104/4548
gene329	5'	NW_019105549.1	-	346428-346634	346428-346641	PB.187.22|NW_019105549.1:248554-347102(-)|c144932/f1p104/4548
gene329	3'	NW_019105549.1	-	346833-347221	346747-347102	PB.187.22|NW_019105549.1:248554-347102(-)|c144932/f1p104/4548
gene329	5'	NW_019105549.1	-	259425-259557	259425-259569	PB.187.5|NW_019105549.1:248542-347103(-)|c158579/f1p125/4968
gene329	3'	NW_019105549.1	-	263621-263809	263618-263809	PB.187.5|NW_019105549.1:248542-347103(-)|c158579/f1p125/4968
gene329	5'	NW_019105549.1	-	346428-346634	346428-346641	PB.187.5|NW_019105549.1:248542-347103(-)|c158579/f1p125/4968
gene329	3' and 5'	NW_019105549.1	-	346833-347221	346747-347508	PB.187.5|NW_019105549.1:248542-347103(-)|c158579/f1p125/4968
gene329	5'	NW_019105549.1	-	259425-259557	259425-259569	PB.187.24|NW_019105549.1:258435-347128(-)|c66014/f1p92/2294
gene329	3'	NW_019105549.1	-	263621-263809	263618-263809	PB.187.24|NW_019105549.1:258435-347128(-)|c66014/f1p92/2294
gene329	5'	NW_019105549.1	-	346428-346634	346428-346641	PB.187.24|NW_019105549.1:258435-347128(-)|c66014/f1p92/2294
gene329	3'	NW_019105549.1	-	346833-347221	346747-347128	PB.187.24|NW_019105549.1:258435-347128(-)|c66014/f1p92/2294
gene335	5'	NW_019105549.1	+	1507407-1507503	1507407-1507812	PB.190.1|NW_019105549.1:1419794-1507809(+)|c166672/f1p1/5025
gene335	5'	NW_019105549.1	+	1507407-1507503	1507407-1507512	PB.190.2|NW_019105549.1:1457898-1517325(+)|c175579/f1p1/5784
gene335	5'	NW_019105549.1	+	1515204-1515622	1515204-1517326	PB.190.2|NW_019105549.1:1457898-1517325(+)|c175579/f1p1/5784
gene335	5'	NW_019105549.1	+	1515204-1515622	1515204-1517330	PB.190.3|NW_019105549.1:1466791-1517321(+)|c164063/f1p1/5118
gene335	5'	NW_019105549.1	+	1507407-1507503	1507407-1507512	PB.190.4|NW_019105549.1:1472074-1517312(+)|c146108/f1p1/4527
gene335	5'	NW_019105549.1	+	1515204-1515622	1515204-1517331	PB.190.4|NW_019105549.1:1472074-1517312(+)|c146108/f1p1/4527
gene338	3'	NW_019105550.1	-	385316-389481	380522-385966	PB.192.1|NW_019105550.1:380520-385966(-)|c168974/f1p0/5429
gene340	3'	NW_019105550.1	+	963111-963217	962764-963217	PB.193.1|NW_019105550.1:963180-1001446(+)|c136859/f1p1/4227
gene340	3'	NW_019105550.1	+	989496-989781	989489-989781	PB.193.1|NW_019105550.1:963180-1001446(+)|c136859/f1p1/4227
gene340	3'	NW_019105550.1	+	999090-999349	999054-999349	PB.193.1|NW_019105550.1:963180-1001446(+)|c136859/f1p1/4227
gene340	5'	NW_019105550.1	+	999918-1001353	999918-1001446	PB.193.1|NW_019105550.1:963180-1001446(+)|c136859/f1p1/4227
gene340	3'	NW_019105550.1	+	972580-972713	972579-972713	PB.193.2|NW_019105550.1:972580-1001446(+)|c96713/f1p1/3393
gene340	3'	NW_019105550.1	+	989496-989781	989489-989781	PB.193.2|NW_019105550.1:972580-1001446(+)|c96713/f1p1/3393
gene340	5'	NW_019105550.1	+	999918-1001353	999918-1001446	PB.193.2|NW_019105550.1:972580-1001446(+)|c96713/f1p1/3393
gene342	5'	NW_019105550.1	-	1070093-1070267	1070093-1073609	PB.196.4|NW_019105550.1:1033120-1094894(-)|c172146/f1p5/5554
gene343	3' and 5'	NW_019105550.1	-	1261102-1261179	1260544-1263001	PB.198.2|NW_019105550.1:1259328-1276979(-)|c127394/f1p4/4439
gene344	3' and 5'	NW_019105550.1	-	1261102-1261179	1259331-1263001	PB.198.1|NW_019105550.1:1259327-1281425(-)|c24850/f5p4/5181
gene344	3'	NW_019105550.1	-	1277152-1277180	1277150-1277180	PB.198.1|NW_019105550.1:1259327-1281425(-)|c24850/f5p4/5181
gene344	5'	NW_019105550.1	-	1281081-1281393	1281081-1281425	PB.198.1|NW_019105550.1:1259327-1281425(-)|c24850/f5p4/5181
gene353	5'	NW_019105551.1	-	151651-151879	151651-151881	PB.202.1|NW_019105551.1:137339-151878(-)|c1006/f2p1/1382
gene359	5'	NW_019105551.1	-	366585-366771	366585-366784	PB.203.1|NW_019105551.1:363263-366774(-)|c118411/f1p0/464
gene362	3'	NW_019105551.1	-	430177-431746	430173-431746	PB.204.1|NW_019105551.1:430152-456793(-)|c146957/f1p10/4415
gene362	3'	NW_019105551.1	-	430177-431746	430173-431746	PB.204.1|NW_019105551.1:430152-456793(-)|c146957/f1p10/4415
gene362	3'	NW_019105551.1	-	430177-431746	430173-431746	PB.204.1|NW_019105551.1:430152-456793(-)|c146957/f1p10/4415
gene362	3'	NW_019105551.1	-	430177-431746	430173-431746	PB.204.1|NW_019105551.1:430152-456793(-)|c146957/f1p10/4415
gene362	3'	NW_019105551.1	-	430177-431746	430173-431746	PB.204.1|NW_019105551.1:430152-456793(-)|c146957/f1p10/4415
gene362	3'	NW_019105551.1	-	430177-431746	430149-431746	PB.204.6|NW_019105551.1:430174-439186(-)|c152856/f1p10/4661
gene362	3'	NW_019105551.1	-	430177-431746	430149-431746	PB.204.6|NW_019105551.1:430174-439186(-)|c152856/f1p10/4661
gene362	3'	NW_019105551.1	-	430177-431746	430149-431746	PB.204.6|NW_019105551.1:430174-439186(-)|c152856/f1p10/4661
gene362	3'	NW_019105551.1	-	430177-431746	430149-431746	PB.204.6|NW_019105551.1:430174-439186(-)|c152856/f1p10/4661
gene362	3'	NW_019105551.1	-	430177-431746	430149-431746	PB.204.6|NW_019105551.1:430174-439186(-)|c152856/f1p10/4661
gene362	3'	NW_019105551.1	-	430177-431746	430175-431746	PB.204.7|NW_019105551.1:430175-467375(-)|c93755/f1p10/3032
gene362	3'	NW_019105551.1	-	430177-431746	430175-431746	PB.204.7|NW_019105551.1:430175-467375(-)|c93755/f1p10/3032
gene362	3'	NW_019105551.1	-	467234-467330	467058-467316	PB.204.7|NW_019105551.1:430175-467375(-)|c93755/f1p10/3032
gene362	3'	NW_019105551.1	-	430177-431746	430175-431746	PB.204.7|NW_019105551.1:430175-467375(-)|c93755/f1p10/3032
gene362	3'	NW_019105551.1	-	430177-431746	430175-431746	PB.204.7|NW_019105551.1:430175-467375(-)|c93755/f1p10/3032
gene362	3'	NW_019105551.1	-	430177-431746	430175-431746	PB.204.7|NW_019105551.1:430175-467375(-)|c93755/f1p10/3032
gene362	5'	NW_019105551.1	-	446470-446582	446470-449192	PB.204.2|NW_019105551.1:430170-449193(-)|c167359/f1p10/5358
gene362	5'	NW_019105551.1	-	446470-446582	446470-449192	PB.204.2|NW_019105551.1:430170-449193(-)|c167359/f1p10/5358
gene362	5'	NW_019105551.1	-	446470-446582	446470-449192	PB.204.2|NW_019105551.1:430170-449193(-)|c167359/f1p10/5358
gene362	5'	NW_019105551.1	-	456301-456584	456301-456740	PB.204.4|NW_019105551.1:430173-456753(-)|c91906/f1p10/3169
gene362	3'	NW_019105551.1	-	430177-431746	430173-431746	PB.204.11|NW_019105551.1:430193-467319(-)|c81169/f1p10/2762
gene362	3'	NW_019105551.1	-	430177-431746	430173-431746	PB.204.11|NW_019105551.1:430193-467319(-)|c81169/f1p10/2762
gene362	3'	NW_019105551.1	-	430177-431746	430173-431746	PB.204.11|NW_019105551.1:430193-467319(-)|c81169/f1p10/2762
gene362	3'	NW_019105551.1	-	430177-431746	430173-431746	PB.204.11|NW_019105551.1:430193-467319(-)|c81169/f1p10/2762
gene362	3'	NW_019105551.1	-	430177-431746	430173-431746	PB.204.11|NW_019105551.1:430193-467319(-)|c81169/f1p10/2762
gene362	3' and 5'	NW_019105551.1	-	449086-449174	446914-451179	PB.204.13|NW_019105551.1:446914-451179(-)|c133380/f1p0/4319
gene362	3'	NW_019105551.1	-	456301-456584	453868-456578	PB.204.14|NW_019105551.1:454201-456578(-)|c84763/f1p2/2687
gene364	3'	NW_019105551.1	-	488352-489247	488343-489247	PB.205.1|NW_019105551.1:488343-525493(-)|c163456/f1p20/5257
gene364	5'	NW_019105551.1	-	491189-491360	491189-491366	PB.205.1|NW_019105551.1:488343-525493(-)|c163456/f1p20/5257
gene364	3'	NW_019105551.1	-	488352-489247	488343-489247	PB.205.1|NW_019105551.1:488343-525493(-)|c163456/f1p20/5257
gene364	5'	NW_019105551.1	-	491189-491360	491189-491366	PB.205.1|NW_019105551.1:488343-525493(-)|c163456/f1p20/5257
gene364	5'	NW_019105551.1	-	491189-491360	491189-491366	PB.205.6|NW_019105551.1:488875-531385(-)|c178329/f1p20/5962
gene364	5'	NW_019105551.1	-	491189-491360	491189-491366	PB.205.6|NW_019105551.1:488875-531385(-)|c178329/f1p20/5962
gene364	5'	NW_019105551.1	-	491189-491360	491189-491366	PB.205.7|NW_019105551.1:488957-523402(-)|c141851/f1p20/4536
gene364	5'	NW_019105551.1	-	491189-491360	491189-491366	PB.205.7|NW_019105551.1:488957-523402(-)|c141851/f1p20/4536
gene366	3'	NW_019105551.1	-	540027-541242	539518-541242	PB.206.1|NW_019105551.1:539518-564195(-)|c12342/f2p2/3691
gene366	5'	NW_019105551.1	-	551735-551906	551735-551909	PB.206.1|NW_019105551.1:539518-564195(-)|c12342/f2p2/3691
gene366	5'	NW_019105551.1	-	563985-564184	563985-564195	PB.206.1|NW_019105551.1:539518-564195(-)|c12342/f2p2/3691
gene366	3'	NW_019105551.1	-	540027-541242	539518-541242	PB.206.1|NW_019105551.1:539518-564195(-)|c12342/f2p2/3691
gene366	5'	NW_019105551.1	-	563985-564184	563985-564195	PB.206.1|NW_019105551.1:539518-564195(-)|c12342/f2p2/3691
gene366	5'	NW_019105551.1	-	551735-551906	551735-551909	PB.206.2|NW_019105551.1:550159-564195(-)|c34838/f1p1/1238
gene366	5'	NW_019105551.1	-	563985-564184	563985-564195	PB.206.2|NW_019105551.1:550159-564195(-)|c34838/f1p1/1238
gene366	5'	NW_019105551.1	-	563985-564184	563985-564195	PB.206.2|NW_019105551.1:550159-564195(-)|c34838/f1p1/1238
gene367	3'	NW_019105551.1	+	636980-637118	636974-637118	PB.207.2|NW_019105551.1:636975-687853(+)|c128571/f1p5/5145
gene367	3'	NW_019105551.1	+	666248-666283	666156-666283	PB.207.2|NW_019105551.1:636975-687853(+)|c128571/f1p5/5145
gene367	3'	NW_019105551.1	+	670705-670780	670570-670780	PB.207.2|NW_019105551.1:636975-687853(+)|c128571/f1p5/5145
gene367	5'	NW_019105551.1	+	686525-687509	686525-687853	PB.207.2|NW_019105551.1:636975-687853(+)|c128571/f1p5/5145
gene367	3'	NW_019105551.1	+	636980-637118	636971-637118	PB.207.3|NW_019105551.1:636987-688427(+)|c174866/f1p6/5707
gene367	3'	NW_019105551.1	+	666248-666283	666156-666283	PB.207.3|NW_019105551.1:636987-688427(+)|c174866/f1p6/5707
gene367	3'	NW_019105551.1	+	670705-670780	670570-670780	PB.207.3|NW_019105551.1:636987-688427(+)|c174866/f1p6/5707
gene367	5'	NW_019105551.1	+	686525-687509	686525-688427	PB.207.3|NW_019105551.1:636987-688427(+)|c174866/f1p6/5707
gene367	3'	NW_019105551.1	+	636980-637118	636972-637118	PB.207.4|NW_019105551.1:636988-688418(+)|c154666/f1p5/4887
gene367	3'	NW_019105551.1	+	666248-666283	666156-666283	PB.207.4|NW_019105551.1:636988-688418(+)|c154666/f1p5/4887
gene367	5'	NW_019105551.1	+	670440-670502	670440-670588	PB.207.4|NW_019105551.1:636988-688418(+)|c154666/f1p5/4887
gene367	5'	NW_019105551.1	+	686525-687509	686525-688428	PB.207.4|NW_019105551.1:636988-688418(+)|c154666/f1p5/4887
gene367	3'	NW_019105551.1	+	655203-656106	654839-656106	PB.207.5|NW_019105551.1:655202-687853(+)|c168985/f1p6/5378
gene367	3'	NW_019105551.1	+	666248-666283	666207-666283	PB.207.5|NW_019105551.1:655202-687853(+)|c168985/f1p6/5378
gene367	3'	NW_019105551.1	+	670705-670780	670679-670780	PB.207.5|NW_019105551.1:655202-687853(+)|c168985/f1p6/5378
gene367	5'	NW_019105551.1	+	686525-687509	686525-687853	PB.207.5|NW_019105551.1:655202-687853(+)|c168985/f1p6/5378
gene367	3'	NW_019105551.1	+	655203-656106	654948-656106	PB.207.6|NW_019105551.1:655202-688431(+)|c173570/f1p6/5752
gene367	3'	NW_019105551.1	+	666248-666283	666156-666283	PB.207.6|NW_019105551.1:655202-688431(+)|c173570/f1p6/5752
gene367	5'	NW_019105551.1	+	670440-670502	670440-670588	PB.207.6|NW_019105551.1:655202-688431(+)|c173570/f1p6/5752
gene367	5'	NW_019105551.1	+	686525-687509	686525-688431	PB.207.6|NW_019105551.1:655202-688431(+)|c173570/f1p6/5752
gene367	3'	NW_019105551.1	+	666248-666283	666156-666283	PB.207.7|NW_019105551.1:655755-687854(+)|c135406/f1p6/4428
gene367	3'	NW_019105551.1	+	670705-670780	670632-670780	PB.207.7|NW_019105551.1:655755-687854(+)|c135406/f1p6/4428
gene367	5'	NW_019105551.1	+	686525-687509	686525-687854	PB.207.7|NW_019105551.1:655755-687854(+)|c135406/f1p6/4428
gene367	3'	NW_019105551.1	+	666248-666283	666207-666283	PB.207.8|NW_019105551.1:665167-689527(+)|c152206/f1p4/5560
gene367	3'	NW_019105551.1	+	670705-670780	670570-670780	PB.207.8|NW_019105551.1:665167-689527(+)|c152206/f1p4/5560
gene367	5'	NW_019105551.1	+	686525-687509	686525-689526	PB.207.8|NW_019105551.1:665167-689527(+)|c152206/f1p4/5560
gene367	3'	NW_019105551.1	+	670705-670780	670564-670780	PB.207.9|NW_019105551.1:670564-689525(+)|c165985/f1p4/4976
gene367	5'	NW_019105551.1	+	686525-687509	686525-689525	PB.207.9|NW_019105551.1:670564-689525(+)|c165985/f1p4/4976
gene368	3'	NW_019105551.1	+	752252-752521	752228-752521	PB.208.1|NW_019105551.1:752228-1008288(+)|c135997/f1p1/4393
gene368	5'	NW_019105551.1	+	922536-922865	922536-922874	PB.208.1|NW_019105551.1:752228-1008288(+)|c135997/f1p1/4393
gene368	3'	NW_019105551.1	+	945847-945967	945846-945967	PB.208.1|NW_019105551.1:752228-1008288(+)|c135997/f1p1/4393
gene368	5'	NW_019105551.1	+	1007680-1007942	1007680-1008295	PB.208.1|NW_019105551.1:752228-1008288(+)|c135997/f1p1/4393
gene372	3'	NW_019105551.1	-	1120277-1122711	1119567-1122711	PB.209.1|NW_019105551.1:1005751-1147463(-)|c144652/f1p2/4512
gene372	3'	NW_019105551.1	-	1137179-1137316	1137143-1137316	PB.209.1|NW_019105551.1:1005751-1147463(-)|c144652/f1p2/4512
gene372	3'	NW_019105551.1	-	1120277-1122711	1119503-1122711	PB.209.3|NW_019105551.1:1119574-1147601(-)|c141352/f1p1/4603
gene372	3'	NW_019105551.1	-	1137179-1137316	1137006-1137316	PB.209.3|NW_019105551.1:1119574-1147601(-)|c141352/f1p1/4603
gene372	3'	NW_019105551.1	-	1137179-1137316	1137143-1137316	PB.209.4|NW_019105551.1:1122196-1147455(-)|c50573/f1p1/1848
gene377	5'	NW_019105551.1	+	1355984-1359608	1355984-1359657	PB.211.1|NW_019105551.1:1346522-1359598(+)|c118061/f1p4/3891
gene377	3'	NW_019105551.1	+	1349518-1349639	1349509-1349639	PB.211.2|NW_019105551.1:1349509-1359603(+)|c106093/f1p6/3837
gene380	5'	NW_019105551.1	+	1429787-1429880	1429787-1430070	PB.212.1|NW_019105551.1:1397707-1430056(+)|c62918/f2p1/2315
gene381	5'	NW_019105551.1	+	1444857-1447233	1444857-1448595	PB.213.1|NW_019105551.1:1431506-1448912(+)|c152829/f1p0/4697
gene381	5'	NW_019105551.1	+	1444857-1447233	1444857-1448608	PB.213.2|NW_019105551.1:1431527-1448907(+)|c140841/f1p0/4596
gene381	5'	NW_019105551.1	+	1444857-1447233	1447135-1447729	PB.213.3|NW_019105551.1:1447135-1447729(+)|c119960/f1p0/598
gene386	3'	NW_019105552.1	+	348804-348884	348689-348884	PB.215.1|NW_019105552.1:348689-447664(+)|c116480/f1p0/4053
gene386	5'	NW_019105552.1	+	444950-447661	444950-447668	PB.215.1|NW_019105552.1:348689-447664(+)|c116480/f1p0/4053
gene387	5'	NW_019105552.1	-	474134-474196	474134-474208	PB.216.1|NW_019105552.1:469985-474208(-)|c37547/f1p1/1407
gene388	3'	NW_019105552.1	-	481717-482394	481541-482394	PB.217.2|NW_019105552.1:481721-501138(-)|c69711/f1p1/2225
gene388	5'	NW_019105552.1	-	500851-501122	500851-501133	PB.217.3|NW_019105552.1:481731-501110(-)|c41230/f1p1/1925
gene389	3'	NW_019105552.1	+	501642-501884	501480-501884	PB.218.1|NW_019105552.1:501480-512512(+)|c65815/f1p52/2237
gene389	5'	NW_019105552.1	+	505925-506104	505925-506122	PB.218.2|NW_019105552.1:501724-512502(+)|c53218/f2p19/2043
gene389	5'	NW_019105552.1	+	501642-501884	501856-501890	PB.218.5|NW_019105552.1:501856-512505(+)|c50269/f1p16/2003
gene390	5'	NW_019105552.1	+	529707-530201	529707-534237	PB.219.1|NW_019105552.1:519902-530059(+)|c168921/f1p4/5483
gene390	5'	NW_019105552.1	+	529707-530201	529707-534237	PB.219.1|NW_019105552.1:519902-530059(+)|c168921/f1p4/5483
gene391	3'	NW_019105552.1	-	536901-538036	534705-538036	PB.220.3|NW_019105552.1:534830-548783(-)|c161587/f1p22/4467
gene391	5'	NW_019105552.1	-	548664-548765	548664-548776	PB.220.3|NW_019105552.1:534830-548783(-)|c161587/f1p22/4467
gene391	3'	NW_019105552.1	-	536901-538036	536016-538036	PB.220.4|NW_019105552.1:534836-548774(-)|c132268/f1p20/4360
gene391	5'	NW_019105552.1	-	548664-548765	548664-548783	PB.220.4|NW_019105552.1:534836-548774(-)|c132268/f1p20/4360
gene392	3'	NW_019105552.1	-	553842-557447	553755-557447	PB.221.1|NW_019105552.1:553844-585163(-)|c168071/f1p21/4854
gene392	3'	NW_019105552.1	-	553842-557447	553755-557447	PB.221.1|NW_019105552.1:553844-585163(-)|c168071/f1p21/4854
gene392	3'	NW_019105552.1	-	553842-557447	553755-557447	PB.221.1|NW_019105552.1:553844-585163(-)|c168071/f1p21/4854
gene393	3'	NW_019105552.1	+	630314-630517	630307-630517	PB.224.1|NW_019105552.1:630307-703446(+)|c94239/f1p1/3132
gene393	5'	NW_019105552.1	+	702782-703451	702782-703554	PB.224.1|NW_019105552.1:630307-703446(+)|c94239/f1p1/3132
gene393	5'	NW_019105552.1	+	702782-703451	702782-703554	PB.224.1|NW_019105552.1:630307-703446(+)|c94239/f1p1/3132
gene393	3'	NW_019105552.1	+	692394-692571	692253-692571	PB.224.2|NW_019105552.1:692254-703440(+)|c51794/f1p1/1920
gene393	3'	NW_019105552.1	+	692394-692571	692253-692571	PB.224.2|NW_019105552.1:692254-703440(+)|c51794/f1p1/1920
gene394	3'	NW_019105552.1	-	722342-725700	718812-725659	PB.225.1|NW_019105552.1:718808-725659(-)|c26653/f2p5/6869
gene394	5'	NW_019105552.1	-	727661-727747	727661-727752	PB.225.2|NW_019105552.1:722853-727752(-)|c88751/f1p4/2854
gene395	5'	NW_019105552.1	-	753749-754031	753749-754044	PB.226.1|NW_019105552.1:728843-760148(-)|c94308/f1p6/3224
gene395	5'	NW_019105552.1	-	753749-754031	753749-754037	PB.226.2|NW_019105552.1:728855-760153(-)|c97740/f1p6/3345
gene395	3'	NW_019105552.1	-	756146-756247	756139-756247	PB.226.2|NW_019105552.1:728855-760153(-)|c97740/f1p6/3345
gene395	5'	NW_019105552.1	-	753749-754031	753749-754037	PB.226.3|NW_019105552.1:738435-760177(-)|c6944/f6p7/2375
gene395	3'	NW_019105552.1	-	756146-756247	756139-756247	PB.226.3|NW_019105552.1:738435-760177(-)|c6944/f6p7/2375
gene395	5'	NW_019105552.1	-	753749-754031	753749-754037	PB.226.5|NW_019105552.1:738441-760146(-)|c29895/f1p7/1086
gene395	3'	NW_019105552.1	-	756146-756247	756139-756247	PB.226.5|NW_019105552.1:738441-760146(-)|c29895/f1p7/1086
gene395	3'	NW_019105552.1	-	740405-740549	739369-740549	PB.226.8|NW_019105552.1:739369-760146(-)|c75911/f1p6/2498
gene395	5'	NW_019105552.1	-	753749-754031	753749-754044	PB.226.8|NW_019105552.1:739369-760146(-)|c75911/f1p6/2498
gene395	3'	NW_019105552.1	-	740405-740549	739373-740549	PB.226.9|NW_019105552.1:739392-756237(-)|c75991/f1p6/2518
gene395	5'	NW_019105552.1	-	753749-754031	753749-754073	PB.226.9|NW_019105552.1:739392-756237(-)|c75991/f1p6/2518
gene396	5'	NW_019105552.1	+	761600-761783	761613-761794	PB.227.1|NW_019105552.1:761613-766414(+)|c4912/f6p2/397
gene397	3'	NW_019105552.1	-	766517-766995	765680-766995	PB.228.2|NW_019105552.1:766550-783839(-)|c57850/f1p1/2251
gene397	5'	NW_019105552.1	-	783790-783962	783790-783965	PB.228.2|NW_019105552.1:766550-783839(-)|c57850/f1p1/2251
gene398	5'	NW_019105552.1	-	798257-798397	798257-798398	PB.229.1|NW_019105552.1:786927-798398(-)|c877/f4p0/1403
gene400	5'	NW_019105552.1	+	844429-844979	844429-844982	PB.231.4|NW_019105552.1:826295-844979(+)|c7799/f3p5/2503
gene400	3'	NW_019105552.1	+	826323-826725	826279-826725	PB.231.4|NW_019105552.1:826295-844979(+)|c7799/f3p5/2503
gene400	5'	NW_019105552.1	+	844429-844979	844429-844982	PB.231.4|NW_019105552.1:826295-844979(+)|c7799/f3p5/2503
gene400	5'	NW_019105552.1	+	844429-844979	844429-847054	PB.231.1|NW_019105552.1:825130-844979(+)|c129452/f1p6/4302
gene400	5'	NW_019105552.1	+	844429-844979	844429-847054	PB.231.1|NW_019105552.1:825130-844979(+)|c129452/f1p6/4302
gene402	5'	NW_019105552.1	-	954550-954948	954550-954963	PB.232.1|NW_019105552.1:862469-954963(-)|c24840/f8p16/5209
gene402	3'	NW_019105552.1	-	866086-866230	862470-866230	PB.232.1|NW_019105552.1:862469-954963(-)|c24840/f8p16/5209
gene402	3'	NW_019105552.1	-	866086-866230	862470-866230	PB.232.1|NW_019105552.1:862469-954963(-)|c24840/f8p16/5209
gene402	5'	NW_019105552.1	-	954550-954948	954550-954963	PB.232.1|NW_019105552.1:862469-954963(-)|c24840/f8p16/5209
gene402	3'	NW_019105552.1	-	862467-866230	862392-866230	PB.232.2|NW_019105552.1:862470-1048006(-)|c158709/f1p15/4998
gene402	3'	NW_019105552.1	-	866086-866230	862392-866230	PB.232.2|NW_019105552.1:862470-1048006(-)|c158709/f1p15/4998
gene402	5'	NW_019105552.1	-	1047920-1047983	1047920-1047990	PB.232.2|NW_019105552.1:862470-1048006(-)|c158709/f1p15/4998
gene402	3'	NW_019105552.1	-	866086-866230	862392-866230	PB.232.2|NW_019105552.1:862470-1048006(-)|c158709/f1p15/4998
gene403	5'	NW_019105552.1	-	1064786-1064879	1064786-1064898	PB.234.2|NW_019105552.1:1052020-1064898(-)|c110053/f1p3/4242
gene403	5'	NW_019105552.1	-	1064786-1064879	1064786-1064892	PB.234.5|NW_019105552.1:1052020-1064892(-)|c144135/f1p3/4426
gene403	5'	NW_019105552.1	-	1064786-1064879	1064786-1064891	PB.234.6|NW_019105552.1:1052020-1064883(-)|c151582/f1p3/4948
gene403	5'	NW_019105552.1	-	1064786-1064879	1064786-1064907	PB.234.7|NW_019105552.1:1052022-1064907(-)|c135743/f1p3/4420
gene403	5'	NW_019105552.1	-	1064786-1064879	1064786-1064892	PB.234.8|NW_019105552.1:1052024-1064892(-)|c115234/f1p3/4396
gene403	5'	NW_019105552.1	-	1064786-1064879	1064786-1064881	PB.234.11|NW_019105552.1:1055458-1064875(-)|c55599/f1p3/2247
gene405	3'	NW_019105552.1	+	1070006-1070103	1069775-1070103	PB.233.1|NW_019105552.1:1069775-1086173(+)|c85330/f1p0/2616
gene405	3'	NW_019105552.1	+	1070064-1070103	1069775-1070103	PB.233.1|NW_019105552.1:1069775-1086173(+)|c85330/f1p0/2616
gene407	3'	NW_019105552.1	-	1095486-1095821	1095466-1095821	PB.236.1|NW_019105552.1:1093098-1122315(-)|c141592/f1p0/4510
gene407	3'	NW_019105552.1	-	1095486-1095821	1095466-1095821	PB.236.2|NW_019105552.1:1093105-1128521(-)|c168289/f1p23/5318
gene407	5'	NW_019105552.1	-	1128349-1128484	1128349-1128521	PB.236.2|NW_019105552.1:1093105-1128521(-)|c168289/f1p23/5318
gene407	3'	NW_019105552.1	-	1095486-1095821	1093100-1095821	PB.236.3|NW_019105552.1:1093105-1128526(-)|c173086/f1p17/5732
gene407	5'	NW_019105552.1	-	1128349-1128484	1128349-1128532	PB.236.3|NW_019105552.1:1093105-1128526(-)|c173086/f1p17/5732
gene407	3'	NW_019105552.1	-	1095486-1095821	1093858-1095821	PB.236.4|NW_019105552.1:1093114-1128518(-)|c164623/f1p0/5231
gene407	5'	NW_019105552.1	-	1128349-1128484	1128349-1128521	PB.236.4|NW_019105552.1:1093114-1128518(-)|c164623/f1p0/5231
gene408	3'	NW_019105552.1	+	1134305-1134530	1134113-1134530	PB.237.1|NW_019105552.1:1134304-1142899(+)|c41206/f1p0/1698
gene408	5'	NW_019105552.1	+	1141804-1142616	1141804-1142906	PB.237.1|NW_019105552.1:1134304-1142899(+)|c41206/f1p0/1698
gene410	3'	NW_019105552.1	+	1153833-1154034	1153829-1154022	PB.238.1|NW_019105552.1:1151529-1154030(+)|c16503/f51p5/498
gene411	3'	NW_019105552.1	-	1158328-1158925	1155800-1158915	PB.239.1|NW_019105552.1:1155796-1193253(-)|c172984/f1p2/5712
gene411	5'	NW_019105552.1	-	1193174-1193252	1193174-1193256	PB.239.1|NW_019105552.1:1155796-1193253(-)|c172984/f1p2/5712
gene411	3'	NW_019105552.1	-	1158328-1158925	1155800-1158915	PB.239.1|NW_019105552.1:1155796-1193253(-)|c172984/f1p2/5712
gene411	5'	NW_019105552.1	-	1193174-1193252	1193174-1193256	PB.239.1|NW_019105552.1:1155796-1193253(-)|c172984/f1p2/5712
gene417	3'	NW_019105553.1	+	11670-11817	11668-11817	PB.241.2|NW_019105553.1:11667-33996(+)|c97791/f1p8/3255
gene418	5'	NW_019105553.1	+	72646-72852	72646-74054	PB.242.1|NW_019105553.1:42248-144720(+)|c25750/f2p54/5574
gene422	5'	NW_019105553.1	+	270683-271168	270683-272499	PB.243.1|NW_019105553.1:251243-272500(+)|c159071/f1p1/5029
gene422	5'	NW_019105553.1	+	270683-271168	270683-272499	PB.243.1|NW_019105553.1:251243-272500(+)|c159071/f1p1/5029
gene423	5'	NW_019105553.1	+	506440-506741	506440-507210	PB.244.1|NW_019105553.1:480769-507211(+)|c176349/f1p21/5829
gene423	5'	NW_019105553.1	+	506440-506741	506440-507210	PB.244.1|NW_019105553.1:480769-507211(+)|c176349/f1p21/5829
gene423	5'	NW_019105553.1	+	506440-506741	506440-507210	PB.244.1|NW_019105553.1:480769-507211(+)|c176349/f1p21/5829
gene423	5'	NW_019105553.1	+	506440-506741	506440-507210	PB.244.1|NW_019105553.1:480769-507211(+)|c176349/f1p21/5829
gene423	5'	NW_019105553.1	+	506440-506741	506440-507210	PB.244.1|NW_019105553.1:480769-507211(+)|c176349/f1p21/5829
gene423	5'	NW_019105553.1	+	506440-506741	506440-507210	PB.244.1|NW_019105553.1:480769-507211(+)|c176349/f1p21/5829
gene423	5'	NW_019105553.1	+	506440-506741	506440-507210	PB.244.1|NW_019105553.1:480769-507211(+)|c176349/f1p21/5829
gene423	5'	NW_019105553.1	+	506440-506741	506440-507210	PB.244.1|NW_019105553.1:480769-507211(+)|c176349/f1p21/5829
gene423	5'	NW_019105553.1	+	506440-506741	506440-507210	PB.244.1|NW_019105553.1:480769-507211(+)|c176349/f1p21/5829
gene423	5'	NW_019105553.1	+	506440-506741	506440-507210	PB.244.1|NW_019105553.1:480769-507211(+)|c176349/f1p21/5829
gene423	5'	NW_019105553.1	+	506440-506741	506440-507210	PB.244.1|NW_019105553.1:480769-507211(+)|c176349/f1p21/5829
gene423	5'	NW_019105553.1	+	506440-506741	506440-507210	PB.244.1|NW_019105553.1:480769-507211(+)|c176349/f1p21/5829
gene423	5'	NW_019105553.1	+	506440-506741	506440-507210	PB.244.1|NW_019105553.1:480769-507211(+)|c176349/f1p21/5829
gene423	5'	NW_019105553.1	+	506440-506741	506440-507210	PB.244.1|NW_019105553.1:480769-507211(+)|c176349/f1p21/5829
gene423	5'	NW_019105553.1	+	506440-506741	506440-507210	PB.244.1|NW_019105553.1:480769-507211(+)|c176349/f1p21/5829
gene423	5'	NW_019105553.1	+	506440-506741	506440-507210	PB.244.1|NW_019105553.1:480769-507211(+)|c176349/f1p21/5829
gene423	5'	NW_019105553.1	+	506440-506741	506440-507210	PB.244.1|NW_019105553.1:480769-507211(+)|c176349/f1p21/5829
gene423	5'	NW_019105553.1	+	506440-506741	506440-507210	PB.244.1|NW_019105553.1:480769-507211(+)|c176349/f1p21/5829
gene423	5'	NW_019105553.1	+	506440-506741	506440-507210	PB.244.1|NW_019105553.1:480769-507211(+)|c176349/f1p21/5829
gene423	5'	NW_019105553.1	+	506440-506741	506440-507210	PB.244.1|NW_019105553.1:480769-507211(+)|c176349/f1p21/5829
gene423	5'	NW_019105553.1	+	506440-506741	506440-507210	PB.244.1|NW_019105553.1:480769-507211(+)|c176349/f1p21/5829
gene423	5'	NW_019105553.1	+	506440-506741	506440-507210	PB.244.1|NW_019105553.1:480769-507211(+)|c176349/f1p21/5829
gene423	5'	NW_019105553.1	+	506440-506741	506440-507210	PB.244.1|NW_019105553.1:480769-507211(+)|c176349/f1p21/5829
gene423	5'	NW_019105553.1	+	506440-506741	506440-507210	PB.244.1|NW_019105553.1:480769-507211(+)|c176349/f1p21/5829
gene423	3'	NW_019105553.1	+	537789-539145	537787-539136	PB.244.8|NW_019105553.1:491645-539122(+)|c169697/f1p23/5430
gene423	3'	NW_019105553.1	+	537789-539145	537787-539136	PB.244.8|NW_019105553.1:491645-539122(+)|c169697/f1p23/5430
gene423	3'	NW_019105553.1	+	537789-539145	537787-539136	PB.244.8|NW_019105553.1:491645-539122(+)|c169697/f1p23/5430
gene423	3'	NW_019105553.1	+	537789-539145	537787-539136	PB.244.8|NW_019105553.1:491645-539122(+)|c169697/f1p23/5430
gene423	3'	NW_019105553.1	+	537789-539145	537787-539136	PB.244.8|NW_019105553.1:491645-539122(+)|c169697/f1p23/5430
gene423	3'	NW_019105553.1	+	537789-539145	537787-539136	PB.244.8|NW_019105553.1:491645-539122(+)|c169697/f1p23/5430
gene423	3'	NW_019105553.1	+	537789-539145	537787-539136	PB.244.8|NW_019105553.1:491645-539122(+)|c169697/f1p23/5430
gene423	3'	NW_019105553.1	+	537789-539145	537787-539136	PB.244.8|NW_019105553.1:491645-539122(+)|c169697/f1p23/5430
gene423	3'	NW_019105553.1	+	537789-539145	537787-539136	PB.244.8|NW_019105553.1:491645-539122(+)|c169697/f1p23/5430
gene423	3'	NW_019105553.1	+	537789-539145	537787-539136	PB.244.8|NW_019105553.1:491645-539122(+)|c169697/f1p23/5430
gene423	3'	NW_019105553.1	+	537789-539145	537787-539136	PB.244.8|NW_019105553.1:491645-539122(+)|c169697/f1p23/5430
gene423	3'	NW_019105553.1	+	537789-539145	537787-539136	PB.244.8|NW_019105553.1:491645-539122(+)|c169697/f1p23/5430
gene423	3'	NW_019105553.1	+	537789-539145	537787-539136	PB.244.8|NW_019105553.1:491645-539122(+)|c169697/f1p23/5430
gene423	3'	NW_019105553.1	+	537789-539145	537787-539136	PB.244.8|NW_019105553.1:491645-539122(+)|c169697/f1p23/5430
gene423	3'	NW_019105553.1	+	537789-539145	537787-539136	PB.244.8|NW_019105553.1:491645-539122(+)|c169697/f1p23/5430
gene423	3'	NW_019105553.1	+	537789-539145	537787-539136	PB.244.8|NW_019105553.1:491645-539122(+)|c169697/f1p23/5430
gene423	3'	NW_019105553.1	+	537789-539145	537787-539136	PB.244.8|NW_019105553.1:491645-539122(+)|c169697/f1p23/5430
gene423	3'	NW_019105553.1	+	537789-539145	537787-539136	PB.244.8|NW_019105553.1:491645-539122(+)|c169697/f1p23/5430
gene423	3'	NW_019105553.1	+	537789-539145	537787-539136	PB.244.8|NW_019105553.1:491645-539122(+)|c169697/f1p23/5430
gene423	3'	NW_019105553.1	+	537789-539145	537787-539136	PB.244.8|NW_019105553.1:491645-539122(+)|c169697/f1p23/5430
gene423	3'	NW_019105553.1	+	537789-539145	537787-539136	PB.244.8|NW_019105553.1:491645-539122(+)|c169697/f1p23/5430
gene423	3'	NW_019105553.1	+	537789-539145	537787-539136	PB.244.8|NW_019105553.1:491645-539122(+)|c169697/f1p23/5430
gene423	3'	NW_019105553.1	+	537789-539145	537787-539136	PB.244.8|NW_019105553.1:491645-539122(+)|c169697/f1p23/5430
gene423	3'	NW_019105553.1	+	537789-539145	537787-539136	PB.244.8|NW_019105553.1:491645-539122(+)|c169697/f1p23/5430
gene423	3'	NW_019105553.1	+	492311-492465	492296-492465	PB.244.9|NW_019105553.1:492308-539137(+)|c24673/f2p23/5279
gene423	3'	NW_019105553.1	+	492311-492465	492296-492465	PB.244.9|NW_019105553.1:492308-539137(+)|c24673/f2p23/5279
gene423	3'	NW_019105553.1	+	492311-492465	492296-492465	PB.244.9|NW_019105553.1:492308-539137(+)|c24673/f2p23/5279
gene423	3'	NW_019105553.1	+	492311-492465	492296-492465	PB.244.9|NW_019105553.1:492308-539137(+)|c24673/f2p23/5279
gene423	3'	NW_019105553.1	+	492311-492465	492296-492465	PB.244.9|NW_019105553.1:492308-539137(+)|c24673/f2p23/5279
gene423	3'	NW_019105553.1	+	492311-492465	492296-492465	PB.244.9|NW_019105553.1:492308-539137(+)|c24673/f2p23/5279
gene423	3'	NW_019105553.1	+	492311-492465	492296-492465	PB.244.9|NW_019105553.1:492308-539137(+)|c24673/f2p23/5279
gene423	3'	NW_019105553.1	+	492311-492465	492296-492465	PB.244.9|NW_019105553.1:492308-539137(+)|c24673/f2p23/5279
gene423	3'	NW_019105553.1	+	492311-492465	492296-492465	PB.244.9|NW_019105553.1:492308-539137(+)|c24673/f2p23/5279
gene423	3'	NW_019105553.1	+	492311-492465	492296-492465	PB.244.9|NW_019105553.1:492308-539137(+)|c24673/f2p23/5279
gene423	3'	NW_019105553.1	+	492311-492465	492296-492465	PB.244.9|NW_019105553.1:492308-539137(+)|c24673/f2p23/5279
gene423	3'	NW_019105553.1	+	492311-492465	492296-492465	PB.244.9|NW_019105553.1:492308-539137(+)|c24673/f2p23/5279
gene423	3'	NW_019105553.1	+	492311-492465	492296-492465	PB.244.9|NW_019105553.1:492308-539137(+)|c24673/f2p23/5279
gene423	3'	NW_019105553.1	+	492311-492465	492296-492465	PB.244.9|NW_019105553.1:492308-539137(+)|c24673/f2p23/5279
gene423	3'	NW_019105553.1	+	492311-492465	492296-492465	PB.244.9|NW_019105553.1:492308-539137(+)|c24673/f2p23/5279
gene423	3'	NW_019105553.1	+	492311-492465	492296-492465	PB.244.9|NW_019105553.1:492308-539137(+)|c24673/f2p23/5279
gene423	3'	NW_019105553.1	+	492311-492465	492296-492465	PB.244.9|NW_019105553.1:492308-539137(+)|c24673/f2p23/5279
gene423	3'	NW_019105553.1	+	492311-492465	492296-492465	PB.244.9|NW_019105553.1:492308-539137(+)|c24673/f2p23/5279
gene423	3'	NW_019105553.1	+	492311-492465	492296-492465	PB.244.9|NW_019105553.1:492308-539137(+)|c24673/f2p23/5279
gene423	3'	NW_019105553.1	+	492311-492465	492296-492465	PB.244.9|NW_019105553.1:492308-539137(+)|c24673/f2p23/5279
gene423	3'	NW_019105553.1	+	492311-492465	492296-492465	PB.244.9|NW_019105553.1:492308-539137(+)|c24673/f2p23/5279
gene423	3'	NW_019105553.1	+	492311-492465	492296-492465	PB.244.9|NW_019105553.1:492308-539137(+)|c24673/f2p23/5279
gene423	3'	NW_019105553.1	+	492311-492465	492296-492465	PB.244.9|NW_019105553.1:492308-539137(+)|c24673/f2p23/5279
gene423	3'	NW_019105553.1	+	492311-492465	492296-492465	PB.244.9|NW_019105553.1:492308-539137(+)|c24673/f2p23/5279
gene423	3'	NW_019105553.1	+	494570-494846	494565-494846	PB.244.12|NW_019105553.1:494566-539143(+)|c157741/f1p23/5089
gene423	3'	NW_019105553.1	+	494570-494846	494565-494846	PB.244.12|NW_019105553.1:494566-539143(+)|c157741/f1p23/5089
gene423	3'	NW_019105553.1	+	494570-494846	494565-494846	PB.244.12|NW_019105553.1:494566-539143(+)|c157741/f1p23/5089
gene423	3'	NW_019105553.1	+	494570-494846	494565-494846	PB.244.12|NW_019105553.1:494566-539143(+)|c157741/f1p23/5089
gene423	3'	NW_019105553.1	+	494570-494846	494565-494846	PB.244.12|NW_019105553.1:494566-539143(+)|c157741/f1p23/5089
gene423	3'	NW_019105553.1	+	494570-494846	494565-494846	PB.244.12|NW_019105553.1:494566-539143(+)|c157741/f1p23/5089
gene423	3'	NW_019105553.1	+	494570-494846	494565-494846	PB.244.12|NW_019105553.1:494566-539143(+)|c157741/f1p23/5089
gene423	3'	NW_019105553.1	+	494570-494846	494565-494846	PB.244.12|NW_019105553.1:494566-539143(+)|c157741/f1p23/5089
gene423	3'	NW_019105553.1	+	494570-494846	494565-494846	PB.244.12|NW_019105553.1:494566-539143(+)|c157741/f1p23/5089
gene423	3'	NW_019105553.1	+	494570-494846	494565-494846	PB.244.12|NW_019105553.1:494566-539143(+)|c157741/f1p23/5089
gene423	3'	NW_019105553.1	+	494570-494846	494565-494846	PB.244.12|NW_019105553.1:494566-539143(+)|c157741/f1p23/5089
gene423	3'	NW_019105553.1	+	494570-494846	494565-494846	PB.244.12|NW_019105553.1:494566-539143(+)|c157741/f1p23/5089
gene423	3'	NW_019105553.1	+	494570-494846	494565-494846	PB.244.12|NW_019105553.1:494566-539143(+)|c157741/f1p23/5089
gene423	3'	NW_019105553.1	+	494570-494846	494565-494846	PB.244.12|NW_019105553.1:494566-539143(+)|c157741/f1p23/5089
gene423	3'	NW_019105553.1	+	494570-494846	494565-494846	PB.244.12|NW_019105553.1:494566-539143(+)|c157741/f1p23/5089
gene423	3'	NW_019105553.1	+	494570-494846	494565-494846	PB.244.12|NW_019105553.1:494566-539143(+)|c157741/f1p23/5089
gene423	3'	NW_019105553.1	+	494570-494846	494565-494846	PB.244.12|NW_019105553.1:494566-539143(+)|c157741/f1p23/5089
gene423	3'	NW_019105553.1	+	494570-494846	494565-494846	PB.244.12|NW_019105553.1:494566-539143(+)|c157741/f1p23/5089
gene423	3'	NW_019105553.1	+	494570-494846	494565-494846	PB.244.12|NW_019105553.1:494566-539143(+)|c157741/f1p23/5089
gene423	3'	NW_019105553.1	+	494570-494846	494565-494846	PB.244.12|NW_019105553.1:494566-539143(+)|c157741/f1p23/5089
gene423	3'	NW_019105553.1	+	494570-494846	494565-494846	PB.244.12|NW_019105553.1:494566-539143(+)|c157741/f1p23/5089
gene423	3'	NW_019105553.1	+	494570-494846	494565-494846	PB.244.12|NW_019105553.1:494566-539143(+)|c157741/f1p23/5089
gene423	3'	NW_019105553.1	+	494570-494846	494565-494846	PB.244.12|NW_019105553.1:494566-539143(+)|c157741/f1p23/5089
gene423	3'	NW_019105553.1	+	494570-494846	494565-494846	PB.244.12|NW_019105553.1:494566-539143(+)|c157741/f1p23/5089
gene423	5'	NW_019105553.1	+	537789-539145	537789-539146	PB.244.13|NW_019105553.1:494594-539143(+)|c170534/f1p23/5224
gene423	5'	NW_019105553.1	+	537789-539145	537789-539146	PB.244.13|NW_019105553.1:494594-539143(+)|c170534/f1p23/5224
gene423	5'	NW_019105553.1	+	537789-539145	537789-539146	PB.244.13|NW_019105553.1:494594-539143(+)|c170534/f1p23/5224
gene423	5'	NW_019105553.1	+	537789-539145	537789-539146	PB.244.13|NW_019105553.1:494594-539143(+)|c170534/f1p23/5224
gene423	5'	NW_019105553.1	+	537789-539145	537789-539146	PB.244.13|NW_019105553.1:494594-539143(+)|c170534/f1p23/5224
gene423	5'	NW_019105553.1	+	537789-539145	537789-539146	PB.244.13|NW_019105553.1:494594-539143(+)|c170534/f1p23/5224
gene423	5'	NW_019105553.1	+	537789-539145	537789-539146	PB.244.13|NW_019105553.1:494594-539143(+)|c170534/f1p23/5224
gene423	5'	NW_019105553.1	+	537789-539145	537789-539146	PB.244.13|NW_019105553.1:494594-539143(+)|c170534/f1p23/5224
gene423	5'	NW_019105553.1	+	537789-539145	537789-539146	PB.244.13|NW_019105553.1:494594-539143(+)|c170534/f1p23/5224
gene423	5'	NW_019105553.1	+	537789-539145	537789-539146	PB.244.13|NW_019105553.1:494594-539143(+)|c170534/f1p23/5224
gene423	5'	NW_019105553.1	+	537789-539145	537789-539146	PB.244.13|NW_019105553.1:494594-539143(+)|c170534/f1p23/5224
gene423	5'	NW_019105553.1	+	537789-539145	537789-539146	PB.244.13|NW_019105553.1:494594-539143(+)|c170534/f1p23/5224
gene423	5'	NW_019105553.1	+	537789-539145	537789-539146	PB.244.13|NW_019105553.1:494594-539143(+)|c170534/f1p23/5224
gene423	5'	NW_019105553.1	+	537789-539145	537789-539146	PB.244.13|NW_019105553.1:494594-539143(+)|c170534/f1p23/5224
gene423	5'	NW_019105553.1	+	537789-539145	537789-539146	PB.244.13|NW_019105553.1:494594-539143(+)|c170534/f1p23/5224
gene423	5'	NW_019105553.1	+	537789-539145	537789-539146	PB.244.13|NW_019105553.1:494594-539143(+)|c170534/f1p23/5224
gene423	5'	NW_019105553.1	+	537789-539145	537789-539146	PB.244.13|NW_019105553.1:494594-539143(+)|c170534/f1p23/5224
gene423	5'	NW_019105553.1	+	537789-539145	537789-539146	PB.244.13|NW_019105553.1:494594-539143(+)|c170534/f1p23/5224
gene423	5'	NW_019105553.1	+	537789-539145	537789-539146	PB.244.13|NW_019105553.1:494594-539143(+)|c170534/f1p23/5224
gene423	5'	NW_019105553.1	+	537789-539145	537789-539146	PB.244.13|NW_019105553.1:494594-539143(+)|c170534/f1p23/5224
gene423	5'	NW_019105553.1	+	537789-539145	537789-539146	PB.244.13|NW_019105553.1:494594-539143(+)|c170534/f1p23/5224
gene423	5'	NW_019105553.1	+	537789-539145	537789-539146	PB.244.13|NW_019105553.1:494594-539143(+)|c170534/f1p23/5224
gene423	5'	NW_019105553.1	+	537789-539145	537789-539146	PB.244.13|NW_019105553.1:494594-539143(+)|c170534/f1p23/5224
gene423	5'	NW_019105553.1	+	537789-539145	537789-539146	PB.244.13|NW_019105553.1:494594-539143(+)|c170534/f1p23/5224
gene423	5'	NW_019105553.1	+	531275-531416	531275-531430	PB.244.15|NW_019105553.1:494756-539135(+)|c159546/f1p23/4828
gene423	3'	NW_019105553.1	+	537789-539145	537787-539135	PB.244.15|NW_019105553.1:494756-539135(+)|c159546/f1p23/4828
gene423	5'	NW_019105553.1	+	531275-531416	531275-531430	PB.244.15|NW_019105553.1:494756-539135(+)|c159546/f1p23/4828
gene423	3'	NW_019105553.1	+	537789-539145	537787-539135	PB.244.15|NW_019105553.1:494756-539135(+)|c159546/f1p23/4828
gene423	5'	NW_019105553.1	+	531275-531416	531275-531430	PB.244.15|NW_019105553.1:494756-539135(+)|c159546/f1p23/4828
gene423	3'	NW_019105553.1	+	537789-539145	537787-539135	PB.244.15|NW_019105553.1:494756-539135(+)|c159546/f1p23/4828
gene423	5'	NW_019105553.1	+	531275-531416	531275-531430	PB.244.15|NW_019105553.1:494756-539135(+)|c159546/f1p23/4828
gene423	3'	NW_019105553.1	+	537789-539145	537787-539135	PB.244.15|NW_019105553.1:494756-539135(+)|c159546/f1p23/4828
gene423	5'	NW_019105553.1	+	531275-531416	531275-531430	PB.244.15|NW_019105553.1:494756-539135(+)|c159546/f1p23/4828
gene423	3'	NW_019105553.1	+	537789-539145	537787-539135	PB.244.15|NW_019105553.1:494756-539135(+)|c159546/f1p23/4828
gene423	5'	NW_019105553.1	+	531275-531416	531275-531430	PB.244.15|NW_019105553.1:494756-539135(+)|c159546/f1p23/4828
gene423	3'	NW_019105553.1	+	537789-539145	537787-539135	PB.244.15|NW_019105553.1:494756-539135(+)|c159546/f1p23/4828
gene423	5'	NW_019105553.1	+	531275-531416	531275-531430	PB.244.15|NW_019105553.1:494756-539135(+)|c159546/f1p23/4828
gene423	3'	NW_019105553.1	+	537789-539145	537787-539135	PB.244.15|NW_019105553.1:494756-539135(+)|c159546/f1p23/4828
gene423	5'	NW_019105553.1	+	531275-531416	531275-531430	PB.244.15|NW_019105553.1:494756-539135(+)|c159546/f1p23/4828
gene423	3'	NW_019105553.1	+	537789-539145	537787-539135	PB.244.15|NW_019105553.1:494756-539135(+)|c159546/f1p23/4828
gene423	5'	NW_019105553.1	+	531275-531416	531275-531430	PB.244.15|NW_019105553.1:494756-539135(+)|c159546/f1p23/4828
gene423	3'	NW_019105553.1	+	537789-539145	537787-539135	PB.244.15|NW_019105553.1:494756-539135(+)|c159546/f1p23/4828
gene423	5'	NW_019105553.1	+	531275-531416	531275-531430	PB.244.15|NW_019105553.1:494756-539135(+)|c159546/f1p23/4828
gene423	3'	NW_019105553.1	+	537789-539145	537787-539135	PB.244.15|NW_019105553.1:494756-539135(+)|c159546/f1p23/4828
gene423	5'	NW_019105553.1	+	531275-531416	531275-531430	PB.244.15|NW_019105553.1:494756-539135(+)|c159546/f1p23/4828
gene423	3'	NW_019105553.1	+	537789-539145	537787-539135	PB.244.15|NW_019105553.1:494756-539135(+)|c159546/f1p23/4828
gene423	5'	NW_019105553.1	+	531275-531416	531275-531430	PB.244.15|NW_019105553.1:494756-539135(+)|c159546/f1p23/4828
gene423	3'	NW_019105553.1	+	537789-539145	537787-539135	PB.244.15|NW_019105553.1:494756-539135(+)|c159546/f1p23/4828
gene423	5'	NW_019105553.1	+	531275-531416	531275-531430	PB.244.15|NW_019105553.1:494756-539135(+)|c159546/f1p23/4828
gene423	3'	NW_019105553.1	+	537789-539145	537787-539135	PB.244.15|NW_019105553.1:494756-539135(+)|c159546/f1p23/4828
gene423	5'	NW_019105553.1	+	531275-531416	531275-531430	PB.244.15|NW_019105553.1:494756-539135(+)|c159546/f1p23/4828
gene423	3'	NW_019105553.1	+	537789-539145	537787-539135	PB.244.15|NW_019105553.1:494756-539135(+)|c159546/f1p23/4828
gene423	5'	NW_019105553.1	+	531275-531416	531275-531430	PB.244.15|NW_019105553.1:494756-539135(+)|c159546/f1p23/4828
gene423	3'	NW_019105553.1	+	537789-539145	537787-539135	PB.244.15|NW_019105553.1:494756-539135(+)|c159546/f1p23/4828
gene423	5'	NW_019105553.1	+	531275-531416	531275-531430	PB.244.15|NW_019105553.1:494756-539135(+)|c159546/f1p23/4828
gene423	3'	NW_019105553.1	+	537789-539145	537787-539135	PB.244.15|NW_019105553.1:494756-539135(+)|c159546/f1p23/4828
gene423	5'	NW_019105553.1	+	531275-531416	531275-531430	PB.244.15|NW_019105553.1:494756-539135(+)|c159546/f1p23/4828
gene423	3'	NW_019105553.1	+	537789-539145	537787-539135	PB.244.15|NW_019105553.1:494756-539135(+)|c159546/f1p23/4828
gene423	5'	NW_019105553.1	+	531275-531416	531275-531430	PB.244.15|NW_019105553.1:494756-539135(+)|c159546/f1p23/4828
gene423	3'	NW_019105553.1	+	537789-539145	537787-539135	PB.244.15|NW_019105553.1:494756-539135(+)|c159546/f1p23/4828
gene423	5'	NW_019105553.1	+	531275-531416	531275-531430	PB.244.15|NW_019105553.1:494756-539135(+)|c159546/f1p23/4828
gene423	3'	NW_019105553.1	+	537789-539145	537787-539135	PB.244.15|NW_019105553.1:494756-539135(+)|c159546/f1p23/4828
gene423	5'	NW_019105553.1	+	531275-531416	531275-531430	PB.244.15|NW_019105553.1:494756-539135(+)|c159546/f1p23/4828
gene423	3'	NW_019105553.1	+	537789-539145	537787-539135	PB.244.15|NW_019105553.1:494756-539135(+)|c159546/f1p23/4828
gene423	5'	NW_019105553.1	+	531275-531416	531275-531430	PB.244.15|NW_019105553.1:494756-539135(+)|c159546/f1p23/4828
gene423	3'	NW_019105553.1	+	537789-539145	537787-539135	PB.244.15|NW_019105553.1:494756-539135(+)|c159546/f1p23/4828
gene423	5'	NW_019105553.1	+	531275-531416	531275-531430	PB.244.15|NW_019105553.1:494756-539135(+)|c159546/f1p23/4828
gene423	3'	NW_019105553.1	+	537789-539145	537787-539135	PB.244.15|NW_019105553.1:494756-539135(+)|c159546/f1p23/4828
gene423	5'	NW_019105553.1	+	531275-531416	531275-531430	PB.244.15|NW_019105553.1:494756-539135(+)|c159546/f1p23/4828
gene423	3'	NW_019105553.1	+	537789-539145	537787-539135	PB.244.15|NW_019105553.1:494756-539135(+)|c159546/f1p23/4828
gene423	5'	NW_019105553.1	+	531275-531416	531275-531430	PB.244.15|NW_019105553.1:494756-539135(+)|c159546/f1p23/4828
gene423	3'	NW_019105553.1	+	537789-539145	537787-539135	PB.244.15|NW_019105553.1:494756-539135(+)|c159546/f1p23/4828
gene423	3'	NW_019105553.1	+	495823-495959	495813-495959	PB.244.17|NW_019105553.1:495821-539135(+)|c154553/f1p23/4704
gene423	3'	NW_019105553.1	+	495823-495959	495813-495959	PB.244.17|NW_019105553.1:495821-539135(+)|c154553/f1p23/4704
gene423	3'	NW_019105553.1	+	495823-495959	495813-495959	PB.244.17|NW_019105553.1:495821-539135(+)|c154553/f1p23/4704
gene423	3'	NW_019105553.1	+	495823-495959	495813-495959	PB.244.17|NW_019105553.1:495821-539135(+)|c154553/f1p23/4704
gene423	3'	NW_019105553.1	+	495823-495959	495813-495959	PB.244.17|NW_019105553.1:495821-539135(+)|c154553/f1p23/4704
gene423	3'	NW_019105553.1	+	495823-495959	495813-495959	PB.244.17|NW_019105553.1:495821-539135(+)|c154553/f1p23/4704
gene423	3'	NW_019105553.1	+	495823-495959	495813-495959	PB.244.17|NW_019105553.1:495821-539135(+)|c154553/f1p23/4704
gene423	3'	NW_019105553.1	+	495823-495959	495813-495959	PB.244.17|NW_019105553.1:495821-539135(+)|c154553/f1p23/4704
gene423	3'	NW_019105553.1	+	495823-495959	495813-495959	PB.244.17|NW_019105553.1:495821-539135(+)|c154553/f1p23/4704
gene423	3'	NW_019105553.1	+	495823-495959	495813-495959	PB.244.17|NW_019105553.1:495821-539135(+)|c154553/f1p23/4704
gene423	3'	NW_019105553.1	+	495823-495959	495813-495959	PB.244.17|NW_019105553.1:495821-539135(+)|c154553/f1p23/4704
gene423	3'	NW_019105553.1	+	495823-495959	495813-495959	PB.244.17|NW_019105553.1:495821-539135(+)|c154553/f1p23/4704
gene423	3'	NW_019105553.1	+	495823-495959	495813-495959	PB.244.17|NW_019105553.1:495821-539135(+)|c154553/f1p23/4704
gene423	3'	NW_019105553.1	+	495823-495959	495813-495959	PB.244.17|NW_019105553.1:495821-539135(+)|c154553/f1p23/4704
gene423	3'	NW_019105553.1	+	495823-495959	495813-495959	PB.244.17|NW_019105553.1:495821-539135(+)|c154553/f1p23/4704
gene423	3'	NW_019105553.1	+	495823-495959	495813-495959	PB.244.17|NW_019105553.1:495821-539135(+)|c154553/f1p23/4704
gene423	3'	NW_019105553.1	+	495823-495959	495813-495959	PB.244.17|NW_019105553.1:495821-539135(+)|c154553/f1p23/4704
gene423	3'	NW_019105553.1	+	495823-495959	495813-495959	PB.244.17|NW_019105553.1:495821-539135(+)|c154553/f1p23/4704
gene423	3'	NW_019105553.1	+	495823-495959	495813-495959	PB.244.17|NW_019105553.1:495821-539135(+)|c154553/f1p23/4704
gene423	3'	NW_019105553.1	+	495823-495959	495813-495959	PB.244.17|NW_019105553.1:495821-539135(+)|c154553/f1p23/4704
gene423	3'	NW_019105553.1	+	495823-495959	495813-495959	PB.244.17|NW_019105553.1:495821-539135(+)|c154553/f1p23/4704
gene423	3'	NW_019105553.1	+	495823-495959	495813-495959	PB.244.17|NW_019105553.1:495821-539135(+)|c154553/f1p23/4704
gene423	3'	NW_019105553.1	+	495823-495959	495813-495959	PB.244.17|NW_019105553.1:495821-539135(+)|c154553/f1p23/4704
gene423	3'	NW_019105553.1	+	495823-495959	495813-495959	PB.244.17|NW_019105553.1:495821-539135(+)|c154553/f1p23/4704
gene423	3'	NW_019105553.1	+	496423-496615	496416-496615	PB.244.19|NW_019105553.1:496421-539143(+)|c22650/f2p23/4577
gene423	3'	NW_019105553.1	+	496423-496615	496416-496615	PB.244.19|NW_019105553.1:496421-539143(+)|c22650/f2p23/4577
gene423	3'	NW_019105553.1	+	496423-496615	496416-496615	PB.244.19|NW_019105553.1:496421-539143(+)|c22650/f2p23/4577
gene423	3'	NW_019105553.1	+	496423-496615	496416-496615	PB.244.19|NW_019105553.1:496421-539143(+)|c22650/f2p23/4577
gene423	3'	NW_019105553.1	+	496423-496615	496416-496615	PB.244.19|NW_019105553.1:496421-539143(+)|c22650/f2p23/4577
gene423	3'	NW_019105553.1	+	496423-496615	496416-496615	PB.244.19|NW_019105553.1:496421-539143(+)|c22650/f2p23/4577
gene423	3'	NW_019105553.1	+	496423-496615	496416-496615	PB.244.19|NW_019105553.1:496421-539143(+)|c22650/f2p23/4577
gene423	3'	NW_019105553.1	+	496423-496615	496416-496615	PB.244.19|NW_019105553.1:496421-539143(+)|c22650/f2p23/4577
gene423	3'	NW_019105553.1	+	496423-496615	496416-496615	PB.244.19|NW_019105553.1:496421-539143(+)|c22650/f2p23/4577
gene423	3'	NW_019105553.1	+	496423-496615	496416-496615	PB.244.19|NW_019105553.1:496421-539143(+)|c22650/f2p23/4577
gene423	3'	NW_019105553.1	+	496423-496615	496416-496615	PB.244.19|NW_019105553.1:496421-539143(+)|c22650/f2p23/4577
gene423	3'	NW_019105553.1	+	496423-496615	496416-496615	PB.244.19|NW_019105553.1:496421-539143(+)|c22650/f2p23/4577
gene423	3'	NW_019105553.1	+	496423-496615	496416-496615	PB.244.19|NW_019105553.1:496421-539143(+)|c22650/f2p23/4577
gene423	3'	NW_019105553.1	+	496423-496615	496416-496615	PB.244.19|NW_019105553.1:496421-539143(+)|c22650/f2p23/4577
gene423	3'	NW_019105553.1	+	496423-496615	496416-496615	PB.244.19|NW_019105553.1:496421-539143(+)|c22650/f2p23/4577
gene423	3'	NW_019105553.1	+	496423-496615	496416-496615	PB.244.19|NW_019105553.1:496421-539143(+)|c22650/f2p23/4577
gene423	3'	NW_019105553.1	+	496423-496615	496416-496615	PB.244.19|NW_019105553.1:496421-539143(+)|c22650/f2p23/4577
gene423	3'	NW_019105553.1	+	496423-496615	496416-496615	PB.244.19|NW_019105553.1:496421-539143(+)|c22650/f2p23/4577
gene423	3'	NW_019105553.1	+	496423-496615	496416-496615	PB.244.19|NW_019105553.1:496421-539143(+)|c22650/f2p23/4577
gene423	3'	NW_019105553.1	+	496423-496615	496416-496615	PB.244.19|NW_019105553.1:496421-539143(+)|c22650/f2p23/4577
gene423	3'	NW_019105553.1	+	496423-496615	496416-496615	PB.244.19|NW_019105553.1:496421-539143(+)|c22650/f2p23/4577
gene423	3'	NW_019105553.1	+	496423-496615	496416-496615	PB.244.19|NW_019105553.1:496421-539143(+)|c22650/f2p23/4577
gene423	3'	NW_019105553.1	+	496423-496615	496416-496615	PB.244.19|NW_019105553.1:496421-539143(+)|c22650/f2p23/4577
gene423	3'	NW_019105553.1	+	496423-496615	496416-496615	PB.244.19|NW_019105553.1:496421-539143(+)|c22650/f2p23/4577
gene423	3'	NW_019105553.1	+	496423-496615	496406-496615	PB.244.20|NW_019105553.1:496421-539143(+)|c155437/f1p23/4609
gene423	3'	NW_019105553.1	+	496423-496615	496406-496615	PB.244.20|NW_019105553.1:496421-539143(+)|c155437/f1p23/4609
gene423	3'	NW_019105553.1	+	496423-496615	496406-496615	PB.244.20|NW_019105553.1:496421-539143(+)|c155437/f1p23/4609
gene423	3'	NW_019105553.1	+	496423-496615	496406-496615	PB.244.20|NW_019105553.1:496421-539143(+)|c155437/f1p23/4609
gene423	3'	NW_019105553.1	+	496423-496615	496406-496615	PB.244.20|NW_019105553.1:496421-539143(+)|c155437/f1p23/4609
gene423	3'	NW_019105553.1	+	496423-496615	496406-496615	PB.244.20|NW_019105553.1:496421-539143(+)|c155437/f1p23/4609
gene423	3'	NW_019105553.1	+	496423-496615	496406-496615	PB.244.20|NW_019105553.1:496421-539143(+)|c155437/f1p23/4609
gene423	3'	NW_019105553.1	+	496423-496615	496406-496615	PB.244.20|NW_019105553.1:496421-539143(+)|c155437/f1p23/4609
gene423	3'	NW_019105553.1	+	496423-496615	496406-496615	PB.244.20|NW_019105553.1:496421-539143(+)|c155437/f1p23/4609
gene423	3'	NW_019105553.1	+	496423-496615	496406-496615	PB.244.20|NW_019105553.1:496421-539143(+)|c155437/f1p23/4609
gene423	3'	NW_019105553.1	+	496423-496615	496406-496615	PB.244.20|NW_019105553.1:496421-539143(+)|c155437/f1p23/4609
gene423	3'	NW_019105553.1	+	496423-496615	496406-496615	PB.244.20|NW_019105553.1:496421-539143(+)|c155437/f1p23/4609
gene423	3'	NW_019105553.1	+	496423-496615	496406-496615	PB.244.20|NW_019105553.1:496421-539143(+)|c155437/f1p23/4609
gene423	3'	NW_019105553.1	+	496423-496615	496406-496615	PB.244.20|NW_019105553.1:496421-539143(+)|c155437/f1p23/4609
gene423	3'	NW_019105553.1	+	496423-496615	496406-496615	PB.244.20|NW_019105553.1:496421-539143(+)|c155437/f1p23/4609
gene423	3'	NW_019105553.1	+	496423-496615	496406-496615	PB.244.20|NW_019105553.1:496421-539143(+)|c155437/f1p23/4609
gene423	3'	NW_019105553.1	+	496423-496615	496406-496615	PB.244.20|NW_019105553.1:496421-539143(+)|c155437/f1p23/4609
gene423	3'	NW_019105553.1	+	496423-496615	496406-496615	PB.244.20|NW_019105553.1:496421-539143(+)|c155437/f1p23/4609
gene423	3'	NW_019105553.1	+	496423-496615	496406-496615	PB.244.20|NW_019105553.1:496421-539143(+)|c155437/f1p23/4609
gene423	3'	NW_019105553.1	+	496423-496615	496406-496615	PB.244.20|NW_019105553.1:496421-539143(+)|c155437/f1p23/4609
gene423	3'	NW_019105553.1	+	496423-496615	496406-496615	PB.244.20|NW_019105553.1:496421-539143(+)|c155437/f1p23/4609
gene423	3'	NW_019105553.1	+	496423-496615	496406-496615	PB.244.20|NW_019105553.1:496421-539143(+)|c155437/f1p23/4609
gene423	3'	NW_019105553.1	+	496423-496615	496406-496615	PB.244.20|NW_019105553.1:496421-539143(+)|c155437/f1p23/4609
gene423	3'	NW_019105553.1	+	496423-496615	496406-496615	PB.244.20|NW_019105553.1:496421-539143(+)|c155437/f1p23/4609
gene423	5'	NW_019105553.1	+	531275-531416	531275-531417	PB.244.21|NW_019105553.1:496453-539131(+)|c159603/f1p23/4615
gene423	3'	NW_019105553.1	+	537789-539145	537752-539138	PB.244.21|NW_019105553.1:496453-539131(+)|c159603/f1p23/4615
gene423	5'	NW_019105553.1	+	531275-531416	531275-531417	PB.244.21|NW_019105553.1:496453-539131(+)|c159603/f1p23/4615
gene423	3'	NW_019105553.1	+	537789-539145	537752-539138	PB.244.21|NW_019105553.1:496453-539131(+)|c159603/f1p23/4615
gene423	5'	NW_019105553.1	+	531275-531416	531275-531417	PB.244.21|NW_019105553.1:496453-539131(+)|c159603/f1p23/4615
gene423	3'	NW_019105553.1	+	537789-539145	537752-539138	PB.244.21|NW_019105553.1:496453-539131(+)|c159603/f1p23/4615
gene423	5'	NW_019105553.1	+	531275-531416	531275-531417	PB.244.21|NW_019105553.1:496453-539131(+)|c159603/f1p23/4615
gene423	3'	NW_019105553.1	+	537789-539145	537752-539138	PB.244.21|NW_019105553.1:496453-539131(+)|c159603/f1p23/4615
gene423	5'	NW_019105553.1	+	531275-531416	531275-531417	PB.244.21|NW_019105553.1:496453-539131(+)|c159603/f1p23/4615
gene423	3'	NW_019105553.1	+	537789-539145	537752-539138	PB.244.21|NW_019105553.1:496453-539131(+)|c159603/f1p23/4615
gene423	5'	NW_019105553.1	+	531275-531416	531275-531417	PB.244.21|NW_019105553.1:496453-539131(+)|c159603/f1p23/4615
gene423	3'	NW_019105553.1	+	537789-539145	537752-539138	PB.244.21|NW_019105553.1:496453-539131(+)|c159603/f1p23/4615
gene423	5'	NW_019105553.1	+	531275-531416	531275-531417	PB.244.21|NW_019105553.1:496453-539131(+)|c159603/f1p23/4615
gene423	3'	NW_019105553.1	+	537789-539145	537752-539138	PB.244.21|NW_019105553.1:496453-539131(+)|c159603/f1p23/4615
gene423	5'	NW_019105553.1	+	531275-531416	531275-531417	PB.244.21|NW_019105553.1:496453-539131(+)|c159603/f1p23/4615
gene423	3'	NW_019105553.1	+	537789-539145	537752-539138	PB.244.21|NW_019105553.1:496453-539131(+)|c159603/f1p23/4615
gene423	5'	NW_019105553.1	+	531275-531416	531275-531417	PB.244.21|NW_019105553.1:496453-539131(+)|c159603/f1p23/4615
gene423	3'	NW_019105553.1	+	537789-539145	537752-539138	PB.244.21|NW_019105553.1:496453-539131(+)|c159603/f1p23/4615
gene423	5'	NW_019105553.1	+	531275-531416	531275-531417	PB.244.21|NW_019105553.1:496453-539131(+)|c159603/f1p23/4615
gene423	3'	NW_019105553.1	+	537789-539145	537752-539138	PB.244.21|NW_019105553.1:496453-539131(+)|c159603/f1p23/4615
gene423	5'	NW_019105553.1	+	531275-531416	531275-531417	PB.244.21|NW_019105553.1:496453-539131(+)|c159603/f1p23/4615
gene423	3'	NW_019105553.1	+	537789-539145	537752-539138	PB.244.21|NW_019105553.1:496453-539131(+)|c159603/f1p23/4615
gene423	5'	NW_019105553.1	+	531275-531416	531275-531417	PB.244.21|NW_019105553.1:496453-539131(+)|c159603/f1p23/4615
gene423	3'	NW_019105553.1	+	537789-539145	537752-539138	PB.244.21|NW_019105553.1:496453-539131(+)|c159603/f1p23/4615
gene423	5'	NW_019105553.1	+	531275-531416	531275-531417	PB.244.21|NW_019105553.1:496453-539131(+)|c159603/f1p23/4615
gene423	3'	NW_019105553.1	+	537789-539145	537752-539138	PB.244.21|NW_019105553.1:496453-539131(+)|c159603/f1p23/4615
gene423	5'	NW_019105553.1	+	531275-531416	531275-531417	PB.244.21|NW_019105553.1:496453-539131(+)|c159603/f1p23/4615
gene423	3'	NW_019105553.1	+	537789-539145	537752-539138	PB.244.21|NW_019105553.1:496453-539131(+)|c159603/f1p23/4615
gene423	5'	NW_019105553.1	+	531275-531416	531275-531417	PB.244.21|NW_019105553.1:496453-539131(+)|c159603/f1p23/4615
gene423	3'	NW_019105553.1	+	537789-539145	537752-539138	PB.244.21|NW_019105553.1:496453-539131(+)|c159603/f1p23/4615
gene423	5'	NW_019105553.1	+	531275-531416	531275-531417	PB.244.21|NW_019105553.1:496453-539131(+)|c159603/f1p23/4615
gene423	3'	NW_019105553.1	+	537789-539145	537752-539138	PB.244.21|NW_019105553.1:496453-539131(+)|c159603/f1p23/4615
gene423	5'	NW_019105553.1	+	531275-531416	531275-531417	PB.244.21|NW_019105553.1:496453-539131(+)|c159603/f1p23/4615
gene423	3'	NW_019105553.1	+	537789-539145	537752-539138	PB.244.21|NW_019105553.1:496453-539131(+)|c159603/f1p23/4615
gene423	5'	NW_019105553.1	+	531275-531416	531275-531417	PB.244.21|NW_019105553.1:496453-539131(+)|c159603/f1p23/4615
gene423	3'	NW_019105553.1	+	537789-539145	537752-539138	PB.244.21|NW_019105553.1:496453-539131(+)|c159603/f1p23/4615
gene423	5'	NW_019105553.1	+	531275-531416	531275-531417	PB.244.21|NW_019105553.1:496453-539131(+)|c159603/f1p23/4615
gene423	3'	NW_019105553.1	+	537789-539145	537752-539138	PB.244.21|NW_019105553.1:496453-539131(+)|c159603/f1p23/4615
gene423	5'	NW_019105553.1	+	531275-531416	531275-531417	PB.244.21|NW_019105553.1:496453-539131(+)|c159603/f1p23/4615
gene423	3'	NW_019105553.1	+	537789-539145	537752-539138	PB.244.21|NW_019105553.1:496453-539131(+)|c159603/f1p23/4615
gene423	5'	NW_019105553.1	+	531275-531416	531275-531417	PB.244.21|NW_019105553.1:496453-539131(+)|c159603/f1p23/4615
gene423	3'	NW_019105553.1	+	537789-539145	537752-539138	PB.244.21|NW_019105553.1:496453-539131(+)|c159603/f1p23/4615
gene423	5'	NW_019105553.1	+	531275-531416	531275-531417	PB.244.21|NW_019105553.1:496453-539131(+)|c159603/f1p23/4615
gene423	3'	NW_019105553.1	+	537789-539145	537752-539138	PB.244.21|NW_019105553.1:496453-539131(+)|c159603/f1p23/4615
gene423	5'	NW_019105553.1	+	531275-531416	531275-531417	PB.244.21|NW_019105553.1:496453-539131(+)|c159603/f1p23/4615
gene423	3'	NW_019105553.1	+	537789-539145	537752-539138	PB.244.21|NW_019105553.1:496453-539131(+)|c159603/f1p23/4615
gene423	5'	NW_019105553.1	+	531275-531416	531275-531417	PB.244.21|NW_019105553.1:496453-539131(+)|c159603/f1p23/4615
gene423	3'	NW_019105553.1	+	537789-539145	537752-539138	PB.244.21|NW_019105553.1:496453-539131(+)|c159603/f1p23/4615
gene423	3'	NW_019105553.1	+	497986-498312	497975-498312	PB.244.25|NW_019105553.1:497985-539130(+)|c145093/f1p23/4377
gene423	3'	NW_019105553.1	+	497986-498312	497975-498312	PB.244.25|NW_019105553.1:497985-539130(+)|c145093/f1p23/4377
gene423	3'	NW_019105553.1	+	497986-498312	497975-498312	PB.244.25|NW_019105553.1:497985-539130(+)|c145093/f1p23/4377
gene423	3'	NW_019105553.1	+	497986-498312	497975-498312	PB.244.25|NW_019105553.1:497985-539130(+)|c145093/f1p23/4377
gene423	3'	NW_019105553.1	+	497986-498312	497975-498312	PB.244.25|NW_019105553.1:497985-539130(+)|c145093/f1p23/4377
gene423	3'	NW_019105553.1	+	497986-498312	497975-498312	PB.244.25|NW_019105553.1:497985-539130(+)|c145093/f1p23/4377
gene423	3'	NW_019105553.1	+	497986-498312	497975-498312	PB.244.25|NW_019105553.1:497985-539130(+)|c145093/f1p23/4377
gene423	3'	NW_019105553.1	+	497986-498312	497975-498312	PB.244.25|NW_019105553.1:497985-539130(+)|c145093/f1p23/4377
gene423	3'	NW_019105553.1	+	497986-498312	497975-498312	PB.244.25|NW_019105553.1:497985-539130(+)|c145093/f1p23/4377
gene423	3'	NW_019105553.1	+	497986-498312	497975-498312	PB.244.25|NW_019105553.1:497985-539130(+)|c145093/f1p23/4377
gene423	3'	NW_019105553.1	+	497986-498312	497975-498312	PB.244.25|NW_019105553.1:497985-539130(+)|c145093/f1p23/4377
gene423	3'	NW_019105553.1	+	497986-498312	497975-498312	PB.244.25|NW_019105553.1:497985-539130(+)|c145093/f1p23/4377
gene423	3'	NW_019105553.1	+	497986-498312	497975-498312	PB.244.25|NW_019105553.1:497985-539130(+)|c145093/f1p23/4377
gene423	3'	NW_019105553.1	+	497986-498312	497975-498312	PB.244.25|NW_019105553.1:497985-539130(+)|c145093/f1p23/4377
gene423	3'	NW_019105553.1	+	497986-498312	497975-498312	PB.244.25|NW_019105553.1:497985-539130(+)|c145093/f1p23/4377
gene423	3'	NW_019105553.1	+	497986-498312	497975-498312	PB.244.25|NW_019105553.1:497985-539130(+)|c145093/f1p23/4377
gene423	3'	NW_019105553.1	+	497986-498312	497975-498312	PB.244.25|NW_019105553.1:497985-539130(+)|c145093/f1p23/4377
gene423	3'	NW_019105553.1	+	497986-498312	497975-498312	PB.244.25|NW_019105553.1:497985-539130(+)|c145093/f1p23/4377
gene423	3'	NW_019105553.1	+	497986-498312	497975-498312	PB.244.25|NW_019105553.1:497985-539130(+)|c145093/f1p23/4377
gene423	3'	NW_019105553.1	+	497986-498312	497975-498312	PB.244.25|NW_019105553.1:497985-539130(+)|c145093/f1p23/4377
gene423	3'	NW_019105553.1	+	497986-498312	497975-498312	PB.244.25|NW_019105553.1:497985-539130(+)|c145093/f1p23/4377
gene423	3'	NW_019105553.1	+	497986-498312	497975-498312	PB.244.25|NW_019105553.1:497985-539130(+)|c145093/f1p23/4377
gene423	3'	NW_019105553.1	+	497986-498312	497975-498312	PB.244.25|NW_019105553.1:497985-539130(+)|c145093/f1p23/4377
gene423	3'	NW_019105553.1	+	497986-498312	497975-498312	PB.244.25|NW_019105553.1:497985-539130(+)|c145093/f1p23/4377
gene423	3'	NW_019105553.1	+	504875-505008	504867-505008	PB.244.29|NW_019105553.1:504873-539135(+)|c91966/f1p18/3188
gene423	3'	NW_019105553.1	+	504875-505008	504867-505008	PB.244.29|NW_019105553.1:504873-539135(+)|c91966/f1p18/3188
gene423	3'	NW_019105553.1	+	504875-505008	504867-505008	PB.244.29|NW_019105553.1:504873-539135(+)|c91966/f1p18/3188
gene423	3'	NW_019105553.1	+	504875-505008	504867-505008	PB.244.29|NW_019105553.1:504873-539135(+)|c91966/f1p18/3188
gene423	3'	NW_019105553.1	+	504875-505008	504867-505008	PB.244.29|NW_019105553.1:504873-539135(+)|c91966/f1p18/3188
gene423	3'	NW_019105553.1	+	504875-505008	504867-505008	PB.244.29|NW_019105553.1:504873-539135(+)|c91966/f1p18/3188
gene423	3'	NW_019105553.1	+	504875-505008	504867-505008	PB.244.29|NW_019105553.1:504873-539135(+)|c91966/f1p18/3188
gene423	3'	NW_019105553.1	+	504875-505008	504867-505008	PB.244.29|NW_019105553.1:504873-539135(+)|c91966/f1p18/3188
gene423	3'	NW_019105553.1	+	504875-505008	504867-505008	PB.244.29|NW_019105553.1:504873-539135(+)|c91966/f1p18/3188
gene423	3'	NW_019105553.1	+	504875-505008	504867-505008	PB.244.29|NW_019105553.1:504873-539135(+)|c91966/f1p18/3188
gene423	3'	NW_019105553.1	+	504875-505008	504867-505008	PB.244.29|NW_019105553.1:504873-539135(+)|c91966/f1p18/3188
gene423	3'	NW_019105553.1	+	504875-505008	504867-505008	PB.244.29|NW_019105553.1:504873-539135(+)|c91966/f1p18/3188
gene423	3'	NW_019105553.1	+	504875-505008	504867-505008	PB.244.29|NW_019105553.1:504873-539135(+)|c91966/f1p18/3188
gene423	3'	NW_019105553.1	+	504875-505008	504867-505008	PB.244.29|NW_019105553.1:504873-539135(+)|c91966/f1p18/3188
gene423	3'	NW_019105553.1	+	504875-505008	504867-505008	PB.244.29|NW_019105553.1:504873-539135(+)|c91966/f1p18/3188
gene423	3'	NW_019105553.1	+	504875-505008	504867-505008	PB.244.29|NW_019105553.1:504873-539135(+)|c91966/f1p18/3188
gene423	3'	NW_019105553.1	+	504875-505008	504867-505008	PB.244.29|NW_019105553.1:504873-539135(+)|c91966/f1p18/3188
gene423	3'	NW_019105553.1	+	504875-505008	504867-505008	PB.244.29|NW_019105553.1:504873-539135(+)|c91966/f1p18/3188
gene423	3'	NW_019105553.1	+	504875-505008	504867-505008	PB.244.29|NW_019105553.1:504873-539135(+)|c91966/f1p18/3188
gene423	3'	NW_019105553.1	+	504875-505008	504867-505008	PB.244.29|NW_019105553.1:504873-539135(+)|c91966/f1p18/3188
gene423	3'	NW_019105553.1	+	504875-505008	504867-505008	PB.244.29|NW_019105553.1:504873-539135(+)|c91966/f1p18/3188
gene423	3'	NW_019105553.1	+	504875-505008	504867-505008	PB.244.29|NW_019105553.1:504873-539135(+)|c91966/f1p18/3188
gene423	3'	NW_019105553.1	+	504875-505008	504867-505008	PB.244.29|NW_019105553.1:504873-539135(+)|c91966/f1p18/3188
gene423	3'	NW_019105553.1	+	504875-505008	504867-505008	PB.244.29|NW_019105553.1:504873-539135(+)|c91966/f1p18/3188
gene423	3'	NW_019105553.1	+	506440-506741	506430-506741	PB.244.30|NW_019105553.1:506437-539136(+)|c95381/f1p18/2917
gene423	3'	NW_019105553.1	+	506440-506741	506430-506741	PB.244.30|NW_019105553.1:506437-539136(+)|c95381/f1p18/2917
gene423	3'	NW_019105553.1	+	506440-506741	506430-506741	PB.244.30|NW_019105553.1:506437-539136(+)|c95381/f1p18/2917
gene423	3'	NW_019105553.1	+	506440-506741	506430-506741	PB.244.30|NW_019105553.1:506437-539136(+)|c95381/f1p18/2917
gene423	3'	NW_019105553.1	+	506440-506741	506430-506741	PB.244.30|NW_019105553.1:506437-539136(+)|c95381/f1p18/2917
gene423	3'	NW_019105553.1	+	506440-506741	506430-506741	PB.244.30|NW_019105553.1:506437-539136(+)|c95381/f1p18/2917
gene423	3'	NW_019105553.1	+	506440-506741	506430-506741	PB.244.30|NW_019105553.1:506437-539136(+)|c95381/f1p18/2917
gene423	3'	NW_019105553.1	+	506440-506741	506430-506741	PB.244.30|NW_019105553.1:506437-539136(+)|c95381/f1p18/2917
gene423	3'	NW_019105553.1	+	506440-506741	506430-506741	PB.244.30|NW_019105553.1:506437-539136(+)|c95381/f1p18/2917
gene423	3'	NW_019105553.1	+	506440-506741	506430-506741	PB.244.30|NW_019105553.1:506437-539136(+)|c95381/f1p18/2917
gene423	3'	NW_019105553.1	+	506440-506741	506430-506741	PB.244.30|NW_019105553.1:506437-539136(+)|c95381/f1p18/2917
gene423	3'	NW_019105553.1	+	506440-506741	506430-506741	PB.244.30|NW_019105553.1:506437-539136(+)|c95381/f1p18/2917
gene423	3'	NW_019105553.1	+	506440-506741	506430-506741	PB.244.30|NW_019105553.1:506437-539136(+)|c95381/f1p18/2917
gene423	3'	NW_019105553.1	+	506440-506741	506430-506741	PB.244.30|NW_019105553.1:506437-539136(+)|c95381/f1p18/2917
gene423	3'	NW_019105553.1	+	506440-506741	506430-506741	PB.244.30|NW_019105553.1:506437-539136(+)|c95381/f1p18/2917
gene423	3'	NW_019105553.1	+	506440-506741	506430-506741	PB.244.30|NW_019105553.1:506437-539136(+)|c95381/f1p18/2917
gene423	3'	NW_019105553.1	+	506440-506741	506430-506741	PB.244.30|NW_019105553.1:506437-539136(+)|c95381/f1p18/2917
gene423	3'	NW_019105553.1	+	506440-506741	506430-506741	PB.244.30|NW_019105553.1:506437-539136(+)|c95381/f1p18/2917
gene423	3'	NW_019105553.1	+	506440-506741	506430-506741	PB.244.30|NW_019105553.1:506437-539136(+)|c95381/f1p18/2917
gene423	3'	NW_019105553.1	+	506440-506741	506430-506741	PB.244.30|NW_019105553.1:506437-539136(+)|c95381/f1p18/2917
gene423	3'	NW_019105553.1	+	506440-506741	506430-506741	PB.244.30|NW_019105553.1:506437-539136(+)|c95381/f1p18/2917
gene423	3'	NW_019105553.1	+	506440-506741	506430-506741	PB.244.30|NW_019105553.1:506437-539136(+)|c95381/f1p18/2917
gene423	3'	NW_019105553.1	+	506440-506741	506430-506741	PB.244.30|NW_019105553.1:506437-539136(+)|c95381/f1p18/2917
gene423	3'	NW_019105553.1	+	506440-506741	506430-506741	PB.244.30|NW_019105553.1:506437-539136(+)|c95381/f1p18/2917
gene423	3'	NW_019105553.1	+	525169-525341	522413-525341	PB.244.31|NW_019105553.1:522429-539137(+)|c143231/f1p12/4434
gene423	3'	NW_019105553.1	+	525169-525341	522413-525341	PB.244.31|NW_019105553.1:522429-539137(+)|c143231/f1p12/4434
gene423	3'	NW_019105553.1	+	525169-525341	522413-525341	PB.244.31|NW_019105553.1:522429-539137(+)|c143231/f1p12/4434
gene423	3'	NW_019105553.1	+	525169-525341	522413-525341	PB.244.31|NW_019105553.1:522429-539137(+)|c143231/f1p12/4434
gene423	3'	NW_019105553.1	+	525169-525341	522413-525341	PB.244.31|NW_019105553.1:522429-539137(+)|c143231/f1p12/4434
gene423	3'	NW_019105553.1	+	525169-525341	522413-525341	PB.244.31|NW_019105553.1:522429-539137(+)|c143231/f1p12/4434
gene423	3'	NW_019105553.1	+	525169-525341	522413-525341	PB.244.31|NW_019105553.1:522429-539137(+)|c143231/f1p12/4434
gene423	3'	NW_019105553.1	+	525169-525341	522413-525341	PB.244.31|NW_019105553.1:522429-539137(+)|c143231/f1p12/4434
gene423	3'	NW_019105553.1	+	525169-525341	522413-525341	PB.244.31|NW_019105553.1:522429-539137(+)|c143231/f1p12/4434
gene423	3'	NW_019105553.1	+	525169-525341	522413-525341	PB.244.31|NW_019105553.1:522429-539137(+)|c143231/f1p12/4434
gene423	3'	NW_019105553.1	+	525169-525341	522413-525341	PB.244.31|NW_019105553.1:522429-539137(+)|c143231/f1p12/4434
gene423	3'	NW_019105553.1	+	525169-525341	522413-525341	PB.244.31|NW_019105553.1:522429-539137(+)|c143231/f1p12/4434
gene423	3'	NW_019105553.1	+	525169-525341	522413-525341	PB.244.31|NW_019105553.1:522429-539137(+)|c143231/f1p12/4434
gene423	3'	NW_019105553.1	+	525169-525341	522413-525341	PB.244.31|NW_019105553.1:522429-539137(+)|c143231/f1p12/4434
gene423	3'	NW_019105553.1	+	525169-525341	522413-525341	PB.244.31|NW_019105553.1:522429-539137(+)|c143231/f1p12/4434
gene423	3'	NW_019105553.1	+	525169-525341	522413-525341	PB.244.31|NW_019105553.1:522429-539137(+)|c143231/f1p12/4434
gene423	3'	NW_019105553.1	+	525169-525341	522413-525341	PB.244.31|NW_019105553.1:522429-539137(+)|c143231/f1p12/4434
gene423	3'	NW_019105553.1	+	525169-525341	522413-525341	PB.244.31|NW_019105553.1:522429-539137(+)|c143231/f1p12/4434
gene423	3'	NW_019105553.1	+	525169-525341	522413-525341	PB.244.31|NW_019105553.1:522429-539137(+)|c143231/f1p12/4434
gene423	3'	NW_019105553.1	+	525169-525341	522413-525341	PB.244.31|NW_019105553.1:522429-539137(+)|c143231/f1p12/4434
gene423	3'	NW_019105553.1	+	525169-525341	522413-525341	PB.244.31|NW_019105553.1:522429-539137(+)|c143231/f1p12/4434
gene423	3'	NW_019105553.1	+	525169-525341	522413-525341	PB.244.31|NW_019105553.1:522429-539137(+)|c143231/f1p12/4434
gene425	3'	NW_019105553.1	+	603391-603766	603364-603766	PB.245.4|NW_019105553.1:603395-695948(+)|c22726/f14p4/4687
gene425	5'	NW_019105553.1	+	692956-693308	692956-696149	PB.245.4|NW_019105553.1:603395-695948(+)|c22726/f14p4/4687
gene425	3'	NW_019105553.1	+	603391-603766	603365-603766	PB.245.2|NW_019105553.1:603365-695946(+)|c154581/f1p4/4682
gene425	5'	NW_019105553.1	+	692956-693308	692956-695946	PB.245.2|NW_019105553.1:603365-695946(+)|c154581/f1p4/4682
gene425	3'	NW_019105553.1	+	603391-603766	603365-603766	PB.245.3|NW_019105553.1:603381-695947(+)|c149805/f1p4/4661
gene425	3'	NW_019105553.1	+	671068-671265	671066-671265	PB.245.3|NW_019105553.1:603381-695947(+)|c149805/f1p4/4661
gene425	5'	NW_019105553.1	+	692956-693308	692956-695947	PB.245.3|NW_019105553.1:603381-695947(+)|c149805/f1p4/4661
gene427	3'	NW_019105553.1	-	919728-922548	919726-922548	PB.246.2|NW_019105553.1:920524-956420(-)|c103109/f1p0/3646
gene427	3'	NW_019105553.1	-	919728-922548	919726-922548	PB.246.2|NW_019105553.1:920524-956420(-)|c103109/f1p0/3646
gene428	5'	NW_019105553.1	+	1030772-1031093	1030772-1031155	PB.247.1|NW_019105553.1:1013586-1031148(+)|c29810/f1p0/1120
gene430	5'	NW_019105553.1	-	1074280-1074455	1074280-1074467	PB.248.1|NW_019105553.1:1052641-1074472(-)|c8355/f5p1/2707
gene430	3' and 5'	NW_019105553.1	-	1074284-1074412	1074280-1074467	PB.248.1|NW_019105553.1:1052641-1074472(-)|c8355/f5p1/2707
gene430	5'	NW_019105553.1	-	1074280-1074455	1074280-1074461	PB.248.2|NW_019105553.1:1052641-1074461(-)|c75420/f1p1/2580
gene430	3' and 5'	NW_019105553.1	-	1074284-1074412	1074280-1074461	PB.248.2|NW_019105553.1:1052641-1074461(-)|c75420/f1p1/2580
gene433	3'	NW_019105554.1	+	20527-20817	20480-20817	PB.250.1|NW_019105554.1:20444-81586(+)|c156843/f1p1/4917
gene433	5'	NW_019105554.1	+	78900-79849	78900-82017	PB.250.1|NW_019105554.1:20444-81586(+)|c156843/f1p1/4917
gene433	3'	NW_019105554.1	+	20527-20817	20485-20817	PB.250.3|NW_019105554.1:20485-222790(+)|c160045/f1p44/5041
gene433	5'	NW_019105554.1	+	78900-79849	78900-81168	PB.250.3|NW_019105554.1:20485-222790(+)|c160045/f1p44/5041
gene435	3'	NW_019105554.1	+	95574-95670	95560-95670	PB.250.5|NW_019105554.1:95565-138197(+)|c6907/f2p1/2233
gene435	3'	NW_019105554.1	+	101388-101768	101335-101768	PB.250.5|NW_019105554.1:95565-138197(+)|c6907/f2p1/2233
gene435	3'	NW_019105554.1	+	95574-95670	95560-95670	PB.250.5|NW_019105554.1:95565-138197(+)|c6907/f2p1/2233
gene435	3'	NW_019105554.1	+	101478-101768	101335-101768	PB.250.5|NW_019105554.1:95565-138197(+)|c6907/f2p1/2233
gene435	3'	NW_019105554.1	+	95574-95670	95560-95670	PB.250.4|NW_019105554.1:95565-138198(+)|c55745/f1p1/2104
gene435	3'	NW_019105554.1	+	95574-95670	95560-95670	PB.250.4|NW_019105554.1:95565-138198(+)|c55745/f1p1/2104
gene439	5'	NW_019105554.1	+	281238-282074	281238-282141	PB.251.1|NW_019105554.1:247391-281707(+)|c89912/f1p2/2859
gene439	5'	NW_019105554.1	+	281238-282074	281238-282085	PB.251.3|NW_019105554.1:256016-282700(+)|c57998/f1p2/2199
gene441	3'	NW_019105554.1	+	292898-293197	292889-293197	PB.253.1|NW_019105554.1:292889-314943(+)|c1042/f2p1/1378
gene441	5'	NW_019105554.1	+	299890-300048	299890-300078	PB.253.1|NW_019105554.1:292889-314943(+)|c1042/f2p1/1378
gene444	3'	NW_019105554.1	-	377073-378608	375020-378608	PB.254.1|NW_019105554.1:375020-388034(-)|c152039/f1p5/4721
gene444	5'	NW_019105554.1	-	385006-385285	385006-385294	PB.254.1|NW_019105554.1:375020-388034(-)|c152039/f1p5/4721
gene446	3'	NW_019105554.1	-	420593-422121	418267-422121	PB.255.1|NW_019105554.1:418268-439248(-)|c172815/f1p3/5570
gene446	5'	NW_019105554.1	-	438881-439248	438881-439470	PB.255.1|NW_019105554.1:418268-439248(-)|c172815/f1p3/5570
gene446	3'	NW_019105554.1	-	420593-422121	418274-422121	PB.255.2|NW_019105554.1:418274-439012(-)|c149840/f1p2/4726
gene448	3'	NW_019105554.1	-	522408-522499	521278-522499	PB.257.2|NW_019105554.1:521278-609386(-)|c153717/f1p19/4668
gene448	5'	NW_019105554.1	-	609093-609371	609093-609386	PB.257.2|NW_019105554.1:521278-609386(-)|c153717/f1p19/4668
gene448	3'	NW_019105554.1	-	522408-522499	521281-522499	PB.257.1|NW_019105554.1:521277-609386(-)|c153247/f1p19/4660
gene448	3'	NW_019105554.1	-	522408-522499	521282-522499	PB.257.3|NW_019105554.1:521282-530869(-)|c145301/f1p19/4660
gene448	5'	NW_019105554.1	-	528644-528740	528644-529705	PB.257.3|NW_019105554.1:521282-530869(-)|c145301/f1p19/4660
gene448	3'	NW_019105554.1	-	522408-522499	521287-522499	PB.257.4|NW_019105554.1:521287-609260(-)|c124761/f1p19/4514
gene452	3'	NW_019105554.1	+	846509-846754	846462-846754	PB.259.1|NW_019105554.1:846462-1000538(+)|c10643/f3p2/3144
gene452	3'	NW_019105554.1	+	846509-846754	846472-846754	PB.259.2|NW_019105554.1:846472-991754(+)|c90627/f1p2/2989
gene452	3'	NW_019105554.1	+	846509-846754	846475-846754	PB.259.3|NW_019105554.1:846482-1000536(+)|c88071/f1p2/2961
gene452	3'	NW_019105554.1	+	861719-861931	861652-861931	PB.259.3|NW_019105554.1:846482-1000536(+)|c88071/f1p2/2961
gene452	3'	NW_019105554.1	+	861719-861931	861652-861931	PB.259.4|NW_019105554.1:846545-1027410(+)|c176859/f1p3/5707
gene456	5'	NW_019105554.1	-	1141865-1141972	1141865-1141976	PB.260.1|NW_019105554.1:1115998-1158292(-)|c3115/f2p1/1922
gene456	5'	NW_019105554.1	-	1158218-1158279	1158218-1158292	PB.260.1|NW_019105554.1:1115998-1158292(-)|c3115/f2p1/1922
gene457	3'	NW_019105554.1	-	1172116-1173716	1170219-1172229	PB.261.5|NW_019105554.1:1162146-1172229(-)|c150591/f1p1/4743
gene458	5'	NW_019105554.1	+	1219741-1220113	1219741-1220836	PB.262.1|NW_019105554.1:1208582-1220836(+)|c69170/f1p0/2237
gene459	5'	NW_019105554.1	+	1249989-1250169	1249989-1250261	PB.263.1|NW_019105554.1:1222008-1262796(+)|c63956/f1p0/2320
gene459	5'	NW_019105554.1	+	1249989-1250169	1249989-1250261	PB.263.1|NW_019105554.1:1222008-1262796(+)|c63956/f1p0/2320
gene459	5'	NW_019105554.1	+	1249989-1250169	1249989-1250264	PB.263.2|NW_019105554.1:1222014-1262751(+)|c54161/f1p0/2208
gene459	5'	NW_019105554.1	+	1249989-1250169	1249989-1250264	PB.263.2|NW_019105554.1:1222014-1262751(+)|c54161/f1p0/2208
gene459	5'	NW_019105554.1	+	1249989-1250169	1249989-1250352	PB.263.3|NW_019105554.1:1222014-1262727(+)|c68057/f1p0/2384
gene459	5'	NW_019105554.1	+	1249989-1250169	1249989-1250352	PB.263.3|NW_019105554.1:1222014-1262727(+)|c68057/f1p0/2384
gene459	5'	NW_019105554.1	+	1249989-1250169	1249989-1250352	PB.263.4|NW_019105554.1:1222014-1262816(+)|c72875/f1p0/2220
gene459	5'	NW_019105554.1	+	1249989-1250169	1249989-1250352	PB.263.4|NW_019105554.1:1222014-1262816(+)|c72875/f1p0/2220
gene459	5'	NW_019105554.1	+	1249989-1250169	1249989-1250261	PB.263.5|NW_019105554.1:1222033-1262797(+)|c56147/f1p0/2185
gene459	5'	NW_019105554.1	+	1249989-1250169	1249989-1250261	PB.263.5|NW_019105554.1:1222033-1262797(+)|c56147/f1p0/2185
gene459	5'	NW_019105554.1	+	1249989-1250169	1249989-1250487	PB.263.6|NW_019105554.1:1222034-1262637(+)|c6083/f2p0/2338
gene459	5'	NW_019105554.1	+	1249989-1250169	1249989-1250487	PB.263.6|NW_019105554.1:1222034-1262637(+)|c6083/f2p0/2338
gene459	5'	NW_019105554.1	+	1249989-1250169	1249989-1250261	PB.263.7|NW_019105554.1:1222057-1262813(+)|c55998/f1p0/2140
gene459	5'	NW_019105554.1	+	1249989-1250169	1249989-1250261	PB.263.7|NW_019105554.1:1222057-1262813(+)|c55998/f1p0/2140
gene459	5'	NW_019105554.1	+	1249989-1250169	1249989-1250480	PB.263.8|NW_019105554.1:1222057-1262637(+)|c69558/f1p0/2337
gene459	5'	NW_019105554.1	+	1249989-1250169	1249989-1250480	PB.263.8|NW_019105554.1:1222057-1262637(+)|c69558/f1p0/2337
gene463	3'	NW_019105554.1	+	1327921-1328077	1327908-1328077	PB.266.18|NW_019105554.1:1327919-1336646(+)|c87961/f1p4/2927
gene466	3'	NW_019105554.1	-	1354462-1354851	1353037-1354837	PB.267.1|NW_019105554.1:1353037-1401332(-)|c9899/f3p0/2871
gene466	3'	NW_019105554.1	-	1354909-1355053	1354895-1355053	PB.267.1|NW_019105554.1:1353037-1401332(-)|c9899/f3p0/2871
gene466	3'	NW_019105554.1	-	1358197-1358377	1358025-1358377	PB.267.1|NW_019105554.1:1353037-1401332(-)|c9899/f3p0/2871
gene471	3'	NW_019105555.1	+	92942-93098	92940-93098	PB.269.1|NW_019105555.1:77865-148707(+)|c23395/f5p7/5007
gene471	5'	NW_019105555.1	+	147219-148701	147219-148707	PB.269.1|NW_019105555.1:77865-148707(+)|c23395/f5p7/5007
gene471	3'	NW_019105555.1	+	92942-93098	92940-93098	PB.269.1|NW_019105555.1:77865-148707(+)|c23395/f5p7/5007
gene471	5'	NW_019105555.1	+	147219-147347	147219-148707	PB.269.1|NW_019105555.1:77865-148707(+)|c23395/f5p7/5007
gene471	3'	NW_019105555.1	+	92942-93098	92864-93098	PB.269.2|NW_019105555.1:92936-148663(+)|c98189/f1p7/3472
gene471	3'	NW_019105555.1	+	92942-93098	92864-93098	PB.269.2|NW_019105555.1:92936-148663(+)|c98189/f1p7/3472
gene471	3'	NW_019105555.1	+	125587-125754	125581-125754	PB.269.2|NW_019105555.1:92936-148663(+)|c98189/f1p7/3472
gene471	5'	NW_019105555.1	+	147219-147347	147219-148669	PB.269.2|NW_019105555.1:92936-148663(+)|c98189/f1p7/3472
gene471	5'	NW_019105555.1	+	147219-148701	147219-148707	PB.269.3|NW_019105555.1:115706-148707(+)|c96662/f1p7/3323
gene471	5'	NW_019105555.1	+	147219-147347	147219-148707	PB.269.3|NW_019105555.1:115706-148707(+)|c96662/f1p7/3323
gene475	5'	NW_019105555.1	+	288105-288354	288331-288356	PB.271.1|NW_019105555.1:288331-293602(+)|c27423/f2p0/617
gene477	5'	NW_019105555.1	+	495289-495549	495289-496310	PB.273.1|NW_019105555.1:460430-496310(+)|c149343/f1p9/4799
gene487	3'	NW_019105555.1	-	1112066-1113232	1111970-1113232	PB.276.1|NW_019105555.1:1111969-1129540(-)|c76949/f1p1/2467
gene487	5'	NW_019105555.1	-	1129336-1129519	1129336-1129527	PB.276.1|NW_019105555.1:1111969-1129540(-)|c76949/f1p1/2467
gene487	3'	NW_019105555.1	-	1112066-1113232	1111970-1113232	PB.276.2|NW_019105555.1:1111982-1129563(-)|c75414/f1p1/2573
gene487	5'	NW_019105555.1	-	1129336-1129519	1129336-1129563	PB.276.2|NW_019105555.1:1111982-1129563(-)|c75414/f1p1/2573
gene488	3'	NW_019105555.1	+	1150552-1150746	1150551-1150746	PB.277.1|NW_019105555.1:1150551-1189574(+)|c170251/f1p2/5314
gene488	3'	NW_019105555.1	+	1150552-1150746	1150551-1150746	PB.277.2|NW_019105555.1:1150551-1189563(+)|c173212/f1p4/5658
gene488	5'	NW_019105555.1	+	1185611-1187910	1185611-1189575	PB.277.2|NW_019105555.1:1150551-1189563(+)|c173212/f1p4/5658
gene489	5'	NW_019105555.1	+	1201609-1201901	1201609-1202088	PB.278.1|NW_019105555.1:1191780-1201987(+)|c37923/f1p1/1549
gene490	5'	NW_019105555.1	-	1293220-1293595	1293220-1293714	PB.280.10|NW_019105555.1:1285641-1305797(-)|c101093/f1p2/3496
gene490	3' and 5'	NW_019105555.1	-	1305418-1305510	1305410-1305512	PB.280.10|NW_019105555.1:1285641-1305797(-)|c101093/f1p2/3496
gene502	5'	NW_019105556.1	-	300473-300661	300473-300685	PB.285.1|NW_019105556.1:293282-300685(-)|c28027/f10p0/889
gene503	3'	NW_019105556.1	+	301492-302201	301466-302201	PB.286.1|NW_019105556.1:301466-315766(+)|c1321/f13p5/1545
gene503	3'	NW_019105556.1	+	301492-302201	301489-302201	PB.286.2|NW_019105556.1:301508-318252(+)|c98096/f1p5/3249
gene503	5'	NW_019105556.1	+	315538-315778	315538-317014	PB.286.2|NW_019105556.1:301508-318252(+)|c98096/f1p5/3249
gene504	3'	NW_019105556.1	-	319014-319345	317903-319345	PB.287.1|NW_019105556.1:317902-341863(-)|c11941/f2p0/3242
gene504	5'	NW_019105556.1	-	341256-341832	341256-341863	PB.287.1|NW_019105556.1:317902-341863(-)|c11941/f2p0/3242
gene505	3'	NW_019105556.1	+	342467-342670	342444-342670	PB.288.1|NW_019105556.1:342444-348163(+)|c76204/f1p0/2589
gene505	5'	NW_019105556.1	+	345985-347196	345985-348163	PB.288.1|NW_019105556.1:342444-348163(+)|c76204/f1p0/2589
gene506	3'	NW_019105556.1	+	444234-444344	443744-444344	PB.289.1|NW_019105556.1:352032-448662(+)|c181321/f1p5/6541
gene511	5'	NW_019105556.1	-	747631-747723	747631-748950	PB.293.1|NW_019105556.1:745174-756959(-)|c42844/f1p0/1767
gene512	3'	NW_019105556.1	-	764264-765367	764242-765367	PB.294.1|NW_019105556.1:764242-800149(-)|c102620/f1p0/3564
gene512	5'	NW_019105556.1	-	800008-800120	800008-800370	PB.294.1|NW_019105556.1:764242-800149(-)|c102620/f1p0/3564
gene512	3'	NW_019105556.1	-	764264-765367	764242-765367	PB.294.1|NW_019105556.1:764242-800149(-)|c102620/f1p0/3564
gene512	5'	NW_019105556.1	-	800008-800150	800008-800370	PB.294.1|NW_019105556.1:764242-800149(-)|c102620/f1p0/3564
gene514	3'	NW_019105556.1	+	822908-822979	822871-822979	PB.296.1|NW_019105556.1:822871-831322(+)|c41651/f1p0/1627
gene517	3'	NW_019105556.1	+	862481-862757	862462-862757	PB.298.1|NW_019105556.1:862463-878865(+)|c158547/f1p10/4773
gene517	3'	NW_019105556.1	+	862481-862757	862462-862757	PB.298.1|NW_019105556.1:862463-878865(+)|c158547/f1p10/4773
gene517	3'	NW_019105556.1	+	862481-862757	862462-862757	PB.298.1|NW_019105556.1:862463-878865(+)|c158547/f1p10/4773
gene517	5'	NW_019105556.1	+	874680-875068	874680-875153	PB.298.1|NW_019105556.1:862463-878865(+)|c158547/f1p10/4773
gene517	3'	NW_019105556.1	+	862481-862757	862464-862757	PB.298.2|NW_019105556.1:862472-878865(+)|c157959/f1p10/4921
gene517	3'	NW_019105556.1	+	875320-878869	875314-878865	PB.298.2|NW_019105556.1:862472-878865(+)|c157959/f1p10/4921
gene517	3'	NW_019105556.1	+	862481-862757	862464-862757	PB.298.2|NW_019105556.1:862472-878865(+)|c157959/f1p10/4921
gene517	3'	NW_019105556.1	+	875320-878869	875314-878865	PB.298.2|NW_019105556.1:862472-878865(+)|c157959/f1p10/4921
gene517	3'	NW_019105556.1	+	862481-862757	862464-862757	PB.298.2|NW_019105556.1:862472-878865(+)|c157959/f1p10/4921
gene517	5'	NW_019105556.1	+	874680-875068	874680-875153	PB.298.2|NW_019105556.1:862472-878865(+)|c157959/f1p10/4921
gene517	3'	NW_019105556.1	+	875320-878869	875314-878865	PB.298.2|NW_019105556.1:862472-878865(+)|c157959/f1p10/4921
gene517	3'	NW_019105556.1	+	862481-862757	862478-862757	PB.298.4|NW_019105556.1:862478-878864(+)|c167319/f2p10/5117
gene517	3'	NW_019105556.1	+	875320-878869	875204-878864	PB.298.4|NW_019105556.1:862478-878864(+)|c167319/f2p10/5117
gene517	3'	NW_019105556.1	+	862481-862757	862478-862757	PB.298.4|NW_019105556.1:862478-878864(+)|c167319/f2p10/5117
gene517	5'	NW_019105556.1	+	874680-875068	874680-875158	PB.298.4|NW_019105556.1:862478-878864(+)|c167319/f2p10/5117
gene517	3'	NW_019105556.1	+	875320-878869	875204-878864	PB.298.4|NW_019105556.1:862478-878864(+)|c167319/f2p10/5117
gene517	5'	NW_019105556.1	+	874680-875158	874680-875177	PB.298.6|NW_019105556.1:862515-878865(+)|c21976/f6p10/4757
gene517	5'	NW_019105556.1	+	874680-875158	874680-875177	PB.298.6|NW_019105556.1:862515-878865(+)|c21976/f6p10/4757
gene517	5'	NW_019105556.1	+	874680-875068	874680-875177	PB.298.6|NW_019105556.1:862515-878865(+)|c21976/f6p10/4757
gene517	5'	NW_019105556.1	+	874680-875158	874680-875168	PB.298.8|NW_019105556.1:862527-878864(+)|c154582/f1p10/4724
gene517	5'	NW_019105556.1	+	874680-875158	874680-875168	PB.298.8|NW_019105556.1:862527-878864(+)|c154582/f1p10/4724
gene517	5'	NW_019105556.1	+	874680-875068	874680-875168	PB.298.8|NW_019105556.1:862527-878864(+)|c154582/f1p10/4724
gene517	3'	NW_019105556.1	+	875320-875544	875297-875478	PB.298.10|NW_019105556.1:862529-878808(+)|c158077/f1p10/4865
gene517	3' and 5'	NW_019105556.1	+	875590-878869	875570-878985	PB.298.10|NW_019105556.1:862529-878808(+)|c158077/f1p10/4865
gene517	5'	NW_019105556.1	+	874680-875158	874680-875164	PB.298.11|NW_019105556.1:862726-878849(+)|c133759/f1p10/4512
gene517	5'	NW_019105556.1	+	874680-875158	874680-875164	PB.298.11|NW_019105556.1:862726-878849(+)|c133759/f1p10/4512
gene517	5'	NW_019105556.1	+	874680-875068	874680-875164	PB.298.11|NW_019105556.1:862726-878849(+)|c133759/f1p10/4512
gene517	5'	NW_019105556.1	+	874680-875158	874680-875172	PB.298.13|NW_019105556.1:870295-878863(+)|c154037/f1p10/4172
gene517	5'	NW_019105556.1	+	874680-875158	874680-875172	PB.298.13|NW_019105556.1:870295-878863(+)|c154037/f1p10/4172
gene517	5'	NW_019105556.1	+	874680-875068	874680-875172	PB.298.13|NW_019105556.1:870295-878863(+)|c154037/f1p10/4172
gene518	5'	NW_019105556.1	+	908728-911873	908792-913970	PB.299.1|NW_019105556.1:908792-913958(+)|c169911/f1p0/5386
gene535	3'	NW_019105557.1	+	738252-738537	738057-738537	PB.303.1|NW_019105557.1:738057-754315(+)|c52204/f1p0/1933
gene535	5'	NW_019105557.1	+	753585-753797	753585-754334	PB.303.1|NW_019105557.1:738057-754315(+)|c52204/f1p0/1933
gene538	5'	NW_019105557.1	+	1046484-1049148	1046484-1050832	PB.304.3|NW_019105557.1:774802-1050834(+)|c178502/f1p8/6195
gene538	5'	NW_019105557.1	+	1046484-1049148	1046484-1050832	PB.304.3|NW_019105557.1:774802-1050834(+)|c178502/f1p8/6195
gene538	5'	NW_019105557.1	+	1046484-1049148	1046484-1050832	PB.304.3|NW_019105557.1:774802-1050834(+)|c178502/f1p8/6195
gene538	5'	NW_019105557.1	+	1046484-1049148	1046484-1050832	PB.304.3|NW_019105557.1:774802-1050834(+)|c178502/f1p8/6195
gene538	3'	NW_019105557.1	+	1026787-1026925	1026639-1026925	PB.304.5|NW_019105557.1:1026785-1048875(+)|c109369/f1p8/3811
gene538	3'	NW_019105557.1	+	1026787-1026925	1026639-1026925	PB.304.5|NW_019105557.1:1026785-1048875(+)|c109369/f1p8/3811
gene538	3'	NW_019105557.1	+	1026787-1026925	1026639-1026925	PB.304.5|NW_019105557.1:1026785-1048875(+)|c109369/f1p8/3811
gene538	3'	NW_019105557.1	+	1026787-1026925	1026639-1026925	PB.304.5|NW_019105557.1:1026785-1048875(+)|c109369/f1p8/3811
gene538	3'	NW_019105557.1	+	1029732-1029906	1029719-1029906	PB.304.6|NW_019105557.1:1029730-1050832(+)|c174438/f1p8/5503
gene538	5'	NW_019105557.1	+	1046484-1049148	1046484-1050832	PB.304.6|NW_019105557.1:1029730-1050832(+)|c174438/f1p8/5503
gene538	3'	NW_019105557.1	+	1029732-1029906	1029719-1029906	PB.304.6|NW_019105557.1:1029730-1050832(+)|c174438/f1p8/5503
gene538	5'	NW_019105557.1	+	1046484-1049148	1046484-1050832	PB.304.6|NW_019105557.1:1029730-1050832(+)|c174438/f1p8/5503
gene538	3'	NW_019105557.1	+	1029732-1029906	1029719-1029906	PB.304.6|NW_019105557.1:1029730-1050832(+)|c174438/f1p8/5503
gene538	5'	NW_019105557.1	+	1046484-1049148	1046484-1050832	PB.304.6|NW_019105557.1:1029730-1050832(+)|c174438/f1p8/5503
gene538	3'	NW_019105557.1	+	1029732-1029906	1029719-1029906	PB.304.6|NW_019105557.1:1029730-1050832(+)|c174438/f1p8/5503
gene538	5'	NW_019105557.1	+	1046484-1049148	1046484-1050832	PB.304.6|NW_019105557.1:1029730-1050832(+)|c174438/f1p8/5503
gene539	3'	NW_019105557.1	-	1058472-1059930	1058463-1059930	PB.305.8|NW_019105557.1:1041897-1156377(-)|c148922/f1p28/4724
gene539	3'	NW_019105557.1	-	1058472-1059930	1058463-1059930	PB.305.8|NW_019105557.1:1041897-1156377(-)|c148922/f1p28/4724
gene539	3'	NW_019105557.1	-	1058472-1059930	1058463-1059930	PB.305.16|NW_019105557.1:1041897-1208504(-)|c157327/f1p26/5088
gene539	3'	NW_019105557.1	-	1058472-1059930	1058463-1059930	PB.305.16|NW_019105557.1:1041897-1208504(-)|c157327/f1p26/5088
gene539	5'	NW_019105557.1	-	1155837-1156182	1155837-1156767	PB.305.16|NW_019105557.1:1041897-1208504(-)|c157327/f1p26/5088
gene539	3'	NW_019105557.1	-	1058472-1059930	1058425-1059930	PB.305.9|NW_019105557.1:1041897-1156467(-)|c157496/f1p28/4880
gene539	3'	NW_019105557.1	-	1058472-1059930	1058425-1059930	PB.305.9|NW_019105557.1:1041897-1156467(-)|c157496/f1p28/4880
gene539	5'	NW_019105557.1	-	1155837-1156182	1155837-1156184	PB.305.9|NW_019105557.1:1041897-1156467(-)|c157496/f1p28/4880
gene539	5'	NW_019105557.1	-	1155837-1156182	1155837-1156747	PB.305.7|NW_019105557.1:1041897-1156611(-)|c158358/f1p28/5012
gene539	5'	NW_019105557.1	-	1208381-1208620	1208381-1208626	PB.305.3|NW_019105557.1:1041897-1208626(-)|c157684/f1p27/5146
gene539	3'	NW_019105557.1	-	1058472-1059930	1058463-1059930	PB.305.6|NW_019105557.1:1041897-1208665(-)|c162553/f1p28/5076
gene539	5'	NW_019105557.1	-	1208381-1208620	1208381-1208665	PB.305.6|NW_019105557.1:1041897-1208665(-)|c162553/f1p28/5076
gene539	3'	NW_019105557.1	-	1058472-1059930	1058463-1059930	PB.305.6|NW_019105557.1:1041897-1208665(-)|c162553/f1p28/5076
gene539	3'	NW_019105557.1	-	1058472-1059930	1058463-1059930	PB.305.13|NW_019105557.1:1041897-1156554(-)|c159633/f1p27/4947
gene539	3'	NW_019105557.1	-	1058472-1059930	1058463-1059930	PB.305.13|NW_019105557.1:1041897-1156554(-)|c159633/f1p27/4947
gene539	5'	NW_019105557.1	-	1155837-1156182	1155837-1156199	PB.305.13|NW_019105557.1:1041897-1156554(-)|c159633/f1p27/4947
gene539	5'	NW_019105557.1	-	1155837-1156182	1155837-1156208	PB.305.14|NW_019105557.1:1041897-1156604(-)|c159641/f1p27/5061
gene539	3'	NW_019105557.1	-	1058472-1059930	1058463-1059930	PB.305.2|NW_019105557.1:1041897-1208621(-)|c159049/f1p28/5360
gene539	5'	NW_019105557.1	-	1208381-1208620	1208381-1208626	PB.305.2|NW_019105557.1:1041897-1208621(-)|c159049/f1p28/5360
gene539	3'	NW_019105557.1	-	1058472-1059930	1058463-1059930	PB.305.2|NW_019105557.1:1041897-1208621(-)|c159049/f1p28/5360
gene539	3'	NW_019105557.1	-	1058472-1059930	1058463-1059930	PB.305.15|NW_019105557.1:1041897-1208498(-)|c160874/f1p25/5016
gene539	3'	NW_019105557.1	-	1058472-1059930	1058463-1059930	PB.305.15|NW_019105557.1:1041897-1208498(-)|c160874/f1p25/5016
gene539	5'	NW_019105557.1	-	1155837-1156182	1155837-1156199	PB.305.15|NW_019105557.1:1041897-1208498(-)|c160874/f1p25/5016
gene539	3'	NW_019105557.1	-	1058472-1059930	1058463-1059930	PB.305.17|NW_019105557.1:1041897-1156609(-)|c165873/f1p25/5062
gene539	3'	NW_019105557.1	-	1058472-1059930	1058463-1059930	PB.305.17|NW_019105557.1:1041897-1156609(-)|c165873/f1p25/5062
gene539	5'	NW_019105557.1	-	1155837-1156182	1155837-1156286	PB.305.17|NW_019105557.1:1041897-1156609(-)|c165873/f1p25/5062
gene539	3'	NW_019105557.1	-	1058472-1059930	1058463-1059930	PB.305.11|NW_019105557.1:1041897-1156609(-)|c164243/f1p25/5123
gene539	3'	NW_019105557.1	-	1058472-1059930	1058463-1059930	PB.305.11|NW_019105557.1:1041897-1156609(-)|c164243/f1p25/5123
gene539	5'	NW_019105557.1	-	1155837-1156182	1155837-1156199	PB.305.11|NW_019105557.1:1041897-1156609(-)|c164243/f1p25/5123
gene539	3'	NW_019105557.1	-	1058472-1059930	1058463-1059930	PB.305.20|NW_019105557.1:1057906-1156611(-)|c162405/f4p26/5073
gene539	3'	NW_019105557.1	-	1058472-1059930	1058463-1059930	PB.305.20|NW_019105557.1:1057906-1156611(-)|c162405/f4p26/5073
gene539	5'	NW_019105557.1	-	1155837-1156182	1155837-1156729	PB.305.20|NW_019105557.1:1057906-1156611(-)|c162405/f4p26/5073
gene539	3'	NW_019105557.1	-	1058472-1059930	1057906-1059930	PB.305.21|NW_019105557.1:1057906-1156609(-)|c158210/f1p28/4939
gene539	5'	NW_019105557.1	-	1101756-1101845	1101756-1102009	PB.305.21|NW_019105557.1:1057906-1156609(-)|c158210/f1p28/4939
gene539	3'	NW_019105557.1	-	1058472-1059930	1057906-1059930	PB.305.21|NW_019105557.1:1057906-1156609(-)|c158210/f1p28/4939
gene539	5'	NW_019105557.1	-	1101756-1101845	1101756-1102009	PB.305.21|NW_019105557.1:1057906-1156609(-)|c158210/f1p28/4939
gene539	3'	NW_019105557.1	-	1058472-1059930	1057907-1059930	PB.305.24|NW_019105557.1:1057911-1156608(-)|c165801/f1p26/5163
gene539	3'	NW_019105557.1	-	1058472-1059930	1057907-1059930	PB.305.24|NW_019105557.1:1057911-1156608(-)|c165801/f1p26/5163
gene539	5'	NW_019105557.1	-	1155837-1156182	1155837-1156726	PB.305.24|NW_019105557.1:1057911-1156608(-)|c165801/f1p26/5163
gene539	5'	NW_019105557.1	-	1208381-1208620	1208381-1208647	PB.305.23|NW_019105557.1:1057908-1208621(-)|c177467/f1p28/5251
gene539	3'	NW_019105557.1	-	1058472-1059930	1057908-1059930	PB.305.25|NW_019105557.1:1057912-1208605(-)|c163538/f1p28/5255
gene539	3'	NW_019105557.1	-	1058472-1059930	1057908-1059930	PB.305.25|NW_019105557.1:1057912-1208605(-)|c163538/f1p28/5255
gene539	3'	NW_019105557.1	-	1058472-1059930	1058463-1059930	PB.305.27|NW_019105557.1:1057929-1156592(-)|c157877/f1p25/4945
gene539	3'	NW_019105557.1	-	1058472-1059930	1058463-1059930	PB.305.27|NW_019105557.1:1057929-1156592(-)|c157877/f1p25/4945
gene539	5'	NW_019105557.1	-	1155837-1156182	1155837-1156199	PB.305.27|NW_019105557.1:1057929-1156592(-)|c157877/f1p25/4945
gene550	3'	NW_019105558.1	-	245025-245512	245017-245512	PB.308.3|NW_019105558.1:241882-255443(-)|c102320/f1p16/3603
gene550	3'	NW_019105558.1	-	245025-245512	245017-245512	PB.308.3|NW_019105558.1:241882-255443(-)|c102320/f1p16/3603
gene550	3'	NW_019105558.1	-	245025-245512	245017-245512	PB.308.3|NW_019105558.1:241882-255443(-)|c102320/f1p16/3603
gene550	3'	NW_019105558.1	-	245025-245512	245017-245512	PB.308.3|NW_019105558.1:241882-255443(-)|c102320/f1p16/3603
gene550	3'	NW_019105558.1	-	245025-245512	242892-245512	PB.308.2|NW_019105558.1:241882-294450(-)|c146560/f1p8/5122
gene550	3'	NW_019105558.1	-	271854-272027	271839-272027	PB.308.2|NW_019105558.1:241882-294450(-)|c146560/f1p8/5122
gene550	5'	NW_019105558.1	-	294046-294441	294046-294459	PB.308.2|NW_019105558.1:241882-294450(-)|c146560/f1p8/5122
gene550	3'	NW_019105558.1	-	245025-245512	242892-245512	PB.308.2|NW_019105558.1:241882-294450(-)|c146560/f1p8/5122
gene550	5'	NW_019105558.1	-	294046-294441	294046-294459	PB.308.2|NW_019105558.1:241882-294450(-)|c146560/f1p8/5122
gene550	3'	NW_019105558.1	-	245025-245512	242892-245512	PB.308.2|NW_019105558.1:241882-294450(-)|c146560/f1p8/5122
gene550	3'	NW_019105558.1	-	271854-272027	271839-272027	PB.308.2|NW_019105558.1:241882-294450(-)|c146560/f1p8/5122
gene550	5'	NW_019105558.1	-	294046-294441	294046-294459	PB.308.2|NW_019105558.1:241882-294450(-)|c146560/f1p8/5122
gene550	3'	NW_019105558.1	-	245025-245512	242892-245512	PB.308.2|NW_019105558.1:241882-294450(-)|c146560/f1p8/5122
gene550	5'	NW_019105558.1	-	294046-294441	294046-294459	PB.308.2|NW_019105558.1:241882-294450(-)|c146560/f1p8/5122
gene550	5'	NW_019105558.1	-	294046-294441	294046-294459	PB.308.2|NW_019105558.1:241882-294450(-)|c146560/f1p8/5122
gene550	3'	NW_019105558.1	-	245025-245512	245019-245512	PB.308.4|NW_019105558.1:241882-294450(-)|c149168/f1p4/4674
gene550	3'	NW_019105558.1	-	271854-272027	271839-272027	PB.308.4|NW_019105558.1:241882-294450(-)|c149168/f1p4/4674
gene550	5'	NW_019105558.1	-	294046-294441	294046-294454	PB.308.4|NW_019105558.1:241882-294450(-)|c149168/f1p4/4674
gene550	3'	NW_019105558.1	-	245025-245512	245019-245512	PB.308.4|NW_019105558.1:241882-294450(-)|c149168/f1p4/4674
gene550	5'	NW_019105558.1	-	294046-294441	294046-294454	PB.308.4|NW_019105558.1:241882-294450(-)|c149168/f1p4/4674
gene550	3'	NW_019105558.1	-	245025-245512	245019-245512	PB.308.4|NW_019105558.1:241882-294450(-)|c149168/f1p4/4674
gene550	3'	NW_019105558.1	-	271854-272027	271839-272027	PB.308.4|NW_019105558.1:241882-294450(-)|c149168/f1p4/4674
gene550	5'	NW_019105558.1	-	294046-294441	294046-294454	PB.308.4|NW_019105558.1:241882-294450(-)|c149168/f1p4/4674
gene550	3'	NW_019105558.1	-	245025-245512	245019-245512	PB.308.4|NW_019105558.1:241882-294450(-)|c149168/f1p4/4674
gene550	5'	NW_019105558.1	-	294046-294441	294046-294454	PB.308.4|NW_019105558.1:241882-294450(-)|c149168/f1p4/4674
gene550	5'	NW_019105558.1	-	294046-294441	294046-294454	PB.308.4|NW_019105558.1:241882-294450(-)|c149168/f1p4/4674
gene550	3'	NW_019105558.1	-	245025-245512	241883-245512	PB.308.6|NW_019105558.1:241883-285840(-)|c145727/f1p7/5128
gene550	3'	NW_019105558.1	-	271854-272027	271839-272027	PB.308.6|NW_019105558.1:241883-285840(-)|c145727/f1p7/5128
gene550	3'	NW_019105558.1	-	245025-245512	241883-245512	PB.308.6|NW_019105558.1:241883-285840(-)|c145727/f1p7/5128
gene550	3'	NW_019105558.1	-	245025-245512	241883-245512	PB.308.6|NW_019105558.1:241883-285840(-)|c145727/f1p7/5128
gene550	3'	NW_019105558.1	-	271854-272027	271839-272027	PB.308.6|NW_019105558.1:241883-285840(-)|c145727/f1p7/5128
gene550	3'	NW_019105558.1	-	245025-245512	241883-245512	PB.308.6|NW_019105558.1:241883-285840(-)|c145727/f1p7/5128
gene550	3'	NW_019105558.1	-	245025-245512	245017-245512	PB.308.7|NW_019105558.1:241885-294450(-)|c149112/f1p2/4653
gene550	5'	NW_019105558.1	-	294046-294441	294046-294454	PB.308.7|NW_019105558.1:241885-294450(-)|c149112/f1p2/4653
gene550	3'	NW_019105558.1	-	245025-245512	245017-245512	PB.308.7|NW_019105558.1:241885-294450(-)|c149112/f1p2/4653
gene550	5'	NW_019105558.1	-	294046-294441	294046-294454	PB.308.7|NW_019105558.1:241885-294450(-)|c149112/f1p2/4653
gene550	3'	NW_019105558.1	-	245025-245512	245017-245512	PB.308.7|NW_019105558.1:241885-294450(-)|c149112/f1p2/4653
gene550	5'	NW_019105558.1	-	294046-294441	294046-294454	PB.308.7|NW_019105558.1:241885-294450(-)|c149112/f1p2/4653
gene550	3'	NW_019105558.1	-	245025-245512	245017-245512	PB.308.7|NW_019105558.1:241885-294450(-)|c149112/f1p2/4653
gene550	5'	NW_019105558.1	-	294046-294441	294046-294454	PB.308.7|NW_019105558.1:241885-294450(-)|c149112/f1p2/4653
gene550	5'	NW_019105558.1	-	294046-294441	294046-294454	PB.308.7|NW_019105558.1:241885-294450(-)|c149112/f1p2/4653
gene550	3'	NW_019105558.1	-	261756-262033	261695-262033	PB.308.8|NW_019105558.1:261755-294439(-)|c63352/f1p2/2272
gene550	3'	NW_019105558.1	-	271854-272027	271839-272027	PB.308.8|NW_019105558.1:261755-294439(-)|c63352/f1p2/2272
gene550	3'	NW_019105558.1	-	261756-262033	261695-262033	PB.308.8|NW_019105558.1:261755-294439(-)|c63352/f1p2/2272
gene550	3'	NW_019105558.1	-	261756-262033	261695-262033	PB.308.8|NW_019105558.1:261755-294439(-)|c63352/f1p2/2272
gene550	3'	NW_019105558.1	-	271854-272027	271839-272027	PB.308.8|NW_019105558.1:261755-294439(-)|c63352/f1p2/2272
gene550	3'	NW_019105558.1	-	261756-262033	261695-262033	PB.308.8|NW_019105558.1:261755-294439(-)|c63352/f1p2/2272
gene550	3'	NW_019105558.1	-	271854-272027	271839-272027	PB.308.9|NW_019105558.1:265072-294439(-)|c94781/f1p2/3007
gene550	3'	NW_019105558.1	-	271854-272027	271839-272027	PB.308.9|NW_019105558.1:265072-294439(-)|c94781/f1p2/3007
gene550	3'	NW_019105558.1	-	265983-266168	265059-266168	PB.308.9|NW_019105558.1:265072-294439(-)|c94781/f1p2/3007
gene552	5'	NW_019105558.1	-	350361-350490	350361-350504	PB.311.1|NW_019105558.1:312640-350504(-)|c79538/f1p0/2777
gene554	3'	NW_019105558.1	+	416276-416677	416275-416677	PB.312.1|NW_019105558.1:416275-434345(+)|c104302/f1p2/3714
gene554	5'	NW_019105558.1	+	431321-431609	431321-432708	PB.312.1|NW_019105558.1:416275-434345(+)|c104302/f1p2/3714
gene559	3'	NW_019105558.1	+	886609-886839	886528-886839	PB.314.1|NW_019105558.1:886590-1079268(+)|c164144/f1p20/5324
gene559	5'	NW_019105558.1	+	1074845-1075693	1074845-1079263	PB.314.1|NW_019105558.1:886590-1079268(+)|c164144/f1p20/5324
gene559	5'	NW_019105558.1	+	1074845-1075693	1074845-1079259	PB.314.4|NW_019105558.1:1021386-1079258(+)|c164488/f1p19/5148
gene560	3'	NW_019105558.1	-	1158263-1161613	1158262-1161613	PB.315.2|NW_019105558.1:1158262-1208195(-)|c24531/f3p14/5205
gene560	3'	NW_019105558.1	-	1158263-1161613	1158262-1161613	PB.315.2|NW_019105558.1:1158262-1208195(-)|c24531/f3p14/5205
gene560	3'	NW_019105558.1	-	1158263-1161613	1158262-1161613	PB.315.2|NW_019105558.1:1158262-1208195(-)|c24531/f3p14/5205
gene560	5'	NW_019105558.1	-	1190638-1190783	1190638-1190808	PB.315.2|NW_019105558.1:1158262-1208195(-)|c24531/f3p14/5205
gene560	3'	NW_019105558.1	-	1158263-1161613	1158262-1161613	PB.315.1|NW_019105558.1:1158249-1200123(-)|c168570/f1p13/5469
gene560	5'	NW_019105558.1	-	1179037-1179170	1179037-1180337	PB.315.1|NW_019105558.1:1158249-1200123(-)|c168570/f1p13/5469
gene560	3'	NW_019105558.1	-	1158263-1161613	1158262-1161613	PB.315.1|NW_019105558.1:1158249-1200123(-)|c168570/f1p13/5469
gene560	5'	NW_019105558.1	-	1179037-1179170	1179037-1180337	PB.315.1|NW_019105558.1:1158249-1200123(-)|c168570/f1p13/5469
gene560	3'	NW_019105558.1	-	1158263-1161613	1158262-1161613	PB.315.1|NW_019105558.1:1158249-1200123(-)|c168570/f1p13/5469
gene560	5'	NW_019105558.1	-	1179037-1179170	1179037-1180337	PB.315.1|NW_019105558.1:1158249-1200123(-)|c168570/f1p13/5469
gene562	5'	NW_019105559.1	-	27546-27733	27621-28144	PB.316.1|NW_019105559.1:28140-38285(-)|c158097/f1p20/4667
gene562	5'	NW_019105559.1	-	38093-38271	38093-38290	PB.316.1|NW_019105559.1:28140-38285(-)|c158097/f1p20/4667
gene562	5'	NW_019105559.1	-	27530-27733	27621-28144	PB.316.1|NW_019105559.1:28140-38285(-)|c158097/f1p20/4667
gene562	5'	NW_019105559.1	-	38093-38271	38093-38290	PB.316.1|NW_019105559.1:28140-38285(-)|c158097/f1p20/4667
gene562	5'	NW_019105559.1	-	27480-27733	27621-28144	PB.316.1|NW_019105559.1:28140-38285(-)|c158097/f1p20/4667
gene562	5'	NW_019105559.1	-	38093-38271	38093-38290	PB.316.1|NW_019105559.1:28140-38285(-)|c158097/f1p20/4667
gene562	5'	NW_019105559.1	-	38093-38271	38093-38290	PB.316.3|NW_019105559.1:30225-38281(-)|c152991/f1p20/4891
gene562	5'	NW_019105559.1	-	38093-38271	38093-38290	PB.316.3|NW_019105559.1:30225-38281(-)|c152991/f1p20/4891
gene562	5'	NW_019105559.1	-	38093-38271	38093-38290	PB.316.3|NW_019105559.1:30225-38281(-)|c152991/f1p20/4891
gene562	5'	NW_019105559.1	-	38093-38271	38093-38291	PB.316.4|NW_019105559.1:30225-38291(-)|c152034/f1p20/4543
gene562	5'	NW_019105559.1	-	38093-38271	38093-38291	PB.316.4|NW_019105559.1:30225-38291(-)|c152034/f1p20/4543
gene562	5'	NW_019105559.1	-	38093-38271	38093-38291	PB.316.4|NW_019105559.1:30225-38291(-)|c152034/f1p20/4543
gene562	5'	NW_019105559.1	-	38093-38271	38093-38286	PB.316.2|NW_019105559.1:30225-38291(-)|c160158/f1p20/5045
gene562	5'	NW_019105559.1	-	38093-38271	38093-38286	PB.316.2|NW_019105559.1:30225-38291(-)|c160158/f1p20/5045
gene562	5'	NW_019105559.1	-	38093-38271	38093-38286	PB.316.2|NW_019105559.1:30225-38291(-)|c160158/f1p20/5045
gene563	3'	NW_019105559.1	-	47466-48447	47102-47798	PB.318.1|NW_019105559.1:44729-47798(-)|c99143/f1p27/3186
gene563	3'	NW_019105559.1	-	47466-48447	47150-48082	PB.318.2|NW_019105559.1:44729-48038(-)|c101774/f1p28/3464
gene563	3'	NW_019105559.1	-	47466-48447	47150-48443	PB.318.3|NW_019105559.1:44796-48038(-)|c105437/f1p28/3489
gene565	5'	NW_019105559.1	+	136250-136887	136250-137008	PB.319.3|NW_019105559.1:121888-137008(+)|c54818/f1p14/1974
gene565	5'	NW_019105559.1	+	136250-136887	136250-136987	PB.319.4|NW_019105559.1:121888-138277(+)|c55098/f1p10/2051
gene565	5'	NW_019105559.1	+	136250-136887	136250-137249	PB.319.1|NW_019105559.1:121868-137080(+)|c69514/f1p113/2297
gene565	5'	NW_019105559.1	+	121843-121947	121928-122021	PB.319.6|NW_019105559.1:121928-137002(+)|c54205/f1p3/2084
gene565	5'	NW_019105559.1	+	136250-136887	136250-137002	PB.319.6|NW_019105559.1:121928-137002(+)|c54205/f1p3/2084
gene565	5'	NW_019105559.1	+	121843-121947	121940-122461	PB.319.7|NW_019105559.1:121947-136998(+)|c75698/f1p114/2500
gene565	5'	NW_019105559.1	+	136250-136887	136250-137003	PB.319.7|NW_019105559.1:121947-136998(+)|c75698/f1p114/2500
gene565	5'	NW_019105559.1	+	136250-136887	136250-136987	PB.319.8|NW_019105559.1:122839-136996(+)|c4418/f2p4/2095
gene565	3'	NW_019105559.1	+	128667-128821	128653-128821	PB.319.9|NW_019105559.1:128665-137008(+)|c1860/f8p110/1720
gene565	5'	NW_019105559.1	+	136250-136887	136250-137008	PB.319.9|NW_019105559.1:128665-137008(+)|c1860/f8p110/1720
gene565	3'	NW_019105559.1	+	131791-132028	131778-132028	PB.319.10|NW_019105559.1:131790-137005(+)|c33531/f1p104/1440
gene565	5'	NW_019105559.1	+	136250-136887	136250-137005	PB.319.10|NW_019105559.1:131790-137005(+)|c33531/f1p104/1440
gene570	3'	NW_019105559.1	-	265794-266095	264694-266095	PB.320.1|NW_019105559.1:264692-309231(-)|c68641/f1p0/2390
gene570	5'	NW_019105559.1	-	308901-309223	308901-309229	PB.320.1|NW_019105559.1:264692-309231(-)|c68641/f1p0/2390
gene571	5'	NW_019105559.1	-	349197-350240	349350-350248	PB.321.5|NW_019105559.1:343566-350243(-)|c28964/f1p0/1047
gene572	3'	NW_019105559.1	+	395760-399268	395639-397266	PB.322.1|NW_019105559.1:395639-405174(+)|c25235/f2p11/5464
gene572	5'	NW_019105559.1	+	395760-399268	398896-404204	PB.322.4|NW_019105559.1:398896-404205(+)|c170741/f1p12/5311
gene572	5'	NW_019105559.1	+	395760-399268	399095-403728	PB.322.5|NW_019105559.1:399095-405161(+)|c178521/f1p12/5797
gene575	3'	NW_019105559.1	-	507497-507879	504423-507879	PB.323.4|NW_019105559.1:504958-529080(-)|c108510/f1p12/3635
gene576	3'	NW_019105559.1	-	540341-542037	539649-542037	PB.324.1|NW_019105559.1:539016-545286(-)|c94502/f1p0/3133
gene576	3' and 5'	NW_019105559.1	-	545073-545278	545053-545286	PB.324.1|NW_019105559.1:539016-545286(-)|c94502/f1p0/3133
gene576	3'	NW_019105559.1	-	540341-542037	539649-542037	PB.324.1|NW_019105559.1:539016-545286(-)|c94502/f1p0/3133
gene576	5'	NW_019105559.1	-	545053-545278	545053-545286	PB.324.1|NW_019105559.1:539016-545286(-)|c94502/f1p0/3133
gene577	5'	NW_019105559.1	+	565066-565611	565066-565676	PB.325.1|NW_019105559.1:545750-565676(+)|c38979/f1p0/1489
gene577	5'	NW_019105559.1	+	565066-565611	565066-565676	PB.325.1|NW_019105559.1:545750-565676(+)|c38979/f1p0/1489
gene580	5'	NW_019105559.1	+	623716-624289	623716-626547	PB.327.1|NW_019105559.1:582333-626547(+)|c159550/f1p9/4971
gene580	5'	NW_019105559.1	+	623716-624289	624213-624533	PB.327.2|NW_019105559.1:624213-624527(+)|c62702/f1p9/318
gene582	3'	NW_019105559.1	-	654038-659354	653459-658980	PB.328.1|NW_019105559.1:653458-658980(-)|c175613/f1p6/5642
gene583	3'	NW_019105559.1	-	699073-699253	699039-699253	PB.330.1|NW_019105559.1:699051-755065(-)|c18265/f2p3/4518
gene583	5'	NW_019105559.1	-	754856-755032	754856-755062	PB.330.1|NW_019105559.1:699051-755065(-)|c18265/f2p3/4518
gene584	5'	NW_019105559.1	+	807221-808904	807221-809155	PB.331.1|NW_019105559.1:758818-810387(+)|c136804/f1p11/4266
gene584	5'	NW_019105559.1	+	807221-808904	807221-809155	PB.331.4|NW_019105559.1:758846-824946(+)|c108527/f1p11/4781
gene584	5'	NW_019105559.1	+	807221-808904	807221-809155	PB.331.7|NW_019105559.1:758889-824946(+)|c150614/f1p40/4753
gene585	3'	NW_019105559.1	-	825423-825870	825362-825870	PB.332.1|NW_019105559.1:825426-840794(-)|c34639/f1p7/1342
gene586	3'	NW_019105559.1	+	842806-843018	842794-843018	PB.333.1|NW_019105559.1:842800-863683(+)|c58171/f1p0/2195
gene586	5'	NW_019105559.1	+	861738-862716	861738-862876	PB.333.1|NW_019105559.1:842800-863683(+)|c58171/f1p0/2195
gene590	3'	NW_019105559.1	+	992003-993855	990803-993576	PB.334.1|NW_019105559.1:981236-993576(+)|c126091/f1p1/4268
gene589	3'	NW_019105559.1	+	995780-995965	995268-995965	PB.334.3|NW_019105559.1:995778-1007000(+)|c24495/f3p14/5272
gene592	3'	NW_019105559.1	-	1031306-1032903	1030531-1032903	PB.335.1|NW_019105559.1:1030531-1060163(-)|c141177/f1p2/4554
gene592	5'	NW_019105559.1	-	1057011-1057125	1057011-1057132	PB.335.1|NW_019105559.1:1030531-1060163(-)|c141177/f1p2/4554
gene592	3'	NW_019105559.1	-	1057289-1057363	1057221-1057363	PB.335.1|NW_019105559.1:1030531-1060163(-)|c141177/f1p2/4554
gene592	5'	NW_019105559.1	-	1059844-1060158	1059844-1060447	PB.335.1|NW_019105559.1:1030531-1060163(-)|c141177/f1p2/4554
gene593	3'	NW_019105559.1	+	1066946-1067282	1066924-1067282	PB.336.1|NW_019105559.1:1066924-1089886(+)|c2825/f7p2/1990
gene593	3'	NW_019105559.1	+	1066947-1067282	1066924-1067282	PB.336.1|NW_019105559.1:1066924-1089886(+)|c2825/f7p2/1990
gene593	5'	NW_019105559.1	+	1086428-1086618	1086428-1088406	PB.336.3|NW_019105559.1:1067003-1088406(+)|c102174/f1p2/3464
gene594	5'	NW_019105559.1	-	1097547-1099316	1097689-1099519	PB.338.1|NW_019105559.1:1095057-1099519(-)|c111872/f1p7/4160
gene594	3' and 5'	NW_019105559.1	-	1097547-1099316	1095057-1099516	PB.338.2|NW_019105559.1:1095057-1099504(-)|c123971/f1p7/4670
gene595	3'	NW_019105559.1	+	1111358-1111501	1111124-1111501	PB.339.1|NW_019105559.1:1111124-1138867(+)|c69038/f1p2/2442
gene595	5'	NW_019105559.1	+	1138508-1138873	1138508-1139037	PB.339.1|NW_019105559.1:1111124-1138867(+)|c69038/f1p2/2442
gene604	3'	NW_019105560.1	+	484029-484280	484018-484236	PB.343.1|NW_019105560.1:382930-484237(+)|c165796/f1p4/5548
gene604	3'	NW_019105560.1	+	484029-484280	484018-484236	PB.343.1|NW_019105560.1:382930-484237(+)|c165796/f1p4/5548
gene604	5'	NW_019105560.1	+	470328-471284	470328-471292	PB.343.2|NW_019105560.1:383017-471284(+)|c65579/f1p3/2715
gene604	5'	NW_019105560.1	+	470328-471284	470328-471292	PB.343.2|NW_019105560.1:383017-471284(+)|c65579/f1p3/2715
gene604	3'	NW_019105560.1	+	484029-484280	484018-484236	PB.343.4|NW_019105560.1:383067-484236(+)|c25298/f2p4/5310
gene604	3'	NW_019105560.1	+	484029-484280	484018-484236	PB.343.4|NW_019105560.1:383067-484236(+)|c25298/f2p4/5310
gene604	5'	NW_019105560.1	+	468286-468453	468286-469372	PB.343.5|NW_019105560.1:383068-469372(+)|c63138/f1p1/2332
gene604	5'	NW_019105560.1	+	468286-468453	468286-469372	PB.343.5|NW_019105560.1:383068-469372(+)|c63138/f1p1/2332
gene604	3'	NW_019105560.1	+	484029-484280	484018-484235	PB.343.6|NW_019105560.1:383165-484234(+)|c164716/f1p4/5287
gene604	3'	NW_019105560.1	+	484029-484280	484018-484235	PB.343.6|NW_019105560.1:383165-484234(+)|c164716/f1p4/5287
gene604	5'	NW_019105560.1	+	487216-487707	487699-487809	PB.343.8|NW_019105560.1:484101-493899(+)|c25952/f3p14/5582
gene604	5'	NW_019105560.1	+	492891-498264	493752-498302	PB.343.13|NW_019105560.1:492890-497249(+)|c140643/f1p14/4565
gene608	5'	NW_019105560.1	+	545381-545571	545381-545798	PB.345.1|NW_019105560.1:542802-545805(+)|c27277/f25p3/676
gene608	3'	NW_019105560.1	+	549078-549207	548932-549207	PB.346.1|NW_019105560.1:548932-553611(+)|c26992/f3p1/704
gene608	5'	NW_019105560.1	+	553193-553576	553193-553618	PB.346.1|NW_019105560.1:548932-553611(+)|c26992/f3p1/704
gene609	3'	NW_019105560.1	-	554522-554798	554435-554622	PB.348.1|NW_019105560.1:554495-563847(-)|c34114/f1p0/1281
gene609	3'	NW_019105560.1	-	554522-554798	554437-554798	PB.348.2|NW_019105560.1:554510-594879(-)|c172463/f1p4/5693
gene610	3'	NW_019105560.1	+	564129-564213	563960-564213	PB.347.1|NW_019105560.1:563970-586156(+)|c119107/f1p0/574
gene610	5'	NW_019105560.1	+	586011-586145	586011-586156	PB.347.1|NW_019105560.1:563970-586156(+)|c119107/f1p0/574
gene610	3'	NW_019105560.1	+	564129-564213	563992-564213	PB.347.2|NW_019105560.1:563997-626012(+)|c164400/f1p2/5236
gene610	5'	NW_019105560.1	+	586011-586145	586011-586741	PB.347.2|NW_019105560.1:563997-626012(+)|c164400/f1p2/5236
gene610	3'	NW_019105560.1	+	586566-586741	586011-586741	PB.347.2|NW_019105560.1:563997-626012(+)|c164400/f1p2/5236
gene612	3'	NW_019105560.1	+	680971-681114	680932-681114	PB.350.1|NW_019105560.1:680932-718460(+)|c1575/f2p0/1550
gene615	3'	NW_019105560.1	+	890783-890904	890776-890904	PB.350.2|NW_019105560.1:885506-982493(+)|c40884/f1p13/1800
gene615	5'	NW_019105560.1	+	952199-952385	952199-952389	PB.350.2|NW_019105560.1:885506-982493(+)|c40884/f1p13/1800
gene615	3'	NW_019105560.1	+	982410-982568	982404-982493	PB.350.2|NW_019105560.1:885506-982493(+)|c40884/f1p13/1800
gene615	3'	NW_019105560.1	+	890783-890904	890776-890904	PB.350.3|NW_019105560.1:885532-984185(+)|c51886/f1p13/2024
gene615	5'	NW_019105560.1	+	952199-952385	952199-952398	PB.350.3|NW_019105560.1:885532-984185(+)|c51886/f1p13/2024
gene615	3'	NW_019105560.1	+	982410-982568	982404-982568	PB.350.3|NW_019105560.1:885532-984185(+)|c51886/f1p13/2024
gene615	5'	NW_019105560.1	+	984041-984188	984041-984193	PB.350.3|NW_019105560.1:885532-984185(+)|c51886/f1p13/2024
gene623	3'	NW_019105561.1	-	86981-87549	86651-87549	PB.353.1|NW_019105561.1:86651-143717(-)|c136866/f1p4/4323
gene623	5'	NW_019105561.1	-	143531-143711	143531-144297	PB.353.1|NW_019105561.1:86651-143717(-)|c136866/f1p4/4323
gene623	5'	NW_019105561.1	-	143531-143717	143531-144297	PB.353.1|NW_019105561.1:86651-143717(-)|c136866/f1p4/4323
gene623	3'	NW_019105561.1	-	86981-87549	86659-87549	PB.353.2|NW_019105561.1:86659-143717(-)|c127182/f1p4/4031
gene623	5'	NW_019105561.1	-	143531-143711	143531-143826	PB.353.2|NW_019105561.1:86659-143717(-)|c127182/f1p4/4031
gene623	5'	NW_019105561.1	-	143531-143717	143531-143826	PB.353.2|NW_019105561.1:86659-143717(-)|c127182/f1p4/4031
gene623	3'	NW_019105561.1	-	86981-87549	86660-87549	PB.353.3|NW_019105561.1:86660-143717(-)|c126844/f1p4/4127
gene623	5'	NW_019105561.1	-	143531-143711	143531-143827	PB.353.3|NW_019105561.1:86660-143717(-)|c126844/f1p4/4127
gene623	5'	NW_019105561.1	-	143531-143717	143531-143827	PB.353.3|NW_019105561.1:86660-143717(-)|c126844/f1p4/4127
gene639	3'	NW_019105561.1	-	848688-848753	846656-848753	PB.359.1|NW_019105561.1:846656-998002(-)|c168328/f1p1/5437
gene639	5'	NW_019105561.1	-	997896-998000	997896-998278	PB.359.1|NW_019105561.1:846656-998002(-)|c168328/f1p1/5437
gene643	5'	NW_019105561.1	-	1169039-1169270	1169039-1169298	PB.362.1|NW_019105561.1:1165078-1239036(-)|c141728/f1p16/4592
gene644	5'	NW_019105561.1	-	1272546-1272874	1272546-1272877	PB.362.7|NW_019105561.1:1190419-1272877(-)|c178362/f1p14/5910
gene644	3'	NW_019105561.1	-	1231162-1231317	1230588-1231317	PB.362.16|NW_019105561.1:1230129-1272866(-)|c167386/f1p7/5289
gene645	5'	NW_019105561.1	-	1292872-1293123	1292872-1293140	PB.363.1|NW_019105561.1:1277473-1293140(-)|c4232/f10p1/2016
gene650	3'	NW_019105562.1	+	179969-180350	179948-180350	PB.364.1|NW_019105562.1:179948-213656(+)|c12804/f4p0/3745
gene650	5'	NW_019105562.1	+	211366-211960	211366-213656	PB.364.1|NW_019105562.1:179948-213656(+)|c12804/f4p0/3745
gene650	3'	NW_019105562.1	+	179969-180350	179953-180350	PB.364.2|NW_019105562.1:179953-213658(+)|c106082/f1p0/3716
gene650	5'	NW_019105562.1	+	191545-192205	191545-192405	PB.364.2|NW_019105562.1:179953-213658(+)|c106082/f1p0/3716
gene650	3'	NW_019105562.1	+	179969-180350	179957-180350	PB.364.3|NW_019105562.1:179957-213648(+)|c101897/f1p0/3524
gene650	5'	NW_019105562.1	+	191545-192205	191545-192395	PB.364.3|NW_019105562.1:179957-213648(+)|c101897/f1p0/3524
gene654	5'	NW_019105562.1	-	258953-259143	258953-259188	PB.365.2|NW_019105562.1:223021-259168(-)|c129719/f1p0/4302
gene654	5'	NW_019105562.1	-	258953-259143	258953-259312	PB.365.3|NW_019105562.1:223021-259312(-)|c135790/f1p0/4337
gene656	3'	NW_019105562.1	+	435158-435269	435064-435269	PB.367.1|NW_019105562.1:435064-588223(+)|c170284/f1p3/5474
gene656	5'	NW_019105562.1	+	583567-584794	583567-588221	PB.367.1|NW_019105562.1:435064-588223(+)|c170284/f1p3/5474
gene656	5'	NW_019105562.1	+	583567-584815	583567-588221	PB.367.1|NW_019105562.1:435064-588223(+)|c170284/f1p3/5474
gene656	5'	NW_019105562.1	+	583567-584794	583567-588222	PB.367.2|NW_019105562.1:478335-588222(+)|c172131/f1p3/5461
gene656	5'	NW_019105562.1	+	583567-584815	583567-588222	PB.367.2|NW_019105562.1:478335-588222(+)|c172131/f1p3/5461
gene656	5'	NW_019105562.1	+	583567-584794	583567-588223	PB.367.3|NW_019105562.1:530596-588223(+)|c176358/f1p3/5675
gene656	5'	NW_019105562.1	+	583567-584815	583567-588223	PB.367.3|NW_019105562.1:530596-588223(+)|c176358/f1p3/5675
gene656	3' and 5'	NW_019105562.1	+	583567-584794	583565-588223	PB.367.4|NW_019105562.1:583565-588223(+)|c155328/f1p3/4645
gene656	3' and 5'	NW_019105562.1	+	583567-584815	583565-588223	PB.367.4|NW_019105562.1:583565-588223(+)|c155328/f1p3/4645
gene659	3'	NW_019105562.1	+	623936-624101	623924-624101	PB.368.1|NW_019105562.1:608339-626290(+)|c52482/f1p0/1885
gene659	5'	NW_019105562.1	+	625963-626277	625963-626290	PB.368.1|NW_019105562.1:608339-626290(+)|c52482/f1p0/1885
gene659	3'	NW_019105562.1	+	608410-608726	608339-608726	PB.368.1|NW_019105562.1:608339-626290(+)|c52482/f1p0/1885
gene659	3'	NW_019105562.1	+	623936-624101	623924-624101	PB.368.1|NW_019105562.1:608339-626290(+)|c52482/f1p0/1885
gene659	5'	NW_019105562.1	+	625963-626276	625963-626290	PB.368.1|NW_019105562.1:608339-626290(+)|c52482/f1p0/1885
gene659	3'	NW_019105562.1	+	619760-619977	619755-619977	PB.368.2|NW_019105562.1:608372-626286(+)|c49340/f1p0/1855
gene659	5'	NW_019105562.1	+	625963-626277	625963-626286	PB.368.2|NW_019105562.1:608372-626286(+)|c49340/f1p0/1855
gene659	3'	NW_019105562.1	+	608410-608726	608372-608726	PB.368.2|NW_019105562.1:608372-626286(+)|c49340/f1p0/1855
gene659	3'	NW_019105562.1	+	619760-619977	619755-619977	PB.368.2|NW_019105562.1:608372-626286(+)|c49340/f1p0/1855
gene659	5'	NW_019105562.1	+	625963-626276	625963-626286	PB.368.2|NW_019105562.1:608372-626286(+)|c49340/f1p0/1855
gene662	3'	NW_019105562.1	-	680511-681440	679428-681440	PB.370.5|NW_019105562.1:679069-689645(-)|c92538/f1p2/3040
gene662	3'	NW_019105562.1	-	681247-681440	679428-681440	PB.370.5|NW_019105562.1:679069-689645(-)|c92538/f1p2/3040
gene662	3'	NW_019105562.1	-	681247-681440	680524-681440	PB.370.6|NW_019105562.1:680524-730627(-)|c7961/f2p1/2535
gene662	5'	NW_019105562.1	-	730211-730624	730211-730627	PB.370.6|NW_019105562.1:680524-730627(-)|c7961/f2p1/2535
gene662	5'	NW_019105562.1	-	740225-740292	740225-740358	PB.370.7|NW_019105562.1:680524-740358(-)|c69909/f1p1/2217
gene662	3'	NW_019105562.1	-	681247-681440	680524-681440	PB.370.7|NW_019105562.1:680524-740358(-)|c69909/f1p1/2217
gene671	3'	NW_019105562.1	+	1022256-1022517	1022146-1022517	PB.369.4|NW_019105562.1:1022147-1056299(+)|c150291/f1p2/4701
gene671	3'	NW_019105562.1	+	1033542-1033738	1033525-1033738	PB.369.4|NW_019105562.1:1022147-1056299(+)|c150291/f1p2/4701
gene671	3'	NW_019105562.1	+	1022256-1022517	1022182-1022517	PB.369.5|NW_019105562.1:1022182-1056616(+)|c33650/f1p0/1229
gene671	5'	NW_019105562.1	+	1056057-1056303	1056057-1056626	PB.369.5|NW_019105562.1:1022182-1056616(+)|c33650/f1p0/1229
gene673	3' and 5'	NW_019105562.1	-	1126704-1126773	1126576-1126796	PB.370.12|NW_019105562.1:1088604-1126784(-)|c101248/f1p5/3245
gene675	3'	NW_019105562.1	+	1216319-1216432	1216301-1216432	PB.373.2|NW_019105562.1:1216314-1221316(+)|c4886/f8p8/396
gene678	3'	NW_019105563.1	-	397506-399553	397503-399553	PB.376.1|NW_019105563.1:397512-443731(-)|c85150/f1p0/2696
gene678	5'	NW_019105563.1	-	443088-443716	443088-443731	PB.376.1|NW_019105563.1:397512-443731(-)|c85150/f1p0/2696
gene679	3'	NW_019105563.1	-	719391-721098	719110-721098	PB.377.1|NW_019105563.1:719110-795972(-)|c10013/f2p0/2970
gene679	5'	NW_019105563.1	-	795013-795946	795013-795972	PB.377.1|NW_019105563.1:719110-795972(-)|c10013/f2p0/2970
gene688	3'	NW_019105564.1	-	280729-281287	280689-281287	PB.379.1|NW_019105564.1:280689-297100(-)|c50479/f1p0/1974
gene688	3' and 5'	NW_019105564.1	-	280729-281287	280686-281296	PB.379.2|NW_019105564.1:280707-297121(-)|c49638/f1p0/1985
gene688	3'	NW_019105564.1	-	285947-286187	285884-286187	PB.379.2|NW_019105564.1:280707-297121(-)|c49638/f1p0/1985
gene689	3'	NW_019105564.1	-	299079-299481	299069-299279	PB.380.1|NW_019105564.1:299082-317093(-)|c33848/f1p0/1332
gene689	3'	NW_019105564.1	-	301285-301365	301193-301365	PB.380.1|NW_019105564.1:299082-317093(-)|c33848/f1p0/1332
gene689	3'	NW_019105564.1	-	299079-299481	299070-299478	PB.380.2|NW_019105564.1:299082-317285(-)|c41671/f1p0/1638
gene689	3'	NW_019105564.1	-	301285-301365	301282-301365	PB.380.2|NW_019105564.1:299082-317285(-)|c41671/f1p0/1638
gene689	5'	NW_019105564.1	-	317070-317253	317070-317285	PB.380.2|NW_019105564.1:299082-317285(-)|c41671/f1p0/1638
gene689	5'	NW_019105564.1	-	317070-317253	317070-317285	PB.380.2|NW_019105564.1:299082-317285(-)|c41671/f1p0/1638
gene689	3'	NW_019105564.1	-	301285-301365	300930-301365	PB.380.3|NW_019105564.1:300930-317254(-)|c37780/f1p0/1547
gene689	5'	NW_019105564.1	-	317070-317253	317070-317265	PB.380.3|NW_019105564.1:300930-317254(-)|c37780/f1p0/1547
gene689	3'	NW_019105564.1	-	300935-301365	300930-301365	PB.380.3|NW_019105564.1:300930-317254(-)|c37780/f1p0/1547
gene689	5'	NW_019105564.1	-	317070-317253	317070-317265	PB.380.3|NW_019105564.1:300930-317254(-)|c37780/f1p0/1547
gene691	3'	NW_019105564.1	-	333923-334327	333865-334327	PB.382.1|NW_019105564.1:332553-360289(-)|c83914/f1p0/2797
gene691	5'	NW_019105564.1	-	357968-358260	357968-358266	PB.382.1|NW_019105564.1:332553-360289(-)|c83914/f1p0/2797
gene706	3'	NW_019105565.1	+	96623-97166	96612-97160	PB.386.2|NW_019105565.1:96621-97160(+)|c15862/f6p8/546
gene708	3'	NW_019105565.1	-	370661-371231	368348-371231	PB.389.1|NW_019105565.1:368355-376722(-)|c103282/f1p7/3611
gene712	5'	NW_019105565.1	+	435519-436973	436004-437845	PB.390.1|NW_019105565.1:381305-437846(+)|c55578/f1p28/2053
gene712	5'	NW_019105565.1	+	435519-436973	435519-438093	PB.390.5|NW_019105565.1:426626-437847(+)|c91542/f1p27/3175
gene712	3'	NW_019105565.1	+	430125-430322	430121-430322	PB.390.8|NW_019105565.1:430123-437846(+)|c10157/f2p24/2928
gene712	5'	NW_019105565.1	+	435519-436973	435519-438041	PB.390.8|NW_019105565.1:430123-437846(+)|c10157/f2p24/2928
gene712	3'	NW_019105565.1	+	432960-433164	432953-433164	PB.390.10|NW_019105565.1:432958-437798(+)|c76767/f1p27/2493
gene712	5'	NW_019105565.1	+	435519-436973	435519-437800	PB.390.10|NW_019105565.1:432958-437798(+)|c76767/f1p27/2493
gene714	3'	NW_019105565.1	+	476173-476341	476153-476341	PB.392.1|NW_019105565.1:476169-483690(+)|c76616/f1p0/2483
gene716	3'	NW_019105565.1	-	495872-497226	495457-497226	PB.394.1|NW_019105565.1:495457-516602(-)|c54367/f1p0/2009
gene716	3'	NW_019105565.1	-	495872-497226	495457-497226	PB.394.1|NW_019105565.1:495457-516602(-)|c54367/f1p0/2009
gene720	5'	NW_019105565.1	+	686056-687980	686056-689143	PB.396.1|NW_019105565.1:675699-689143(+)|c101793/f1p1/3465
gene720	3'	NW_019105565.1	+	679566-679625	679323-679625	PB.396.2|NW_019105565.1:679582-712873(+)|c172611/f1p2/5544
gene720	3' and 5'	NW_019105565.1	+	709158-710835	707917-712868	PB.396.2|NW_019105565.1:679582-712873(+)|c172611/f1p2/5544
[truncated: 39,333 more rows]
