# Supplementary material for: Combining next-generation sequencing and single-molecule sequencing to explore brown plant hopper responses to contrasting genotypes of japonica rice
Source: BMC Genomics. 2019 Aug 29;20:682. doi: 10.1186/s12864-019-6049-7 (PMC6716848; doi:10.1186/s12864-019-6049-7)
Supplement: Supplementary file 4 — Table S3. Intron boundary sequences at 5′ and 3′ ends in the BPH genome. (XLSX 15 kb) [file 12864_2019_6049_MOESM4_ESM.xlsx]

## Sheet: Table S3
Table S3. Intron boundary sequences at 5' and 3' ends in the BPH genome.
Type	Number
GTAG	247592
GCAG	4237
ATAC	2096
GTTG	328
GAAG	320
NNNN	318
ATAA	315
TTAG	297
ATAG	289
AAAG	288
GTTT	236
TTAT	232
NNAG	231
GTNN	231
GTAT	212
GTAA	190
AAAA	167
TTAA	163
ATAT	163
ATTG	154
NNNG	134
TTTG	130
TAAG	130
GTAC	130
GTGG	121
CCAG	120
GGAG	118
GTCG	112
ACAG	112
AGAG	111
AATG	110
CTAT	96
AGTG	96
CAAG	94
CTAG	91
TAAT	89
TTTT	88
TCAT	88
GTTC	86
TCAG	82
GATG	82
CTTG	82
GTTA	81
GAAT	81
CTAA	81
TTAC	79
GTGT	79
GTCT	77
ATTA	76
TGAG	74
CAAC	74
CTTT	68
TAAA	67
AATC	67
GTCA	65
GTGA	63
CAAT	60
NNCG	58
TTGG	57
TCGA	57
NNAT	57
ATTT	57
TATG	54
TTTA	53
TGTG	53
GGTG	53
ATCG	53
TTCG	51
GAAA	51
GCCG	50
AANN	50
NNTG	49
GGGG	49
GCTG	49
CTAC	49
ATCA	49
AAAT	49
TTGT	45
TGAA	45
TCAA	45
TGAT	44
NNAC	44
GTCC	44
CCCC	44
ACTG	44
CAAA	43
GTGC	42
TTCA	41
CCCG	41
CCAA	41
ACAA	41
NNAA	39
CGNN	39
ACAT	39
AATT	39
TCTG	38
TATT	38
CCTG	38
CATG	37
CGTG	36
CCAC	36
CATC	36
ATGG	36
TTCT	35
GCNN	35
ATTC	35
CTTC	34
CANN	34
AGAA	34
ACAC	34
TTTC	32
TCCG	32
CACA	32
ATGT	32
AGGG	32
CTCT	31
ATCT	31
GCAT	30
GAAC	30
CCAT	30
AACG	30
AAAC	30
TATA	29
GATT	29
CTGG	29
CTCG	29
CCTA	29
TGTT	28
TCTC	28
GGNN	28
TTGA	27
GGTT	27
GANN	27
ATNN	27
AGAT	27
TGGT	26
GGAA	26
GACG	26
CTGC	26
CCGG	26
AACA	26
TGCG	25
GGGA	25
AATA	25
TCAC	24
CTCC	24
CGAG	24
AAGG	24
NNCC	23
GCGG	23
GAGG	23
CTTA	23
CACG	23
ACGG	23
TGNN	22
NNNT	22
GATA	22
GAGA	22
AAGA	22
NNTA	21
GGCG	21
GGAC	21
AAGT	21
CATT	20
ATCC	20
AGTT	20
ACTT	20
TACG	19
NNCA	19
GCAC	19
GATC	19
CGAT	19
CCNN	19
CATA	19
AGTC	19
AGNN	19
TTNN	18
TTCC	18
TCCT	18
GCTT	18
TTGC	17
TGAC	17
TCTT	17
TCNN	17
TATC	17
NNGG	17
GCGC	17
CTCA	17
CGAA	17
ACCT	17
ACCA	17
GGAT	16
CGCG	16
CCGC	16
ACCG	16
TGCT	15
TCCC	15
TACA	15
NNTT	15
GAGT	15
CTGT	15
AGCA	15
ACNN	15
ACCC	15
AAGC	15
TGTC	14
TCGG	14
TANN	14
NNGT	14
NNCT	14
GACT	14
CTNN	14
CNNN	14
CCTC	14
CCCA	14
CAGG	14
ACGA	14
AACT	14
TCGT	13
TAGT	13
TAGA	13
GGTC	13
GCTC	13
GACC	13
CAGC	13
CAGA	13
AGCG	13
AGCC	13
TGGG	12
TGGC	12
NNGC	12
GGGT	12
GCGA	12
GCCC	12
GCCA	12
GCAA	12
CGCC	12
ATGA	12
AGGA	12
TGTA	11
TAGG	11
NNTC	11
GNAG	11
GAGC	11
CTGA	11
CGTA	11
CCCT	11
AGTA	11
AGAC	11
TAAC	10
NNGA	10
CTNG	10
CGAC	10
CCTT	10
CACC	10
AGCT	10
AANC	10
TGNG	9
TGCC	9
CGTT	9
CGTC	9
CCGA	9
ACTC	9
TGCA	8
TCTA	8
TAGC	8
GGGC	8
GGCT	8
GGCA	8
GCTA	8
GCCT	8
CAGT	8
ACTA	8
TCCA	7
GGTA	7
GGCC	7
GCGT	7
GACA	7
CGGG	7
CGGC	7
CCNC	7
CACT	7
ATGC	7
AGGC	7
ACGT	7
TTNT	6
TCGC	6
TACT	6
TACC	6
NNNC	6
NNNA	6
GNTG	6
GGNG	6
CNCG	6
CGGT	6
CCGT	6
ACGC	6
TGGA	5
GNNN	5
GCNG	5
CGCA	5
AGGT	5
TNNN	4
GANG	4
CNAG	4
ANNN	4
ANCG	4
AGNG	4
GTNG	3
GNNG	3
GCNC	3
CNTC	3
CGCT	3
ANTG	3
AACC	3
TNCA	2
GTNC	2
GCNT	2
CTNT	2
CNTG	2
CNCC	2
ANTT	2
TNTT	1
TNTG	1
TNGT	1
TNAT	1
TNAA	1
TGNT	1
NNGN	1
NNAN	1
NCNN	1
GTNT	1
GNGG	1
GNCG	1
CTNC	1
CTNA	1
CNGT	1
CNGC	1
CNCN	1
CGNT	1
CGGA	1
CANT	1
ATNG	1
ANTC	1
ANGC	1
ANAT	1
ANAA	1
AANT	1
AANG	1
