# Supplementary material for: Combining next-generation sequencing and single-molecule sequencing to explore brown plant hopper responses to contrasting genotypes of japonica rice
Source: BMC Genomics. 2019 Aug 29;20:682. doi: 10.1186/s12864-019-6049-7 (PMC6716848; doi:10.1186/s12864-019-6049-7)
Supplement: Supplementary file 5 — Table S4. Alternative splicing events detected in female adults of BPH biotype 1. (XLSX 1015 kb) [file 12864_2019_6049_MOESM5_ESM.xlsx]

## Sheet: Table S4
Table S4. Alternative splicing events detected in female adults of BPH biotype 1.
Scaffold	Gene ID	AS type	Event start	Event end	Transcipt ID 1	Transcipt ID 2
NW_019105540.1	gene11	IntronR	594599	595282	PB.8.3|NW_019105540.1:594378-600385(+)|c104265/f1p11/3664.path1	rna12
NW_019105540.1	gene11	IntronR	598400	599364	PB.8.3|NW_019105540.1:594378-600385(+)|c104265/f1p11/3664.path1	rna12
NW_019105540.1	gene11	AltP	587826	593787	rna12	rna11
NW_019105540.1	gene12	ExonS	621850	626425	rna19	rna18
NW_019105540.1	gene12	ExonS	621850	627906	rna19	PB.9.5|NW_019105540.1:600825-638867(-)|c102313/f1p7/3558.path1
NW_019105540.1	gene12	ExonS	631552	649036	rna19	PB.9.4|NW_019105540.1:600817-680002(-)|c112764/f1p7/4200.path1
NW_019105540.1	gene12	ExonS	624082	627906	rna19	PB.9.4|NW_019105540.1:600817-680002(-)|c112764/f1p7/4200.path1
NW_019105540.1	gene12	ExonS	621850	627906	rna16	PB.9.4|NW_019105540.1:600817-680002(-)|c112764/f1p7/4200.path1
NW_019105540.1	gene12	AltD	602315	605034	PB.9.14|NW_019105540.1:600826-664891(-)|c150984/f1p18/4836.path1	PB.9.12|NW_019105540.1:600826-679987(-)|c14394/f2p7/4175.path1
NW_019105540.1	gene12	AltD	601245	602201	PB.9.5|NW_019105540.1:600825-638867(-)|c102313/f1p7/3558.path1	PB.9.14|NW_019105540.1:600826-664891(-)|c150984/f1p18/4836.path1
NW_019105540.1	gene12	AltD	601245	602202	rna19	PB.9.4|NW_019105540.1:600817-680002(-)|c112764/f1p7/4200.path1
NW_019105540.1	gene12	AltD	605212	606968	rna19	rna23
NW_019105540.1	gene12	AltD	601245	602202	rna19	rna20
NW_019105540.1	gene12	AltD	602315	605035	rna19	PB.9.12|NW_019105540.1:600826-679987(-)|c14394/f2p7/4175.path1
NW_019105540.1	gene12	AltD	601245	602201	PB.9.10|NW_019105540.1:600825-639988(-)|c157522/f1p7/5010.path1	rna20
NW_019105540.1	gene12	AltD	605212	606967	PB.9.10|NW_019105540.1:600825-639988(-)|c157522/f1p7/5010.path1	rna23
NW_019105540.1	gene12	Other	602315	606968	rna19	rna22
NW_019105540.1	gene12	Other	602315	606967	PB.9.10|NW_019105540.1:600825-639988(-)|c157522/f1p7/5010.path1	rna22
NW_019105540.1	gene12	Other	602315	606967	rna22	PB.9.12|NW_019105540.1:600826-679987(-)|c14394/f2p7/4175.path1
NW_019105540.1	gene12	AltP	621850	627906	rna18	PB.9.4|NW_019105540.1:600817-680002(-)|c112764/f1p7/4200.path1
NW_019105540.1	gene12	AltP	621850	627906	rna18	rna17
NW_019105540.1	gene12	AltP	632512	639568	PB.9.10|NW_019105540.1:600825-639988(-)|c157522/f1p7/5010.path1	PB.9.3|NW_019105540.1:600817-639670(-)|c145339/f1p7/4570.path1
NW_019105540.1	gene13	ExonS	700055	700765	rna24	PB.9.18|NW_019105540.1:682568-703376(-)|c109080/f1p2/3880.path1
NW_019105540.1	gene13	AltA	695209	696872	rna24	PB.9.18|NW_019105540.1:682568-703376(-)|c109080/f1p2/3880.path1
NW_019105540.1	gene14	IntronR	738930	738952	rna25	PB.10.2|NW_019105540.1:720296-739864(+)|c93218/f1p26/3083.path1
NW_019105540.1	gene14	Other	728594	734391	PB.10.3|NW_019105540.1:720297-739862(+)|c91933/f1p31/3103.path1	PB.10.2|NW_019105540.1:720296-739864(+)|c93218/f1p26/3083.path1
NW_019105540.1	gene14	Other	728594	734391	PB.10.3|NW_019105540.1:720297-739862(+)|c91933/f1p31/3103.path1	PB.10.1|NW_019105540.1:720280-739862(+)|c93578/f1p28/3115.path1
NW_019105540.1	gene14	AltP	728678	734391	PB.10.1|NW_019105540.1:720280-739862(+)|c93578/f1p28/3115.path1	PB.10.2|NW_019105540.1:720296-739864(+)|c93218/f1p26/3083.path1
NW_019105540.1	gene15	Other	769277	777397	PB.11.1|NW_019105540.1:741141-798209(-)|c10996/f14p2/3147.path1	rna26
NW_019105540.1	gene20	ExonS	892500	902250	PB.15.1|NW_019105540.1:892310-952554(+)|c76264/f1p0/2549.path1	PB.15.4|NW_019105540.1:892320-952551(+)|c8657/f2p0/2665.path1
NW_019105540.1	gene20	ExonS	892500	910804	PB.15.2|NW_019105540.1:892311-952552(+)|c74901/f1p0/2428.path1	PB.15.1|NW_019105540.1:892310-952554(+)|c76264/f1p0/2549.path1
NW_019105540.1	gene20	ExonS	892500	910804	PB.15.2|NW_019105540.1:892311-952552(+)|c74901/f1p0/2428.path1	PB.15.4|NW_019105540.1:892320-952551(+)|c8657/f2p0/2665.path1
NW_019105540.1	gene20	ExonS	892500	910805	rna31	PB.15.2|NW_019105540.1:892311-952552(+)|c74901/f1p0/2428.path1
NW_019105540.1	gene20	AltD	947472	952257	rna31	PB.15.1|NW_019105540.1:892310-952554(+)|c76264/f1p0/2549.path1
NW_019105540.1	gene20	AltP	892500	910805	rna31	PB.15.1|NW_019105540.1:892310-952554(+)|c76264/f1p0/2549.path1
NW_019105540.1	gene22	IntronR	1003527	1003712	rna33	PB.17.1|NW_019105540.1:1001865-1016177(-)|c10145/f2p0/2911.path1
NW_019105540.1	gene3	ExonS	94883	129397	rna3	PB.3.1|NW_019105540.1:86884-159010(+)|c146213/f1p8/4504.path1
NW_019105540.1	gene3	IntronR	156806	156841	PB.3.22|NW_019105540.1:141481-159015(+)|c166277/f1p8/5190.path1	PB.3.1|NW_019105540.1:86884-159010(+)|c146213/f1p8/4504.path1
NW_019105540.1	gene3	IntronR	142342	142985	PB.3.22|NW_019105540.1:141481-159015(+)|c166277/f1p8/5190.path1	PB.3.1|NW_019105540.1:86884-159010(+)|c146213/f1p8/4504.path1
NW_019105540.1	gene3	IntronR	156862	156916	PB.3.8|NW_019105540.1:117597-159016(+)|c136887/f1p8/4276.path1	PB.3.3|NW_019105540.1:117589-164458(+)|c135640/f1p8/4317.path1
NW_019105540.1	gene3	IntronR	142342	142986	rna4	PB.3.22|NW_019105540.1:141481-159015(+)|c166277/f1p8/5190.path1
NW_019105540.1	gene31	AltD	1518322	1518586	PB.21.4|NW_019105540.1:1517331-1538588(-)|c161165/f1p5/4934.path1	PB.21.1|NW_019105540.1:1517329-1539067(-)|c165766/f1p2/5386.path1
NW_019105540.1	gene31	Other	1520868	1536742	rna49	PB.21.4|NW_019105540.1:1517331-1538588(-)|c161165/f1p5/4934.path1
NW_019105540.1	gene31	Other	1522842	1538725	rna49	PB.21.1|NW_019105540.1:1517329-1539067(-)|c165766/f1p2/5386.path1
NW_019105540.1	gene32	ExonS	1549954	1556653	PB.21.8|NW_019105540.1:1528650-1575786(-)|c159676/f1p0/4864.path1	rna54
NW_019105540.1	gene34	AltD	1604119	1609378	rna57	rna58
NW_019105540.1	gene39	AltD	1692983	1707205	rna64	rna65
NW_019105540.1	gene7	Other	266505	270049	rna7	PB.3.25|NW_019105540.1:233435-274817(+)|c165051/f1p17/5085.path1
NW_019105540.1	gene7	Other	266505	270049	rna7	PB.3.30|NW_019105540.1:253291-274783(+)|c139871/f1p17/4491.path1
NW_019105540.1	gene7	Other	266505	270049	rna7	PB.3.23|NW_019105540.1:161665-274788(+)|c164836/f1p17/5234.path1
NW_019105540.1	gene7	Other	266584	270048	PB.3.23|NW_019105540.1:161665-274788(+)|c164836/f1p17/5234.path1	PB.3.30|NW_019105540.1:253291-274783(+)|c139871/f1p17/4491.path1
NW_019105540.1	gene7	Other	266584	270048	PB.3.25|NW_019105540.1:233435-274817(+)|c165051/f1p17/5085.path1	PB.3.23|NW_019105540.1:161665-274788(+)|c164836/f1p17/5234.path1
NW_019105540.1	gene7	Other	266602	268229	PB.3.25|NW_019105540.1:233435-274817(+)|c165051/f1p17/5085.path1	PB.3.30|NW_019105540.1:253291-274783(+)|c139871/f1p17/4491.path1
NW_019105540.1	gene8	ExonS	398512	401611	rna8	PB.4.4|NW_019105540.1:382344-403040(+)|c87611/f2p2/3006.path1
NW_019105540.1	gene8	IntronR	400336	401611	rna8	PB.4.3|NW_019105540.1:352673-402857(+)|c158005/f1p2/4881.path1
NW_019105540.1	gene8	IntronR	402694	402859	rna8	PB.4.4|NW_019105540.1:382344-403040(+)|c87611/f2p2/3006.path1
NW_019105540.1	gene8	Other	397509	401610	PB.4.3|NW_019105540.1:352673-402857(+)|c158005/f1p2/4881.path1	PB.4.4|NW_019105540.1:382344-403040(+)|c87611/f2p2/3006.path1
NW_019105540.1	gene8	Other	397509	400105	rna8	PB.4.3|NW_019105540.1:352673-402857(+)|c158005/f1p2/4881.path1
NW_019105540.1	gene9	ExonS	410123	458244	PB.6.2|NW_019105540.1:405024-458320(-)|c65010/f1p0/2277.path1	PB.6.1|NW_019105540.1:405020-458311(-)|c6123/f2p0/2250.path1
NW_019105540.1	gene9	IntronR	408565	408653	rna9	PB.6.1|NW_019105540.1:405020-458311(-)|c6123/f2p0/2250.path1
NW_019105541.1	gene51	AltA	254508	258518	rna78	rna77
NW_019105541.1	gene56	AltD	346303	346563	PB.34.7|NW_019105541.1:319915-346588(-)|c150675/f1p15/4997.path1	rna84
NW_019105541.1	gene56	AltA	322822	322878	PB.34.7|NW_019105541.1:319915-346588(-)|c150675/f1p15/4997.path1	rna85
NW_019105541.1	gene56	AltA	346173	346563	rna84	PB.34.2|NW_019105541.1:319251-346623(-)|c163851/f1p16/5398.path1
NW_019105541.1	gene56	AltP	322826	322885	PB.34.7|NW_019105541.1:319915-346588(-)|c150675/f1p15/4997.path1	rna84
NW_019105541.1	gene56	AltP	346173	346562	PB.34.7|NW_019105541.1:319915-346588(-)|c150675/f1p15/4997.path1	PB.34.2|NW_019105541.1:319251-346623(-)|c163851/f1p16/5398.path1
NW_019105541.1	gene56	AltP	322822	322885	rna84	rna85
NW_019105541.1	gene57	ExonS	364257	367002	PB.35.2|NW_019105541.1:346867-371489(+)|c6130/f2p2/2403.path1	rna86
NW_019105541.1	gene57	Other	346900	350511	PB.35.2|NW_019105541.1:346867-371489(+)|c6130/f2p2/2403.path1	rna86
NW_019105541.1	gene57	AltP	367227	371275	PB.35.2|NW_019105541.1:346867-371489(+)|c6130/f2p2/2403.path1	PB.35.1|NW_019105541.1:346851-371489(+)|c73797/f1p2/2413.path1
NW_019105541.1	gene57	AltP	367227	371276	rna86	PB.35.1|NW_019105541.1:346851-371489(+)|c73797/f1p2/2413.path1
NW_019105541.1	gene60	AltP	383586	388490	PB.36.1|NW_019105541.1:383380-407224(+)|c98624/f1p1/3270.path1	rna92
NW_019105541.1	gene61	AltA	421064	422071	rna93	rna94
NW_019105541.1	gene62	IntronR	474818	475668	rna95	PB.39.1|NW_019105541.1:473776-489551(+)|c126609/f1p0/4325.path1
NW_019105541.1	gene62	Other	540195	541764	rna95	PB.41.2|NW_019105541.1:507915-550816(+)|c171814/f1p18/5600.path1
NW_019105541.1	gene62	Other	540195	543581	rna95	PB.41.1|NW_019105541.1:505876-550810(+)|c169681/f1p18/5394.path1
NW_019105541.1	gene62	AltP	541672	543581	PB.41.1|NW_019105541.1:505876-550810(+)|c169681/f1p18/5394.path1	PB.41.2|NW_019105541.1:507915-550816(+)|c171814/f1p18/5600.path1
NW_019105541.1	gene69	ExonS	687283	731267	rna102	rna103
NW_019105541.1	gene72	ExonS	1100614	1103246	PB.47.1|NW_019105541.1:1090338-1112528(-)|c26771/f6p15/6540.path1	PB.47.3|NW_019105541.1:1090340-1112528(-)|c26601/f3p15/6607.path1
NW_019105541.1	gene72	ExonS	1100614	1103247	PB.47.1|NW_019105541.1:1090338-1112528(-)|c26771/f6p15/6540.path1	rna109
NW_019105541.1	gene72	ExonS	1096513	1098161	PB.47.1|NW_019105541.1:1090338-1112528(-)|c26771/f6p15/6540.path1	rna109
NW_019105541.1	gene72	AltA	1091142	1093441	PB.47.1|NW_019105541.1:1090338-1112528(-)|c26771/f6p15/6540.path1	PB.47.3|NW_019105541.1:1090340-1112528(-)|c26601/f3p15/6607.path1
NW_019105541.1	gene72	Other	1091085	1093441	PB.47.1|NW_019105541.1:1090338-1112528(-)|c26771/f6p15/6540.path1	PB.47.6|NW_019105541.1:1090360-1094863(-)|c4752/f3p13/2214.path1
NW_019105541.1	gene72	Other	1091117	1093441	PB.47.1|NW_019105541.1:1090338-1112528(-)|c26771/f6p15/6540.path1	PB.47.2|NW_019105541.1:1090339-1096236(-)|c12308/f2p15/3605.path1
NW_019105541.1	gene72	Other	1091085	1093441	PB.47.3|NW_019105541.1:1090340-1112528(-)|c26601/f3p15/6607.path1	PB.47.6|NW_019105541.1:1090360-1094863(-)|c4752/f3p13/2214.path1
NW_019105541.1	gene72	Other	1091117	1093441	PB.47.2|NW_019105541.1:1090339-1096236(-)|c12308/f2p15/3605.path1	PB.47.3|NW_019105541.1:1090340-1112528(-)|c26601/f3p15/6607.path1
NW_019105541.1	gene72	AltP	1091085	1091271	PB.47.2|NW_019105541.1:1090339-1096236(-)|c12308/f2p15/3605.path1	PB.47.6|NW_019105541.1:1090360-1094863(-)|c4752/f3p13/2214.path1
NW_019105541.1	gene74	AltD	1196263	1198066	rna111	PB.48.37|NW_019105541.1:1166114-1216317(+)|c150231/f1p389/4492.path1
NW_019105541.1	gene74	IntronR	1196200	1196278	PB.48.37|NW_019105541.1:1166114-1216317(+)|c150231/f1p389/4492.path1	PB.48.39|NW_019105541.1:1166114-1216455(+)|c164131/f1p491/4833.path1
NW_019105541.1	gene74	Other	1196200	1198066	rna111	PB.48.39|NW_019105541.1:1166114-1216455(+)|c164131/f1p491/4833.path1
NW_019105541.1	gene74	Other	1192225	1198095	rna111	PB.48.21|NW_019105541.1:1166114-1216321(+)|c103901/f1p138/3728.path1
NW_019105541.1	gene74	Other	1192225	1198095	PB.48.21|NW_019105541.1:1166114-1216321(+)|c103901/f1p138/3728.path1	PB.48.39|NW_019105541.1:1166114-1216455(+)|c164131/f1p491/4833.path1
NW_019105541.1	gene74	Other	1196309	1198065	PB.48.37|NW_019105541.1:1166114-1216317(+)|c150231/f1p389/4492.path1	PB.48.39|NW_019105541.1:1166114-1216455(+)|c164131/f1p491/4833.path1
NW_019105541.1	gene74	Other	1192225	1198095	PB.48.37|NW_019105541.1:1166114-1216317(+)|c150231/f1p389/4492.path1	PB.48.21|NW_019105541.1:1166114-1216321(+)|c103901/f1p138/3728.path1
NW_019105541.1	gene74	Other	1196200	1198065	PB.48.42|NW_019105541.1:1170016-1215485(+)|c63383/f1p81/2683.path1	PB.48.39|NW_019105541.1:1166114-1216455(+)|c164131/f1p491/4833.path1
NW_019105541.1	gene74	Other	1190849	1198095	PB.48.42|NW_019105541.1:1170016-1215485(+)|c63383/f1p81/2683.path1	PB.48.21|NW_019105541.1:1166114-1216321(+)|c103901/f1p138/3728.path1
NW_019105541.1	gene74	AltP	1195144	1196144	rna111	PB.48.37|NW_019105541.1:1166114-1216317(+)|c150231/f1p389/4492.path1
NW_019105541.1	gene74	AltP	1190849	1192266	rna111	PB.48.42|NW_019105541.1:1170016-1215485(+)|c63383/f1p81/2683.path1
NW_019105541.1	gene74	AltP	1198185	1215284	rna111	PB.48.62|NW_019105541.1:1199017-1203679(+)|c145219/f1p2/4594.path1
NW_019105541.1	gene74	AltP	1198185	1215283	PB.48.62|NW_019105541.1:1199017-1203679(+)|c145219/f1p2/4594.path1	PB.48.42|NW_019105541.1:1170016-1215485(+)|c63383/f1p81/2683.path1
NW_019105541.1	gene74	AltP	1195144	1196143	PB.48.37|NW_019105541.1:1166114-1216317(+)|c150231/f1p389/4492.path1	PB.48.39|NW_019105541.1:1166114-1216455(+)|c164131/f1p491/4833.path1
NW_019105541.1	gene74	AltP	1190849	1192266	PB.48.37|NW_019105541.1:1166114-1216317(+)|c150231/f1p389/4492.path1	PB.48.42|NW_019105541.1:1170016-1215485(+)|c63383/f1p81/2683.path1
NW_019105541.1	gene75	AltD	1240099	1241075	rna113	rna112
NW_019105541.1	gene81	IntronR	1506948	1507023	PB.53.4|NW_019105541.1:1504852-1510382(+)|c170953/f1p13/5248.path1	PB.53.7|NW_019105541.1:1504872-1507981(+)|c89166/f1p12/3032.path1
NW_019105541.1	gene82	ExonS	1529384	1530518	rna126	rna124
NW_019105541.1	gene82	AltD	1530717	1531413	rna124	rna125
NW_019105541.1	gene83	AltD	1529444	1538384	rna128	rna127
NW_019105541.1	gene84	ExonS	1586771	1595900	rna131	PB.57.4|NW_019105541.1:1567282-1598500(+)|c101693/f1p4/3608.path1
NW_019105541.1	gene84	ExonS	1586771	1595899	PB.57.7|NW_019105541.1:1570198-1598500(+)|c142482/f1p4/4505.path1	PB.57.4|NW_019105541.1:1567282-1598500(+)|c101693/f1p4/3608.path1
NW_019105541.1	gene84	IntronR	1572352	1572549	PB.57.7|NW_019105541.1:1570198-1598500(+)|c142482/f1p4/4505.path1	PB.57.3|NW_019105541.1:1567281-1598491(+)|c165153/f1p4/5089.path1
NW_019105541.1	gene84	IntronR	1572911	1573046	PB.57.7|NW_019105541.1:1570198-1598500(+)|c142482/f1p4/4505.path1	PB.57.3|NW_019105541.1:1567281-1598491(+)|c165153/f1p4/5089.path1
NW_019105541.1	gene84	IntronR	1572553	1572888	PB.57.7|NW_019105541.1:1570198-1598500(+)|c142482/f1p4/4505.path1	PB.57.3|NW_019105541.1:1567281-1598491(+)|c165153/f1p4/5089.path1
NW_019105541.1	gene84	Other	1568733	1573047	rna131	PB.57.3|NW_019105541.1:1567281-1598491(+)|c165153/f1p4/5089.path1
NW_019105541.1	gene84	Other	1568733	1573047	rna131	PB.57.4|NW_019105541.1:1567282-1598500(+)|c101693/f1p4/3608.path1
NW_019105541.1	gene84	AltP	1568733	1571023	PB.57.4|NW_019105541.1:1567282-1598500(+)|c101693/f1p4/3608.path1	PB.57.3|NW_019105541.1:1567281-1598491(+)|c165153/f1p4/5089.path1
NW_019105541.1	gene85	AltP	1602356	1603788	PB.58.3|NW_019105541.1:1600491-1643812(-)|c175574/f1p1/5733.path1	rna132
NW_019105541.1	gene88	IntronR	1711169	1711182	PB.60.4|NW_019105541.1:1708850-1728240(-)|c110612/f2p1/4354.path1	rna135
NW_019105541.1	gene95	IntronR	1812692	1813155	PB.66.1|NW_019105541.1:1811619-1825315(-)|c145954/f1p0/4450.path1	rna144
NW_019105542.1	gene102	ExonS	299997	314065	rna151	PB.70.6|NW_019105542.1:192573-345938(+)|c157589/f1p3/5220.path1
NW_019105542.1	gene102	ExonS	195063	284004	rna151	PB.70.6|NW_019105542.1:192573-345938(+)|c157589/f1p3/5220.path1
NW_019105542.1	gene102	AltA	328398	334444	rna151	PB.70.6|NW_019105542.1:192573-345938(+)|c157589/f1p3/5220.path1
NW_019105542.1	gene102	AltA	324103	328138	rna151	PB.70.1|NW_019105542.1:191426-345941(+)|c160542/f1p3/5124.path1
NW_019105542.1	gene102	AltA	328398	334132	PB.70.5|NW_019105542.1:192571-345937(+)|c169552/f1p3/5375.path1	PB.70.6|NW_019105542.1:192573-345938(+)|c157589/f1p3/5220.path1
NW_019105542.1	gene102	AltA	328398	334444	PB.70.5|NW_019105542.1:192571-345937(+)|c169552/f1p3/5375.path1	rna151
NW_019105542.1	gene102	IntronR	287346	287380	PB.70.8|NW_019105542.1:192575-345939(+)|c160323/f1p3/5158.path1	PB.70.6|NW_019105542.1:192573-345938(+)|c157589/f1p3/5220.path1
NW_019105542.1	gene102	Other	284608	334575	PB.70.13|NW_019105542.1:192609-345944(+)|c77076/f1p3/2556.path1	PB.70.8|NW_019105542.1:192575-345939(+)|c160323/f1p3/5158.path1
NW_019105542.1	gene102	Other	284608	334575	PB.70.13|NW_019105542.1:192609-345944(+)|c77076/f1p3/2556.path1	PB.70.6|NW_019105542.1:192573-345938(+)|c157589/f1p3/5220.path1
NW_019105542.1	gene102	Other	284608	334575	PB.70.13|NW_019105542.1:192609-345944(+)|c77076/f1p3/2556.path1	PB.70.1|NW_019105542.1:191426-345941(+)|c160542/f1p3/5124.path1
NW_019105542.1	gene102	Other	328398	334443	PB.70.8|NW_019105542.1:192575-345939(+)|c160323/f1p3/5158.path1	PB.70.6|NW_019105542.1:192573-345938(+)|c157589/f1p3/5220.path1
NW_019105542.1	gene102	Other	328451	334443	PB.70.1|NW_019105542.1:191426-345941(+)|c160542/f1p3/5124.path1	PB.70.8|NW_019105542.1:192575-345939(+)|c160323/f1p3/5158.path1
NW_019105542.1	gene102	Other	328398	334444	rna151	PB.70.8|NW_019105542.1:192575-345939(+)|c160323/f1p3/5158.path1
NW_019105542.1	gene102	Other	287346	297427	rna151	PB.70.8|NW_019105542.1:192575-345939(+)|c160323/f1p3/5158.path1
NW_019105542.1	gene102	Other	284608	334575	rna151	PB.70.13|NW_019105542.1:192609-345944(+)|c77076/f1p3/2556.path1
NW_019105542.1	gene102	Other	328398	334443	PB.70.5|NW_019105542.1:192571-345937(+)|c169552/f1p3/5375.path1	PB.70.8|NW_019105542.1:192575-345939(+)|c160323/f1p3/5158.path1
NW_019105542.1	gene102	Other	284608	334575	PB.70.5|NW_019105542.1:192571-345937(+)|c169552/f1p3/5375.path1	PB.70.13|NW_019105542.1:192609-345944(+)|c77076/f1p3/2556.path1
NW_019105542.1	gene102	AltP	328398	334162	PB.70.1|NW_019105542.1:191426-345941(+)|c160542/f1p3/5124.path1	PB.70.6|NW_019105542.1:192573-345938(+)|c157589/f1p3/5220.path1
NW_019105542.1	gene102	AltP	287346	297427	rna151	PB.70.6|NW_019105542.1:192573-345938(+)|c157589/f1p3/5220.path1
NW_019105542.1	gene102	AltP	328398	334444	rna151	PB.70.1|NW_019105542.1:191426-345941(+)|c160542/f1p3/5124.path1
NW_019105542.1	gene102	AltP	328398	334162	PB.70.5|NW_019105542.1:192571-345937(+)|c169552/f1p3/5375.path1	PB.70.1|NW_019105542.1:191426-345941(+)|c160542/f1p3/5124.path1
NW_019105542.1	gene111	Other	530477	535737	PB.73.2|NW_019105542.1:531858-534552(-)|c64518/f1p2/2414.path1	PB.73.1|NW_019105542.1:527340-543177(-)|c104436/f1p2/3773.path1
NW_019105542.1	gene112	IntronR	562042	562172	rna161	PB.74.2|NW_019105542.1:559325-568151(-)|c89344/f1p23/2903.path1
NW_019105542.1	gene115	Other	584700	594002	PB.75.1|NW_019105542.1:584942-589191(+)|c76943/f1p0/2486.path1	rna164
NW_019105542.1	gene116	ExonS	640081	726542	PB.76.4|NW_019105542.1:639998-802291(+)|c56627/f1p6/2208.path1	PB.76.3|NW_019105542.1:639992-802287(+)|c74962/f1p6/2481.path1
NW_019105542.1	gene116	AltD	768020	772398	rna168	rna169
NW_019105542.1	gene116	IntronR	801604	801821	PB.76.2|NW_019105542.1:639961-802279(+)|c56977/f1p6/2182.path1	PB.76.13|NW_019105542.1:702140-804852(+)|c172286/f1p22/5493.path1
NW_019105542.1	gene116	IntronR	801499	801601	PB.76.4|NW_019105542.1:639998-802291(+)|c56627/f1p6/2208.path1	PB.76.7|NW_019105542.1:684916-802665(+)|c78912/f1p7/2756.path1
NW_019105542.1	gene116	IntronR	801747	801770	PB.76.4|NW_019105542.1:639998-802291(+)|c56627/f1p6/2208.path1	PB.76.8|NW_019105542.1:684932-802256(+)|c73913/f1p6/2389.path1
NW_019105542.1	gene116	Other	733746	755653	rna166	PB.76.1|NW_019105542.1:639952-802282(+)|c67731/f1p6/2368.path1
NW_019105542.1	gene116	AltP	801604	801821	PB.76.2|NW_019105542.1:639961-802279(+)|c56977/f1p6/2182.path1	PB.76.8|NW_019105542.1:684932-802256(+)|c73913/f1p6/2389.path1
NW_019105542.1	gene120	ExonS	940946	945992	PB.78.1|NW_019105542.1:929626-962097(+)|c159361/f1p2/4848.path1	rna174
NW_019105542.1	gene120	AltA	946163	956047	rna174	PB.78.2|NW_019105542.1:929660-962100(+)|c150997/f1p2/4800.path1
NW_019105542.1	gene120	IntronR	959056	959814	rna174	PB.78.2|NW_019105542.1:929660-962100(+)|c150997/f1p2/4800.path1
NW_019105542.1	gene120	Other	940931	946006	rna174	PB.78.2|NW_019105542.1:929660-962100(+)|c150997/f1p2/4800.path1
NW_019105542.1	gene120	Other	946163	956047	PB.78.1|NW_019105542.1:929626-962097(+)|c159361/f1p2/4848.path1	rna174
NW_019105542.1	gene120	Other	940931	946006	PB.78.1|NW_019105542.1:929626-962097(+)|c159361/f1p2/4848.path1	PB.78.2|NW_019105542.1:929660-962100(+)|c150997/f1p2/4800.path1
NW_019105542.1	gene120	Other	946163	956042	PB.78.1|NW_019105542.1:929626-962097(+)|c159361/f1p2/4848.path1	PB.78.2|NW_019105542.1:929660-962100(+)|c150997/f1p2/4800.path1
NW_019105542.1	gene121	AltD	1013341	1015197	PB.79.1|NW_019105542.1:962046-1017275(-)|c170473/f1p0/5382.path1	PB.79.3|NW_019105542.1:963376-1017282(-)|c130438/f1p4/4250.path1
NW_019105542.1	gene121	AltD	1016765	1017182	PB.79.4|NW_019105542.1:963460-1017275(-)|c103885/f1p0/3738.path1	PB.79.2|NW_019105542.1:963370-1017301(-)|c134159/f1p7/4389.path1
NW_019105542.1	gene121	IntronR	963719	963912	PB.79.1|NW_019105542.1:962046-1017275(-)|c170473/f1p0/5382.path1	PB.79.3|NW_019105542.1:963376-1017282(-)|c130438/f1p4/4250.path1
NW_019105542.1	gene121	IntronR	963655	964006	PB.79.4|NW_019105542.1:963460-1017275(-)|c103885/f1p0/3738.path1	PB.79.2|NW_019105542.1:963370-1017301(-)|c134159/f1p7/4389.path1
NW_019105542.1	gene121	Other	997126	1000754	PB.79.2|NW_019105542.1:963370-1017301(-)|c134159/f1p7/4389.path1	PB.79.3|NW_019105542.1:963376-1017282(-)|c130438/f1p4/4250.path1
NW_019105542.1	gene121	AltP	978494	983029	PB.79.2|NW_019105542.1:963370-1017301(-)|c134159/f1p7/4389.path1	PB.79.3|NW_019105542.1:963376-1017282(-)|c130438/f1p4/4250.path1
NW_019105542.1	gene121	AltP	978521	983055	PB.79.1|NW_019105542.1:962046-1017275(-)|c170473/f1p0/5382.path1	PB.79.3|NW_019105542.1:963376-1017282(-)|c130438/f1p4/4250.path1
NW_019105542.1	gene121	AltP	978494	983055	PB.79.1|NW_019105542.1:962046-1017275(-)|c170473/f1p0/5382.path1	PB.79.2|NW_019105542.1:963370-1017301(-)|c134159/f1p7/4389.path1
NW_019105542.1	gene121	AltP	963655	964006	PB.79.4|NW_019105542.1:963460-1017275(-)|c103885/f1p0/3738.path1	PB.79.1|NW_019105542.1:962046-1017275(-)|c170473/f1p0/5382.path1
NW_019105542.1	gene122	AltD	978494	983141	rna177	PB.79.2|NW_019105542.1:963370-1017301(-)|c134159/f1p7/4389.path1
NW_019105542.1	gene122	AltD	1013341	1015197	rna177	PB.79.1|NW_019105542.1:962046-1017275(-)|c170473/f1p0/5382.path1
NW_019105542.1	gene122	AltD	1016765	1017182	PB.79.4|NW_019105542.1:963460-1017275(-)|c103885/f1p0/3738.path1	rna177
NW_019105542.1	gene122	Other	997126	1000811	rna177	PB.79.2|NW_019105542.1:963370-1017301(-)|c134159/f1p7/4389.path1
NW_019105542.1	gene122	Other	997126	1000811	rna177	PB.79.3|NW_019105542.1:963376-1017282(-)|c130438/f1p4/4250.path1
NW_019105542.1	gene122	AltP	978494	983141	rna177	PB.79.3|NW_019105542.1:963376-1017282(-)|c130438/f1p4/4250.path1
NW_019105542.1	gene122	AltP	978494	983141	rna177	PB.79.1|NW_019105542.1:962046-1017275(-)|c170473/f1p0/5382.path1
NW_019105542.1	gene125	IntronR	1101538	1101677	PB.82.1|NW_019105542.1:1080652-1103162(+)|c155282/f1p0/4633.path1	rna180
NW_019105543.1	gene133	ExonS	56817	105997	PB.86.1|NW_019105543.1:49450-106741(-)|c101106/f1p0/3596.path1	rna190
NW_019105543.1	gene137	ExonS	162799	163428	PB.87.7|NW_019105543.1:160385-171890(-)|c11901/f3p8/3386.path1	rna197
NW_019105543.1	gene137	AltA	162799	163427	rna196	PB.87.8|NW_019105543.1:160385-171911(-)|c94930/f1p8/3095.path1
NW_019105543.1	gene137	IntronR	166384	167715	PB.87.8|NW_019105543.1:160385-171911(-)|c94930/f1p8/3095.path1	PB.87.9|NW_019105543.1:161627-175642(-)|c95092/f1p8/3158.path1
NW_019105543.1	gene137	IntronR	166510	167562	PB.87.4|NW_019105543.1:160373-175675(-)|c98824/f1p8/3485.path1	PB.87.9|NW_019105543.1:161627-175642(-)|c95092/f1p8/3158.path1
NW_019105543.1	gene137	IntronR	166510	167563	rna197	PB.87.9|NW_019105543.1:161627-175642(-)|c95092/f1p8/3158.path1
NW_019105543.1	gene137	Other	162799	163428	rna197	PB.87.8|NW_019105543.1:160385-171911(-)|c94930/f1p8/3095.path1
NW_019105543.1	gene137	AltP	166384	167715	PB.87.8|NW_019105543.1:160385-171911(-)|c94930/f1p8/3095.path1	PB.87.4|NW_019105543.1:160373-175675(-)|c98824/f1p8/3485.path1
NW_019105543.1	gene137	AltP	166384	167715	rna197	PB.87.8|NW_019105543.1:160385-171911(-)|c94930/f1p8/3095.path1
NW_019105543.1	gene140	IntronR	211392	211593	PB.88.1|NW_019105543.1:210088-216208(-)|c174978/f1p1/5684.path1	PB.88.3|NW_019105543.1:210105-214710(-)|c115421/f1p1/4196.path1
NW_019105543.1	gene140	AltP	213475	213693	PB.88.1|NW_019105543.1:210088-216208(-)|c174978/f1p1/5684.path1	PB.88.3|NW_019105543.1:210105-214710(-)|c115421/f1p1/4196.path1
NW_019105543.1	gene141	ExonS	259020	267537	PB.89.3|NW_019105543.1:244738-268705(+)|c38361/f1p5/1608.path1	PB.89.2|NW_019105543.1:244678-268707(+)|c38986/f1p5/1604.path1
NW_019105543.1	gene141	ExonS	259020	267538	rna202	PB.89.2|NW_019105543.1:244678-268707(+)|c38986/f1p5/1604.path1
NW_019105543.1	gene141	IntronR	267897	267911	PB.89.3|NW_019105543.1:244738-268705(+)|c38361/f1p5/1608.path1	PB.89.4|NW_019105543.1:254456-268707(+)|c38816/f1p5/1531.path1
NW_019105543.1	gene142	AltD	278383	280488	rna203	PB.90.7|NW_019105543.1:271214-288177(-)|c67805/f1p3/2292.path1
NW_019105543.1	gene142	IntronR	277554	279703	PB.90.4|NW_019105543.1:271212-288218(-)|c146945/f1p4/4592.path1	PB.90.3|NW_019105543.1:271212-288207(-)|c67596/f1p4/2314.path1
NW_019105543.1	gene142	IntronR	278383	280488	PB.90.4|NW_019105543.1:271212-288218(-)|c146945/f1p4/4592.path1	rna203
NW_019105543.1	gene142	IntronR	277554	278250	PB.90.4|NW_019105543.1:271212-288218(-)|c146945/f1p4/4592.path1	rna203
NW_019105543.1	gene142	IntronR	277554	278249	PB.90.4|NW_019105543.1:271212-288218(-)|c146945/f1p4/4592.path1	PB.90.7|NW_019105543.1:271214-288177(-)|c67805/f1p3/2292.path1
NW_019105543.1	gene142	IntronR	278383	279873	PB.90.4|NW_019105543.1:271212-288218(-)|c146945/f1p4/4592.path1	PB.90.7|NW_019105543.1:271214-288177(-)|c67805/f1p3/2292.path1
NW_019105543.1	gene142	Other	277554	279873	PB.90.7|NW_019105543.1:271214-288177(-)|c67805/f1p3/2292.path1	PB.90.3|NW_019105543.1:271212-288207(-)|c67596/f1p4/2314.path1
NW_019105543.1	gene142	Other	277554	280488	rna203	PB.90.3|NW_019105543.1:271212-288207(-)|c67596/f1p4/2314.path1
NW_019105543.1	gene153	AltD	790766	792118	rna219	rna220
NW_019105543.1	gene159	AltD	865609	868347	PB.95.4|NW_019105543.1:852914-869906(-)|c57988/f1p0/2168.path1	rna226
NW_019105543.1	gene159	AltD	865609	868347	PB.95.4|NW_019105543.1:852914-869906(-)|c57988/f1p0/2168.path1	PB.95.3|NW_019105543.1:852437-870617(-)|c78354/f1p0/2678.path1
NW_019105543.1	gene159	Other	858701	860396	rna226	PB.95.3|NW_019105543.1:852437-870617(-)|c78354/f1p0/2678.path1
NW_019105543.1	gene159	AltP	862448	862521	rna226	PB.95.3|NW_019105543.1:852437-870617(-)|c78354/f1p0/2678.path1
NW_019105543.1	gene161	ExonS	903647	907065	rna232	rna229
NW_019105543.1	gene161	ExonS	890175	893932	rna232	PB.95.5|NW_019105543.1:887327-912153(-)|c3070/f2p0/2003.path1
NW_019105543.1	gene161	ExonS	903647	907065	rna232	rna230
NW_019105543.1	gene161	ExonS	890175	893932	rna230	PB.95.7|NW_019105543.1:887338-912152(-)|c20242/f2p10/4555.path1
NW_019105543.1	gene161	AltD	903647	907065	rna232	PB.95.7|NW_019105543.1:887338-912152(-)|c20242/f2p10/4555.path1
NW_019105543.1	gene161	AltD	903647	905976	rna230	PB.95.7|NW_019105543.1:887338-912152(-)|c20242/f2p10/4555.path1
NW_019105543.1	gene161	AltD	903647	907064	PB.95.5|NW_019105543.1:887327-912153(-)|c3070/f2p0/2003.path1	PB.95.7|NW_019105543.1:887338-912152(-)|c20242/f2p10/4555.path1
NW_019105543.1	gene161	AltA	906085	907065	rna229	rna230
NW_019105543.1	gene161	IntronR	906097	907065	rna230	PB.95.7|NW_019105543.1:887338-912152(-)|c20242/f2p10/4555.path1
NW_019105543.1	gene161	IntronR	906085	907065	rna229	PB.95.7|NW_019105543.1:887338-912152(-)|c20242/f2p10/4555.path1
NW_019105543.1	gene163	ExonS	962331	964408	rna234	PB.95.10|NW_019105543.1:919880-964561(-)|c172218/f1p2/5574.path1
NW_019105543.1	gene163	ExonS	961179	964408	PB.95.11|NW_019105543.1:921459-968937(-)|c143490/f1p2/4576.path1	rna234
NW_019105543.1	gene163	ExonS	961179	964407	PB.95.11|NW_019105543.1:921459-968937(-)|c143490/f1p2/4576.path1	PB.95.10|NW_019105543.1:919880-964561(-)|c172218/f1p2/5574.path1
NW_019105543.1	gene166	ExonS	1098925	1108213	rna239	rna242
NW_019105543.1	gene166	ExonS	1098925	1108213	rna243	rna242
NW_019105543.1	gene166	ExonS	1098925	1108213	rna242	rna241
NW_019105543.1	gene166	AltA	1101171	1108213	rna239	rna241
NW_019105543.1	gene166	AltA	1101171	1108213	rna243	rna241
NW_019105543.1	gene166	IntronR	1118825	1118944	rna239	PB.96.12|NW_019105543.1:1098558-1135019(-)|c38260/f1p8/1537.path1
NW_019105543.1	gene167	IntronR	1181410	1181646	PB.97.3|NW_019105543.1:1178050-1186429(+)|c157838/f1p6/4969.path1	rna246
NW_019105543.1	gene171	ExonS	1242673	1246215	rna250	rna251
NW_019105543.1	gene171	ExonS	1240606	1242570	rna250	rna252
NW_019105543.1	gene171	ExonS	1242673	1245476	rna250	rna253
NW_019105543.1	gene171	ExonS	1242673	1246215	rna251	rna253
NW_019105544.1	gene184	AltD	42139	43601	rna272	PB.104.5|NW_019105544.1:34775-216717(-)|c125927/f1p1/4373.path1
NW_019105544.1	gene184	IntronR	98173	98325	PB.104.4|NW_019105544.1:34768-216700(-)|c124970/f1p1/4357.path1	rna272
NW_019105544.1	gene184	Other	44829	63005	rna272	PB.104.1|NW_019105544.1:34764-216717(-)|c20432/f2p1/4693.path1
NW_019105544.1	gene184	AltP	62674	63005	rna272	PB.104.5|NW_019105544.1:34775-216717(-)|c125927/f1p1/4373.path1
NW_019105544.1	gene184	AltP	98370	107008	rna272	PB.104.5|NW_019105544.1:34775-216717(-)|c125927/f1p1/4373.path1
NW_019105544.1	gene184	AltP	98359	107000	PB.104.4|NW_019105544.1:34768-216700(-)|c124970/f1p1/4357.path1	rna272
NW_019105544.1	gene185	IntronR	98178	98329	PB.104.5|NW_019105544.1:34775-216717(-)|c125927/f1p1/4373.path1	PB.104.3|NW_019105544.1:34768-216717(-)|c22025/f4p1/4699.path1
NW_019105544.1	gene185	Other	44829	62872	PB.104.4|NW_019105544.1:34768-216700(-)|c124970/f1p1/4357.path1	PB.104.5|NW_019105544.1:34775-216717(-)|c125927/f1p1/4373.path1
NW_019105544.1	gene185	AltP	98370	107008	PB.104.5|NW_019105544.1:34775-216717(-)|c125927/f1p1/4373.path1	PB.104.3|NW_019105544.1:34768-216717(-)|c22025/f4p1/4699.path1
NW_019105544.1	gene185	AltP	110314	216461	rna273	PB.104.5|NW_019105544.1:34775-216717(-)|c125927/f1p1/4373.path1
NW_019105544.1	gene185	AltP	98173	98329	PB.104.4|NW_019105544.1:34768-216700(-)|c124970/f1p1/4357.path1	PB.104.5|NW_019105544.1:34775-216717(-)|c125927/f1p1/4373.path1
NW_019105544.1	gene185	AltP	98359	107008	PB.104.4|NW_019105544.1:34768-216700(-)|c124970/f1p1/4357.path1	PB.104.5|NW_019105544.1:34775-216717(-)|c125927/f1p1/4373.path1
NW_019105544.1	gene185	AltP	98359	107000	PB.104.4|NW_019105544.1:34768-216700(-)|c124970/f1p1/4357.path1	PB.104.3|NW_019105544.1:34768-216717(-)|c22025/f4p1/4699.path1
NW_019105544.1	gene188	Other	829092	1231672	rna277	PB.106.1|NW_019105544.1:828902-1235774(+)|c111451/f1p2/4208.path1
NW_019105544.1	gene190	ExonS	1226280	1231813	rna279	PB.106.5|NW_019105544.1:1204180-1235768(+)|c151881/f1p1/4684.path1
NW_019105544.1	gene190	ExonS	1207893	1213065	rna279	PB.106.5|NW_019105544.1:1204180-1235768(+)|c151881/f1p1/4684.path1
NW_019105544.1	gene190	ExonS	1204376	1207778	PB.106.6|NW_019105544.1:1204184-1235749(+)|c133487/f1p1/4347.path1	rna279
NW_019105544.1	gene190	AltD	1204376	1204880	rna279	PB.106.5|NW_019105544.1:1204180-1235768(+)|c151881/f1p1/4684.path1
NW_019105544.1	gene190	IntronR	1232274	1232386	rna279	PB.106.1|NW_019105544.1:828902-1235774(+)|c111451/f1p2/4208.path1
NW_019105544.1	gene190	IntronR	1232331	1232461	PB.106.6|NW_019105544.1:1204184-1235749(+)|c133487/f1p1/4347.path1	rna279
NW_019105544.1	gene190	Other	1204376	1207777	PB.106.6|NW_019105544.1:1204184-1235749(+)|c133487/f1p1/4347.path1	PB.106.5|NW_019105544.1:1204180-1235768(+)|c151881/f1p1/4684.path1
NW_019105544.1	gene190	AltP	1232274	1232461	PB.106.6|NW_019105544.1:1204184-1235749(+)|c133487/f1p1/4347.path1	PB.106.1|NW_019105544.1:828902-1235774(+)|c111451/f1p2/4208.path1
NW_019105544.1	gene195	AltD	1372258	1374125	PB.108.2|NW_019105544.1:1343274-1374155(-)|c23549/f3p13/5057.path1	PB.108.7|NW_019105544.1:1360971-1374148(-)|c169270/f1p13/4677.path1
NW_019105544.1	gene195	AltD	1372258	1374125	rna283	PB.108.7|NW_019105544.1:1360971-1374148(-)|c169270/f1p13/4677.path1
NW_019105544.1	gene195	AltD	1364900	1365017	PB.108.1|NW_019105544.1:1343272-1374102(-)|c168265/f1p10/4995.path1	PB.108.4|NW_019105544.1:1343274-1369507(-)|c146247/f1p13/4448.path1
NW_019105544.1	gene195	AltD	1364892	1365011	PB.108.6|NW_019105544.1:1360969-1374148(-)|c151076/f1p11/4696.path1	PB.108.2|NW_019105544.1:1343274-1374155(-)|c23549/f3p13/5057.path1
NW_019105544.1	gene195	IntronR	1361533	1361618	PB.108.2|NW_019105544.1:1343274-1374155(-)|c23549/f3p13/5057.path1	PB.108.7|NW_019105544.1:1360971-1374148(-)|c169270/f1p13/4677.path1
NW_019105544.1	gene195	IntronR	1363325	1363926	PB.108.2|NW_019105544.1:1343274-1374155(-)|c23549/f3p13/5057.path1	PB.108.7|NW_019105544.1:1360971-1374148(-)|c169270/f1p13/4677.path1
NW_019105544.1	gene195	IntronR	1363895	1363905	PB.108.2|NW_019105544.1:1343274-1374155(-)|c23549/f3p13/5057.path1	PB.108.4|NW_019105544.1:1343274-1369507(-)|c146247/f1p13/4448.path1
NW_019105544.1	gene195	IntronR	1363779	1363857	PB.108.2|NW_019105544.1:1343274-1374155(-)|c23549/f3p13/5057.path1	PB.108.1|NW_019105544.1:1343272-1374102(-)|c168265/f1p10/4995.path1
NW_019105544.1	gene195	IntronR	1364892	1364950	rna283	PB.108.5|NW_019105544.1:1343301-1374155(-)|c163981/f1p13/5103.path1
NW_019105544.1	gene195	IntronR	1364893	1365011	rna283	PB.108.6|NW_019105544.1:1360969-1374148(-)|c151076/f1p11/4696.path1
NW_019105544.1	gene195	IntronR	1364900	1365017	rna283	PB.108.1|NW_019105544.1:1343272-1374102(-)|c168265/f1p10/4995.path1
NW_019105544.1	gene195	IntronR	1364900	1364957	rna283	PB.108.4|NW_019105544.1:1343274-1369507(-)|c146247/f1p13/4448.path1
NW_019105544.1	gene195	IntronR	1361550	1361635	PB.108.1|NW_019105544.1:1343272-1374102(-)|c168265/f1p10/4995.path1	PB.108.7|NW_019105544.1:1360971-1374148(-)|c169270/f1p13/4677.path1
NW_019105544.1	gene195	IntronR	1361798	1361851	PB.108.6|NW_019105544.1:1360969-1374148(-)|c151076/f1p11/4696.path1	PB.108.2|NW_019105544.1:1343274-1374155(-)|c23549/f3p13/5057.path1
NW_019105544.1	gene195	IntronR	1361511	1361595	PB.108.6|NW_019105544.1:1360969-1374148(-)|c151076/f1p11/4696.path1	PB.108.7|NW_019105544.1:1360971-1374148(-)|c169270/f1p13/4677.path1
NW_019105544.1	gene195	AltP	1363938	1364105	PB.108.2|NW_019105544.1:1343274-1374155(-)|c23549/f3p13/5057.path1	PB.108.7|NW_019105544.1:1360971-1374148(-)|c169270/f1p13/4677.path1
NW_019105544.1	gene195	AltP	1364892	1365017	PB.108.2|NW_019105544.1:1343274-1374155(-)|c23549/f3p13/5057.path1	PB.108.7|NW_019105544.1:1360971-1374148(-)|c169270/f1p13/4677.path1
NW_019105544.1	gene195	AltP	1343882	1361467	PB.108.2|NW_019105544.1:1343274-1374155(-)|c23549/f3p13/5057.path1	PB.108.4|NW_019105544.1:1343274-1369507(-)|c146247/f1p13/4448.path1
NW_019105544.1	gene195	AltP	1364892	1364957	PB.108.2|NW_019105544.1:1343274-1374155(-)|c23549/f3p13/5057.path1	PB.108.4|NW_019105544.1:1343274-1369507(-)|c146247/f1p13/4448.path1
NW_019105544.1	gene195	AltP	1361533	1361635	PB.108.2|NW_019105544.1:1343274-1374155(-)|c23549/f3p13/5057.path1	PB.108.1|NW_019105544.1:1343272-1374102(-)|c168265/f1p10/4995.path1
NW_019105544.1	gene195	AltP	1363325	1363926	PB.108.1|NW_019105544.1:1343272-1374102(-)|c168265/f1p10/4995.path1	PB.108.7|NW_019105544.1:1360971-1374148(-)|c169270/f1p13/4677.path1
NW_019105544.1	gene195	AltP	1363940	1364105	PB.108.1|NW_019105544.1:1343272-1374102(-)|c168265/f1p10/4995.path1	PB.108.7|NW_019105544.1:1360971-1374148(-)|c169270/f1p13/4677.path1
NW_019105544.1	gene195	AltP	1363325	1363926	PB.108.7|NW_019105544.1:1360971-1374148(-)|c169270/f1p13/4677.path1	PB.108.4|NW_019105544.1:1343274-1369507(-)|c146247/f1p13/4448.path1
NW_019105544.1	gene195	AltP	1361511	1361618	PB.108.6|NW_019105544.1:1360969-1374148(-)|c151076/f1p11/4696.path1	PB.108.2|NW_019105544.1:1343274-1374155(-)|c23549/f3p13/5057.path1
NW_019105544.1	gene195	AltP	1364893	1365011	PB.108.6|NW_019105544.1:1360969-1374148(-)|c151076/f1p11/4696.path1	PB.108.4|NW_019105544.1:1343274-1369507(-)|c146247/f1p13/4448.path1
NW_019105544.1	gene195	AltP	1364893	1365017	PB.108.6|NW_019105544.1:1360969-1374148(-)|c151076/f1p11/4696.path1	PB.108.7|NW_019105544.1:1360971-1374148(-)|c169270/f1p13/4677.path1
NW_019105544.1	gene195	AltP	1361511	1361635	PB.108.6|NW_019105544.1:1360969-1374148(-)|c151076/f1p11/4696.path1	PB.108.1|NW_019105544.1:1343272-1374102(-)|c168265/f1p10/4995.path1
NW_019105544.1	gene201	ExonS	1493942	1513574	rna291	PB.109.4|NW_019105544.1:1487773-1520781(+)|c160638/f1p0/4943.path1
NW_019105544.1	gene201	IntronR	1487780	1487852	rna291	PB.109.3|NW_019105544.1:1487695-1520757(+)|c169547/f1p0/5411.path1
NW_019105544.1	gene201	IntronR	1518001	1518032	PB.109.4|NW_019105544.1:1487773-1520781(+)|c160638/f1p0/4943.path1	PB.109.6|NW_019105544.1:1493063-1520685(+)|c125851/f1p0/4405.path1
NW_019105544.1	gene201	Other	1495431	1513803	rna291	PB.109.6|NW_019105544.1:1493063-1520685(+)|c125851/f1p0/4405.path1
NW_019105544.1	gene201	Other	1493085	1511129	rna291	PB.109.3|NW_019105544.1:1487695-1520757(+)|c169547/f1p0/5411.path1
NW_019105544.1	gene201	Other	1495601	1517220	rna291	PB.109.2|NW_019105544.1:1487695-1520776(+)|c167549/f1p0/5285.path1
NW_019105544.1	gene201	Other	1493085	1513573	PB.109.4|NW_019105544.1:1487773-1520781(+)|c160638/f1p0/4943.path1	PB.109.3|NW_019105544.1:1487695-1520757(+)|c169547/f1p0/5411.path1
NW_019105544.1	gene201	Other	1493942	1517220	PB.109.4|NW_019105544.1:1487773-1520781(+)|c160638/f1p0/4943.path1	PB.109.2|NW_019105544.1:1487695-1520776(+)|c167549/f1p0/5285.path1
NW_019105544.1	gene201	Other	1493085	1513802	PB.109.6|NW_019105544.1:1493063-1520685(+)|c125851/f1p0/4405.path1	PB.109.3|NW_019105544.1:1487695-1520757(+)|c169547/f1p0/5411.path1
NW_019105544.1	gene201	Other	1495431	1517220	PB.109.6|NW_019105544.1:1493063-1520685(+)|c125851/f1p0/4405.path1	PB.109.2|NW_019105544.1:1487695-1520776(+)|c167549/f1p0/5285.path1
NW_019105544.1	gene201	Other	1493085	1517220	PB.109.2|NW_019105544.1:1487695-1520776(+)|c167549/f1p0/5285.path1	PB.109.3|NW_019105544.1:1487695-1520757(+)|c169547/f1p0/5411.path1
NW_019105544.1	gene201	AltP	1493942	1513802	PB.109.4|NW_019105544.1:1487773-1520781(+)|c160638/f1p0/4943.path1	PB.109.6|NW_019105544.1:1493063-1520685(+)|c125851/f1p0/4405.path1
NW_019105545.1	gene206	IntronR	158301	158326	PB.111.1|NW_019105545.1:156564-161692(+)|c143006/f1p1/4471.path1	PB.111.3|NW_019105545.1:157022-161691(+)|c126449/f1p1/4254.path1
NW_019105545.1	gene206	AltP	159481	159784	PB.111.1|NW_019105545.1:156564-161692(+)|c143006/f1p1/4471.path1	PB.111.3|NW_019105545.1:157022-161691(+)|c126449/f1p1/4254.path1
NW_019105545.1	gene206	AltP	159471	159825	PB.111.1|NW_019105545.1:156564-161692(+)|c143006/f1p1/4471.path1	PB.111.2|NW_019105545.1:156836-161692(+)|c127244/f1p1/4397.path1
NW_019105545.1	gene206	AltP	159471	159825	PB.111.3|NW_019105545.1:157022-161691(+)|c126449/f1p1/4254.path1	PB.111.2|NW_019105545.1:156836-161692(+)|c127244/f1p1/4397.path1
NW_019105545.1	gene207	Other	245849	248059	rna296	PB.112.1|NW_019105545.1:181617-282818(+)|c164580/f1p0/5047.path1
NW_019105545.1	gene207	Other	181695	235797	PB.112.2|NW_019105545.1:214767-219500(+)|c152566/f1p34/4693.path1	PB.112.1|NW_019105545.1:181617-282818(+)|c164580/f1p0/5047.path1
NW_019105545.1	gene207	Other	181695	235798	PB.112.2|NW_019105545.1:214767-219500(+)|c152566/f1p34/4693.path1	rna296
NW_019105545.1	gene216	IntronR	417679	418091	PB.113.3|NW_019105545.1:414703-424417(-)|c76373/f1p1/2524.path1	PB.113.6|NW_019105545.1:414705-424414(-)|c84601/f1p0/2675.path1
NW_019105545.1	gene216	IntronR	417701	418052	PB.113.3|NW_019105545.1:414703-424417(-)|c76373/f1p1/2524.path1	PB.113.1|NW_019105545.1:414700-424416(-)|c90076/f1p0/2862.path1
NW_019105545.1	gene216	IntronR	417427	418165	PB.113.2|NW_019105545.1:414700-424416(-)|c99604/f1p1/3242.path1	PB.113.5|NW_019105545.1:414705-431099(-)|c76042/f1p0/2500.path1
NW_019105545.1	gene216	IntronR	416954	417642	PB.113.2|NW_019105545.1:414700-424416(-)|c99604/f1p1/3242.path1	PB.113.3|NW_019105545.1:414703-424417(-)|c76373/f1p1/2524.path1
NW_019105545.1	gene216	IntronR	417544	418229	PB.113.2|NW_019105545.1:414700-424416(-)|c99604/f1p1/3242.path1	PB.113.4|NW_019105545.1:414703-424416(-)|c75455/f1p0/2528.path1
NW_019105545.1	gene216	Other	414959	417642	PB.113.3|NW_019105545.1:414703-424417(-)|c76373/f1p1/2524.path1	PB.113.6|NW_019105545.1:414705-424414(-)|c84601/f1p0/2675.path1
NW_019105545.1	gene216	Other	414959	418229	PB.113.3|NW_019105545.1:414703-424417(-)|c76373/f1p1/2524.path1	PB.113.4|NW_019105545.1:414703-424416(-)|c75455/f1p0/2528.path1
NW_019105545.1	gene216	Other	414959	417642	PB.113.3|NW_019105545.1:414703-424417(-)|c76373/f1p1/2524.path1	PB.113.1|NW_019105545.1:414700-424416(-)|c90076/f1p0/2862.path1
NW_019105545.1	gene216	Other	418668	430955	rna305	PB.113.5|NW_019105545.1:414705-431099(-)|c76042/f1p0/2500.path1
NW_019105545.1	gene216	AltP	416954	418229	PB.113.3|NW_019105545.1:414703-424417(-)|c76373/f1p1/2524.path1	PB.113.7|NW_019105545.1:414706-424416(-)|c56525/f1p0/2160.path1
NW_019105545.1	gene216	AltP	414950	416245	PB.113.3|NW_019105545.1:414703-424417(-)|c76373/f1p1/2524.path1	PB.113.7|NW_019105545.1:414706-424416(-)|c56525/f1p0/2160.path1
NW_019105545.1	gene216	AltP	415946	417280	PB.113.1|NW_019105545.1:414700-424416(-)|c90076/f1p0/2862.path1	PB.113.6|NW_019105545.1:414705-424414(-)|c84601/f1p0/2675.path1
NW_019105545.1	gene216	AltP	417679	418091	PB.113.1|NW_019105545.1:414700-424416(-)|c90076/f1p0/2862.path1	PB.113.6|NW_019105545.1:414705-424414(-)|c84601/f1p0/2675.path1
NW_019105545.1	gene216	AltP	417544	418229	PB.113.1|NW_019105545.1:414700-424416(-)|c90076/f1p0/2862.path1	PB.113.7|NW_019105545.1:414706-424416(-)|c56525/f1p0/2160.path1
NW_019105545.1	gene216	AltP	414950	417280	PB.113.1|NW_019105545.1:414700-424416(-)|c90076/f1p0/2862.path1	PB.113.7|NW_019105545.1:414706-424416(-)|c56525/f1p0/2160.path1
NW_019105545.1	gene216	AltP	415958	417337	PB.113.1|NW_019105545.1:414700-424416(-)|c90076/f1p0/2862.path1	PB.113.4|NW_019105545.1:414703-424416(-)|c75455/f1p0/2528.path1
NW_019105545.1	gene216	AltP	417427	418165	PB.113.5|NW_019105545.1:414705-431099(-)|c76042/f1p0/2500.path1	PB.113.6|NW_019105545.1:414705-424414(-)|c84601/f1p0/2675.path1
NW_019105545.1	gene216	AltP	414950	417271	PB.113.5|NW_019105545.1:414705-431099(-)|c76042/f1p0/2500.path1	PB.113.6|NW_019105545.1:414705-424414(-)|c84601/f1p0/2675.path1
NW_019105545.1	gene216	AltP	417427	418229	PB.113.5|NW_019105545.1:414705-431099(-)|c76042/f1p0/2500.path1	PB.113.7|NW_019105545.1:414706-424416(-)|c56525/f1p0/2160.path1
NW_019105545.1	gene216	AltP	414950	417337	PB.113.5|NW_019105545.1:414705-431099(-)|c76042/f1p0/2500.path1	PB.113.4|NW_019105545.1:414703-424416(-)|c75455/f1p0/2528.path1
NW_019105545.1	gene216	AltP	417427	418165	PB.113.5|NW_019105545.1:414705-431099(-)|c76042/f1p0/2500.path1	PB.113.1|NW_019105545.1:414700-424416(-)|c90076/f1p0/2862.path1
NW_019105545.1	gene216	AltP	416954	418165	PB.113.5|NW_019105545.1:414705-431099(-)|c76042/f1p0/2500.path1	PB.113.3|NW_019105545.1:414703-424417(-)|c76373/f1p1/2524.path1
NW_019105545.1	gene216	AltP	417544	418229	PB.113.6|NW_019105545.1:414705-424414(-)|c84601/f1p0/2675.path1	PB.113.7|NW_019105545.1:414706-424416(-)|c56525/f1p0/2160.path1
NW_019105545.1	gene216	AltP	415946	417337	PB.113.6|NW_019105545.1:414705-424414(-)|c84601/f1p0/2675.path1	PB.113.4|NW_019105545.1:414703-424416(-)|c75455/f1p0/2528.path1
NW_019105545.1	gene218	IntronR	495146	495200	PB.114.1|NW_019105545.1:471889-532021(+)|c172101/f1p4/5555.path1	rna307
NW_019105545.1	gene218	AltP	523920	530450	PB.114.1|NW_019105545.1:471889-532021(+)|c172101/f1p4/5555.path1	rna307
NW_019105545.1	gene218	AltP	471989	474875	PB.114.1|NW_019105545.1:471889-532021(+)|c172101/f1p4/5555.path1	rna307
NW_019105545.1	gene219	ExonS	706591	712782	rna309	PB.115.3|NW_019105545.1:687131-725894(+)|c170846/f1p13/5283.path1
NW_019105545.1	gene219	Other	706591	716075	rna308	PB.115.3|NW_019105545.1:687131-725894(+)|c170846/f1p13/5283.path1
NW_019105545.1	gene219	AltP	706591	716075	rna308	rna309
NW_019105545.1	gene222	ExonS	787401	796966	rna312	PB.117.3|NW_019105545.1:764740-877804(+)|c165773/f1p3/5257.path1
NW_019105545.1	gene222	ExonS	787401	796965	PB.117.3|NW_019105545.1:764740-877804(+)|c165773/f1p3/5257.path1	PB.117.4|NW_019105545.1:764740-876022(+)|c143044/f1p3/4569.path1
NW_019105545.1	gene222	ExonS	787401	796968	PB.117.6|NW_019105545.1:764740-877679(+)|c171008/f1p3/5256.path1	PB.117.3|NW_019105545.1:764740-877804(+)|c165773/f1p3/5257.path1
NW_019105545.1	gene222	Other	777559	787261	rna312	PB.117.6|NW_019105545.1:764740-877679(+)|c171008/f1p3/5256.path1
NW_019105545.1	gene222	AltP	787401	796968	rna312	PB.117.6|NW_019105545.1:764740-877679(+)|c171008/f1p3/5256.path1
NW_019105545.1	gene222	AltP	787401	796966	rna312	PB.117.4|NW_019105545.1:764740-876022(+)|c143044/f1p3/4569.path1
NW_019105545.1	gene222	AltP	787401	796968	PB.117.6|NW_019105545.1:764740-877679(+)|c171008/f1p3/5256.path1	PB.117.4|NW_019105545.1:764740-876022(+)|c143044/f1p3/4569.path1
NW_019105545.1	gene223	IntronR	905835	905866	rna313	PB.119.2|NW_019105545.1:881344-947127(+)|c175753/f1p6/5727.path1
NW_019105545.1	gene227	ExonS	1119863	1124793	rna317	PB.120.13|NW_019105545.1:1107252-1182810(+)|c81050/f1p4/2651.path1
NW_019105545.1	gene227	ExonS	1118720	1119717	rna317	PB.120.13|NW_019105545.1:1107252-1182810(+)|c81050/f1p4/2651.path1
NW_019105545.1	gene227	ExonS	1131609	1160301	rna317	PB.120.13|NW_019105545.1:1107252-1182810(+)|c81050/f1p4/2651.path1
NW_019105545.1	gene227	ExonS	1131609	1160300	PB.120.13|NW_019105545.1:1107252-1182810(+)|c81050/f1p4/2651.path1	PB.120.9|NW_019105545.1:1083866-1182985(+)|c105136/f1p4/3691.path1
NW_019105545.1	gene227	AltA	1173578	1173818	PB.120.16|NW_019105545.1:1131510-1176596(+)|c156176/f1p1/4614.path1	PB.120.10|NW_019105545.1:1083867-1174521(+)|c155073/f1p4/4790.path1
NW_019105545.1	gene227	IntronR	1183304	1183320	rna317	PB.120.7|NW_019105545.1:1083865-1183398(+)|c112089/f1p4/4175.path1
NW_019105545.1	gene227	IntronR	1182159	1182328	rna317	PB.120.2|NW_019105545.1:1006537-1182987(+)|c42527/f1p4/1736.path1
NW_019105545.1	gene227	IntronR	1107893	1108030	rna317	PB.120.11|NW_019105545.1:1083883-1140246(+)|c89338/f1p4/2972.path1
NW_019105545.1	gene227	Other	1118720	1119717	PB.120.13|NW_019105545.1:1107252-1182810(+)|c81050/f1p4/2651.path1	PB.120.9|NW_019105545.1:1083866-1182985(+)|c105136/f1p4/3691.path1
NW_019105545.1	gene227	Other	1172290	1174652	PB.120.16|NW_019105545.1:1131510-1176596(+)|c156176/f1p1/4614.path1	PB.120.15|NW_019105545.1:1131444-1176576(+)|c74934/f1p3/2557.path1
NW_019105545.1	gene227	AltP	1172483	1172727	PB.120.16|NW_019105545.1:1131510-1176596(+)|c156176/f1p1/4614.path1	PB.120.10|NW_019105545.1:1083867-1174521(+)|c155073/f1p4/4790.path1
NW_019105545.1	gene233	ExonS	1312821	1314454	rna323	rna324
NW_019105545.1	gene233	AltD	1312128	1312729	PB.124.3|NW_019105545.1:1312065-1323336(+)|c32832/f1p0/1377.path1	rna323
NW_019105545.1	gene233	AltP	1312128	1312729	rna323	PB.124.1|NW_019105545.1:1312020-1323338(+)|c40011/f1p0/1794.path1
NW_019105545.1	gene233	AltP	1312230	1312728	PB.124.3|NW_019105545.1:1312065-1323336(+)|c32832/f1p0/1377.path1	PB.124.1|NW_019105545.1:1312020-1323338(+)|c40011/f1p0/1794.path1
NW_019105545.1	gene234	IntronR	1330626	1330688	rna325	PB.125.2|NW_019105545.1:1323908-1330733(-)|c152926/f1p3/4827.path1
NW_019105545.1	gene234	IntronR	1330236	1330295	rna325	PB.125.2|NW_019105545.1:1323908-1330733(-)|c152926/f1p3/4827.path1
NW_019105545.1	gene234	IntronR	1325638	1327404	rna325	PB.125.2|NW_019105545.1:1323908-1330733(-)|c152926/f1p3/4827.path1
NW_019105545.1	gene234	IntronR	1330437	1330624	rna325	PB.125.2|NW_019105545.1:1323908-1330733(-)|c152926/f1p3/4827.path1
NW_019105545.1	gene235	IntronR	1530227	1530240	rna327	PB.126.2|NW_019105545.1:1499838-1530317(+)|c9986/f2p0/2964.path1
NW_019105545.1	gene235	AltP	1509277	1521836	rna327	PB.126.2|NW_019105545.1:1499838-1530317(+)|c9986/f2p0/2964.path1
NW_019105546.1	gene243	IntronR	281352	281433	PB.128.1|NW_019105546.1:272166-283753(+)|c107670/f1p1/3879.path1	rna337
NW_019105546.1	gene244	AltP	284718	287366	PB.129.1|NW_019105546.1:284543-291591(+)|c26844/f10p1/780.path1	rna338
NW_019105546.1	gene246	IntronR	319850	319918	rna340	PB.130.2|NW_019105546.1:303683-320264(+)|c71621/f2p0/2260.path1
NW_019105546.1	gene246	IntronR	314561	314597	rna340	PB.130.2|NW_019105546.1:303683-320264(+)|c71621/f2p0/2260.path1
NW_019105546.1	gene250	ExonS	574244	578120	rna346	PB.135.5|NW_019105546.1:556077-713456(-)|c176402/f1p10/5779.path1
NW_019105546.1	gene254	ExonS	1053746	1078074	rna350	PB.139.1|NW_019105546.1:1048821-1106513(+)|c164718/f1p28/5139.path1
NW_019105546.1	gene254	AltP	1053746	1078073	PB.139.10|NW_019105546.1:1071973-1074549(+)|c41083/f1p1/1741.path1	PB.139.1|NW_019105546.1:1048821-1106513(+)|c164718/f1p28/5139.path1
NW_019105546.1	gene254	AltP	1066519	1078074	rna350	PB.139.10|NW_019105546.1:1071973-1074549(+)|c41083/f1p1/1741.path1
NW_019105546.1	gene264	ExonS	1470709	1497833	rna362	PB.144.3|NW_019105546.1:1443065-1500383(+)|c58023/f1p0/2097.path1
NW_019105546.1	gene264	AltA	1443344	1469715	rna362	PB.144.3|NW_019105546.1:1443065-1500383(+)|c58023/f1p0/2097.path1
NW_019105547.1	gene269	IntronR	445191	445252	PB.146.3|NW_019105547.1:339591-447276(-)|c104701/f1p3/3750.path1	rna369
NW_019105547.1	gene269	Other	406418	410939	rna369	PB.146.1|NW_019105547.1:339591-433621(-)|c25090/f5p3/5309.path1
NW_019105547.1	gene269	Other	405645	445173	PB.146.3|NW_019105547.1:339591-447276(-)|c104701/f1p3/3750.path1	rna369
NW_019105547.1	gene269	AltP	396373	396504	rna369	PB.146.1|NW_019105547.1:339591-433621(-)|c25090/f5p3/5309.path1
NW_019105548.1	gene286	Other	139593	147109	rna389	PB.152.1|NW_019105548.1:131140-150329(+)|c19038/f5p19/4331.path1
NW_019105548.1	gene286	Other	139574	147109	rna389	PB.152.5|NW_019105548.1:131283-150327(+)|c19084/f3p19/4203.path1
NW_019105548.1	gene286	Other	139574	147108	PB.152.5|NW_019105548.1:131283-150327(+)|c19084/f3p19/4203.path1	PB.152.1|NW_019105548.1:131140-150329(+)|c19038/f5p19/4331.path1
NW_019105548.1	gene288	Other	214500	216677	rna391	rna392
NW_019105548.1	gene290	ExonS	254537	264623	rna395	rna394
NW_019105548.1	gene291	IntronR	270652	270682	rna398	PB.156.3|NW_019105548.1:267207-278139(-)|c105954/f1p0/3723.path1
NW_019105548.1	gene292	AltA	303983	307161	rna401	rna400
NW_019105548.1	gene292	AltP	294881	307161	rna401	rna399
NW_019105548.1	gene292	AltP	294881	307161	rna400	rna399
NW_019105548.1	gene298	Other	421523	427481	PB.159.2|NW_019105548.1:404001-430439(+)|c169522/f1p0/5225.path1	PB.159.1|NW_019105548.1:400597-430796(+)|c159508/f1p0/4935.path1
NW_019105548.1	gene300	AltD	648837	661751	rna412	rna410
NW_019105548.1	gene300	AltA	492031	495187	rna410	rna411
NW_019105548.1	gene301	ExonS	693017	695491	rna413	rna414
NW_019105548.1	gene304	AltD	875768	876017	rna419	PB.168.2|NW_019105548.1:856849-890495(-)|c155497/f1p0/4611.path1
NW_019105548.1	gene304	AltD	875768	876017	PB.168.1|NW_019105548.1:856841-888629(-)|c104646/f1p0/3707.path1	rna419
NW_019105548.1	gene304	AltA	858124	859732	rna419	PB.168.2|NW_019105548.1:856849-890495(-)|c155497/f1p0/4611.path1
NW_019105548.1	gene314	AltA	1352294	1353253	rna430	rna431
NW_019105548.1	gene315	ExonS	1357216	1364607	rna432	rna433
NW_019105548.1	gene315	IntronR	1375813	1378141	rna432	PB.177.4|NW_019105548.1:1355082-1380988(-)|c175570/f1p18/6056.path1
NW_019105548.1	gene318	ExonS	1443896	1452794	rna436	PB.181.2|NW_019105548.1:1430679-1453011(-)|c75943/f1p2/2487.path1
NW_019105548.1	gene319	AltP	1465948	1466008	PB.182.1|NW_019105548.1:1457039-1478471(+)|c155569/f1p8/4632.path1	rna437
NW_019105549.1	gene328	IntronR	238999	239040	PB.186.1|NW_019105549.1:224488-245527(-)|c51642/f1p0/1840.path1	rna449
NW_019105549.1	gene328	AltP	239146	244934	PB.186.1|NW_019105549.1:224488-245527(-)|c51642/f1p0/1840.path1	rna449
NW_019105549.1	gene329	ExonS	267572	275385	PB.187.7|NW_019105549.1:248544-347102(-)|c21422/f18p9/4545.path1	PB.187.6|NW_019105549.1:248542-347107(-)|c174215/f1p92/4814.path1
NW_019105549.1	gene329	ExonS	267572	275385	PB.187.7|NW_019105549.1:248544-347102(-)|c21422/f18p9/4545.path1	PB.187.3|NW_019105549.1:248542-347254(-)|c22152/f3p125/4647.path1
NW_019105549.1	gene329	ExonS	250557	256525	PB.187.7|NW_019105549.1:248544-347102(-)|c21422/f18p9/4545.path1	PB.187.3|NW_019105549.1:248542-347254(-)|c22152/f3p125/4647.path1
NW_019105549.1	gene329	ExonS	250557	256525	PB.187.18|NW_019105549.1:248553-347102(-)|c140575/f1p111/4544.path1	PB.187.3|NW_019105549.1:248542-347254(-)|c22152/f3p125/4647.path1
NW_019105549.1	gene329	ExonS	301179	325851	PB.187.18|NW_019105549.1:248553-347102(-)|c140575/f1p111/4544.path1	PB.187.23|NW_019105549.1:248554-346824(-)|c170325/f1p89/5187.path1
NW_019105549.1	gene329	ExonS	267572	275386	rna450	PB.187.7|NW_019105549.1:248544-347102(-)|c21422/f18p9/4545.path1
NW_019105549.1	gene329	AltA	259558	263619	PB.187.7|NW_019105549.1:248544-347102(-)|c21422/f18p9/4545.path1	PB.187.3|NW_019105549.1:248542-347254(-)|c22152/f3p125/4647.path1
NW_019105549.1	gene329	IntronR	346642	346745	PB.187.18|NW_019105549.1:248553-347102(-)|c140575/f1p111/4544.path1	PB.187.23|NW_019105549.1:248554-346824(-)|c170325/f1p89/5187.path1
NW_019105549.1	gene329	Other	296256	300997	PB.187.7|NW_019105549.1:248544-347102(-)|c21422/f18p9/4545.path1	PB.187.6|NW_019105549.1:248542-347107(-)|c174215/f1p92/4814.path1
NW_019105549.1	gene329	Other	285794	287738	PB.187.18|NW_019105549.1:248553-347102(-)|c140575/f1p111/4544.path1	PB.187.23|NW_019105549.1:248554-346824(-)|c170325/f1p89/5187.path1
NW_019105549.1	gene329	Other	296256	300998	rna450	PB.187.6|NW_019105549.1:248542-347107(-)|c174215/f1p92/4814.path1
NW_019105549.1	gene329	Other	285794	287739	rna450	PB.187.23|NW_019105549.1:248554-346824(-)|c170325/f1p89/5187.path1
NW_019105549.1	gene329	AltP	267572	275385	PB.187.3|NW_019105549.1:248542-347254(-)|c22152/f3p125/4647.path1	PB.187.6|NW_019105549.1:248542-347107(-)|c174215/f1p92/4814.path1
NW_019105549.1	gene329	AltP	250557	256525	PB.187.18|NW_019105549.1:248553-347102(-)|c140575/f1p111/4544.path1	PB.187.6|NW_019105549.1:248542-347107(-)|c174215/f1p92/4814.path1
NW_019105549.1	gene329	AltP	287748	288788	PB.187.18|NW_019105549.1:248553-347102(-)|c140575/f1p111/4544.path1	PB.187.23|NW_019105549.1:248554-346824(-)|c170325/f1p89/5187.path1
NW_019105549.1	gene329	AltP	267572	275386	rna450	PB.187.6|NW_019105549.1:248542-347107(-)|c174215/f1p92/4814.path1
NW_019105549.1	gene329	AltP	346635	346832	rna450	PB.187.6|NW_019105549.1:248542-347107(-)|c174215/f1p92/4814.path1
NW_019105549.1	gene329	AltP	259558	263620	rna450	PB.187.6|NW_019105549.1:248542-347107(-)|c174215/f1p92/4814.path1
NW_019105549.1	gene329	AltP	287748	288789	rna450	PB.187.23|NW_019105549.1:248554-346824(-)|c170325/f1p89/5187.path1
NW_019105549.1	gene335	ExonS	1481902	1483617	rna456	PB.190.4|NW_019105549.1:1472074-1517312(+)|c146108/f1p1/4527.path1
NW_019105549.1	gene335	AltD	1507504	1512344	rna456	PB.190.4|NW_019105549.1:1472074-1517312(+)|c146108/f1p1/4527.path1
NW_019105550.1	gene340	Other	995068	999088	PB.193.2|NW_019105550.1:972580-1001446(+)|c96713/f1p1/3393.path1	PB.193.1|NW_019105550.1:963180-1001446(+)|c136859/f1p1/4227.path1
NW_019105550.1	gene340	Other	976964	989495	PB.193.2|NW_019105550.1:972580-1001446(+)|c96713/f1p1/3393.path1	rna461
NW_019105550.1	gene340	Other	995068	999089	rna461	PB.193.1|NW_019105550.1:963180-1001446(+)|c136859/f1p1/4227.path1
NW_019105550.1	gene342	ExonS	1070268	1076351	PB.196.2|NW_019105550.1:1033114-1094717(-)|c55027/f1p2/2092.path1	rna463
NW_019105550.1	gene342	AltA	1070268	1076351	rna463	PB.196.4|NW_019105550.1:1033120-1094894(-)|c172146/f1p5/5554.path1
NW_019105550.1	gene342	IntronR	1070268	1073551	PB.196.2|NW_019105550.1:1033114-1094717(-)|c55027/f1p2/2092.path1	PB.196.4|NW_019105550.1:1033120-1094894(-)|c172146/f1p5/5554.path1
NW_019105550.1	gene343	IntronR	1260285	1260542	PB.198.1|NW_019105550.1:1259327-1281425(-)|c24850/f5p4/5181.path1	PB.198.2|NW_019105550.1:1259328-1276979(-)|c127394/f1p4/4439.path1
NW_019105551.1	gene349	IntronR	47540	47743	PB.199.1|NW_019105551.1:44746-107666(-)|c91852/f1p3/3168.path1	rna470
NW_019105551.1	gene353	ExonS	147006	149592	PB.202.2|NW_019105551.1:137339-151717(-)|c30019/f1p1/1121.path1	rna474
NW_019105551.1	gene353	IntronR	137527	137636	PB.202.2|NW_019105551.1:137339-151717(-)|c30019/f1p1/1121.path1	rna474
NW_019105551.1	gene362	AltD	446583	467233	rna485	rna484
NW_019105551.1	gene362	Other	445642	456376	rna486	PB.204.9|NW_019105551.1:430177-456578(-)|c85446/f1p10/2634.path1
NW_019105551.1	gene364	ExonS	523470	525407	rna490	rna491
NW_019105551.1	gene364	ExonS	523470	525407	rna490	PB.205.1|NW_019105551.1:488343-525493(-)|c163456/f1p20/5257.path1
NW_019105551.1	gene364	AltA	491361	491415	rna490	PB.205.7|NW_019105551.1:488957-523402(-)|c141851/f1p20/4536.path1
NW_019105551.1	gene364	IntronR	489248	491188	rna490	PB.205.3|NW_019105551.1:488358-504852(-)|c152334/f1p18/4771.path1
NW_019105551.1	gene364	IntronR	489248	491187	PB.205.6|NW_019105551.1:488875-531385(-)|c178329/f1p20/5962.path1	PB.205.3|NW_019105551.1:488358-504852(-)|c152334/f1p18/4771.path1
NW_019105551.1	gene364	Other	500973	508020	rna490	PB.205.7|NW_019105551.1:488957-523402(-)|c141851/f1p20/4536.path1
NW_019105551.1	gene364	Other	496307	501130	rna490	PB.205.1|NW_019105551.1:488343-525493(-)|c163456/f1p20/5257.path1
NW_019105551.1	gene364	Other	500973	508020	PB.205.6|NW_019105551.1:488875-531385(-)|c178329/f1p20/5962.path1	PB.205.7|NW_019105551.1:488957-523402(-)|c141851/f1p20/4536.path1
NW_019105551.1	gene364	Other	496307	501130	PB.205.6|NW_019105551.1:488875-531385(-)|c178329/f1p20/5962.path1	PB.205.1|NW_019105551.1:488343-525493(-)|c163456/f1p20/5257.path1
NW_019105551.1	gene364	Other	496307	508020	PB.205.7|NW_019105551.1:488957-523402(-)|c141851/f1p20/4536.path1	PB.205.1|NW_019105551.1:488343-525493(-)|c163456/f1p20/5257.path1
NW_019105551.1	gene367	ExonS	671831	679263	PB.207.6|NW_019105551.1:655202-688431(+)|c173570/f1p6/5752.path1	PB.207.4|NW_019105551.1:636988-688418(+)|c154666/f1p5/4887.path1
NW_019105551.1	gene367	ExonS	671831	679264	rna495	PB.207.4|NW_019105551.1:636988-688418(+)|c154666/f1p5/4887.path1
NW_019105551.1	gene367	AltA	666074	666247	rna495	PB.207.4|NW_019105551.1:636988-688418(+)|c154666/f1p5/4887.path1
NW_019105551.1	gene367	IntronR	665084	665141	rna495	PB.207.4|NW_019105551.1:636988-688418(+)|c154666/f1p5/4887.path1
NW_019105551.1	gene367	IntronR	665054	665114	rna495	PB.207.6|NW_019105551.1:655202-688431(+)|c173570/f1p6/5752.path1
NW_019105551.1	gene367	AltP	665054	665141	PB.207.6|NW_019105551.1:655202-688431(+)|c173570/f1p6/5752.path1	PB.207.4|NW_019105551.1:636988-688418(+)|c154666/f1p5/4887.path1
NW_019105551.1	gene367	AltP	670503	670717	rna495	PB.207.4|NW_019105551.1:636988-688418(+)|c154666/f1p5/4887.path1
NW_019105551.1	gene369	Other	1005799	1119565	PB.209.1|NW_019105551.1:1005751-1147463(-)|c144652/f1p2/4512.path1	rna497
NW_019105551.1	gene372	Other	1133315	1137141	PB.209.3|NW_019105551.1:1119574-1147601(-)|c141352/f1p1/4603.path1	PB.209.1|NW_019105551.1:1005751-1147463(-)|c144652/f1p2/4512.path1
NW_019105551.1	gene372	Other	1129629	1137178	rna502	PB.209.3|NW_019105551.1:1119574-1147601(-)|c141352/f1p1/4603.path1
NW_019105551.1	gene372	Other	1129629	1137178	rna502	PB.209.1|NW_019105551.1:1005751-1147463(-)|c144652/f1p2/4512.path1
NW_019105551.1	gene372	Other	1129629	1137178	PB.209.4|NW_019105551.1:1122196-1147455(-)|c50573/f1p1/1848.path1	rna502
NW_019105551.1	gene372	Other	1133328	1137141	PB.209.4|NW_019105551.1:1122196-1147455(-)|c50573/f1p1/1848.path1	PB.209.3|NW_019105551.1:1119574-1147601(-)|c141352/f1p1/4603.path1
NW_019105551.1	gene372	Other	1133315	1135653	PB.209.4|NW_019105551.1:1122196-1147455(-)|c50573/f1p1/1848.path1	PB.209.1|NW_019105551.1:1005751-1147463(-)|c144652/f1p2/4512.path1
NW_019105551.1	gene380	ExonS	1423150	1429786	rna514	rna513
NW_019105551.1	gene380	IntronR	1429934	1429975	rna513	rna512
NW_019105552.1	gene392	ExonS	576432	582158	rna527	rna528
NW_019105552.1	gene394	IntronR	725113	725196	rna533	rna532
NW_019105552.1	gene395	AltA	754045	756144	PB.226.1|NW_019105552.1:728843-760148(-)|c94308/f1p6/3224.path1	PB.226.6|NW_019105552.1:738441-760146(-)|c71607/f1p7/2321.path1
NW_019105552.1	gene395	IntronR	754016	754043	PB.226.1|NW_019105552.1:728843-760148(-)|c94308/f1p6/3224.path1	PB.226.6|NW_019105552.1:738441-760146(-)|c71607/f1p7/2321.path1
NW_019105552.1	gene395	Other	754016	756145	rna534	PB.226.6|NW_019105552.1:738441-760146(-)|c71607/f1p7/2321.path1
NW_019105552.1	gene395	Other	754032	756145	rna534	PB.226.1|NW_019105552.1:728843-760148(-)|c94308/f1p6/3224.path1
NW_019105552.1	gene395	Other	739011	752150	rna534	PB.226.5|NW_019105552.1:738441-760146(-)|c29895/f1p7/1086.path1
NW_019105552.1	gene395	Other	754032	756145	rna534	PB.226.5|NW_019105552.1:738441-760146(-)|c29895/f1p7/1086.path1
NW_019105552.1	gene395	Other	739011	752150	PB.226.6|NW_019105552.1:738441-760146(-)|c71607/f1p7/2321.path1	PB.226.5|NW_019105552.1:738441-760146(-)|c29895/f1p7/1086.path1
NW_019105552.1	gene395	Other	754016	756144	PB.226.6|NW_019105552.1:738441-760146(-)|c71607/f1p7/2321.path1	PB.226.5|NW_019105552.1:738441-760146(-)|c29895/f1p7/1086.path1
NW_019105552.1	gene395	AltP	754038	756144	PB.226.1|NW_019105552.1:728843-760148(-)|c94308/f1p6/3224.path1	PB.226.5|NW_019105552.1:738441-760146(-)|c29895/f1p7/1086.path1
NW_019105552.1	gene399	AltA	818586	820814	PB.230.1|NW_019105552.1:802613-823036(+)|c140381/f1p2/4551.path1	rna539
NW_019105552.1	gene399	IntronR	809060	809093	PB.230.1|NW_019105552.1:802613-823036(+)|c140381/f1p2/4551.path1	rna539
NW_019105552.1	gene399	AltP	804928	805234	PB.230.1|NW_019105552.1:802613-823036(+)|c140381/f1p2/4551.path1	rna539
NW_019105552.1	gene400	Other	829366	836739	rna540	PB.231.3|NW_019105552.1:825291-844978(+)|c37623/f1p5/1591.path1
NW_019105552.1	gene402	ExonS	885709	954549	rna545	rna543
NW_019105552.1	gene403	ExonS	1063160	1064785	rna546	PB.234.2|NW_019105552.1:1052020-1064898(-)|c110053/f1p3/4242.path1
NW_019105552.1	gene403	AltP	1052729	1053415	PB.234.2|NW_019105552.1:1052020-1064898(-)|c110053/f1p3/4242.path1	PB.234.3|NW_019105552.1:1052020-1075254(-)|c126746/f1p3/4474.path1
NW_019105552.1	gene405	ExonS	1070104	1078038	rna548	PB.233.1|NW_019105552.1:1069775-1086173(+)|c85330/f1p0/2616.path1
NW_019105552.1	gene405	AltA	1075705	1078039	PB.233.2|NW_019105552.1:1075475-1086161(+)|c77755/f1p0/2462.path1	rna551
NW_019105552.1	gene405	IntronR	1084894	1084957	PB.233.2|NW_019105552.1:1075475-1086161(+)|c77755/f1p0/2462.path1	rna548
NW_019105552.1	gene407	IntronR	1094450	1094556	PB.236.2|NW_019105552.1:1093105-1128521(-)|c168289/f1p23/5318.path1	PB.236.4|NW_019105552.1:1093114-1128518(-)|c164623/f1p0/5231.path1
NW_019105552.1	gene407	IntronR	1093449	1093856	PB.236.2|NW_019105552.1:1093105-1128521(-)|c168289/f1p23/5318.path1	PB.236.4|NW_019105552.1:1093114-1128518(-)|c164623/f1p0/5231.path1
NW_019105552.1	gene407	IntronR	1095327	1095464	PB.236.2|NW_019105552.1:1093105-1128521(-)|c168289/f1p23/5318.path1	PB.236.4|NW_019105552.1:1093114-1128518(-)|c164623/f1p0/5231.path1
NW_019105552.1	gene407	Other	1116455	1119037	rna553	PB.236.4|NW_019105552.1:1093114-1128518(-)|c164623/f1p0/5231.path1
NW_019105552.1	gene410	AltA	1152564	1153832	rna557	rna556
NW_019105552.1	gene412	IntronR	1158211	1158443	PB.239.3|NW_019105552.1:1155848-1185275(-)|c153262/f1p2/4771.path1	PB.239.1|NW_019105552.1:1155796-1193253(-)|c172984/f1p2/5712.path1
NW_019105552.1	gene412	Other	1177168	1181574	rna560	PB.239.1|NW_019105552.1:1155796-1193253(-)|c172984/f1p2/5712.path1
NW_019105553.1	gene417	ExonS	21595	30882	PB.241.4|NW_019105553.1:21418-33994(+)|c101190/f1p8/3453.path1	rna567
NW_019105553.1	gene422	ExonS	238167	251114	rna573	rna572
NW_019105553.1	gene423	ExonS	385894	410727	rna575	rna574
NW_019105553.1	gene423	ExonS	492466	494569	rna575	rna577
NW_019105553.1	gene423	ExonS	437541	456443	rna575	rna594
NW_019105553.1	gene423	ExonS	437541	456443	rna578	rna594
NW_019105553.1	gene423	ExonS	534450	537788	rna580	rna581
NW_019105553.1	gene423	ExonS	533396	536517	rna580	rna582
NW_019105553.1	gene423	ExonS	533396	537788	rna580	rna583
NW_019105553.1	gene423	ExonS	531417	536517	rna580	rna584
NW_019105553.1	gene423	ExonS	531417	537788	rna580	rna585
NW_019105553.1	gene423	ExonS	508504	511599	rna580	rna586
NW_019105553.1	gene423	ExonS	508504	513817	rna580	rna587
NW_019105553.1	gene423	ExonS	506742	511599	rna580	rna588
NW_019105553.1	gene423	ExonS	531417	536517	rna582	rna584
NW_019105553.1	gene423	ExonS	531417	537788	rna582	rna585
NW_019105553.1	gene423	ExonS	508504	513817	rna586	rna587
NW_019105553.1	gene423	ExonS	506742	511599	rna586	rna588
NW_019105553.1	gene423	AltD	447546	456443	rna575	rna578
NW_019105553.1	gene423	AltD	351914	361278	rna579	rna591
NW_019105553.1	gene423	Other	531417	537788	rna581	rna584
NW_019105553.1	gene423	AltP	517902	530018	rna575	rna576
NW_019105553.1	gene423	AltP	533396	537788	rna581	rna582
NW_019105553.1	gene423	AltP	531417	537788	rna583	rna584
NW_019105553.1	gene423	AltP	506742	513817	rna587	rna588
NW_019105553.1	gene425	ExonS	648693	671067	PB.245.2|NW_019105553.1:603365-695946(+)|c154581/f1p4/4682.path1	rna599
NW_019105553.1	gene427	ExonS	932335	956320	rna602	rna601
NW_019105553.1	gene430	ExonS	1061690	1064552	PB.248.2|NW_019105553.1:1052641-1074461(-)|c75420/f1p1/2580.path1	rna606
NW_019105553.1	gene430	AltD	1064708	1074283	rna606	rna605
NW_019105553.1	gene430	AltD	1064708	1074283	PB.248.2|NW_019105553.1:1052641-1074461(-)|c75420/f1p1/2580.path1	rna606
NW_019105553.1	gene431	ExonS	1082213	1085041	rna607	PB.249.4|NW_019105553.1:1081909-1117762(+)|c169617/f1p3/5328.path1
NW_019105553.1	gene431	ExonS	1082213	1085041	PB.249.2|NW_019105553.1:1081908-1117762(+)|c14045/f2p3/4199.path1	rna608
NW_019105553.1	gene431	IntronR	1114930	1115470	rna607	PB.249.4|NW_019105553.1:1081909-1117762(+)|c169617/f1p3/5328.path1
NW_019105554.1	gene435	AltA	95671	101477	rna612	rna613
NW_019105554.1	gene435	Other	81169	220462	PB.250.3|NW_019105554.1:20485-222790(+)|c160045/f1p44/5041.path1	rna612
NW_019105554.1	gene435	Other	81169	220462	PB.250.3|NW_019105554.1:20485-222790(+)|c160045/f1p44/5041.path1	rna613
NW_019105554.1	gene437	AltD	190013	191124	rna615	rna616
NW_019105554.1	gene437	AltP	81169	220462	PB.250.3|NW_019105554.1:20485-222790(+)|c160045/f1p44/5041.path1	rna615
NW_019105554.1	gene437	AltP	81169	220462	PB.250.3|NW_019105554.1:20485-222790(+)|c160045/f1p44/5041.path1	rna616
NW_019105554.1	gene441	IntronR	341644	341702	rna620	PB.253.4|NW_019105554.1:314992-343693(+)|c167416/f1p5/5292.path1
NW_019105554.1	gene441	IntronR	330227	330258	rna620	PB.253.4|NW_019105554.1:314992-343693(+)|c167416/f1p5/5292.path1
NW_019105554.1	gene441	IntronR	341707	341762	rna620	PB.253.5|NW_019105554.1:325852-343690(+)|c132576/f1p5/4329.path1
NW_019105554.1	gene446	ExonS	422122	429712	rna626	PB.255.2|NW_019105554.1:418274-439012(-)|c149840/f1p2/4726.path1
NW_019105554.1	gene448	ExonS	528698	544818	PB.257.1|NW_019105554.1:521277-609386(-)|c153247/f1p19/4660.path1	PB.257.2|NW_019105554.1:521278-609386(-)|c153717/f1p19/4668.path1
NW_019105554.1	gene448	Other	528698	544819	rna628	PB.257.2|NW_019105554.1:521278-609386(-)|c153717/f1p19/4668.path1
NW_019105554.1	gene448	Other	528698	544819	PB.257.1|NW_019105554.1:521277-609386(-)|c153247/f1p19/4660.path1	rna628
NW_019105554.1	gene448	AltP	559347	609091	PB.257.8|NW_019105554.1:567743-569932(-)|c57693/f1p2/2098.path1	PB.257.2|NW_019105554.1:521278-609386(-)|c153717/f1p19/4668.path1
NW_019105554.1	gene448	AltP	559347	609092	rna628	PB.257.8|NW_019105554.1:567743-569932(-)|c57693/f1p2/2098.path1
NW_019105554.1	gene452	Other	856172	861718	PB.259.4|NW_019105554.1:846545-1027410(+)|c176859/f1p3/5707.path1	rna632
NW_019105554.1	gene452	AltP	856172	861718	rna632	PB.259.1|NW_019105554.1:846462-1000538(+)|c10643/f3p2/3144.path1
NW_019105554.1	gene453	Other	856172	861717	PB.259.4|NW_019105554.1:846545-1027410(+)|c176859/f1p3/5707.path1	PB.259.1|NW_019105554.1:846462-1000538(+)|c10643/f3p2/3144.path1
NW_019105554.1	gene456	Other	1141973	1144840	PB.260.1|NW_019105554.1:1115998-1158292(-)|c3115/f2p1/1922.path1	rna636
NW_019105554.1	gene458	IntronR	1220002	1220015	PB.262.2|NW_019105554.1:1218876-1220836(+)|c30572/f1p0/1166.path1	rna638
NW_019105554.1	gene459	ExonS	1243712	1249988	rna639	rna640
NW_019105554.1	gene461	IntronR	1301373	1301454	PB.265.1|NW_019105554.1:1289734-1303798(+)|c96166/f1p23/3395.path1	rna643
NW_019105554.1	gene461	IntronR	1301064	1301146	PB.265.1|NW_019105554.1:1289734-1303798(+)|c96166/f1p23/3395.path1	rna643
NW_019105554.1	gene461	IntronR	1301486	1301568	PB.265.1|NW_019105554.1:1289734-1303798(+)|c96166/f1p23/3395.path1	PB.265.2|NW_019105554.1:1291952-1303797(+)|c138769/f1p30/4598.path1
NW_019105554.1	gene461	IntronR	1301414	1301497	rna643	PB.265.3|NW_019105554.1:1293207-1303764(+)|c106298/f1p29/3667.path1
NW_019105554.1	gene461	IntronR	1300994	1301076	rna643	PB.265.3|NW_019105554.1:1293207-1303764(+)|c106298/f1p29/3667.path1
NW_019105554.1	gene461	AltP	1300994	1301146	PB.265.3|NW_019105554.1:1293207-1303764(+)|c106298/f1p29/3667.path1	PB.265.2|NW_019105554.1:1291952-1303797(+)|c138769/f1p30/4598.path1
NW_019105554.1	gene461	AltP	1301414	1301568	PB.265.3|NW_019105554.1:1293207-1303764(+)|c106298/f1p29/3667.path1	PB.265.2|NW_019105554.1:1291952-1303797(+)|c138769/f1p30/4598.path1
NW_019105554.1	gene461	AltP	1301373	1301497	PB.265.1|NW_019105554.1:1289734-1303798(+)|c96166/f1p23/3395.path1	PB.265.3|NW_019105554.1:1293207-1303764(+)|c106298/f1p29/3667.path1
NW_019105554.1	gene463	AltP	1334041	1334190	PB.266.11|NW_019105554.1:1313712-1334852(+)|c93568/f1p4/3282.path1	PB.266.17|NW_019105554.1:1326847-1336648(+)|c89940/f1p4/3024.path1
NW_019105554.1	gene464	ExonS	1328078	1332772	PB.266.9|NW_019105554.1:1313708-1336650(+)|c103913/f1p4/3917.path1	PB.266.4|NW_019105554.1:1313692-1336650(+)|c13609/f2p4/3977.path1
NW_019105554.1	gene464	AltD	1334071	1334172	PB.266.10|NW_019105554.1:1313708-1336646(+)|c108911/f1p4/3967.path1	PB.266.1|NW_019105554.1:1313687-1336650(+)|c13505/f2p4/3969.path1
NW_019105554.1	gene464	AltD	1334052	1334172	PB.266.10|NW_019105554.1:1313708-1336646(+)|c108911/f1p4/3967.path1	PB.266.3|NW_019105554.1:1313689-1336648(+)|c13484/f2p4/3931.path1
NW_019105554.1	gene464	AltD	1334052	1334172	PB.266.1|NW_019105554.1:1313687-1336650(+)|c13505/f2p4/3969.path1	PB.266.3|NW_019105554.1:1313689-1336648(+)|c13484/f2p4/3931.path1
NW_019105554.1	gene464	AltD	1334029	1334099	PB.266.19|NW_019105554.1:1333976-1336647(+)|c86287/f1p4/2620.path1	PB.266.5|NW_019105554.1:1313694-1336645(+)|c13308/f5p4/3943.path1
NW_019105554.1	gene464	AltA	1334085	1334190	PB.266.10|NW_019105554.1:1313708-1336646(+)|c108911/f1p4/3967.path1	PB.266.11|NW_019105554.1:1313712-1334852(+)|c93568/f1p4/3282.path1
NW_019105554.1	gene464	AltA	1334029	1334153	PB.266.8|NW_019105554.1:1313708-1336646(+)|c109535/f1p4/3989.path1	PB.266.5|NW_019105554.1:1313694-1336645(+)|c13308/f5p4/3943.path1
NW_019105554.1	gene464	AltA	1334061	1334181	PB.266.4|NW_019105554.1:1313692-1336650(+)|c13609/f2p4/3977.path1	PB.266.2|NW_019105554.1:1313687-1336648(+)|c108776/f1p4/3910.path1
NW_019105554.1	gene464	IntronR	1334061	1334181	rna646	PB.266.4|NW_019105554.1:1313692-1336650(+)|c13609/f2p4/3977.path1
NW_019105554.1	gene464	IntronR	1334061	1334148	rna646	PB.266.2|NW_019105554.1:1313687-1336648(+)|c108776/f1p4/3910.path1
NW_019105554.1	gene464	IntronR	1334071	1334172	rna646	PB.266.1|NW_019105554.1:1313687-1336650(+)|c13505/f2p4/3969.path1
NW_019105554.1	gene464	IntronR	1334080	1334134	rna646	PB.266.13|NW_019105554.1:1313724-1336646(+)|c107759/f1p4/3920.path1
NW_019105554.1	gene464	IntronR	1333966	1334032	rna646	PB.266.13|NW_019105554.1:1313724-1336646(+)|c107759/f1p4/3920.path1
NW_019105554.1	gene464	IntronR	1334085	1334190	rna646	PB.266.11|NW_019105554.1:1313712-1334852(+)|c93568/f1p4/3282.path1
NW_019105554.1	gene464	IntronR	1334041	1334092	rna646	PB.266.17|NW_019105554.1:1326847-1336648(+)|c89940/f1p4/3024.path1
NW_019105554.1	gene464	IntronR	1334029	1334153	rna646	PB.266.8|NW_019105554.1:1313708-1336646(+)|c109535/f1p4/3989.path1
NW_019105554.1	gene464	IntronR	1334089	1334139	rna646	PB.266.9|NW_019105554.1:1313708-1336650(+)|c103913/f1p4/3917.path1
NW_019105554.1	gene464	IntronR	1334047	1334099	rna646	PB.266.19|NW_019105554.1:1333976-1336647(+)|c86287/f1p4/2620.path1
NW_019105554.1	gene464	IntronR	1334052	1334172	rna646	PB.266.3|NW_019105554.1:1313689-1336648(+)|c13484/f2p4/3931.path1
NW_019105554.1	gene464	IntronR	1334085	1334172	rna646	PB.266.10|NW_019105554.1:1313708-1336646(+)|c108911/f1p4/3967.path1
NW_019105554.1	gene464	IntronR	1334016	1334103	rna646	PB.266.6|NW_019105554.1:1313697-1336648(+)|c106811/f1p4/3915.path1
NW_019105554.1	gene464	IntronR	1334029	1334099	rna646	PB.266.5|NW_019105554.1:1313694-1336645(+)|c13308/f5p4/3943.path1
NW_019105554.1	gene464	Other	1334041	1334139	PB.266.9|NW_019105554.1:1313708-1336650(+)|c103913/f1p4/3917.path1	PB.266.17|NW_019105554.1:1326847-1336648(+)|c89940/f1p4/3024.path1
NW_019105554.1	gene464	Other	1333966	1334153	PB.266.8|NW_019105554.1:1313708-1336646(+)|c109535/f1p4/3989.path1	PB.266.13|NW_019105554.1:1313724-1336646(+)|c107759/f1p4/3920.path1
NW_019105554.1	gene464	Other	1333966	1334134	PB.266.13|NW_019105554.1:1313724-1336646(+)|c107759/f1p4/3920.path1	PB.266.6|NW_019105554.1:1313697-1336648(+)|c106811/f1p4/3915.path1
NW_019105554.1	gene464	Other	1333966	1334134	PB.266.13|NW_019105554.1:1313724-1336646(+)|c107759/f1p4/3920.path1	PB.266.5|NW_019105554.1:1313694-1336645(+)|c13308/f5p4/3943.path1
NW_019105554.1	gene464	Other	1319771	1334612	PB.266.7|NW_019105554.1:1313708-1336646(+)|c67627/f1p4/2335.path1	PB.266.2|NW_019105554.1:1313687-1336648(+)|c108776/f1p4/3910.path1
NW_019105554.1	gene464	Other	1319771	1334612	PB.266.7|NW_019105554.1:1313708-1336646(+)|c67627/f1p4/2335.path1	PB.266.1|NW_019105554.1:1313687-1336650(+)|c13505/f2p4/3969.path1
NW_019105554.1	gene464	Other	1319771	1334612	PB.266.7|NW_019105554.1:1313708-1336646(+)|c67627/f1p4/2335.path1	PB.266.13|NW_019105554.1:1313724-1336646(+)|c107759/f1p4/3920.path1
NW_019105554.1	gene464	Other	1319771	1334612	PB.266.7|NW_019105554.1:1313708-1336646(+)|c67627/f1p4/2335.path1	PB.266.4|NW_019105554.1:1313692-1336650(+)|c13609/f2p4/3977.path1
NW_019105554.1	gene464	Other	1319771	1334612	PB.266.7|NW_019105554.1:1313708-1336646(+)|c67627/f1p4/2335.path1	PB.266.8|NW_019105554.1:1313708-1336646(+)|c109535/f1p4/3989.path1
NW_019105554.1	gene464	Other	1319771	1334612	PB.266.7|NW_019105554.1:1313708-1336646(+)|c67627/f1p4/2335.path1	PB.266.9|NW_019105554.1:1313708-1336650(+)|c103913/f1p4/3917.path1
NW_019105554.1	gene464	Other	1319771	1334612	PB.266.7|NW_019105554.1:1313708-1336646(+)|c67627/f1p4/2335.path1	PB.266.3|NW_019105554.1:1313689-1336648(+)|c13484/f2p4/3931.path1
NW_019105554.1	gene464	Other	1319771	1334612	PB.266.7|NW_019105554.1:1313708-1336646(+)|c67627/f1p4/2335.path1	PB.266.10|NW_019105554.1:1313708-1336646(+)|c108911/f1p4/3967.path1
NW_019105554.1	gene464	Other	1319771	1334612	PB.266.7|NW_019105554.1:1313708-1336646(+)|c67627/f1p4/2335.path1	PB.266.6|NW_019105554.1:1313697-1336648(+)|c106811/f1p4/3915.path1
NW_019105554.1	gene464	Other	1319771	1334612	PB.266.7|NW_019105554.1:1313708-1336646(+)|c67627/f1p4/2335.path1	PB.266.5|NW_019105554.1:1313694-1336645(+)|c13308/f5p4/3943.path1
NW_019105554.1	gene464	AltP	1334061	1334148	PB.266.9|NW_019105554.1:1313708-1336650(+)|c103913/f1p4/3917.path1	PB.266.2|NW_019105554.1:1313687-1336648(+)|c108776/f1p4/3910.path1
NW_019105554.1	gene464	AltP	1334071	1334172	PB.266.9|NW_019105554.1:1313708-1336650(+)|c103913/f1p4/3917.path1	PB.266.1|NW_019105554.1:1313687-1336650(+)|c13505/f2p4/3969.path1
NW_019105554.1	gene464	AltP	1334061	1334181	PB.266.9|NW_019105554.1:1313708-1336650(+)|c103913/f1p4/3917.path1	PB.266.4|NW_019105554.1:1313692-1336650(+)|c13609/f2p4/3977.path1
NW_019105554.1	gene464	AltP	1334085	1334190	PB.266.9|NW_019105554.1:1313708-1336650(+)|c103913/f1p4/3917.path1	PB.266.11|NW_019105554.1:1313712-1334852(+)|c93568/f1p4/3282.path1
NW_019105554.1	gene464	AltP	1334052	1334172	PB.266.9|NW_019105554.1:1313708-1336650(+)|c103913/f1p4/3917.path1	PB.266.3|NW_019105554.1:1313689-1336648(+)|c13484/f2p4/3931.path1
NW_019105554.1	gene464	AltP	1334016	1334139	PB.266.9|NW_019105554.1:1313708-1336650(+)|c103913/f1p4/3917.path1	PB.266.6|NW_019105554.1:1313697-1336648(+)|c106811/f1p4/3915.path1
NW_019105554.1	gene464	AltP	1334061	1334172	PB.266.10|NW_019105554.1:1313708-1336646(+)|c108911/f1p4/3967.path1	PB.266.2|NW_019105554.1:1313687-1336648(+)|c108776/f1p4/3910.path1
NW_019105554.1	gene464	AltP	1334061	1334181	PB.266.10|NW_019105554.1:1313708-1336646(+)|c108911/f1p4/3967.path1	PB.266.4|NW_019105554.1:1313692-1336650(+)|c13609/f2p4/3977.path1
NW_019105554.1	gene464	AltP	1334041	1334172	PB.266.10|NW_019105554.1:1313708-1336646(+)|c108911/f1p4/3967.path1	PB.266.17|NW_019105554.1:1326847-1336648(+)|c89940/f1p4/3024.path1
NW_019105554.1	gene464	AltP	1334085	1334172	PB.266.10|NW_019105554.1:1313708-1336646(+)|c108911/f1p4/3967.path1	PB.266.9|NW_019105554.1:1313708-1336650(+)|c103913/f1p4/3917.path1
NW_019105554.1	gene464	AltP	1334016	1334172	PB.266.10|NW_019105554.1:1313708-1336646(+)|c108911/f1p4/3967.path1	PB.266.6|NW_019105554.1:1313697-1336648(+)|c106811/f1p4/3915.path1
NW_019105554.1	gene464	AltP	1334029	1334181	PB.266.8|NW_019105554.1:1313708-1336646(+)|c109535/f1p4/3989.path1	PB.266.4|NW_019105554.1:1313692-1336650(+)|c13609/f2p4/3977.path1
NW_019105554.1	gene464	AltP	1334029	1334153	PB.266.8|NW_019105554.1:1313708-1336646(+)|c109535/f1p4/3989.path1	PB.266.2|NW_019105554.1:1313687-1336648(+)|c108776/f1p4/3910.path1
NW_019105554.1	gene464	AltP	1334029	1334172	PB.266.8|NW_019105554.1:1313708-1336646(+)|c109535/f1p4/3989.path1	PB.266.1|NW_019105554.1:1313687-1336650(+)|c13505/f2p4/3969.path1
NW_019105554.1	gene464	AltP	1334029	1334190	PB.266.8|NW_019105554.1:1313708-1336646(+)|c109535/f1p4/3989.path1	PB.266.11|NW_019105554.1:1313712-1334852(+)|c93568/f1p4/3282.path1
NW_019105554.1	gene464	AltP	1334029	1334153	PB.266.8|NW_019105554.1:1313708-1336646(+)|c109535/f1p4/3989.path1	PB.266.17|NW_019105554.1:1326847-1336648(+)|c89940/f1p4/3024.path1
NW_019105554.1	gene464	AltP	1334029	1334153	PB.266.8|NW_019105554.1:1313708-1336646(+)|c109535/f1p4/3989.path1	PB.266.9|NW_019105554.1:1313708-1336650(+)|c103913/f1p4/3917.path1
NW_019105554.1	gene464	AltP	1334029	1334153	PB.266.8|NW_019105554.1:1313708-1336646(+)|c109535/f1p4/3989.path1	PB.266.19|NW_019105554.1:1333976-1336647(+)|c86287/f1p4/2620.path1
NW_019105554.1	gene464	AltP	1334029	1334172	PB.266.8|NW_019105554.1:1313708-1336646(+)|c109535/f1p4/3989.path1	PB.266.3|NW_019105554.1:1313689-1336648(+)|c13484/f2p4/3931.path1
NW_019105554.1	gene464	AltP	1334029	1334172	PB.266.8|NW_019105554.1:1313708-1336646(+)|c109535/f1p4/3989.path1	PB.266.10|NW_019105554.1:1313708-1336646(+)|c108911/f1p4/3967.path1
NW_019105554.1	gene464	AltP	1334016	1334153	PB.266.8|NW_019105554.1:1313708-1336646(+)|c109535/f1p4/3989.path1	PB.266.6|NW_019105554.1:1313697-1336648(+)|c106811/f1p4/3915.path1
NW_019105554.1	gene464	AltP	1334071	1334190	PB.266.11|NW_019105554.1:1313712-1334852(+)|c93568/f1p4/3282.path1	PB.266.1|NW_019105554.1:1313687-1336650(+)|c13505/f2p4/3969.path1
NW_019105554.1	gene464	AltP	1334061	1334190	PB.266.11|NW_019105554.1:1313712-1334852(+)|c93568/f1p4/3282.path1	PB.266.2|NW_019105554.1:1313687-1336648(+)|c108776/f1p4/3910.path1
NW_019105554.1	gene464	AltP	1334052	1334190	PB.266.11|NW_019105554.1:1313712-1334852(+)|c93568/f1p4/3282.path1	PB.266.3|NW_019105554.1:1313689-1336648(+)|c13484/f2p4/3931.path1
NW_019105554.1	gene464	AltP	1334061	1334190	PB.266.11|NW_019105554.1:1313712-1334852(+)|c93568/f1p4/3282.path1	PB.266.4|NW_019105554.1:1313692-1336650(+)|c13609/f2p4/3977.path1
NW_019105554.1	gene464	AltP	1334061	1334172	PB.266.1|NW_019105554.1:1313687-1336650(+)|c13505/f2p4/3969.path1	PB.266.2|NW_019105554.1:1313687-1336648(+)|c108776/f1p4/3910.path1
NW_019105554.1	gene464	AltP	1334061	1334181	PB.266.1|NW_019105554.1:1313687-1336650(+)|c13505/f2p4/3969.path1	PB.266.4|NW_019105554.1:1313692-1336650(+)|c13609/f2p4/3977.path1
NW_019105554.1	gene464	AltP	1334041	1334172	PB.266.1|NW_019105554.1:1313687-1336650(+)|c13505/f2p4/3969.path1	PB.266.17|NW_019105554.1:1326847-1336648(+)|c89940/f1p4/3024.path1
NW_019105554.1	gene464	AltP	1334052	1334181	PB.266.4|NW_019105554.1:1313692-1336650(+)|c13609/f2p4/3977.path1	PB.266.3|NW_019105554.1:1313689-1336648(+)|c13484/f2p4/3931.path1
NW_019105554.1	gene464	AltP	1334041	1334181	PB.266.4|NW_019105554.1:1313692-1336650(+)|c13609/f2p4/3977.path1	PB.266.17|NW_019105554.1:1326847-1336648(+)|c89940/f1p4/3024.path1
NW_019105554.1	gene464	AltP	1334061	1334148	PB.266.13|NW_019105554.1:1313724-1336646(+)|c107759/f1p4/3920.path1	PB.266.2|NW_019105554.1:1313687-1336648(+)|c108776/f1p4/3910.path1
NW_019105554.1	gene464	AltP	1334071	1334172	PB.266.13|NW_019105554.1:1313724-1336646(+)|c107759/f1p4/3920.path1	PB.266.1|NW_019105554.1:1313687-1336650(+)|c13505/f2p4/3969.path1
NW_019105554.1	gene464	AltP	1334080	1334190	PB.266.13|NW_019105554.1:1313724-1336646(+)|c107759/f1p4/3920.path1	PB.266.11|NW_019105554.1:1313712-1334852(+)|c93568/f1p4/3282.path1
NW_019105554.1	gene464	AltP	1334041	1334134	PB.266.13|NW_019105554.1:1313724-1336646(+)|c107759/f1p4/3920.path1	PB.266.17|NW_019105554.1:1326847-1336648(+)|c89940/f1p4/3024.path1
NW_019105554.1	gene464	AltP	1334080	1334139	PB.266.13|NW_019105554.1:1313724-1336646(+)|c107759/f1p4/3920.path1	PB.266.9|NW_019105554.1:1313708-1336650(+)|c103913/f1p4/3917.path1
NW_019105554.1	gene464	AltP	1334061	1334181	PB.266.13|NW_019105554.1:1313724-1336646(+)|c107759/f1p4/3920.path1	PB.266.4|NW_019105554.1:1313692-1336650(+)|c13609/f2p4/3977.path1
NW_019105554.1	gene464	AltP	1334052	1334172	PB.266.13|NW_019105554.1:1313724-1336646(+)|c107759/f1p4/3920.path1	PB.266.3|NW_019105554.1:1313689-1336648(+)|c13484/f2p4/3931.path1
NW_019105554.1	gene464	AltP	1334080	1334172	PB.266.13|NW_019105554.1:1313724-1336646(+)|c107759/f1p4/3920.path1	PB.266.10|NW_019105554.1:1313708-1336646(+)|c108911/f1p4/3967.path1
NW_019105554.1	gene464	AltP	1334047	1334148	PB.266.19|NW_019105554.1:1333976-1336647(+)|c86287/f1p4/2620.path1	PB.266.2|NW_019105554.1:1313687-1336648(+)|c108776/f1p4/3910.path1
NW_019105554.1	gene464	AltP	1334047	1334172	PB.266.19|NW_019105554.1:1333976-1336647(+)|c86287/f1p4/2620.path1	PB.266.1|NW_019105554.1:1313687-1336650(+)|c13505/f2p4/3969.path1
NW_019105554.1	gene464	AltP	1334047	1334134	PB.266.19|NW_019105554.1:1333976-1336647(+)|c86287/f1p4/2620.path1	PB.266.13|NW_019105554.1:1313724-1336646(+)|c107759/f1p4/3920.path1
NW_019105554.1	gene464	AltP	1334047	1334190	PB.266.19|NW_019105554.1:1333976-1336647(+)|c86287/f1p4/2620.path1	PB.266.11|NW_019105554.1:1313712-1334852(+)|c93568/f1p4/3282.path1
NW_019105554.1	gene464	AltP	1334041	1334099	PB.266.19|NW_019105554.1:1333976-1336647(+)|c86287/f1p4/2620.path1	PB.266.17|NW_019105554.1:1326847-1336648(+)|c89940/f1p4/3024.path1
NW_019105554.1	gene464	AltP	1334047	1334139	PB.266.19|NW_019105554.1:1333976-1336647(+)|c86287/f1p4/2620.path1	PB.266.9|NW_019105554.1:1313708-1336650(+)|c103913/f1p4/3917.path1
NW_019105554.1	gene464	AltP	1334047	1334181	PB.266.19|NW_019105554.1:1333976-1336647(+)|c86287/f1p4/2620.path1	PB.266.4|NW_019105554.1:1313692-1336650(+)|c13609/f2p4/3977.path1
NW_019105554.1	gene464	AltP	1334047	1334172	PB.266.19|NW_019105554.1:1333976-1336647(+)|c86287/f1p4/2620.path1	PB.266.3|NW_019105554.1:1313689-1336648(+)|c13484/f2p4/3931.path1
NW_019105554.1	gene464	AltP	1334047	1334172	PB.266.19|NW_019105554.1:1333976-1336647(+)|c86287/f1p4/2620.path1	PB.266.10|NW_019105554.1:1313708-1336646(+)|c108911/f1p4/3967.path1
NW_019105554.1	gene464	AltP	1334016	1334103	PB.266.19|NW_019105554.1:1333976-1336647(+)|c86287/f1p4/2620.path1	PB.266.6|NW_019105554.1:1313697-1336648(+)|c106811/f1p4/3915.path1
NW_019105554.1	gene464	AltP	1334029	1334148	PB.266.5|NW_019105554.1:1313694-1336645(+)|c13308/f5p4/3943.path1	PB.266.2|NW_019105554.1:1313687-1336648(+)|c108776/f1p4/3910.path1
NW_019105554.1	gene464	AltP	1334029	1334172	PB.266.5|NW_019105554.1:1313694-1336645(+)|c13308/f5p4/3943.path1	PB.266.1|NW_019105554.1:1313687-1336650(+)|c13505/f2p4/3969.path1
NW_019105554.1	gene464	AltP	1334029	1334181	PB.266.5|NW_019105554.1:1313694-1336645(+)|c13308/f5p4/3943.path1	PB.266.4|NW_019105554.1:1313692-1336650(+)|c13609/f2p4/3977.path1
NW_019105554.1	gene464	AltP	1334029	1334099	PB.266.5|NW_019105554.1:1313694-1336645(+)|c13308/f5p4/3943.path1	PB.266.17|NW_019105554.1:1326847-1336648(+)|c89940/f1p4/3024.path1
NW_019105554.1	gene464	AltP	1334029	1334139	PB.266.5|NW_019105554.1:1313694-1336645(+)|c13308/f5p4/3943.path1	PB.266.9|NW_019105554.1:1313708-1336650(+)|c103913/f1p4/3917.path1
NW_019105554.1	gene464	AltP	1334029	1334190	PB.266.5|NW_019105554.1:1313694-1336645(+)|c13308/f5p4/3943.path1	PB.266.11|NW_019105554.1:1313712-1334852(+)|c93568/f1p4/3282.path1
NW_019105554.1	gene464	AltP	1334029	1334172	PB.266.5|NW_019105554.1:1313694-1336645(+)|c13308/f5p4/3943.path1	PB.266.3|NW_019105554.1:1313689-1336648(+)|c13484/f2p4/3931.path1
NW_019105554.1	gene464	AltP	1334029	1334172	PB.266.5|NW_019105554.1:1313694-1336645(+)|c13308/f5p4/3943.path1	PB.266.10|NW_019105554.1:1313708-1336646(+)|c108911/f1p4/3967.path1
NW_019105554.1	gene464	AltP	1334016	1334103	PB.266.5|NW_019105554.1:1313694-1336645(+)|c13308/f5p4/3943.path1	PB.266.6|NW_019105554.1:1313697-1336648(+)|c106811/f1p4/3915.path1
NW_019105554.1	gene464	AltP	1334052	1334172	PB.266.3|NW_019105554.1:1313689-1336648(+)|c13484/f2p4/3931.path1	PB.266.2|NW_019105554.1:1313687-1336648(+)|c108776/f1p4/3910.path1
NW_019105554.1	gene464	AltP	1334041	1334172	PB.266.3|NW_019105554.1:1313689-1336648(+)|c13484/f2p4/3931.path1	PB.266.17|NW_019105554.1:1326847-1336648(+)|c89940/f1p4/3024.path1
NW_019105554.1	gene464	AltP	1334041	1334148	PB.266.2|NW_019105554.1:1313687-1336648(+)|c108776/f1p4/3910.path1	PB.266.17|NW_019105554.1:1326847-1336648(+)|c89940/f1p4/3024.path1
NW_019105554.1	gene464	AltP	1334016	1334148	PB.266.6|NW_019105554.1:1313697-1336648(+)|c106811/f1p4/3915.path1	PB.266.2|NW_019105554.1:1313687-1336648(+)|c108776/f1p4/3910.path1
NW_019105554.1	gene464	AltP	1334016	1334172	PB.266.6|NW_019105554.1:1313697-1336648(+)|c106811/f1p4/3915.path1	PB.266.1|NW_019105554.1:1313687-1336650(+)|c13505/f2p4/3969.path1
NW_019105554.1	gene464	AltP	1334016	1334181	PB.266.6|NW_019105554.1:1313697-1336648(+)|c106811/f1p4/3915.path1	PB.266.4|NW_019105554.1:1313692-1336650(+)|c13609/f2p4/3977.path1
NW_019105554.1	gene464	AltP	1334016	1334103	PB.266.6|NW_019105554.1:1313697-1336648(+)|c106811/f1p4/3915.path1	PB.266.17|NW_019105554.1:1326847-1336648(+)|c89940/f1p4/3024.path1
NW_019105554.1	gene464	AltP	1334016	1334190	PB.266.6|NW_019105554.1:1313697-1336648(+)|c106811/f1p4/3915.path1	PB.266.11|NW_019105554.1:1313712-1334852(+)|c93568/f1p4/3282.path1
NW_019105554.1	gene464	AltP	1334016	1334172	PB.266.6|NW_019105554.1:1313697-1336648(+)|c106811/f1p4/3915.path1	PB.266.3|NW_019105554.1:1313689-1336648(+)|c13484/f2p4/3931.path1
NW_019105554.1	gene466	AltD	1357418	1358196	PB.267.1|NW_019105554.1:1353037-1401332(-)|c9899/f3p0/2871.path1	rna649
NW_019105554.1	gene466	AltP	1354838	1354908	PB.267.1|NW_019105554.1:1353037-1401332(-)|c9899/f3p0/2871.path1	rna649
NW_019105554.1	gene467	IntronR	1407720	1408234	PB.268.1|NW_019105554.1:1406323-1417293(-)|c75485/f1p0/2498.path1	rna650
NW_019105555.1	gene471	AltA	123657	125585	rna654	PB.269.3|NW_019105555.1:115706-148707(+)|c96662/f1p7/3323.path1
NW_019105555.1	gene471	AltA	123657	125586	rna654	rna655
NW_019105555.1	gene476	ExonS	308038	313463	rna661	rna660
NW_019105555.1	gene487	ExonS	1124891	1128435	rna671	PB.276.2|NW_019105555.1:1111982-1129563(-)|c75414/f1p1/2573.path1
NW_019105555.1	gene490	ExonS	1262594	1267338	rna674	PB.280.6|NW_019105555.1:1252353-1291420(-)|c170724/f1p4/5302.path1
NW_019105555.1	gene490	AltD	1272244	1273153	rna674	PB.280.6|NW_019105555.1:1252353-1291420(-)|c170724/f1p4/5302.path1
NW_019105555.1	gene490	IntronR	1305814	1305898	rna674	PB.280.2|NW_019105555.1:1252170-1313812(-)|c56929/f1p4/2156.path1
NW_019105555.1	gene490	Other	1278365	1282076	rna674	PB.280.6|NW_019105555.1:1252353-1291420(-)|c170724/f1p4/5302.path1
NW_019105555.1	gene490	Other	1256113	1262332	rna674	PB.280.6|NW_019105555.1:1252353-1291420(-)|c170724/f1p4/5302.path1
NW_019105555.1	gene490	Other	1268197	1305804	rna674	PB.280.2|NW_019105555.1:1252170-1313812(-)|c56929/f1p4/2156.path1
NW_019105556.1	gene504	IntronR	341712	341767	PB.287.2|NW_019105556.1:317903-341805(-)|c95061/f1p0/3140.path1	rna689
NW_019105556.1	gene505	ExonS	342671	345984	PB.288.1|NW_019105556.1:342444-348163(+)|c76204/f1p0/2589.path1	rna690
NW_019105556.1	gene506	ExonS	398998	430997	rna691	PB.289.1|NW_019105556.1:352032-448662(+)|c181321/f1p5/6541.path1
NW_019105556.1	gene506	AltP	442677	444233	rna691	PB.289.1|NW_019105556.1:352032-448662(+)|c181321/f1p5/6541.path1
NW_019105556.1	gene507	IntronR	462892	462983	PB.290.2|NW_019105556.1:450205-468427(+)|c89090/f1p0/2984.path1	rna692
NW_019105556.1	gene507	IntronR	462862	462953	rna692	PB.290.1|NW_019105556.1:450161-468403(+)|c93579/f1p0/3176.path1
NW_019105556.1	gene507	AltP	462862	462983	PB.290.2|NW_019105556.1:450205-468427(+)|c89090/f1p0/2984.path1	PB.290.1|NW_019105556.1:450161-468403(+)|c93579/f1p0/3176.path1
NW_019105556.1	gene508	IntronR	498925	498979	PB.291.1|NW_019105556.1:469976-559719(-)|c94474/f1p0/3190.path1	rna693
NW_019105556.1	gene508	IntronR	495441	495483	PB.291.1|NW_019105556.1:469976-559719(-)|c94474/f1p0/3190.path1	rna693
NW_019105556.1	gene508	IntronR	477830	477883	PB.291.1|NW_019105556.1:469976-559719(-)|c94474/f1p0/3190.path1	rna693
NW_019105556.1	gene508	Other	475132	477685	PB.291.1|NW_019105556.1:469976-559719(-)|c94474/f1p0/3190.path1	rna693
NW_019105556.1	gene512	AltA	800121	800457	rna697	rna698
NW_019105556.1	gene516	IntronR	851594	851751	PB.297.1|NW_019105556.1:849513-860656(-)|c109423/f1p1/3821.path1	rna703
NW_019105556.1	gene516	IntronR	850799	851098	PB.297.1|NW_019105556.1:849513-860656(-)|c109423/f1p1/3821.path1	PB.297.2|NW_019105556.1:849513-854439(-)|c99816/f1p1/3221.path1
NW_019105556.1	gene517	ExonS	875159	875319	rna706	rna704
NW_019105556.1	gene517	AltD	875069	875319	rna706	rna707
NW_019105556.1	gene517	AltD	875500	875589	rna705	PB.298.3|NW_019105556.1:862475-878863(+)|c21935/f8p10/4746.path1
NW_019105556.1	gene517	AltA	875159	875318	PB.298.4|NW_019105556.1:862478-878864(+)|c167319/f2p10/5117.path1	PB.298.9|NW_019105556.1:862527-878864(+)|c151547/f1p10/4673.path1
NW_019105556.1	gene517	AltA	875159	875319	PB.298.4|NW_019105556.1:862478-878864(+)|c167319/f2p10/5117.path1	rna706
NW_019105556.1	gene517	AltA	875405	875489	PB.298.3|NW_019105556.1:862475-878863(+)|c21935/f8p10/4746.path1	PB.298.12|NW_019105556.1:868692-878864(+)|c115647/f1p10/4314.path1
NW_019105556.1	gene517	IntronR	875479	875568	PB.298.10|NW_019105556.1:862529-878808(+)|c158077/f1p10/4865.path1	PB.298.1|NW_019105556.1:862463-878865(+)|c158547/f1p10/4773.path1
NW_019105556.1	gene517	IntronR	875405	875447	PB.298.10|NW_019105556.1:862529-878808(+)|c158077/f1p10/4865.path1	PB.298.3|NW_019105556.1:862475-878863(+)|c21935/f8p10/4746.path1
NW_019105556.1	gene517	IntronR	875500	875588	PB.298.4|NW_019105556.1:862478-878864(+)|c167319/f2p10/5117.path1	PB.298.3|NW_019105556.1:862475-878863(+)|c21935/f8p10/4746.path1
NW_019105556.1	gene517	IntronR	875405	875489	PB.298.4|NW_019105556.1:862478-878864(+)|c167319/f2p10/5117.path1	PB.298.12|NW_019105556.1:868692-878864(+)|c115647/f1p10/4314.path1
NW_019105556.1	gene517	IntronR	875410	875509	PB.298.4|NW_019105556.1:862478-878864(+)|c167319/f2p10/5117.path1	PB.298.9|NW_019105556.1:862527-878864(+)|c151547/f1p10/4673.path1
NW_019105556.1	gene517	IntronR	875540	875582	PB.298.4|NW_019105556.1:862478-878864(+)|c167319/f2p10/5117.path1	PB.298.9|NW_019105556.1:862527-878864(+)|c151547/f1p10/4673.path1
NW_019105556.1	gene517	IntronR	875249	875319	PB.298.4|NW_019105556.1:862478-878864(+)|c167319/f2p10/5117.path1	rna704
NW_019105556.1	gene517	IntronR	875545	875589	PB.298.4|NW_019105556.1:862478-878864(+)|c167319/f2p10/5117.path1	rna705
NW_019105556.1	gene517	Other	875410	875582	PB.298.10|NW_019105556.1:862529-878808(+)|c158077/f1p10/4865.path1	PB.298.9|NW_019105556.1:862527-878864(+)|c151547/f1p10/4673.path1
NW_019105556.1	gene517	Other	875069	875319	rna707	rna704
NW_019105556.1	gene517	Other	875138	875319	rna704	PB.298.3|NW_019105556.1:862475-878863(+)|c21935/f8p10/4746.path1
NW_019105556.1	gene517	Other	875154	875319	rna704	PB.298.12|NW_019105556.1:868692-878864(+)|c115647/f1p10/4314.path1
NW_019105556.1	gene517	Other	875154	875447	rna704	PB.298.1|NW_019105556.1:862463-878865(+)|c158547/f1p10/4773.path1
NW_019105556.1	gene517	Other	875154	875489	PB.298.12|NW_019105556.1:868692-878864(+)|c115647/f1p10/4314.path1	PB.298.1|NW_019105556.1:862463-878865(+)|c158547/f1p10/4773.path1
NW_019105556.1	gene517	Other	875138	875447	PB.298.3|NW_019105556.1:862475-878863(+)|c21935/f8p10/4746.path1	PB.298.1|NW_019105556.1:862463-878865(+)|c158547/f1p10/4773.path1
NW_019105556.1	gene517	Other	875154	875509	PB.298.9|NW_019105556.1:862527-878864(+)|c151547/f1p10/4673.path1	PB.298.1|NW_019105556.1:862463-878865(+)|c158547/f1p10/4773.path1
NW_019105556.1	gene517	Other	875405	875588	PB.298.9|NW_019105556.1:862527-878864(+)|c151547/f1p10/4673.path1	PB.298.3|NW_019105556.1:862475-878863(+)|c21935/f8p10/4746.path1
NW_019105556.1	gene517	AltP	875138	875447	PB.298.10|NW_019105556.1:862529-878808(+)|c158077/f1p10/4865.path1	PB.298.1|NW_019105556.1:862463-878865(+)|c158547/f1p10/4773.path1
NW_019105556.1	gene517	AltP	875479	875588	PB.298.10|NW_019105556.1:862529-878808(+)|c158077/f1p10/4865.path1	PB.298.3|NW_019105556.1:862475-878863(+)|c21935/f8p10/4746.path1
NW_019105556.1	gene517	AltP	875138	875318	PB.298.10|NW_019105556.1:862529-878808(+)|c158077/f1p10/4865.path1	PB.298.9|NW_019105556.1:862527-878864(+)|c151547/f1p10/4673.path1
NW_019105556.1	gene517	AltP	875405	875568	PB.298.10|NW_019105556.1:862529-878808(+)|c158077/f1p10/4865.path1	PB.298.12|NW_019105556.1:868692-878864(+)|c115647/f1p10/4314.path1
NW_019105556.1	gene517	AltP	875138	875312	PB.298.10|NW_019105556.1:862529-878808(+)|c158077/f1p10/4865.path1	PB.298.12|NW_019105556.1:868692-878864(+)|c115647/f1p10/4314.path1
NW_019105556.1	gene517	AltP	875138	875295	PB.298.4|NW_019105556.1:862478-878864(+)|c167319/f2p10/5117.path1	PB.298.3|NW_019105556.1:862475-878863(+)|c21935/f8p10/4746.path1
NW_019105556.1	gene517	AltP	875154	875312	PB.298.4|NW_019105556.1:862478-878864(+)|c167319/f2p10/5117.path1	PB.298.12|NW_019105556.1:868692-878864(+)|c115647/f1p10/4314.path1
NW_019105556.1	gene517	AltP	875154	875447	PB.298.4|NW_019105556.1:862478-878864(+)|c167319/f2p10/5117.path1	PB.298.1|NW_019105556.1:862463-878865(+)|c158547/f1p10/4773.path1
NW_019105556.1	gene517	AltP	875069	875319	PB.298.4|NW_019105556.1:862478-878864(+)|c167319/f2p10/5117.path1	rna707
NW_019105556.1	gene517	AltP	875138	875319	rna706	PB.298.3|NW_019105556.1:862475-878863(+)|c21935/f8p10/4746.path1
NW_019105556.1	gene517	AltP	875154	875319	rna706	PB.298.12|NW_019105556.1:868692-878864(+)|c115647/f1p10/4314.path1
NW_019105556.1	gene517	AltP	875154	875447	rna706	PB.298.1|NW_019105556.1:862463-878865(+)|c158547/f1p10/4773.path1
NW_019105556.1	gene517	AltP	875069	875319	rna707	PB.298.3|NW_019105556.1:862475-878863(+)|c21935/f8p10/4746.path1
NW_019105556.1	gene517	AltP	875069	875319	rna707	PB.298.12|NW_019105556.1:868692-878864(+)|c115647/f1p10/4314.path1
NW_019105556.1	gene517	AltP	875069	875447	rna707	PB.298.1|NW_019105556.1:862463-878865(+)|c158547/f1p10/4773.path1
NW_019105556.1	gene517	AltP	875540	875589	rna705	PB.298.9|NW_019105556.1:862527-878864(+)|c151547/f1p10/4673.path1
NW_019105556.1	gene517	AltP	875479	875589	rna705	PB.298.10|NW_019105556.1:862529-878808(+)|c158077/f1p10/4865.path1
NW_019105556.1	gene517	AltP	875405	875509	PB.298.9|NW_019105556.1:862527-878864(+)|c151547/f1p10/4673.path1	PB.298.12|NW_019105556.1:868692-878864(+)|c115647/f1p10/4314.path1
NW_019105556.1	gene517	AltP	875154	875318	PB.298.9|NW_019105556.1:862527-878864(+)|c151547/f1p10/4673.path1	PB.298.12|NW_019105556.1:868692-878864(+)|c115647/f1p10/4314.path1
NW_019105557.1	gene535	ExonS	747201	751353	PB.303.1|NW_019105557.1:738057-754315(+)|c52204/f1p0/1933.path1	rna726
NW_019105557.1	gene538	ExonS	775095	789323	rna730	rna729
NW_019105557.1	gene538	ExonS	775095	789323	rna730	PB.304.1|NW_019105557.1:774718-1050833(+)|c170949/f1p9/5427.path1
NW_019105557.1	gene538	IntronR	1046585	1047457	rna732	PB.304.1|NW_019105557.1:774718-1050833(+)|c170949/f1p9/5427.path1
NW_019105557.1	gene539	ExonS	1187405	1195597	PB.305.4|NW_019105557.1:1041897-1208665(-)|c132409/f1p28/4432.path1	PB.305.10|NW_019105557.1:1041897-1208659(-)|c158357/f1p28/5024.path1
NW_019105557.1	gene539	AltD	1058336	1058470	PB.305.10|NW_019105557.1:1041897-1208659(-)|c158357/f1p28/5024.path1	PB.305.23|NW_019105557.1:1057908-1208621(-)|c177467/f1p28/5251.path1
NW_019105557.1	gene539	IntronR	1059014	1059746	PB.305.4|NW_019105557.1:1041897-1208665(-)|c132409/f1p28/4432.path1	PB.305.23|NW_019105557.1:1057908-1208621(-)|c177467/f1p28/5251.path1
NW_019105557.1	gene539	IntronR	1058336	1058461	PB.305.25|NW_019105557.1:1057912-1208605(-)|c163538/f1p28/5255.path1	PB.305.10|NW_019105557.1:1041897-1208659(-)|c158357/f1p28/5024.path1
NW_019105557.1	gene539	IntronR	1059537	1059591	PB.305.25|NW_019105557.1:1057912-1208605(-)|c163538/f1p28/5255.path1	PB.305.10|NW_019105557.1:1041897-1208659(-)|c158357/f1p28/5024.path1
NW_019105557.1	gene539	IntronR	1058339	1058470	PB.305.25|NW_019105557.1:1057912-1208605(-)|c163538/f1p28/5255.path1	PB.305.23|NW_019105557.1:1057908-1208621(-)|c177467/f1p28/5251.path1
NW_019105557.1	gene539	Other	1042129	1058461	PB.305.4|NW_019105557.1:1041897-1208665(-)|c132409/f1p28/4432.path1	PB.305.10|NW_019105557.1:1041897-1208659(-)|c158357/f1p28/5024.path1
NW_019105557.1	gene539	AltP	1059014	1059746	PB.305.4|NW_019105557.1:1041897-1208665(-)|c132409/f1p28/4432.path1	PB.305.10|NW_019105557.1:1041897-1208659(-)|c158357/f1p28/5024.path1
NW_019105558.1	gene549	IntronR	236681	236771	PB.307.1|NW_019105558.1:221736-237648(+)|c138647/f1p0/4545.path1	rna744
NW_019105558.1	gene550	ExonS	281079	285720	rna746	rna747
NW_019105558.1	gene550	AltD	270094	271853	rna746	rna747
NW_019105558.1	gene550	AltD	270094	271853	rna747	PB.308.9|NW_019105558.1:265072-294439(-)|c94781/f1p2/3007.path1
NW_019105559.1	gene562	IntronR	30493	30588	PB.316.2|NW_019105559.1:30225-38291(-)|c160158/f1p20/5045.path1	PB.316.3|NW_019105559.1:30225-38281(-)|c152991/f1p20/4891.path1
NW_019105559.1	gene562	IntronR	30449	30544	PB.316.2|NW_019105559.1:30225-38291(-)|c160158/f1p20/5045.path1	PB.316.1|NW_019105559.1:28140-38285(-)|c158097/f1p20/4667.path1
NW_019105559.1	gene562	IntronR	30504	30620	PB.316.4|NW_019105559.1:30225-38291(-)|c152034/f1p20/4543.path1	PB.316.2|NW_019105559.1:30225-38291(-)|c160158/f1p20/5045.path1
NW_019105559.1	gene562	Other	24745	27545	rna765	rna767
NW_019105559.1	gene562	Other	24745	27529	rna766	rna767
NW_019105559.1	gene562	AltP	27319	27545	rna765	rna766
NW_019105559.1	gene562	AltP	30449	30588	PB.316.1|NW_019105559.1:28140-38285(-)|c158097/f1p20/4667.path1	PB.316.3|NW_019105559.1:30225-38281(-)|c152991/f1p20/4891.path1
NW_019105559.1	gene562	AltP	30493	30620	PB.316.4|NW_019105559.1:30225-38291(-)|c152034/f1p20/4543.path1	PB.316.3|NW_019105559.1:30225-38281(-)|c152991/f1p20/4891.path1
NW_019105559.1	gene562	AltP	30449	30620	PB.316.4|NW_019105559.1:30225-38291(-)|c152034/f1p20/4543.path1	PB.316.1|NW_019105559.1:28140-38285(-)|c158097/f1p20/4667.path1
NW_019105559.1	gene563	IntronR	46045	46161	PB.318.1|NW_019105559.1:44729-47798(-)|c99143/f1p27/3186.path1	PB.318.3|NW_019105559.1:44796-48038(-)|c105437/f1p28/3489.path1
NW_019105559.1	gene563	AltP	47034	47148	PB.318.1|NW_019105559.1:44729-47798(-)|c99143/f1p27/3186.path1	PB.318.3|NW_019105559.1:44796-48038(-)|c105437/f1p28/3489.path1
NW_019105559.1	gene572	AltD	403729	404024	PB.322.3|NW_019105559.1:395782-405158(+)|c162742/f1p11/5181.path1	PB.322.5|NW_019105559.1:399095-405161(+)|c178521/f1p12/5797.path1
NW_019105559.1	gene572	IntronR	403937	404024	PB.322.1|NW_019105559.1:395639-405174(+)|c25235/f2p11/5464.path1	PB.322.3|NW_019105559.1:395782-405158(+)|c162742/f1p11/5181.path1
NW_019105559.1	gene572	IntronR	403729	404023	PB.322.1|NW_019105559.1:395639-405174(+)|c25235/f2p11/5464.path1	PB.322.5|NW_019105559.1:399095-405161(+)|c178521/f1p12/5797.path1
NW_019105559.1	gene576	AltD	542038	545072	rna783	rna784
NW_019105559.1	gene584	IntronR	808364	808439	PB.331.3|NW_019105559.1:758829-810442(+)|c106956/f1p10/4257.path1	PB.331.6|NW_019105559.1:758888-810367(+)|c136782/f1p10/4114.path1
NW_019105559.1	gene584	IntronR	807942	808009	PB.331.3|NW_019105559.1:758829-810442(+)|c106956/f1p10/4257.path1	PB.331.6|NW_019105559.1:758888-810367(+)|c136782/f1p10/4114.path1
NW_019105559.1	gene584	IntronR	809430	809475	PB.331.5|NW_019105559.1:758865-824946(+)|c149189/f1p54/4707.path1	PB.331.9|NW_019105559.1:758908-810396(+)|c112722/f1p10/4079.path1
NW_019105559.1	gene584	IntronR	808349	808430	PB.331.5|NW_019105559.1:758865-824946(+)|c149189/f1p54/4707.path1	PB.331.2|NW_019105559.1:758825-824946(+)|c154584/f1p45/4738.path1
NW_019105559.1	gene584	IntronR	808640	808843	PB.331.8|NW_019105559.1:758903-810391(+)|c106822/f3p11/3892.path1	PB.331.9|NW_019105559.1:758908-810396(+)|c112722/f1p10/4079.path1
NW_019105559.1	gene584	IntronR	808377	808458	PB.331.8|NW_019105559.1:758903-810391(+)|c106822/f3p11/3892.path1	PB.331.5|NW_019105559.1:758865-824946(+)|c149189/f1p54/4707.path1
NW_019105559.1	gene584	AltP	809762	809969	PB.331.5|NW_019105559.1:758865-824946(+)|c149189/f1p54/4707.path1	PB.331.9|NW_019105559.1:758908-810396(+)|c112722/f1p10/4079.path1
NW_019105559.1	gene584	AltP	808364	808458	PB.331.8|NW_019105559.1:758903-810391(+)|c106822/f3p11/3892.path1	PB.331.9|NW_019105559.1:758908-810396(+)|c112722/f1p10/4079.path1
NW_019105559.1	gene584	AltP	809762	810013	PB.331.8|NW_019105559.1:758903-810391(+)|c106822/f3p11/3892.path1	PB.331.9|NW_019105559.1:758908-810396(+)|c112722/f1p10/4079.path1
NW_019105559.1	gene584	AltP	809772	810013	PB.331.8|NW_019105559.1:758903-810391(+)|c106822/f3p11/3892.path1	PB.331.5|NW_019105559.1:758865-824946(+)|c149189/f1p54/4707.path1
NW_019105559.1	gene584	AltP	808349	808458	PB.331.8|NW_019105559.1:758903-810391(+)|c106822/f3p11/3892.path1	PB.331.2|NW_019105559.1:758825-824946(+)|c154584/f1p45/4738.path1
NW_019105559.1	gene584	AltP	808349	808439	PB.331.2|NW_019105559.1:758825-824946(+)|c154584/f1p45/4738.path1	PB.331.3|NW_019105559.1:758829-810442(+)|c106956/f1p10/4257.path1
NW_019105559.1	gene584	AltP	809132	809264	PB.331.11|NW_019105559.1:807463-810371(+)|c69435/f1p9/2484.path1	PB.331.6|NW_019105559.1:758888-810367(+)|c136782/f1p10/4114.path1
NW_019105559.1	gene590	AltP	989159	995778	PB.334.2|NW_019105559.1:989112-1006996(+)|c152476/f1p14/4814.path1	rna799
NW_019105559.1	gene592	AltP	1057126	1057288	PB.335.1|NW_019105559.1:1030531-1060163(-)|c141177/f1p2/4554.path1	rna801
NW_019105559.1	gene593	ExonS	1086619	1089678	rna803	rna802
NW_019105559.1	gene595	IntronR	1137207	1138506	PB.339.4|NW_019105559.1:1117547-1138868(+)|c98450/f1p2/3324.path1	PB.339.5|NW_019105559.1:1117605-1138865(+)|c50393/f1p2/2009.path1
NW_019105559.1	gene595	IntronR	1137207	1138507	rna805	PB.339.4|NW_019105559.1:1117547-1138868(+)|c98450/f1p2/3324.path1
NW_019105559.1	gene595	IntronR	1134399	1135604	PB.339.2|NW_019105559.1:1111140-1138868(+)|c149087/f1p2/4771.path1	rna805
NW_019105559.1	gene595	IntronR	1134399	1135603	PB.339.2|NW_019105559.1:1111140-1138868(+)|c149087/f1p2/4771.path1	PB.339.4|NW_019105559.1:1117547-1138868(+)|c98450/f1p2/3324.path1
NW_019105560.1	gene603	IntronR	368109	368149	PB.342.1|NW_019105560.1:295231-380234(+)|c75194/f1p0/2455.path1	rna814
NW_019105560.1	gene604	ExonS	454392	464502	PB.343.5|NW_019105560.1:383068-469372(+)|c63138/f1p1/2332.path1	PB.343.1|NW_019105560.1:382930-484237(+)|c165796/f1p4/5548.path1
NW_019105560.1	gene604	AltA	486501	487617	rna816	rna815
NW_019105560.1	gene604	AltA	448045	454340	PB.343.5|NW_019105560.1:383068-469372(+)|c63138/f1p1/2332.path1	PB.343.1|NW_019105560.1:382930-484237(+)|c165796/f1p4/5548.path1
NW_019105560.1	gene604	Other	448045	464503	rna816	PB.343.5|NW_019105560.1:383068-469372(+)|c63138/f1p1/2332.path1
NW_019105560.1	gene604	Other	472537	484028	rna816	PB.343.1|NW_019105560.1:382930-484237(+)|c165796/f1p4/5548.path1
NW_019105560.1	gene604	Other	448032	457282	rna816	PB.343.4|NW_019105560.1:383067-484236(+)|c25298/f2p4/5310.path1
NW_019105560.1	gene604	Other	448032	457282	PB.343.1|NW_019105560.1:382930-484237(+)|c165796/f1p4/5548.path1	PB.343.4|NW_019105560.1:383067-484236(+)|c25298/f2p4/5310.path1
NW_019105560.1	gene604	Other	448032	464502	PB.343.5|NW_019105560.1:383068-469372(+)|c63138/f1p1/2332.path1	PB.343.4|NW_019105560.1:383067-484236(+)|c25298/f2p4/5310.path1
NW_019105560.1	gene604	AltP	448045	457259	rna816	PB.343.1|NW_019105560.1:382930-484237(+)|c165796/f1p4/5548.path1
NW_019105560.1	gene609	Other	554623	555638	PB.348.1|NW_019105560.1:554495-563847(-)|c34114/f1p0/1281.path1	rna821
NW_019105560.1	gene616	Other	952390	982402	PB.350.3|NW_019105560.1:885532-984185(+)|c51886/f1p13/2024.path1	PB.350.2|NW_019105560.1:885506-982493(+)|c40884/f1p13/1800.path1
NW_019105561.1	gene621	ExonS	11761	17657	PB.352.1|NW_019105561.1:11701-52119(+)|c12983/f2p0/3653.path1	PB.352.2|NW_019105561.1:11701-52115(+)|c103971/f1p0/3716.path1
NW_019105561.1	gene621	IntronR	49242	49282	rna833	PB.352.2|NW_019105561.1:11701-52115(+)|c103971/f1p0/3716.path1
NW_019105561.1	gene623	ExonS	97379	105198	rna835	PB.353.3|NW_019105561.1:86660-143717(-)|c126844/f1p4/4127.path1
NW_019105561.1	gene639	ExonS	848754	855106	PB.359.1|NW_019105561.1:846656-998002(-)|c168328/f1p1/5437.path1	rna852
NW_019105561.1	gene639	Other	877014	881005	PB.359.1|NW_019105561.1:846656-998002(-)|c168328/f1p1/5437.path1	rna852
NW_019105561.1	gene644	ExonS	1232412	1236452	PB.362.7|NW_019105561.1:1190419-1272877(-)|c178362/f1p14/5910.path1	PB.362.4|NW_019105561.1:1190409-1250882(-)|c163815/f1p15/5194.path1
NW_019105561.1	gene644	ExonS	1212720	1229571	PB.362.7|NW_019105561.1:1190419-1272877(-)|c178362/f1p14/5910.path1	rna858
NW_019105561.1	gene644	ExonS	1204647	1205958	PB.362.7|NW_019105561.1:1190419-1272877(-)|c178362/f1p14/5910.path1	rna858
NW_019105561.1	gene644	ExonS	1232412	1236453	PB.362.7|NW_019105561.1:1190419-1272877(-)|c178362/f1p14/5910.path1	rna858
NW_019105561.1	gene644	ExonS	1240335	1241482	PB.362.7|NW_019105561.1:1190419-1272877(-)|c178362/f1p14/5910.path1	PB.362.14|NW_019105561.1:1199115-1272871(-)|c158717/f1p11/4967.path1
NW_019105561.1	gene644	ExonS	1227806	1229570	PB.362.12|NW_019105561.1:1199110-1272875(-)|c175925/f1p11/5763.path1	PB.362.14|NW_019105561.1:1199115-1272871(-)|c158717/f1p11/4967.path1
NW_019105561.1	gene644	ExonS	1240335	1241483	rna858	PB.362.14|NW_019105561.1:1199115-1272871(-)|c158717/f1p11/4967.path1
NW_019105561.1	gene644	ExonS	1227806	1229571	rna858	PB.362.14|NW_019105561.1:1199115-1272871(-)|c158717/f1p11/4967.path1
NW_019105561.1	gene644	ExonS	1199268	1223798	rna858	PB.362.14|NW_019105561.1:1199115-1272871(-)|c158717/f1p11/4967.path1
NW_019105561.1	gene644	Other	1199225	1229570	PB.362.7|NW_019105561.1:1190419-1272877(-)|c178362/f1p14/5910.path1	PB.362.4|NW_019105561.1:1190409-1250882(-)|c163815/f1p15/5194.path1
NW_019105561.1	gene644	Other	1199268	1229570	PB.362.7|NW_019105561.1:1190419-1272877(-)|c178362/f1p14/5910.path1	PB.362.12|NW_019105561.1:1199110-1272875(-)|c175925/f1p11/5763.path1
NW_019105561.1	gene644	Other	1199268	1229570	PB.362.7|NW_019105561.1:1190419-1272877(-)|c178362/f1p14/5910.path1	PB.362.14|NW_019105561.1:1199115-1272871(-)|c158717/f1p11/4967.path1
NW_019105561.1	gene644	Other	1199225	1223797	PB.362.12|NW_019105561.1:1199110-1272875(-)|c175925/f1p11/5763.path1	PB.362.4|NW_019105561.1:1190409-1250882(-)|c163815/f1p15/5194.path1
NW_019105561.1	gene644	Other	1199225	1219048	rna858	PB.362.4|NW_019105561.1:1190409-1250882(-)|c163815/f1p15/5194.path1
NW_019105562.1	gene650	ExonS	186137	187614	PB.364.4|NW_019105562.1:179973-213658(+)|c139151/f1p0/4585.path1	rna864
NW_019105562.1	gene650	IntronR	190534	191544	PB.364.4|NW_019105562.1:179973-213658(+)|c139151/f1p0/4585.path1	rna864
NW_019105562.1	gene652	ExonS	186137	187613	PB.364.4|NW_019105562.1:179973-213658(+)|c139151/f1p0/4585.path1	PB.364.3|NW_019105562.1:179957-213648(+)|c101897/f1p0/3524.path1
NW_019105562.1	gene652	IntronR	190534	191543	PB.364.4|NW_019105562.1:179973-213658(+)|c139151/f1p0/4585.path1	PB.364.3|NW_019105562.1:179957-213648(+)|c101897/f1p0/3524.path1
NW_019105562.1	gene652	Other	192396	212227	rna866	PB.364.3|NW_019105562.1:179957-213648(+)|c101897/f1p0/3524.path1
NW_019105562.1	gene652	Other	190453	212227	PB.364.3|NW_019105562.1:179957-213648(+)|c101897/f1p0/3524.path1	PB.364.1|NW_019105562.1:179948-213656(+)|c12804/f4p0/3745.path1
NW_019105562.1	gene652	Other	190453	212284	PB.364.4|NW_019105562.1:179973-213658(+)|c139151/f1p0/4585.path1	PB.364.1|NW_019105562.1:179948-213656(+)|c12804/f4p0/3745.path1
NW_019105562.1	gene652	Other	192453	212284	PB.364.4|NW_019105562.1:179973-213658(+)|c139151/f1p0/4585.path1	rna866
NW_019105562.1	gene652	AltP	192396	212284	PB.364.4|NW_019105562.1:179973-213658(+)|c139151/f1p0/4585.path1	PB.364.3|NW_019105562.1:179957-213648(+)|c101897/f1p0/3524.path1
NW_019105562.1	gene655	AltD	314100	314333	PB.366.2|NW_019105562.1:312265-424406(-)|c90530/f1p1/2894.path1	PB.366.1|NW_019105562.1:312264-391885(-)|c90974/f1p1/2905.path1
NW_019105562.1	gene655	IntronR	314100	314254	rna869	PB.366.1|NW_019105562.1:312264-391885(-)|c90974/f1p1/2905.path1
NW_019105562.1	gene655	IntronR	314100	314333	PB.366.2|NW_019105562.1:312265-424406(-)|c90530/f1p1/2894.path1	rna869
NW_019105562.1	gene662	Other	677610	1090468	PB.370.4|NW_019105562.1:673727-1092430(-)|c135740/f1p23/4560.path1	rna878
NW_019105562.1	gene662	Other	677610	1090468	PB.370.4|NW_019105562.1:673727-1092430(-)|c135740/f1p23/4560.path1	rna879
NW_019105562.1	gene662	Other	677610	1091750	rna878	PB.370.2|NW_019105562.1:673719-1134382(-)|c110221/f1p18/4201.path1
NW_019105562.1	gene662	Other	677853	1134304	rna878	PB.370.3|NW_019105562.1:673719-1134403(-)|c113612/f1p19/4235.path1
NW_019105562.1	gene662	Other	677610	1091750	rna879	PB.370.2|NW_019105562.1:673719-1134382(-)|c110221/f1p18/4201.path1
NW_019105562.1	gene662	Other	677853	1134304	rna879	PB.370.3|NW_019105562.1:673719-1134403(-)|c113612/f1p19/4235.path1
NW_019105562.1	gene670	Other	677610	1090468	PB.370.4|NW_019105562.1:673727-1092430(-)|c135740/f1p23/4560.path1	rna887
NW_019105562.1	gene670	Other	677610	1091750	rna887	PB.370.2|NW_019105562.1:673719-1134382(-)|c110221/f1p18/4201.path1
NW_019105562.1	gene670	Other	677853	1134304	rna887	PB.370.3|NW_019105562.1:673719-1134403(-)|c113612/f1p19/4235.path1
NW_019105562.1	gene670	Other	677610	1134304	PB.370.2|NW_019105562.1:673719-1134382(-)|c110221/f1p18/4201.path1	PB.370.3|NW_019105562.1:673719-1134403(-)|c113612/f1p19/4235.path1
NW_019105562.1	gene671	Other	1022518	1033541	PB.369.4|NW_019105562.1:1022147-1056299(+)|c150291/f1p2/4701.path1	rna888
NW_019105562.1	gene672	Other	677610	1091750	rna890	PB.370.2|NW_019105562.1:673719-1134382(-)|c110221/f1p18/4201.path1
NW_019105562.1	gene672	Other	677610	1090468	rna890	PB.370.4|NW_019105562.1:673727-1092430(-)|c135740/f1p23/4560.path1
NW_019105562.1	gene672	Other	677853	1134304	rna890	PB.370.3|NW_019105562.1:673719-1134403(-)|c113612/f1p19/4235.path1
NW_019105562.1	gene672	Other	677610	1091750	rna889	PB.370.2|NW_019105562.1:673719-1134382(-)|c110221/f1p18/4201.path1
NW_019105562.1	gene672	Other	677610	1090468	rna889	PB.370.4|NW_019105562.1:673727-1092430(-)|c135740/f1p23/4560.path1
NW_019105562.1	gene672	Other	677853	1134304	rna889	PB.370.3|NW_019105562.1:673719-1134403(-)|c113612/f1p19/4235.path1
NW_019105562.1	gene673	Other	677610	1134129	rna891	PB.370.2|NW_019105562.1:673719-1134382(-)|c110221/f1p18/4201.path1
NW_019105562.1	gene673	Other	677853	1134304	rna891	PB.370.3|NW_019105562.1:673719-1134403(-)|c113612/f1p19/4235.path1
NW_019105564.1	gene688	ExonS	281288	285946	rna913	PB.379.1|NW_019105564.1:280689-297100(-)|c50479/f1p0/1974.path1
NW_019105564.1	gene688	IntronR	285883	285945	PB.379.2|NW_019105564.1:280707-297121(-)|c49638/f1p0/1985.path1	PB.379.1|NW_019105564.1:280689-297100(-)|c50479/f1p0/1974.path1
NW_019105564.1	gene688	Other	281288	285946	PB.379.2|NW_019105564.1:280707-297121(-)|c49638/f1p0/1985.path1	rna913
NW_019105564.1	gene688	Other	285231	285882	PB.379.2|NW_019105564.1:280707-297121(-)|c49638/f1p0/1985.path1	PB.379.1|NW_019105564.1:280689-297100(-)|c50479/f1p0/1974.path1
NW_019105564.1	gene688	AltP	281288	285164	PB.379.2|NW_019105564.1:280707-297121(-)|c49638/f1p0/1985.path1	PB.379.1|NW_019105564.1:280689-297100(-)|c50479/f1p0/1974.path1
NW_019105564.1	gene696	ExonS	1166741	1170537	PB.383.1|NW_019105564.1:379600-1184418(+)|c149361/f1p1/4835.path1	rna922
NW_019105564.1	gene696	IntronR	1166709	1166718	PB.383.1|NW_019105564.1:379600-1184418(+)|c149361/f1p1/4835.path1	rna922
NW_019105564.1	gene696	AltP	1182686	1183941	PB.383.1|NW_019105564.1:379600-1184418(+)|c149361/f1p1/4835.path1	rna922
NW_019105564.1	gene696	AltP	1182686	1183940	PB.383.1|NW_019105564.1:379600-1184418(+)|c149361/f1p1/4835.path1	PB.383.2|NW_019105564.1:379603-1184418(+)|c102094/f1p1/3595.path1
NW_019105565.1	gene710	ExonS	410879	412813	rna937	rna936
NW_019105565.1	gene715	IntronR	505011	505056	rna942	PB.393.3|NW_019105565.1:485854-512381(+)|c13565/f9p6/3979.path1
NW_019105565.1	gene715	IntronR	508319	509527	PB.393.1|NW_019105565.1:485831-513361(+)|c164575/f1p6/5144.path1	PB.393.3|NW_019105565.1:485854-512381(+)|c13565/f9p6/3979.path1
NW_019105565.1	gene715	IntronR	508319	509528	PB.393.1|NW_019105565.1:485831-513361(+)|c164575/f1p6/5144.path1	rna942
NW_019105565.1	gene721	IntronR	708031	708907	PB.396.2|NW_019105565.1:679582-712873(+)|c172611/f1p2/5544.path1	rna952
NW_019105565.1	gene722	IntronR	709422	710811	PB.396.2|NW_019105565.1:679582-712873(+)|c172611/f1p2/5544.path1	PB.396.3|NW_019105565.1:706695-714224(+)|c135342/f1p2/4361.path1
NW_019105565.1	gene722	IntronR	709140	709191	PB.396.2|NW_019105565.1:679582-712873(+)|c172611/f1p2/5544.path1	PB.396.3|NW_019105565.1:706695-714224(+)|c135342/f1p2/4361.path1
NW_019105565.1	gene723	AltD	718606	720563	rna954	PB.397.1|NW_019105565.1:712076-727873(-)|c74869/f1p1/2422.path1
NW_019105565.1	gene723	IntronR	720570	720769	rna955	PB.397.1|NW_019105565.1:712076-727873(-)|c74869/f1p1/2422.path1
NW_019105565.1	gene723	Other	714967	720769	rna956	rna955
NW_019105565.1	gene723	Other	718606	720769	rna956	rna954
NW_019105565.1	gene723	Other	718606	720586	rna956	PB.397.1|NW_019105565.1:712076-727873(-)|c74869/f1p1/2422.path1
NW_019105565.1	gene723	Other	714967	720563	rna955	PB.397.1|NW_019105565.1:712076-727873(-)|c74869/f1p1/2422.path1
NW_019105565.1	gene723	AltP	720875	727671	rna956	PB.397.1|NW_019105565.1:712076-727873(-)|c74869/f1p1/2422.path1
NW_019105565.1	gene723	AltP	714967	720363	rna955	rna954
NW_019105565.1	gene731	AltA	1060980	1064755	PB.400.1|NW_019105565.1:1050695-1112427(+)|c56984/f1p0/2185.path1	rna964
NW_019105565.1	gene734	AltA	1216561	1217806	rna967	rna968
NW_019105565.1	gene735	ExonS	1224006	1235498	PB.403.1|NW_019105565.1:1218039-1251214(+)|c102415/f1p1/3594.path1	rna970
NW_019105565.1	gene736	Other	1239454	1251197	rna971	PB.403.1|NW_019105565.1:1218039-1251214(+)|c102415/f1p1/3594.path1
NW_019105566.1	gene738	IntronR	52812	52885	rna973	PB.404.4|NW_019105566.1:51886-58333(+)|c92622/f1p4/3135.path1
NW_019105566.1	gene745	ExonS	229402	412781	rna980	PB.406.2|NW_019105566.1:226500-457997(+)|c172467/f1p10/5582.path1
NW_019105566.1	gene745	IntronR	426851	427619	rna980	PB.406.7|NW_019105566.1:426693-457982(+)|c160804/f1p10/4876.path1
NW_019105566.1	gene747	ExonS	432906	437630	PB.406.6|NW_019105566.1:425293-457995(+)|c115711/f1p10/4230.path1	PB.406.7|NW_019105566.1:426693-457982(+)|c160804/f1p10/4876.path1
NW_019105566.1	gene747	IntronR	431872	431899	PB.406.6|NW_019105566.1:425293-457995(+)|c115711/f1p10/4230.path1	PB.406.3|NW_019105566.1:229296-457995(+)|c173733/f1p10/5516.path1
NW_019105566.1	gene747	IntronR	426851	427618	PB.406.6|NW_019105566.1:425293-457995(+)|c115711/f1p10/4230.path1	PB.406.7|NW_019105566.1:426693-457982(+)|c160804/f1p10/4876.path1
NW_019105566.1	gene747	Other	229402	412781	PB.406.2|NW_019105566.1:226500-457997(+)|c172467/f1p10/5582.path1	PB.406.3|NW_019105566.1:229296-457995(+)|c173733/f1p10/5516.path1
NW_019105566.1	gene751	ExonS	508563	511236	rna986	PB.409.6|NW_019105566.1:499864-520888(-)|c91187/f1p12/2837.path1
NW_019105566.1	gene751	IntronR	507750	508452	PB.409.11|NW_019105566.1:507657-520486(-)|c82908/f1p14/2748.path1	PB.409.6|NW_019105566.1:499864-520888(-)|c91187/f1p12/2837.path1
NW_019105566.1	gene751	IntronR	514094	514123	rna986	PB.409.6|NW_019105566.1:499864-520888(-)|c91187/f1p12/2837.path1
NW_019105566.1	gene751	IntronR	507659	508460	rna986	PB.409.11|NW_019105566.1:507657-520486(-)|c82908/f1p14/2748.path1
NW_019105566.1	gene751	Other	514163	520732	rna986	PB.409.6|NW_019105566.1:499864-520888(-)|c91187/f1p12/2837.path1
NW_019105566.1	gene751	AltP	507659	508460	rna986	PB.409.6|NW_019105566.1:499864-520888(-)|c91187/f1p12/2837.path1
NW_019105566.1	gene754	ExonS	590301	595881	rna992	rna990
NW_019105566.1	gene754	ExonS	617878	658129	rna991	rna989
NW_019105566.1	gene754	AltA	590078	595881	PB.411.1|NW_019105566.1:586452-658422(-)|c92678/f1p0/3048.path1	rna990
NW_019105566.1	gene754	Other	590078	595881	PB.411.1|NW_019105566.1:586452-658422(-)|c92678/f1p0/3048.path1	rna992
NW_019105566.1	gene760	ExonS	856697	858714	PB.415.2|NW_019105566.1:847119-860547(-)|c109796/f1p0/4081.path1	rna1005
NW_019105566.1	gene761	IntronR	873174	873184	PB.416.1|NW_019105566.1:861562-873373(+)|c30743/f1p1/1073.path1	rna1006
NW_019105566.1	gene764	AltD	935729	936753	rna1009	rna1010
NW_019105567.1	gene768	ExonS	35492	94533	rna1014	PB.422.4|NW_019105567.1:17831-209745(-)|c164867/f1p2/5249.path1
NW_019105567.1	gene769	ExonS	235077	240625	rna1015	PB.423.4|NW_019105567.1:216051-245725(+)|c77536/f1p1/2482.path1
NW_019105567.1	gene769	ExonS	240861	242526	rna1015	PB.423.3|NW_019105567.1:216030-245696(+)|c69007/f1p1/2361.path1
NW_019105567.1	gene769	ExonS	240861	242525	PB.423.4|NW_019105567.1:216051-245725(+)|c77536/f1p1/2482.path1	PB.423.3|NW_019105567.1:216030-245696(+)|c69007/f1p1/2361.path1
NW_019105567.1	gene771	AltD	494246	494702	rna1021	rna1019
NW_019105567.1	gene771	AltA	494220	494568	rna1022	rna1019
NW_019105567.1	gene771	IntronR	494246	494568	PB.425.1|NW_019105567.1:476913-494881(-)|c66884/f1p0/2374.path1	rna1019
NW_019105567.1	gene771	IntronR	494220	494568	PB.425.1|NW_019105567.1:476913-494881(-)|c66884/f1p0/2374.path1	rna1022
NW_019105567.1	gene771	IntronR	494246	494702	PB.425.1|NW_019105567.1:476913-494881(-)|c66884/f1p0/2374.path1	rna1021
NW_019105567.1	gene771	IntronR	494220	494702	PB.425.1|NW_019105567.1:476913-494881(-)|c66884/f1p0/2374.path1	rna1020
NW_019105567.1	gene771	AltP	494220	494702	rna1022	rna1021
NW_019105567.1	gene771	AltP	494220	494702	rna1020	rna1019
NW_019105567.1	gene774	AltP	756092	756184	PB.426.7|NW_019105567.1:748937-780431(+)|c116392/f1p2/4188.path1	rna1026
NW_019105567.1	gene774	AltP	756092	756199	rna1026	PB.426.6|NW_019105567.1:746126-780461(+)|c145103/f1p2/4497.path1
NW_019105567.1	gene775	IntronR	780031	780092	PB.426.7|NW_019105567.1:748937-780431(+)|c116392/f1p2/4188.path1	PB.426.6|NW_019105567.1:746126-780461(+)|c145103/f1p2/4497.path1
NW_019105567.1	gene775	AltP	756109	756199	PB.426.7|NW_019105567.1:748937-780431(+)|c116392/f1p2/4188.path1	PB.426.6|NW_019105567.1:746126-780461(+)|c145103/f1p2/4497.path1
NW_019105567.1	gene776	IntronR	786874	786989	rna1028	PB.427.2|NW_019105567.1:781732-790097(-)|c64082/f1p1/2273.path1
NW_019105567.1	gene776	IntronR	782295	785765	PB.427.3|NW_019105567.1:781820-790085(-)|c164480/f1p1/5299.path1	PB.427.2|NW_019105567.1:781732-790097(-)|c64082/f1p1/2273.path1
NW_019105567.1	gene776	IntronR	786089	786389	PB.427.3|NW_019105567.1:781820-790085(-)|c164480/f1p1/5299.path1	PB.427.2|NW_019105567.1:781732-790097(-)|c64082/f1p1/2273.path1
NW_019105567.1	gene785	AltD	980332	980694	PB.431.1|NW_019105567.1:980201-993147(+)|c160806/f1p2/4930.path1	rna1040
NW_019105567.1	gene785	IntronR	983523	984167	PB.431.1|NW_019105567.1:980201-993147(+)|c160806/f1p2/4930.path1	rna1040
NW_019105567.1	gene785	IntronR	988419	990142	PB.431.1|NW_019105567.1:980201-993147(+)|c160806/f1p2/4930.path1	rna1040
NW_019105567.1	gene785	IntronR	985219	985250	PB.431.1|NW_019105567.1:980201-993147(+)|c160806/f1p2/4930.path1	rna1040
NW_019105567.1	gene786	IntronR	1012257	1012357	rna1041	PB.433.4|NW_019105567.1:1006763-1015274(-)|c68645/f1p0/2381.path1
NW_019105567.1	gene787	ExonS	1031408	1038429	PB.434.3|NW_019105567.1:1022038-1050535(+)|c9992/f2p3/2985.path1	PB.434.2|NW_019105567.1:1016546-1050535(+)|c11369/f4p3/3413.path1
NW_019105567.1	gene787	ExonS	1031408	1038430	rna1042	PB.434.2|NW_019105567.1:1016546-1050535(+)|c11369/f4p3/3413.path1
NW_019105567.1	gene787	IntronR	1038555	1038598	PB.434.3|NW_019105567.1:1022038-1050535(+)|c9992/f2p3/2985.path1	rna1042
NW_019105567.1	gene787	AltP	1037593	1038429	PB.434.3|NW_019105567.1:1022038-1050535(+)|c9992/f2p3/2985.path1	PB.434.4|NW_019105567.1:1036475-1050536(+)|c102073/f1p3/3522.path1
NW_019105567.1	gene787	AltP	1037593	1038430	rna1042	PB.434.4|NW_019105567.1:1036475-1050536(+)|c102073/f1p3/3522.path1
NW_019105567.1	gene790	ExonS	1165789	1174099	rna1047	rna1049
NW_019105567.1	gene790	ExonS	1168775	1175537	rna1047	rna1048
NW_019105567.1	gene790	IntronR	1159239	1159256	rna1047	PB.436.5|NW_019105567.1:1158809-1168184(-)|c157961/f1p5/4968.path1
NW_019105567.1	gene790	Other	1165789	1175537	rna1047	PB.436.4|NW_019105567.1:1158809-1188911(-)|c104251/f1p5/3678.path1
NW_019105567.1	gene790	Other	1165789	1175537	rna1047	rna1046
NW_019105567.1	gene790	AltP	1165789	1175537	rna1049	PB.436.4|NW_019105567.1:1158809-1188911(-)|c104251/f1p5/3678.path1
NW_019105567.1	gene790	AltP	1165789	1175537	rna1049	rna1048
NW_019105567.1	gene790	AltP	1165789	1175537	rna1048	PB.436.4|NW_019105567.1:1158809-1188911(-)|c104251/f1p5/3678.path1
NW_019105567.1	gene790	AltP	1165789	1175537	rna1046	rna1049
NW_019105567.1	gene790	AltP	1165789	1175537	rna1046	rna1048
NW_019105567.1	gene792	ExonS	1217532	1218815	PB.438.3|NW_019105567.1:1210360-1223467(-)|c57582/f1p0/2122.path1	rna1051
NW_019105568.1	gene803	ExonS	1146650	1155123	rna1062	PB.444.3|NW_019105568.1:1136307-1228129(-)|c171984/f1p10/5593.path1
NW_019105568.1	gene803	ExonS	1174026	1190952	rna1062	rna1066
NW_019105568.1	gene803	ExonS	1140084	1146481	rna1062	rna1065
NW_019105568.1	gene803	ExonS	1140084	1146481	rna1065	PB.444.3|NW_019105568.1:1136307-1228129(-)|c171984/f1p10/5593.path1
NW_019105568.1	gene803	AltA	1165950	1167874	rna1062	PB.444.3|NW_019105568.1:1136307-1228129(-)|c171984/f1p10/5593.path1
NW_019105569.1	gene807	ExonS	459736	466689	rna1072	rna1073
NW_019105569.1	gene812	ExonS	589541	593526	PB.450.385|NW_019105569.1:589175-695989(-)|c114617/f1p315/3862.path1	PB.450.6|NW_019105569.1:589168-672803(-)|c169182/f1p109/5263.path1
NW_019105569.1	gene812	ExonS	613427	656449	PB.450.385|NW_019105569.1:589175-695989(-)|c114617/f1p315/3862.path1	PB.450.135|NW_019105569.1:589171-695989(-)|c132404/f1p365/4508.path1
NW_019105569.1	gene812	ExonS	594454	633988	PB.450.170|NW_019105569.1:589171-710257(-)|c155462/f1p126/4638.path1	PB.450.126|NW_019105569.1:589171-704274(-)|c103133/f1p314/3624.path1
NW_019105569.1	gene812	ExonS	589541	635974	PB.450.170|NW_019105569.1:589171-710257(-)|c155462/f1p126/4638.path1	PB.450.110|NW_019105569.1:589171-694113(-)|c76557/f1p150/2597.path1
NW_019105569.1	gene812	ExonS	594454	633988	PB.450.126|NW_019105569.1:589171-704274(-)|c103133/f1p314/3624.path1	PB.450.31|NW_019105569.1:589168-695989(-)|c157186/f1p296/4897.path1
NW_019105569.1	gene812	ExonS	594454	633988	PB.450.126|NW_019105569.1:589171-704274(-)|c103133/f1p314/3624.path1	PB.450.144|NW_019105569.1:589171-665073(-)|c154858/f1p388/4694.path1
NW_019105569.1	gene812	ExonS	589541	635974	PB.450.126|NW_019105569.1:589171-704274(-)|c103133/f1p314/3624.path1	PB.450.110|NW_019105569.1:589171-694113(-)|c76557/f1p150/2597.path1
NW_019105569.1	gene812	ExonS	594454	633988	PB.450.126|NW_019105569.1:589171-704274(-)|c103133/f1p314/3624.path1	PB.450.350|NW_019105569.1:589173-704274(-)|c132485/f1p152/4261.path1
NW_019105569.1	gene812	ExonS	594454	633988	PB.450.126|NW_019105569.1:589171-704274(-)|c103133/f1p314/3624.path1	PB.450.283|NW_019105569.1:589172-695989(-)|c153039/f1p289/4811.path1
NW_019105569.1	gene812	ExonS	594454	633988	PB.450.126|NW_019105569.1:589171-704274(-)|c103133/f1p314/3624.path1	PB.450.122|NW_019105569.1:589171-695989(-)|c104506/f1p148/3787.path1
NW_019105569.1	gene812	ExonS	589541	635974	PB.450.303|NW_019105569.1:589172-661550(-)|c163594/f1p286/4700.path1	PB.450.110|NW_019105569.1:589171-694113(-)|c76557/f1p150/2597.path1
NW_019105569.1	gene812	ExonS	600181	648322	PB.450.343|NW_019105569.1:589173-665085(-)|c56654/f1p37/2066.path1	PB.450.350|NW_019105569.1:589173-704274(-)|c132485/f1p152/4261.path1
NW_019105569.1	gene812	ExonS	594454	633988	PB.450.123|NW_019105569.1:589171-695731(-)|c109406/f1p375/3910.path1	PB.450.126|NW_019105569.1:589171-704274(-)|c103133/f1p314/3624.path1
NW_019105569.1	gene812	ExonS	589541	635974	PB.450.123|NW_019105569.1:589171-695731(-)|c109406/f1p375/3910.path1	PB.450.110|NW_019105569.1:589171-694113(-)|c76557/f1p150/2597.path1
NW_019105569.1	gene812	ExonS	594454	633988	PB.450.378|NW_019105569.1:589174-695989(-)|c164516/f1p351/5064.path1	PB.450.126|NW_019105569.1:589171-704274(-)|c103133/f1p314/3624.path1
NW_019105569.1	gene812	ExonS	589541	635974	PB.450.378|NW_019105569.1:589174-695989(-)|c164516/f1p351/5064.path1	PB.450.110|NW_019105569.1:589171-694113(-)|c76557/f1p150/2597.path1
NW_019105569.1	gene812	ExonS	607493	645193	PB.450.378|NW_019105569.1:589174-695989(-)|c164516/f1p351/5064.path1	PB.450.117|NW_019105569.1:589171-647085(-)|c83573/f1p68/2659.path1
NW_019105569.1	gene812	ExonS	611890	635974	PB.450.378|NW_019105569.1:589174-695989(-)|c164516/f1p351/5064.path1	PB.450.32|NW_019105569.1:589168-695987(-)|c158270/f1p445/5203.path1
NW_019105569.1	gene812	ExonS	589541	635975	rna1098	PB.450.110|NW_019105569.1:589171-694113(-)|c76557/f1p150/2597.path1
NW_019105569.1	gene812	ExonS	589541	593527	rna1098	rna1089
NW_019105569.1	gene812	ExonS	589541	593527	rna1098	rna1088
NW_019105569.1	gene812	ExonS	594454	633989	rna1098	PB.450.126|NW_019105569.1:589171-704274(-)|c103133/f1p314/3624.path1
NW_019105569.1	gene812	ExonS	589541	635975	rna1091	PB.450.110|NW_019105569.1:589171-694113(-)|c76557/f1p150/2597.path1
NW_019105569.1	gene812	ExonS	611890	635975	rna1091	PB.450.32|NW_019105569.1:589168-695987(-)|c158270/f1p445/5203.path1
NW_019105569.1	gene812	ExonS	594454	633989	rna1091	PB.450.126|NW_019105569.1:589171-704274(-)|c103133/f1p314/3624.path1
NW_019105569.1	gene812	ExonS	607493	645193	PB.450.174|NW_019105569.1:589171-695989(-)|c155573/f1p354/4682.path1	PB.450.117|NW_019105569.1:589171-647085(-)|c83573/f1p68/2659.path1
NW_019105569.1	gene812	ExonS	589541	635974	PB.450.280|NW_019105569.1:589172-695989(-)|c151674/f1p195/4790.path1	PB.450.110|NW_019105569.1:589171-694113(-)|c76557/f1p150/2597.path1
NW_019105569.1	gene812	ExonS	594454	633988	PB.450.280|NW_019105569.1:589172-695989(-)|c151674/f1p195/4790.path1	PB.450.126|NW_019105569.1:589171-704274(-)|c103133/f1p314/3624.path1
NW_019105569.1	gene812	ExonS	589541	635974	PB.450.49|NW_019105569.1:589170-654738(-)|c18015/f3p2/4437.path1	PB.450.110|NW_019105569.1:589171-694113(-)|c76557/f1p150/2597.path1
NW_019105569.1	gene812	ExonS	594454	633988	PB.450.49|NW_019105569.1:589170-654738(-)|c18015/f3p2/4437.path1	PB.450.126|NW_019105569.1:589171-704274(-)|c103133/f1p314/3624.path1
NW_019105569.1	gene812	ExonS	589541	635974	PB.450.386|NW_019105569.1:589175-704296(-)|c142001/f1p76/4557.path1	PB.450.110|NW_019105569.1:589171-694113(-)|c76557/f1p150/2597.path1
NW_019105569.1	gene812	ExonS	589541	635974	PB.450.31|NW_019105569.1:589168-695989(-)|c157186/f1p296/4897.path1	PB.450.110|NW_019105569.1:589171-694113(-)|c76557/f1p150/2597.path1
NW_019105569.1	gene812	ExonS	607493	645193	PB.450.31|NW_019105569.1:589168-695989(-)|c157186/f1p296/4897.path1	PB.450.117|NW_019105569.1:589171-647085(-)|c83573/f1p68/2659.path1
NW_019105569.1	gene812	ExonS	589541	635975	rna1088	PB.450.110|NW_019105569.1:589171-694113(-)|c76557/f1p150/2597.path1
NW_019105569.1	gene812	ExonS	607493	645193	PB.450.32|NW_019105569.1:589168-695987(-)|c158270/f1p445/5203.path1	PB.450.117|NW_019105569.1:589171-647085(-)|c83573/f1p68/2659.path1
NW_019105569.1	gene812	ExonS	594454	633988	PB.450.358|NW_019105569.1:589173-659976(-)|c151175/f1p15/4743.path1	PB.450.126|NW_019105569.1:589171-704274(-)|c103133/f1p314/3624.path1
NW_019105569.1	gene812	ExonS	589541	635974	PB.450.358|NW_019105569.1:589173-659976(-)|c151175/f1p15/4743.path1	PB.450.110|NW_019105569.1:589171-694113(-)|c76557/f1p150/2597.path1
NW_019105569.1	gene812	ExonS	589541	635975	rna1089	PB.450.110|NW_019105569.1:589171-694113(-)|c76557/f1p150/2597.path1
NW_019105569.1	gene812	ExonS	594454	633988	PB.450.146|NW_019105569.1:589171-710257(-)|c135674/f1p16/4415.path1	PB.450.126|NW_019105569.1:589171-704274(-)|c103133/f1p314/3624.path1
NW_019105569.1	gene812	ExonS	589541	635974	PB.450.146|NW_019105569.1:589171-710257(-)|c135674/f1p16/4415.path1	PB.450.110|NW_019105569.1:589171-694113(-)|c76557/f1p150/2597.path1
NW_019105569.1	gene812	ExonS	589541	635974	PB.450.122|NW_019105569.1:589171-695989(-)|c104506/f1p148/3787.path1	PB.450.110|NW_019105569.1:589171-694113(-)|c76557/f1p150/2597.path1
NW_019105569.1	gene812	ExonS	589541	635974	PB.450.47|NW_019105569.1:589168-704248(-)|c169269/f1p232/4757.path1	PB.450.110|NW_019105569.1:589171-694113(-)|c76557/f1p150/2597.path1
NW_019105569.1	gene812	ExonS	611890	635974	PB.450.47|NW_019105569.1:589168-704248(-)|c169269/f1p232/4757.path1	PB.450.32|NW_019105569.1:589168-695987(-)|c158270/f1p445/5203.path1
NW_019105569.1	gene812	ExonS	589541	635974	PB.450.127|NW_019105569.1:589171-710257(-)|c103206/f1p145/3606.path1	PB.450.110|NW_019105569.1:589171-694113(-)|c76557/f1p150/2597.path1
NW_019105569.1	gene812	ExonS	594454	633988	PB.450.157|NW_019105569.1:589171-695990(-)|c147703/f1p343/4588.path1	PB.450.126|NW_019105569.1:589171-704274(-)|c103133/f1p314/3624.path1
NW_019105569.1	gene812	ExonS	589541	635974	PB.450.157|NW_019105569.1:589171-695990(-)|c147703/f1p343/4588.path1	PB.450.110|NW_019105569.1:589171-694113(-)|c76557/f1p150/2597.path1
NW_019105569.1	gene812	ExonS	589541	635974	PB.450.300|NW_019105569.1:589172-695989(-)|c158212/f1p90/6259.path1	PB.450.110|NW_019105569.1:589171-694113(-)|c76557/f1p150/2597.path1
NW_019105569.1	gene812	ExonS	594454	633988	PB.450.300|NW_019105569.1:589172-695989(-)|c158212/f1p90/6259.path1	PB.450.126|NW_019105569.1:589171-704274(-)|c103133/f1p314/3624.path1
NW_019105569.1	gene812	ExonS	607493	645193	PB.450.300|NW_019105569.1:589172-695989(-)|c158212/f1p90/6259.path1	PB.450.117|NW_019105569.1:589171-647085(-)|c83573/f1p68/2659.path1
NW_019105569.1	gene812	ExonS	589541	635974	PB.450.110|NW_019105569.1:589171-694113(-)|c76557/f1p150/2597.path1	PB.450.138|NW_019105569.1:589171-695989(-)|c132774/f1p393/4487.path1
NW_019105569.1	gene812	ExonS	589541	635974	PB.450.110|NW_019105569.1:589171-694113(-)|c76557/f1p150/2597.path1	PB.450.32|NW_019105569.1:589168-695987(-)|c158270/f1p445/5203.path1
NW_019105569.1	gene812	ExonS	589541	635974	PB.450.110|NW_019105569.1:589171-694113(-)|c76557/f1p150/2597.path1	PB.450.283|NW_019105569.1:589172-695989(-)|c153039/f1p289/4811.path1
NW_019105569.1	gene812	ExonS	589541	635974	PB.450.110|NW_019105569.1:589171-694113(-)|c76557/f1p150/2597.path1	PB.450.174|NW_019105569.1:589171-695989(-)|c155573/f1p354/4682.path1
NW_019105569.1	gene812	ExonS	589541	635974	PB.450.110|NW_019105569.1:589171-694113(-)|c76557/f1p150/2597.path1	PB.450.350|NW_019105569.1:589173-704274(-)|c132485/f1p152/4261.path1
NW_019105569.1	gene812	AltD	613427	656448	PB.450.385|NW_019105569.1:589175-695989(-)|c114617/f1p315/3862.path1	PB.450.281|NW_019105569.1:589172-704264(-)|c147303/f1p108/4566.path1
NW_019105569.1	gene812	AltD	695990	710238	PB.450.170|NW_019105569.1:589171-710257(-)|c155462/f1p126/4638.path1	PB.450.118|NW_019105569.1:589171-710257(-)|c81299/f1p155/2691.path1
NW_019105569.1	gene812	AltD	695990	710238	PB.450.170|NW_019105569.1:589171-710257(-)|c155462/f1p126/4638.path1	PB.450.208|NW_019105569.1:589171-710249(-)|c170185/f1p106/5402.path1
NW_019105569.1	gene812	AltD	695990	710238	rna1098	PB.450.170|NW_019105569.1:589171-710257(-)|c155462/f1p126/4638.path1
NW_019105569.1	gene812	AltD	695990	710196	rna1098	PB.450.208|NW_019105569.1:589171-710249(-)|c170185/f1p106/5402.path1
NW_019105569.1	gene812	AltD	695990	710196	rna1098	rna1105
NW_019105569.1	gene812	AltD	695990	710195	PB.450.208|NW_019105569.1:589171-710249(-)|c170185/f1p106/5402.path1	PB.450.118|NW_019105569.1:589171-710257(-)|c81299/f1p155/2691.path1
NW_019105569.1	gene812	AltD	695990	710195	rna1105	PB.450.118|NW_019105569.1:589171-710257(-)|c81299/f1p155/2691.path1
NW_019105569.1	gene812	AltA	589541	593530	rna1098	PB.450.302|NW_019105569.1:589172-695989(-)|c160870/f1p354/4916.path1
NW_019105569.1	gene812	AltA	594277	613346	PB.450.386|NW_019105569.1:589175-704296(-)|c142001/f1p76/4557.path1	PB.450.138|NW_019105569.1:589171-695989(-)|c132774/f1p393/4487.path1
NW_019105569.1	gene812	Other	613427	656448	PB.450.385|NW_019105569.1:589175-695989(-)|c114617/f1p315/3862.path1	PB.450.411|NW_019105569.1:612185-710257(-)|c140944/f1p366/4719.path1
NW_019105569.1	gene812	Other	596158	600239	PB.450.385|NW_019105569.1:589175-695989(-)|c114617/f1p315/3862.path1	PB.450.238|NW_019105569.1:589172-695989(-)|c83559/f1p42/2652.path1
NW_019105569.1	gene812	Other	607390	695747	PB.450.385|NW_019105569.1:589175-695989(-)|c114617/f1p315/3862.path1	PB.450.238|NW_019105569.1:589172-695989(-)|c83559/f1p42/2652.path1
NW_019105569.1	gene812	Other	613427	688992	PB.450.385|NW_019105569.1:589175-695989(-)|c114617/f1p315/3862.path1	PB.450.31|NW_019105569.1:589168-695989(-)|c157186/f1p296/4897.path1
NW_019105569.1	gene812	Other	607493	611877	PB.450.385|NW_019105569.1:589175-695989(-)|c114617/f1p315/3862.path1	PB.450.31|NW_019105569.1:589168-695989(-)|c157186/f1p296/4897.path1
NW_019105569.1	gene812	Other	601238	682235	PB.450.385|NW_019105569.1:589175-695989(-)|c114617/f1p315/3862.path1	PB.450.400|NW_019105569.1:589189-710255(-)|c79276/f1p263/2814.path1
NW_019105569.1	gene812	Other	613427	656448	PB.450.385|NW_019105569.1:589175-695989(-)|c114617/f1p315/3862.path1	PB.450.6|NW_019105569.1:589168-672803(-)|c169182/f1p109/5263.path1
NW_019105569.1	gene812	Other	656573	667157	PB.450.385|NW_019105569.1:589175-695989(-)|c114617/f1p315/3862.path1	PB.450.6|NW_019105569.1:589168-672803(-)|c169182/f1p109/5263.path1
NW_019105569.1	gene812	Other	602047	656448	PB.450.385|NW_019105569.1:589175-695989(-)|c114617/f1p315/3862.path1	PB.450.170|NW_019105569.1:589171-710257(-)|c155462/f1p126/4638.path1
NW_019105569.1	gene812	Other	613427	695689	PB.450.385|NW_019105569.1:589175-695989(-)|c114617/f1p315/3862.path1	PB.450.247|NW_019105569.1:589172-695989(-)|c107390/f1p197/3824.path1
NW_019105569.1	gene812	Other	596158	607326	PB.450.385|NW_019105569.1:589175-695989(-)|c114617/f1p315/3862.path1	PB.450.342|NW_019105569.1:589173-607474(-)|c30035/f1p61/1052.path1
NW_019105569.1	gene812	Other	613427	694063	PB.450.385|NW_019105569.1:589175-695989(-)|c114617/f1p315/3862.path1	PB.450.246|NW_019105569.1:589172-710257(-)|c104465/f1p54/3766.path1
NW_019105569.1	gene812	Other	613427	656448	PB.450.385|NW_019105569.1:589175-695989(-)|c114617/f1p315/3862.path1	PB.450.300|NW_019105569.1:589172-695989(-)|c158212/f1p90/6259.path1
NW_019105569.1	gene812	Other	607493	611866	PB.450.385|NW_019105569.1:589175-695989(-)|c114617/f1p315/3862.path1	PB.450.300|NW_019105569.1:589172-695989(-)|c158212/f1p90/6259.path1
NW_019105569.1	gene812	Other	613427	656448	PB.450.385|NW_019105569.1:589175-695989(-)|c114617/f1p315/3862.path1	PB.450.306|NW_019105569.1:589172-667234(-)|c161099/f1p43/4861.path1
NW_019105569.1	gene812	Other	596158	656448	PB.450.385|NW_019105569.1:589175-695989(-)|c114617/f1p315/3862.path1	PB.450.350|NW_019105569.1:589173-704274(-)|c132485/f1p152/4261.path1
NW_019105569.1	gene812	Other	656459	684848	PB.450.385|NW_019105569.1:589175-695989(-)|c114617/f1p315/3862.path1	PB.450.275|NW_019105569.1:589172-688978(-)|c152489/f1p14/4693.path1
NW_019105569.1	gene812	Other	656573	665054	PB.450.385|NW_019105569.1:589175-695989(-)|c114617/f1p315/3862.path1	PB.450.144|NW_019105569.1:589171-665073(-)|c154858/f1p388/4694.path1
NW_019105569.1	gene812	Other	594315	613346	PB.450.385|NW_019105569.1:589175-695989(-)|c114617/f1p315/3862.path1	PB.450.138|NW_019105569.1:589171-695989(-)|c132774/f1p393/4487.path1
NW_019105569.1	gene812	Other	600301	684920	PB.450.385|NW_019105569.1:589175-695989(-)|c114617/f1p315/3862.path1	PB.450.108|NW_019105569.1:589171-710257(-)|c64343/f1p78/2300.path1
NW_019105569.1	gene812	Other	600301	656448	PB.450.385|NW_019105569.1:589175-695989(-)|c114617/f1p315/3862.path1	PB.450.280|NW_019105569.1:589172-695989(-)|c151674/f1p195/4790.path1
NW_019105569.1	gene812	Other	596158	656448	PB.450.385|NW_019105569.1:589175-695989(-)|c114617/f1p315/3862.path1	PB.450.123|NW_019105569.1:589171-695731(-)|c109406/f1p375/3910.path1
NW_019105569.1	gene812	Other	602134	656512	PB.450.385|NW_019105569.1:589175-695989(-)|c114617/f1p315/3862.path1	PB.450.113|NW_019105569.1:589171-667182(-)|c73683/f1p184/2301.path1
NW_019105569.1	gene812	Other	600253	656448	PB.450.385|NW_019105569.1:589175-695989(-)|c114617/f1p315/3862.path1	PB.450.283|NW_019105569.1:589172-695989(-)|c153039/f1p289/4811.path1
NW_019105569.1	gene812	Other	594298	607359	PB.450.385|NW_019105569.1:589175-695989(-)|c114617/f1p315/3862.path1	PB.450.174|NW_019105569.1:589171-695989(-)|c155573/f1p354/4682.path1
NW_019105569.1	gene812	Other	613427	695953	PB.450.385|NW_019105569.1:589175-695989(-)|c114617/f1p315/3862.path1	PB.450.146|NW_019105569.1:589171-710257(-)|c135674/f1p16/4415.path1
NW_019105569.1	gene812	Other	607493	611836	PB.450.385|NW_019105569.1:589175-695989(-)|c114617/f1p315/3862.path1	PB.450.146|NW_019105569.1:589171-710257(-)|c135674/f1p16/4415.path1
NW_019105569.1	gene812	Other	600323	682235	PB.450.385|NW_019105569.1:589175-695989(-)|c114617/f1p315/3862.path1	PB.450.118|NW_019105569.1:589171-710257(-)|c81299/f1p155/2691.path1
NW_019105569.1	gene812	Other	607493	611845	PB.450.385|NW_019105569.1:589175-695989(-)|c114617/f1p315/3862.path1	PB.450.49|NW_019105569.1:589170-654738(-)|c18015/f3p2/4437.path1
NW_019105569.1	gene812	Other	606101	689037	PB.450.385|NW_019105569.1:589175-695989(-)|c114617/f1p315/3862.path1	PB.450.239|NW_019105569.1:589172-710257(-)|c84551/f1p270/2697.path1
NW_019105569.1	gene812	Other	613427	656448	PB.450.385|NW_019105569.1:589175-695989(-)|c114617/f1p315/3862.path1	PB.450.291|NW_019105569.1:589172-665050(-)|c156094/f1p3/4680.path1
NW_019105569.1	gene812	Other	594454	656448	PB.450.385|NW_019105569.1:589175-695989(-)|c114617/f1p315/3862.path1	PB.450.126|NW_019105569.1:589171-704274(-)|c103133/f1p314/3624.path1
NW_019105569.1	gene812	Other	602134	695734	PB.450.385|NW_019105569.1:589175-695989(-)|c114617/f1p315/3862.path1	PB.450.109|NW_019105569.1:589171-710257(-)|c66356/f1p41/2267.path1
NW_019105569.1	gene812	Other	613427	656448	PB.450.385|NW_019105569.1:589175-695989(-)|c114617/f1p315/3862.path1	PB.450.297|NW_019105569.1:589172-667283(-)|c159649/f1p23/4907.path1
NW_019105569.1	gene812	Other	589541	593530	PB.450.385|NW_019105569.1:589175-695989(-)|c114617/f1p315/3862.path1	PB.450.302|NW_019105569.1:589172-695989(-)|c160870/f1p354/4916.path1
NW_019105569.1	gene812	Other	613427	656448	PB.450.385|NW_019105569.1:589175-695989(-)|c114617/f1p315/3862.path1	PB.450.302|NW_019105569.1:589172-695989(-)|c160870/f1p354/4916.path1
NW_019105569.1	gene812	Other	656573	665125	PB.450.385|NW_019105569.1:589175-695989(-)|c114617/f1p315/3862.path1	PB.450.302|NW_019105569.1:589172-695989(-)|c160870/f1p354/4916.path1
NW_019105569.1	gene812	Other	589541	656448	PB.450.385|NW_019105569.1:589175-695989(-)|c114617/f1p315/3862.path1	PB.450.110|NW_019105569.1:589171-694113(-)|c76557/f1p150/2597.path1
NW_019105569.1	gene812	Other	596158	607321	PB.450.385|NW_019105569.1:589175-695989(-)|c114617/f1p315/3862.path1	PB.450.378|NW_019105569.1:589174-695989(-)|c164516/f1p351/5064.path1
NW_019105569.1	gene812	Other	611890	656448	PB.450.385|NW_019105569.1:589175-695989(-)|c114617/f1p315/3862.path1	PB.450.32|NW_019105569.1:589168-695987(-)|c158270/f1p445/5203.path1
NW_019105569.1	gene812	Other	606103	695734	PB.450.385|NW_019105569.1:589175-695989(-)|c114617/f1p315/3862.path1	PB.450.236|NW_019105569.1:589172-695989(-)|c70532/f1p245/2442.path1
NW_019105569.1	gene812	Other	596158	656448	PB.450.385|NW_019105569.1:589175-695989(-)|c114617/f1p315/3862.path1	PB.450.122|NW_019105569.1:589171-695989(-)|c104506/f1p148/3787.path1
NW_019105569.1	gene812	Other	613427	656448	PB.450.385|NW_019105569.1:589175-695989(-)|c114617/f1p315/3862.path1	PB.450.303|NW_019105569.1:589172-661550(-)|c163594/f1p286/4700.path1
NW_019105569.1	gene812	Other	613427	656448	PB.450.385|NW_019105569.1:589175-695989(-)|c114617/f1p315/3862.path1	PB.450.208|NW_019105569.1:589171-710249(-)|c170185/f1p106/5402.path1
NW_019105569.1	gene812	Other	656514	688915	PB.450.385|NW_019105569.1:589175-695989(-)|c114617/f1p315/3862.path1	PB.450.208|NW_019105569.1:589171-710249(-)|c170185/f1p106/5402.path1
NW_019105569.1	gene812	Other	602047	695747	PB.450.170|NW_019105569.1:589171-710257(-)|c155462/f1p126/4638.path1	PB.450.238|NW_019105569.1:589172-695989(-)|c83559/f1p42/2652.path1
NW_019105569.1	gene812	Other	651149	688992	PB.450.170|NW_019105569.1:589171-710257(-)|c155462/f1p126/4638.path1	PB.450.31|NW_019105569.1:589168-695989(-)|c157186/f1p296/4897.path1
NW_019105569.1	gene812	Other	602047	633988	PB.450.170|NW_019105569.1:589171-710257(-)|c155462/f1p126/4638.path1	PB.450.31|NW_019105569.1:589168-695989(-)|c157186/f1p296/4897.path1
NW_019105569.1	gene812	Other	601238	682235	PB.450.170|NW_019105569.1:589171-710257(-)|c155462/f1p126/4638.path1	PB.450.400|NW_019105569.1:589189-710255(-)|c79276/f1p263/2814.path1
NW_019105569.1	gene812	Other	602047	695689	PB.450.170|NW_019105569.1:589171-710257(-)|c155462/f1p126/4638.path1	PB.450.247|NW_019105569.1:589172-695989(-)|c107390/f1p197/3824.path1
NW_019105569.1	gene812	Other	602047	645296	PB.450.170|NW_019105569.1:589171-710257(-)|c155462/f1p126/4638.path1	PB.450.112|NW_019105569.1:589171-654736(-)|c74710/f1p89/2524.path1
NW_019105569.1	gene812	Other	602047	694063	PB.450.170|NW_019105569.1:589171-710257(-)|c155462/f1p126/4638.path1	PB.450.246|NW_019105569.1:589172-710257(-)|c104465/f1p54/3766.path1
NW_019105569.1	gene812	Other	648386	654663	PB.450.170|NW_019105569.1:589171-710257(-)|c155462/f1p126/4638.path1	PB.450.300|NW_019105569.1:589172-695989(-)|c158212/f1p90/6259.path1
NW_019105569.1	gene812	Other	602047	633988	PB.450.170|NW_019105569.1:589171-710257(-)|c155462/f1p126/4638.path1	PB.450.300|NW_019105569.1:589172-695989(-)|c158212/f1p90/6259.path1
NW_019105569.1	gene812	Other	636113	645253	PB.450.170|NW_019105569.1:589171-710257(-)|c155462/f1p126/4638.path1	PB.450.306|NW_019105569.1:589172-667234(-)|c161099/f1p43/4861.path1
NW_019105569.1	gene812	Other	602047	633988	PB.450.170|NW_019105569.1:589171-710257(-)|c155462/f1p126/4638.path1	PB.450.306|NW_019105569.1:589172-667234(-)|c161099/f1p43/4861.path1
NW_019105569.1	gene812	Other	600181	633988	PB.450.170|NW_019105569.1:589171-710257(-)|c155462/f1p126/4638.path1	PB.450.350|NW_019105569.1:589173-704274(-)|c132485/f1p152/4261.path1
NW_019105569.1	gene812	Other	594315	633988	PB.450.170|NW_019105569.1:589171-710257(-)|c155462/f1p126/4638.path1	PB.450.138|NW_019105569.1:589171-695989(-)|c132774/f1p393/4487.path1
NW_019105569.1	gene812	Other	600301	684920	PB.450.170|NW_019105569.1:589171-710257(-)|c155462/f1p126/4638.path1	PB.450.108|NW_019105569.1:589171-710257(-)|c64343/f1p78/2300.path1
NW_019105569.1	gene812	Other	600301	633988	PB.450.170|NW_019105569.1:589171-710257(-)|c155462/f1p126/4638.path1	PB.450.280|NW_019105569.1:589172-695989(-)|c151674/f1p195/4790.path1
NW_019105569.1	gene812	Other	600166	633988	PB.450.170|NW_019105569.1:589171-710257(-)|c155462/f1p126/4638.path1	PB.450.123|NW_019105569.1:589171-695731(-)|c109406/f1p375/3910.path1
NW_019105569.1	gene812	Other	602047	656512	PB.450.170|NW_019105569.1:589171-710257(-)|c155462/f1p126/4638.path1	PB.450.113|NW_019105569.1:589171-667182(-)|c73683/f1p184/2301.path1
NW_019105569.1	gene812	Other	600253	633988	PB.450.170|NW_019105569.1:589171-710257(-)|c155462/f1p126/4638.path1	PB.450.283|NW_019105569.1:589172-695989(-)|c153039/f1p289/4811.path1
NW_019105569.1	gene812	Other	594298	633988	PB.450.170|NW_019105569.1:589171-710257(-)|c155462/f1p126/4638.path1	PB.450.174|NW_019105569.1:589171-695989(-)|c155573/f1p354/4682.path1
NW_019105569.1	gene812	Other	600323	682235	PB.450.170|NW_019105569.1:589171-710257(-)|c155462/f1p126/4638.path1	PB.450.118|NW_019105569.1:589171-710257(-)|c81299/f1p155/2691.path1
NW_019105569.1	gene812	Other	602047	633988	PB.450.170|NW_019105569.1:589171-710257(-)|c155462/f1p126/4638.path1	PB.450.49|NW_019105569.1:589170-654738(-)|c18015/f3p2/4437.path1
NW_019105569.1	gene812	Other	602047	689037	PB.450.170|NW_019105569.1:589171-710257(-)|c155462/f1p126/4638.path1	PB.450.239|NW_019105569.1:589172-710257(-)|c84551/f1p270/2697.path1
NW_019105569.1	gene812	Other	636113	645275	PB.450.170|NW_019105569.1:589171-710257(-)|c155462/f1p126/4638.path1	PB.450.291|NW_019105569.1:589172-665050(-)|c156094/f1p3/4680.path1
NW_019105569.1	gene812	Other	602047	656448	PB.450.170|NW_019105569.1:589171-710257(-)|c155462/f1p126/4638.path1	PB.450.253|NW_019105569.1:589172-710257(-)|c132403/f1p328/4415.path1
NW_019105569.1	gene812	Other	602047	695734	PB.450.170|NW_019105569.1:589171-710257(-)|c155462/f1p126/4638.path1	PB.450.109|NW_019105569.1:589171-710257(-)|c66356/f1p41/2267.path1
NW_019105569.1	gene812	Other	602047	654667	PB.450.170|NW_019105569.1:589171-710257(-)|c155462/f1p126/4638.path1	PB.450.302|NW_019105569.1:589172-695989(-)|c160870/f1p354/4916.path1
NW_019105569.1	gene812	Other	636113	645266	PB.450.170|NW_019105569.1:589171-710257(-)|c155462/f1p126/4638.path1	PB.450.110|NW_019105569.1:589171-694113(-)|c76557/f1p150/2597.path1
NW_019105569.1	gene812	Other	602047	645193	PB.450.170|NW_019105569.1:589171-710257(-)|c155462/f1p126/4638.path1	PB.450.117|NW_019105569.1:589171-647085(-)|c83573/f1p68/2659.path1
NW_019105569.1	gene812	Other	597555	633988	PB.450.170|NW_019105569.1:589171-710257(-)|c155462/f1p126/4638.path1	PB.450.378|NW_019105569.1:589174-695989(-)|c164516/f1p351/5064.path1
NW_019105569.1	gene812	Other	602047	635974	PB.450.170|NW_019105569.1:589171-710257(-)|c155462/f1p126/4638.path1	PB.450.32|NW_019105569.1:589168-695987(-)|c158270/f1p445/5203.path1
NW_019105569.1	gene812	Other	602047	656439	PB.450.170|NW_019105569.1:589171-710257(-)|c155462/f1p126/4638.path1	PB.450.281|NW_019105569.1:589172-704264(-)|c147303/f1p108/4566.path1
NW_019105569.1	gene812	Other	602047	695734	PB.450.170|NW_019105569.1:589171-710257(-)|c155462/f1p126/4638.path1	PB.450.236|NW_019105569.1:589172-695989(-)|c70532/f1p245/2442.path1
NW_019105569.1	gene812	Other	596200	633988	PB.450.170|NW_019105569.1:589171-710257(-)|c155462/f1p126/4638.path1	PB.450.122|NW_019105569.1:589171-695989(-)|c104506/f1p148/3787.path1
NW_019105569.1	gene812	Other	636113	647043	PB.450.170|NW_019105569.1:589171-710257(-)|c155462/f1p126/4638.path1	PB.450.303|NW_019105569.1:589172-661550(-)|c163594/f1p286/4700.path1
NW_019105569.1	gene812	Other	602047	656449	PB.450.170|NW_019105569.1:589171-710257(-)|c155462/f1p126/4638.path1	PB.450.135|NW_019105569.1:589171-695989(-)|c132404/f1p365/4508.path1
NW_019105569.1	gene812	Other	594454	695747	PB.450.126|NW_019105569.1:589171-704274(-)|c103133/f1p314/3624.path1	PB.450.238|NW_019105569.1:589172-695989(-)|c83559/f1p42/2652.path1
NW_019105569.1	gene812	Other	651149	688992	PB.450.126|NW_019105569.1:589171-704274(-)|c103133/f1p314/3624.path1	PB.450.31|NW_019105569.1:589168-695989(-)|c157186/f1p296/4897.path1
NW_019105569.1	gene812	Other	594454	694063	PB.450.126|NW_019105569.1:589171-704274(-)|c103133/f1p314/3624.path1	PB.450.246|NW_019105569.1:589172-710257(-)|c104465/f1p54/3766.path1
NW_019105569.1	gene812	Other	656459	684848	PB.450.126|NW_019105569.1:589171-704274(-)|c103133/f1p314/3624.path1	PB.450.275|NW_019105569.1:589172-688978(-)|c152489/f1p14/4693.path1
NW_019105569.1	gene812	Other	594315	633988	PB.450.126|NW_019105569.1:589171-704274(-)|c103133/f1p314/3624.path1	PB.450.138|NW_019105569.1:589171-695989(-)|c132774/f1p393/4487.path1
NW_019105569.1	gene812	Other	594298	633988	PB.450.126|NW_019105569.1:589171-704274(-)|c103133/f1p314/3624.path1	PB.450.174|NW_019105569.1:589171-695989(-)|c155573/f1p354/4682.path1
NW_019105569.1	gene812	Other	594454	682235	PB.450.126|NW_019105569.1:589171-704274(-)|c103133/f1p314/3624.path1	PB.450.118|NW_019105569.1:589171-710257(-)|c81299/f1p155/2691.path1
NW_019105569.1	gene812	Other	594454	656448	PB.450.126|NW_019105569.1:589171-704274(-)|c103133/f1p314/3624.path1	PB.450.253|NW_019105569.1:589172-710257(-)|c132403/f1p328/4415.path1
NW_019105569.1	gene812	Other	594454	695734	PB.450.126|NW_019105569.1:589171-704274(-)|c103133/f1p314/3624.path1	PB.450.109|NW_019105569.1:589171-710257(-)|c66356/f1p41/2267.path1
NW_019105569.1	gene812	Other	594454	654667	PB.450.126|NW_019105569.1:589171-704274(-)|c103133/f1p314/3624.path1	PB.450.302|NW_019105569.1:589172-695989(-)|c160870/f1p354/4916.path1
NW_019105569.1	gene812	Other	594454	645193	PB.450.126|NW_019105569.1:589171-704274(-)|c103133/f1p314/3624.path1	PB.450.117|NW_019105569.1:589171-647085(-)|c83573/f1p68/2659.path1
NW_019105569.1	gene812	Other	594454	635974	PB.450.126|NW_019105569.1:589171-704274(-)|c103133/f1p314/3624.path1	PB.450.32|NW_019105569.1:589168-695987(-)|c158270/f1p445/5203.path1
NW_019105569.1	gene812	Other	594454	656439	PB.450.126|NW_019105569.1:589171-704274(-)|c103133/f1p314/3624.path1	PB.450.281|NW_019105569.1:589172-704264(-)|c147303/f1p108/4566.path1
NW_019105569.1	gene812	Other	594454	656449	PB.450.126|NW_019105569.1:589171-704274(-)|c103133/f1p314/3624.path1	PB.450.135|NW_019105569.1:589171-695989(-)|c132404/f1p365/4508.path1
NW_019105569.1	gene812	Other	594315	613346	PB.450.303|NW_019105569.1:589172-661550(-)|c163594/f1p286/4700.path1	PB.450.138|NW_019105569.1:589171-695989(-)|c132774/f1p393/4487.path1
NW_019105569.1	gene812	Other	636113	642312	PB.450.303|NW_019105569.1:589172-661550(-)|c163594/f1p286/4700.path1	PB.450.6|NW_019105569.1:589168-672803(-)|c169182/f1p109/5263.path1
NW_019105569.1	gene812	Other	600253	617484	PB.450.303|NW_019105569.1:589172-661550(-)|c163594/f1p286/4700.path1	PB.450.283|NW_019105569.1:589172-695989(-)|c153039/f1p289/4811.path1
NW_019105569.1	gene812	Other	607493	647043	PB.450.303|NW_019105569.1:589172-661550(-)|c163594/f1p286/4700.path1	PB.450.117|NW_019105569.1:589171-647085(-)|c83573/f1p68/2659.path1
NW_019105569.1	gene812	Other	596206	607326	PB.450.303|NW_019105569.1:589172-661550(-)|c163594/f1p286/4700.path1	PB.450.342|NW_019105569.1:589173-607474(-)|c30035/f1p61/1052.path1
NW_019105569.1	gene812	Other	607493	635974	PB.450.303|NW_019105569.1:589172-661550(-)|c163594/f1p286/4700.path1	PB.450.32|NW_019105569.1:589168-695987(-)|c158270/f1p445/5203.path1
NW_019105569.1	gene812	Other	636113	647043	PB.450.303|NW_019105569.1:589172-661550(-)|c163594/f1p286/4700.path1	PB.450.110|NW_019105569.1:589171-694113(-)|c76557/f1p150/2597.path1
NW_019105569.1	gene812	Other	594298	607359	PB.450.303|NW_019105569.1:589172-661550(-)|c163594/f1p286/4700.path1	PB.450.174|NW_019105569.1:589171-695989(-)|c155573/f1p354/4682.path1
NW_019105569.1	gene812	Other	636113	647043	PB.450.303|NW_019105569.1:589172-661550(-)|c163594/f1p286/4700.path1	PB.450.291|NW_019105569.1:589172-665050(-)|c156094/f1p3/4680.path1
NW_019105569.1	gene812	Other	600181	633988	PB.450.303|NW_019105569.1:589172-661550(-)|c163594/f1p286/4700.path1	PB.450.350|NW_019105569.1:589173-704274(-)|c132485/f1p152/4261.path1
NW_019105569.1	gene812	Other	614428	654667	PB.450.303|NW_019105569.1:589172-661550(-)|c163594/f1p286/4700.path1	PB.450.302|NW_019105569.1:589172-695989(-)|c160870/f1p354/4916.path1
NW_019105569.1	gene812	Other	613428	656449	PB.450.303|NW_019105569.1:589172-661550(-)|c163594/f1p286/4700.path1	PB.450.135|NW_019105569.1:589171-695989(-)|c132404/f1p365/4508.path1
NW_019105569.1	gene812	Other	600181	648322	PB.450.343|NW_019105569.1:589173-665085(-)|c56654/f1p37/2066.path1	PB.450.31|NW_019105569.1:589168-695989(-)|c157186/f1p296/4897.path1
NW_019105569.1	gene812	Other	600181	648322	PB.450.343|NW_019105569.1:589173-665085(-)|c56654/f1p37/2066.path1	PB.450.144|NW_019105569.1:589171-665073(-)|c154858/f1p388/4694.path1
NW_019105569.1	gene812	Other	593611	648322	PB.450.343|NW_019105569.1:589173-665085(-)|c56654/f1p37/2066.path1	PB.450.240|NW_019105569.1:589172-710257(-)|c90572/f1p411/3045.path1
NW_019105569.1	gene812	Other	600181	648322	PB.450.343|NW_019105569.1:589173-665085(-)|c56654/f1p37/2066.path1	PB.450.170|NW_019105569.1:589171-710257(-)|c155462/f1p126/4638.path1
NW_019105569.1	gene812	Other	600181	648322	PB.450.343|NW_019105569.1:589173-665085(-)|c56654/f1p37/2066.path1	PB.450.112|NW_019105569.1:589171-654736(-)|c74710/f1p89/2524.path1
NW_019105569.1	gene812	Other	600181	648322	PB.450.343|NW_019105569.1:589173-665085(-)|c56654/f1p37/2066.path1	PB.450.300|NW_019105569.1:589172-695989(-)|c158212/f1p90/6259.path1
NW_019105569.1	gene812	Other	596158	656448	PB.450.343|NW_019105569.1:589173-665085(-)|c56654/f1p37/2066.path1	PB.450.385|NW_019105569.1:589175-695989(-)|c114617/f1p315/3862.path1
NW_019105569.1	gene812	Other	600181	656449	PB.450.343|NW_019105569.1:589173-665085(-)|c56654/f1p37/2066.path1	PB.450.135|NW_019105569.1:589171-695989(-)|c132404/f1p365/4508.path1
NW_019105569.1	gene812	Other	600181	648322	PB.450.343|NW_019105569.1:589173-665085(-)|c56654/f1p37/2066.path1	PB.450.275|NW_019105569.1:589172-688978(-)|c152489/f1p14/4693.path1
NW_019105569.1	gene812	Other	594315	648322	PB.450.343|NW_019105569.1:589173-665085(-)|c56654/f1p37/2066.path1	PB.450.138|NW_019105569.1:589171-695989(-)|c132774/f1p393/4487.path1
NW_019105569.1	gene812	Other	589474	598987	PB.450.343|NW_019105569.1:589173-665085(-)|c56654/f1p37/2066.path1	PB.450.70|NW_019105569.1:589170-694033(-)|c160659/f1p516/4845.path1
NW_019105569.1	gene812	Other	600181	648322	PB.450.343|NW_019105569.1:589173-665085(-)|c56654/f1p37/2066.path1	PB.450.70|NW_019105569.1:589170-694033(-)|c160659/f1p516/4845.path1
NW_019105569.1	gene812	Other	600166	648322	PB.450.343|NW_019105569.1:589173-665085(-)|c56654/f1p37/2066.path1	PB.450.123|NW_019105569.1:589171-695731(-)|c109406/f1p375/3910.path1
NW_019105569.1	gene812	Other	600181	656512	PB.450.343|NW_019105569.1:589173-665085(-)|c56654/f1p37/2066.path1	PB.450.113|NW_019105569.1:589171-667182(-)|c73683/f1p184/2301.path1
NW_019105569.1	gene812	Other	594298	648322	PB.450.343|NW_019105569.1:589173-665085(-)|c56654/f1p37/2066.path1	PB.450.174|NW_019105569.1:589171-695989(-)|c155573/f1p354/4682.path1
NW_019105569.1	gene812	Other	600181	648322	PB.450.343|NW_019105569.1:589173-665085(-)|c56654/f1p37/2066.path1	PB.450.146|NW_019105569.1:589171-710257(-)|c135674/f1p16/4415.path1
NW_019105569.1	gene812	Other	593618	656415	PB.450.343|NW_019105569.1:589173-665085(-)|c56654/f1p37/2066.path1	PB.450.344|NW_019105569.1:589173-710257(-)|c69155/f1p120/2361.path1
NW_019105569.1	gene812	Other	600181	648322	PB.450.343|NW_019105569.1:589173-665085(-)|c56654/f1p37/2066.path1	PB.450.49|NW_019105569.1:589170-654738(-)|c18015/f3p2/4437.path1
NW_019105569.1	gene812	Other	600181	648322	PB.450.343|NW_019105569.1:589173-665085(-)|c56654/f1p37/2066.path1	PB.450.283|NW_019105569.1:589172-695989(-)|c153039/f1p289/4811.path1
NW_019105569.1	gene812	Other	600181	648322	PB.450.343|NW_019105569.1:589173-665085(-)|c56654/f1p37/2066.path1	PB.450.291|NW_019105569.1:589172-665050(-)|c156094/f1p3/4680.path1
NW_019105569.1	gene812	Other	594454	648322	PB.450.343|NW_019105569.1:589173-665085(-)|c56654/f1p37/2066.path1	PB.450.126|NW_019105569.1:589171-704274(-)|c103133/f1p314/3624.path1
NW_019105569.1	gene812	Other	600181	656448	PB.450.343|NW_019105569.1:589173-665085(-)|c56654/f1p37/2066.path1	PB.450.253|NW_019105569.1:589172-710257(-)|c132403/f1p328/4415.path1
NW_019105569.1	gene812	Other	589541	648322	PB.450.343|NW_019105569.1:589173-665085(-)|c56654/f1p37/2066.path1	PB.450.110|NW_019105569.1:589171-694113(-)|c76557/f1p150/2597.path1
NW_019105569.1	gene812	Other	600181	648322	PB.450.343|NW_019105569.1:589173-665085(-)|c56654/f1p37/2066.path1	PB.450.306|NW_019105569.1:589172-667234(-)|c161099/f1p43/4861.path1
NW_019105569.1	gene812	Other	600181	664989	PB.450.343|NW_019105569.1:589173-665085(-)|c56654/f1p37/2066.path1	PB.450.128|NW_019105569.1:589171-695989(-)|c110900/f1p434/4168.path1
NW_019105569.1	gene812	Other	600181	648322	PB.450.343|NW_019105569.1:589173-665085(-)|c56654/f1p37/2066.path1	PB.450.280|NW_019105569.1:589172-695989(-)|c151674/f1p195/4790.path1
NW_019105569.1	gene812	Other	597555	648322	PB.450.343|NW_019105569.1:589173-665085(-)|c56654/f1p37/2066.path1	PB.450.378|NW_019105569.1:589174-695989(-)|c164516/f1p351/5064.path1
NW_019105569.1	gene812	Other	600181	648322	PB.450.343|NW_019105569.1:589173-665085(-)|c56654/f1p37/2066.path1	PB.450.32|NW_019105569.1:589168-695987(-)|c158270/f1p445/5203.path1
NW_019105569.1	gene812	Other	600181	656439	PB.450.343|NW_019105569.1:589173-665085(-)|c56654/f1p37/2066.path1	PB.450.281|NW_019105569.1:589172-704264(-)|c147303/f1p108/4566.path1
NW_019105569.1	gene812	Other	596200	648322	PB.450.343|NW_019105569.1:589173-665085(-)|c56654/f1p37/2066.path1	PB.450.122|NW_019105569.1:589171-695989(-)|c104506/f1p148/3787.path1
NW_019105569.1	gene812	Other	600181	648322	PB.450.343|NW_019105569.1:589173-665085(-)|c56654/f1p37/2066.path1	PB.450.303|NW_019105569.1:589172-661550(-)|c163594/f1p286/4700.path1
NW_019105569.1	gene812	Other	600181	654667	PB.450.343|NW_019105569.1:589173-665085(-)|c56654/f1p37/2066.path1	PB.450.302|NW_019105569.1:589172-695989(-)|c160870/f1p354/4916.path1
NW_019105569.1	gene812	Other	600181	648322	PB.450.343|NW_019105569.1:589173-665085(-)|c56654/f1p37/2066.path1	PB.450.208|NW_019105569.1:589171-710249(-)|c170185/f1p106/5402.path1
NW_019105569.1	gene812	Other	600166	628906	PB.450.123|NW_019105569.1:589171-695731(-)|c109406/f1p375/3910.path1	PB.450.31|NW_019105569.1:589168-695989(-)|c157186/f1p296/4897.path1
NW_019105569.1	gene812	Other	600166	682235	PB.450.123|NW_019105569.1:589171-695731(-)|c109406/f1p375/3910.path1	PB.450.400|NW_019105569.1:589189-710255(-)|c79276/f1p263/2814.path1
NW_019105569.1	gene812	Other	600166	695689	PB.450.123|NW_019105569.1:589171-695731(-)|c109406/f1p375/3910.path1	PB.450.247|NW_019105569.1:589172-695989(-)|c107390/f1p197/3824.path1
NW_019105569.1	gene812	Other	600166	645296	PB.450.123|NW_019105569.1:589171-695731(-)|c109406/f1p375/3910.path1	PB.450.112|NW_019105569.1:589171-654736(-)|c74710/f1p89/2524.path1
NW_019105569.1	gene812	Other	600166	694063	PB.450.123|NW_019105569.1:589171-695731(-)|c109406/f1p375/3910.path1	PB.450.246|NW_019105569.1:589172-710257(-)|c104465/f1p54/3766.path1
NW_019105569.1	gene812	Other	600166	628906	PB.450.123|NW_019105569.1:589171-695731(-)|c109406/f1p375/3910.path1	PB.450.300|NW_019105569.1:589172-695989(-)|c158212/f1p90/6259.path1
NW_019105569.1	gene812	Other	600166	628906	PB.450.123|NW_019105569.1:589171-695731(-)|c109406/f1p375/3910.path1	PB.450.306|NW_019105569.1:589172-667234(-)|c161099/f1p43/4861.path1
NW_019105569.1	gene812	Other	600166	633988	PB.450.123|NW_019105569.1:589171-695731(-)|c109406/f1p375/3910.path1	PB.450.350|NW_019105569.1:589173-704274(-)|c132485/f1p152/4261.path1
NW_019105569.1	gene812	Other	594315	628906	PB.450.123|NW_019105569.1:589171-695731(-)|c109406/f1p375/3910.path1	PB.450.138|NW_019105569.1:589171-695989(-)|c132774/f1p393/4487.path1
NW_019105569.1	gene812	Other	600166	684920	PB.450.123|NW_019105569.1:589171-695731(-)|c109406/f1p375/3910.path1	PB.450.108|NW_019105569.1:589171-710257(-)|c64343/f1p78/2300.path1
NW_019105569.1	gene812	Other	600166	656512	PB.450.123|NW_019105569.1:589171-695731(-)|c109406/f1p375/3910.path1	PB.450.113|NW_019105569.1:589171-667182(-)|c73683/f1p184/2301.path1
NW_019105569.1	gene812	Other	600166	628906	PB.450.123|NW_019105569.1:589171-695731(-)|c109406/f1p375/3910.path1	PB.450.283|NW_019105569.1:589172-695989(-)|c153039/f1p289/4811.path1
NW_019105569.1	gene812	Other	594298	628906	PB.450.123|NW_019105569.1:589171-695731(-)|c109406/f1p375/3910.path1	PB.450.174|NW_019105569.1:589171-695989(-)|c155573/f1p354/4682.path1
NW_019105569.1	gene812	Other	600166	682235	PB.450.123|NW_019105569.1:589171-695731(-)|c109406/f1p375/3910.path1	PB.450.118|NW_019105569.1:589171-710257(-)|c81299/f1p155/2691.path1
NW_019105569.1	gene812	Other	600166	628906	PB.450.123|NW_019105569.1:589171-695731(-)|c109406/f1p375/3910.path1	PB.450.49|NW_019105569.1:589170-654738(-)|c18015/f3p2/4437.path1
NW_019105569.1	gene812	Other	600166	689037	PB.450.123|NW_019105569.1:589171-695731(-)|c109406/f1p375/3910.path1	PB.450.239|NW_019105569.1:589172-710257(-)|c84551/f1p270/2697.path1
NW_019105569.1	gene812	Other	600166	656448	PB.450.123|NW_019105569.1:589171-695731(-)|c109406/f1p375/3910.path1	PB.450.253|NW_019105569.1:589172-710257(-)|c132403/f1p328/4415.path1
NW_019105569.1	gene812	Other	600166	654667	PB.450.123|NW_019105569.1:589171-695731(-)|c109406/f1p375/3910.path1	PB.450.302|NW_019105569.1:589172-695989(-)|c160870/f1p354/4916.path1
NW_019105569.1	gene812	Other	600166	645193	PB.450.123|NW_019105569.1:589171-695731(-)|c109406/f1p375/3910.path1	PB.450.117|NW_019105569.1:589171-647085(-)|c83573/f1p68/2659.path1
NW_019105569.1	gene812	Other	597555	628906	PB.450.123|NW_019105569.1:589171-695731(-)|c109406/f1p375/3910.path1	PB.450.378|NW_019105569.1:589174-695989(-)|c164516/f1p351/5064.path1
NW_019105569.1	gene812	Other	600166	635974	PB.450.123|NW_019105569.1:589171-695731(-)|c109406/f1p375/3910.path1	PB.450.32|NW_019105569.1:589168-695987(-)|c158270/f1p445/5203.path1
NW_019105569.1	gene812	Other	600166	656439	PB.450.123|NW_019105569.1:589171-695731(-)|c109406/f1p375/3910.path1	PB.450.281|NW_019105569.1:589172-704264(-)|c147303/f1p108/4566.path1
NW_019105569.1	gene812	Other	596200	628906	PB.450.123|NW_019105569.1:589171-695731(-)|c109406/f1p375/3910.path1	PB.450.122|NW_019105569.1:589171-695989(-)|c104506/f1p148/3787.path1
NW_019105569.1	gene812	Other	600166	656449	PB.450.123|NW_019105569.1:589171-695731(-)|c109406/f1p375/3910.path1	PB.450.135|NW_019105569.1:589171-695989(-)|c132404/f1p365/4508.path1
NW_019105569.1	gene812	Other	594315	695747	PB.450.238|NW_019105569.1:589172-695989(-)|c83559/f1p42/2652.path1	PB.450.138|NW_019105569.1:589171-695989(-)|c132774/f1p393/4487.path1
NW_019105569.1	gene812	Other	607390	695747	PB.450.238|NW_019105569.1:589172-695989(-)|c83559/f1p42/2652.path1	PB.450.32|NW_019105569.1:589168-695987(-)|c158270/f1p445/5203.path1
NW_019105569.1	gene812	Other	600253	695747	PB.450.238|NW_019105569.1:589172-695989(-)|c83559/f1p42/2652.path1	PB.450.283|NW_019105569.1:589172-695989(-)|c153039/f1p289/4811.path1
NW_019105569.1	gene812	Other	607390	695747	PB.450.238|NW_019105569.1:589172-695989(-)|c83559/f1p42/2652.path1	PB.450.246|NW_019105569.1:589172-710257(-)|c104465/f1p54/3766.path1
NW_019105569.1	gene812	Other	607390	695747	PB.450.238|NW_019105569.1:589172-695989(-)|c83559/f1p42/2652.path1	PB.450.253|NW_019105569.1:589172-710257(-)|c132403/f1p328/4415.path1
NW_019105569.1	gene812	Other	602134	695747	PB.450.238|NW_019105569.1:589172-695989(-)|c83559/f1p42/2652.path1	PB.450.109|NW_019105569.1:589171-710257(-)|c66356/f1p41/2267.path1
NW_019105569.1	gene812	Other	607390	695747	PB.450.238|NW_019105569.1:589172-695989(-)|c83559/f1p42/2652.path1	PB.450.174|NW_019105569.1:589171-695989(-)|c155573/f1p354/4682.path1
NW_019105569.1	gene812	Other	600181	695747	PB.450.238|NW_019105569.1:589172-695989(-)|c83559/f1p42/2652.path1	PB.450.350|NW_019105569.1:589173-704274(-)|c132485/f1p152/4261.path1
NW_019105569.1	gene812	Other	607390	695747	PB.450.238|NW_019105569.1:589172-695989(-)|c83559/f1p42/2652.path1	PB.450.302|NW_019105569.1:589172-695989(-)|c160870/f1p354/4916.path1
NW_019105569.1	gene812	Other	607390	695747	PB.450.238|NW_019105569.1:589172-695989(-)|c83559/f1p42/2652.path1	PB.450.135|NW_019105569.1:589171-695989(-)|c132404/f1p365/4508.path1
NW_019105569.1	gene812	Other	597555	607321	PB.450.378|NW_019105569.1:589174-695989(-)|c164516/f1p351/5064.path1	PB.450.238|NW_019105569.1:589172-695989(-)|c83559/f1p42/2652.path1
NW_019105569.1	gene812	Other	607390	695747	PB.450.378|NW_019105569.1:589174-695989(-)|c164516/f1p351/5064.path1	PB.450.238|NW_019105569.1:589172-695989(-)|c83559/f1p42/2652.path1
NW_019105569.1	gene812	Other	597555	682235	PB.450.378|NW_019105569.1:589174-695989(-)|c164516/f1p351/5064.path1	PB.450.400|NW_019105569.1:589189-710255(-)|c79276/f1p263/2814.path1
NW_019105569.1	gene812	Other	628773	695689	PB.450.378|NW_019105569.1:589174-695989(-)|c164516/f1p351/5064.path1	PB.450.247|NW_019105569.1:589172-695989(-)|c107390/f1p197/3824.path1
NW_019105569.1	gene812	Other	596206	607326	PB.450.378|NW_019105569.1:589174-695989(-)|c164516/f1p351/5064.path1	PB.450.342|NW_019105569.1:589173-607474(-)|c30035/f1p61/1052.path1
NW_019105569.1	gene812	Other	597555	645296	PB.450.378|NW_019105569.1:589174-695989(-)|c164516/f1p351/5064.path1	PB.450.112|NW_019105569.1:589171-654736(-)|c74710/f1p89/2524.path1
NW_019105569.1	gene812	Other	617486	694063	PB.450.378|NW_019105569.1:589174-695989(-)|c164516/f1p351/5064.path1	PB.450.246|NW_019105569.1:589172-710257(-)|c104465/f1p54/3766.path1
NW_019105569.1	gene812	Other	597555	633988	PB.450.378|NW_019105569.1:589174-695989(-)|c164516/f1p351/5064.path1	PB.450.350|NW_019105569.1:589173-704274(-)|c132485/f1p152/4261.path1
NW_019105569.1	gene812	Other	594315	613346	PB.450.378|NW_019105569.1:589174-695989(-)|c164516/f1p351/5064.path1	PB.450.138|NW_019105569.1:589171-695989(-)|c132774/f1p393/4487.path1
NW_019105569.1	gene812	Other	597555	684920	PB.450.378|NW_019105569.1:589174-695989(-)|c164516/f1p351/5064.path1	PB.450.108|NW_019105569.1:589171-710257(-)|c64343/f1p78/2300.path1
NW_019105569.1	gene812	Other	597555	617484	PB.450.378|NW_019105569.1:589174-695989(-)|c164516/f1p351/5064.path1	PB.450.283|NW_019105569.1:589172-695989(-)|c153039/f1p289/4811.path1
NW_019105569.1	gene812	Other	594298	607359	PB.450.378|NW_019105569.1:589174-695989(-)|c164516/f1p351/5064.path1	PB.450.174|NW_019105569.1:589171-695989(-)|c155573/f1p354/4682.path1
NW_019105569.1	gene812	Other	597555	682235	PB.450.378|NW_019105569.1:589174-695989(-)|c164516/f1p351/5064.path1	PB.450.118|NW_019105569.1:589171-710257(-)|c81299/f1p155/2691.path1
NW_019105569.1	gene812	Other	597555	689037	PB.450.378|NW_019105569.1:589174-695989(-)|c164516/f1p351/5064.path1	PB.450.239|NW_019105569.1:589172-710257(-)|c84551/f1p270/2697.path1
NW_019105569.1	gene812	Other	597555	695734	PB.450.378|NW_019105569.1:589174-695989(-)|c164516/f1p351/5064.path1	PB.450.109|NW_019105569.1:589171-710257(-)|c66356/f1p41/2267.path1
NW_019105569.1	gene812	Other	614428	654667	PB.450.378|NW_019105569.1:589174-695989(-)|c164516/f1p351/5064.path1	PB.450.302|NW_019105569.1:589172-695989(-)|c160870/f1p354/4916.path1
NW_019105569.1	gene812	Other	613427	656439	PB.450.378|NW_019105569.1:589174-695989(-)|c164516/f1p351/5064.path1	PB.450.281|NW_019105569.1:589172-704264(-)|c147303/f1p108/4566.path1
NW_019105569.1	gene812	Other	596200	628729	PB.450.378|NW_019105569.1:589174-695989(-)|c164516/f1p351/5064.path1	PB.450.122|NW_019105569.1:589171-695989(-)|c104506/f1p148/3787.path1
NW_019105569.1	gene812	Other	613428	656449	PB.450.378|NW_019105569.1:589174-695989(-)|c164516/f1p351/5064.path1	PB.450.135|NW_019105569.1:589171-695989(-)|c132404/f1p365/4508.path1
NW_019105569.1	gene812	Other	607390	695747	rna1098	PB.450.238|NW_019105569.1:589172-695989(-)|c83559/f1p42/2652.path1
NW_019105569.1	gene812	Other	656573	665054	rna1098	PB.450.144|NW_019105569.1:589171-665073(-)|c154858/f1p388/4694.path1
NW_019105569.1	gene812	Other	602047	633989	rna1098	PB.450.170|NW_019105569.1:589171-710257(-)|c155462/f1p126/4638.path1
NW_019105569.1	gene812	Other	642281	647044	rna1098	PB.450.110|NW_019105569.1:589171-694113(-)|c76557/f1p150/2597.path1
NW_019105569.1	gene812	Other	594277	613347	rna1098	PB.450.386|NW_019105569.1:589175-704296(-)|c142001/f1p76/4557.path1
NW_019105569.1	gene812	Other	594315	613347	rna1098	PB.450.138|NW_019105569.1:589171-695989(-)|c132774/f1p393/4487.path1
NW_019105569.1	gene812	Other	628773	695690	rna1098	PB.450.247|NW_019105569.1:589172-695989(-)|c107390/f1p197/3824.path1
NW_019105569.1	gene812	Other	610838	613347	rna1098	PB.450.358|NW_019105569.1:589173-659976(-)|c151175/f1p15/4743.path1
NW_019105569.1	gene812	Other	600253	617484	rna1098	PB.450.283|NW_019105569.1:589172-695989(-)|c153039/f1p289/4811.path1
NW_019105569.1	gene812	Other	617486	694063	rna1098	PB.450.246|NW_019105569.1:589172-710257(-)|c104465/f1p54/3766.path1
NW_019105569.1	gene812	Other	607493	635975	rna1098	PB.450.32|NW_019105569.1:589168-695987(-)|c158270/f1p445/5203.path1
NW_019105569.1	gene812	Other	606103	695734	rna1098	PB.450.236|NW_019105569.1:589172-695989(-)|c70532/f1p245/2442.path1
NW_019105569.1	gene812	Other	607493	688916	rna1098	PB.450.121|NW_019105569.1:589171-695989(-)|c92624/f1p97/3205.path1
NW_019105569.1	gene812	Other	656573	667158	rna1098	PB.450.6|NW_019105569.1:589168-672803(-)|c169182/f1p109/5263.path1
NW_019105569.1	gene812	Other	656514	688916	rna1098	PB.450.208|NW_019105569.1:589171-710249(-)|c170185/f1p106/5402.path1
NW_019105569.1	gene812	Other	600166	628906	rna1098	PB.450.123|NW_019105569.1:589171-695731(-)|c109406/f1p375/3910.path1
NW_019105569.1	gene812	Other	602134	656512	rna1098	PB.450.113|NW_019105569.1:589171-667182(-)|c73683/f1p184/2301.path1
NW_019105569.1	gene812	Other	594438	648376	rna1098	PB.450.242|NW_019105569.1:589172-695985(-)|c90176/f1p250/2944.path1
NW_019105569.1	gene812	Other	651164	688987	rna1098	PB.450.143|NW_019105569.1:589171-694108(-)|c133206/f1p96/4458.path1
NW_019105569.1	gene812	Other	613427	656448	rna1098	PB.450.253|NW_019105569.1:589172-710257(-)|c132403/f1p328/4415.path1
NW_019105569.1	gene812	Other	602134	695734	rna1098	PB.450.109|NW_019105569.1:589171-710257(-)|c66356/f1p41/2267.path1
NW_019105569.1	gene812	Other	656573	665125	rna1098	PB.450.302|NW_019105569.1:589172-695989(-)|c160870/f1p354/4916.path1
NW_019105569.1	gene812	Other	614428	654667	rna1098	PB.450.302|NW_019105569.1:589172-695989(-)|c160870/f1p354/4916.path1
NW_019105569.1	gene812	Other	607493	647044	rna1098	PB.450.117|NW_019105569.1:589171-647085(-)|c83573/f1p68/2659.path1
NW_019105569.1	gene812	Other	597555	607321	rna1098	PB.450.378|NW_019105569.1:589174-695989(-)|c164516/f1p351/5064.path1
NW_019105569.1	gene812	Other	656466	695914	rna1098	PB.450.149|NW_019105569.1:589171-710257(-)|c139691/f1p29/4596.path1
NW_019105569.1	gene812	Other	656410	695903	rna1098	PB.450.268|NW_019105569.1:589172-695989(-)|c140139/f1p27/4550.path1
NW_019105569.1	gene812	Other	642293	647044	rna1098	PB.450.291|NW_019105569.1:589172-665050(-)|c156094/f1p3/4680.path1
NW_019105569.1	gene812	Other	597666	614436	rna1098	PB.450.157|NW_019105569.1:589171-695990(-)|c147703/f1p343/4588.path1
NW_019105569.1	gene812	Other	601238	682236	rna1098	PB.450.400|NW_019105569.1:589189-710255(-)|c79276/f1p263/2814.path1
NW_019105569.1	gene812	Other	606079	647044	rna1098	PB.450.112|NW_019105569.1:589171-654736(-)|c74710/f1p89/2524.path1
NW_019105569.1	gene812	Other	610841	613347	rna1098	PB.450.300|NW_019105569.1:589172-695989(-)|c158212/f1p90/6259.path1
NW_019105569.1	gene812	Other	648386	654663	rna1098	PB.450.300|NW_019105569.1:589172-695989(-)|c158212/f1p90/6259.path1
NW_019105569.1	gene812	Other	636113	647044	rna1098	PB.450.306|NW_019105569.1:589172-667234(-)|c161099/f1p43/4861.path1
NW_019105569.1	gene812	Other	594346	613347	rna1098	PB.450.47|NW_019105569.1:589168-704248(-)|c169269/f1p232/4757.path1
NW_019105569.1	gene812	Other	600301	684920	rna1098	PB.450.108|NW_019105569.1:589171-710257(-)|c64343/f1p78/2300.path1
NW_019105569.1	gene812	Other	593611	635993	rna1098	PB.450.240|NW_019105569.1:589172-710257(-)|c90572/f1p411/3045.path1
NW_019105569.1	gene812	Other	594298	607359	rna1098	PB.450.174|NW_019105569.1:589171-695989(-)|c155573/f1p354/4682.path1
NW_019105569.1	gene812	Other	600181	648323	rna1098	PB.450.343|NW_019105569.1:589173-665085(-)|c56654/f1p37/2066.path1
NW_019105569.1	gene812	Other	593618	656415	rna1098	PB.450.344|NW_019105569.1:589173-710257(-)|c69155/f1p120/2361.path1
NW_019105569.1	gene812	Other	610817	613347	rna1098	PB.450.49|NW_019105569.1:589170-654738(-)|c18015/f3p2/4437.path1
NW_019105569.1	gene812	Other	606101	689037	rna1098	PB.450.239|NW_019105569.1:589172-710257(-)|c84551/f1p270/2697.path1
NW_019105569.1	gene812	Other	613427	656439	rna1098	PB.450.281|NW_019105569.1:589172-704264(-)|c147303/f1p108/4566.path1
NW_019105569.1	gene812	Other	610852	613347	rna1098	PB.450.31|NW_019105569.1:589168-695989(-)|c157186/f1p296/4897.path1
NW_019105569.1	gene812	Other	651149	688992	rna1098	PB.450.31|NW_019105569.1:589168-695989(-)|c157186/f1p296/4897.path1
NW_019105569.1	gene812	Other	594412	628818	rna1098	PB.450.127|NW_019105569.1:589171-710257(-)|c103206/f1p145/3606.path1
NW_019105569.1	gene812	Other	596206	607326	rna1098	PB.450.342|NW_019105569.1:589173-607474(-)|c30035/f1p61/1052.path1
NW_019105569.1	gene812	Other	607481	664990	rna1098	PB.450.128|NW_019105569.1:589171-695989(-)|c110900/f1p434/4168.path1
NW_019105569.1	gene812	Other	600181	633989	rna1098	PB.450.350|NW_019105569.1:589173-704274(-)|c132485/f1p152/4261.path1
NW_019105569.1	gene812	Other	589474	598987	rna1098	PB.450.70|NW_019105569.1:589170-694033(-)|c160659/f1p516/4845.path1
NW_019105569.1	gene812	Other	596158	600239	rna1098	PB.450.385|NW_019105569.1:589175-695989(-)|c114617/f1p315/3862.path1
NW_019105569.1	gene812	Other	654675	695953	rna1098	PB.450.146|NW_019105569.1:589171-710257(-)|c135674/f1p16/4415.path1
NW_019105569.1	gene812	Other	610809	613347	rna1098	PB.450.146|NW_019105569.1:589171-710257(-)|c135674/f1p16/4415.path1
NW_019105569.1	gene812	Other	600323	682236	rna1098	PB.450.118|NW_019105569.1:589171-710257(-)|c81299/f1p155/2691.path1
NW_019105569.1	gene812	Other	613428	656449	rna1098	PB.450.135|NW_019105569.1:589171-695989(-)|c132404/f1p365/4508.path1
NW_019105569.1	gene812	Other	600301	616025	rna1098	PB.450.280|NW_019105569.1:589172-695989(-)|c151674/f1p195/4790.path1
NW_019105569.1	gene812	Other	656459	684849	rna1098	PB.450.275|NW_019105569.1:589172-688978(-)|c152489/f1p14/4693.path1
NW_019105569.1	gene812	Other	596200	628730	rna1098	PB.450.122|NW_019105569.1:589171-695989(-)|c104506/f1p148/3787.path1
NW_019105569.1	gene812	Other	636113	642312	rna1098	PB.450.303|NW_019105569.1:589172-661550(-)|c163594/f1p286/4700.path1
NW_019105569.1	gene812	Other	607390	695747	rna1091	PB.450.238|NW_019105569.1:589172-695989(-)|c83559/f1p42/2652.path1
NW_019105569.1	gene812	Other	602047	633989	rna1091	PB.450.170|NW_019105569.1:589171-710257(-)|c155462/f1p126/4638.path1
NW_019105569.1	gene812	Other	594277	613347	rna1091	PB.450.386|NW_019105569.1:589175-704296(-)|c142001/f1p76/4557.path1
NW_019105569.1	gene812	Other	594315	613347	rna1091	PB.450.138|NW_019105569.1:589171-695989(-)|c132774/f1p393/4487.path1
NW_019105569.1	gene812	Other	607493	611868	rna1091	PB.450.358|NW_019105569.1:589173-659976(-)|c151175/f1p15/4743.path1
NW_019105569.1	gene812	Other	600253	617484	rna1091	PB.450.283|NW_019105569.1:589172-695989(-)|c153039/f1p289/4811.path1
NW_019105569.1	gene812	Other	606103	695734	rna1091	PB.450.236|NW_019105569.1:589172-695989(-)|c70532/f1p245/2442.path1
NW_019105569.1	gene812	Other	611890	688916	rna1091	PB.450.121|NW_019105569.1:589171-695989(-)|c92624/f1p97/3205.path1
NW_019105569.1	gene812	Other	656573	667158	rna1091	PB.450.6|NW_019105569.1:589168-672803(-)|c169182/f1p109/5263.path1
NW_019105569.1	gene812	Other	656514	688916	rna1091	PB.450.208|NW_019105569.1:589171-710249(-)|c170185/f1p106/5402.path1
NW_019105569.1	gene812	Other	600166	628906	rna1091	PB.450.123|NW_019105569.1:589171-695731(-)|c109406/f1p375/3910.path1
NW_019105569.1	gene812	Other	602134	656512	rna1091	PB.450.113|NW_019105569.1:589171-667182(-)|c73683/f1p184/2301.path1
NW_019105569.1	gene812	Other	594438	648376	rna1091	PB.450.242|NW_019105569.1:589172-695985(-)|c90176/f1p250/2944.path1
NW_019105569.1	gene812	Other	648412	688987	rna1091	PB.450.143|NW_019105569.1:589171-694108(-)|c133206/f1p96/4458.path1
NW_019105569.1	gene812	Other	613427	656448	rna1091	PB.450.253|NW_019105569.1:589172-710257(-)|c132403/f1p328/4415.path1
NW_019105569.1	gene812	Other	602134	695734	rna1091	PB.450.109|NW_019105569.1:589171-710257(-)|c66356/f1p41/2267.path1
NW_019105569.1	gene812	Other	656573	667158	rna1091	PB.450.302|NW_019105569.1:589172-695989(-)|c160870/f1p354/4916.path1
NW_019105569.1	gene812	Other	614428	654667	rna1091	PB.450.302|NW_019105569.1:589172-695989(-)|c160870/f1p354/4916.path1
NW_019105569.1	gene812	Other	607493	647044	rna1091	PB.450.117|NW_019105569.1:589171-647085(-)|c83573/f1p68/2659.path1
NW_019105569.1	gene812	Other	656466	695914	rna1091	PB.450.149|NW_019105569.1:589171-710257(-)|c139691/f1p29/4596.path1
NW_019105569.1	gene812	Other	656410	695903	rna1091	PB.450.268|NW_019105569.1:589172-695989(-)|c140139/f1p27/4550.path1
NW_019105569.1	gene812	Other	597666	614436	rna1091	PB.450.157|NW_019105569.1:589171-695990(-)|c147703/f1p343/4588.path1
NW_019105569.1	gene812	Other	601238	682236	rna1091	PB.450.400|NW_019105569.1:589189-710255(-)|c79276/f1p263/2814.path1
NW_019105569.1	gene812	Other	628773	695690	rna1091	PB.450.247|NW_019105569.1:589172-695989(-)|c107390/f1p197/3824.path1
NW_019105569.1	gene812	Other	606079	647044	rna1091	PB.450.112|NW_019105569.1:589171-654736(-)|c74710/f1p89/2524.path1
NW_019105569.1	gene812	Other	617486	694063	rna1091	PB.450.246|NW_019105569.1:589172-710257(-)|c104465/f1p54/3766.path1
NW_019105569.1	gene812	Other	607493	611866	rna1091	PB.450.300|NW_019105569.1:589172-695989(-)|c158212/f1p90/6259.path1
NW_019105569.1	gene812	Other	648386	654663	rna1091	PB.450.300|NW_019105569.1:589172-695989(-)|c158212/f1p90/6259.path1
NW_019105569.1	gene812	Other	594346	611872	rna1091	PB.450.47|NW_019105569.1:589168-704248(-)|c169269/f1p232/4757.path1
NW_019105569.1	gene812	Other	600301	684920	rna1091	PB.450.108|NW_019105569.1:589171-710257(-)|c64343/f1p78/2300.path1
NW_019105569.1	gene812	Other	593611	635993	rna1091	PB.450.240|NW_019105569.1:589172-710257(-)|c90572/f1p411/3045.path1
NW_019105569.1	gene812	Other	600181	648323	rna1091	PB.450.343|NW_019105569.1:589173-665085(-)|c56654/f1p37/2066.path1
NW_019105569.1	gene812	Other	593618	656415	rna1091	PB.450.344|NW_019105569.1:589173-710257(-)|c69155/f1p120/2361.path1
NW_019105569.1	gene812	Other	607493	611845	rna1091	PB.450.49|NW_019105569.1:589170-654738(-)|c18015/f3p2/4437.path1
NW_019105569.1	gene812	Other	606101	689037	rna1091	PB.450.239|NW_019105569.1:589172-710257(-)|c84551/f1p270/2697.path1
NW_019105569.1	gene812	Other	613427	656439	rna1091	PB.450.281|NW_019105569.1:589172-704264(-)|c147303/f1p108/4566.path1
NW_019105569.1	gene812	Other	648412	688992	rna1091	PB.450.31|NW_019105569.1:589168-695989(-)|c157186/f1p296/4897.path1
NW_019105569.1	gene812	Other	607493	611877	rna1091	PB.450.31|NW_019105569.1:589168-695989(-)|c157186/f1p296/4897.path1
NW_019105569.1	gene812	Other	594412	628818	rna1091	PB.450.127|NW_019105569.1:589171-710257(-)|c103206/f1p145/3606.path1
NW_019105569.1	gene812	Other	607481	667158	rna1091	PB.450.128|NW_019105569.1:589171-695989(-)|c110900/f1p434/4168.path1
NW_019105569.1	gene812	Other	600181	633989	rna1091	PB.450.350|NW_019105569.1:589173-704274(-)|c132485/f1p152/4261.path1
NW_019105569.1	gene812	Other	654675	695953	rna1091	PB.450.146|NW_019105569.1:589171-710257(-)|c135674/f1p16/4415.path1
NW_019105569.1	gene812	Other	607493	611836	rna1091	PB.450.146|NW_019105569.1:589171-710257(-)|c135674/f1p16/4415.path1
NW_019105569.1	gene812	Other	600323	682236	rna1091	PB.450.118|NW_019105569.1:589171-710257(-)|c81299/f1p155/2691.path1
NW_019105569.1	gene812	Other	613428	656449	rna1091	PB.450.135|NW_019105569.1:589171-695989(-)|c132404/f1p365/4508.path1
NW_019105569.1	gene812	Other	600301	616025	rna1091	PB.450.280|NW_019105569.1:589172-695989(-)|c151674/f1p195/4790.path1
NW_019105569.1	gene812	Other	656459	684849	rna1091	PB.450.275|NW_019105569.1:589172-688978(-)|c152489/f1p14/4693.path1
NW_019105569.1	gene812	Other	596200	628730	rna1091	PB.450.122|NW_019105569.1:589171-695989(-)|c104506/f1p148/3787.path1
NW_019105569.1	gene812	Other	594298	613346	PB.450.174|NW_019105569.1:589171-695989(-)|c155573/f1p354/4682.path1	PB.450.138|NW_019105569.1:589171-695989(-)|c132774/f1p393/4487.path1
NW_019105569.1	gene812	Other	594298	617484	PB.450.174|NW_019105569.1:589171-695989(-)|c155573/f1p354/4682.path1	PB.450.283|NW_019105569.1:589172-695989(-)|c153039/f1p289/4811.path1
NW_019105569.1	gene812	Other	594298	607359	PB.450.174|NW_019105569.1:589171-695989(-)|c155573/f1p354/4682.path1	PB.450.342|NW_019105569.1:589173-607474(-)|c30035/f1p61/1052.path1
NW_019105569.1	gene812	Other	594298	633988	PB.450.174|NW_019105569.1:589171-695989(-)|c155573/f1p354/4682.path1	PB.450.350|NW_019105569.1:589173-704274(-)|c132485/f1p152/4261.path1
NW_019105569.1	gene812	Other	600301	695747	PB.450.280|NW_019105569.1:589172-695989(-)|c151674/f1p195/4790.path1	PB.450.238|NW_019105569.1:589172-695989(-)|c83559/f1p42/2652.path1
NW_019105569.1	gene812	Other	600301	616025	PB.450.280|NW_019105569.1:589172-695989(-)|c151674/f1p195/4790.path1	PB.450.31|NW_019105569.1:589168-695989(-)|c157186/f1p296/4897.path1
NW_019105569.1	gene812	Other	600301	682235	PB.450.280|NW_019105569.1:589172-695989(-)|c151674/f1p195/4790.path1	PB.450.400|NW_019105569.1:589189-710255(-)|c79276/f1p263/2814.path1
NW_019105569.1	gene812	Other	600301	616025	PB.450.280|NW_019105569.1:589172-695989(-)|c151674/f1p195/4790.path1	PB.450.247|NW_019105569.1:589172-695989(-)|c107390/f1p197/3824.path1
NW_019105569.1	gene812	Other	600301	616025	PB.450.280|NW_019105569.1:589172-695989(-)|c151674/f1p195/4790.path1	PB.450.300|NW_019105569.1:589172-695989(-)|c158212/f1p90/6259.path1
NW_019105569.1	gene812	Other	600181	633988	PB.450.280|NW_019105569.1:589172-695989(-)|c151674/f1p195/4790.path1	PB.450.350|NW_019105569.1:589173-704274(-)|c132485/f1p152/4261.path1
NW_019105569.1	gene812	Other	594315	616025	PB.450.280|NW_019105569.1:589172-695989(-)|c151674/f1p195/4790.path1	PB.450.138|NW_019105569.1:589171-695989(-)|c132774/f1p393/4487.path1
NW_019105569.1	gene812	Other	600301	684920	PB.450.280|NW_019105569.1:589172-695989(-)|c151674/f1p195/4790.path1	PB.450.108|NW_019105569.1:589171-710257(-)|c64343/f1p78/2300.path1
NW_019105569.1	gene812	Other	600166	628906	PB.450.280|NW_019105569.1:589172-695989(-)|c151674/f1p195/4790.path1	PB.450.123|NW_019105569.1:589171-695731(-)|c109406/f1p375/3910.path1
NW_019105569.1	gene812	Other	600301	656512	PB.450.280|NW_019105569.1:589172-695989(-)|c151674/f1p195/4790.path1	PB.450.113|NW_019105569.1:589171-667182(-)|c73683/f1p184/2301.path1
NW_019105569.1	gene812	Other	600253	617484	PB.450.280|NW_019105569.1:589172-695989(-)|c151674/f1p195/4790.path1	PB.450.283|NW_019105569.1:589172-695989(-)|c153039/f1p289/4811.path1
NW_019105569.1	gene812	Other	594298	616025	PB.450.280|NW_019105569.1:589172-695989(-)|c151674/f1p195/4790.path1	PB.450.174|NW_019105569.1:589171-695989(-)|c155573/f1p354/4682.path1
NW_019105569.1	gene812	Other	600301	682235	PB.450.280|NW_019105569.1:589172-695989(-)|c151674/f1p195/4790.path1	PB.450.118|NW_019105569.1:589171-710257(-)|c81299/f1p155/2691.path1
NW_019105569.1	gene812	Other	600301	616025	PB.450.280|NW_019105569.1:589172-695989(-)|c151674/f1p195/4790.path1	PB.450.49|NW_019105569.1:589170-654738(-)|c18015/f3p2/4437.path1
NW_019105569.1	gene812	Other	600301	689037	PB.450.280|NW_019105569.1:589172-695989(-)|c151674/f1p195/4790.path1	PB.450.239|NW_019105569.1:589172-710257(-)|c84551/f1p270/2697.path1
NW_019105569.1	gene812	Other	600301	656448	PB.450.280|NW_019105569.1:589172-695989(-)|c151674/f1p195/4790.path1	PB.450.253|NW_019105569.1:589172-710257(-)|c132403/f1p328/4415.path1
NW_019105569.1	gene812	Other	600301	695734	PB.450.280|NW_019105569.1:589172-695989(-)|c151674/f1p195/4790.path1	PB.450.109|NW_019105569.1:589171-710257(-)|c66356/f1p41/2267.path1
NW_019105569.1	gene812	Other	600301	654667	PB.450.280|NW_019105569.1:589172-695989(-)|c151674/f1p195/4790.path1	PB.450.302|NW_019105569.1:589172-695989(-)|c160870/f1p354/4916.path1
NW_019105569.1	gene812	Other	600301	645296	PB.450.280|NW_019105569.1:589172-695989(-)|c151674/f1p195/4790.path1	PB.450.112|NW_019105569.1:589171-654736(-)|c74710/f1p89/2524.path1
NW_019105569.1	gene812	Other	600301	645193	PB.450.280|NW_019105569.1:589172-695989(-)|c151674/f1p195/4790.path1	PB.450.117|NW_019105569.1:589171-647085(-)|c83573/f1p68/2659.path1
NW_019105569.1	gene812	Other	597555	616025	PB.450.280|NW_019105569.1:589172-695989(-)|c151674/f1p195/4790.path1	PB.450.378|NW_019105569.1:589174-695989(-)|c164516/f1p351/5064.path1
NW_019105569.1	gene812	Other	600301	635974	PB.450.280|NW_019105569.1:589172-695989(-)|c151674/f1p195/4790.path1	PB.450.32|NW_019105569.1:589168-695987(-)|c158270/f1p445/5203.path1
NW_019105569.1	gene812	Other	600301	656439	PB.450.280|NW_019105569.1:589172-695989(-)|c151674/f1p195/4790.path1	PB.450.281|NW_019105569.1:589172-704264(-)|c147303/f1p108/4566.path1
NW_019105569.1	gene812	Other	596200	628729	PB.450.280|NW_019105569.1:589172-695989(-)|c151674/f1p195/4790.path1	PB.450.122|NW_019105569.1:589171-695989(-)|c104506/f1p148/3787.path1
NW_019105569.1	gene812	Other	600301	656449	PB.450.280|NW_019105569.1:589172-695989(-)|c151674/f1p195/4790.path1	PB.450.135|NW_019105569.1:589171-695989(-)|c132404/f1p365/4508.path1
NW_019105569.1	gene812	Other	601238	695747	PB.450.400|NW_019105569.1:589189-710255(-)|c79276/f1p263/2814.path1	PB.450.238|NW_019105569.1:589172-695989(-)|c83559/f1p42/2652.path1
NW_019105569.1	gene812	Other	601238	688992	PB.450.400|NW_019105569.1:589189-710255(-)|c79276/f1p263/2814.path1	PB.450.31|NW_019105569.1:589168-695989(-)|c157186/f1p296/4897.path1
NW_019105569.1	gene812	Other	601238	695689	PB.450.400|NW_019105569.1:589189-710255(-)|c79276/f1p263/2814.path1	PB.450.247|NW_019105569.1:589172-695989(-)|c107390/f1p197/3824.path1
NW_019105569.1	gene812	Other	589541	682235	PB.450.400|NW_019105569.1:589189-710255(-)|c79276/f1p263/2814.path1	PB.450.110|NW_019105569.1:589171-694113(-)|c76557/f1p150/2597.path1
NW_019105569.1	gene812	Other	601238	694063	PB.450.400|NW_019105569.1:589189-710255(-)|c79276/f1p263/2814.path1	PB.450.246|NW_019105569.1:589172-710257(-)|c104465/f1p54/3766.path1
NW_019105569.1	gene812	Other	601238	682235	PB.450.400|NW_019105569.1:589189-710255(-)|c79276/f1p263/2814.path1	PB.450.300|NW_019105569.1:589172-695989(-)|c158212/f1p90/6259.path1
NW_019105569.1	gene812	Other	600181	682235	PB.450.400|NW_019105569.1:589189-710255(-)|c79276/f1p263/2814.path1	PB.450.350|NW_019105569.1:589173-704274(-)|c132485/f1p152/4261.path1
NW_019105569.1	gene812	Other	601238	684848	PB.450.400|NW_019105569.1:589189-710255(-)|c79276/f1p263/2814.path1	PB.450.275|NW_019105569.1:589172-688978(-)|c152489/f1p14/4693.path1
NW_019105569.1	gene812	Other	594315	682235	PB.450.400|NW_019105569.1:589189-710255(-)|c79276/f1p263/2814.path1	PB.450.138|NW_019105569.1:589171-695989(-)|c132774/f1p393/4487.path1
NW_019105569.1	gene812	Other	600301	684920	PB.450.400|NW_019105569.1:589189-710255(-)|c79276/f1p263/2814.path1	PB.450.108|NW_019105569.1:589171-710257(-)|c64343/f1p78/2300.path1
NW_019105569.1	gene812	Other	600253	682235	PB.450.400|NW_019105569.1:589189-710255(-)|c79276/f1p263/2814.path1	PB.450.283|NW_019105569.1:589172-695989(-)|c153039/f1p289/4811.path1
NW_019105569.1	gene812	Other	594298	682235	PB.450.400|NW_019105569.1:589189-710255(-)|c79276/f1p263/2814.path1	PB.450.174|NW_019105569.1:589171-695989(-)|c155573/f1p354/4682.path1
NW_019105569.1	gene812	Other	600323	682235	PB.450.400|NW_019105569.1:589189-710255(-)|c79276/f1p263/2814.path1	PB.450.118|NW_019105569.1:589171-710257(-)|c81299/f1p155/2691.path1
NW_019105569.1	gene812	Other	601238	689037	PB.450.400|NW_019105569.1:589189-710255(-)|c79276/f1p263/2814.path1	PB.450.239|NW_019105569.1:589172-710257(-)|c84551/f1p270/2697.path1
NW_019105569.1	gene812	Other	594454	682235	PB.450.400|NW_019105569.1:589189-710255(-)|c79276/f1p263/2814.path1	PB.450.126|NW_019105569.1:589171-704274(-)|c103133/f1p314/3624.path1
NW_019105569.1	gene812	Other	601238	682235	PB.450.400|NW_019105569.1:589189-710255(-)|c79276/f1p263/2814.path1	PB.450.253|NW_019105569.1:589172-710257(-)|c132403/f1p328/4415.path1
NW_019105569.1	gene812	Other	601238	695734	PB.450.400|NW_019105569.1:589189-710255(-)|c79276/f1p263/2814.path1	PB.450.109|NW_019105569.1:589171-710257(-)|c66356/f1p41/2267.path1
NW_019105569.1	gene812	Other	601238	682235	PB.450.400|NW_019105569.1:589189-710255(-)|c79276/f1p263/2814.path1	PB.450.302|NW_019105569.1:589172-695989(-)|c160870/f1p354/4916.path1
NW_019105569.1	gene812	Other	601238	682235	PB.450.400|NW_019105569.1:589189-710255(-)|c79276/f1p263/2814.path1	PB.450.32|NW_019105569.1:589168-695987(-)|c158270/f1p445/5203.path1
NW_019105569.1	gene812	Other	601238	682235	PB.450.400|NW_019105569.1:589189-710255(-)|c79276/f1p263/2814.path1	PB.450.281|NW_019105569.1:589172-704264(-)|c147303/f1p108/4566.path1
NW_019105569.1	gene812	Other	596200	682235	PB.450.400|NW_019105569.1:589189-710255(-)|c79276/f1p263/2814.path1	PB.450.122|NW_019105569.1:589171-695989(-)|c104506/f1p148/3787.path1
NW_019105569.1	gene812	Other	601238	682235	PB.450.400|NW_019105569.1:589189-710255(-)|c79276/f1p263/2814.path1	PB.450.135|NW_019105569.1:589171-695989(-)|c132404/f1p365/4508.path1
NW_019105569.1	gene812	Other	607390	695747	PB.450.247|NW_019105569.1:589172-695989(-)|c107390/f1p197/3824.path1	PB.450.238|NW_019105569.1:589172-695989(-)|c83559/f1p42/2652.path1
NW_019105569.1	gene812	Other	628773	695689	PB.450.247|NW_019105569.1:589172-695989(-)|c107390/f1p197/3824.path1	PB.450.31|NW_019105569.1:589168-695989(-)|c157186/f1p296/4897.path1
NW_019105569.1	gene812	Other	617486	695689	PB.450.247|NW_019105569.1:589172-695989(-)|c107390/f1p197/3824.path1	PB.450.246|NW_019105569.1:589172-710257(-)|c104465/f1p54/3766.path1
NW_019105569.1	gene812	Other	628773	695689	PB.450.247|NW_019105569.1:589172-695989(-)|c107390/f1p197/3824.path1	PB.450.300|NW_019105569.1:589172-695989(-)|c158212/f1p90/6259.path1
NW_019105569.1	gene812	Other	600181	695689	PB.450.247|NW_019105569.1:589172-695989(-)|c107390/f1p197/3824.path1	PB.450.350|NW_019105569.1:589173-704274(-)|c132485/f1p152/4261.path1
NW_019105569.1	gene812	Other	628773	694301	PB.450.247|NW_019105569.1:589172-695989(-)|c107390/f1p197/3824.path1	PB.450.138|NW_019105569.1:589171-695989(-)|c132774/f1p393/4487.path1
NW_019105569.1	gene812	Other	600301	695689	PB.450.247|NW_019105569.1:589172-695989(-)|c107390/f1p197/3824.path1	PB.450.108|NW_019105569.1:589171-710257(-)|c64343/f1p78/2300.path1
NW_019105569.1	gene812	Other	600323	695689	PB.450.247|NW_019105569.1:589172-695989(-)|c107390/f1p197/3824.path1	PB.450.118|NW_019105569.1:589171-710257(-)|c81299/f1p155/2691.path1
NW_019105569.1	gene812	Other	606101	695689	PB.450.247|NW_019105569.1:589172-695989(-)|c107390/f1p197/3824.path1	PB.450.239|NW_019105569.1:589172-710257(-)|c84551/f1p270/2697.path1
NW_019105569.1	gene812	Other	594454	695689	PB.450.247|NW_019105569.1:589172-695989(-)|c107390/f1p197/3824.path1	PB.450.126|NW_019105569.1:589171-704274(-)|c103133/f1p314/3624.path1
NW_019105569.1	gene812	Other	613427	694301	PB.450.247|NW_019105569.1:589172-695989(-)|c107390/f1p197/3824.path1	PB.450.253|NW_019105569.1:589172-710257(-)|c132403/f1p328/4415.path1
NW_019105569.1	gene812	Other	602134	695734	PB.450.247|NW_019105569.1:589172-695989(-)|c107390/f1p197/3824.path1	PB.450.109|NW_019105569.1:589171-710257(-)|c66356/f1p41/2267.path1
NW_019105569.1	gene812	Other	614428	695689	PB.450.247|NW_019105569.1:589172-695989(-)|c107390/f1p197/3824.path1	PB.450.302|NW_019105569.1:589172-695989(-)|c160870/f1p354/4916.path1
NW_019105569.1	gene812	Other	607493	695689	PB.450.247|NW_019105569.1:589172-695989(-)|c107390/f1p197/3824.path1	PB.450.32|NW_019105569.1:589168-695987(-)|c158270/f1p445/5203.path1
NW_019105569.1	gene812	Other	613427	695689	PB.450.247|NW_019105569.1:589172-695989(-)|c107390/f1p197/3824.path1	PB.450.281|NW_019105569.1:589172-704264(-)|c147303/f1p108/4566.path1
NW_019105569.1	gene812	Other	596200	628729	PB.450.247|NW_019105569.1:589172-695989(-)|c107390/f1p197/3824.path1	PB.450.122|NW_019105569.1:589171-695989(-)|c104506/f1p148/3787.path1
NW_019105569.1	gene812	Other	613428	695689	PB.450.247|NW_019105569.1:589172-695989(-)|c107390/f1p197/3824.path1	PB.450.135|NW_019105569.1:589171-695989(-)|c132404/f1p365/4508.path1
NW_019105569.1	gene812	Other	600181	633988	PB.450.49|NW_019105569.1:589170-654738(-)|c18015/f3p2/4437.path1	PB.450.350|NW_019105569.1:589173-704274(-)|c132485/f1p152/4261.path1
NW_019105569.1	gene812	Other	594315	613346	PB.450.49|NW_019105569.1:589170-654738(-)|c18015/f3p2/4437.path1	PB.450.138|NW_019105569.1:589171-695989(-)|c132774/f1p393/4487.path1
NW_019105569.1	gene812	Other	600253	617484	PB.450.49|NW_019105569.1:589170-654738(-)|c18015/f3p2/4437.path1	PB.450.283|NW_019105569.1:589172-695989(-)|c153039/f1p289/4811.path1
NW_019105569.1	gene812	Other	614428	654667	PB.450.49|NW_019105569.1:589170-654738(-)|c18015/f3p2/4437.path1	PB.450.302|NW_019105569.1:589172-695989(-)|c160870/f1p354/4916.path1
NW_019105569.1	gene812	Other	607493	647043	PB.450.49|NW_019105569.1:589170-654738(-)|c18015/f3p2/4437.path1	PB.450.117|NW_019105569.1:589171-647085(-)|c83573/f1p68/2659.path1
NW_019105569.1	gene812	Other	596200	628729	PB.450.49|NW_019105569.1:589170-654738(-)|c18015/f3p2/4437.path1	PB.450.122|NW_019105569.1:589171-695989(-)|c104506/f1p148/3787.path1
NW_019105569.1	gene812	Other	606079	645296	PB.450.112|NW_019105569.1:589171-654736(-)|c74710/f1p89/2524.path1	PB.450.31|NW_019105569.1:589168-695989(-)|c157186/f1p296/4897.path1
NW_019105569.1	gene812	Other	606079	645296	PB.450.112|NW_019105569.1:589171-654736(-)|c74710/f1p89/2524.path1	PB.450.144|NW_019105569.1:589171-665073(-)|c154858/f1p388/4694.path1
NW_019105569.1	gene812	Other	589541	645296	PB.450.112|NW_019105569.1:589171-654736(-)|c74710/f1p89/2524.path1	PB.450.110|NW_019105569.1:589171-694113(-)|c76557/f1p150/2597.path1
NW_019105569.1	gene812	Other	606079	645296	PB.450.112|NW_019105569.1:589171-654736(-)|c74710/f1p89/2524.path1	PB.450.300|NW_019105569.1:589172-695989(-)|c158212/f1p90/6259.path1
NW_019105569.1	gene812	Other	606079	645296	PB.450.112|NW_019105569.1:589171-654736(-)|c74710/f1p89/2524.path1	PB.450.306|NW_019105569.1:589172-667234(-)|c161099/f1p43/4861.path1
NW_019105569.1	gene812	Other	600181	645296	PB.450.112|NW_019105569.1:589171-654736(-)|c74710/f1p89/2524.path1	PB.450.350|NW_019105569.1:589173-704274(-)|c132485/f1p152/4261.path1
NW_019105569.1	gene812	Other	606079	647043	PB.450.112|NW_019105569.1:589171-654736(-)|c74710/f1p89/2524.path1	PB.450.275|NW_019105569.1:589172-688978(-)|c152489/f1p14/4693.path1
NW_019105569.1	gene812	Other	594315	645296	PB.450.112|NW_019105569.1:589171-654736(-)|c74710/f1p89/2524.path1	PB.450.138|NW_019105569.1:589171-695989(-)|c132774/f1p393/4487.path1
NW_019105569.1	gene812	Other	594298	645296	PB.450.112|NW_019105569.1:589171-654736(-)|c74710/f1p89/2524.path1	PB.450.174|NW_019105569.1:589171-695989(-)|c155573/f1p354/4682.path1
NW_019105569.1	gene812	Other	606079	647043	PB.450.112|NW_019105569.1:589171-654736(-)|c74710/f1p89/2524.path1	PB.450.49|NW_019105569.1:589170-654738(-)|c18015/f3p2/4437.path1
NW_019105569.1	gene812	Other	600253	645296	PB.450.112|NW_019105569.1:589171-654736(-)|c74710/f1p89/2524.path1	PB.450.283|NW_019105569.1:589172-695989(-)|c153039/f1p289/4811.path1
NW_019105569.1	gene812	Other	606079	647043	PB.450.112|NW_019105569.1:589171-654736(-)|c74710/f1p89/2524.path1	PB.450.303|NW_019105569.1:589172-661550(-)|c163594/f1p286/4700.path1
NW_019105569.1	gene812	Other	594454	645296	PB.450.112|NW_019105569.1:589171-654736(-)|c74710/f1p89/2524.path1	PB.450.126|NW_019105569.1:589171-704274(-)|c103133/f1p314/3624.path1
NW_019105569.1	gene812	Other	606079	654667	PB.450.112|NW_019105569.1:589171-654736(-)|c74710/f1p89/2524.path1	PB.450.302|NW_019105569.1:589172-695989(-)|c160870/f1p354/4916.path1
NW_019105569.1	gene812	Other	606079	645296	PB.450.112|NW_019105569.1:589171-654736(-)|c74710/f1p89/2524.path1	PB.450.117|NW_019105569.1:589171-647085(-)|c83573/f1p68/2659.path1
NW_019105569.1	gene812	Other	606079	645296	PB.450.112|NW_019105569.1:589171-654736(-)|c74710/f1p89/2524.path1	PB.450.32|NW_019105569.1:589168-695987(-)|c158270/f1p445/5203.path1
NW_019105569.1	gene812	Other	596200	645296	PB.450.112|NW_019105569.1:589171-654736(-)|c74710/f1p89/2524.path1	PB.450.122|NW_019105569.1:589171-695989(-)|c104506/f1p148/3787.path1
NW_019105569.1	gene812	Other	606079	645296	PB.450.112|NW_019105569.1:589171-654736(-)|c74710/f1p89/2524.path1	PB.450.291|NW_019105569.1:589172-665050(-)|c156094/f1p3/4680.path1
NW_019105569.1	gene812	Other	594315	617484	PB.450.283|NW_019105569.1:589172-695989(-)|c153039/f1p289/4811.path1	PB.450.138|NW_019105569.1:589171-695989(-)|c132774/f1p393/4487.path1
NW_019105569.1	gene812	Other	600253	635974	PB.450.283|NW_019105569.1:589172-695989(-)|c153039/f1p289/4811.path1	PB.450.32|NW_019105569.1:589168-695987(-)|c158270/f1p445/5203.path1
NW_019105569.1	gene812	Other	600253	656448	PB.450.283|NW_019105569.1:589172-695989(-)|c153039/f1p289/4811.path1	PB.450.253|NW_019105569.1:589172-710257(-)|c132403/f1p328/4415.path1
NW_019105569.1	gene812	Other	600253	656449	PB.450.283|NW_019105569.1:589172-695989(-)|c153039/f1p289/4811.path1	PB.450.135|NW_019105569.1:589171-695989(-)|c132404/f1p365/4508.path1
NW_019105569.1	gene812	Other	600253	645193	PB.450.283|NW_019105569.1:589172-695989(-)|c153039/f1p289/4811.path1	PB.450.117|NW_019105569.1:589171-647085(-)|c83573/f1p68/2659.path1
NW_019105569.1	gene812	Other	636113	647043	PB.450.306|NW_019105569.1:589172-667234(-)|c161099/f1p43/4861.path1	PB.450.6|NW_019105569.1:589168-672803(-)|c169182/f1p109/5263.path1
NW_019105569.1	gene812	Other	636113	645266	PB.450.306|NW_019105569.1:589172-667234(-)|c161099/f1p43/4861.path1	PB.450.110|NW_019105569.1:589171-694113(-)|c76557/f1p150/2597.path1
NW_019105569.1	gene812	Other	639386	647043	PB.450.306|NW_019105569.1:589172-667234(-)|c161099/f1p43/4861.path1	PB.450.303|NW_019105569.1:589172-661550(-)|c163594/f1p286/4700.path1
NW_019105569.1	gene812	Other	614428	654667	PB.450.306|NW_019105569.1:589172-667234(-)|c161099/f1p43/4861.path1	PB.450.302|NW_019105569.1:589172-695989(-)|c160870/f1p354/4916.path1
NW_019105569.1	gene812	Other	607493	645253	PB.450.306|NW_019105569.1:589172-667234(-)|c161099/f1p43/4861.path1	PB.450.117|NW_019105569.1:589171-647085(-)|c83573/f1p68/2659.path1
NW_019105569.1	gene812	Other	613427	656439	PB.450.306|NW_019105569.1:589172-667234(-)|c161099/f1p43/4861.path1	PB.450.281|NW_019105569.1:589172-704264(-)|c147303/f1p108/4566.path1
NW_019105569.1	gene812	Other	636113	645275	PB.450.306|NW_019105569.1:589172-667234(-)|c161099/f1p43/4861.path1	PB.450.291|NW_019105569.1:589172-665050(-)|c156094/f1p3/4680.path1
NW_019105569.1	gene812	Other	613428	656449	PB.450.306|NW_019105569.1:589172-667234(-)|c161099/f1p43/4861.path1	PB.450.135|NW_019105569.1:589171-695989(-)|c132404/f1p365/4508.path1
NW_019105569.1	gene812	Other	607390	695747	rna1094	PB.450.238|NW_019105569.1:589172-695989(-)|c83559/f1p42/2652.path1
NW_019105569.1	gene812	Other	636113	647044	rna1094	PB.450.110|NW_019105569.1:589171-694113(-)|c76557/f1p150/2597.path1
NW_019105569.1	gene812	Other	617486	694063	rna1094	PB.450.246|NW_019105569.1:589172-710257(-)|c104465/f1p54/3766.path1
NW_019105569.1	gene812	Other	606103	695734	rna1094	PB.450.236|NW_019105569.1:589172-695989(-)|c70532/f1p245/2442.path1
NW_019105569.1	gene812	Other	611890	688916	rna1094	PB.450.121|NW_019105569.1:589171-695989(-)|c92624/f1p97/3205.path1
NW_019105569.1	gene812	Other	656573	667158	rna1094	PB.450.6|NW_019105569.1:589168-672803(-)|c169182/f1p109/5263.path1
NW_019105569.1	gene812	Other	656514	688916	rna1094	PB.450.208|NW_019105569.1:589171-710249(-)|c170185/f1p106/5402.path1
NW_019105569.1	gene812	Other	602134	656512	rna1094	PB.450.113|NW_019105569.1:589171-667182(-)|c73683/f1p184/2301.path1
NW_019105569.1	gene812	Other	594438	648376	rna1094	PB.450.242|NW_019105569.1:589172-695985(-)|c90176/f1p250/2944.path1
NW_019105569.1	gene812	Other	648412	688987	rna1094	PB.450.143|NW_019105569.1:589171-694108(-)|c133206/f1p96/4458.path1
NW_019105569.1	gene812	Other	613427	656448	rna1094	PB.450.253|NW_019105569.1:589172-710257(-)|c132403/f1p328/4415.path1
NW_019105569.1	gene812	Other	602134	695734	rna1094	PB.450.109|NW_019105569.1:589171-710257(-)|c66356/f1p41/2267.path1
NW_019105569.1	gene812	Other	614428	654667	rna1094	PB.450.302|NW_019105569.1:589172-695989(-)|c160870/f1p354/4916.path1
NW_019105569.1	gene812	Other	661598	667158	rna1094	PB.450.302|NW_019105569.1:589172-695989(-)|c160870/f1p354/4916.path1
NW_019105569.1	gene812	Other	607493	647044	rna1094	PB.450.117|NW_019105569.1:589171-647085(-)|c83573/f1p68/2659.path1
NW_019105569.1	gene812	Other	656466	695914	rna1094	PB.450.149|NW_019105569.1:589171-710257(-)|c139691/f1p29/4596.path1
NW_019105569.1	gene812	Other	656410	695903	rna1094	PB.450.268|NW_019105569.1:589172-695989(-)|c140139/f1p27/4550.path1
NW_019105569.1	gene812	Other	636113	647044	rna1094	PB.450.291|NW_019105569.1:589172-665050(-)|c156094/f1p3/4680.path1
NW_019105569.1	gene812	Other	601238	682236	rna1094	PB.450.400|NW_019105569.1:589189-710255(-)|c79276/f1p263/2814.path1
NW_019105569.1	gene812	Other	628773	695690	rna1094	PB.450.247|NW_019105569.1:589172-695989(-)|c107390/f1p197/3824.path1
NW_019105569.1	gene812	Other	606079	647044	rna1094	PB.450.112|NW_019105569.1:589171-654736(-)|c74710/f1p89/2524.path1
NW_019105569.1	gene812	Other	639386	647044	rna1094	PB.450.306|NW_019105569.1:589172-667234(-)|c161099/f1p43/4861.path1
NW_019105569.1	gene812	Other	600301	684920	rna1094	PB.450.108|NW_019105569.1:589171-710257(-)|c64343/f1p78/2300.path1
NW_019105569.1	gene812	Other	600181	648323	rna1094	PB.450.343|NW_019105569.1:589173-665085(-)|c56654/f1p37/2066.path1
NW_019105569.1	gene812	Other	593618	656415	rna1094	PB.450.344|NW_019105569.1:589173-710257(-)|c69155/f1p120/2361.path1
NW_019105569.1	gene812	Other	606101	689037	rna1094	PB.450.239|NW_019105569.1:589172-710257(-)|c84551/f1p270/2697.path1
NW_019105569.1	gene812	Other	613427	656439	rna1094	PB.450.281|NW_019105569.1:589172-704264(-)|c147303/f1p108/4566.path1
NW_019105569.1	gene812	Other	648412	688992	rna1094	PB.450.31|NW_019105569.1:589168-695989(-)|c157186/f1p296/4897.path1
NW_019105569.1	gene812	Other	607481	667158	rna1094	PB.450.128|NW_019105569.1:589171-695989(-)|c110900/f1p434/4168.path1
NW_019105569.1	gene812	Other	654675	695953	rna1094	PB.450.146|NW_019105569.1:589171-710257(-)|c135674/f1p16/4415.path1
NW_019105569.1	gene812	Other	600323	682236	rna1094	PB.450.118|NW_019105569.1:589171-710257(-)|c81299/f1p155/2691.path1
NW_019105569.1	gene812	Other	613428	656449	rna1094	PB.450.135|NW_019105569.1:589171-695989(-)|c132404/f1p365/4508.path1
NW_019105569.1	gene812	Other	656459	684849	rna1094	PB.450.275|NW_019105569.1:589172-688978(-)|c152489/f1p14/4693.path1
NW_019105569.1	gene812	Other	639434	647044	rna1094	PB.450.303|NW_019105569.1:589172-661550(-)|c163594/f1p286/4700.path1
NW_019105569.1	gene812	Other	594277	695747	PB.450.386|NW_019105569.1:589175-704296(-)|c142001/f1p76/4557.path1	PB.450.238|NW_019105569.1:589172-695989(-)|c83559/f1p42/2652.path1
NW_019105569.1	gene812	Other	594277	628906	PB.450.386|NW_019105569.1:589175-704296(-)|c142001/f1p76/4557.path1	PB.450.123|NW_019105569.1:589171-695731(-)|c109406/f1p375/3910.path1
NW_019105569.1	gene812	Other	594277	613346	PB.450.386|NW_019105569.1:589175-704296(-)|c142001/f1p76/4557.path1	PB.450.31|NW_019105569.1:589168-695989(-)|c157186/f1p296/4897.path1
NW_019105569.1	gene812	Other	594277	682235	PB.450.386|NW_019105569.1:589175-704296(-)|c142001/f1p76/4557.path1	PB.450.400|NW_019105569.1:589189-710255(-)|c79276/f1p263/2814.path1
NW_019105569.1	gene812	Other	593611	635993	PB.450.386|NW_019105569.1:589175-704296(-)|c142001/f1p76/4557.path1	PB.450.240|NW_019105569.1:589172-710257(-)|c90572/f1p411/3045.path1
NW_019105569.1	gene812	Other	594277	633988	PB.450.386|NW_019105569.1:589175-704296(-)|c142001/f1p76/4557.path1	PB.450.170|NW_019105569.1:589171-710257(-)|c155462/f1p126/4638.path1
NW_019105569.1	gene812	Other	594277	613346	PB.450.386|NW_019105569.1:589175-704296(-)|c142001/f1p76/4557.path1	PB.450.247|NW_019105569.1:589172-695989(-)|c107390/f1p197/3824.path1
NW_019105569.1	gene812	Other	594277	664989	PB.450.386|NW_019105569.1:589175-704296(-)|c142001/f1p76/4557.path1	PB.450.128|NW_019105569.1:589171-695989(-)|c110900/f1p434/4168.path1
NW_019105569.1	gene812	Other	594277	633988	PB.450.386|NW_019105569.1:589175-704296(-)|c142001/f1p76/4557.path1	PB.450.350|NW_019105569.1:589173-704274(-)|c132485/f1p152/4261.path1
NW_019105569.1	gene812	Other	594277	613346	PB.450.386|NW_019105569.1:589175-704296(-)|c142001/f1p76/4557.path1	PB.450.300|NW_019105569.1:589172-695989(-)|c158212/f1p90/6259.path1
NW_019105569.1	gene812	Other	594277	645193	PB.450.386|NW_019105569.1:589175-704296(-)|c142001/f1p76/4557.path1	PB.450.117|NW_019105569.1:589171-647085(-)|c83573/f1p68/2659.path1
NW_019105569.1	gene812	Other	594277	613346	PB.450.386|NW_019105569.1:589175-704296(-)|c142001/f1p76/4557.path1	PB.450.47|NW_019105569.1:589168-704248(-)|c169269/f1p232/4757.path1
NW_019105569.1	gene812	Other	594277	684920	PB.450.386|NW_019105569.1:589175-704296(-)|c142001/f1p76/4557.path1	PB.450.108|NW_019105569.1:589171-710257(-)|c64343/f1p78/2300.path1
NW_019105569.1	gene812	Other	594277	616025	PB.450.386|NW_019105569.1:589175-704296(-)|c142001/f1p76/4557.path1	PB.450.280|NW_019105569.1:589172-695989(-)|c151674/f1p195/4790.path1
NW_019105569.1	gene812	Other	656466	695914	PB.450.386|NW_019105569.1:589175-704296(-)|c142001/f1p76/4557.path1	PB.450.149|NW_019105569.1:589171-710257(-)|c139691/f1p29/4596.path1
NW_019105569.1	gene812	Other	594277	628818	PB.450.386|NW_019105569.1:589175-704296(-)|c142001/f1p76/4557.path1	PB.450.127|NW_019105569.1:589171-710257(-)|c103206/f1p145/3606.path1
NW_019105569.1	gene812	Other	594277	613346	PB.450.386|NW_019105569.1:589175-704296(-)|c142001/f1p76/4557.path1	PB.450.385|NW_019105569.1:589175-695989(-)|c114617/f1p315/3862.path1
NW_019105569.1	gene812	Other	594277	617484	PB.450.386|NW_019105569.1:589175-704296(-)|c142001/f1p76/4557.path1	PB.450.283|NW_019105569.1:589172-695989(-)|c153039/f1p289/4811.path1
NW_019105569.1	gene812	Other	594277	648376	PB.450.386|NW_019105569.1:589175-704296(-)|c142001/f1p76/4557.path1	PB.450.242|NW_019105569.1:589172-695985(-)|c90176/f1p250/2944.path1
NW_019105569.1	gene812	Other	594277	613346	PB.450.386|NW_019105569.1:589175-704296(-)|c142001/f1p76/4557.path1	PB.450.174|NW_019105569.1:589171-695989(-)|c155573/f1p354/4682.path1
NW_019105569.1	gene812	Other	654675	695953	PB.450.386|NW_019105569.1:589175-704296(-)|c142001/f1p76/4557.path1	PB.450.146|NW_019105569.1:589171-710257(-)|c135674/f1p16/4415.path1
NW_019105569.1	gene812	Other	594277	613346	PB.450.386|NW_019105569.1:589175-704296(-)|c142001/f1p76/4557.path1	PB.450.146|NW_019105569.1:589171-710257(-)|c135674/f1p16/4415.path1
NW_019105569.1	gene812	Other	594277	648322	PB.450.386|NW_019105569.1:589175-704296(-)|c142001/f1p76/4557.path1	PB.450.343|NW_019105569.1:589173-665085(-)|c56654/f1p37/2066.path1
NW_019105569.1	gene812	Other	651164	688987	PB.450.386|NW_019105569.1:589175-704296(-)|c142001/f1p76/4557.path1	PB.450.143|NW_019105569.1:589171-694108(-)|c133206/f1p96/4458.path1
NW_019105569.1	gene812	Other	593618	656415	PB.450.386|NW_019105569.1:589175-704296(-)|c142001/f1p76/4557.path1	PB.450.344|NW_019105569.1:589173-710257(-)|c69155/f1p120/2361.path1
NW_019105569.1	gene812	Other	594277	613346	PB.450.386|NW_019105569.1:589175-704296(-)|c142001/f1p76/4557.path1	PB.450.358|NW_019105569.1:589173-659976(-)|c151175/f1p15/4743.path1
NW_019105569.1	gene812	Other	594277	613346	PB.450.386|NW_019105569.1:589175-704296(-)|c142001/f1p76/4557.path1	PB.450.49|NW_019105569.1:589170-654738(-)|c18015/f3p2/4437.path1
NW_019105569.1	gene812	Other	594277	689037	PB.450.386|NW_019105569.1:589175-704296(-)|c142001/f1p76/4557.path1	PB.450.239|NW_019105569.1:589172-710257(-)|c84551/f1p270/2697.path1
NW_019105569.1	gene812	Other	594277	633988	PB.450.386|NW_019105569.1:589175-704296(-)|c142001/f1p76/4557.path1	PB.450.126|NW_019105569.1:589171-704274(-)|c103133/f1p314/3624.path1
NW_019105569.1	gene812	Other	594277	645296	PB.450.386|NW_019105569.1:589175-704296(-)|c142001/f1p76/4557.path1	PB.450.112|NW_019105569.1:589171-654736(-)|c74710/f1p89/2524.path1
NW_019105569.1	gene812	Other	589474	613346	PB.450.386|NW_019105569.1:589175-704296(-)|c142001/f1p76/4557.path1	PB.450.70|NW_019105569.1:589170-694033(-)|c160659/f1p516/4845.path1
NW_019105569.1	gene812	Other	594277	613346	PB.450.386|NW_019105569.1:589175-704296(-)|c142001/f1p76/4557.path1	PB.450.378|NW_019105569.1:589174-695989(-)|c164516/f1p351/5064.path1
NW_019105569.1	gene812	Other	594277	635974	PB.450.386|NW_019105569.1:589175-704296(-)|c142001/f1p76/4557.path1	PB.450.32|NW_019105569.1:589168-695987(-)|c158270/f1p445/5203.path1
NW_019105569.1	gene812	Other	594277	613346	PB.450.386|NW_019105569.1:589175-704296(-)|c142001/f1p76/4557.path1	PB.450.281|NW_019105569.1:589172-704264(-)|c147303/f1p108/4566.path1
NW_019105569.1	gene812	Other	594277	695734	PB.450.386|NW_019105569.1:589175-704296(-)|c142001/f1p76/4557.path1	PB.450.236|NW_019105569.1:589172-695989(-)|c70532/f1p245/2442.path1
NW_019105569.1	gene812	Other	594277	628729	PB.450.386|NW_019105569.1:589175-704296(-)|c142001/f1p76/4557.path1	PB.450.122|NW_019105569.1:589171-695989(-)|c104506/f1p148/3787.path1
NW_019105569.1	gene812	Other	594277	695734	PB.450.386|NW_019105569.1:589175-704296(-)|c142001/f1p76/4557.path1	PB.450.109|NW_019105569.1:589171-710257(-)|c66356/f1p41/2267.path1
NW_019105569.1	gene812	Other	594277	688915	PB.450.386|NW_019105569.1:589175-704296(-)|c142001/f1p76/4557.path1	PB.450.121|NW_019105569.1:589171-695989(-)|c92624/f1p97/3205.path1
NW_019105569.1	gene812	Other	656410	695903	PB.450.386|NW_019105569.1:589175-704296(-)|c142001/f1p76/4557.path1	PB.450.268|NW_019105569.1:589172-695989(-)|c140139/f1p27/4550.path1
NW_019105569.1	gene812	Other	594277	682235	PB.450.386|NW_019105569.1:589175-704296(-)|c142001/f1p76/4557.path1	PB.450.118|NW_019105569.1:589171-710257(-)|c81299/f1p155/2691.path1
NW_019105569.1	gene812	Other	594277	614436	PB.450.386|NW_019105569.1:589175-704296(-)|c142001/f1p76/4557.path1	PB.450.157|NW_019105569.1:589171-695990(-)|c147703/f1p343/4588.path1
NW_019105569.1	gene812	Other	594277	656512	PB.450.386|NW_019105569.1:589175-704296(-)|c142001/f1p76/4557.path1	PB.450.113|NW_019105569.1:589171-667182(-)|c73683/f1p184/2301.path1
NW_019105569.1	gene812	Other	607390	695747	PB.450.121|NW_019105569.1:589171-695989(-)|c92624/f1p97/3205.path1	PB.450.238|NW_019105569.1:589172-695989(-)|c83559/f1p42/2652.path1
NW_019105569.1	gene812	Other	611890	688992	PB.450.121|NW_019105569.1:589171-695989(-)|c92624/f1p97/3205.path1	PB.450.31|NW_019105569.1:589168-695989(-)|c157186/f1p296/4897.path1
NW_019105569.1	gene812	Other	601238	688915	PB.450.121|NW_019105569.1:589171-695989(-)|c92624/f1p97/3205.path1	PB.450.400|NW_019105569.1:589189-710255(-)|c79276/f1p263/2814.path1
NW_019105569.1	gene812	Other	594412	688915	PB.450.121|NW_019105569.1:589171-695989(-)|c92624/f1p97/3205.path1	PB.450.127|NW_019105569.1:589171-710257(-)|c103206/f1p145/3606.path1
NW_019105569.1	gene812	Other	602047	688915	PB.450.121|NW_019105569.1:589171-695989(-)|c92624/f1p97/3205.path1	PB.450.170|NW_019105569.1:589171-710257(-)|c155462/f1p126/4638.path1
NW_019105569.1	gene812	Other	607493	695689	PB.450.121|NW_019105569.1:589171-695989(-)|c92624/f1p97/3205.path1	PB.450.247|NW_019105569.1:589172-695989(-)|c107390/f1p197/3824.path1
NW_019105569.1	gene812	Other	607481	688915	PB.450.121|NW_019105569.1:589171-695989(-)|c92624/f1p97/3205.path1	PB.450.128|NW_019105569.1:589171-695989(-)|c110900/f1p434/4168.path1
NW_019105569.1	gene812	Other	607493	694063	PB.450.121|NW_019105569.1:589171-695989(-)|c92624/f1p97/3205.path1	PB.450.246|NW_019105569.1:589172-710257(-)|c104465/f1p54/3766.path1
NW_019105569.1	gene812	Other	600181	688915	PB.450.121|NW_019105569.1:589171-695989(-)|c92624/f1p97/3205.path1	PB.450.350|NW_019105569.1:589173-704274(-)|c132485/f1p152/4261.path1
NW_019105569.1	gene812	Other	611890	688915	PB.450.121|NW_019105569.1:589171-695989(-)|c92624/f1p97/3205.path1	PB.450.300|NW_019105569.1:589172-695989(-)|c158212/f1p90/6259.path1
NW_019105569.1	gene812	Other	607493	688915	PB.450.121|NW_019105569.1:589171-695989(-)|c92624/f1p97/3205.path1	PB.450.208|NW_019105569.1:589171-710249(-)|c170185/f1p106/5402.path1
NW_019105569.1	gene812	Other	594346	611872	PB.450.121|NW_019105569.1:589171-695989(-)|c92624/f1p97/3205.path1	PB.450.47|NW_019105569.1:589168-704248(-)|c169269/f1p232/4757.path1
NW_019105569.1	gene812	Other	611890	688915	PB.450.121|NW_019105569.1:589171-695989(-)|c92624/f1p97/3205.path1	PB.450.47|NW_019105569.1:589168-704248(-)|c169269/f1p232/4757.path1
NW_019105569.1	gene812	Other	607493	688915	PB.450.121|NW_019105569.1:589171-695989(-)|c92624/f1p97/3205.path1	PB.450.339|NW_019105569.1:589173-704174(-)|c26538/f4p605/6313.path1
NW_019105569.1	gene812	Other	594315	688915	PB.450.121|NW_019105569.1:589171-695989(-)|c92624/f1p97/3205.path1	PB.450.138|NW_019105569.1:589171-695989(-)|c132774/f1p393/4487.path1
NW_019105569.1	gene812	Other	593611	688915	PB.450.121|NW_019105569.1:589171-695989(-)|c92624/f1p97/3205.path1	PB.450.240|NW_019105569.1:589172-710257(-)|c90572/f1p411/3045.path1
NW_019105569.1	gene812	Other	600301	688915	PB.450.121|NW_019105569.1:589171-695989(-)|c92624/f1p97/3205.path1	PB.450.108|NW_019105569.1:589171-710257(-)|c64343/f1p78/2300.path1
NW_019105569.1	gene812	Other	611890	688915	PB.450.121|NW_019105569.1:589171-695989(-)|c92624/f1p97/3205.path1	PB.450.70|NW_019105569.1:589170-694033(-)|c160659/f1p516/4845.path1
NW_019105569.1	gene812	Other	600166	688915	PB.450.121|NW_019105569.1:589171-695989(-)|c92624/f1p97/3205.path1	PB.450.123|NW_019105569.1:589171-695731(-)|c109406/f1p375/3910.path1
NW_019105569.1	gene812	Other	611890	688915	PB.450.121|NW_019105569.1:589171-695989(-)|c92624/f1p97/3205.path1	PB.450.385|NW_019105569.1:589175-695989(-)|c114617/f1p315/3862.path1
NW_019105569.1	gene812	Other	600253	688915	PB.450.121|NW_019105569.1:589171-695989(-)|c92624/f1p97/3205.path1	PB.450.283|NW_019105569.1:589172-695989(-)|c153039/f1p289/4811.path1
NW_019105569.1	gene812	Other	594438	688915	PB.450.121|NW_019105569.1:589171-695989(-)|c92624/f1p97/3205.path1	PB.450.242|NW_019105569.1:589172-695985(-)|c90176/f1p250/2944.path1
NW_019105569.1	gene812	Other	611890	695953	PB.450.121|NW_019105569.1:589171-695989(-)|c92624/f1p97/3205.path1	PB.450.146|NW_019105569.1:589171-710257(-)|c135674/f1p16/4415.path1
NW_019105569.1	gene812	Other	607493	688987	PB.450.121|NW_019105569.1:589171-695989(-)|c92624/f1p97/3205.path1	PB.450.143|NW_019105569.1:589171-694108(-)|c133206/f1p96/4458.path1
NW_019105569.1	gene812	Other	593618	688915	PB.450.121|NW_019105569.1:589171-695989(-)|c92624/f1p97/3205.path1	PB.450.344|NW_019105569.1:589173-710257(-)|c69155/f1p120/2361.path1
NW_019105569.1	gene812	Other	606101	689037	PB.450.121|NW_019105569.1:589171-695989(-)|c92624/f1p97/3205.path1	PB.450.239|NW_019105569.1:589172-710257(-)|c84551/f1p270/2697.path1
NW_019105569.1	gene812	Other	594454	688915	PB.450.121|NW_019105569.1:589171-695989(-)|c92624/f1p97/3205.path1	PB.450.126|NW_019105569.1:589171-704274(-)|c103133/f1p314/3624.path1
NW_019105569.1	gene812	Other	607493	688915	PB.450.121|NW_019105569.1:589171-695989(-)|c92624/f1p97/3205.path1	PB.450.253|NW_019105569.1:589172-710257(-)|c132403/f1p328/4415.path1
NW_019105569.1	gene812	Other	602134	695734	PB.450.121|NW_019105569.1:589171-695989(-)|c92624/f1p97/3205.path1	PB.450.109|NW_019105569.1:589171-710257(-)|c66356/f1p41/2267.path1
NW_019105569.1	gene812	Other	607493	688915	PB.450.121|NW_019105569.1:589171-695989(-)|c92624/f1p97/3205.path1	PB.450.302|NW_019105569.1:589172-695989(-)|c160870/f1p354/4916.path1
NW_019105569.1	gene812	Other	589541	688915	PB.450.121|NW_019105569.1:589171-695989(-)|c92624/f1p97/3205.path1	PB.450.110|NW_019105569.1:589171-694113(-)|c76557/f1p150/2597.path1
NW_019105569.1	gene812	Other	600301	688915	PB.450.121|NW_019105569.1:589171-695989(-)|c92624/f1p97/3205.path1	PB.450.280|NW_019105569.1:589172-695989(-)|c151674/f1p195/4790.path1
NW_019105569.1	gene812	Other	611890	688915	PB.450.121|NW_019105569.1:589171-695989(-)|c92624/f1p97/3205.path1	PB.450.32|NW_019105569.1:589168-695987(-)|c158270/f1p445/5203.path1
NW_019105569.1	gene812	Other	611890	688915	PB.450.121|NW_019105569.1:589171-695989(-)|c92624/f1p97/3205.path1	PB.450.281|NW_019105569.1:589172-704264(-)|c147303/f1p108/4566.path1
NW_019105569.1	gene812	Other	606103	695734	PB.450.121|NW_019105569.1:589171-695989(-)|c92624/f1p97/3205.path1	PB.450.236|NW_019105569.1:589172-695989(-)|c70532/f1p245/2442.path1
NW_019105569.1	gene812	Other	607493	688915	PB.450.121|NW_019105569.1:589171-695989(-)|c92624/f1p97/3205.path1	PB.450.275|NW_019105569.1:589172-688978(-)|c152489/f1p14/4693.path1
NW_019105569.1	gene812	Other	596200	688915	PB.450.121|NW_019105569.1:589171-695989(-)|c92624/f1p97/3205.path1	PB.450.122|NW_019105569.1:589171-695989(-)|c104506/f1p148/3787.path1
NW_019105569.1	gene812	Other	607493	695914	PB.450.121|NW_019105569.1:589171-695989(-)|c92624/f1p97/3205.path1	PB.450.149|NW_019105569.1:589171-710257(-)|c139691/f1p29/4596.path1
NW_019105569.1	gene812	Other	607493	695903	PB.450.121|NW_019105569.1:589171-695989(-)|c92624/f1p97/3205.path1	PB.450.268|NW_019105569.1:589172-695989(-)|c140139/f1p27/4550.path1
NW_019105569.1	gene812	Other	607493	688915	PB.450.121|NW_019105569.1:589171-695989(-)|c92624/f1p97/3205.path1	PB.450.135|NW_019105569.1:589171-695989(-)|c132404/f1p365/4508.path1
NW_019105569.1	gene812	Other	600323	688915	PB.450.121|NW_019105569.1:589171-695989(-)|c92624/f1p97/3205.path1	PB.450.118|NW_019105569.1:589171-710257(-)|c81299/f1p155/2691.path1
NW_019105569.1	gene812	Other	597666	688915	PB.450.121|NW_019105569.1:589171-695989(-)|c92624/f1p97/3205.path1	PB.450.157|NW_019105569.1:589171-695990(-)|c147703/f1p343/4588.path1
NW_019105569.1	gene812	Other	601238	688987	PB.450.143|NW_019105569.1:589171-694108(-)|c133206/f1p96/4458.path1	PB.450.400|NW_019105569.1:589189-710255(-)|c79276/f1p263/2814.path1
NW_019105569.1	gene812	Other	593611	635993	PB.450.143|NW_019105569.1:589171-694108(-)|c133206/f1p96/4458.path1	PB.450.240|NW_019105569.1:589172-710257(-)|c90572/f1p411/3045.path1
NW_019105569.1	gene812	Other	636113	647043	PB.450.143|NW_019105569.1:589171-694108(-)|c133206/f1p96/4458.path1	PB.450.110|NW_019105569.1:589171-694113(-)|c76557/f1p150/2597.path1
NW_019105569.1	gene812	Other	606079	647043	PB.450.143|NW_019105569.1:589171-694108(-)|c133206/f1p96/4458.path1	PB.450.112|NW_019105569.1:589171-654736(-)|c74710/f1p89/2524.path1
NW_019105569.1	gene812	Other	617486	694063	PB.450.143|NW_019105569.1:589171-694108(-)|c133206/f1p96/4458.path1	PB.450.246|NW_019105569.1:589172-710257(-)|c104465/f1p54/3766.path1
NW_019105569.1	gene812	Other	651164	688987	PB.450.143|NW_019105569.1:589171-694108(-)|c133206/f1p96/4458.path1	PB.450.350|NW_019105569.1:589173-704274(-)|c132485/f1p152/4261.path1
NW_019105569.1	gene812	Other	648386	688987	PB.450.143|NW_019105569.1:589171-694108(-)|c133206/f1p96/4458.path1	PB.450.300|NW_019105569.1:589172-695989(-)|c158212/f1p90/6259.path1
NW_019105569.1	gene812	Other	651164	688987	PB.450.143|NW_019105569.1:589171-694108(-)|c133206/f1p96/4458.path1	PB.450.208|NW_019105569.1:589171-710249(-)|c170185/f1p106/5402.path1
NW_019105569.1	gene812	Other	607493	647043	PB.450.143|NW_019105569.1:589171-694108(-)|c133206/f1p96/4458.path1	PB.450.117|NW_019105569.1:589171-647085(-)|c83573/f1p68/2659.path1
NW_019105569.1	gene812	Other	594346	613346	PB.450.143|NW_019105569.1:589171-694108(-)|c133206/f1p96/4458.path1	PB.450.47|NW_019105569.1:589168-704248(-)|c169269/f1p232/4757.path1
NW_019105569.1	gene812	Other	600301	688987	PB.450.143|NW_019105569.1:589171-694108(-)|c133206/f1p96/4458.path1	PB.450.108|NW_019105569.1:589171-710257(-)|c64343/f1p78/2300.path1
NW_019105569.1	gene812	Other	636113	647043	PB.450.143|NW_019105569.1:589171-694108(-)|c133206/f1p96/4458.path1	PB.450.291|NW_019105569.1:589172-665050(-)|c156094/f1p3/4680.path1
NW_019105569.1	gene812	Other	593618	688987	PB.450.143|NW_019105569.1:589171-694108(-)|c133206/f1p96/4458.path1	PB.450.344|NW_019105569.1:589173-710257(-)|c69155/f1p120/2361.path1
NW_019105569.1	gene812	Other	606101	689037	PB.450.143|NW_019105569.1:589171-694108(-)|c133206/f1p96/4458.path1	PB.450.239|NW_019105569.1:589172-710257(-)|c84551/f1p270/2697.path1
NW_019105569.1	gene812	Other	613427	688987	PB.450.143|NW_019105569.1:589171-694108(-)|c133206/f1p96/4458.path1	PB.450.253|NW_019105569.1:589172-710257(-)|c132403/f1p328/4415.path1
NW_019105569.1	gene812	Other	614428	688987	PB.450.143|NW_019105569.1:589171-694108(-)|c133206/f1p96/4458.path1	PB.450.302|NW_019105569.1:589172-695989(-)|c160870/f1p354/4916.path1
NW_019105569.1	gene812	Other	607481	688987	PB.450.143|NW_019105569.1:589171-694108(-)|c133206/f1p96/4458.path1	PB.450.128|NW_019105569.1:589171-695989(-)|c110900/f1p434/4168.path1
NW_019105569.1	gene812	Other	589474	598987	PB.450.143|NW_019105569.1:589171-694108(-)|c133206/f1p96/4458.path1	PB.450.70|NW_019105569.1:589170-694033(-)|c160659/f1p516/4845.path1
NW_019105569.1	gene812	Other	613427	688987	PB.450.143|NW_019105569.1:589171-694108(-)|c133206/f1p96/4458.path1	PB.450.281|NW_019105569.1:589172-704264(-)|c147303/f1p108/4566.path1
NW_019105569.1	gene812	Other	594412	628818	PB.450.143|NW_019105569.1:589171-694108(-)|c133206/f1p96/4458.path1	PB.450.127|NW_019105569.1:589171-710257(-)|c103206/f1p145/3606.path1
NW_019105569.1	gene812	Other	613427	688987	PB.450.143|NW_019105569.1:589171-694108(-)|c133206/f1p96/4458.path1	PB.450.385|NW_019105569.1:589175-695989(-)|c114617/f1p315/3862.path1
NW_019105569.1	gene812	Other	613428	688987	PB.450.143|NW_019105569.1:589171-694108(-)|c133206/f1p96/4458.path1	PB.450.135|NW_019105569.1:589171-695989(-)|c132404/f1p365/4508.path1
NW_019105569.1	gene812	Other	600323	688987	PB.450.143|NW_019105569.1:589171-694108(-)|c133206/f1p96/4458.path1	PB.450.118|NW_019105569.1:589171-710257(-)|c81299/f1p155/2691.path1
NW_019105569.1	gene812	Other	597666	614436	PB.450.143|NW_019105569.1:589171-694108(-)|c133206/f1p96/4458.path1	PB.450.157|NW_019105569.1:589171-695990(-)|c147703/f1p343/4588.path1
NW_019105569.1	gene812	Other	607390	695747	PB.450.31|NW_019105569.1:589168-695989(-)|c157186/f1p296/4897.path1	PB.450.238|NW_019105569.1:589172-695989(-)|c83559/f1p42/2652.path1
NW_019105569.1	gene812	Other	617486	694063	PB.450.31|NW_019105569.1:589168-695989(-)|c157186/f1p296/4897.path1	PB.450.246|NW_019105569.1:589172-710257(-)|c104465/f1p54/3766.path1
NW_019105569.1	gene812	Other	600181	633988	PB.450.31|NW_019105569.1:589168-695989(-)|c157186/f1p296/4897.path1	PB.450.350|NW_019105569.1:589173-704274(-)|c132485/f1p152/4261.path1
NW_019105569.1	gene812	Other	594315	613346	PB.450.31|NW_019105569.1:589168-695989(-)|c157186/f1p296/4897.path1	PB.450.138|NW_019105569.1:589171-695989(-)|c132774/f1p393/4487.path1
NW_019105569.1	gene812	Other	600323	688992	PB.450.31|NW_019105569.1:589168-695989(-)|c157186/f1p296/4897.path1	PB.450.118|NW_019105569.1:589171-710257(-)|c81299/f1p155/2691.path1
NW_019105569.1	gene812	Other	600253	617484	PB.450.31|NW_019105569.1:589168-695989(-)|c157186/f1p296/4897.path1	PB.450.283|NW_019105569.1:589172-695989(-)|c153039/f1p289/4811.path1
NW_019105569.1	gene812	Other	613427	688992	PB.450.31|NW_019105569.1:589168-695989(-)|c157186/f1p296/4897.path1	PB.450.253|NW_019105569.1:589172-710257(-)|c132403/f1p328/4415.path1
NW_019105569.1	gene812	Other	602134	695734	PB.450.31|NW_019105569.1:589168-695989(-)|c157186/f1p296/4897.path1	PB.450.109|NW_019105569.1:589171-710257(-)|c66356/f1p41/2267.path1
NW_019105569.1	gene812	Other	614428	688992	PB.450.31|NW_019105569.1:589168-695989(-)|c157186/f1p296/4897.path1	PB.450.302|NW_019105569.1:589172-695989(-)|c160870/f1p354/4916.path1
NW_019105569.1	gene812	Other	613428	688992	PB.450.31|NW_019105569.1:589168-695989(-)|c157186/f1p296/4897.path1	PB.450.135|NW_019105569.1:589171-695989(-)|c132404/f1p365/4508.path1
NW_019105569.1	gene812	Other	606101	695747	PB.450.239|NW_019105569.1:589172-710257(-)|c84551/f1p270/2697.path1	PB.450.238|NW_019105569.1:589172-695989(-)|c83559/f1p42/2652.path1
NW_019105569.1	gene812	Other	606101	689037	PB.450.239|NW_019105569.1:589172-710257(-)|c84551/f1p270/2697.path1	PB.450.31|NW_019105569.1:589168-695989(-)|c157186/f1p296/4897.path1
NW_019105569.1	gene812	Other	589541	689037	PB.450.239|NW_019105569.1:589172-710257(-)|c84551/f1p270/2697.path1	PB.450.110|NW_019105569.1:589171-694113(-)|c76557/f1p150/2597.path1
NW_019105569.1	gene812	Other	606101	694063	PB.450.239|NW_019105569.1:589172-710257(-)|c84551/f1p270/2697.path1	PB.450.246|NW_019105569.1:589172-710257(-)|c104465/f1p54/3766.path1
NW_019105569.1	gene812	Other	600181	689037	PB.450.239|NW_019105569.1:589172-710257(-)|c84551/f1p270/2697.path1	PB.450.350|NW_019105569.1:589173-704274(-)|c132485/f1p152/4261.path1
NW_019105569.1	gene812	Other	594315	689037	PB.450.239|NW_019105569.1:589172-710257(-)|c84551/f1p270/2697.path1	PB.450.138|NW_019105569.1:589171-695989(-)|c132774/f1p393/4487.path1
NW_019105569.1	gene812	Other	594298	689037	PB.450.239|NW_019105569.1:589172-710257(-)|c84551/f1p270/2697.path1	PB.450.174|NW_019105569.1:589171-695989(-)|c155573/f1p354/4682.path1
NW_019105569.1	gene812	Other	600323	689037	PB.450.239|NW_019105569.1:589172-710257(-)|c84551/f1p270/2697.path1	PB.450.118|NW_019105569.1:589171-710257(-)|c81299/f1p155/2691.path1
NW_019105569.1	gene812	Other	600253	689037	PB.450.239|NW_019105569.1:589172-710257(-)|c84551/f1p270/2697.path1	PB.450.283|NW_019105569.1:589172-695989(-)|c153039/f1p289/4811.path1
NW_019105569.1	gene812	Other	594454	689037	PB.450.239|NW_019105569.1:589172-710257(-)|c84551/f1p270/2697.path1	PB.450.126|NW_019105569.1:589171-704274(-)|c103133/f1p314/3624.path1
NW_019105569.1	gene812	Other	606101	689037	PB.450.239|NW_019105569.1:589172-710257(-)|c84551/f1p270/2697.path1	PB.450.253|NW_019105569.1:589172-710257(-)|c132403/f1p328/4415.path1
NW_019105569.1	gene812	Other	602134	695734	PB.450.239|NW_019105569.1:589172-710257(-)|c84551/f1p270/2697.path1	PB.450.109|NW_019105569.1:589171-710257(-)|c66356/f1p41/2267.path1
NW_019105569.1	gene812	Other	606101	689037	PB.450.239|NW_019105569.1:589172-710257(-)|c84551/f1p270/2697.path1	PB.450.302|NW_019105569.1:589172-695989(-)|c160870/f1p354/4916.path1
NW_019105569.1	gene812	Other	606101	689037	PB.450.239|NW_019105569.1:589172-710257(-)|c84551/f1p270/2697.path1	PB.450.32|NW_019105569.1:589168-695987(-)|c158270/f1p445/5203.path1
NW_019105569.1	gene812	Other	606101	689037	PB.450.239|NW_019105569.1:589172-710257(-)|c84551/f1p270/2697.path1	PB.450.281|NW_019105569.1:589172-704264(-)|c147303/f1p108/4566.path1
NW_019105569.1	gene812	Other	596200	689037	PB.450.239|NW_019105569.1:589172-710257(-)|c84551/f1p270/2697.path1	PB.450.122|NW_019105569.1:589171-695989(-)|c104506/f1p148/3787.path1
NW_019105569.1	gene812	Other	606101	689037	PB.450.239|NW_019105569.1:589172-710257(-)|c84551/f1p270/2697.path1	PB.450.135|NW_019105569.1:589171-695989(-)|c132404/f1p365/4508.path1
NW_019105569.1	gene812	Other	594315	682235	PB.450.118|NW_019105569.1:589171-710257(-)|c81299/f1p155/2691.path1	PB.450.138|NW_019105569.1:589171-695989(-)|c132774/f1p393/4487.path1
NW_019105569.1	gene812	Other	600323	695747	PB.450.118|NW_019105569.1:589171-710257(-)|c81299/f1p155/2691.path1	PB.450.238|NW_019105569.1:589172-695989(-)|c83559/f1p42/2652.path1
NW_019105569.1	gene812	Other	600253	682235	PB.450.118|NW_019105569.1:589171-710257(-)|c81299/f1p155/2691.path1	PB.450.283|NW_019105569.1:589172-695989(-)|c153039/f1p289/4811.path1
NW_019105569.1	gene812	Other	600323	682235	PB.450.118|NW_019105569.1:589171-710257(-)|c81299/f1p155/2691.path1	PB.450.32|NW_019105569.1:589168-695987(-)|c158270/f1p445/5203.path1
NW_019105569.1	gene812	Other	589541	682235	PB.450.118|NW_019105569.1:589171-710257(-)|c81299/f1p155/2691.path1	PB.450.110|NW_019105569.1:589171-694113(-)|c76557/f1p150/2597.path1
NW_019105569.1	gene812	Other	600323	694063	PB.450.118|NW_019105569.1:589171-710257(-)|c81299/f1p155/2691.path1	PB.450.246|NW_019105569.1:589172-710257(-)|c104465/f1p54/3766.path1
NW_019105569.1	gene812	Other	600323	682235	PB.450.118|NW_019105569.1:589171-710257(-)|c81299/f1p155/2691.path1	PB.450.253|NW_019105569.1:589172-710257(-)|c132403/f1p328/4415.path1
NW_019105569.1	gene812	Other	600323	695734	PB.450.118|NW_019105569.1:589171-710257(-)|c81299/f1p155/2691.path1	PB.450.109|NW_019105569.1:589171-710257(-)|c66356/f1p41/2267.path1
NW_019105569.1	gene812	Other	600323	682235	PB.450.118|NW_019105569.1:589171-710257(-)|c81299/f1p155/2691.path1	PB.450.302|NW_019105569.1:589172-695989(-)|c160870/f1p354/4916.path1
NW_019105569.1	gene812	Other	600181	682235	PB.450.118|NW_019105569.1:589171-710257(-)|c81299/f1p155/2691.path1	PB.450.350|NW_019105569.1:589173-704274(-)|c132485/f1p152/4261.path1
NW_019105569.1	gene812	Other	594298	682235	PB.450.118|NW_019105569.1:589171-710257(-)|c81299/f1p155/2691.path1	PB.450.174|NW_019105569.1:589171-695989(-)|c155573/f1p354/4682.path1
NW_019105569.1	gene812	Other	600323	682235	PB.450.118|NW_019105569.1:589171-710257(-)|c81299/f1p155/2691.path1	PB.450.135|NW_019105569.1:589171-695989(-)|c132404/f1p365/4508.path1
NW_019105569.1	gene812	Other	656573	667157	PB.450.253|NW_019105569.1:589172-710257(-)|c132403/f1p328/4415.path1	PB.450.6|NW_019105569.1:589168-672803(-)|c169182/f1p109/5263.path1
NW_019105569.1	gene812	Other	607493	647043	PB.450.117|NW_019105569.1:589171-647085(-)|c83573/f1p68/2659.path1	PB.450.6|NW_019105569.1:589168-672803(-)|c169182/f1p109/5263.path1
NW_019105569.1	gene812	Other	607390	695747	PB.450.128|NW_019105569.1:589171-695989(-)|c110900/f1p434/4168.path1	PB.450.238|NW_019105569.1:589172-695989(-)|c83559/f1p42/2652.path1
NW_019105569.1	gene812	Other	607481	688992	PB.450.128|NW_019105569.1:589171-695989(-)|c110900/f1p434/4168.path1	PB.450.31|NW_019105569.1:589168-695989(-)|c157186/f1p296/4897.path1
NW_019105569.1	gene812	Other	601238	682235	PB.450.128|NW_019105569.1:589171-695989(-)|c110900/f1p434/4168.path1	PB.450.400|NW_019105569.1:589189-710255(-)|c79276/f1p263/2814.path1
NW_019105569.1	gene812	Other	593611	664989	PB.450.128|NW_019105569.1:589171-695989(-)|c110900/f1p434/4168.path1	PB.450.240|NW_019105569.1:589172-710257(-)|c90572/f1p411/3045.path1
NW_019105569.1	gene812	Other	602047	664989	PB.450.128|NW_019105569.1:589171-695989(-)|c110900/f1p434/4168.path1	PB.450.170|NW_019105569.1:589171-710257(-)|c155462/f1p126/4638.path1
NW_019105569.1	gene812	Other	607481	695689	PB.450.128|NW_019105569.1:589171-695989(-)|c110900/f1p434/4168.path1	PB.450.247|NW_019105569.1:589172-695989(-)|c107390/f1p197/3824.path1
NW_019105569.1	gene812	Other	589541	664989	PB.450.128|NW_019105569.1:589171-695989(-)|c110900/f1p434/4168.path1	PB.450.110|NW_019105569.1:589171-694113(-)|c76557/f1p150/2597.path1
NW_019105569.1	gene812	Other	607481	694063	PB.450.128|NW_019105569.1:589171-695989(-)|c110900/f1p434/4168.path1	PB.450.246|NW_019105569.1:589172-710257(-)|c104465/f1p54/3766.path1
NW_019105569.1	gene812	Other	607481	688915	PB.450.128|NW_019105569.1:589171-695989(-)|c110900/f1p434/4168.path1	PB.450.208|NW_019105569.1:589171-710249(-)|c170185/f1p106/5402.path1
NW_019105569.1	gene812	Other	607481	664989	PB.450.128|NW_019105569.1:589171-695989(-)|c110900/f1p434/4168.path1	PB.450.300|NW_019105569.1:589172-695989(-)|c158212/f1p90/6259.path1
NW_019105569.1	gene812	Other	607481	664989	PB.450.128|NW_019105569.1:589171-695989(-)|c110900/f1p434/4168.path1	PB.450.306|NW_019105569.1:589172-667234(-)|c161099/f1p43/4861.path1
NW_019105569.1	gene812	Other	600181	664989	PB.450.128|NW_019105569.1:589171-695989(-)|c110900/f1p434/4168.path1	PB.450.350|NW_019105569.1:589173-704274(-)|c132485/f1p152/4261.path1
NW_019105569.1	gene812	Other	607481	684848	PB.450.128|NW_019105569.1:589171-695989(-)|c110900/f1p434/4168.path1	PB.450.275|NW_019105569.1:589172-688978(-)|c152489/f1p14/4693.path1
NW_019105569.1	gene812	Other	607481	665054	PB.450.128|NW_019105569.1:589171-695989(-)|c110900/f1p434/4168.path1	PB.450.144|NW_019105569.1:589171-665073(-)|c154858/f1p388/4694.path1
NW_019105569.1	gene812	Other	594315	664989	PB.450.128|NW_019105569.1:589171-695989(-)|c110900/f1p434/4168.path1	PB.450.138|NW_019105569.1:589171-695989(-)|c132774/f1p393/4487.path1
NW_019105569.1	gene812	Other	600301	684920	PB.450.128|NW_019105569.1:589171-695989(-)|c110900/f1p434/4168.path1	PB.450.108|NW_019105569.1:589171-710257(-)|c64343/f1p78/2300.path1
NW_019105569.1	gene812	Other	607481	664989	PB.450.128|NW_019105569.1:589171-695989(-)|c110900/f1p434/4168.path1	PB.450.70|NW_019105569.1:589170-694033(-)|c160659/f1p516/4845.path1
NW_019105569.1	gene812	Other	600166	664989	PB.450.128|NW_019105569.1:589171-695989(-)|c110900/f1p434/4168.path1	PB.450.123|NW_019105569.1:589171-695731(-)|c109406/f1p375/3910.path1
NW_019105569.1	gene812	Other	607481	664989	PB.450.128|NW_019105569.1:589171-695989(-)|c110900/f1p434/4168.path1	PB.450.385|NW_019105569.1:589175-695989(-)|c114617/f1p315/3862.path1
NW_019105569.1	gene812	Other	600253	664989	PB.450.128|NW_019105569.1:589171-695989(-)|c110900/f1p434/4168.path1	PB.450.283|NW_019105569.1:589172-695989(-)|c153039/f1p289/4811.path1
NW_019105569.1	gene812	Other	607481	664989	PB.450.128|NW_019105569.1:589171-695989(-)|c110900/f1p434/4168.path1	PB.450.174|NW_019105569.1:589171-695989(-)|c155573/f1p354/4682.path1
NW_019105569.1	gene812	Other	607481	695953	PB.450.128|NW_019105569.1:589171-695989(-)|c110900/f1p434/4168.path1	PB.450.146|NW_019105569.1:589171-710257(-)|c135674/f1p16/4415.path1
NW_019105569.1	gene812	Other	600323	682235	PB.450.128|NW_019105569.1:589171-695989(-)|c110900/f1p434/4168.path1	PB.450.118|NW_019105569.1:589171-710257(-)|c81299/f1p155/2691.path1
NW_019105569.1	gene812	Other	607481	667157	PB.450.128|NW_019105569.1:589171-695989(-)|c110900/f1p434/4168.path1	PB.450.6|NW_019105569.1:589168-672803(-)|c169182/f1p109/5263.path1
NW_019105569.1	gene812	Other	606101	689037	PB.450.128|NW_019105569.1:589171-695989(-)|c110900/f1p434/4168.path1	PB.450.239|NW_019105569.1:589172-710257(-)|c84551/f1p270/2697.path1
NW_019105569.1	gene812	Other	607481	664989	PB.450.128|NW_019105569.1:589171-695989(-)|c110900/f1p434/4168.path1	PB.450.291|NW_019105569.1:589172-665050(-)|c156094/f1p3/4680.path1
NW_019105569.1	gene812	Other	594454	664989	PB.450.128|NW_019105569.1:589171-695989(-)|c110900/f1p434/4168.path1	PB.450.126|NW_019105569.1:589171-704274(-)|c103133/f1p314/3624.path1
NW_019105569.1	gene812	Other	607481	667157	PB.450.128|NW_019105569.1:589171-695989(-)|c110900/f1p434/4168.path1	PB.450.253|NW_019105569.1:589172-710257(-)|c132403/f1p328/4415.path1
NW_019105569.1	gene812	Other	602134	695734	PB.450.128|NW_019105569.1:589171-695989(-)|c110900/f1p434/4168.path1	PB.450.109|NW_019105569.1:589171-710257(-)|c66356/f1p41/2267.path1
NW_019105569.1	gene812	Other	607481	667157	PB.450.128|NW_019105569.1:589171-695989(-)|c110900/f1p434/4168.path1	PB.450.297|NW_019105569.1:589172-667283(-)|c159649/f1p23/4907.path1
NW_019105569.1	gene812	Other	607481	665125	PB.450.128|NW_019105569.1:589171-695989(-)|c110900/f1p434/4168.path1	PB.450.302|NW_019105569.1:589172-695989(-)|c160870/f1p354/4916.path1
NW_019105569.1	gene812	Other	600301	664989	PB.450.128|NW_019105569.1:589171-695989(-)|c110900/f1p434/4168.path1	PB.450.280|NW_019105569.1:589172-695989(-)|c151674/f1p195/4790.path1
NW_019105569.1	gene812	Other	607481	664989	PB.450.128|NW_019105569.1:589171-695989(-)|c110900/f1p434/4168.path1	PB.450.32|NW_019105569.1:589168-695987(-)|c158270/f1p445/5203.path1
NW_019105569.1	gene812	Other	607481	667157	PB.450.128|NW_019105569.1:589171-695989(-)|c110900/f1p434/4168.path1	PB.450.281|NW_019105569.1:589172-704264(-)|c147303/f1p108/4566.path1
NW_019105569.1	gene812	Other	606103	695734	PB.450.128|NW_019105569.1:589171-695989(-)|c110900/f1p434/4168.path1	PB.450.236|NW_019105569.1:589172-695989(-)|c70532/f1p245/2442.path1
NW_019105569.1	gene812	Other	596200	664989	PB.450.128|NW_019105569.1:589171-695989(-)|c110900/f1p434/4168.path1	PB.450.122|NW_019105569.1:589171-695989(-)|c104506/f1p148/3787.path1
NW_019105569.1	gene812	Other	607481	695914	PB.450.128|NW_019105569.1:589171-695989(-)|c110900/f1p434/4168.path1	PB.450.149|NW_019105569.1:589171-710257(-)|c139691/f1p29/4596.path1
NW_019105569.1	gene812	Other	607481	664989	PB.450.128|NW_019105569.1:589171-695989(-)|c110900/f1p434/4168.path1	PB.450.95|NW_019105569.1:589171-672810(-)|c24886/f16p7/5221.path1
NW_019105569.1	gene812	Other	607481	664989	PB.450.128|NW_019105569.1:589171-695989(-)|c110900/f1p434/4168.path1	PB.450.135|NW_019105569.1:589171-695989(-)|c132404/f1p365/4508.path1
NW_019105569.1	gene812	Other	602134	664989	PB.450.128|NW_019105569.1:589171-695989(-)|c110900/f1p434/4168.path1	PB.450.113|NW_019105569.1:589171-667182(-)|c73683/f1p184/2301.path1
NW_019105569.1	gene812	Other	656459	684848	PB.450.275|NW_019105569.1:589172-688978(-)|c152489/f1p14/4693.path1	PB.450.253|NW_019105569.1:589172-710257(-)|c132403/f1p328/4415.path1
NW_019105569.1	gene812	Other	614428	654667	PB.450.275|NW_019105569.1:589172-688978(-)|c152489/f1p14/4693.path1	PB.450.302|NW_019105569.1:589172-695989(-)|c160870/f1p354/4916.path1
NW_019105569.1	gene812	Other	656459	684848	PB.450.275|NW_019105569.1:589172-688978(-)|c152489/f1p14/4693.path1	PB.450.302|NW_019105569.1:589172-695989(-)|c160870/f1p354/4916.path1
NW_019105569.1	gene812	Other	613428	656449	PB.450.275|NW_019105569.1:589172-688978(-)|c152489/f1p14/4693.path1	PB.450.135|NW_019105569.1:589171-695989(-)|c132404/f1p365/4508.path1
NW_019105569.1	gene812	Other	600323	684848	PB.450.275|NW_019105569.1:589172-688978(-)|c152489/f1p14/4693.path1	PB.450.118|NW_019105569.1:589171-710257(-)|c81299/f1p155/2691.path1
NW_019105569.1	gene812	Other	607390	695747	PB.450.208|NW_019105569.1:589171-710249(-)|c170185/f1p106/5402.path1	PB.450.238|NW_019105569.1:589172-695989(-)|c83559/f1p42/2652.path1
NW_019105569.1	gene812	Other	651149	688992	PB.450.208|NW_019105569.1:589171-710249(-)|c170185/f1p106/5402.path1	PB.450.31|NW_019105569.1:589168-695989(-)|c157186/f1p296/4897.path1
NW_019105569.1	gene812	Other	601238	688915	PB.450.208|NW_019105569.1:589171-710249(-)|c170185/f1p106/5402.path1	PB.450.400|NW_019105569.1:589189-710255(-)|c79276/f1p263/2814.path1
NW_019105569.1	gene812	Other	628773	695689	PB.450.208|NW_019105569.1:589171-710249(-)|c170185/f1p106/5402.path1	PB.450.247|NW_019105569.1:589172-695989(-)|c107390/f1p197/3824.path1
NW_019105569.1	gene812	Other	617486	694063	PB.450.208|NW_019105569.1:589171-710249(-)|c170185/f1p106/5402.path1	PB.450.246|NW_019105569.1:589172-710257(-)|c104465/f1p54/3766.path1
NW_019105569.1	gene812	Other	656514	688915	PB.450.208|NW_019105569.1:589171-710249(-)|c170185/f1p106/5402.path1	PB.450.350|NW_019105569.1:589173-704274(-)|c132485/f1p152/4261.path1
NW_019105569.1	gene812	Other	656459	688915	PB.450.208|NW_019105569.1:589171-710249(-)|c170185/f1p106/5402.path1	PB.450.275|NW_019105569.1:589172-688978(-)|c152489/f1p14/4693.path1
NW_019105569.1	gene812	Other	600301	688915	PB.450.208|NW_019105569.1:589171-710249(-)|c170185/f1p106/5402.path1	PB.450.108|NW_019105569.1:589171-710257(-)|c64343/f1p78/2300.path1
NW_019105569.1	gene812	Other	602134	656512	PB.450.208|NW_019105569.1:589171-710249(-)|c170185/f1p106/5402.path1	PB.450.113|NW_019105569.1:589171-667182(-)|c73683/f1p184/2301.path1
NW_019105569.1	gene812	Other	600323	688915	PB.450.208|NW_019105569.1:589171-710249(-)|c170185/f1p106/5402.path1	PB.450.118|NW_019105569.1:589171-710257(-)|c81299/f1p155/2691.path1
NW_019105569.1	gene812	Other	606101	689037	PB.450.208|NW_019105569.1:589171-710249(-)|c170185/f1p106/5402.path1	PB.450.239|NW_019105569.1:589172-710257(-)|c84551/f1p270/2697.path1
NW_019105569.1	gene812	Other	656514	688915	PB.450.208|NW_019105569.1:589171-710249(-)|c170185/f1p106/5402.path1	PB.450.253|NW_019105569.1:589172-710257(-)|c132403/f1p328/4415.path1
NW_019105569.1	gene812	Other	602134	695734	PB.450.208|NW_019105569.1:589171-710249(-)|c170185/f1p106/5402.path1	PB.450.109|NW_019105569.1:589171-710257(-)|c66356/f1p41/2267.path1
NW_019105569.1	gene812	Other	614428	654667	PB.450.208|NW_019105569.1:589171-710249(-)|c170185/f1p106/5402.path1	PB.450.302|NW_019105569.1:589172-695989(-)|c160870/f1p354/4916.path1
NW_019105569.1	gene812	Other	656514	688915	PB.450.208|NW_019105569.1:589171-710249(-)|c170185/f1p106/5402.path1	PB.450.302|NW_019105569.1:589172-695989(-)|c160870/f1p354/4916.path1
NW_019105569.1	gene812	Other	613427	656439	PB.450.208|NW_019105569.1:589171-710249(-)|c170185/f1p106/5402.path1	PB.450.281|NW_019105569.1:589172-704264(-)|c147303/f1p108/4566.path1
NW_019105569.1	gene812	Other	656514	688915	PB.450.208|NW_019105569.1:589171-710249(-)|c170185/f1p106/5402.path1	PB.450.281|NW_019105569.1:589172-704264(-)|c147303/f1p108/4566.path1
NW_019105569.1	gene812	Other	613428	656449	PB.450.208|NW_019105569.1:589171-710249(-)|c170185/f1p106/5402.path1	PB.450.135|NW_019105569.1:589171-695989(-)|c132404/f1p365/4508.path1
NW_019105569.1	gene812	Other	607390	695747	rna1101	PB.450.238|NW_019105569.1:589172-695989(-)|c83559/f1p42/2652.path1
NW_019105569.1	gene812	Other	651149	688992	rna1101	PB.450.31|NW_019105569.1:589168-695989(-)|c157186/f1p296/4897.path1
NW_019105569.1	gene812	Other	601238	682236	rna1101	PB.450.400|NW_019105569.1:589189-710255(-)|c79276/f1p263/2814.path1
NW_019105569.1	gene812	Other	654675	695953	rna1101	PB.450.146|NW_019105569.1:589171-710257(-)|c135674/f1p16/4415.path1
NW_019105569.1	gene812	Other	628773	694301	rna1101	PB.450.247|NW_019105569.1:589172-695989(-)|c107390/f1p197/3824.path1
NW_019105569.1	gene812	Other	607481	667158	rna1101	PB.450.128|NW_019105569.1:589171-695989(-)|c110900/f1p434/4168.path1
NW_019105569.1	gene812	Other	617486	695690	rna1101	PB.450.246|NW_019105569.1:589172-710257(-)|c104465/f1p54/3766.path1
NW_019105569.1	gene812	Other	607493	647044	rna1101	PB.450.117|NW_019105569.1:589171-647085(-)|c83573/f1p68/2659.path1
NW_019105569.1	gene812	Other	613428	656449	rna1101	PB.450.135|NW_019105569.1:589171-695989(-)|c132404/f1p365/4508.path1
NW_019105569.1	gene812	Other	613427	656448	rna1101	PB.450.385|NW_019105569.1:589175-695989(-)|c114617/f1p315/3862.path1
NW_019105569.1	gene812	Other	594438	648376	rna1101	PB.450.242|NW_019105569.1:589172-695985(-)|c90176/f1p250/2944.path1
NW_019105569.1	gene812	Other	600301	684920	rna1101	PB.450.108|NW_019105569.1:589171-710257(-)|c64343/f1p78/2300.path1
NW_019105569.1	gene812	Other	600181	648323	rna1101	PB.450.343|NW_019105569.1:589173-665085(-)|c56654/f1p37/2066.path1
NW_019105569.1	gene812	Other	656466	695914	rna1101	PB.450.149|NW_019105569.1:589171-710257(-)|c139691/f1p29/4596.path1
NW_019105569.1	gene812	Other	651164	688987	rna1101	PB.450.143|NW_019105569.1:589171-694108(-)|c133206/f1p96/4458.path1
NW_019105569.1	gene812	Other	593618	656415	rna1101	PB.450.344|NW_019105569.1:589173-710257(-)|c69155/f1p120/2361.path1
NW_019105569.1	gene812	Other	606101	689037	rna1101	PB.450.239|NW_019105569.1:589172-710257(-)|c84551/f1p270/2697.path1
NW_019105569.1	gene812	Other	606079	647044	rna1101	PB.450.112|NW_019105569.1:589171-654736(-)|c74710/f1p89/2524.path1
NW_019105569.1	gene812	Other	613427	656439	rna1101	PB.450.281|NW_019105569.1:589172-704264(-)|c147303/f1p108/4566.path1
NW_019105569.1	gene812	Other	606103	695734	rna1101	PB.450.236|NW_019105569.1:589172-695989(-)|c70532/f1p245/2442.path1
NW_019105569.1	gene812	Other	602134	695734	rna1101	PB.450.109|NW_019105569.1:589171-710257(-)|c66356/f1p41/2267.path1
NW_019105569.1	gene812	Other	607493	688916	rna1101	PB.450.121|NW_019105569.1:589171-695989(-)|c92624/f1p97/3205.path1
NW_019105569.1	gene812	Other	656410	695903	rna1101	PB.450.268|NW_019105569.1:589172-695989(-)|c140139/f1p27/4550.path1
NW_019105569.1	gene812	Other	614428	654667	rna1101	PB.450.302|NW_019105569.1:589172-695989(-)|c160870/f1p354/4916.path1
NW_019105569.1	gene812	Other	600323	682236	rna1101	PB.450.118|NW_019105569.1:589171-710257(-)|c81299/f1p155/2691.path1
NW_019105569.1	gene812	Other	602134	656512	rna1101	PB.450.113|NW_019105569.1:589171-667182(-)|c73683/f1p184/2301.path1
NW_019105569.1	gene812	Other	607390	695747	rna1085	PB.450.238|NW_019105569.1:589172-695989(-)|c83559/f1p42/2652.path1
NW_019105569.1	gene812	Other	601238	682236	rna1085	PB.450.400|NW_019105569.1:589189-710255(-)|c79276/f1p263/2814.path1
NW_019105569.1	gene812	Other	628773	695690	rna1085	PB.450.247|NW_019105569.1:589172-695989(-)|c107390/f1p197/3824.path1
NW_019105569.1	gene812	Other	607481	667158	rna1085	PB.450.128|NW_019105569.1:589171-695989(-)|c110900/f1p434/4168.path1
NW_019105569.1	gene812	Other	617486	694063	rna1085	PB.450.246|NW_019105569.1:589172-710257(-)|c104465/f1p54/3766.path1
NW_019105569.1	gene812	Other	600301	684920	rna1085	PB.450.108|NW_019105569.1:589171-710257(-)|c64343/f1p78/2300.path1
NW_019105569.1	gene812	Other	593618	656415	rna1085	PB.450.344|NW_019105569.1:589173-710257(-)|c69155/f1p120/2361.path1
NW_019105569.1	gene812	Other	606101	689037	rna1085	PB.450.239|NW_019105569.1:589172-710257(-)|c84551/f1p270/2697.path1
NW_019105569.1	gene812	Other	606103	695734	rna1085	PB.450.236|NW_019105569.1:589172-695989(-)|c70532/f1p245/2442.path1
NW_019105569.1	gene812	Other	602134	695734	rna1085	PB.450.109|NW_019105569.1:589171-710257(-)|c66356/f1p41/2267.path1
NW_019105569.1	gene812	Other	611890	688916	rna1085	PB.450.121|NW_019105569.1:589171-695989(-)|c92624/f1p97/3205.path1
NW_019105569.1	gene812	Other	600323	682236	rna1085	PB.450.118|NW_019105569.1:589171-710257(-)|c81299/f1p155/2691.path1
NW_019105569.1	gene812	Other	602134	656512	rna1085	PB.450.113|NW_019105569.1:589171-667182(-)|c73683/f1p184/2301.path1
NW_019105569.1	gene812	Other	607390	695747	rna1088	PB.450.238|NW_019105569.1:589172-695989(-)|c83559/f1p42/2652.path1
NW_019105569.1	gene812	Other	601238	682236	rna1088	PB.450.400|NW_019105569.1:589189-710255(-)|c79276/f1p263/2814.path1
NW_019105569.1	gene812	Other	607481	667158	rna1088	PB.450.128|NW_019105569.1:589171-695989(-)|c110900/f1p434/4168.path1
NW_019105569.1	gene812	Other	617486	694063	rna1088	PB.450.246|NW_019105569.1:589172-710257(-)|c104465/f1p54/3766.path1
NW_019105569.1	gene812	Other	600301	684920	rna1088	PB.450.108|NW_019105569.1:589171-710257(-)|c64343/f1p78/2300.path1
NW_019105569.1	gene812	Other	589474	598987	rna1088	PB.450.70|NW_019105569.1:589170-694033(-)|c160659/f1p516/4845.path1
NW_019105569.1	gene812	Other	611890	688916	rna1088	PB.450.121|NW_019105569.1:589171-695989(-)|c92624/f1p97/3205.path1
NW_019105569.1	gene812	Other	628773	695690	rna1088	PB.450.247|NW_019105569.1:589172-695989(-)|c107390/f1p197/3824.path1
NW_019105569.1	gene812	Other	593618	656415	rna1088	PB.450.344|NW_019105569.1:589173-710257(-)|c69155/f1p120/2361.path1
NW_019105569.1	gene812	Other	606101	689037	rna1088	PB.450.239|NW_019105569.1:589172-710257(-)|c84551/f1p270/2697.path1
NW_019105569.1	gene812	Other	606103	695734	rna1088	PB.450.236|NW_019105569.1:589172-695989(-)|c70532/f1p245/2442.path1
NW_019105569.1	gene812	Other	602134	695734	rna1088	PB.450.109|NW_019105569.1:589171-710257(-)|c66356/f1p41/2267.path1
NW_019105569.1	gene812	Other	589541	593530	rna1088	PB.450.302|NW_019105569.1:589172-695989(-)|c160870/f1p354/4916.path1
NW_019105569.1	gene812	Other	600323	682236	rna1088	PB.450.118|NW_019105569.1:589171-710257(-)|c81299/f1p155/2691.path1
NW_019105569.1	gene812	Other	602134	656512	rna1088	PB.450.113|NW_019105569.1:589171-667182(-)|c73683/f1p184/2301.path1
NW_019105569.1	gene812	Other	607390	695747	rna1111	PB.450.238|NW_019105569.1:589172-695989(-)|c83559/f1p42/2652.path1
NW_019105569.1	gene812	Other	651149	688992	rna1111	PB.450.31|NW_019105569.1:589168-695989(-)|c157186/f1p296/4897.path1
NW_019105569.1	gene812	Other	601238	682236	rna1111	PB.450.400|NW_019105569.1:589189-710255(-)|c79276/f1p263/2814.path1
NW_019105569.1	gene812	Other	628773	694301	rna1111	PB.450.247|NW_019105569.1:589172-695989(-)|c107390/f1p197/3824.path1
NW_019105569.1	gene812	Other	607481	667158	rna1111	PB.450.128|NW_019105569.1:589171-695989(-)|c110900/f1p434/4168.path1
NW_019105569.1	gene812	Other	617486	695690	rna1111	PB.450.246|NW_019105569.1:589172-710257(-)|c104465/f1p54/3766.path1
NW_019105569.1	gene812	Other	656514	688916	rna1111	PB.450.208|NW_019105569.1:589171-710249(-)|c170185/f1p106/5402.path1
NW_019105569.1	gene812	Other	600323	682236	rna1111	PB.450.118|NW_019105569.1:589171-710257(-)|c81299/f1p155/2691.path1
NW_019105569.1	gene812	Other	600301	684920	rna1111	PB.450.108|NW_019105569.1:589171-710257(-)|c64343/f1p78/2300.path1
NW_019105569.1	gene812	Other	607493	688916	rna1111	PB.450.121|NW_019105569.1:589171-695989(-)|c92624/f1p97/3205.path1
NW_019105569.1	gene812	Other	654675	695953	rna1111	PB.450.146|NW_019105569.1:589171-710257(-)|c135674/f1p16/4415.path1
NW_019105569.1	gene812	Other	651164	688987	rna1111	PB.450.143|NW_019105569.1:589171-694108(-)|c133206/f1p96/4458.path1
NW_019105569.1	gene812	Other	606101	689037	rna1111	PB.450.239|NW_019105569.1:589172-710257(-)|c84551/f1p270/2697.path1
NW_019105569.1	gene812	Other	656573	667158	rna1111	PB.450.6|NW_019105569.1:589168-672803(-)|c169182/f1p109/5263.path1
NW_019105569.1	gene812	Other	606103	695734	rna1111	PB.450.236|NW_019105569.1:589172-695989(-)|c70532/f1p245/2442.path1
NW_019105569.1	gene812	Other	656459	684849	rna1111	PB.450.275|NW_019105569.1:589172-688978(-)|c152489/f1p14/4693.path1
NW_019105569.1	gene812	Other	602134	695734	rna1111	PB.450.109|NW_019105569.1:589171-710257(-)|c66356/f1p41/2267.path1
NW_019105569.1	gene812	Other	656466	695914	rna1111	PB.450.149|NW_019105569.1:589171-710257(-)|c139691/f1p29/4596.path1
NW_019105569.1	gene812	Other	656410	695903	rna1111	PB.450.268|NW_019105569.1:589172-695989(-)|c140139/f1p27/4550.path1
NW_019105569.1	gene812	Other	656573	667158	rna1111	PB.450.302|NW_019105569.1:589172-695989(-)|c160870/f1p354/4916.path1
NW_019105569.1	gene812	Other	607390	695747	rna1110	PB.450.238|NW_019105569.1:589172-695989(-)|c83559/f1p42/2652.path1
NW_019105569.1	gene812	Other	651149	688992	rna1110	PB.450.31|NW_019105569.1:589168-695989(-)|c157186/f1p296/4897.path1
NW_019105569.1	gene812	Other	601238	682236	rna1110	PB.450.400|NW_019105569.1:589189-710255(-)|c79276/f1p263/2814.path1
NW_019105569.1	gene812	Other	628773	694301	rna1110	PB.450.247|NW_019105569.1:589172-695989(-)|c107390/f1p197/3824.path1
NW_019105569.1	gene812	Other	607481	667158	rna1110	PB.450.128|NW_019105569.1:589171-695989(-)|c110900/f1p434/4168.path1
NW_019105569.1	gene812	Other	617486	695690	rna1110	PB.450.246|NW_019105569.1:589172-710257(-)|c104465/f1p54/3766.path1
NW_019105569.1	gene812	Other	600323	682236	rna1110	PB.450.118|NW_019105569.1:589171-710257(-)|c81299/f1p155/2691.path1
NW_019105569.1	gene812	Other	600301	684920	rna1110	PB.450.108|NW_019105569.1:589171-710257(-)|c64343/f1p78/2300.path1
NW_019105569.1	gene812	Other	656466	695914	rna1110	PB.450.149|NW_019105569.1:589171-710257(-)|c139691/f1p29/4596.path1
NW_019105569.1	gene812	Other	654675	695953	rna1110	PB.450.146|NW_019105569.1:589171-710257(-)|c135674/f1p16/4415.path1
NW_019105569.1	gene812	Other	651164	688987	rna1110	PB.450.143|NW_019105569.1:589171-694108(-)|c133206/f1p96/4458.path1
NW_019105569.1	gene812	Other	606101	689037	rna1110	PB.450.239|NW_019105569.1:589172-710257(-)|c84551/f1p270/2697.path1
NW_019105569.1	gene812	Other	606103	695734	rna1110	PB.450.236|NW_019105569.1:589172-695989(-)|c70532/f1p245/2442.path1
NW_019105569.1	gene812	Other	602134	695734	rna1110	PB.450.109|NW_019105569.1:589171-710257(-)|c66356/f1p41/2267.path1
NW_019105569.1	gene812	Other	607493	688916	rna1110	PB.450.121|NW_019105569.1:589171-695989(-)|c92624/f1p97/3205.path1
NW_019105569.1	gene812	Other	656410	695903	rna1110	PB.450.268|NW_019105569.1:589172-695989(-)|c140139/f1p27/4550.path1
NW_019105569.1	gene812	Other	607493	694063	PB.450.32|NW_019105569.1:589168-695987(-)|c158270/f1p445/5203.path1	PB.450.246|NW_019105569.1:589172-710257(-)|c104465/f1p54/3766.path1
NW_019105569.1	gene812	Other	607493	656448	PB.450.32|NW_019105569.1:589168-695987(-)|c158270/f1p445/5203.path1	PB.450.253|NW_019105569.1:589172-710257(-)|c132403/f1p328/4415.path1
NW_019105569.1	gene812	Other	607493	656449	PB.450.32|NW_019105569.1:589168-695987(-)|c158270/f1p445/5203.path1	PB.450.135|NW_019105569.1:589171-695989(-)|c132404/f1p365/4508.path1
NW_019105569.1	gene812	Other	607390	695747	rna1099	PB.450.238|NW_019105569.1:589172-695989(-)|c83559/f1p42/2652.path1
NW_019105569.1	gene812	Other	606103	695734	rna1099	PB.450.236|NW_019105569.1:589172-695989(-)|c70532/f1p245/2442.path1
NW_019105569.1	gene812	Other	611890	688916	rna1099	PB.450.121|NW_019105569.1:589171-695989(-)|c92624/f1p97/3205.path1
NW_019105569.1	gene812	Other	602134	695734	rna1099	PB.450.109|NW_019105569.1:589171-710257(-)|c66356/f1p41/2267.path1
NW_019105569.1	gene812	Other	601238	682236	rna1099	PB.450.400|NW_019105569.1:589189-710255(-)|c79276/f1p263/2814.path1
NW_019105569.1	gene812	Other	600301	684920	rna1099	PB.450.108|NW_019105569.1:589171-710257(-)|c64343/f1p78/2300.path1
NW_019105569.1	gene812	Other	606101	689037	rna1099	PB.450.239|NW_019105569.1:589172-710257(-)|c84551/f1p270/2697.path1
NW_019105569.1	gene812	Other	607481	664990	rna1099	PB.450.128|NW_019105569.1:589171-695989(-)|c110900/f1p434/4168.path1
NW_019105569.1	gene812	Other	600323	682236	rna1099	PB.450.118|NW_019105569.1:589171-710257(-)|c81299/f1p155/2691.path1
NW_019105569.1	gene812	Other	607390	695747	rna1096	PB.450.238|NW_019105569.1:589172-695989(-)|c83559/f1p42/2652.path1
NW_019105569.1	gene812	Other	628773	695690	rna1096	PB.450.247|NW_019105569.1:589172-695989(-)|c107390/f1p197/3824.path1
NW_019105569.1	gene812	Other	617486	694063	rna1096	PB.450.246|NW_019105569.1:589172-710257(-)|c104465/f1p54/3766.path1
NW_019105569.1	gene812	Other	606103	695734	rna1096	PB.450.236|NW_019105569.1:589172-695989(-)|c70532/f1p245/2442.path1
NW_019105569.1	gene812	Other	611890	688916	rna1096	PB.450.121|NW_019105569.1:589171-695989(-)|c92624/f1p97/3205.path1
NW_019105569.1	gene812	Other	602134	695734	rna1096	PB.450.109|NW_019105569.1:589171-710257(-)|c66356/f1p41/2267.path1
NW_019105569.1	gene812	Other	601238	682236	rna1096	PB.450.400|NW_019105569.1:589189-710255(-)|c79276/f1p263/2814.path1
NW_019105569.1	gene812	Other	600301	684920	rna1096	PB.450.108|NW_019105569.1:589171-710257(-)|c64343/f1p78/2300.path1
NW_019105569.1	gene812	Other	606101	689037	rna1096	PB.450.239|NW_019105569.1:589172-710257(-)|c84551/f1p270/2697.path1
NW_019105569.1	gene812	Other	607481	664990	rna1096	PB.450.128|NW_019105569.1:589171-695989(-)|c110900/f1p434/4168.path1
NW_019105569.1	gene812	Other	600323	682236	rna1096	PB.450.118|NW_019105569.1:589171-710257(-)|c81299/f1p155/2691.path1
NW_019105569.1	gene812	Other	607390	695747	rna1095	PB.450.238|NW_019105569.1:589172-695989(-)|c83559/f1p42/2652.path1
NW_019105569.1	gene812	Other	617486	694063	rna1095	PB.450.246|NW_019105569.1:589172-710257(-)|c104465/f1p54/3766.path1
NW_019105569.1	gene812	Other	606103	695734	rna1095	PB.450.236|NW_019105569.1:589172-695989(-)|c70532/f1p245/2442.path1
NW_019105569.1	gene812	Other	611890	688916	rna1095	PB.450.121|NW_019105569.1:589171-695989(-)|c92624/f1p97/3205.path1
NW_019105569.1	gene812	Other	602134	695734	rna1095	PB.450.109|NW_019105569.1:589171-710257(-)|c66356/f1p41/2267.path1
NW_019105569.1	gene812	Other	656466	695914	rna1095	PB.450.149|NW_019105569.1:589171-710257(-)|c139691/f1p29/4596.path1
NW_019105569.1	gene812	Other	656410	695903	rna1095	PB.450.268|NW_019105569.1:589172-695989(-)|c140139/f1p27/4550.path1
NW_019105569.1	gene812	Other	601238	682236	rna1095	PB.450.400|NW_019105569.1:589189-710255(-)|c79276/f1p263/2814.path1
NW_019105569.1	gene812	Other	628773	695690	rna1095	PB.450.247|NW_019105569.1:589172-695989(-)|c107390/f1p197/3824.path1
NW_019105569.1	gene812	Other	600301	684920	rna1095	PB.450.108|NW_019105569.1:589171-710257(-)|c64343/f1p78/2300.path1
NW_019105569.1	gene812	Other	606101	689037	rna1095	PB.450.239|NW_019105569.1:589172-710257(-)|c84551/f1p270/2697.path1
NW_019105569.1	gene812	Other	607481	667158	rna1095	PB.450.128|NW_019105569.1:589171-695989(-)|c110900/f1p434/4168.path1
NW_019105569.1	gene812	Other	654675	695953	rna1095	PB.450.146|NW_019105569.1:589171-710257(-)|c135674/f1p16/4415.path1
NW_019105569.1	gene812	Other	600323	682236	rna1095	PB.450.118|NW_019105569.1:589171-710257(-)|c81299/f1p155/2691.path1
NW_019105569.1	gene812	Other	607390	695747	PB.450.281|NW_019105569.1:589172-704264(-)|c147303/f1p108/4566.path1	PB.450.238|NW_019105569.1:589172-695989(-)|c83559/f1p42/2652.path1
NW_019105569.1	gene812	Other	613427	688992	PB.450.281|NW_019105569.1:589172-704264(-)|c147303/f1p108/4566.path1	PB.450.31|NW_019105569.1:589168-695989(-)|c157186/f1p296/4897.path1
NW_019105569.1	gene812	Other	589541	656439	PB.450.281|NW_019105569.1:589172-704264(-)|c147303/f1p108/4566.path1	PB.450.110|NW_019105569.1:589171-694113(-)|c76557/f1p150/2597.path1
NW_019105569.1	gene812	Other	613427	694063	PB.450.281|NW_019105569.1:589172-704264(-)|c147303/f1p108/4566.path1	PB.450.246|NW_019105569.1:589172-710257(-)|c104465/f1p54/3766.path1
NW_019105569.1	gene812	Other	600181	656439	PB.450.281|NW_019105569.1:589172-704264(-)|c147303/f1p108/4566.path1	PB.450.350|NW_019105569.1:589173-704274(-)|c132485/f1p152/4261.path1
NW_019105569.1	gene812	Other	613427	656439	PB.450.281|NW_019105569.1:589172-704264(-)|c147303/f1p108/4566.path1	PB.450.275|NW_019105569.1:589172-688978(-)|c152489/f1p14/4693.path1
NW_019105569.1	gene812	Other	656459	684848	PB.450.281|NW_019105569.1:589172-704264(-)|c147303/f1p108/4566.path1	PB.450.275|NW_019105569.1:589172-688978(-)|c152489/f1p14/4693.path1
NW_019105569.1	gene812	Other	594315	613346	PB.450.281|NW_019105569.1:589172-704264(-)|c147303/f1p108/4566.path1	PB.450.138|NW_019105569.1:589171-695989(-)|c132774/f1p393/4487.path1
NW_019105569.1	gene812	Other	600323	682235	PB.450.281|NW_019105569.1:589172-704264(-)|c147303/f1p108/4566.path1	PB.450.118|NW_019105569.1:589171-710257(-)|c81299/f1p155/2691.path1
NW_019105569.1	gene812	Other	656573	667157	PB.450.281|NW_019105569.1:589172-704264(-)|c147303/f1p108/4566.path1	PB.450.6|NW_019105569.1:589168-672803(-)|c169182/f1p109/5263.path1
NW_019105569.1	gene812	Other	600253	656439	PB.450.281|NW_019105569.1:589172-704264(-)|c147303/f1p108/4566.path1	PB.450.283|NW_019105569.1:589172-695989(-)|c153039/f1p289/4811.path1
NW_019105569.1	gene812	Other	613427	656439	PB.450.281|NW_019105569.1:589172-704264(-)|c147303/f1p108/4566.path1	PB.450.303|NW_019105569.1:589172-661550(-)|c163594/f1p286/4700.path1
NW_019105569.1	gene812	Other	602134	695734	PB.450.281|NW_019105569.1:589172-704264(-)|c147303/f1p108/4566.path1	PB.450.109|NW_019105569.1:589171-710257(-)|c66356/f1p41/2267.path1
NW_019105569.1	gene812	Other	656573	667157	PB.450.281|NW_019105569.1:589172-704264(-)|c147303/f1p108/4566.path1	PB.450.302|NW_019105569.1:589172-695989(-)|c160870/f1p354/4916.path1
NW_019105569.1	gene812	Other	613427	656439	PB.450.281|NW_019105569.1:589172-704264(-)|c147303/f1p108/4566.path1	PB.450.302|NW_019105569.1:589172-695989(-)|c160870/f1p354/4916.path1
NW_019105569.1	gene812	Other	611890	656439	PB.450.281|NW_019105569.1:589172-704264(-)|c147303/f1p108/4566.path1	PB.450.32|NW_019105569.1:589168-695987(-)|c158270/f1p445/5203.path1
NW_019105569.1	gene812	Other	596200	656439	PB.450.281|NW_019105569.1:589172-704264(-)|c147303/f1p108/4566.path1	PB.450.122|NW_019105569.1:589171-695989(-)|c104506/f1p148/3787.path1
NW_019105569.1	gene812	Other	613427	656439	PB.450.281|NW_019105569.1:589172-704264(-)|c147303/f1p108/4566.path1	PB.450.291|NW_019105569.1:589172-665050(-)|c156094/f1p3/4680.path1
NW_019105569.1	gene812	Other	613427	656449	PB.450.281|NW_019105569.1:589172-704264(-)|c147303/f1p108/4566.path1	PB.450.135|NW_019105569.1:589171-695989(-)|c132404/f1p365/4508.path1
NW_019105569.1	gene812	Other	607493	609207	PB.450.120|NW_019105569.1:589171-609752(-)|c87909/f1p108/3032.path1	PB.450.188|NW_019105569.1:589171-610277(-)|c161810/f1p219/4928.path1
NW_019105569.1	gene812	Other	607493	645275	PB.450.291|NW_019105569.1:589172-665050(-)|c156094/f1p3/4680.path1	PB.450.117|NW_019105569.1:589171-647085(-)|c83573/f1p68/2659.path1
NW_019105569.1	gene812	Other	613428	656449	PB.450.291|NW_019105569.1:589172-665050(-)|c156094/f1p3/4680.path1	PB.450.135|NW_019105569.1:589171-695989(-)|c132404/f1p365/4508.path1
NW_019105569.1	gene812	Other	613427	695689	PB.450.246|NW_019105569.1:589172-710257(-)|c104465/f1p54/3766.path1	PB.450.253|NW_019105569.1:589172-710257(-)|c132403/f1p328/4415.path1
NW_019105569.1	gene812	Other	613428	694063	PB.450.246|NW_019105569.1:589172-710257(-)|c104465/f1p54/3766.path1	PB.450.135|NW_019105569.1:589171-695989(-)|c132404/f1p365/4508.path1
NW_019105569.1	gene812	Other	594315	635974	PB.450.138|NW_019105569.1:589171-695989(-)|c132774/f1p393/4487.path1	PB.450.32|NW_019105569.1:589168-695987(-)|c158270/f1p445/5203.path1
NW_019105569.1	gene812	Other	617486	695689	PB.450.138|NW_019105569.1:589171-695989(-)|c132774/f1p393/4487.path1	PB.450.246|NW_019105569.1:589172-710257(-)|c104465/f1p54/3766.path1
NW_019105569.1	gene812	Other	594315	645193	PB.450.138|NW_019105569.1:589171-695989(-)|c132774/f1p393/4487.path1	PB.450.117|NW_019105569.1:589171-647085(-)|c83573/f1p68/2659.path1
NW_019105569.1	gene812	Other	593611	635993	PB.450.358|NW_019105569.1:589173-659976(-)|c151175/f1p15/4743.path1	PB.450.240|NW_019105569.1:589172-710257(-)|c90572/f1p411/3045.path1
NW_019105569.1	gene812	Other	602047	633988	PB.450.358|NW_019105569.1:589173-659976(-)|c151175/f1p15/4743.path1	PB.450.170|NW_019105569.1:589171-710257(-)|c155462/f1p126/4638.path1
NW_019105569.1	gene812	Other	606079	647043	PB.450.358|NW_019105569.1:589173-659976(-)|c151175/f1p15/4743.path1	PB.450.112|NW_019105569.1:589171-654736(-)|c74710/f1p89/2524.path1
NW_019105569.1	gene812	Other	600181	633988	PB.450.358|NW_019105569.1:589173-659976(-)|c151175/f1p15/4743.path1	PB.450.350|NW_019105569.1:589173-704274(-)|c132485/f1p152/4261.path1
NW_019105569.1	gene812	Other	607493	611868	PB.450.358|NW_019105569.1:589173-659976(-)|c151175/f1p15/4743.path1	PB.450.385|NW_019105569.1:589175-695989(-)|c114617/f1p315/3862.path1
NW_019105569.1	gene812	Other	607493	647043	PB.450.358|NW_019105569.1:589173-659976(-)|c151175/f1p15/4743.path1	PB.450.117|NW_019105569.1:589171-647085(-)|c83573/f1p68/2659.path1
NW_019105569.1	gene812	Other	594346	611872	PB.450.358|NW_019105569.1:589173-659976(-)|c151175/f1p15/4743.path1	PB.450.47|NW_019105569.1:589168-704248(-)|c169269/f1p232/4757.path1
NW_019105569.1	gene812	Other	594315	613346	PB.450.358|NW_019105569.1:589173-659976(-)|c151175/f1p15/4743.path1	PB.450.138|NW_019105569.1:589171-695989(-)|c132774/f1p393/4487.path1
NW_019105569.1	gene812	Other	600301	616025	PB.450.358|NW_019105569.1:589173-659976(-)|c151175/f1p15/4743.path1	PB.450.280|NW_019105569.1:589172-695989(-)|c151674/f1p195/4790.path1
NW_019105569.1	gene812	Other	600166	628906	PB.450.358|NW_019105569.1:589173-659976(-)|c151175/f1p15/4743.path1	PB.450.123|NW_019105569.1:589171-695731(-)|c109406/f1p375/3910.path1
NW_019105569.1	gene812	Other	602134	656512	PB.450.358|NW_019105569.1:589173-659976(-)|c151175/f1p15/4743.path1	PB.450.113|NW_019105569.1:589171-667182(-)|c73683/f1p184/2301.path1
NW_019105569.1	gene812	Other	594438	648376	PB.450.358|NW_019105569.1:589173-659976(-)|c151175/f1p15/4743.path1	PB.450.242|NW_019105569.1:589172-695985(-)|c90176/f1p250/2944.path1
NW_019105569.1	gene812	Other	600181	648322	PB.450.358|NW_019105569.1:589173-659976(-)|c151175/f1p15/4743.path1	PB.450.343|NW_019105569.1:589173-665085(-)|c56654/f1p37/2066.path1
NW_019105569.1	gene812	Other	593618	656415	PB.450.358|NW_019105569.1:589173-659976(-)|c151175/f1p15/4743.path1	PB.450.344|NW_019105569.1:589173-710257(-)|c69155/f1p120/2361.path1
NW_019105569.1	gene812	Other	600253	617484	PB.450.358|NW_019105569.1:589173-659976(-)|c151175/f1p15/4743.path1	PB.450.283|NW_019105569.1:589172-695989(-)|c153039/f1p289/4811.path1
NW_019105569.1	gene812	Other	594412	628818	PB.450.358|NW_019105569.1:589173-659976(-)|c151175/f1p15/4743.path1	PB.450.127|NW_019105569.1:589171-710257(-)|c103206/f1p145/3606.path1
NW_019105569.1	gene812	Other	596200	628729	PB.450.358|NW_019105569.1:589173-659976(-)|c151175/f1p15/4743.path1	PB.450.122|NW_019105569.1:589171-695989(-)|c104506/f1p148/3787.path1
NW_019105569.1	gene812	Other	597666	614436	PB.450.358|NW_019105569.1:589173-659976(-)|c151175/f1p15/4743.path1	PB.450.157|NW_019105569.1:589171-695990(-)|c147703/f1p343/4588.path1
NW_019105569.1	gene812	Other	607390	695747	rna1081	PB.450.238|NW_019105569.1:589172-695989(-)|c83559/f1p42/2652.path1
NW_019105569.1	gene812	Other	651149	688992	rna1081	PB.450.31|NW_019105569.1:589168-695989(-)|c157186/f1p296/4897.path1
NW_019105569.1	gene812	Other	601238	682236	rna1081	PB.450.400|NW_019105569.1:589189-710255(-)|c79276/f1p263/2814.path1
NW_019105569.1	gene812	Other	654675	695953	rna1081	PB.450.146|NW_019105569.1:589171-710257(-)|c135674/f1p16/4415.path1
NW_019105569.1	gene812	Other	628773	695690	rna1081	PB.450.247|NW_019105569.1:589172-695989(-)|c107390/f1p197/3824.path1
NW_019105569.1	gene812	Other	607481	667158	rna1081	PB.450.128|NW_019105569.1:589171-695989(-)|c110900/f1p434/4168.path1
NW_019105569.1	gene812	Other	617486	694063	rna1081	PB.450.246|NW_019105569.1:589172-710257(-)|c104465/f1p54/3766.path1
NW_019105569.1	gene812	Other	656514	688916	rna1081	PB.450.208|NW_019105569.1:589171-710249(-)|c170185/f1p106/5402.path1
NW_019105569.1	gene812	Other	600301	684920	rna1081	PB.450.108|NW_019105569.1:589171-710257(-)|c64343/f1p78/2300.path1
NW_019105569.1	gene812	Other	656466	695914	rna1081	PB.450.149|NW_019105569.1:589171-710257(-)|c139691/f1p29/4596.path1
NW_019105569.1	gene812	Other	651164	688987	rna1081	PB.450.143|NW_019105569.1:589171-694108(-)|c133206/f1p96/4458.path1
NW_019105569.1	gene812	Other	606101	689037	rna1081	PB.450.239|NW_019105569.1:589172-710257(-)|c84551/f1p270/2697.path1
NW_019105569.1	gene812	Other	606103	695734	rna1081	PB.450.236|NW_019105569.1:589172-695989(-)|c70532/f1p245/2442.path1
NW_019105569.1	gene812	Other	656459	684849	rna1081	PB.450.275|NW_019105569.1:589172-688978(-)|c152489/f1p14/4693.path1
NW_019105569.1	gene812	Other	602134	695734	rna1081	PB.450.109|NW_019105569.1:589171-710257(-)|c66356/f1p41/2267.path1
NW_019105569.1	gene812	Other	611890	688916	rna1081	PB.450.121|NW_019105569.1:589171-695989(-)|c92624/f1p97/3205.path1
NW_019105569.1	gene812	Other	656410	695903	rna1081	PB.450.268|NW_019105569.1:589172-695989(-)|c140139/f1p27/4550.path1
NW_019105569.1	gene812	Other	600323	682236	rna1081	PB.450.118|NW_019105569.1:589171-710257(-)|c81299/f1p155/2691.path1
NW_019105569.1	gene812	Other	607390	695747	rna1080	PB.450.238|NW_019105569.1:589172-695989(-)|c83559/f1p42/2652.path1
NW_019105569.1	gene812	Other	651149	688992	rna1080	PB.450.31|NW_019105569.1:589168-695989(-)|c157186/f1p296/4897.path1
NW_019105569.1	gene812	Other	601238	682236	rna1080	PB.450.400|NW_019105569.1:589189-710255(-)|c79276/f1p263/2814.path1
NW_019105569.1	gene812	Other	654675	695953	rna1080	PB.450.146|NW_019105569.1:589171-710257(-)|c135674/f1p16/4415.path1
NW_019105569.1	gene812	Other	628773	695690	rna1080	PB.450.247|NW_019105569.1:589172-695989(-)|c107390/f1p197/3824.path1
NW_019105569.1	gene812	Other	617486	694063	rna1080	PB.450.246|NW_019105569.1:589172-710257(-)|c104465/f1p54/3766.path1
NW_019105569.1	gene812	Other	656514	688916	rna1080	PB.450.208|NW_019105569.1:589171-710249(-)|c170185/f1p106/5402.path1
NW_019105569.1	gene812	Other	600301	684920	rna1080	PB.450.108|NW_019105569.1:589171-710257(-)|c64343/f1p78/2300.path1
NW_019105569.1	gene812	Other	656466	695914	rna1080	PB.450.149|NW_019105569.1:589171-710257(-)|c139691/f1p29/4596.path1
NW_019105569.1	gene812	Other	651164	688987	rna1080	PB.450.143|NW_019105569.1:589171-694108(-)|c133206/f1p96/4458.path1
NW_019105569.1	gene812	Other	606101	689037	rna1080	PB.450.239|NW_019105569.1:589172-710257(-)|c84551/f1p270/2697.path1
NW_019105569.1	gene812	Other	606103	695734	rna1080	PB.450.236|NW_019105569.1:589172-695989(-)|c70532/f1p245/2442.path1
NW_019105569.1	gene812	Other	656459	684849	rna1080	PB.450.275|NW_019105569.1:589172-688978(-)|c152489/f1p14/4693.path1
NW_019105569.1	gene812	Other	602134	695734	rna1080	PB.450.109|NW_019105569.1:589171-710257(-)|c66356/f1p41/2267.path1
NW_019105569.1	gene812	Other	611890	688916	rna1080	PB.450.121|NW_019105569.1:589171-695989(-)|c92624/f1p97/3205.path1
NW_019105569.1	gene812	Other	656410	695903	rna1080	PB.450.268|NW_019105569.1:589172-695989(-)|c140139/f1p27/4550.path1
NW_019105569.1	gene812	Other	600323	682236	rna1080	PB.450.118|NW_019105569.1:589171-710257(-)|c81299/f1p155/2691.path1
NW_019105569.1	gene812	Other	607390	695747	rna1083	PB.450.238|NW_019105569.1:589172-695989(-)|c83559/f1p42/2652.path1
NW_019105569.1	gene812	Other	651149	688992	rna1083	PB.450.31|NW_019105569.1:589168-695989(-)|c157186/f1p296/4897.path1
NW_019105569.1	gene812	Other	601238	682236	rna1083	PB.450.400|NW_019105569.1:589189-710255(-)|c79276/f1p263/2814.path1
NW_019105569.1	gene812	Other	654675	695953	rna1083	PB.450.146|NW_019105569.1:589171-710257(-)|c135674/f1p16/4415.path1
NW_019105569.1	gene812	Other	628773	695690	rna1083	PB.450.247|NW_019105569.1:589172-695989(-)|c107390/f1p197/3824.path1
NW_019105569.1	gene812	Other	617486	694063	rna1083	PB.450.246|NW_019105569.1:589172-710257(-)|c104465/f1p54/3766.path1
NW_019105569.1	gene812	Other	656514	688916	rna1083	PB.450.208|NW_019105569.1:589171-710249(-)|c170185/f1p106/5402.path1
NW_019105569.1	gene812	Other	600301	684920	rna1083	PB.450.108|NW_019105569.1:589171-710257(-)|c64343/f1p78/2300.path1
NW_019105569.1	gene812	Other	656466	695914	rna1083	PB.450.149|NW_019105569.1:589171-710257(-)|c139691/f1p29/4596.path1
NW_019105569.1	gene812	Other	651164	688987	rna1083	PB.450.143|NW_019105569.1:589171-694108(-)|c133206/f1p96/4458.path1
NW_019105569.1	gene812	Other	606101	689037	rna1083	PB.450.239|NW_019105569.1:589172-710257(-)|c84551/f1p270/2697.path1
NW_019105569.1	gene812	Other	606103	695734	rna1083	PB.450.236|NW_019105569.1:589172-695989(-)|c70532/f1p245/2442.path1
NW_019105569.1	gene812	Other	656459	684849	rna1083	PB.450.275|NW_019105569.1:589172-688978(-)|c152489/f1p14/4693.path1
NW_019105569.1	gene812	Other	602134	695734	rna1083	PB.450.109|NW_019105569.1:589171-710257(-)|c66356/f1p41/2267.path1
NW_019105569.1	gene812	Other	611890	688916	rna1083	PB.450.121|NW_019105569.1:589171-695989(-)|c92624/f1p97/3205.path1
NW_019105569.1	gene812	Other	656410	695903	rna1083	PB.450.268|NW_019105569.1:589172-695989(-)|c140139/f1p27/4550.path1
NW_019105569.1	gene812	Other	600323	682236	rna1083	PB.450.118|NW_019105569.1:589171-710257(-)|c81299/f1p155/2691.path1
NW_019105569.1	gene812	Other	607390	695747	rna1082	PB.450.238|NW_019105569.1:589172-695989(-)|c83559/f1p42/2652.path1
NW_019105569.1	gene812	Other	651149	688992	rna1082	PB.450.31|NW_019105569.1:589168-695989(-)|c157186/f1p296/4897.path1
NW_019105569.1	gene812	Other	601238	682236	rna1082	PB.450.400|NW_019105569.1:589189-710255(-)|c79276/f1p263/2814.path1
NW_019105569.1	gene812	Other	654675	695953	rna1082	PB.450.146|NW_019105569.1:589171-710257(-)|c135674/f1p16/4415.path1
NW_019105569.1	gene812	Other	628773	695690	rna1082	PB.450.247|NW_019105569.1:589172-695989(-)|c107390/f1p197/3824.path1
NW_019105569.1	gene812	Other	617486	694063	rna1082	PB.450.246|NW_019105569.1:589172-710257(-)|c104465/f1p54/3766.path1
NW_019105569.1	gene812	Other	656514	688916	rna1082	PB.450.208|NW_019105569.1:589171-710249(-)|c170185/f1p106/5402.path1
NW_019105569.1	gene812	Other	600301	684920	rna1082	PB.450.108|NW_019105569.1:589171-710257(-)|c64343/f1p78/2300.path1
NW_019105569.1	gene812	Other	656466	695914	rna1082	PB.450.149|NW_019105569.1:589171-710257(-)|c139691/f1p29/4596.path1
NW_019105569.1	gene812	Other	651164	688987	rna1082	PB.450.143|NW_019105569.1:589171-694108(-)|c133206/f1p96/4458.path1
NW_019105569.1	gene812	Other	606101	689037	rna1082	PB.450.239|NW_019105569.1:589172-710257(-)|c84551/f1p270/2697.path1
NW_019105569.1	gene812	Other	606103	695734	rna1082	PB.450.236|NW_019105569.1:589172-695989(-)|c70532/f1p245/2442.path1
NW_019105569.1	gene812	Other	656459	684849	rna1082	PB.450.275|NW_019105569.1:589172-688978(-)|c152489/f1p14/4693.path1
NW_019105569.1	gene812	Other	602134	695734	rna1082	PB.450.109|NW_019105569.1:589171-710257(-)|c66356/f1p41/2267.path1
NW_019105569.1	gene812	Other	611890	688916	rna1082	PB.450.121|NW_019105569.1:589171-695989(-)|c92624/f1p97/3205.path1
NW_019105569.1	gene812	Other	656410	695903	rna1082	PB.450.268|NW_019105569.1:589172-695989(-)|c140139/f1p27/4550.path1
NW_019105569.1	gene812	Other	600323	682236	rna1082	PB.450.118|NW_019105569.1:589171-710257(-)|c81299/f1p155/2691.path1
NW_019105569.1	gene812	Other	607390	695747	rna1084	PB.450.238|NW_019105569.1:589172-695989(-)|c83559/f1p42/2652.path1
NW_019105569.1	gene812	Other	651149	688992	rna1084	PB.450.31|NW_019105569.1:589168-695989(-)|c157186/f1p296/4897.path1
NW_019105569.1	gene812	Other	601238	682236	rna1084	PB.450.400|NW_019105569.1:589189-710255(-)|c79276/f1p263/2814.path1
NW_019105569.1	gene812	Other	654675	695953	rna1084	PB.450.146|NW_019105569.1:589171-710257(-)|c135674/f1p16/4415.path1
NW_019105569.1	gene812	Other	628773	695690	rna1084	PB.450.247|NW_019105569.1:589172-695989(-)|c107390/f1p197/3824.path1
NW_019105569.1	gene812	Other	617486	694063	rna1084	PB.450.246|NW_019105569.1:589172-710257(-)|c104465/f1p54/3766.path1
NW_019105569.1	gene812	Other	656514	688916	rna1084	PB.450.208|NW_019105569.1:589171-710249(-)|c170185/f1p106/5402.path1
NW_019105569.1	gene812	Other	600301	684920	rna1084	PB.450.108|NW_019105569.1:589171-710257(-)|c64343/f1p78/2300.path1
NW_019105569.1	gene812	Other	656466	695914	rna1084	PB.450.149|NW_019105569.1:589171-710257(-)|c139691/f1p29/4596.path1
NW_019105569.1	gene812	Other	651164	688987	rna1084	PB.450.143|NW_019105569.1:589171-694108(-)|c133206/f1p96/4458.path1
NW_019105569.1	gene812	Other	606101	689037	rna1084	PB.450.239|NW_019105569.1:589172-710257(-)|c84551/f1p270/2697.path1
NW_019105569.1	gene812	Other	606103	695734	rna1084	PB.450.236|NW_019105569.1:589172-695989(-)|c70532/f1p245/2442.path1
NW_019105569.1	gene812	Other	656459	684849	rna1084	PB.450.275|NW_019105569.1:589172-688978(-)|c152489/f1p14/4693.path1
NW_019105569.1	gene812	Other	602134	695734	rna1084	PB.450.109|NW_019105569.1:589171-710257(-)|c66356/f1p41/2267.path1
NW_019105569.1	gene812	Other	611890	688916	rna1084	PB.450.121|NW_019105569.1:589171-695989(-)|c92624/f1p97/3205.path1
NW_019105569.1	gene812	Other	656410	695903	rna1084	PB.450.268|NW_019105569.1:589172-695989(-)|c140139/f1p27/4550.path1
NW_019105569.1	gene812	Other	600323	682236	rna1084	PB.450.118|NW_019105569.1:589171-710257(-)|c81299/f1p155/2691.path1
NW_019105569.1	gene812	Other	607390	695747	rna1086	PB.450.238|NW_019105569.1:589172-695989(-)|c83559/f1p42/2652.path1
NW_019105569.1	gene812	Other	601238	682236	rna1086	PB.450.400|NW_019105569.1:589189-710255(-)|c79276/f1p263/2814.path1
NW_019105569.1	gene812	Other	607481	667158	rna1086	PB.450.128|NW_019105569.1:589171-695989(-)|c110900/f1p434/4168.path1
NW_019105569.1	gene812	Other	600301	684920	rna1086	PB.450.108|NW_019105569.1:589171-710257(-)|c64343/f1p78/2300.path1
NW_019105569.1	gene812	Other	607493	688916	rna1086	PB.450.121|NW_019105569.1:589171-695989(-)|c92624/f1p97/3205.path1
NW_019105569.1	gene812	Other	606101	689037	rna1086	PB.450.239|NW_019105569.1:589172-710257(-)|c84551/f1p270/2697.path1
NW_019105569.1	gene812	Other	606103	695734	rna1086	PB.450.236|NW_019105569.1:589172-695989(-)|c70532/f1p245/2442.path1
NW_019105569.1	gene812	Other	602134	695734	rna1086	PB.450.109|NW_019105569.1:589171-710257(-)|c66356/f1p41/2267.path1
NW_019105569.1	gene812	Other	600323	682236	rna1086	PB.450.118|NW_019105569.1:589171-710257(-)|c81299/f1p155/2691.path1
NW_019105569.1	gene812	Other	589474	598987	rna1089	PB.450.70|NW_019105569.1:589170-694033(-)|c160659/f1p516/4845.path1
NW_019105569.1	gene812	Other	589541	593530	rna1089	PB.450.302|NW_019105569.1:589172-695989(-)|c160870/f1p354/4916.path1
NW_019105569.1	gene812	Other	593611	695747	PB.450.240|NW_019105569.1:589172-710257(-)|c90572/f1p411/3045.path1	PB.450.238|NW_019105569.1:589172-695989(-)|c83559/f1p42/2652.path1
NW_019105569.1	gene812	Other	593611	635993	PB.450.240|NW_019105569.1:589172-710257(-)|c90572/f1p411/3045.path1	PB.450.31|NW_019105569.1:589168-695989(-)|c157186/f1p296/4897.path1
NW_019105569.1	gene812	Other	593611	682235	PB.450.240|NW_019105569.1:589172-710257(-)|c90572/f1p411/3045.path1	PB.450.400|NW_019105569.1:589189-710255(-)|c79276/f1p263/2814.path1
NW_019105569.1	gene812	Other	593611	635993	PB.450.240|NW_019105569.1:589172-710257(-)|c90572/f1p411/3045.path1	PB.450.170|NW_019105569.1:589171-710257(-)|c155462/f1p126/4638.path1
NW_019105569.1	gene812	Other	593611	695689	PB.450.240|NW_019105569.1:589172-710257(-)|c90572/f1p411/3045.path1	PB.450.247|NW_019105569.1:589172-695989(-)|c107390/f1p197/3824.path1
NW_019105569.1	gene812	Other	593611	645296	PB.450.240|NW_019105569.1:589172-710257(-)|c90572/f1p411/3045.path1	PB.450.112|NW_019105569.1:589171-654736(-)|c74710/f1p89/2524.path1
NW_019105569.1	gene812	Other	593611	694063	PB.450.240|NW_019105569.1:589172-710257(-)|c90572/f1p411/3045.path1	PB.450.246|NW_019105569.1:589172-710257(-)|c104465/f1p54/3766.path1
NW_019105569.1	gene812	Other	593611	635993	PB.450.240|NW_019105569.1:589172-710257(-)|c90572/f1p411/3045.path1	PB.450.300|NW_019105569.1:589172-695989(-)|c158212/f1p90/6259.path1
NW_019105569.1	gene812	Other	593611	645193	PB.450.240|NW_019105569.1:589172-710257(-)|c90572/f1p411/3045.path1	PB.450.117|NW_019105569.1:589171-647085(-)|c83573/f1p68/2659.path1
NW_019105569.1	gene812	Other	593611	635993	PB.450.240|NW_019105569.1:589172-710257(-)|c90572/f1p411/3045.path1	PB.450.350|NW_019105569.1:589173-704274(-)|c132485/f1p152/4261.path1
NW_019105569.1	gene812	Other	593611	635993	PB.450.240|NW_019105569.1:589172-710257(-)|c90572/f1p411/3045.path1	PB.450.138|NW_019105569.1:589171-695989(-)|c132774/f1p393/4487.path1
NW_019105569.1	gene812	Other	593611	684920	PB.450.240|NW_019105569.1:589172-710257(-)|c90572/f1p411/3045.path1	PB.450.108|NW_019105569.1:589171-710257(-)|c64343/f1p78/2300.path1
NW_019105569.1	gene812	Other	589474	635993	PB.450.240|NW_019105569.1:589172-710257(-)|c90572/f1p411/3045.path1	PB.450.70|NW_019105569.1:589170-694033(-)|c160659/f1p516/4845.path1
NW_019105569.1	gene812	Other	593611	635993	PB.450.240|NW_019105569.1:589172-710257(-)|c90572/f1p411/3045.path1	PB.450.123|NW_019105569.1:589171-695731(-)|c109406/f1p375/3910.path1
NW_019105569.1	gene812	Other	593611	656448	PB.450.240|NW_019105569.1:589172-710257(-)|c90572/f1p411/3045.path1	PB.450.385|NW_019105569.1:589175-695989(-)|c114617/f1p315/3862.path1
NW_019105569.1	gene812	Other	593611	635993	PB.450.240|NW_019105569.1:589172-710257(-)|c90572/f1p411/3045.path1	PB.450.283|NW_019105569.1:589172-695989(-)|c153039/f1p289/4811.path1
NW_019105569.1	gene812	Other	593611	635993	PB.450.240|NW_019105569.1:589172-710257(-)|c90572/f1p411/3045.path1	PB.450.174|NW_019105569.1:589171-695989(-)|c155573/f1p354/4682.path1
NW_019105569.1	gene812	Other	593611	635993	PB.450.240|NW_019105569.1:589172-710257(-)|c90572/f1p411/3045.path1	PB.450.146|NW_019105569.1:589171-710257(-)|c135674/f1p16/4415.path1
NW_019105569.1	gene812	Other	593611	682235	PB.450.240|NW_019105569.1:589172-710257(-)|c90572/f1p411/3045.path1	PB.450.118|NW_019105569.1:589171-710257(-)|c81299/f1p155/2691.path1
NW_019105569.1	gene812	Other	593611	635993	PB.450.240|NW_019105569.1:589172-710257(-)|c90572/f1p411/3045.path1	PB.450.49|NW_019105569.1:589170-654738(-)|c18015/f3p2/4437.path1
NW_019105569.1	gene812	Other	593611	689037	PB.450.240|NW_019105569.1:589172-710257(-)|c90572/f1p411/3045.path1	PB.450.239|NW_019105569.1:589172-710257(-)|c84551/f1p270/2697.path1
NW_019105569.1	gene812	Other	593611	635993	PB.450.240|NW_019105569.1:589172-710257(-)|c90572/f1p411/3045.path1	PB.450.126|NW_019105569.1:589171-704274(-)|c103133/f1p314/3624.path1
NW_019105569.1	gene812	Other	593611	656448	PB.450.240|NW_019105569.1:589172-710257(-)|c90572/f1p411/3045.path1	PB.450.253|NW_019105569.1:589172-710257(-)|c132403/f1p328/4415.path1
NW_019105569.1	gene812	Other	593611	695734	PB.450.240|NW_019105569.1:589172-710257(-)|c90572/f1p411/3045.path1	PB.450.109|NW_019105569.1:589171-710257(-)|c66356/f1p41/2267.path1
NW_019105569.1	gene812	Other	593611	654667	PB.450.240|NW_019105569.1:589172-710257(-)|c90572/f1p411/3045.path1	PB.450.302|NW_019105569.1:589172-695989(-)|c160870/f1p354/4916.path1
NW_019105569.1	gene812	Other	589541	635993	PB.450.240|NW_019105569.1:589172-710257(-)|c90572/f1p411/3045.path1	PB.450.110|NW_019105569.1:589171-694113(-)|c76557/f1p150/2597.path1
NW_019105569.1	gene812	Other	593611	635993	PB.450.240|NW_019105569.1:589172-710257(-)|c90572/f1p411/3045.path1	PB.450.280|NW_019105569.1:589172-695989(-)|c151674/f1p195/4790.path1
NW_019105569.1	gene812	Other	593611	635993	PB.450.240|NW_019105569.1:589172-710257(-)|c90572/f1p411/3045.path1	PB.450.378|NW_019105569.1:589174-695989(-)|c164516/f1p351/5064.path1
NW_019105569.1	gene812	Other	593611	635993	PB.450.240|NW_019105569.1:589172-710257(-)|c90572/f1p411/3045.path1	PB.450.32|NW_019105569.1:589168-695987(-)|c158270/f1p445/5203.path1
NW_019105569.1	gene812	Other	593611	656439	PB.450.240|NW_019105569.1:589172-710257(-)|c90572/f1p411/3045.path1	PB.450.281|NW_019105569.1:589172-704264(-)|c147303/f1p108/4566.path1
NW_019105569.1	gene812	Other	593611	695734	PB.450.240|NW_019105569.1:589172-710257(-)|c90572/f1p411/3045.path1	PB.450.236|NW_019105569.1:589172-695989(-)|c70532/f1p245/2442.path1
NW_019105569.1	gene812	Other	593611	635993	PB.450.240|NW_019105569.1:589172-710257(-)|c90572/f1p411/3045.path1	PB.450.122|NW_019105569.1:589171-695989(-)|c104506/f1p148/3787.path1
NW_019105569.1	gene812	Other	593611	656449	PB.450.240|NW_019105569.1:589172-710257(-)|c90572/f1p411/3045.path1	PB.450.135|NW_019105569.1:589171-695989(-)|c132404/f1p365/4508.path1
NW_019105569.1	gene812	Other	593611	656512	PB.450.240|NW_019105569.1:589172-710257(-)|c90572/f1p411/3045.path1	PB.450.113|NW_019105569.1:589171-667182(-)|c73683/f1p184/2301.path1
NW_019105569.1	gene812	Other	607390	695953	PB.450.146|NW_019105569.1:589171-710257(-)|c135674/f1p16/4415.path1	PB.450.238|NW_019105569.1:589172-695989(-)|c83559/f1p42/2652.path1
NW_019105569.1	gene812	Other	651149	695953	PB.450.146|NW_019105569.1:589171-710257(-)|c135674/f1p16/4415.path1	PB.450.31|NW_019105569.1:589168-695989(-)|c157186/f1p296/4897.path1
NW_019105569.1	gene812	Other	601238	695953	PB.450.146|NW_019105569.1:589171-710257(-)|c135674/f1p16/4415.path1	PB.450.400|NW_019105569.1:589189-710255(-)|c79276/f1p263/2814.path1
NW_019105569.1	gene812	Other	602047	633988	PB.450.146|NW_019105569.1:589171-710257(-)|c135674/f1p16/4415.path1	PB.450.170|NW_019105569.1:589171-710257(-)|c155462/f1p126/4638.path1
NW_019105569.1	gene812	Other	628773	695953	PB.450.146|NW_019105569.1:589171-710257(-)|c135674/f1p16/4415.path1	PB.450.247|NW_019105569.1:589172-695989(-)|c107390/f1p197/3824.path1
NW_019105569.1	gene812	Other	606079	647043	PB.450.146|NW_019105569.1:589171-710257(-)|c135674/f1p16/4415.path1	PB.450.112|NW_019105569.1:589171-654736(-)|c74710/f1p89/2524.path1
NW_019105569.1	gene812	Other	617486	695953	PB.450.146|NW_019105569.1:589171-710257(-)|c135674/f1p16/4415.path1	PB.450.246|NW_019105569.1:589172-710257(-)|c104465/f1p54/3766.path1
NW_019105569.1	gene812	Other	600181	633988	PB.450.146|NW_019105569.1:589171-710257(-)|c135674/f1p16/4415.path1	PB.450.350|NW_019105569.1:589173-704274(-)|c132485/f1p152/4261.path1
NW_019105569.1	gene812	Other	654675	695953	PB.450.146|NW_019105569.1:589171-710257(-)|c135674/f1p16/4415.path1	PB.450.350|NW_019105569.1:589173-704274(-)|c132485/f1p152/4261.path1
NW_019105569.1	gene812	Other	594315	613346	PB.450.146|NW_019105569.1:589171-710257(-)|c135674/f1p16/4415.path1	PB.450.138|NW_019105569.1:589171-695989(-)|c132774/f1p393/4487.path1
NW_019105569.1	gene812	Other	654675	695953	PB.450.146|NW_019105569.1:589171-710257(-)|c135674/f1p16/4415.path1	PB.450.138|NW_019105569.1:589171-695989(-)|c132774/f1p393/4487.path1
NW_019105569.1	gene812	Other	600301	695953	PB.450.146|NW_019105569.1:589171-710257(-)|c135674/f1p16/4415.path1	PB.450.108|NW_019105569.1:589171-710257(-)|c64343/f1p78/2300.path1
NW_019105569.1	gene812	Other	600301	616025	PB.450.146|NW_019105569.1:589171-710257(-)|c135674/f1p16/4415.path1	PB.450.280|NW_019105569.1:589172-695989(-)|c151674/f1p195/4790.path1
NW_019105569.1	gene812	Other	600166	628906	PB.450.146|NW_019105569.1:589171-710257(-)|c135674/f1p16/4415.path1	PB.450.123|NW_019105569.1:589171-695731(-)|c109406/f1p375/3910.path1
NW_019105569.1	gene812	Other	600253	617484	PB.450.146|NW_019105569.1:589171-710257(-)|c135674/f1p16/4415.path1	PB.450.283|NW_019105569.1:589172-695989(-)|c153039/f1p289/4811.path1
NW_019105569.1	gene812	Other	600323	695953	PB.450.146|NW_019105569.1:589171-710257(-)|c135674/f1p16/4415.path1	PB.450.118|NW_019105569.1:589171-710257(-)|c81299/f1p155/2691.path1
NW_019105569.1	gene812	Other	606101	695953	PB.450.146|NW_019105569.1:589171-710257(-)|c135674/f1p16/4415.path1	PB.450.239|NW_019105569.1:589172-710257(-)|c84551/f1p270/2697.path1
NW_019105569.1	gene812	Other	613427	695953	PB.450.146|NW_019105569.1:589171-710257(-)|c135674/f1p16/4415.path1	PB.450.253|NW_019105569.1:589172-710257(-)|c132403/f1p328/4415.path1
NW_019105569.1	gene812	Other	602134	695953	PB.450.146|NW_019105569.1:589171-710257(-)|c135674/f1p16/4415.path1	PB.450.109|NW_019105569.1:589171-710257(-)|c66356/f1p41/2267.path1
NW_019105569.1	gene812	Other	654675	695953	PB.450.146|NW_019105569.1:589171-710257(-)|c135674/f1p16/4415.path1	PB.450.302|NW_019105569.1:589172-695989(-)|c160870/f1p354/4916.path1
NW_019105569.1	gene812	Other	607493	647043	PB.450.146|NW_019105569.1:589171-710257(-)|c135674/f1p16/4415.path1	PB.450.117|NW_019105569.1:589171-647085(-)|c83573/f1p68/2659.path1
NW_019105569.1	gene812	Other	613427	695953	PB.450.146|NW_019105569.1:589171-710257(-)|c135674/f1p16/4415.path1	PB.450.281|NW_019105569.1:589172-704264(-)|c147303/f1p108/4566.path1
NW_019105569.1	gene812	Other	606103	695953	PB.450.146|NW_019105569.1:589171-710257(-)|c135674/f1p16/4415.path1	PB.450.236|NW_019105569.1:589172-695989(-)|c70532/f1p245/2442.path1
NW_019105569.1	gene812	Other	596200	628729	PB.450.146|NW_019105569.1:589171-710257(-)|c135674/f1p16/4415.path1	PB.450.122|NW_019105569.1:589171-695989(-)|c104506/f1p148/3787.path1
NW_019105569.1	gene812	Other	613428	695953	PB.450.146|NW_019105569.1:589171-710257(-)|c135674/f1p16/4415.path1	PB.450.135|NW_019105569.1:589171-695989(-)|c132404/f1p365/4508.path1
NW_019105569.1	gene812	Other	654675	695953	PB.450.146|NW_019105569.1:589171-710257(-)|c135674/f1p16/4415.path1	PB.450.208|NW_019105569.1:589171-710249(-)|c170185/f1p106/5402.path1
NW_019105569.1	gene812	Other	607390	695914	PB.450.149|NW_019105569.1:589171-710257(-)|c139691/f1p29/4596.path1	PB.450.238|NW_019105569.1:589172-695989(-)|c83559/f1p42/2652.path1
NW_019105569.1	gene812	Other	651149	695914	PB.450.149|NW_019105569.1:589171-710257(-)|c139691/f1p29/4596.path1	PB.450.31|NW_019105569.1:589168-695989(-)|c157186/f1p296/4897.path1
NW_019105569.1	gene812	Other	601238	695914	PB.450.149|NW_019105569.1:589171-710257(-)|c139691/f1p29/4596.path1	PB.450.400|NW_019105569.1:589189-710255(-)|c79276/f1p263/2814.path1
NW_019105569.1	gene812	Other	628773	695914	PB.450.149|NW_019105569.1:589171-710257(-)|c139691/f1p29/4596.path1	PB.450.247|NW_019105569.1:589172-695989(-)|c107390/f1p197/3824.path1
NW_019105569.1	gene812	Other	617486	695914	PB.450.149|NW_019105569.1:589171-710257(-)|c139691/f1p29/4596.path1	PB.450.246|NW_019105569.1:589172-710257(-)|c104465/f1p54/3766.path1
NW_019105569.1	gene812	Other	656466	695914	PB.450.149|NW_019105569.1:589171-710257(-)|c139691/f1p29/4596.path1	PB.450.208|NW_019105569.1:589171-710249(-)|c170185/f1p106/5402.path1
NW_019105569.1	gene812	Other	656466	695914	PB.450.149|NW_019105569.1:589171-710257(-)|c139691/f1p29/4596.path1	PB.450.350|NW_019105569.1:589173-704274(-)|c132485/f1p152/4261.path1
NW_019105569.1	gene812	Other	656466	695914	PB.450.149|NW_019105569.1:589171-710257(-)|c139691/f1p29/4596.path1	PB.450.138|NW_019105569.1:589171-695989(-)|c132774/f1p393/4487.path1
NW_019105569.1	gene812	Other	600301	695914	PB.450.149|NW_019105569.1:589171-710257(-)|c139691/f1p29/4596.path1	PB.450.108|NW_019105569.1:589171-710257(-)|c64343/f1p78/2300.path1
NW_019105569.1	gene812	Other	654675	695953	PB.450.149|NW_019105569.1:589171-710257(-)|c139691/f1p29/4596.path1	PB.450.146|NW_019105569.1:589171-710257(-)|c135674/f1p16/4415.path1
NW_019105569.1	gene812	Other	600323	695914	PB.450.149|NW_019105569.1:589171-710257(-)|c139691/f1p29/4596.path1	PB.450.118|NW_019105569.1:589171-710257(-)|c81299/f1p155/2691.path1
NW_019105569.1	gene812	Other	606101	695914	PB.450.149|NW_019105569.1:589171-710257(-)|c139691/f1p29/4596.path1	PB.450.239|NW_019105569.1:589172-710257(-)|c84551/f1p270/2697.path1
NW_019105569.1	gene812	Other	656466	695914	PB.450.149|NW_019105569.1:589171-710257(-)|c139691/f1p29/4596.path1	PB.450.253|NW_019105569.1:589172-710257(-)|c132403/f1p328/4415.path1
NW_019105569.1	gene812	Other	602134	695914	PB.450.149|NW_019105569.1:589171-710257(-)|c139691/f1p29/4596.path1	PB.450.109|NW_019105569.1:589171-710257(-)|c66356/f1p41/2267.path1
NW_019105569.1	gene812	Other	656466	695914	PB.450.149|NW_019105569.1:589171-710257(-)|c139691/f1p29/4596.path1	PB.450.302|NW_019105569.1:589172-695989(-)|c160870/f1p354/4916.path1
NW_019105569.1	gene812	Other	656466	695914	PB.450.149|NW_019105569.1:589171-710257(-)|c139691/f1p29/4596.path1	PB.450.281|NW_019105569.1:589172-704264(-)|c147303/f1p108/4566.path1
NW_019105569.1	gene812	Other	606103	695914	PB.450.149|NW_019105569.1:589171-710257(-)|c139691/f1p29/4596.path1	PB.450.236|NW_019105569.1:589172-695989(-)|c70532/f1p245/2442.path1
NW_019105569.1	gene812	Other	601238	682235	PB.450.339|NW_019105569.1:589173-704174(-)|c26538/f4p605/6313.path1	PB.450.400|NW_019105569.1:589189-710255(-)|c79276/f1p263/2814.path1
NW_019105569.1	gene812	Other	600301	684920	PB.450.339|NW_019105569.1:589173-704174(-)|c26538/f4p605/6313.path1	PB.450.108|NW_019105569.1:589171-710257(-)|c64343/f1p78/2300.path1
NW_019105569.1	gene812	Other	602134	656512	PB.450.339|NW_019105569.1:589173-704174(-)|c26538/f4p605/6313.path1	PB.450.113|NW_019105569.1:589171-667182(-)|c73683/f1p184/2301.path1
NW_019105569.1	gene812	Other	594438	648376	PB.450.339|NW_019105569.1:589173-704174(-)|c26538/f4p605/6313.path1	PB.450.242|NW_019105569.1:589172-695985(-)|c90176/f1p250/2944.path1
NW_019105569.1	gene812	Other	593618	656415	PB.450.339|NW_019105569.1:589173-704174(-)|c26538/f4p605/6313.path1	PB.450.344|NW_019105569.1:589173-710257(-)|c69155/f1p120/2361.path1
NW_019105569.1	gene812	Other	606101	689037	PB.450.339|NW_019105569.1:589173-704174(-)|c26538/f4p605/6313.path1	PB.450.239|NW_019105569.1:589172-710257(-)|c84551/f1p270/2697.path1
NW_019105569.1	gene812	Other	606103	695734	PB.450.339|NW_019105569.1:589173-704174(-)|c26538/f4p605/6313.path1	PB.450.236|NW_019105569.1:589172-695989(-)|c70532/f1p245/2442.path1
NW_019105569.1	gene812	Other	602134	695734	PB.450.339|NW_019105569.1:589173-704174(-)|c26538/f4p605/6313.path1	PB.450.109|NW_019105569.1:589171-710257(-)|c66356/f1p41/2267.path1
NW_019105569.1	gene812	Other	600323	682235	PB.450.339|NW_019105569.1:589173-704174(-)|c26538/f4p605/6313.path1	PB.450.118|NW_019105569.1:589171-710257(-)|c81299/f1p155/2691.path1
NW_019105569.1	gene812	Other	594315	628729	PB.450.122|NW_019105569.1:589171-695989(-)|c104506/f1p148/3787.path1	PB.450.138|NW_019105569.1:589171-695989(-)|c132774/f1p393/4487.path1
NW_019105569.1	gene812	Other	596200	695747	PB.450.122|NW_019105569.1:589171-695989(-)|c104506/f1p148/3787.path1	PB.450.238|NW_019105569.1:589172-695989(-)|c83559/f1p42/2652.path1
NW_019105569.1	gene812	Other	596200	628729	PB.450.122|NW_019105569.1:589171-695989(-)|c104506/f1p148/3787.path1	PB.450.31|NW_019105569.1:589168-695989(-)|c157186/f1p296/4897.path1
NW_019105569.1	gene812	Other	596200	628729	PB.450.122|NW_019105569.1:589171-695989(-)|c104506/f1p148/3787.path1	PB.450.283|NW_019105569.1:589172-695989(-)|c153039/f1p289/4811.path1
NW_019105569.1	gene812	Other	596200	645193	PB.450.122|NW_019105569.1:589171-695989(-)|c104506/f1p148/3787.path1	PB.450.117|NW_019105569.1:589171-647085(-)|c83573/f1p68/2659.path1
NW_019105569.1	gene812	Other	596200	635974	PB.450.122|NW_019105569.1:589171-695989(-)|c104506/f1p148/3787.path1	PB.450.32|NW_019105569.1:589168-695987(-)|c158270/f1p445/5203.path1
NW_019105569.1	gene812	Other	596200	694063	PB.450.122|NW_019105569.1:589171-695989(-)|c104506/f1p148/3787.path1	PB.450.246|NW_019105569.1:589172-710257(-)|c104465/f1p54/3766.path1
NW_019105569.1	gene812	Other	596200	656448	PB.450.122|NW_019105569.1:589171-695989(-)|c104506/f1p148/3787.path1	PB.450.253|NW_019105569.1:589172-710257(-)|c132403/f1p328/4415.path1
NW_019105569.1	gene812	Other	596200	695734	PB.450.122|NW_019105569.1:589171-695989(-)|c104506/f1p148/3787.path1	PB.450.109|NW_019105569.1:589171-710257(-)|c66356/f1p41/2267.path1
NW_019105569.1	gene812	Other	596200	654667	PB.450.122|NW_019105569.1:589171-695989(-)|c104506/f1p148/3787.path1	PB.450.302|NW_019105569.1:589172-695989(-)|c160870/f1p354/4916.path1
NW_019105569.1	gene812	Other	596200	633988	PB.450.122|NW_019105569.1:589171-695989(-)|c104506/f1p148/3787.path1	PB.450.350|NW_019105569.1:589173-704274(-)|c132485/f1p152/4261.path1
NW_019105569.1	gene812	Other	594298	628729	PB.450.122|NW_019105569.1:589171-695989(-)|c104506/f1p148/3787.path1	PB.450.174|NW_019105569.1:589171-695989(-)|c155573/f1p354/4682.path1
NW_019105569.1	gene812	Other	596200	656449	PB.450.122|NW_019105569.1:589171-695989(-)|c104506/f1p148/3787.path1	PB.450.135|NW_019105569.1:589171-695989(-)|c132404/f1p365/4508.path1
[truncated: 18,358 more rows]
