# Supplementary material for: Combining next-generation sequencing and single-molecule sequencing to explore brown plant hopper responses to contrasting genotypes of japonica rice
Source: BMC Genomics. 2019 Aug 29;20:682. doi: 10.1186/s12864-019-6049-7 (PMC6716848; doi:10.1186/s12864-019-6049-7)
Supplement: Supplementary file 7 — Long non-coding RNA identification. Tables S6–S8: All 2435 predicted long non-coding RNA sequences, 168 known long non-coding RNA sequences, and 2267 novel long non-coding RNA sequences. (XLSX 3777 kb) [file 12864_2019_6049_MOESM7_ESM.xlsx]

## Sheet: Table S6
Table S6. Sequences of 2,435 predicted long non-coding RNAs
>PB.1.2|NC_021748.1:221-1882(+)|c52644/f1p21/1840
TAACAACCCCCTAACATTATTAAGTCTGATACTAAAAATTGGAATACCCCCGTTCCATATTTGAAAACCAGAAATTATGA
GTAAATTACCCTGAATAGAATGTCTATTATTAACAACATTAATTAAAATTCCCCCAATAATTTTAATTAATAAATTAATT
AGATTTAAGATATTAATAATCCCCCTATTAATTACTCTTATTATCGGAAGATTAAGAGGATTAAATCAATTAAATTTAAA
AAAAATAATAGCATTTTCTTCAATTTTCAATTTACCCTGAATGTCCTCAGCTTTTTTGATTAGAAAAAAAATTATATTAA
CCTTCTTAATTTTCTACATTATATTAAATTTTAAATTAATAAACCTATTTAAATTAAATAATTTAAATTATTTAAATCAA
TTGAATTTTTTACCTTTAAAAACCAAAATAACTATAAATCTAAATATATTATCCATAAGAGGGCTCCCCCCCCTTTTAGG
ATTCTTCCCAAAATGAATAATTTTAAATGAATTAATTAAAACCCTTGTAATTCTCCCCAGAATTATAATTTTAACCTCCA
TAATCTCAATATTTATGTATATTCAAATTAATTATTTCTGTATAAACAATTTTTCCTTTAAAAAGAAAAATTTTAAGAAT
AATACAGCTAAATCTTTTTCTATTCTAAATTTAATAGTATTTCCTATAATATTAATTTTTTGAATATAAATCCCTTAGAA
AACACATTCACCTTTAAATTTGCAATTTAAAATCATATTTGAATATAAGGTTTAGAAAAAACCGAGATTCCAATTATATA
AACTATATTTACCTATAAAATTGAATGTACTCCCTAGGTTAAAGCCTAAAATTAATTTAATAGGAGGAAGTTTCGTAATC
TATAAGGCCCCCCCCCTTTTTAGGATTCTTCCCAAAATGAATTAATTAAAACCCCTTATAATTCTCCCCAGAATTATAAT
TTTAACCTCATAATCTCAATATTCATGTATATTCAAATCAATTATTTACATATAAGCAATTTTCCCTAAAAAAGAAAAAT
TTTAAGAATAATACAGCTAAATCTTTTTCTATTCTAAATTTAATAGTATTTCCTATAATATTAATTTTTTGAATATAAAT
CCCTTAGAAAACACATTCACCTTTAAATTTGCAATTTAAAATCATATTTGAATATAAGGTTTAGAAAAAACCGAGATTCC
AATTATATAAACTATATTTACCTATAAAATTGAATGTACTCCCTAGGTTAAAGCCTAAAATTAATTTAATAGGAGGAAGT
TTCGTAATCTATAAGGCCCCCCCCCTTTTTAGGATTCTTCCCAAAATGAATTAATTAAAACCCCTTATAATTCTCCCCAG
AATTATAATTTTAACCTCATAATCTCAATATTCATGTATATTCAAATCAATTATTTACATATAAGCAATTTTCCCTAAAA
AAGAAAAATTTTAAGAATAATACAGCTAAATCTTTTTCTATTCTAAATTTAATAGTATTTCCTATAATATTAATTTTTTG
AATATAAATCCCTTAGAAAACACATTCACCTTTAAATTTGCAATTTAAAATCATATTTGAATATAAGGTTTAGAAAAAAC
CGAGATTCCAATTATATAAACTATATTTACCTATAAAATTGAATGTACTCCCTAGGTTAAAGCCTAAAATTAATTTAATA
GGAGGAAGTTTCGTAATCTATAAGGCCCCCCCCCTTTTTAGGATTCTTCCCAAAATGAATTAATTAAAACCCCTTATAAT
TCTCCCCAGAATTATAATTTTAACCTCATAATCTCAATATTCATGTATATTCAAATCAATTATTTACATATAAGCAATTT
TCC
>PB.1.6|NC_021748.1:1280-2198(+)|c120807/f1p20/504
CCTAGGTTTAAGCCTAAAATTAATTTAATAGGAGGAAGTTTCGTAATCTATAAGGCCCCCCCCCTTTTTAGGATTCTTCC
CAAAATGAATTAATTAAAACCCCTTATAATTCTCCCCAGAATTATAATTTTAACCTCATAATCTCAATATTCATGTATAT
TCAAATCAATTATTTACATATAAGCAATTTTCCCTAAAAAAGAAAAATTTTAAGAATAATACAGCTAAATCTTTTTCTAT
TCTAAATTTAATAGTATTTCCTATAATATTAATTTTTTGAATATAAATCCCTTAGAAAACACATTCACCTTTAAATTTGC
AATTTAAAATCATATTTGAATATAAGGTTTAGAAAAACCGAGATTCCAATTATATAAACTATATTTACCTATAAAATTGA
ATGTACTCCCTAGGTTAAAGCCTAAAATTAATTTAATAGGAGGAAATTAACCCTTAAATAAATTTACAATTTATTACCTA
AATCAGACACCCTATTTAGATTTTAG
>PB.1.7|NC_021748.1:1427-2196(+)|c27131/f2p17/768
CATATTCATGTATATTCAAATCAATTATTTACATATAAGCAATTTTCCCTAAAAAAGAAAAATTTTAAGAATAATACAGC
TAAATCTTTTTCTATTCTAAATTTAATAGTATTTCCTATAATATTAATTTTTTGAATATAAATCCCTTAGAAAACACATT
CACCTTTAAATTTGCAATTTAAAATCATATTTGAATATAAGGTTTAGAAAAAACCGAGATTCCAATTATATAAACTATAT
TTACCTATAAAATTGAATGTACTCCCTAGGTTAAAGCCTAAAATTAATTTAATAGGAGGAAGTTTCGTAATCTATAAGGC
CCCCCCCCTTTTTAGGATTCTTCCCAAAATGAATTAATTAAAACCCCTTATAATTCTCCCCAGAATTATAATTTTAACCT
CATAATCTCAATATTCATGTATATTCAAATCAATTATTTACATATAAGCAATTTTCCCTAAAAAAGAAAAATTTTAAGAA
TAATACAGCTAAATCTTTTTCTATTCTAAATTTAATAGTATTTCCTATAATATTAATTTTTTGAATATAAATCCCTTAGA
AAACACATTCACCTTTAAATTTGCAATTTAAAATCATATTTGAATATAAGGTTTAGAAAAACTAAGGATTTAAGTTATCT
AAACTATTAACCTTCAAAGTTGAAAATATTCCTTAGGTTTAAGCCTTAGATTAAGTTTAATAGGAGGAAATTAACCCTTA
AATAAATTTACAATTTATTACCTAAATCAGACACCCTATTTAGATTTT
>PB.1.9|NC_021748.1:2202-3734(+)|c88161/f1p90/3035
AACCAGGATCTCTAATTAAAAATGATCAAATCTATAATGTTTTAATTACATCACATGCTTTTATTATAATTTTCTTTATA
GTAATACCAATTCTAATTGGAGGTTTTGGTAATTGATTAGTACCCTTAATAATTGGTGCACCAGATATAGCCTTCACACG
AATAAATAATATAAgattctgacttttacccccatctttaattttattaatttcaagatcactcactggaactggttctg
gaacaggttgaaccgtttatccccccctttctagagtaacatcccattccggaccatctgtagatttaaccattttttct
cttcacatcgcaggggttagatcaattataggtgcaattaattttatttcaacaattttaaacatgcgatcaaaaaatat
ttcaatagaaaaattacctctattctgttgatctgtattaattacagctattttactccttctatcccttcctgttctag
ctggagcaattactatactattaactgaccgaaatctaaatacatcattttttgaccccaccgggggtggagacccaatc
ctctaccagcatttattctgattctttggtcacccagaagtttacatccttattcttccaggatttggattaatttctca
tattattatacaagaaagaggaaaaagggaaactttcggatctattggaataatttatgcaataattgcaattggaattt
taggttttattgtttgagctcaccatatatttactgtaggtatagatattgatacccgagcctattttacgtcagctact
ataattattgcggtccccaccggaatcaaaatttttagatgaatcgcaacaatttacggttccaaaatgaacttttcccc
ccaaataatttgatcattaggattcattttactttttactattggaggattaacaggtgtaatattatcaaattcctcaa
ttgatattattctacatgatacctattatgtagtggctcaTTTTCACTATGTCCTTTCTATGGGAGCAGTATTCACCATT
ATCGCTAGATTTATCCATTGATACCCCTTATTTACAGGTAGAAACATAAATAATAAATGACTAAAAATTCAATTTTATTC
CATATTTCTAGGAGTAAATTTAACATTTTTTCCCCAACATTTTTTAGGATTAACTGGTATACCACGACGATACTCTGACT
ATCCAGATATATACACCCTGTGAAACCTTTTTTCTTCTATGGGTTCATTCATTTCCTTAATTAGAATTTTAATATTAATG
TTTATTATATGAGAAAGATTAAGATTTAAACGAAAAATGGTGTTTAAAACCAATCAACCTCAATCAATTGAATGAAAAAT
AAATTTACCCCCTAGAGAACACTCCTTTAATGAAATTCCTATATTAATTAAGTTCTAATATGGCAGAATAGTGTAATGAA
TTTAAAATTCATTTATGAAACCATAAATTTCTTTTAGAAATTTCATGAACTAAATTATATTTACCTGACGCCTATAGCCC
CACTATAGAGCAATTAACTTTTTTCATGACCACACCATGTCTATTATTATTTCAATTACAACCATAATTGTATTTTTATT
AAATTCACTAATTTATAATAAACTTATTGACTTAAATATTAATGAAAATCAAGTTATTGAAACTTGATGAACTATTCTAC
CAACAATTATTCTTTTCTTCGTTGCAATTCCTTCACTTAAAATTCTATATTCTATAGAAGAACTAATTAATCCAACAATT
TCAATTAAATCTATAGGTCATCAATGATACTGATCTTATGAATATTCTGATAAACTAAAAAAAGAATTTGATTCTTACAT
AAAATATTCTAAAATTAGTGACTTTCGACTAATTGAAGTTGATAACCGAATAAAGGCCCCCTTCCTTACCCAACTACGAA
TGATTTTTTCATCCTCAGATGTATTACATTCCTGAACAATTCCTAGTTTAGGAGTAAAAATAGATGCAATTCCAGGACGA
CTAAACCAATCAAGCATATTAATTAAAAAACCCGGATTATTTACTGGTCAATGCTCCGAAATCTGTGGAACAAATCATAG
ATTTATACCTATTATACTTGAATCTGTCAAACTAGAAAAATTTGTAAAATGAATAAAATAAAGTAATagtccttaagtga
cTGCAATTAAGTAAGTGGTActcttaagccaactgtatagtataactaaaggaatactcttaatgagcGAATTTAGTTTA
AACTATAAAACCTTAATTTGTCAAATTAAAATTACTCCATTAGTATTTCTTTATTCCACAAATGTCCCCATGTAGATGAA
TATCAATCTTATTTATAACTAATCTAACACTAAATAATTAAAATAACTTATTTTTGAAAAAAAATAATAAGAACTCTATT
TTCATCTTTTGACCCCAGTACACCTTCTCCATTATGAACAAACTGAATTTCTTTAATATTAATTTTACTATTTATACCAA
ATAAATTCTGAATATCAGAATCTCGAAATTCTATAACTAAATTAATTTTAAAAAATTTCATTTTAAAAGAAATAAGTTTC
ATTTATTTTAATAAGCAATTTATATTAAATTTACAAACAATTTTTATCTTATCTTAACCATCAACTTAATAGGAATCTCT
CCATATACATTTACCCCTACTAGACACCTTTCAGTATCAATTGCAATTGGATTACCCATTTGAATTTCTTTAATGACATA
TAGATGATTGAACTTCACCAACCTAATATTTAGACATCTTTTACCTATAAGAACCCCCCCCACAATAGCCCCATTTATAA
TTATAGTTGAATCAATTAGAAATCTAATTCGACCAATTTCATTAAGTGTACGACTTTCTGCTAATATAATTGCAGGTCAT
CTATTAATAACTCTTTTAGGTAATATCAATGAAATAAAAACTATCATACTAATTGGATTAATACAATTTTTTTTAATATT
ATTTGAAATTTCAGTTGCCCTTATTCAAGCTTATGTATTTTCTATTTTAATAACTATATATTCTTCAGAAGTTC
>PB.1.17|NC_021748.1:3802-6138(+)|c115868/f1p66/4321
aacatccttaagagatcctatattattaggttaatatggcagaattagtgtaatgatttaaaattcatagacacataaaa
ttcttttagattttcgtgaactaattatattgacctgacagGCCGATAGCCCCACTATAGAGCAATTAACTTTTTTTCAT
GACCACACCATGTCTATTATTATTTCAATTACAACCATAATTGTATTTTTATTAAATTCACTAATTTATAATAAACTTAT
TGACTTAAATATTAATGAAAATCAAGTTATTGAAACTTGATGAACTATTCTACCAACAATTATTCTTTTCTTCGTTGCAA
TTCCTTCACTTAAAATTCTATATTCTATAGAAGAACTAATTAATCCAACAATTTCAATTAAATCTATAGGTCATCAATGA
TACTGATCTTATGAATATTCTGATAAACTAAAAAAAGAATTTGATTCTTACATAAAATATTCTAAAATTAGTGACTTTCG
ACTAATTGAAGTTGATAACCGAATAAAGGCCCCCTTCCTTACCCAACTACGAATGATTTTTTCATCCTCAGATGTATTAC
ATTCCTGAACAATTCCTAGTTTAGGAGTAAAAATAGATGCAATTCCAGGACGACTAAACCAATCAAGCATATTAATTAAA
AAACCCGGATTATTTACTGGTCAATGCTCCGAAATCTGTGGAACAAATCATAGATTTATACCTATTATACTTGAATCTGT
CAAACTAGAAAAATTTGTAAAATGAATAAAATAAAGAaatagtcaTAAGTGACTGAAATTAAGTAATGGTCTCTTAAACC
AAATTATAGTAAACTAAAGAATACTCTTAATGAGAGAATTTAGTTTAAATTAAAAATTAATTGTCAATTAAAATTACTCC
ATTAGTATTTCTTTATTCCACAAATGTCCCCATGTAGATGAATATCAATCTTATTTATAACTAATCTAACACTTAAATTA
ATTAAAATAAACTTATTTTTGAAAAAAAATAATAAGAAATCTATTTTCATCTTTTGACCCCAGTACACCTTCTCCATTAT
GAACAAACTGAATTTCTTTAATATTAATTTTACTATTTATACCAAATAAATTCTGAATATCAGAATCTCGAAATTCTATA
ACTAAATTAATTTTAAAAAATTTCATTTTAAAAGAAATAAGTTTCATTTATTTTAATAAGCAATTTATATTAAATTTACA
AACAATTTTTATCTTTATCTTAACCATCAACTTAATAGGAATCTCTCCATATACATTTACCCCTACTAGACACCTTTCAG
TATCAATTGCAATTGGATTACCCATTTGAATTTCTTTAATGACATATAGATGATTGAACTTCACCAACCTAATATTTAGA
CATCTTTTACCTATAAGAACCCCCCCCACAATAGCCCCATTTATAATTATAGTTGAATCAATTAGAAATCTAATTCGACC
AATTTCATTAAGTGTACGACTTTCTGCTAATATAATTGCAGGTCATCTATTAATAACTCTTTTAGGTAATATCAATGAAA
TAAAAACTATCATACTAATTGGATTAATACAATTTTTTTTAATATTATTTGAAATTTCAGTTGCCCTTATTCAAGCTTAT
GTATTTTCTATTTTAATAACTATATATTCTTCAGAAGTTCCATATGAAAAAAAATCATCCGTTCCATTTAGTAACTAAAA
GACCTTGACCTATTCTAGTTTCATTTTCAATATTAAATTTTTTAATTGGATTCATTAACTTAATAAATGAAAGACCTTTA
TTATTTTATTTATCTAGATTAACTATAATAATTAATCTAACTCAATGATGACGTGATGTAAAACGGGAATCTTCAATTAA
AGGTGACCATACAAAAATTGTTAAGGAAATAATTAAAATAGGAATGATTATATTTATTATATCAGAAATTATATTTTTCC
TATCTTTCTTCTGAAGATTCTTACACTCTAGACTTGCCCCTAGTATCGAAATTGGGATAAAATGGCCACCTAAGGGGGTA
ACCCCATTTAATCCTATAGAAATTCCCCTTCTTAACACTATCATTTTAGTAAGTTCTGGAGCTTCAATTACATGAGCCCA
TCATTCCCTTCTAAGAAATAAGCTAAACCAAACAATTAAAAGAATGATTATTACTATTACAATAGGATTATACTTTTCTA
TTCTTCAGTGGTGAGAATATAAAAATGCACCATTTACAATTTCAGACTCAATTTTTGGTTCATCTTTTTTCATAACGACT
GGATTCCATGGAATCCACGTAATTATAGGTACAATTTTTATTTTAACAGCCTTAGAAAGAATTTTAATAATAAAATCCAA
TTACTTAAATCATATTAGATTTGAGCTTTCAGCCTGATACTGACACTTTGTAGACGTAATTTGATTGTTTCTTTATATTA
TTTTATATTGATGAAATAAATTTTTCTTTAGTATAAAAAGTATAATTAATTTCCAATTAAAAGGTTTATTTTTAAAGAAA
AATAAAAATATTTATAAGTCTTTTAATAATTATATTTTTATTAATTTTATTAATATCAACGTCATTTTTAATTTCTAAAA
AATCAATTATAGATATTAATAAATCCTCCCCATTTGAGTGTGGATTCTCAAACTTTTCCTCATCACGTATTTCATTTTCA
ATCCACTTCTTTATAATTGCTATTATTTTTATTATATTTGATATTGAAATAGCTATTATACTTCCAATTTTCATCTCTAT
AAAATTAATAACAGTAAAAAAATGATTTACATTAAGTATATTAATTTGTATATTAATTCTATATGGTCTTTACCACGAAT
GAATAAACGGAATTATTGAATGATCTAAATAAAGGGAGAATAGTTAATTATAACATTTAAATTGCAATTAAAAGGTACAA
ACTTGTTTCTCTTGAAATAGTAAAGAAGTAAAACTACAATTAATTTCGACTTAATTTAAGAGATAAATCTCCATACTTTA
ACTAAAGCTAAAAAGAAGCATTTTACTGTCAATAAAATAAATGATTAAAAATTCttaactaggatatagttaagaagCTG
CTAACTTCTTAAATACATTATATTCATCCTTGTTTAGTAGTTTAAAAAAAACAAATATTTTCATAATTCTAAAAAAAAAT
ATTTcttacctattaaggtattaaaatacatctaaacattttcaatgtttaaactttaattgagctacttaAAAATATGA
TTATTAGAAAATAATATTAAAATAAAAAACACCAAATAAACCTTAAATGAATTTAATAATAATTTATTTAAATAAATATT
TACAAAACGTAATTTATTAATTAGATTTAAAGAAACCAGATACTCTGTCCAACATAAATCTGTAATTAAAAAAATTAAGT
GTCTTAAATTAAAAAACTTACTTACAATAAATTTAGAAGAAAAAAAAGGTAAAAATCACATATGCCCTATAAAAAACCCC
AAAAAATTATATACATTTTTATTAAATAAAGAAAAAATATCAGTTAAAATAAAAAAATAAACAAAAAAAAATAAAATTAA
ATATTTATAAATTTCATCAAAAACATTAATATAACTTAAATCTAATAACCAAAAAAGTCTCGATCCAAAAAAAATAGATA
AAATTAAAAGAATTAAACAAGAAGAACTTATATAAAAATCATTTTCAAAATTAAATAAATTTATCTTAACCCTATTTATA
TATAAATAAAAAAATAATCGTAAAGAATAAATTAAAGTTAAATAAATTGATAGAAAAAATAAAATAAAATAAATAAAATT
AATTTCAGTTAAAATTACTATTTCAATAATAAAATCCCTCGAAAAAAAACCTGAATAAAAGGGCAAACCACATAATCTAA
ATAAAGAAATTAAAAAACTTGATCTAATTAAAGGACTTTGAAATCCTAAATTACCTATATACCGAATATCCTGCATACCT
ATAAATCCTCTAATAAAAATTCCAGAGCATAAAAATAATAAAGACTTAAAAACAGCATGAATTAATAAATGTAAAAATCT
TAAATAATGAGAACCTATTAAAATTGAAAAAATTATAAATCTAAGTTGACCTATAGTAGAAAAAGCAATAATTTTTTTCA
AGTCATTTTCGTATAATGCCCCCATGCCAGAAAGTAAAATAGTCAACAAACTCAAATTTAATAAAATTAAATTCAATTCA
ATTGAAATAAATTTATTAAAACGAATTAATAAGTATACTCCTGCAGTAACAAGAGTTGATGAATGAACCAGGGAAGAAAC
TGGTGTTGGTGCTGCTATAGCAGCAGGTAGTCAACTAGAAAAAGGAAATTGAGCTCTCCTAGTCAAACAAGATAAAACCA
AAAAAATAAATATATATATTTAACT
>PB.1.29|NC_021748.1:8120-8439(+)|c60024/f1p2/320
CATAATTAAAACCACAACAAATACATAAAATTAAAAATATATCACCCAAACGATTAATAAATAAAGTTAAATAACCTGAA
CTTAAACTATTTAAATTTTGATAATAAATAACCAGACAATAAGAGACTAATCCCAAACCATCCCAACCTAATATTAAACA
AACAATATCAGGTATAATAATTAAAAAAAATATTCTTAAAATGAATATAAAGACTAAAAAATAAAACCGAATAATAAAGT
TATCTCCCCTTATATAACCTAAACTATATAAAAAGACACACCCAGAAATTATAAAAACAACTGATAAAAAAATTAATCTT
>PB.1.30|NC_021748.1:8543-8821(+)|c58797/f1p0/292
ATGAAAATATACACCTAAAAAAAAAACAACAAAATAAAAAAAAAAAAAAAAATTAACGTTTAAAACAAATAACATTATTA
AATTCTAACGAATCTTCAATATCACAAATTGAAATTTTTTATTAAACTAATTTAATTAAATAAAATAGTTTAAACTAAAA
ACAAATATATAAACAGGAAAAATATGTAAAAAAATAACATAATATTCACGAACTAAACCAGAATCCATATTTATAAATAA
ATAAGAATAACCACCATGGCTAATAAATCTAAATAACAAATTATGGCACAAG
>PB.1.31|NC_021748.1:9069-9546(+)|c120882/f1p15/476
TAATCCATGTCTAATTATTAAACACAAAGAACCTATATATCCATAGTAACTACAAGTGAAAATTCCGCTAATTACTAAAC
CTATATGACTAACTGATGAATAAGCCACCAAAACCCTCAAATCAGACTGTAATAAACAAAAGAATCTTACATATAAAGCC
CCCAAAATTCTAACTGAAATAAAAAAATAAGAATAAATAAAAACCAAATCCTTAAATAAATAAAGAACACGAATAAGACC
ATATCCCCCTAATTTCAATATGACCCCTGCTAAAATTATAGAACCAGTAGAAGGAGCTTCAACATGAGCCTTTGGTAACC
ATAAATGAAAAAAAAATAAAGGCAACTTAACTAAAAAGGAAAAAATAAAAAAAAAAAACAATACAAATTTAATAATTCTA
AGTGTATACCTAAATAGAAATAACCAAATAAATTGTTTAATCTCAAAATTAATAATAATAAAGGTAAGGAACTAAAT
>PB.1.32|NC_021748.1:10335-10639(+)|c5231/f2p6/305
TATTTATAAATCATCCCATTAGTCTCGGGACAACATTAATAATTCAATCTATCTCTACAAGTTTATTTATAAATCTATTA
ACTAAAAACTCTTGAAACTCAATAATTTTATTTATTACATTTAGAAGAGGACTAATAATTATATTTATATACATAGCAAG
AATCTCATCCAATGAAAAATTTAAATGATCATTAAAATTATTTTTAATAATTATATGCTTAATGTTAACCTCAACAGTCA
TAAAAGAATTTATAATTATAAATAAATTTAATATAAATGAACAAAGTTTATTTATTCAAGACAAT
>PB.1.34|NC_021748.1:10998-11987(+)|c485/f34p20/1097
ATGAAAAAAAATTTTAAAACTTTAAATTCTTTCTTAATTAATTTACCTACACCAAGTAATATTTCTTACTGATGAAACTT
GGGGTCAATCTTAGGTGTATGTTTAATAATTCAAATTGTTTCAGGTATCTTTCTATCAATACACTATACACCAAATATTA
GATTAGCATTTAATAGAATAATTCATATCACCCGAGATGTAAATTTTGGATGACTTTTACGTATTATCCACGCTAATGGA
GCATCTTTATTCTTTTTTTTTATATTTATTCATACAGGGCGAGGAATTTACTATGGCTCTTTCCTTAAAAAAAAAGTTTG
AATTTCAGGGACCTTAATTATGTTGATTCTTATAGCAACTGCATTCTTAGGTTATGTACTCCCATGAGGGCAAATATCAT
TCTGAGGAGCTACCGTAATCACAAATTTACTCTCAGCTATCCCCTACTTGGGTAATAGATTAGTTACATGAATTTGAGGG
GGATTTTCAGTAGAAAATCCCACTTTAAACCGGTTTTTTTCATTTCATTTCATTTTACCTTTCATCCTTTGTGTAATTAT
TATATTTCACTTGATCTTTTTACATGAAAAAGGATCATCTAACCCTCTAGGATTAATTAATAAAGTTGATAAAATTAGAT
TTCACCCCTACTTCACTATTAAAGATATCTTTGGGTTTATAATTATAATATTATTTTTTTTCTTTATTAATATAAAAACC
CCCTTTATATTTAATGATCCTGAAAATTTTATGCCGGCAAACCCCATAGTGACACCCCCTCACATTCAACCAGAGTGATA
TTTTCTATTTGCTTATGCTATTTTACGATCTATTCCTAACAAATTAGGGGGGGTTGTAGCTCTTTTCCTCTCTATTGTTA
TTATTACAACTTTACCATTTACTTCAAATCTTAAGTTTAAAAGTTCAAGTATATACCCAATTAAAAAAATTTTATTTATT
ATATTTTGTATAACATTTATATTGTTAACTTGAATTGGCGCTAAACCAGTTGAAACTCCATTCATTTTTATTGGTCAATT
ATTAACACTTATTTATTTTATATTTTTCTTGATTAACCCAATTTTATATAAATTTAAT
>PB.1.37|NC_021748.1:12172-12616(+)|c16241/f2p8/475
TTTTTTTTTTGTTTTTTTTTTTTTTTTTTAGCTAATAGATTAAAATTATTACATTTAGGAAAAAAAAAAATAATGTAGGG
CTACAGGTAAATAAATTTTTCAACAAATTATTATTAATTTATCATATCGAAGACGAGGAAAAGAACCACGAATCCAAATA
AAAATAAAATTTATAAATATAACCTTTAGGAAAAAGATTAAAGAAAAAAAATCAGCCCCAAAAAAAATTATAACTAAAAT
TAGTCTCATAAAAATTATATTAGTGTATTCAGATAAAAAAATAAACGAAAAATTAAAAGAACTATATTCTGTATTAAACC
CAGAAACTAATTCAGATTCACCTTCAGAAAAATCAAATGGGGAACGATTAGTTTCTGCTAGTACACAAGCAAATAAAATT
AAAAACAATGGATATCCTATAATTAAAAAACAATTTAATTGCTGAGAATAAAAGAACTTTATTAAATAAAATC
>PB.1.38|NC_021748.1:13154-14033(+)|c30332/f1p106/1143
TTTTTTTTTTTTGTTTTTTTTTTTTTTTTTTAGAAAGTATTTCTCATTTTAAAATCCTTTCGTACTAATAAAACATAAAA
TAAAATAGATAGAAACCACACTGGCTCACGCCGGTTTAAAATCAAATCATGTAATATTTAAAAGGTCGAACAGAACTAAA
AATCTAtcttctgccccagaattctagattaattcaacatcgaggtcacaatcaaatttatatatatgaactttacaaat
ttattatgctgttatccctaaggtatcttattttaataaccctaaattaaggttcaaatatacataaataaatggtgtaa
aatactaaagatttaagattttagctgtcaccccaacaaaaaattttatttaataaaaattaaatccacattaatattat
tattcaattaaaatttaaagatctaaagggtcttatcgtcccatttttaaattttagctttttaactaaaaaataaattt
cacttaattgaattaataaagcttacttcttgttaaaccattcattctagacctcaattaaaagactaattactatgcta
ccTTTGTACAGTTAAATTAAGGCAGCTATTTAAAAAATTTATTGAGCATGTTAAACTTTTAATAAATTTAATACCTGAAA
TAAATGTGTTTGATAAACAGTCAGAATTGAATTATGCTGAATTCATAAAATCAATATTTATATAAATTTACTAATTAAAT
CATAATTAATAAAATTAATAATTTAATTAATTAATTTTGGTTTTAATTAAATAAAAAGTTAATAAAAAAATATTTTAAAA
CAAGTTTATATAGAAAAAAAATTTTAATCCTACAATTTTCTCTTATTAAAACTAAATTATAAAGATTAAATTAGATTAAC
CCAATTTAAATTAGTGAAAAAAATTTTATGAAAAAAAAAATATAAAAACTAAATCACCTAAATTGAATTTATTAAACAAA
ATAACCAGATATCAGATTAAACGATTTTCCTTTCGAATCTTAAATAATTTTATTAAAATTTTTGTTACAATTAAAATCAA
ATAGATTTAAGATCTTAAACTTTCGGGAAACACAAATTTATTAACAAAAATTAATTTACCCTGATACAAAAGGTACAATA
AACAAATTTTCTTCTATAAAAAT
>PB.1.40|NC_021748.1:13157-14372(+)|c28627/f1p0/1101
AAACCTTTATTTGATTTATTTAAATTAAAATTATTTAAAAGTTATTTCTTGTTTTAAAGTATTTTTATAAAATGAATTTT
AATTCAAGCCGTAAGGGTATAAAGAAATTTTTATAGAAGAAAATTTTTTTATTGTACCTTTTGTATCAGGGTAAATTAAT
TTTTGTTAATAAATTTGTGTTTCCCGAAAGTTTAAGATCTTAAATCTATTTGATTTTAATTGTAACAAAAATTTTAATAA
AATTATTTAAGATTCGAAAGGAAAATCGTTTAATCTGATATCTGGTTATTTTGTTTAATAAATTCAATTTAGGTGATTTA
GTTTTTATATTTTTTTTTTCATAAAATTTTTTTCACTAATTTAAATTGGGTTAATCTAATTTAATCTTTATAATTTAGTT
TTAATAAGAGAAAATTGTAGGATTAAAATTTTTTTTCTATATAAACTTGTTTTAAAATATTTTTTTATTAACTTTTTATT
TAATTAAAACCAAAATTAATTAATTAAATTATTAATTTTATTAATTATGATTTAATTAGTAAATTTATATAAATATTGAT
TTTATGAATTCAGCATAATTCACTTCTGACTGTTTAAAAAATTCATTTCTTTCAGGTATTAACAAGAAGTAAGCTTAATT
AATTAAATTAAGTGAAATTTATTttttagttaaaaagctaaaatttaaaaatgggacgataagaccctttagatctttaa
attttaattgaataataatattaatgtggatttaatttttattaaataaaattttttgttggggtgacagctaaaatctt
aaatctttagtattttacaccatttatttatgtatatttgaaccttaatttagggttattaaaataagataccttaggga
taacagcataataaatttgtaaagttcatatatataaatttgattgtgacctcgatgttgaattaatctagaattctggg
gcagaagatagaattttaggtctgttcgacctttaaaagattacatgatttgagttcaaaccggcgtgagccaggttggt
ttctatctattttaatttatgatttattagtacgaaaggactttaaaattagaaatacttt
>PB.2.1|NC_021748.1:142-580(-)|c119462/f1p2/440
GGGAATTTTAATTAATGTTGTTAATAATAGACATTCTATTCAGGGTAATTTACTCATAATTTCTGGTTTTCAAATATGGA
ACGGGGGTATTCCAATTTTTAGTATCAGACTTAATAATGTTAGGGGGTTGTTAATATACATTTCATTTATTCTATTAATA
ATAATGGAAAAAATAAATAGATAAGATGAAATTCTTTGGATAATAAAATATTTTATTGATTGATCGCTAATTTTATTTTT
TGATATTAGGGGGATAAATATAAAAAGCGAAATTTCTATAATAATTCATATTGAAAATCAGTTATTCATTCTAAGAGAAA
TAAAGGAGGATACAAAAATTATTCTAATAAAAATTATTTTAGATATATTTAATTTTAATAAAAAgagattaataatcata
attgagttatgggcccaatagctttaatttagcttatctt
>PB.2.2|NC_021748.1:584-3730(-)|c42640/f1p52/1743
ATAATTTTAATTAATAAATTAATTAGATTTAAGATATTAATAATCCCCCTATTAATTACTCTTATTATCGGAAGATTAAG
AGGATTAAATCAATTAAATTTAAAAAAAATAATAGCATTTTCTTCAATTTTCAATTTACCCTGAATGTCCTCAGCTTTTT
TGATTAGAAAAAAAATTATATTAACCTTCTTAATTTTCTACATTATATTAAATTTTATGAAAAAATGGCTAATATCTACT
AATCATAAAGACATTGGAACCCTTTACTTTATCCTAGGTATTTGGTCAGGATTTATAGGAACCATAAGTAGTATAATTAT
CCGATCAGAATTAACTCAACCAGGATCTCTAATTAAAAATGATCAAATCTATAATGTTTTAATTACATCACATGCTTTTA
TTATAATTTTCTTTATAGTAATACCAATTCTAATTGGAGGTTTTGGTAATTGATTAGTACCCTTAATAATTGGTGCACCA
GATATAGCCTTCACACGAATAAATAATATAAgattctgacttttacccccatctttaattttattaatttcaagatcact
cactggaactggttctggaacaggttgaaccgtttatccccccctttctagagtaacatcccattccggaccatctgtag
atttaaccattttttctcttcacatcgcaggggttagatcaattataggtgcaattaattttatttcaacaattttaaac
atgcgatcaaaaaatatttcaatagaaaaattacctctattctgttgatctgtattaattacagctattttactccttct
atcccttcctgttctagctggagcaattactatactattaactgaccgaaatctaaatacatcattttttgaccccaccg
ggggtggagacccaatcctctaccagcatttattctgattctttggtcacccagaagtttacatccttattcttccagga
tttggattaatttctcatattattatacaagaaagaggaaaaagggaaactttcggatctattggaataatttatgcaat
aattgcaattggaattttaggttttattgtttgagctcaccatatatttactgtaggtatagatattgatacccgagcct
attttacgtcagctactataattattgcggtccccaccggaatcaaaatttttagatgaatcgcaacaatttacggttcc
aaaatgaacttttccccccaaataatttgatcattaggattcaTTTTATTTTTTACTATTGTAGGATTAACAGGTGGAAT
ATTATCAAATTCCTCTATTGTTATTATTCTACATTATACCTATTATGTAGTGTCTCATTGTCACTATGTCCTTTCCATAG
GATCAGTATTCACCATTATCGCTAGATTTATCCATTGATACCCCTTATTTACAGGTAGAAACATAAATAATAAATGACTA
AAAATTCAATTTTATTCCATATTTCTAGGAGTAAATTTAACATTTTTTCCCCAACATTTTTTAGGATTAACTGGTATACC
ACGACGATACTCTGACTATCCAGATATATACACCCTGTGAAACCTTTTTTCTTCTATGGGTTCATTCATTTCCTTAATTA
GAATTTTAATATTAATGTTTATTATATGAGAAAGATTAAGATTTAAACGAAAAATGGTGTTTAAAACCAATCAACCTCAA
TCAATTGAATGAAAAATAAATTTACCCCCTAGAGAACACTCCTTTAATGAAATTCCTATATTAAT
>PB.2.3|NC_021748.1:1906-2125(-)|c62430/f1p0/221
AACTTAATCTAAGGCTTAAACCTAAGGAATATTTTCAACTTTGAAGGTTAATAGTTTAGATAACTTAAATCCTTAGTTTT
TCTAAACCTTATATTCAAATATGATTTTAAATTGCAAATTTAAAGGTGAATGTGTTTTCTAAGGGATTTATATTCAAAAA
ATTAATATTATAGGAAATACTATTAAATTTAGAATAGAGAAAGATTTAGCTGTATTATTC
>PB.2.4|NC_021748.1:3886-4475(-)|c120196/f1p18/615
TTTTTGTTTTTTTTTTTTTTTTTTACTAATTTACTTTATTTTATTCATTTTACAAATTTTTCTAGTTTGACAGATTCAAG
TATAATAGGTATAAATCTATGATTTGTTCCACAGATTTCGGAGCATTGACCAGTAAATAATCCGGGTTTTTTAATTAATA
TGCTTGATTGGTTTAGTCGTCCTGGAATTGCATCTATTTTTACTCCTAAACTAGGAATTGTTCAGGAATGTAATACATCT
GAGGATGAAAAAATCATTCGTAGTTGGGTAAGGAAGGGGGCCTTTATTCGGTTATCAACTTCAATTAGTCGAAAGTCACT
AATTTTAGAATATTTTATGTAAGAATCAAATTCTTTTTTTAGTTTATCAGAATATTCATAAGATCAGTATCATTGATGAC
CTATAGATTTAATTGAAATTGTTGGATTAATTAGTTCTTCTATAGAATATAGAATTTTAAGTGAAGGAATTGCAACGAAG
AAAAGAATAATTGTTGGTAGAATAGTTCATCAAGTTTCAATAACTTGATTTTCATTAATATTTAAGTCAATAAGTTTATT
ATAAATTAGTGAATTTAATAAAAATACAATTATGGTTGTAATTGAAATAATAAT
>PB.2.5|NC_021748.1:6931-8580(-)|c38721/f1p7/1648
TTTTTTTTTTTTTTTTTCTTATTTTTGTTGTTTTTTTTTTTAGGTGTATATTTTCATATGTTGAATTTATCTTTAATCTT
AACTTATAATTTTTTTAGTTTCAATTCTTGTATCTACAGATTTATTTTTTTATTTGATTGGTTAAGATTAATTTTTTTAT
CAGTTGTTTTTATAATTTCTGGGTGTGTCTTTTTATATAGTTTAGGTTATATAAGGGGAGATAACTTTATTATTCGGTTT
TATTTTTTAGTCTTTATATTCATTTTAAGAATATTTTTTTTAATTATTATACCTGATATTGTTTGTTTAATATTAGGTTG
GGATGGTTTGGGATTAGTCTCTTATTGTCTGGTTATTTATTATCAAAATTTAAATAGTTTAAGTTCAGGTTATTTAACTT
TATTTATTAATCGTTTGGGTGATATATTTTTAATTTTATGTATTTGTTGTGGTTTTAATTATGGTTGTTGACATTATTTA
TATTTTTTTTCTTTTAATAGATTAAATTATTATATATTTATTTTTTTGGTTTTATCTTGTTTGACTAGGAGAGCTCAATT
TCCTTTTTCTAGTTGACTACCTGCTGCTATAGCAGCACCAACACCAGTTTCTTCCCTGGTTCATTCATCAACTCTTGTTA
CTGCAGGAGTATACTTATTAATTCGTTTTAATAAATTTATTTCAATTGAATTGAATTTAATTTTATTAAATTTGAGTTTG
TTGACTATTTTACTTTCTGGCATGGGGGCATTATACGAAAATGACTTGAAAAAAATTATTGCTTTTTCTACTATAGGTCA
ACTTAGATTTATAATTTTTTCAATTTTAATAGGTTCTCATTATTTAAGATTTTTACATTTATTAATTCATGCTGTTTTTA
AGTCTTTATTATTTTTATGCTCTGGAATTTTTATTAGAGGATTTATAGGTATGCAGGATATTCGGTATATAGGTAATTTA
GGATTTCAAAGTCCTTTAATTAGATCAAGTTTTTTAATTTCTTTATTTAGATTATGTGGTTTGCCCTTTTATTCAGGTTT
TTTTTCGAGGGATTTTATTATTGAAATAGTAATTTTAACTGAAATTAATTTTATTTATTTTATTTTATTTTTTCTATCAA
TTTATTTAACTTTAATTTATTCTTTACGATTATTTTTTTATTTATATATAAATAGGGTTAAGATAAATTTATTTAATTTT
GAAAATGATTTTTATATAAGTTCTTCTTGTTTAATTCTTTTAATTTTATCTATTTTTTTTGGATCGAGACTTTTTTGGTT
ATTAGATTTAAGTTATATTAATGTTTTTGATGAAATTTATAAATATTTAATTTTATTTTTTTTTGTTTATTTTTTTATTT
TAACTGATATTTTTTCTTTATTTAATAAAAATGTATATAATTTTTTGGGGTTTTTTATAGGGCATATGTGATTTTTACCT
TTTTTTTCTTCTAAATTTATTGTAAGTAAGTTTTTTAATTTAAGACACTTAATTTTTTTAATTACAGATTTATGTTGGAC
AGAGTATCTGGTTTCTTTAAATCTAATTAATAAATTACGTTTTGTAAATATTTATTTAAATAAATTATTATTAAATTCAT
TTAAGGTTTATTTGGTGTTTTTTATTTTAATATTATTTTAATAATAATg
>PB.2.6|NC_021748.1:8667-10862(-)|c69697/f1p25/2286
TTTTCTTTTTTTTATTTTTTTTTTTTTTATTTTGAAAAAAAAATTAAATTTTAATTAATTATTCGGTTAtaagtttacta
gattgatcccctccaacttaccgtgtgtgttccaaccgcccgccacgctgggccccgtagccgccattggtgcaacccta
gttctacacgcaggtgccaaaagggaaccatagcccttcaAAAGAATTAATTAAATTAGAAATACTAAAAAGTACTATTA
AGATGATAAGGGTTACTAAAATAAATAATAAAATTTTATTAGACCCAATAATTTTTATAATAGATTTTTTTTCTTCATTG
TCTTGAATAAATAAACTTTGTTCATTTATATTAAATTTATTTATAATTATAAATTCTTTTATGACTGTTGAGGTTAACAT
TAAGCATATAATTATTAAAAATAATTTTAATGATCATTTAAATTTTTCATTGGATGAGATTCTTGCTATGTATATAAATA
TAATTATTAGTCCTCTTCTAAATGTAATAAATAAAATTATTGAGTTTCAAGAGTTTTTAGTTAATAGATTTATAAATAAA
CTTGTAGAGATAGATTGAATTATTAATGTTGTCCCGAGACTAATGGGATGATTTATAAATATTGATATAATTCTATTAAG
GATTAATCTTACTTGAATAAATTTGATACAGTTAGAAATTTAATTTAATTAAATTAACTTTTTCTGAAACTTATGGTTTT
TAATTTTATAATTTTATTTAATTTAATTAGATTAATGGTTGTTCGTAAACATTATTTGATGACTTTAATTGTGATTGAAA
TTATTTTTATTACTTTGATAAATTTATTTTATTATTATTTAAACTTTTATTATTTTGAGAATAGTCTAGGTCTGGTTTAT
TTAATTATAGGTGTAGTAGATTCAAGATTAGGTTTATCTTTATTGGTTTATTTAGTTCGAAGGGTTAATTTACCTTACAT
TAGTAGTTTTAGATTATGTTAAGTTTAATTTTTTTTACTTTTTTTTTGACCCTAATTAGATTAAAAATTGATTTTTATAT
AATTATATACATATTTTTTTTTTTATTTATAGTGTTTATATCTAAATATGAATTTTATGATTTTTTTAGTTTTGTTAGCT
TTAGTCTTGGTATAGATAAATATTCTTATTTTTTAATATTTTTAACTTTTTGACTTTTTATTTTAAGTTTGTTTAGTTTA
TTAAATTTAAAAAGTTTATATTTTTCTTATTTAAAGTTTATTATATTAATTATAGTTTTATTTTTGTTTTTATGTTTTTT
AAGATTAAGATTTTTTAATTTTTATTTTTATTTTGAATGTAGCGTAATTCCTGTATTTTTAGTAATTTATGGGTGGGGGT
ATCAACCTGAACGAGTGTTTTCAAGTCTCTATTTTTTTTTTTATACTTTATTTAGTTCCTTACCTTTATTATTATTAATT
TTGAGATTAAACAATTTATTTGGTTATTTCTATTTAGGTATACACTTAGAATTATTAAATTTGTATTGTTTTTTTTTTTT
ATTTTTTCCTTTTTAGTTAAGTTGCCTTTATTTTTTTTTCATTTATGGTTACCAAAGGCTCATGTTGAAGCTCCTTCTAC
TGGTTCTATAATTTTAGCAGGGGTCATATTGAAATTAGGGGGATATGGTCTTATTCGTGTTCTTTATTTATTTAAGGATT
TGGTTTTTATTTATTCTTATTTTTTTATTTCAGTTAGAATTTTGGGGGCTTTATATGTAAGATTCTTTTGTTTATTACAG
TCTGATTTGAGGGTTTTGGTGGCTTATTCATCAGTTAGTCATATAGGTTTAGTAATTAGCGGAATTTTCACTTGTAGTTA
CTATGGATATATAGGTTCTTTGTGTTTAATAATTAGACATGGATTAATTTCATCTGGTTTATTTTATTTCGTTGGTTGTT
TATTTGATCGTTTTAGTTCGCGGAGTTTATTTTTGATAAGGGGTATAATTAATTATTGTCCTTCTTTTATAATATTTTTT
TTTTTTTAATTGTAAGAAATATATCTTGTCCTCCTAGACTTAATTTAATTTCAGAGGTTTTTATTTGTTTTAGACTATTA
ATGTGACATCCAGTAAGTTTACTTTATATTTTTTTTTCTTTATTTTTTTCTGCTTGTGCCATAATTTGTTTATTTAGATT
TATTAGCCATGGTGGTTATTCTTATTTATTTATAAATATGGATTCTGGTTTAGTTCGTGAATATTATGTTATTTTTTTAC
ATATTTTTCCTGTTTATATATTTGTTTTTAGTTTAAACTATTTTAT
>PB.2.7|NC_021748.1:9430-14372(-)|c34888/f1p0/1248
AAACCTTTATTTGATTTATTTAAATTAAAATTATTTAAAGTTATTcttgtTTTCAACAGTCTTTTTATAAAATGGAATTT
TAATTCAAGCCGTAAGGGTATATAGAAgaacaTTTTTATATAGAAGAAAATTTTTTAATTGTACCTTTTGTATCAGGGTA
AATTAATTTTTGTTAATAAATTTGTGTTTTCCCGAAAGTTTAAGATCTTAAATCTACTTGATTTTAATTGTAACAAAAAT
TTTAAATAAAAATTATTTAAGATTCGAAAGGAAAATCTTTTAATCTGATATCTGGTTATTTTGTTTAATAAATTCAATTT
AGGTGATTTAGTTTTTTATATTTTTGTTTTTCATAAAATTTTTTTCACTAATTTTAAATTGGGTTAATCTAATTTAATCT
TTATAATTTAGTTTTTAATAAGAGAAAATTGTAGGATTAAAAATTTTTTTTCTATATAAAAcTTGTTTTAAAAATATTTT
TTTATTAACTTTTTATTTAAGTAAAACCAAAATTAATTAATTAAATTATTAATTTTATTAATTATGATTTAATTAGTAAA
TTTATATAAATATTGATTTTTATGAATTCAGCATAATTAACTTCTGACTGTTTTATCAAAAAACATTTCTTTCAGGAAAT
ATATTTATTGAAAGTTTAACCTCTCAATGAATTTTTTTTATAGCTGCAGTAATTTAAACTGTACAAAGGTAGCAAAATAA
TTAGTCTTTTAATTGCGGACTAGAATGAATGGATTAAAAAGAAGAAAGCTTTATTAAATAAATTAAgtgaaatttatttt
ttagttaaaaagctaaaatttaaaaatgggacgataagaccctttagatctttaaattttaattgaataataatattaat
gtggatttaaTTTTTATTAAATAAATTTGTTTGTTGGGGTGACAGCTTAATTCTTAAATCTTTAGTGTTGTACACCATTT
ATTTATGTTTTTTTGAACCTTAATTTAGTTTGATTAAAATAAGATACCTTTAGGGATAACAGCATATTAAATTTGTATTG
TTTTTTTTTTTTTTTTTTGTTTTTTTTTTTTTTTTTTGTTTTTTTTTTTTTTTTTTAAAAAATTATAAAAATTGTAAAAT
TTGATCTTTAATTTGATATATTATATGATTTGATTTCAAACCTTCGTGAGCCAGGTTGGTTTTTATCTATTTTAATTTAT
GCATATATTGTACGAAAGGACTTTAAACTTAGAAATACTTTC
>PB.2.11|NC_021748.1:11250-14442(-)|c32653/f1p3/1305
ggattaccttgtatttgattttattataaatcgcataacaaggttgtattgtaatatttatgatgagtagcaattatatt
tcttgtccttgctgttaaaacgtacttatttactgaaaatcgtcggtatcgaaactactttaatccttcatccaccctat
TCCGTAAGGGTATAAAGAAATTTTTATAGAAGAAAATTTTTTTATTGTACCTTTTGTATCAGGGTAAATTAATTTTTGTT
AATAAATTTGTGTTTCCCGAAAGTTTAAGATCTTAAATCTATTTGATTTTAATTGTAACAAAAATTTTAATAAAATTATT
TAAGATTCGAAAGGAAAATCGTTTAATCTGATATCTGGTTATTTTGTTTAATAAATTCAATTTAGGTGATTTAGTTTTTA
TATTTTTTTTTTCATAAAATTTTTTTCACTAATTTAAATTGGGTTAATCTAATTTAATCTTTATAATTTAGTTTAATAAG
AGAAAATTGTAGGATTAAAATTTTTTTCTATATAAACTTGTTTTAAAATATTTTTTTATTAACTTTTTATTTAATTAAAA
CCAAAATTAATTAATTAAATTATTAATTTTATTAATTATGATTTAATTAGTAAATTTATATAAATATTGATTTTATGAAT
TCAGCATAATTCACTTCTGACTGTTTATCAAAAACATTTCGTTCAGGTATTATATTTATGAAAGTTTAACCTGCTCCATA
AATTTTTTAAATAGCCGCAGTAATTTAACTGTAAAAAAGTAGCATAGTAATTAGTCAATTGAGGTCTAGAATGAATGGTT
TAACAATAAGTATGCTTTATTAATTCAATTAGTGAAATTATTTTTTAGTTAAAAAGCTAAAATTTAAAATTGGGACGATA
AGACCCTTAGATCTTTAAATTTTACTTGAATAAGAATATTAATGTGGATTTAGTTGTTATTAAATAAAATTTTTGTTGGG
GGTGACAGCTAAAATCTTAAATCTTAGTATTTTACACCATTAATTTATTTATATTTGAACCTTAATTAGGGTTATTAAAT
AAGATACCTTAGGGCTAAAAGCATAATAAATTTATAAAGTTCATATATATAACATTGATTGTGACCTCGATATAGAATTA
ATCTAGAATACTAGGGCAGAAGATAGAATCTTTAGTTCTGTTCGACCTTTTAAATATTACATGATTTGATTTTAAACCGG
CGTGAGCCAGTGTGGTTTCTATCTATTTTATTTTATGATTTTTTAGTACGAAAGGACTTTTTAATTAGAAATACTTTCTA
TAAAAAAAAAAAAAAAAACAAG
>PB.2.12|NC_021748.1:11276-11834(-)|c120476/f1p15/559
AGGAATAGATCGTAAAATAGCATAAGCAAATAGAAAATATCACTCTGGTTGAATGTGAGGGGGTGTCACTATGGGGTTTG
CCGGCATAAAATTTTCAGGATCATTAAATATAAAGGGGGTTTTTATATTAATAAAGAAAAAAAATAATATTATAATTATA
AACCCAAAGATATCTTTAATAGTGAAGTAGGGGTGAAATCTAATTTTATCAACTTTATTAATTAATCCTAGAGGGTTAGA
TGATCCTTTTTCATGTAAAAAGATCAAGTGAAATATAATAATTACACAAAGGATGAAAGGTAAAATGAAATGAAATGAAA
AAAACCGGTTTAAAGTGGGATTTTCTACTGAAAATCCCCCTCAAATTCATGTAACTAATCTATTACCCAAGTAGGGGATA
GCTGAGAGTAAATTTGTGATTACGGTAGCTCCTCAGAATGATATTTGCCCTCATGGGAGTACATAACCTAAGAATGCAGT
TGCTATAAGAATCAACATAATTAAGGTCCCTGAAATTCAAACTTTTTTTTTAAGGAAAGAGCCATAGTAAATTCCTCGC
>PB.2.14|NC_021748.1:13147-15185(-)|c10255/f9p24/3010
AAATATTTGATCAAAATAAGGGGAAAGGTTTTTAAGCGAAAATAGATGTAAAATTTTAAATAGGGGTTTAGTTTAAAAAG
TTGCATTGTGGGTTTTCAGTGTTTAAAATTAAGGAAGTTATTGGGGGTAACTTTAGTTAATTTAAACTTGTAGGGGTAAA
ATGATGTGCCAGCATTCGCGGTTATACATCATCCTAAAATCTTTATTTTTAAATTAGGAAAATACTATATAAAATTAATT
TGAATTATTCTAATGGGGGTGGAATATATTAGAATTGATTTATATGAACGTTTTCTAAAATTTTGGGTTTAAACTAGGAT
TAGATACCCTATTATTTAAATTTAAATATGGTTTTTTTAGGAATTTGATTATACAAAAAATTAAATTGATTTGGCGGTTT
TTTAAACTTTTTAGAGGAACCTGTTTGTTAAATTGATAAACCACGATTTTAAATATCTAGATTTTCTTGTATATCTCTAT
AATGAGTATTCTTTAAGGTTAATTTTCTATATTTTTAAAAAAAATTAATTTAGGTCAAGGTGCAGTTATATTTAGATTTA
AATGGGTTACAAAAATTAAGGTTTGTGGGGGCATATCTTAAAAATTGTAATTAAATTGGATTTAAAAGTAAAATAAATTG
TTAATTTGTTTGAATTATGCTCTAAATTATGTACATATCGCCCGTCATTCTCATTTAATGAGACAAGTCGTAACAAAGTA
GATGTATTGGAAAATGTATCTAGCAGGTATATTCATGGAGAAGTAATTTTTTACAATAATTAATTTAAACTGTTCAATTC
AGTTTTGTCTGAGAAACCTTTATTTGATTTATTTAAATTAAAATTATTTAAAAGTTATTTCTTGTTTTAAAGTATTTTTA
TAAAATGAATTTTAATTCAAGCCGTAAGGGTATAAAGAAATTTTTATAGAAGAAAATTTTTTTATTGTACCTTTTGTATC
AGGGTAAATTAATTTTTGTTAATAAATTTGTGTTTCCCGAAAGTTTAAGATCTTAAATCTATTTGATTTTAATTGTAACA
AAAATTTTAATAAAATTATTTAAGATTCGAAAGGAAAATCGTTTAATCTGATATCTGGTTATTTTGTTTAATAAATTCAA
TTTAGGTGATTTAGTTTTTATATTTTTTTTTTCATAAAATTTTTTTCACTAATTTAAATTGGGTTAATCTAATTTAATCT
TTATAATTTAGTTTTAATAAGAGAAAATTGTAGGATTAAAATTTTTTTTCTATATAAACTTGTTTTAAAATATTTTTTTA
TTAACTTTTTATTTAATTAAAACCAAAATTAATTAATTAAATTATTAATTTTATTAATTATGATTTAATTAGTAAATTTA
TATAAATATTGATTTTATGAATTCAGCATAATTCAATTCTGACTGTTTATCAAACACATTTATTTCAGGTATTAAATTTA
TTAAAAGTTTAACATGCTCAATAAATTTTTTAAATAGCTGCCTTAATTTAACTGTACAAAggtagcatagtaattagtct
tttaattgaggtctagaatgaatggtttaacaagaagtaagctttattaattcaattaagtgaaatttattttttagtta
aaaagctaaaatttaaaaatgggacgataagaccctttagatctttaaattttaattgaataataatattaatgtggatt
taatttttattaaataaaattttttgttggggtgacagctaaaatcttaaatctttagtattttacaccatttatttatg
tatatttgaaccttaatttagggttattaaaataagataccttagggataacagcataataaatttgtaaagttcatata
tataaatttgattgtgacctcgatgttgaattaatctagaattctggggcagaagaTAGATTTTTAGTTCTGTTCGACCT
TTTAAATATTACATGATTTGATTTTAAACCGGCGTGAGCCAGTGTGGTTTCTATCTATTTTATTTTATGATTTTTTAGTA
CGAAAGGACTTTTAAATTAGAAATACTTTCTGCTAATTTGGCAGAAAAGTGTTTTAAACTTAGAATTTAATAATGTATAA
TATACAGTTAGTATATGTTTTTATTGAGTTTTATAGTTTTATTAATTTTGATTTTAATTTCCGTAGCTTTTTATGTTCTT
TTAGAACGAAAGGTATTAGGGTATATTCAGGCCCGTAGGGGCCCCTCGAAGGTAGGTTATATAGGTATCTTACAGCCTTT
TAGAGATGCTATTAAACTTTTTTCTAGGGAGTCTTATTATTTATATTTTGGAAATTTAACAATTTATTATTTGATACCCT
TATTAGGACTTTTAATTTCCTTAAATTTATGATGTTTATATCCTTTATCATTTAATTTCTTAAGTTTTCCTTTAGGTTTA
TTATTTTTTATTGCTTGTTCAAGTTTTATGGTGTATAGAATTTTGTTATCTAGATGATCTTCTAATTCATCTTATTCACT
TTTAGGCTGTATACGCTCAGTTGCTCAGAGTATTTCTTATGAAGTTTGTATATTTTTAATTATATTTAATTTTATTTTTT
TTTTTTATGGATTTAATTTAATAAAGTTCTTTTATTCTCAGCAATTAAATTGATTTTTAATTATAGGATATCCATTGTTT
TTAATTTTATTTGCTTGTGTACTAGCAGAAACTAATCGTTCCCCATTTGATTTTTCTGAAGGTGAATCTGAATTAGTTTC
TGGGTTTAATACAGAATATAGTTCTTTTAATTTTTCGTTTATTTTTTTATCTGAATACACTAATATAATTTTTATGAGAC
TAATTTTAGTTATAATTTTTTTTGGGGCTGATTTTTTTTCTTTAATCTTTTTCCTAAAGGTTATATTTATAAATTTTATT
TTTATTTGGATTCGTGGTTCTTTTCCTCGTCTTCGATATGATAAATTAATAATAATTTGTTGAAAAATTTATTTACCTGT
AGCCCTACATTATTTTTTTTTTTTCCTAAATGTAATAATTTTAATCTATT
>PB.2.15|NC_021748.1:13156-14372(-)|c31651/f2p9/1198
aaaccTATTTGATTTATTTAAAATAAAATTATTAAAAGTATTTTTATAAAAAATGAATTTTATTCAAGCCGTAAGGGTAT
AAAGAAATTTTTATAGAAGAAAATTTTTTTTATTGTACCTTTTGTATCAGGGTAAATTAATTTTTGTTAATAAATTTGTG
TTTCCCGAAAGTTTAAGATCCTAAATCTATTTGATTTTAATTGTAACAAAAAATTTTAATAAAATTATTTAAGATTCGAA
AGGAAAATCGTTTAATCTGATATCTGGTTATTTTGTTTAATAAATTCAATTTAGGTGATTTAGTTTTATATTTTTTTTTT
CATAAAATTTTTTTTTCACTAATTTAAATTGGGTTAATCTAATTTAATCTTATAATTTAGTTTTAATAAGAGAAAATTGT
AGGATTAAAATTTTTTTTCTATATAACTTGTTTTAAAAATATTTTTTATTAACTTTTATTTAATTAAAACCAAAATAAAT
TAATTAAATTATAAATTTTATTAATTATGATTTAATTAGTAAATTTATATAAATATTGATTTTATGAATTCAGCATAATT
CAATTCTGACTGTTTATCAAACACATTTATTTCAGGTATTAAATTTATTAAAAGTTTAACATGCTCAATAAATTTTTTAA
ATAGCTGCCTTAATTTAACTGTACAAAggtagcatagtaattagtcttttaattgaggtctagaatgaatggtttaacaa
gaagtaagctttattaattcaattaagtgaaatttattttttagttaaaaagctaaaatttaaaaatgggacgataagac
cctttagatctttaaattttaattgaataataatattaatgtggatttaatttttattaaataaaattttttgttggggt
gacagctaaaatcttaaatctttagtattttacaccatttatttatgtatatttgaaccttaatttagggttattaaaat
aagataccttagggataacagcataataaatttgtaaagttcatatatataaatttgattgtgacctcgatgttgaatta
atctagaattctggggcagaagatagaattttaggtctgttcgacctttaaaagattacatgatttgagttcaaaccggc
gtgagccaggttggtttctatctattttaatttatgatttattagtacgaaaggactttaaaattagaaatactttc
>PB.2.16|NC_021748.1:13156-15686(-)|c31659/f3p0/1211
aaaccTTATTTTAATTTATTAATTAAAATTATTTAAAAGTTATTTCTTGTTTTAAAGTATTTTTATAAAATGAATTTTAA
TTCAAGCCGTAAGGGTATAAAGAAATTTTTATAGAAGAAAATTTTTTTATTGTACCTTTTGTATCAGGGTAAATTAATTT
TTGTTAATAAATTTGTGTTTCCCGAAAGTTTAAGATCTTAAATCTATTTGATTTTAATTGTAACAAAAATTTTAATAAAA
TTATTTAAGATTCGAAAGGAAAATCGTTTAATCTGATATCTGGTTATTTTGTTTAATAAATTCAATTTAGGTGATTTAGT
TTTTATATTTTTTTTTCATAAAATTTTTTTCACTAATTTAAATTGGGTTAATCTAATTTAATCTTTATAATTAGTTTTAA
TAAGAGAAAATTGTAGGATTAAAATTTTTTTTCTATATAAACTTGTTTTAAAATATTTTTTTATTAACTTTTTATTTAAT
TAAACCAAAATTAATTAATTAAATTATTAATTTTATTAATTATGATTTAATTAGTAAATTTATATAAATATTGATTTTAT
GAATTCAGCATAATTCAATTCTGACTGTTTATCAAACACATTTATTTCAGGTATTAAATTTATTAAAAGTTTAACATGCT
CAATGAATTTTTTACATAGCTGCAGTAATTTTACTGTACAAAGGTAGCATTTTAATTAGTCTTTTAATTGTTGTCTAGAA
TGAATGGTTTTAACAAGAAGTAAGCTttattaattcaattaagtgaaatttattttttagttaaaaagctaaaatttaaa
aatgggacgataagaccctttagatctttaaattttaattgaataataatattaatgtggatttaatttttattaaataa
aattttttgttggggtgacagctaaaatcttaaatctttagtattttacaccatttatttatgtATTTTGGAACCTTAAT
TTAGGGTTTTAAAATAATATACCTTATTTATAACAGCATAATAAATTGTAAAGTTCATATATAAAAAATTGATTGTGACC
TCGATGAATTAATCTAGAATACAGGGGCAGAAGATAGAAATTAGGTCTGTTCGACCTCTAAAACATTACATGATTTAAGT
TCAAAACGGCGTGAGACAGGTTGGCTTCTATCTACTTTAATTTACGATTTATTAGTACGAAAGAACTTTAAAATTAAAAA
TActttc
>PB.2.17|NC_021748.1:13156-14372(-)|c31203/f1p0/1118
AAACCTTTATTTGATTTATTTAAATTAAAATTATTTAAAGTTATTTCTTGTTTTAAAGTATTTTTATAAAATGAATTTTA
ATTCAAGCCGTAAGGGTATAAAGAAATTTTTATAGAAGAAAATTTTTTTATTGTACCTTTTGTATCAGGGTAAATTAATT
TTTGTTAATAAATTTGTGTTTCCCGAAAGTTTAAGATCTTAAATCTATTTGATTTTAATTGTAACAAAAATTTTAATAAA
TTATTTAAGATTCGAAAGGAAAATCGTTTAATCTGATATCTGGTTATTTTGTTTAATAAATTCAATTTAGGTGATTTAGT
TTTTATATTTTTTTTTTCATAAAATTTTTTTCACTAATTTAAATTGGGTTAATCTAATTTAATCTTTATAATTTAGTTTT
AATAAGAGAAAATTGTAGGATTAAAATTTTTTTTCTATATAAACTTGTTTTAAAATATTTTTTTATTAACTTTTTATTTA
ATTAAAACCAAAATTAATTAATTAAATTATTAATTTTATTAATTATGATTTAATTAGTAAATTTATATAAATATTGATTT
TATGAATTCAGCATAATTCAATTCTGACTGTTTATCAAACACATTTATTTCAGGTATTAAATTTATTAAAAGTTTAACAT
GCTCAATAAATTTTTTAAATAGCTGCCTTAATTTAACTGTACAAAggtagcatagtaattagtcttttaattgaggtcta
gaatgaatggtttaacaagaagtaagctttattaattcaattaagtgaaatttattttttagttaaaaagctaaaattta
aaaatgggacgataagaccctttagatctttaaattttaaTTGAATAATAATTTGAATGTGGATTTAATTTTTTTATAAA
ATTTTTTGTTGGGATAACAGCATAATAACATTGTAAAGTTCATATATAAAAAATTGATTGtgacctcgatgttgaattaa
tctagaattctggggcagaagatagaattttaggtctgttcgacctttaaaagattacatgatttgagttcaaaccggcg
tgagccaggttggtttctatctattttaatttatgatttattagtacgaaaggactttaaaattagaaatactttc
>PB.2.18|NC_021748.1:13157-14372(-)|c34198/f1p0/1218
AAACCTTTATTTGATTTATTTAAATTAAAATTATTTAAAAGTTATTTCTTTTTTTATATAAATGAATTTTAATTCAAGCC
GTAAGGGTATAAAGAAATTTTTATAGAAGAAAAATTTTTTTATTGTACCTTTTGTATCAGGGTAAATTAATTTTTGTTAA
TAAATTTGTGTTTCCCGAAAGTTTAAGATCTTAAATCTATTTGATTTTAATTGTAACAAAAATTTTAATAAAATTATTTA
AGATTCGAAAGGAAAATCGTTTAATCTGATATCTGGTTATTTTGTTTAATAAATTCAATTTAGGTGATTTAGTTTTTAAT
TTTTTTTTTCATAAAATTTTTTCACTAATTTAAATTGGGTTAATCTAATTTAATCTTTATAATTTAGTTTTAATAAGAGA
AACTTGTAGGATTAAAATTTTTTTTCTATATAAACTTGTTTTAAAATATTTTTTTATTAACTTTTTTATTTAATTAAAAC
CAAAATTAATTAATTAAATTATTAATTTTATTAATTATGATTTAATTAGTAAATTTATATAAATATTGATTTTATGAATT
CAGCATAATTCAATTCTGACTGTTTATCAAACACATTTATTTCAGGTATTAAATTTATTAAAAGTTTAACATGCTCAATA
AATTTTTTAAATAGCTGCCTTAATTTAACTGTACAAAggtagcatagtaattagtcttttaattgaggtctagaatgaat
ggtttaacaagaagtaagctttattaattcaattaagtgaaatttattttttagttaaaaagctaaaatttaaaaatggg
acgataagaccctttagatctttaaattttaattgaataataatattaatgtggatttaatttttattaaataaaatttt
ttgttggggtgacagctaaaatcttaaatctttagtattttacaccatttatttatgtatatttgaaccttaatttaggg
TTTTAAAATAAGATATTTTAGGGTTAACAGCATATTAATTTTTTAAAGTTCATATATATAATTTTGTTTTTGACTTCGTT
TTTGAATTAATCTAGAATTTTTCTTGGGGCAGAAGATAGAATGTTTAGGTCTGTTCGACCTTTAAAAAGATTACATGATT
TTGAGTTtcaAACCGGGCGTGAGCCAGGTTGTTTGCTATCTATTTTAATTTATTTgAGATTTATTAGTACGAAAGGACTT
TAAATTAGAAATACTTT
>PB.2.19|NC_021748.1:13157-15540(-)|c58421/f1p4/363
atTTAATTTTTATAATAAAAAATTTTTTTTTTTTTTTATAAATTTAAATTCTTAAATTTTTAGTATATTTTACACCATTT
ATTTATGTATATTTTGAACCTTAATTTAGGGTTATTAAAAAAAGATAACTTAGGGAAAACAGCATAATAAATTTTGTAAA
GTTCATATATTTAAATTTGATTGTGACCTAAATGTTGAATTAATCTAGAATTCTGTTTCAGAAGATAGAATTTTAGTTCT
GTTCGACATTTAAAATTTTACATGATTTGAGTTCATTCCGGCGTGAGCCAGGTTGTGTTCTATTCTATATTTTAATTTAT
GATTTATTAGTACGAAAAAGGACTTTAAAATTAGCAATACTTT
>PB.14.1|NW_019105540.1:885603-890148(+)|c165897/f1p5/5192
tgtgccAATTTACCAATATATTTTCTGTTTAAAACGAAATGCAGGAAGTTAATTATTGTTTCACACTAATAATATTTCGA
AAAGTGTTCTTTGTACAATAGTGCTTTCACAATAAACCAGTTAAGAATAGTAACAACaccACACTATTTAGTTTAATTTT
AtcggattatattaaacgtttttcaattattctcaCAGTCAGTTTATTGAATAATGTTATTgttgaatattaaggttatg
tttgaattacatgtattaattgtttaaaagtttactgctgtttgattttcagtattgATTGTTCTGTTAGCTGGTTTTAA
AGACTTTTATCATAGTTTGATTATCTATTGTATTGCATTATGATGTATGATCAGGAATTGATTCATATATTCAATTGTGC
CTCTGGTAAGCTTCATGGGAAGCTTGAACGATTGAAGATTAGCCGTCTATTTATTAGCTGATCTATCAGTTGATAGGAAA
GATTGAAATTTTGTTAatgctcagaccaaatattctaacttaatttatctggaATCGTGCTAACCACACAGAAGACAGAT
AGTATTGATTcagcgtatatcttggaaatgttcacattcagTAATTTAATCAATGAAAATTGCGTATTTCCTATGCTGCT
CTTAATTTTCTTTGAGTATGAGTTGCAGCTGGAACGTAGCAATGGATAAAATTTTGACTAAATACATTCAGATGCATGAA
ATCTAATATCAGCCTCCGCTGACTTTTTACATGCATTATAAATTTATTCGGCTAATATGTATTGAATTTCTCAAGTATTG
TACAAATTTGTTGGCATGAAATTAGCAATTCGTGATATTCTAAaaGGTTTTCTATTCGACAGTTATAAGTtgcagttata
gtaatgtagaataGTCTATTCCTTTTTGAGATATTTCTTTTACTATTTGTATATATAGTTTATTGTATTGTAAatagttc
atagacacataaacattccgattgatatttgTAACCTTAATCTATAAATTTTATTCCAATTGTTAAAATTATTGTAACTT
AGAATCATTCATTCATGGAAGACATTTGAATTGTTCTCTAACTATTAATATCATCAGTCGAATTTATTTGTTGTCAACAC
AGAAAAATTCCTAGCCTAAAAATATTATTATTGGTCTCTGTGGTTGATGAAAAAATCACAAACTGCTATTATCGTTACTA
GCTGAAAGTATATAAAGAGAGACTCACTATTTCTCTCCATTTTTACTGAAAATCTTCTTGAGAAATTAATTATGTTTGTA
AAAATCAAAGATAATTCTATTGAGCATTTCTCTTCAAGATGTATGTGAATTAATTGTAGACTGTATTCAGCTCAAGAAAG
GTTCCATAACTGTCAAACTTTTACTGCACCCCAGTAAAACATTGGAATTTAATTTATATCAGTTTTTATTAGAAACTGAA
TAATGTAGCACATGGAAAATAAATAGCAGGTTGAAAGAATATGATACAATTGAAAAATGATCCATTTTCAATGACAACCA
TACATAGAACATTTTTAAATTTTGAATAATCCTATTATTGAAGGCATTAATTAACCAAATCATTATTTAAATTTGCCTCC
CTTCTTAATCTCCAGTAGTTTTTTTTTCAATTTTCAGTCGTTTTCTTTCAGACCATGATTCCCACTTGGGCTCCTCAGGA
GAAGCTCCAATATTTGATTAAATAATTAAAAAATGGATAATAAAGCACCAATAATCCTGAATTATTAAATAAATAAATAT
CCAGTATATTTTTCAAACCTGGTCCATCCTCAACATCGGTCATTAATATATTAATCTCTTGAATATCCTTCTTAACCTTG
CAATATAAATTTATTCTTCACTGTTTATATTATTAAAAACTTTCTATTCGGATCCTATTAAACCTTCAATTTATCTAATT
CTTGAAATTTTTCAGCCTGTGAGTAAATTGCATTGTGCTATTGGAAATAATAGGGTAAGAACGTTCCACTATCCTGAAGT
ACACTGTAATATCGTACAATTTATGATTTCGAGTGTTTTCGAGTACTGTACATTTCTATTATATATTTTTTTTAATTTTG
TAGAGTCATCTAAGATTAATGTAATGCCACTATTTTTGCTTTCTTGTCTTTTTCGAAATATTGAATGTAAATAGAGTAGT
ACTGTCATGAAAAACTGTTGCATTCTCATTATGGTTCAAAGATGAATTATTCTTTATTCTCATCTTCAATCAATGCAGCG
AAAATTGCCTTTGATATGTTTCCAATTTATCGCAACATAAAATTTAATATACAAATATTATAGAAAATGGTGAAAAAAGG
TTGTAGATGATTCACTATGAATTTCTAACATTCCCATCTATCTATAGAGGAACCAAATTTTTCAGAAATTTCCAGAATGA
GAATAATGGATTTCAATAATTATTTTTTGCGTTTTGTGGATATAGAAGCTTTTTTTCACTGTTTAACTCGTAATATTGGT
TCATTTGAATCTAAACCTCAAAAACACAAAGCTACTTATCGTATTTCCATGAAGCACTAATTTTTTCAACCTTTAAAGTT
TTTTTAACTCATGATTAAATTCAACATAATGTAGCTTAGTGTACCTACATTAATCAATACAAGGCTCCATGTTTGATTTT
CCAGTACTTTATGTTTGATTACTTTATCAAAGCATAGAGTTGAGcagtttatttgttataataagtattcttttatattc
aatgtgatgtcaACTTCATAATTATTATATActcttaactttatatctttatgtgatatgttactcattccacttttatt
ataTTTTATCTATAATATTTTGTTAAATATTGTCAATATAACTCATAGATATTATACTACAGTTGAGATTTTGATATGGG
AATTGTACTTGAAACTTCTATATTTTTAAATATTATGTTCGTagtgtactggcttaagtattcataatatccatcatctt
gacaattaagaataactacattgattgcATTATTGAAATTTAAAATTTTTGCAAATTTTCTTCTTAAAAATTTGCACCGT
TGCATGAAGTTAATTTGTTTAAAGAAGTGTTATTCACTGGAAATATAAGCATAAAAAATTGTCAGTATTATTGATTTAGA
AATATATTTATTGTTTTAAACTTGAAAAATGTTTGATAAATTAATGTGAGGAAGCTCAAGGATGATTCCTTGATAGAATA
CAGTATTGTATTACATTACAGTTCAAAATAAAATGAAAATTGATTGAAATTAAAATACATCAATTACTGATTATAATATA
TTAAGAAAATGCAACTATTTTTTTTTTTTTTTTTGATAGGTACCCGCGTCAATTCCCAGTTGCCTAAACAAATATTTAGT
GACATTTATTTATTATATAAATTTCTAATTCAGTGTTGAGTGATTATTAGATAGTCTCTTTCAACCCTCGATTGGGTAAA
CTGGGTTTATTAATTTAAACTGGTAAATTGGTAAACTGGGGTTTAAATGCTGATATTTGAAAAAAGCATTTCCTGGCATG
GGGAACAGTTGCATGTTTAAAAATTGAAAACCTCCAACCCTCTCCACAGCACTTTAAATTCCAAACTATTATTCCACTAA
GCAAATAATCTTAGATGTTCGTCTTTATTGGGTAGTCCAATATGATTGTTAAAATTGTTATGATTGTTAGTTCCCCTTGA
CCGCACGTAATCATAATTTCTCCAATGTCAAGTATTGTAGGTACCTAAAACTTATCTAGAGATTTTTTTAATTTGACCTG
CACCAATTTTTACTGCACCCAATAATTATTTCTCCAATTTCAAGTATTATACCTAAAACTTAAAACCTAGAGATTTTTTT
TTAATTTGTTCACTTTACATCCAATTCAGGTTCTTGTTACTCTAGTTCTTATTGCATTTTCCATATCTATGTTTCTCGGA
ACGTTTTCTATTAGCTCTCTAGATTGGTACTTTTGTCTCAATTCTGATGATGGTTTTTTACTTTAGTTACTTCTCGTTCA
CCCTTCTACCTCTTTTATTTATGGTTTATATTGTCTGTAATGTCTTTAACATATTAGAATCTTATTGGGGAAATAGGGGC
CAACATATTCTGAATCACAATGAAAAATAGAATGTATTTTTTTCATTGCTTTATTCATTTATTTTCTTTTATTCCTTAAT
TTGTAGTTTGGTTTCAGTCGCATTAGCAGTAAAGTATTCTACACAATGTACTACTTTACCTTTTGTTCCTTGATTTCGTT
TAGTATATGCAAAGTAGAATTGATGAAATTATTAATGTAAATTATCAATTTCGAATTATAGGCCTATTTATTCTTCAAAA
ATACTTTATATTTTCTAGGATAGTATATTATAATTATATGAAATGTATATTTTTGCGTACCGTACTTAAATACGTTTTCA
ACGTTGGTATTTCATGAATTTATTCGGTTAGTTATGGAAATGAATTGACAATACCAAAAATTATTAGTTTTGAAACGATA
AGTGAAGTTTTGAAAAGAAAAGTTTATTAAAGTTCATGGGATTTTTAAAGTTTTATTGCTCAACTTGTTGAAGGCAGACT
ATAATTTTGGCTTTTGTTAAGAGATACTAATGAGTATTGGACATCGGCTAGAGTAACAAATAATCTAAAAAGCTGAGTAT
GTGAAATAGATTGATGTAAACGTTTGCTGACATTTTTATAATTTGTATCCTTGATTGTGAATCAGCAACCGTCCTGTATC
TGAAAATGTATCCTGTATCACGTTGTGCCTGGAGAATATTTTAGATTTTAAGAAATTATTGTATTCTTCATTAGCATATG
AAGCAACTAGTACAGTTAGCCAATAGCTTACAGTCTGGGCCAATTCTTTGTGCATATTTAACATCATGGAATAATAACTT
GTCAATCTGCATGTGTTTGTTTGAACTTTCCATGAGTCTGATTGTATTCCTAACTTTCATTTGCCATCATATAGTTCTGA
CACACTGATAATACTAATTCTATTTTGATTTCTAGATTTTTTTTCAAAATATTATTAGATTAATAACTACATTCAACTTC
TTTCTTCATAGTGATGTCAGATAACTAGTATTAATAATATGATGATCGCATATATGAACTTGTTAACAAAGAATTGTTGA
TATTTTTAAATGAAGGTTTTATAATATGTATTTGAAATTATATCcgatattttttgtagt
>PB.19.4|NW_019105540.1:1051374-1059213(+)|c100193/f1p2/3230
GACAGTTGACGAGGATGTGGGCCAGAGTGGGACACTTCAGTACCATATCACCCTCAATTGAGTCTTATCAATCTTCAGAC
TGGAGTGAAGACAGTCCTAGCAGAAATCAGATCAGAAAGAAGATCATAATATATTTTTTATTTTTATTTATTCATTGTCA
CATTACATCAAGTTTTTGAGTTTCACTCATATGACTGGTGACATGTCAATACTACTAAATCTAAATTATTATATAATTAC
TATACAGTATTGTCAAGTAAAATAATAATAAAAAATGCATGATTATACATATAATGCCTTAATGTATACAAAATAATTGT
TTATATTGTCTATATTATCTATTCTACTAAATTGAAATTGTGAAATGGAGTACACGGTTTTTTCAATTAGAAATTTTCTG
ACTGCTTTTTGACAAATTTTACCGAATTTATGTCTCTAATGGCTGCTGGTAGTTTATTGTAAAATCTCATTCCGGCGTAA
AAGGAAGTTTTTTCCATGAATGTACGCCTATGAATTGGGTAGGCAATCAGGTTTCTATGACGCGTATTGTACTCATGGTT
ATTTGTGCACAAGTGAAATTGATGAATGTTTAGTTTAACAATAACTAGCAATTGATATAAGTATATTGATAAGTTGTAAA
CTCTCATTTTTATGTATCGCCTGATATCAATATTTATTTTAAATTTAATTATAATTTTAGTGTGTTGTGTGTTTGTATTT
ATTTTTATGTAATTTAAAAGTTATTAACAAAGTATGGATTTTGTAATTTAATGTAGGTTTAGTGATAATATTGGGCATTA
TATTATTTCATATACAGTGATAACTTTGTATGTACATAAATACATATACAAAATTTTGTACATATACAAAATATAACAAT
ACTTATCATTCATTCTAGAACTCACGTACAAGTGAGCTGTCAGTCAAAGAAATTACTATTTTTTAGTTGGGCTATAGGCC
TATAAGAAAAGCACAACCGTGAATATCAAACTGAATAGTATATCAATTGAGTAAACAATTTTATTATAATTTATTCAAAA
ATAAACCGTTAACTTGTATGAGAATGAGAATGGTTTTAACTAAACACCTGCCGGCTCTCTCCGACTGTGATACTGTACTT
TCAGTAACTCAATCTACTGTCAAATGTTGGGACTGCCCACTGCATCACCCCACAACTTCCCTCGTGTGAAACACTTGACA
ATGTTTTCGCGAAATAATCGAAGTGTGGTGAGGTTGCCTAACAAACAAACGGCAATCAACCGGAAACAGCGTCTGCAAAC
GACAATCAACCACCATCATCTATGAATCACCAAATGATGCACCGAATGTTACAACTGAAACACTGAAAGAAGTTTCAACA
ATTGAAGCAAAAACCATTTCGAATCATACTGAAAGGTCATCAGAACCAACAAAAAGTCCCACAACCCTACCAACATTTTC
TAAAGTTATGCTTATTGTAGGCTCTATCATGGATGATCAACTATCATTTTCATTCAGAAATTATCGATTAGATCTAACCT
GATCATATGTATTTATTATTTGTATTATTATTATCATTAATTATTATCTATTATTAGTATTAAGTATTATTATCAATTTG
TATTATTATTATCATCATTTGTATTTTATTATTGTAATATTTTAGTTTTAGCCTGTTTCTTTCATTTTTATTATTATTAT
ATATTTTGTTTGTATTTGGTTTTCTTTTTTGTGTTGTGTTTTGTGTGTTATTATATGTTCTAGTTTGTGTTATATATATT
TAATTTATGCATCATACTGAAAAGTTATCAGAAGGAATATTATCAAACCAAAGTTATGGTAAATTATTATTGATGAAATA
CATCCTGAACTATGAGAAAACCTGAAAGGTTCAGCAGGCTGTCATCAAAACTTTGTTGACTTGATGTAGTAGCATGTTAA
TGTTGTGTCACCGCAGATTCTAATACAGTAAAAGAATTGATAATGAATATATATGAATTTATTTGGTATTGCTTCATACA
AGTGTATGATTACAAAGTTTTTGAAAATGTTCCACAAAAATGAACAGACAGTTTTCTACACAACAAAACTAATATAGATA
AGCCATTAGAAGATAATTGATAAGCCAGTGAAGGGTTAGTGCACGCTACTACGCGTGTGTGTACTGTATAGATCACATCA
GTATAGATCACTAATCACAAGGTAAAATAGGGAATATTATCTTGTTCCCAACTCATATTCATGCGCAATCCCGAGATTTC
CAAAAATTAGTTTTCCAATCTCAAGAATAGCCATTATTTTTCCATTTGTTTGAGGAGATGATTGATAAGTTGTGATTTGG
CCACAATTACAATTACAATTAATTATATACATGATAACTTTTATGGATTCGAATCAATAAGCGATAATGGTTTTATAACG
CTTGTACAAATTATTGAGATCCACTAAATCGGATTTGAAAAGCCGTGATTCACATGGGATGAAAATAGTAATTTCTTTAG
GCTGAACAGCTCACTTGTACGTACTATTCTTACAATTAATTATATACATGATAACTTTTATGAATTCGAATCAATAAGCG
ATAATGGTCTTATAACGCTTGTACAAATTATTGAGATCCACTAAATCGAATTTGAAAAGCCGTGATTCACATGGGATGAA
TGGCTAGTTTATCTCAACTTGGTGAAAAACTAAATAATTGGGAAAATATTTTTACATTTTTTGCAAATATTTATGAATTT
GCATAATGGTACAGTACTTGAAAACATTGGCTAGTATTGTTTTTGTAATTATAAATTCCATTTAATAGTACCTGGAAATT
TGATAACATTTAACTTTGAGTGGGCAATTTATAAATACATTATAAATTAATGTAAAACATTGATCAATAATCCCCCAAAT
TGAACCTTCCAAACTTCCAAGCCTTCCAAGCCTTGAGCTCCAGTCACGAGTTCTAAAAATAAGAAATACATTTTTCAACC
AATAACAGCAGTACAAATGATACAATTCTGTTCATCATTTAAAATTGAAATGCCCGATCATTGAACCGAACTTCAATATC
GTATTATACATTGCAGTTATGTAGTTATAAATTAGATGTAGTATATGTAGTTATGCATTGTATATAGTGTTATGTATTGT
ATGTAGTTATGCATTGTGTATTGCATTTAAAAGTGAGTTCTAGAATGAATATCATAAGTATTGTAATATTTTGTATTATA
TATGTAATATTTGTTATTAAATAAATTAGGTGTACTTTT
>PB.19.5|NW_019105540.1:1057827-1059212(+)|c34024/f1p1/1265
AATTTATTTGGTATTGCTTCATACAAGTGTATGATTACAAAGTTTTTGAAAATGTTCCACAAAAATGAACAGACAGTTTT
CTACACAACAAAACTAATATAGATAAGCCATTAGAAGATAATTGATAAGCCAGTGAAGGGTTAGTGCACGCTACTACGCG
TGTGTGTACTGTATAGATCACATCAGTATAGATCACTAATCACAAGGTAAAATAGGGAATATTATCTTGTTCCCAACTCA
TATTCATGCGCAATCCCGAGATTTCCAAAAATTAGTTTTCCAATCTCAAGAATAGCCATTATTTTTCCATTTGTTTGAGG
AGATGATTGATAAGTTGTGATTTGGCCACAATTACAATTACAATTAATTATATACATGATAACTTTTATGGATTCGAATC
AATAAGCGATAATGGTTTTATAACGCTTGTACAAATTATTGAGATCCACTAAATCGGATTTGAAAAGCCGTGATTCACAT
GGGATGAAAATAGTAATTTCTTTAGGCTGAACAGCTCACTTGTACGTACTATTCTTACAATTAATTATATACATGATAAC
TTTTATGAATTCGAATCAATAAGCGATAATGGTCTTATAACGCTTGTACAAATTATTGAGATCCACTAAATCGAATTTGA
AAAGCCGTGATTCACATGGGATGAATGGCTAGTTTATCTCAACTTGGTGAAAAACTAAATAATTGGGAAAATATTTTTAC
ATTTTTTGCAAATATTTATGAATTTGCATAATGGTACAGTACTTGAAAACATTGGCTAGTATTGTTTTTGTAATTATAAA
TTCCATTTAATAGTACCTGGAAATTTGATAACATTTAACTTTGAGTGGGCAATTTATAAATACATTATAAATTAATGTAA
AACATTGATCAATAATCCCCCAAATTGAACCTTCCAAACTTCCAAGCCTTCCAAGCCTTGAGCTCCAGTCACGAGTTCTA
AAAATAAGAAATACATTTTTCAACCAATAACAGCAGTACAAATGATACAATTCTGTTCATCATTTAAAATTGAAATGCCC
GATCATTGAACCGAACTTCAATATCGTATTATACATTGCAGTTATGTAGTTATAAATTAGATGTAGTATATGTAGTTATG
CATTGTATATAGTGTTATGTATTGTATGTAGTTATGCATTGTGTATTGCATTTAAAAGTGAGTTCTAGAATGAATATCAT
AAGTATTGTAATATTTTGTATTTATATATGTAATATTTTGTTATTAAATAAATTAGGTGTACTTT
>PB.21.2|NW_019105540.1:1517329-1518438(-)|c29694/f1p2/1120
AATAAAATAGTGCGTACCATCAACCACAAATGCCACCACTAGGCAGAGAACCATTCCACCAGCGTCTTTACACTGAAGTA
TCACTTTGTGAGATTTTGTCAGTTGCAATGTTTTTAGAGGGACCCATTCTATTCATTAGGTGAGTTAATAGTCGAAAAGG
CAATTCCAAGGTTAGGGCTCTGTTGATCGATAAGCTTTTATCTAGAATTTTCCTGTCACATTCAAGCAAATCATTGCAGA
TTAATGGTATGGTTCACCATTTTATGTAATATATGAACTAAGTACCGCATTCTCACGGTACCATGTACAAAGAACTCCCG
CTTCAGTAATATTACAAGTAAGAACCAATTCTAGTACCAATATTATTTTCAGTAGGCTGATTCCTGAAATAAAACTCAGG
TTTTCCTCATCTAATCTAACTGAAGATATCTAACTGTGAATTTCATCAAAGTGAATTTGCAAAAAGATGACATTTTTACT
CTATGAGTAGGCCTACACGACTCGCTAGCTTTCTTTGATCATTCTTAACCTGTTACCCATACTTTGTTTATTTTTATTTG
TAAAAATGTATTTATTATTTACTATAGATTTACCTAGTATTTAAAAAACATTGCTTTAGATGTGTGATTTATAGAAGCAT
TATGTAATAGTAACTCAAAGATTATGGTAATGTATTCAAAAACCAAACTCAAACGCTTGTATAGTATTGTGTGGAGAACA
AATCTCCATAATAATCTATATCATAGAGTTATAACTAAGCAATCTATTACATTCACATAAATGCAATACATAGTAATAAA
ATATTGAGATTTATTTTATAGTAATATTATCATGTAAACGTTATATTAAGGCTGATATTTTTCTACGACCAAGTTTACTT
ATACGATTTATCAAAGTATATTGAAACGGGACAAGATTATGTAATATAGCACTACTTTAATGTAATAGTTGATTATCGTC
TAGATATATAGATTTAGATTTTAATGCATGATAGCAAGAAATAGTATAATGTTTTTCTGGAGAAGTCAAAATCGTTCTAT
TAACTAATCGACTTGTTCGTTTTAATTTTTGGCAGTTATTTTTTTCAAAATATTCATGTTTTCACAATAAACTATTTTTG
>PB.21.6|NW_019105540.1:1528280-1528751(-)|c119666/f1p0/461
atAGAGTGAGTTGATCAGACCCAATTTGTTGATGTCATCATAACTTGCAATTGATATTGAGTAAGCCATGTTGGCCGGCT
GGTACTAAAATCTATCTTAAAAATTATATAATCTCTATTCAGATGAATATTATTATCATGTTTAGTTCCATGTTCCATAC
ATCATCTGATATTAGGATGATAATACTGTAATATTAATTCAGCATAATGGAAGTCTGCTTAAAAATCACCAAAACTACAG
AGGAAAGAAAATTTCAGATACCGCATAAATGTATTCTTCTTCATGAAATTGTATTTATGTGCATGATGCTATATTAGGCT
TGTCTTCAAGATGTCAAGTCCATGACGTACCGAGCTATTCTATAATTTGGCAGTTATTTTATTTTCATAAGAAATTATCA
GAAATCTATTTTTATAAAATGCTATCACAGTTATTGAACATTTCACACCAGTCTAATGATGTGGCATC
>PB.46.1|NW_019105541.1:1090348-1095386(+)|c83522/f1p15/2744
TGCGAATATTGGATATTCAAAGCTTTATTGTCCTTTCAAGAATAAAAATGAAATCGGATGTGACAACTCACTTCAATCTT
GGATAATGTCAACTTCATTGTGTTGAAAATCTATTCAACTACGGTACCGTACTCATTCAAACTTAGGAATAAATATGTCA
TATTGGGATCCATAATATATATTCAATTGAAATTCTATTTCCAAGCAAAAAACGATTTTATGATGAACGTAAGTTGAACA
TCTCTTACTATGCGTCCAATTCAAGTACCTGTTAACCATTTCAATTTGAGCTAAAATACGATTATTGATTTATTATTTCT
GGATGAAACAAATTAAGTGTGGAGGTACTCTTGAATTACACAGAATCATGCCAATGTACATTATTTTAATAAACTATGAA
TCTATCTGTACTATAAATATAAATGAAGCACGTCTCATACTTAGCACAATTTTGAAACATTTAATTAATTTTATAAATTG
GTGATATTGTTAATCTCTTTCTTTAATTATCAATCTGCCAATGAATCTTGATATACTATCTAGTTGAACTAGCTATTCAA
GTTTTACTCATTGAAACACAGGAGTAATCAGTGTGATGGCATTATATACTTATTAATGCCATTTAGATGATACTAACTAT
TTTTCTTTTATAATTTGTAGACTGCAGTACAAAAATTATTTTAGGATTAGTTTAATTGTGAATTTTAAATTATGTTGGTA
TGTGTATAATAATTTTATATTGTTGTTATTTAGTAAAATAGGTGGGAGAGCCCATTGCTTGTATGAATGGATGCTGAGTG
AGTGTGGCTGAGAGTGTGCGTATGTAAATTGATTGATATTTTGTACTCTAGTATCATTACATAAATATATGTTATAATCG
TACTTCAAAACTTCATCAAATTGGAATTTCCATGGCCAAATGGAGTACTAATGGCACACTAATATTAATTTATTTATATT
TTTTTATTCCATTGAAGAATGTAAATTATTATCAAATGCAATTGAATTGTAAAATAATATAGATAAATAACAACTTTATG
ATCAATATACTGGTTTGGAGAAAAAATATGTCCAATATTGGATTCAACTGACCAGTTGAGACTGTATATCTGTCGTTTCT
GATGCATTCTAGCAGTCCATGATCAAACTTATTTAGGAATGTGATTCTCTTAATTAATAATGTTATTATTACCTTCAAAT
AAATTTAGTATAGTTGTTAAAATAAATATAAATTGCTTTGTAAATTCAGCCGAGTGATTAGTCTTTGTATATTATTATTA
TTATTTATCACTTATCGGATATACTGTTACCGTACCTTATGATACTCTTCAAAAACCATGGATCTGTAGAATTTCTATAA
ATTTAAATTATTTGAAGATTTTGGCTTTCTGCTCTCATCTTTTTTATTTTAGAGTATCTCTTTTCAGTTAGCTGTATACT
CGTGATTGAAAAATATATGAAATAAAATGAATCACAATTCAAATTATGAGTTTGATAGAAAATAATATTATTCCCATATT
CAATAAGTTCATATACCTACTTTTTTGAGGCAAAACATAGCCATCTCTAGTAAGCTGTGAACAAATATGTATTCTGTTTC
TCAAACTGTTGAAATCATTGTTTCCTTATTTATTTAGGCAGGTTGAATGCATTTTATTTTATAAATCTTCACATCTTAAC
CTAGATTTAAAATTATGTTCTCACAGTGTTTCATTTATATTATTCTCCCTTGAATTAGTTATATTCTATTTATTTATTAT
TGAATTTTATTTATTTAGAGCGGATCAGAGTCAATGTAACAGAGCGACGATGGCCCAACTCCATACTTTTGGAATACGTA
TTGTGATTCCCTCTTATAAGGAACTAAGCTCCAATATAAATGTGATCAGTAATCTTTTGGATTGTGGAACTATATGACTT
GATATATATATATATATATATATATATATATATATATATATATATATAGTAATTGTATCAAGTAGTCAGAAAATTGAAAA
GTTTAGATTTCTATTATCATTTTAAATAGTCAATTTCAAAAATGTACTCAAATAATAAATTCAACATTCAGCTTTATTCT
TGCGTTTCCAATATCAGGCCTATACTCAACTTAAATAACTGTACCGGTGATAGTAATTCATATAAAAATCGAAAGCCTTT
GAATATTTCAATCGTAGTTAATACTATTATTCACGATTAGAAAAATACTAATGACTGATTGGGTAATCACTCACAACAGC
CAGTGTGTCCAAGTCTCAAAAGTACAAGTGATTGGTTCAAACCTTGTGGCTTTCTTCCAACCTCGTGGCAGGTTCTCTTC
CAACTGTTTTCAAAGAGGATAATTCGCATTCATTCATTTATTTATTCAATTAAGAAGTGCCAAAATTGTTACATTGATTT
TGAACGTAGAAAATGTTCTCCTTTTATTCTCACTTTTCCATTAATTGTCAGATGAATCCGTTCAAGTTTTTCGCTTTTAG
TAATTGGAATCGATTCGCCTCTGTATTAATAGATTAAGGTCTATTTGTTATCAATAGAACATCTTATTAGGGCAGTAACT
TTTCTATCCAGTTCATTCCTCAAACATCCATTTCAAAAGAGTGTGCCAAACTTTTGTAAATAAACAATGATTGTACTCTG
TATTATATGTTGTGTGGATTTATTCATTAAAATATATATGTAATTCATCTTGCATAAATTGTTTAGCTCAAGAGTATAAA
TTAATAAGAAATTACACTtgagtt
>PB.49.1|NW_019105541.1:1227948-1228492(+)|c119496/f1p0/551
cATATGCAAAATATTCCACATTATTTgaATTTACAGAGAAATAAATATTCATGAAAAAGTACTATGAATATAgtcaggta
agctaggaaagaaaaaaattgaatgaaaagtacactaaattaaagagagaagatggtaactgatgacatattctaatgaa
agatggaaatattacattacggtaactagaatttaaaacaaattataggcctacctaactaactcaaagaaaagaataac
ATTCTACTACCGTACTAGActtttctcgatctacctggaataatctgggatcaaccatgttcatttgtaactatcaccct
ccatataaaaataagtgccACCATAGAGAAAAAATAGTATACcttatgtatgactatggtaaataatggttcactaaact
tttttcccaAATATCCATTTCATAAAATATAAAATTTAAAACaaagatactttactaTTAAACTTGAGTGCCGGTTGCAC
TAAAGCCTGTTAAATTTTAATCGTGATTAATTCCACTAAAGAGAGGTCCACGTTATAATGGCAGTGGATAAAG
>PB.54.2|NW_019105541.1:1507378-1510382(-)|c82189/f1p8/2736
AGGAACATTTCCAAGTCAGTTGAATTCGGAAAGAGAAATAGTTTATTTTTTTAATTTTATGTTTGCAGTGATAGAAGTGA
CAACTTCAACAAGCTTTTCTTCTAATGATCGAATTCATAGAATGTGTACAACAGTATCTGTGATTGTACTACTTCCCCAC
CCGCTTCAAGCTGGTTTCAATGTTCAATAGGGTATTAGCTGTCGGGGAGCTTAGTTGTCGGGTACGATCACGACAACCAG
ACCCCTCATAGGCCTATCCAGCAGGGGATTTACTGTCGGTGAGACTAGTTGACGGCAATGGTATATTTTGCCAGGGGATT
TACTGACGCCTGTGTTCAAAATAGTGAGGAGACAAGTTGTCGGGGAGACAGGTTGGCGGCGACCCCCTACAGTTGGTGGT
GATTCCCCAAGAACATGGGAAGCCGTTTGACGAATCTGAATCATACTTGAGACCAACCGATGAGGAGGCATTATCATTGT
TTTATCACCCCCAAAGCAGGATGAAGAAATGTCTTGGAGTAGTTATTTTCAAAACACTATGAAGCATGGCTCTCATTCGA
ATTTATGGATTTTACTTTTCTCATTCTAACGCAGTATTTTGAGTAGCAAAAAAATAAAAAAGATTTATTCCGTTTTTGTA
GGCAAATTAGTTGAATATATTTTCGAAAGAAATTCATAGCTTTCTATCTCATCATCAAAGAATACAATCTTCTGTAAAGT
AATCGCACATGAATAGAAAGATACTTAACGTCAATTTAATCATTTTGGGTAATCAAAAAGTTGAACACTAAATTTGAAAT
TTAGAAAATATTAGTAGAATATCAATGTGTCATTGATATGACTAATATTATTATCGACGGACTAAAATAAGCATAAGCAT
ATTCCTGTATAGTTCATAATGCTGTTCAGTGTTGCATTAAAAATATGATAGTCAAGTTACTCTCAAATACCGTCTTCATT
AAGCTAGATTAGTAATTGTGTATAACTCTGCAATTACTAATAAATTATATAATACAAGCTAAGATTTGGACAGACGTACA
AACTTAATTTATCTTGGCACATTTCTCAGAGAAGAAAAACGGCTACTCAATCCTCAGTCGTAACACAGAGCAGATCTATG
TTATGAATAATTTGATCTATGAATAGACGCAATAACTGCACTCTGAGGCGAACTACTTGCGTTAGAAAACTTTACTTTTT
GTAGCTGAAAAACAGGAACGTTTTCCCATCATTATTGAATATAATATGTGCAATATATATCAAATTTAATAAATATTTTA
ACAAGATAATATTATAATATTTTTGTAGGCTACTTATGCTATTGTTTCTCTATGCTACAGGTAATAGAGTAATTTGAGGT
TATTGAAAGACTTGAGATCTATTAAAAAGTTTCCCAAGTGTAATATTAGCTATATTCTCGATAGTAGTCTAATAATAATA
ACTAGTAGTAACAATTTAATGTCTCCTCTAAAACTTCATTTTTAGATACTTGATTTGAAATCGGGTTTGAAATGTTGTGT
ATTCTATCAAGTTGAATCAATTATTTCATTGGCAATAAAGAAGCAGAAGAACTCTAGAAATTCAACCATTCAGATTGACG
TAGCTGCTCGTATTTTTGAATTGTTTGTACAGGTGTTGCAAGCTCTCTAGGCAATTTATTCATTCAAAATGAATCATGTA
AAATAATTGTTGATTTACATAATACCGGTGCGTGCACTATCAAAAACTGATAACTAAACTCGAAACATGATTAACTAGAA
AAATCTTCTGATCTTAAATTTTCATTTCAGTCATTCTCAATATTCATGGGTTAAAATTACACTCTAGAATAAAATTCTCG
CATTTTCAAAACTTCCCACTACCAGATTATTTATTTTTAATTATAGGCTTATAAATAATAAGACTTGATTAATAAGAATG
TTCCCTATGATAGATGTTTTTATTCCATTTGCACTTTAAATTGCATTTTTAAATTTTCTCTTGAATTTTTTCCAAGTCTA
ACATAGCTTACCCTCGAACTTATTTATTGAGCTATTAAAAATCCAACTTCAAAATATTTCATTTTGAAGCACCAGTTTCG
TAGGATGTTGCATTTATAGTCTCATTTAAAATTGCATTTATTTTTGGTGAACAACCTAACTGCCCTTCTGTGTTGTAGTG
GTGGTGGTGTTGCGGTTATCCTATTAAATTAATATAAAATTTTCATCTTTCTTTATACCAAAGGAAAACTAGATCAATAT
AAACATTATTATTCTATTAATGTATTCCAATATTCTCCTCTAATTGGATATTCATTTCCTGTTATTTTTTAAATGTAAAG
CCAAGATTCGGTTACTTCAAGATTGAAGCCCAAATTTGAATTATCTGTTTTCAAACTATTGAAATGCTTCAAAGATAAAG
TGGGTCTTTGTTAATTGTCTATATTTTCTTTTTTTTGTTATTATATTATTATGGTGTTGTGTCTTTATTAGTTTCAATTT
TCATTCTTTTCCAATGATGTCTCCAATATCAATAAAATTGATAAATAATGAATATTATAAAATTTCCCAAATGTTACACT
TGTTTTCCCCCTCATCAATTGTGTCCAATATAATAAATATTCTGCCTATTATTTATTAGACTGTGTATAGAATAATATTG
AAttacATATTTATTATATATATTActAGATTTATTGGAAGCAATGGTTGGTTTATCCATAGCGCTTTGTATAGGCTATA
ATCATAGGATTTGAATAAACTGTTTTTGT
>PB.56.1|NW_019105541.1:1561194-1565503(+)|c128069/f1p0/4318
ATGCAAGAGATATAATTCATGTGCGGAATTTGAGGGCGGAGGCAAGGCATCGAGATGGTTGGAGAGACAATATTGGGGAG
GTCAGGGCTCGATTTGGACTGTAGGACCATCGAAGAAGAATAATCAAATCTGCTAGTGAAAGAGTTTTTTGTCAGAGTTT
CTTGCCTTGGAAGACAAAAAAAAACGAAATATGAGAGATTTGTTTAAACTAGATATTGTTCACCTCTTTTTATTGAGTAT
GCGTCAGTTAATTCAGTGATTCGTGTATCATTCAAACATGATGTATTTCGTATCCCGTACATTTATAAGCCAATTTCTTC
TTTCATAATATATAGCATAGATGATGTAGATTGCCATCAGAAAGTCTTACGTAATAGGGTTTATCTATAATATGTTAGCC
ATAAGGCCTAGTCAATGTTAAAAACGCCTTCTTATTCGTCTAGTACCGTACAATGCAAATGCAATCAATGTGCCATACTT
GTCTACCATAAGCTAGTCCACTATTTGTGTGTGTAGGAAAAAGTAGATGCTATTTTCGATCAATATTTCTAATAATTTTG
ATGTTGGGTATTTCGTATTTCACAAGTCTACAAAATATcagtgcctaataaagtaaaattgatagtaaaatccacataag
atgtgttagttGTTGAGAATGCTTAGAATGGTAATTAAAACTTGTGAAAAATATTTTTGTACGAGTAGAAACTGTCTTTA
TGTTTCGAAAAAATATATTAATAGAACCTATGGTATATTTTGTCTGGGAATCTTTTTTCATATAATAGAGGATGCCTTTT
GGATAGCCATGCAAATCATGTCTTCTATATTATTATTAATGTTGAAAATGTTTAGTATTTATTAAATTTCTTTCAACTAT
TTCAGTTAAGTTTTATATTACATATCAATTCATATCAGTGACAAGTTTTGGATGGATACATTCTCCACGTCATGTGAAAA
ATTTATTTATTTTTTAGTCCATTCCAGAACATTTTATATACAACTTATTAGAAGATAAATTGATTGAGAGCGTGTATTCC
TCATACAGTAAAACTATCATGAAATTTGGATTTTTTTGCTGATATTCTCTTATTTCTCAGGTTTTTAATTGAATAATAAT
CATTGATCTCTATTGAAATTGTGACAGTGATATCTGAAAGTAAATGTCACCATTAGTAGTCAGTATAGTTTTATCATTAT
AATTGAAATATTACAACAAATTGCTAAAATACTGGATGCAATTTACTTTTATTAAGTTTAATAGTTTTACTATTAATAGA
CTTGTGAATATTCAAAATCGTACAAATGATAAAATATGGTACAAGTTGTCCACACGTTTACTGCTCAAATTATTATTCTT
TATTGTAAGATTTTTTTATGCTACTAAGTTAGCCACAGTTAGCTAAGTCACCTAACGCAAGTTAGATACAGCGTTTTTGA
AATATGTTGGCACATTTAAAAAAAAAGACAAGTTATAAATTAACTACCATAAATTGTGTTTTATTGTATTTGTTATCTAA
TTAATGTTTCTAAAGTCCATACTTGACTAGCAATTTTGCTATATTTATGTAGTCTGCTAATGTATTAATTTGTTACTAGA
TTAGTTTGTTAGTTATATTCTGTATAAAGTATATTAActagggtattcctctcATATTCAATTATTTATTGTTGCAAATT
TGATCACAATCGTTTTGAAATATTAtaacagtacCCGTATTTTATTTTTGATGAATTTAAAAATTCTAGTTGATCTTGAA
AGAAAATTATCAGTTTATAAAATGACTTATTATCAGATATAATTTTTTCTATCTGACTACATCGTTATCATGAAAAATCC
AGAGTTGATGGATCACTCGATAAAATATTATAGCCTATTGACTGACCATTCAAAGTTTGATATTATTCAAACTTTAGTCT
ACAGTCTAATGAACCCTAGTTAAAACAACTTGATTCTTTTCAAAATACGGATTGTTCTATAGATTTTTCCATAATTTTAC
CAGCGTATTTTCAATCTAATTTTATTTTTTATTCGTCATAATTATATGCGGTTGGTTGTGATCAGCATACTCGCCCATGT
ACTTAAATATTCACATTTATTACCTATTTTTCTTGTATATTTTTCTTATCTATTTGTGAATTATATTATCAATTTATTTT
CTTATCATAGTTCAACTATATGCATATTAGATTCAAGTTTTGTATACTTTATAGTCTCTATTTTTTCAATGGTTGATAAT
TATTATCCTTGAAGGATTCACATCCTTATTTTGTTACGTTTGTACATTCTATAGGAGAAAGTAAAAGAAATTAATATTGT
GATAATGGTTGTATTTATGGGTTTATTAAGTTTGGTTGAGAGCTTGGTAATTTTTTAAACGTTATAAATGATTCAATCAT
ATAAATAGTTAGCTCTTTGCATAAAATCTAAATTTGTTGAATATTTTTATAGGTGTTGAAATCTAGTTATTGAAAACAGG
TCTATTATTGAATCGCATTGAAGTAAATTTTAAACAAATGCTCTGCTATTTGTAATTCATGTTATTTTTCAAAAGTATTC
ATAACTATTAGAGCATCTAAATTATAATCCCACTAGATATAAATTACTTATGTGTGTATAACTATAATATGGTGATTTGA
AATAATTTCGCTCACGGGTTCTCATACTCATAAGGTATCATGTTCACACTCCTGAATTTTAAAAGTTCCTTATTGAAAAA
ATCAATAACTACTGTGTTTACACTGAAACAAGTCTGGGCAGTTGCAATTATTTTCCTTTTTAAAACTTTAAAGTTATTCA
ATTGCATATTGATCAAATCAGTATCTGTGTAGTGTAAATTATATTGTTGCTAATAAATGTGCTCTTATTGGAATTACAGA
GCCAATAATTTAATGCACCATGTGTACTATGCTCTTGCTATCAGTCAATTATTGAAATTCAATGTGTCCTTATTGTGTGC
CTTAGAAATGTATTATTGTCCACTTTGTCTCTAGGGAATTTAAGCATTATTCACTCATGTTTAGATAATTAAATAGCTTA
TTGATGTTGTTGGAAGAATGTATAATAATAATAATTTTGGCCTCTTGTAACTCACTTGTTTGTATCTGTTTCATTGTTTG
TTCATCTAGGAACAAATCGAGTACCTATGTTGAGTTTGAAAAACGTACCAATTCAAATATGTTCTACCTTGACAAATAAC
AGTTAGGTCAAGGTTAGTTAGTTCAACAGTTAAAATTGTCACTAGTTTGTGTGAGTGTAGGCTACTCATGTGGATGCTTA
TTTTATTTGTTGATTTTTTCAACGTTGAAAATTGTTTTCCTTAGTAATGTAAATTCCTGCCAATCAGTTAGGCTAGGCAC
ACACCAGTTAGTCAAGACAAGACATGTTTAGTCACAATACTTCACATGGTTGTTTATGAAGACATGTCTAATTGCAATGA
CTAATCGGTGTGTGTTGCTTCATAAGCAACTATATGAAGTATTGTGACTAATCGTGACTAGTCTTGTCTTGACTAATTGA
TGTGTGCCTACCCTTACAGTGAAATAGTAACTGCCATCGGTAGTATGTCATGTTACATACATTTATTGTTATTTATATAG
GGTGTGTGTTTCTTCATTTACAGTGTTTGAATGTACAGTTCCTACATATTGTGTAAAACTGCTCAATTCAGGAAACATAA
TTGATTTATATTTTTGCTCATTCTGTTTTCGTTTCTTCTCCACAATTTAGAATTTTCAAATTATAATATTCATTCTACAT
CTTGGAAGGTTCATTATTTTCTAACGTTTTGACTGGATGTATTAAATACAATTGATTTCCTCTGTTATATACCATAGAAT
ACTATTGGACATTTGAGATGAAAAAGACCATTGCATTTATTCATTAGGCTACTACAAATAATTCATATTGTTTTATTTAA
TATATATTCAATAAGTTTATTTCTTATCTTGTTATATTTTTGAAAACAGTTAACCTTTTAGTGTATTTTTGTCATTCTGC
CACCCAACATGAGTGATTAAAACTATTTGTAAAGTTGAAATTACAATTTATTTCCAAATTTGAACTATTCATAAATTCTG
AAACGTATATACTGTTATTCATTGAGTATAAGttaatgtaatcattaggccaaattttctatttaattGCTGATAATTAA
TATATAACAATAAATTTATTGGTGTTTAATGATAATCTGAGTAAAACATAAGAAAGTAAACAAAAACTGTAAGTTTTGTG
TTTAGCTAGCTTTTTATGGTGAGAAATGTAAGAATGGAACAGTAATTGTTGATTCTTGATAATAACAATAATAATTTCAT
TTCAAAT
>PB.60.1|NW_019105541.1:1707267-1709796(-)|c49562/f1p0/1978
TTTATAATGTGTTTTCAAGATTTCTTTGTTGAATATTCTCAGTTCCTATTATTTATTGTCTTTTTGAGTTCTCACCAAAT
TCAAGTTAAGTTAGTTTAACTGTGATAAAATTTTAAAATGTGTTTGTGGAAAAGGAAAATACTGAAAACATTAGGAGATC
TCTTTAGTAAAAACATACTGTCAAACTTCTACGAATTTCCTTTTTGAAGGATAATGTGTGATTGAATTAATGTAAGCTTC
CTTCATAGTTATTGTGTGTATTACCAATTTAGAAATTTTAACAAAATGTATTAGATAAGTAATTATCCTGATAACTAGAT
GTCTTTCCCTTCCCTGAATGATTATTCCTATGTCATGTCCCCTGATAGATATAAAATTAAATTTGCCTTTTGTTTGACAT
TTCAAACAGATGTGGAATCTTCAATTTAAATTATACCCAATAATTTGAAATAAGAAATACATTATTATAATTAAATCCAC
ATATTTAACATTGTACTTCTGATGAGATATTATGAATAGTATAGCTTGGATAAAAGTAATAGATACGTTACGTATCCAAA
CTCCAATAAGTTATGATATACGATTATTGCACTAGTTTTAGCTCAAATTCTTCCTGATAGTATTACTTGAATAGAATCTT
TTCATACAAATTTCGGGCACTCGATTTCACTTGTTAAAAATGTGGTTTCCACACACAACAGCATTACACTAGATGTACCA
AAATGCAGGTTTCTAATAAGTATAATAATAATTATGCAAAGTGAATAACTCTTTAAATAATTGTCTCAGAAACAAGTTTT
GTTCTCTTGACTGTCGTGTTGATCAATGGCATAATATAAAAAATAATATAGTTTTCTCGATCAATGTTTTTTTAATTATT
GTTTTAAAACCAATTGTTGTTATTTTGACTGTCTTGTTCAACGAAAATAAATTTCAGTACCTAGTTTGAATATTTCAATG
TGAGTACTTCCTTGAATATGTGAACTAAATCCAACACTAATATATAATGATTGAAAAATGTTTTATCTAGAGGGAAATTA
AAGAGAAATTGCACGATGACATAGAATAACTAATCCAGTTCTCTCTATTACGATGGTTTTTAAAGTTATTGTTTTAAAAC
CAATTTTTGTTCTTTCGACTGTCTTGTTCAACGAAAATActttcactAGTTGAGCCTTAACCTGAGTACTTCCTTAAAAA
TCTGAGGTAATTAAGGTTTTATCCTTTCCATGTGAGCATGAAAACATTTAAAACCTAGTTGATCTCTATTATAGTAATGT
TTGAATATTTATTGTATTTATATCAATATTAGTATCGCAGTTTGCAATTAATTATCTAGTAAATTAGTATTAATGTATCT
ATTAGAAAATGTTTTCCATTTTAGTATTATCGTAGTATTGGTAGTTCGAAATGTTCATAAATAATATTCATGTCAGAAGT
TTGGTTTATTTTCTGTATTACCGATCAGATTTGACAATATTTAAATGTAGGATCTCACTATAGTTTTAGATACAGTTGGA
AGGTAAATTATTGTGCTATTTCAATGCTTTCCCAAAAAATTAATTTCCAGTCAAAACGATTATGATTATCTCTTGGACTC
TGGACAAAACCCGAATTGAAAATTTGTTTCTTGAATCAAGTGTGGCCTAAATTAAATTTCTACAATTTTATTTCGTAACT
TGATCATTATTATTTTTGTGGTCTTATTGAATCTTCAAACAATATGAACGTTTTTTTTCTGCATTGATAATTTGGTCTTC
CTTTTCTATAGTTTTCAGATAGTTTTATCTCATAATATAATCAATACACCTTTTACATTATAGAATTACATATTCTGAAT
CTCTGACATTGAAATTATAATGAACTAGTTGTAGCCTGTAATTTTAGATTTCTAAAAGTTTGTGGTGACTCTCCGGTTAT
TGTAATGTCTACCAAAGTTATAATAGCTTTAATATATTTATACGATAATTTGGATgatgtttatggaagtgttaaacata
aagttatgat
>PB.61.1|NW_019105541.1:1759277-1760474(+)|c30325/f1p0/1100
ttTAGTGTTACCTATTAATGGTTATCTATGTCTTTTTAACTTTAATAGTTATCATGCCACATTTGATGATTATAATGAAT
TGGAAATTATCCTCATTCGTTGATATGATAATAAATCGTATAGCTCTTGAACTATTTGGATAGTAAGGTTTCAGGTCGCA
CCTGAATAAATTCAAGATATCTGACCTGACAACTACTATTCTCAATATACATTGCCTATTAAATAATACTTATTATGAAA
ACTTACTCGATAATTTATTCTTTCAAGGCGTCTATATTCCCTTGTTTTCAATTCAGAGTTATCTTGCATAGTTTTTCCAG
ATacatcacatagaacataatcagaataaaattaaactcctaaaAAAGTAGTTTTCCATCAATTCAAAATAAACTTTAAT
TCTAATGCTTTATTATATTGTCATAAAACATGGATATTATCAAACTTGGAATCAAATTTAATTCAATGATATATCATTAC
TAATCTGCCTTATCAATCTCATCAAACATTAATCCGACATTACTTACACTTGTTTAATTCGCTTACATTGATAAAAACCT
AGATATTACTGTATTTTTAAATATTGACACTCTAATTATTAATCTCAGCATGTTCTTCTCTGAGTAACTCAATTTGTTTT
AGGTTTAGGATTGTTCTCATATTAAATCTACTCATGTACATTATAAATCGTGGTGTCCCAACTGACCGATTCCCAAATGG
TCGAAAAGTATACATTCCCATTTGATCGAAATGGGTCCCAATCGGTCATTTGGCATGTCACCATTATAAATAATGTTAAA
TTATACTGTTATTGATTTTTGTTGAAATTTTAGTCAATAATATTGTATTGGAATGTTGATATTTGATTTAATTTGTCTTT
TTTATGAATAAATGTTTAGTGTCGTTGAAATCGCTTTCAGAAATAATGACATTTTAAGAAGCCCATTTAGCTTCTTGGTA
GTTATCTCTCATCAGTATAGGTTACAAAACACCATAGTTATTCCTGTTCCTTAACTATAGAAATAATTTGATCAACTTCA
ATATGCATCACATACATCTAAAAATGTTTATATCAATCAATATAACTAGTTTCAAAAT
>PB.62.1|NW_019105541.1:1758943-1760967(-)|c52371/f1p0/1936
ATCTTTAATCCACGGTATATTATATAGAAGAAGACGGTAGGTGTCACGCGCAATTTCCGGTGTGTCTGACGTCATTTTAT
AATATCCAATCATCTGTTTTTAATAAGTAAGTTTCATAAATTGCCAATAGGTGTTAAAAACCTCGGTTGGTGGCGATGAC
GCAATCTAGCTGGCTGGCCACTGCGCACACATTTCATGACCCCTACCGCTTCCATCTAAATACCGTGCTTTAATCTATGT
TTTTTTCTTAATGTACAAAGGAATAATTTATTATTATCATGATTACTTTCAATTTATTATTCATGTTGGAATTCTTAAGC
TGCGTTTACAACAAAGTATTAACAACTTGTTAATAACTTTATCTTTATAGATTCTATTAGATTGAACATAACTTTTCATA
CACATTATGAACATATGTGTTTGTCAAGTTTCGTTCTCATACAATTCTATTAACATTTTGTTAATACCTTTGGTGTAAAC
GCAGCTTTACTTGTGTAGTGTTACCTATTAATGGTTATCTATGTCTTTTTAACTTTAATAGTTATCATGCCACATTTGAT
GATTATATTGAATTGGAAATTATCCTCATTCGTTGATATGATAATAAATCGTATAGCTCTTGAACTATTTGGATAGTAAG
GTTTCAGGTCGCACCTGAATAAAGTCAAGATATCTGACCTGACAACTACTATTCTCAATATACATTGCCTATTAAATAAT
ACTTATTATGAAAACTTACTCGATAATTTATTCTTTCAAGGCGTCTATATTCCCTTGTTTTCAATTCAGAGTTATCTTGC
ATAGTTTTTCCAGATacatcaCATAGAACATAATTAGAATAAAATTAAACtcctaaaAAAGTAGTTTTCCATCAATTCAA
AATAAACTTTAATTCTAATGCTTTATTATATTGTCATAAAACATGGATATTATCAAACTTGGAATCAAATTTAATTCAAT
TAATTATCATTACTAATCTGCCTTATCAATCTCATCAAACATTAATCAAACATTACTTACACTTGTTTAATTCGCTTACA
TTGATAAAAACCTAGATATTACTGTATTTTTAAATATTGACACTCTAATTATTAATCTCAGCATGTTCTTCTCTGAGTAA
CTCAATTTGTTTTAGGTTTAGGATTGTTCTCATATTAAATCTACTCATGTACATTATAAATCGTGGTGTCCCAACTGACC
GATTCCCAAATGGTCGAAAAGTATACATTCCCATTTGATCGAAATGGGTCCCAATCGGTCATTTGGCATGTCACCATTAT
AAATATGTAAGTATGTTAAATTATACTGTTATTGATTTTTGTTGAAATTTTAGTCAATAATATTGTATTGGAATGTTGAT
ATTTGATTTAATTTGTCTTAATTTGAATAAATGTTTAGTGTCGTTGAAATCGCTTTCAGAAATAATGACATTTTAAGAAG
CCCATTTAGCTTCTTGGTAGTTATCTCTCATCAGTATAGGTTACAAAACACCATAGTTATTCCTGTTCCTTAACTATAGA
AATAATTTGATCAACTTCAATATGCATCACATACATCTAAAAATGTTTATATCAATATAACTAGTTTCAAAATTTACCTC
GAGTTACAATATGTTTATCATGTAATATTGTACCTAATTACTGTATGATATTCCTGATTCAAATACATTTTCATCAATTT
TAAATTATTCTCCGAAATATTTATTGATAATTAGATAATCGCCTTTAATATTCCTTGTCTGTTCATTGTAGTTCAATATT
GTTTCTTCAATTTAAGATGATAGAAGTATTTTATCATCCATCTAAACTAAATTTATCATTACCGTGTATTACTACTGTAT
TTATTACACAAATACAGTAATTGATTTCTCTAATGTGTGTGATTAGATATGTCTGATGATTATTGTATGTATAAATTTCA
GCT
>PB.69.1|NW_019105542.1:148874-149370(-)|c119881/f1p0/514
cAAATAAATGTTCAATAAATTGTATTGAGAATGTCAGGCTTTCAAAATCATCTTCGCTGTGTTGCTTTTAAACGATTTTA
ATCCTTAGTGGGTGCTATGATGTAATTTAATACATGTGTTTTTGTGTGAAAAATTGTAATAAGCTACTTTGATTTTGTAA
AGTCACTGATTCGAGAAAAAGTTGAGACTTCTTTGAAGAAAATCTTTGAAGTTTTAGTTTGAATTCTACAATATTCTATA
TTTGAAATATTTATAAATTCTTCTAGAAACAATCAGCCCCGCAGCAATCTTCAACATTAATTTGAATATTGTCCTCATGT
TTTGCGTCATCATAAATTATTGTCGAGTCCTCATGGATGTGTTTGTTCTCATTAATAATGATGGCCTACCTTTTTTAGAA
ATTTAGCACCGCTTACCGAGCTCGGGATTTAGCTAAGTTCTAGACTTTAAACAGCTGGAGTCAGAAAATTGGCTTTCCAA
AAGGAAGCATAGTCATAGTCCACGTTTAAATT
>PB.77.1|NW_019105542.1:909625-909881(+)|c61667/f1p0/262
GCAACGCGGTTCTCCTGTCTTTTTTCACTGTCATTATAACGTGGACCTGACTATGAGAAAGGCTACCATACATACTACCC
AGAATCCTCATTTCTTGCTATCTATTTTTCTGGTACGAATCCAATTTCCACTTGCATAAATAAGAGTTGTGACCTGCCTT
GAAGTATTTATAATATTTGCCTTGAGAAGACAAAGTCTACAATACAAAGGAAAATATGTGATGGTGATCTAAATGTAACT
GTAAATAAAAATCATTAGATATC
>PB.81.1|NW_019105542.1:1020281-1021715(+)|c39131/f1p1/1334
TGTAATGTGGGACGCCACAAGTGTCCGAGTCTGGTGTTTTAATGTAACACGGGTCTTACAAATCAAACATATGAAGTATC
CATATGAAATTTGAAGATAAGCACACTAAAGAGATTTTATAATAGATAACCTTGAGTACAGTAGATAATACCATAGAGAA
ACAATAGTTTATGATATCATTTCTCTATGATAATACCCTATAAAAACCTCTGTTGTGCAACCTGGTCTTTGTGTCTAGCT
TTCAAAAAAAAACCTACATTATGATCGACATATTGCAATGGTTGCTGGTTGGTGCTGTGGAGTAGAACCTTACCATCAAT
AAAAGTCCATTCTCTGTTCATACTTACTTACCTACTCTGATTACTTTCAATATTCATCAGCATTTAGGGCGAGACCATAT
TAGCGGTTTTTTGGGTGCCAAACCAATCGGCCTATCGGAGAGCTTTCTGCCCTGCCTACGCCGTCTGAAAACGCTTGAAA
AAACGCCTAATTCGGTCACGTCTATTTTCTTTGCTTTAATGAATCCAGTAATTTCTTCAGATGTTGCCTTTAATCTACTC
TATATAGAACTGAATTTAAACCACGTTTTATCATTGACCCAAAACTTTAAAATGATTTTAATATGCAATAAAAAGTCAGG
AATGGAATAGTAAGGGCTATAGCCTGTTTTTCCGTTTCCAATCATTTTATGATTAAGTTGTTTTCTCATTGTTGTTAAAT
GAAAATTAAATAAATGAAAGGTTACTGACAATTTTAATAACTGGTTGATGAAATAAACCATGGTTTAATTTCAGTTTAAA
AATAAGACTGAAGGGTGATAATCTAAAGAAAGGATAATCAGGAGGCAAACTACTATATGTACATTGCAATAAAAATAGTT
CATATTCTTCCATAAAATGGAGTCCAAATATTTTTGGTAGGCAGTATTTTAACCAATAATTGAATAAAATTCAAGAATAG
TTGCAGTATTATAGATAATAGAAGATGTATTTTATAGTGTCGATCTTTCtatactaatataattagaGAGTTTTAAACGA
TTTTTGtatGAATTGCATTTAAAAAGAAATGAcatattggtagttagtaattatAATGGAAATATTCTAATAGAATTTgt
ttattgtatcctaaactaaatattgctttataTCTCATTTTATTTTGTTTAAATGTTTATATTTgactGATATTAGATTC
TTTATTTtgttactagaatattacttttaaacTGTTTGTTATGTTTGCTAGTAATTGTggtttagattcattattcaata
atgttttgtaattaatATTATTTAATCTCATAAAAcctattttat
>PB.83.1|NW_019105542.1:1149065-1149630(+)|c119094/f1p0/543
CCACTTCGCTGAAATTGAACTTCCGTTTAGCAAGGGGAGCCGAATACTTGAAACCGAAACTTGATCCCTTTTTGCTAGCC
ATGATTGCAAAGGTTTGAAGCTTAGGTTTCTCTGAACCACACAGCGTCACTGCGGGATGTGCGATGACGTAATCACGCTA
AAGTCTGCTGCAACTATTGCTACGGATGTGTTTTCTCTGTCTTCACGCGCGCAATTCTCTGTGATTCCCGCCAATTCAAC
AATGCGTGATCCCTGTGCGCGACGCACTCAAGTCTGGGATCCCAGACTTTGAGCATGAAAGGAAATAATTTTGATTAATT
ACTGGCCCAGCAATATGAAGTTTTGTTTTTCATAACTTTTAGAATATAAAAAAAACAACAAATCAAGTTCAGACTCGACC
AAAATAAGCAAACTTTATAACTTTACTTTCATGAAGTTTTGTTGACTGAACTTGTTACAAAAACAAGTATATTATTATAT
TTTATGTTTATATATGTAAAAACTATGTATTGTTCGACAATAAAGTTTTATCAAGTGTTcgt
>PB.85.1|NW_019105542.1:1611804-1615676(-)|c15863/f5p1/570
ACAGTGATCATCCACGTTTCTCAGAACCATTTTCAGTGAATTGTTCAAAATGAAGTGTTCAGTTACGATTCTATTTCTAG
TTGCATTGTTTGTGGTTTTCTCTGTAACTGAAATCAACTGTAGTCCAATAACTTCCATCGGAAAAAATATTCCATTTGGT
AAACTACGGGCAGTGGAAGGAGAAGAAGAGATGATGGGAGACCAAGGATATGATGAGTTTAGGCCACCAGGACCAGGAAG
ACCAAGCAGGCCACTATACAGAAGAAAAAGATTCGCAGAATGGCTTGGCCTACAGTCAGCAGGGGGAGATCAGGAACCCC
AAAAGAACTCGATTCTGTCGTAGAATGCTACCCAATTGACGTCTACTATTGTCACCTATCTATCAGATTCAAAGTGGATA
ATTTAAAATTAATTAATGATTCAATGAATAAAATTATCGAATCATCTATCTGAATCTTCAAGTCAATTGGATCGCATTTT
TTACCTCAATTCACATTAGTAAATAAGTAAGATTTGAACGTTTTTCATTAGAAATGGAGAGTTTGTGGAGGAATAAACAT
TCTACCTGT
>PB.85.2|NW_019105542.1:1613293-1615676(-)|c59619/f1p0/246
ACAGTGATCATCCACGTTTCTCAGAACCATTTTCAGTGAATTGTTCAAAATGAAGTGTTCAGTTACGATTCTACTGCTAG
TTGCATTGTTTGTGGTTTTCTTTGTAACTGAAATCAACTGTAGTCCAATAACTTCCATCGGAAAAAATATTCCAATTGGC
AAACTACGAGCAGTAGAAGGAGAAGAGATGATGGGAGACCAAGGATATGATGAGTTTAGGCCACCAGGACCAGGAAGACC
AAGCAGACCACTAT
>PB.94.1|NW_019105543.1:697585-702046(+)|c37594/f1p0/1475
ATGTTTTTATTTTATTATTatctgtacTATTTGTAGGTTATGTTGTAATTTTAGCGGAAAATAATGGTTGTGTTTACTTA
TACCTTAATCAATAGTTATTAGTTTGCAAGTTATATGAATATGTTATCTACAAAAGCCATAGTTTTAAAATAAAATTATT
TTTCAAAATCGATTTGAGCTAGACTATATAGCTGTATGATAACATAAAATAATGATGAAGATTGATGTTATTCTTCACTG
TACCAGGTTCCAGAAAACATGCAGTCTGTAATCCACCCCCATGTCAGTGTAGAGAGGCCTGTTCATGAAGAGATGAAGAC
ACAAAATCCTTTGACGGCACCAAAACATATTACTCAGTGTAGATGGGCGGATAGAAAGCGTGAACATCAAAAGCCATCGT
GTGTTACCCAGTTTCCATTCTGCATCTAACAATAGGAACCAAGCATCCAACATCATAACTTTATTATTATATAGTCCAGA
CAATGAATGCTCAAAAGAGGGTATAGAGAGAAAAGTTTGGAAGACTATTTTTGACCCCGCAATTTTGTTTTGGGTATTAA
GGAGGTAAAAATATCCCCACCCTTCCCCTTGTGATAAAGGGGTGGGGTGGTTCAAATGTACCAGTTTTTGGTTTCTCGCA
TATAACTCGAAAACTATGTATCTTACGGACATAACTGTTACATACAAAAGTAAAGCTTATATAATTTCCTATAATATTCA
TCTCACAACTTTTCTAGTTTTCGAGATATCTGCTCTTAAATGTGTGAAATTTTTGAAAAAAACACGTTCGCCTCCAATCT
TTTTCTATTTCTACTCTTATAACTTTTTAAAAATTGATGGGAAAAATCAATGCAGATTATGAGCTCATAGAGCCTCTTTC
AGGGCTTATAACTCTCTAACAATGCATTGTAAAAATCAATGCTTATTGTAGGTTTGTAGAGCATTAAATTCTCTTTGAAA
TGGTGTATTACTTCACTATTCAAAGTTTCTGTTTCATTGTTATAGCAACTTTAATGTAGGGGATAAAATTTCCAATGCTG
CAACAATATTATTATTCATTTGGCAATGAAATTTGAAGCGGGTGTCCATGACACAATTTTTGACGTTGCAGCTTAATTTT
GACTAGTTAGTAGATTAACATAGCAAAAGTGCACGATTAATCAATAATCTTTATCCCCTCTGTTGAAGGTTTGGAACCAC
TGAGTTGACACTAGTTGCAATATTGAAAATGTTGCTACATTGCACTATAATTTTTGATCATTTGTTACATCACACAACTA
TTATATGAATACTTTGTATTGTTGTAACCAAATTGAATCAATTGACAATTCTTTTTTTACTGCTTATTCAAATTTACTAT
TTGTTATTTTTGATTTTCATTAAACGTCTTTTTTCCTACTTAGTGCAGTCATCATAACTTTTAAGGCCATTTGTGAAGTG
CCACTTATATCAATAAATGCAATCATTTGTTATTG
>PB.94.2|NW_019105543.1:697585-1063211(+)|c68140/f1p13/2240
TTTGTTTTTTTTTTTTTTTTTTGGAGCAAATGAACTTATAATCTTCAGATGAATTTATACAAATACACAAAGAACTATAT
CTTATAAGCCTAAGTTCTAGAGTTACTACGAACTAAAATACTTATCTAGTTTACAGTTGAAAAACAGTGGCTATTGGCTT
GAATACACAAATAGCAATATACGAACAAAATAGAACACTATAAACTGTTTAAAACTCAATTTAAAACATTAATAAACGAA
AATGATTCAGAGCAAAATTTTACAACAACACAAAGCCAGCCATTTTTCTAGAGAGGAAAGAACAGGCCAAAAAACAAGTC
AGAACAGAGACACCTCCAACATTACAGACACGTCACCAAAAAATTATAACTTACAAGTTTAGAATTCACATTCTACATCT
GTTCTCAATAAAACTTTATTTTGAAACTGTTATTTTAATTTTTCATATATCATCTCTATTTAAATAAACCATTTATCTAT
TAATTCTGTCAACCCAGCCTCGGTGACACCATGGAACATGCAACACAATCATTTACGATAAAAAATTCTCAGTCAAAAAG
TTTGTCCGTATATCGATGACTCTGATATTTACTATAAAGTTTCATAGATCTCGAATTGAAGATTCGATTCCAATCGAGAA
AAAATGTAATATTACATAAATAATAAATATAATTAATAGAAGGCTGATGTTGTTCATCAATACCTTTACCCAAACTCACA
TAAAACTTATGAGTAAAACTACTAAATACCTGGTAGCAAGGTAGATGCCAAGAAATTGTAAGACAATATAACAATAACAA
ATGATTGCATTTATTGATATAAGTGGCACTTCACAAATGGCCTTAAAAGTTATGATGACTGCACTAAGTAGGAAAAAAGA
CGTTTAATGAAAATCAAAAATAACAAATAGTAAATTTGAATAAGCAGTAAAAAGGAATTGTCAATTGATTCAATTTGGTT
ACAACAATACAAAGTATTCATATAATAGTTGTGTGATGTAACAAATGATCAAAAATTATAGTGCAATGTAGCAACATTTT
CAATATTGCAACTAGTGTCAACTCAGTGGTTCCAAACCTTCAACAGAGGGGATAAAGATTATTGATTAATCGTGCACTTT
TGCTATGTTAATCTACTAACTTGTCAAAATTAAGCTGCAACGTCAAAAATTGTGTCATGGACACCCGCTTCAAATTTCAT
TGCCAAATGAATAATAATATTGTTGCAGCATTGGAAATTTTATCCCCTACATTAAAGTTGCTATAACAATGAAACAGAAA
CTTTGAATAGTGAAGTAATACACCATTTCAAAGAGAATTTAATGCTCTACAAACCTACAATAAGCATTGATTTTTACAAT
GCATTGTTAGAGAGTTATAAGCCCTGAAAGAGGCTCTATGAGCTCATAATCTGCATTGATTTTTCCCATCAATTTTTAAA
AAGTTATAAGAGTAGAAATAGAAAAAGATTGGAGGCGAACGTGTTTTTTTCAAAAATTTCACACATTTAAGAGCAGATAT
CTTGAAAACTAGAAAAGTTGTGAGATGAATATTATAGGAAATTATATAAGCTTTACTTTTGTATGTAACAGTTATGTCCG
TAAGATACATAGTTTTCGAGTTATATGCGAGAAACCAAAAACTGGTACCTTTGAACCACCCCACCCCTTTATCACAAGGG
GAAGGGTGGGGATATTTTTACCTCCTTAATACCCAAAACAAAATTGCGGGGTCAAAAATAGTCTTCCAAACTTTTCTCTC
TATACCCTCTTTTGAGCATTCATTGTCTGGACTATATAATAATAAAGTTATGATGTTGGATGCTTGGTTCCTATTGTTAG
ATGCAGAATGGAAACTGGGTAACACACGATGGCTTTTGATGTTCACGCTTTCTATCCGCCCATCTACACTGAGTAATATG
TTTTGGTGCCGTCGAAGGATTTTGTGTCTTCATCTCTTCATGAACAGGCCTCTCTACACTGACATGGGGGTGGATTACAG
ACTGCATGTTTTCTGGAACCTGGTACAATGAAGAATAACATCAATCTTCATCATTATTTTATGTTATCATACAGCTATTA
TAGTCTAGCTCAAATCGATTTTGAAAAATAATTTTATTTTAAAACTATGGCTTTTGTAGATAACATATTCATATAACTTG
CAAACTAATAACTATTGATTAAGGTATAAGTAAACACAACCATTATTTTCCGCTAAAATTACAACATAACCTACAAATAg
tac
>PB.98.1|NW_019105543.1:1213216-1218402(-)|c24720/f2p2/5189
gtATAATTAATTTTATTTATTATAATAGGACATTAATGTTAGTTCAGAaagatcccctgtttgAGTGAACCTACATTGAA
ATTCAAATGAAAGGAACTTTAAAATTATAAAGGGGAATTTTAGAATGCTTTCATCATTTTTCCAACACGAGTCAAGTTGG
AAAATTAGGGACGAGTTTTAAAATCGTGTAACAATTATTTTTCCATCTAAAAGATTTTCCTCATTTCAAAGAATAGAAAA
ATATCTATCATATTCTCCCGAACCAAGCAATAACGCGCGGTATTGAGTAGTAATTTTTTCAATCTTTAAAGTCCTAGTTC
TCCACAATTTACTCACTCAAATATAAAATGGGCTTAATGTTATTGAATAGATACAGTTTTGTTCAACTTGAAGACAACTT
CATTCTCAGAGAATTAAATTCTGTTCATTTTTCTTCTCTATTTCTTTCTGATCATTGATAAATTAGATAAATCCGTTTTT
ATTATGAGGACGCTAGTGCTGGATTTAGAAAATGTAATCCTAGATTAAATCGAGTTTGTACTTTCAGATGAATTTATCAA
ACAATAATAATTATTATTGTTCAATAAATCGTTTATTGGTAGAACAGAACTGAGGCATCTTTCACAAACATTTATTAACC
TAGGAAAAAGCTGCCCACACACTAAACGTACAGCACAGCAAGGAATACTATTTAATAAATGCGTATTTCCAGTGAGTTGT
AGTCAGCTTTTTCGTATTGTAGGTACTAGGTACTAAATCTTTATGAGATATGCCCCTGTCTCAATACAATATTGCCATCC
TCTCTAATGATGTTGAGTAACACTTTTATATTTCATCCAAAGTTTTCATGGTCATTGAGAGTAGTAATAATATTATAGAT
ACGCACAAAAAGAAACAAATTTTCCACTTACTTTAACCGAAAATCTATTCTAGTGGATAAATGTCTCCCATGAATTCATT
TCAGAAATAAAGGTTGAGTTCCACAGCTCAATCTATATTTTATTCTATATGCTTGATTATTGGTACAATATCAATTATTT
TTATATAGGCcctaagtaaacttctcgaaagcATTTTAAGCTTTTTGTTACATATTGTGAGTAAAAGAAACTAGAATTGA
TATCAATGAATAAGATTTAAAATATATTGAAATTCCCAATTTGAAAGTTTTTCACCGGTATTACACTGTTATTAACGTTG
CAGAATCTTGTTTAAAATATTATGATGTATTAGCAACATTTCTATTGATCATAATATTGATGGTTGTCAATCTACACCTG
AACCACAAGCTACTATGCAATTATTTATGGGCTTGAAAAAAATCATTTTTAATGTCAAGTCTAATGGCTTAATTCACATC
AACGTACTCGCAAGCAATCAGACAGCTTCATGTTTATTTCCTTGAGCCTATTTTTTTCAAAGTCAACTTCATTAGCCTTG
CAAGATATTTTTTTAGTAATTTATCTTTACTTTCATAATTTCACTAATTGATAACAGAAGTTGAACAGATATTTCCGTTT
TATATCATGTCATACAATCATTATAAAACTGTCAGAAACCACCTCGTTTTACTATTTAAACCATCTCCTTTCATCAGCTA
AGAAATTATTCTGTAACTACAATAACAATGAATCTGAGAAATATTGATTGAAAATTTACACTGATAATAATGGAATTTAT
TAAGGTTTAACTTAGTTAAGTATTCGACCAATTATCTAAATTCGTACTATAATATTAGAAATATTGATGTGTATAATATA
ACTAGCTGAAAGGTCAATGTCTATTGATTGGAAAACATAAAGTGATCAGCTAATACACTGATCAATACTTACAATTACAG
TTTTCACAAGATTTTTTGTACGATTCAAATCAGCCCATTTATTTCGCGCTACTCAGTAAAAGGTTTGATTAATCATCAAC
TTTACAGGATCAAATTAACATCAATATTTTTCATCATTGATAATTCCTTGAAATCTTCTGTGTGTTAGCTGATATACTGT
ATCTGAAACGTTGTACATATTTAGTATTTACTTAGATTATGAATTATAATTATCGAATGTAATTAAATGAATTGTAAATA
TATAATGTTTTTGAAATGAAGTTATTTCAACGGGTATACTTTGAGACAGCTTAGATGATAGTTTTTATGTGTTTTCTGTT
TTCAAAAATGTACTTTTTAAAACCGATAACGAAGCGAATAAAAACTAGATGTATTTTAAAATTGTAAAAATATAATCGTA
GGTTTTTTAAATGATGTAACTTTGTGTATGAACGGATTATATCTAGGATTAATTCATTGATATTCTTACACGTGTATTTT
TATTACCAAACTAAGAAAGAAAAAGTTCACAAAAAAATTCAATGTTCATCTTCAGTTTGAAACGTGACAGACCTTTTTTA
TTATACATGCAGTAATTTGTCTAAAGATAGCTAAAGGTAATCTCATATTTTCGAGAAAAATTTGATTCAATTCGTTTCCA
AATCAGTTTTCCATTATAATAAATAGCCTGTAGCTTATTAGTTGAGTTTTTACATCAATTTCTCTGAAATATTTTAAATT
TGTATGGAGAATTTATTCAATTTGTAAATTTAATGTCTTCAAACATCATTGCCAAGGTCTAGAATATTATATAAATCCAT
GAATCCATTTCATCTAAATGTTCCGTTATTGATAGCAATTGCAGCATCATAGATTTTTAAATTATTATTTTATTCCTCCC
TTTCCTAATTTACCATTCCAATTCCTATCCTTCTATTATTTTCCAATAAATACTTTCAATCTACGTTAATGTAACGATTT
TTGCTGAGACATTACTTTTGTTTTTTCCAAGACTACCCAAACTGCATTGAAAATTCTTCAACGCCTTCAACCATGTCACA
TGCCTTTTTTCAACATTTAGTTTATTGATTGCTTCAAAGCAAGCCCAAAAAGCATAGCACACTGCCAGTGAGGCAATACA
TTTAATAAAGCTTTAGTTGAATGTATTACCACCCTTTTTTCTCCAATTTTGTAATGCATTCGTTTTATCTATCCAGTTTT
CTATTCGTGAGCGCATTTAAAATAATTTATCAAAACCTGGAGCCTGTTTCATAAAACTTGAAACAGCCCACCTTTTATAA
CTCAAAAACATTTGATTTATGCTTACTGCACATTTAGAGCTAGTAATTAAAATTTTTTTGTGATTCTCCTATATTAACTG
TGTATTATGAAACAGGCTCCTATTCTCTGATGTTTTATACCATAAGTTTGTATTACACAGACTCAAGAGGTGCTTAAATA
AATTTTTCCTATCTCCCAGAAGACTAGTAGATATAGTTTTTCAGCATTTATTGTGATTTGGGCTGATTTGTGACTAGGGC
GGTATTTATAAAAATAGTTGTTATGAGTTGTTGCGTAGCAGCCAACCACTAGAATCCCTCCGATTCGTTCCTGTTGTTGG
TTGCATGGTAACCAAATCTTCTGAGGCCAAGATTGTTCATCGTTCAGTTTTTGGCTAAAAATGTTTGTTAATACAACTCT
CAATCACCATTCATTATTCGAGAAAATATTAGAGAAATATATTTCACACAGATGCAACCTGATTCTGTTCATAAAACCTA
ATTTAGATTACGCTTTTATTGTATCTTATATTAATTTCAGTTTCAATTTAAGTTTGAATTAATGCTTTAATCCTCTGTTA
CCATGGCTTTACTAACTTTAATAAACTTGAAATAAGTGACAGCATACCATTAATACTTGTCTATTCAGAACTTACACGGT
TTAATAAATAACTATATATTTTTTATATTCATAAGCTAATCATCTACAATAGGTAgtcagattcACAATCTTTTATCATT
TTAAAAAAATTATTTTTATTTTGAACTGGTAAATAAGATTGAGctttattagtagacttttatgttgactattatttctt
gctagattgaactTGATATTATTAAACTTCTGTATATATATAAAAATCATTGTCAttttgtttgagtgtcacatcagttg
tatgctaTATTAAATTGTATTTGTAAATagtggtaatcagttgtttattatataatgtCAATTTCATTTCAATCGATGCt
aggctagggTTAAAATTCAAATTTAATTTTTAATACTATTTCATAAATTAATCATCATAGATATTGTTTCATTGTTAATT
TGTTGTCTTTATTTTTATTGTCTTCTCGAATCGTTCTGTTGATTCTCTGTGTTAATAGATAGATCATAATTTAGATTAAT
TCAATTTTTTAGTTTTATATTTTTTAAATTAATTCTCTTTTTGCGACGGAAATTGATTTTTAAATTATTATTTTTATTAT
TATTACTGCTATTAGTACTTGTTTTACAAATTTATTTTATAATTTTGCCTTTTCGAATTAATGTTTTCATTGTTATTGAC
TTTAAAAATTGTTCTAAATTGTTGTCTTGAAATTTATCGTAAGCTTTGTTGGTTGATTACAATTTTCCTCACAGATAGTC
CATCTGTTATTTTGTATACTAGGCCTTGACCAATGAAAGTTTCGAGATTTCATCATTGCAATTTGATATCAGCTAATGGA
TTATGAAAATAACTGATAAAAAGTAATTTAGAAAGAAATTCAATAAATCCTTAATGAATTTGATCTTAGGGACATTTTAA
AATCGAATTCACTAGTTTTAATCTCAAGGTTTTAGTGTAATGCAAATTTCCGCTCTGCTGCTCTAAACTATGCAAGGCTC
TTATTTTATTGTTTTTTTTTTAGATTAAAACTGTGTAATCATAATGAACCCACCGAAAATAATATCTTAACAGCTATATA
CTATTCCATTCCTATCAATTTAGTTAATTTTGGCGAAGCGGAATAAATCAGCCCACTATTAAAACGAATAATTTCAAACT
ACCATTCATGAAAAACTCTTCACTTTTAAAAACTACTTGAAGAATAATAATCATACTTTACCAATAACCATTTGTCCCGG
CCTAGTATACTAAATAGACACAAATTTTAAGCAACTACCAATAGTCCTGAATTAACTATGATCCATGTATAATTTTTGAT
ATCTTGCTATTGTAATAATTTGATGATTCGCTGTGTGTTTATAAATATTTGCTACAAATGCTATTTATTTCTCTTTTACA
GATAAATAATATTATTTACAtcatgtgctttattttgactgtctgatacaaaatattcagattaaaagtgtac
>PB.111.4|NW_019105545.1:159158-161690(+)|c69911/f1p1/2217
TAGAGGGGGGCTCGAGTTGCCATTGGTCAGTGGGGTGCTTGGCTTGCTGCTAGTGTCATAGCCCTCTCCCGTCACTGGAT
TTCCGTCTCGTCGTCGCGCCGACAGACTTTGACCGTTGTGTCGCCTAGTGACGTCACAGCCGTCACCTGTGACAGGGTTG
CGCGGAGGAGACCCACGTAGCGATGACTTGCTCGACTCTCTGGGCGAATTGCCGCGTTCCGGGGTCGACGCCTGTGACCT
TGTAAAGTGAAGCCTTGTAAAGTGACTAATTAATTTTCTGTTGGTTATCCATCTTGTTTCCACATCAAATAAAGTGAGTG
CTTTTTCACTTTGAAGTTTTATAAAATTTAATAGTGAACATTTTCCATCTATCAACTCATCATCATCATCCATCTTTGTA
ATTTTTAATGTTCTCGACCAGAAAATGAATTATCTGTTTCATTATCGTTTTCAATTTTCTGTCAATGTTATCAATGAACT
GAAAAGTCTCTCCGTAATTTATTTGCTTTATGTTATTAACTTGACATATTAATTTAGTGAAAAATGTGGATGAATCTGTG
TTGAGTGTTGATGCAGCAGCAGAGGCTACTGTGGACTGTGTTTGCAAATAGGTATTAGACAGTGAAAGTGATAGTGAACT
AATGACTGTTAACAGAGAAATTTTTTAAGGCTGATAGTGAGCATTGCGTATGAATCACTAAATTAACTAGGCTTTTGCGA
AAATCCTTGTAAATCGTAAAAGCAGGTTCAATGGAGAGCTCTAGTACACCTGCAAGTAATGAGCTGTATCTATAACCTGA
ATAGCTTGTAAATCATAAATTCTATTGTGTGTTTACGGATGAAATTACTTGTTAATTTTGTTTGTGATGAAAATACTCCA
AAAACGTTTGTCTATTATAATCCCTGTGTAGTCATTTTAATTTATATTTGTAGATAGGTGCCTAACTTTCAATTATTTCA
GCATTATACTTGCGGTGATCACGATATTATGAGTCACGATATTGTCTTGGTGTATCGATATTAAAGACCAAATAAATACA
CTGTATAATATAGCTTGTATGTAAATATTAACGAGATATTATTTTTCAAATTCCTTTCAGGCAGTTTGATAAATAATTAT
CAATTATATCCAGTAAGATGTATCATATTGTTTCTTATAGATTTGTATGTATAATAGAAGATATTATTTTACTTTTAATG
TGAAAGATCCTATTATTAATTTCTGATATTATTTATTTTCATTGTGCTTCATCCTAGTGTCATTGTTAAGTGCATAAATC
GTTAGATGAATGTTGGCTATACTTGATATATTTATATTTTTTAATTTGCTTCAATTTAATTGTCAAAAATACTCAAAACT
TTAATTTATAGTGTGTTTATTTATTTATTTATTCATCCATATTATCAGGATATAAAATTTGTTTTTAAAAATTGTTTAAT
ACATTATTTTTATTGGGAACCACGTACATTGCAATTATGTTATTTACACAGTATTAGTAAACTTTTCAGTCAAGGGATGA
ATTTATTGTTTGTAGCGTTACAGTTTGATTATCATTGTCTTCAAACATATTTTGTAAATAAATTCAGATTATATTTCTGT
TGTAGAAACACATATATGAGGTAGTTAGTATTTAATGTAGTTTGTTATTAGGCAGTGCTCTATTACTACTACTACCTTGG
CAAAATTTGACCAACCTCCAAGTACATTCTATACTTTATTCTATGAACATCAATGAAAATTTGTTTTAGATTTTTTACAT
GAATTCCAGTTGGAAATTCTAGAAAATTATAGCCAAGTGTTTGTAATGTACTATTATTATATTATAATATTCTATAACGT
TATAGTTTCTCTCAAGGTATTAATGTATCTGCTACTCCAAACCAACAAATATTAGTTAATACTAGTAAGAACATTACTTC
GTTTTTCTTTACAATAGAAGCTGTTGATACTGTAAATCAATTTTGTGCATATAGCACTGTGATATTACTTTTGATTATTC
CATTTATCCTTATTCAAAAACTCAACCAATAGACTTTTCTTATACAAATCATTGTTATTGAAAGCTCTATCTTGATGTAT
TTAGATAATGCATAGTTATGTATTACATAAATATAGGTTTCTCTTTTGACTGAAATTGTTTGCTTCATCACAGTTAATAA
ATTGAATATTTTTCTATTGATTTGTATGTTGTTTTTGTCAATTAAATTTGTGAT
>PB.116.1|NW_019105545.1:750161-755115(+)|c159644/f1p2/4935
GCAGTGGTATTGCAGTGTGGaagatataccttaaaatatttgtaaaagttcagcatgattttgaacattgttctatttag
tttgagtatttgttactctaaccgtattattattagataacttgatgtgctggtaacataactgtcaggtaacagaaagc
atgatttttgaacagtgttctatttagtTTGTTGAATATTTGTTATTccaaccGTATTATCTTAATCAGTTATCGaCGTG
AAAGTCTGCATTTGAGATGCAAgtacaaagcatgttCGAAAACTGTTGATTTCTCATTTTTAAAACTGCATGTAAAttta
aaattcagctcatttgattcttccatgagttttgattagcagccgatagtgatccaagtttcaaatgttgttgaagatAA
TAAATGCAATATCTTAGTAGTTTTTTGAAGGTATAATATCAATTTACATTAAAAACTATTTATTTTATTTTGAGTTTTGA
AACTTTTTTTCTGTTTCATACACTACTTATTTAatattatCTCAGATCAATATTATTACCCAAAATTTTgaaccgtttaa
gctattttcaaaTTTTCAGTATTCTCTGAAGAGAAAATTGAATGAAAAATGTctcagctataacataatttctcttagta
AATAGTCAATTTAGACTACTTGTGTAGTGCtttgattccaattaagatctctTTTGTTATGAAAATATCATTTGTTTAAT
AAATAAAAAcggaatcattaaaaagtagatatcagattttttagtttaCTACTGGAGACATTGTTAGGGaaaattagaaa
aactttaaatcatttctgaactatcctgaacttttgaggactttgcaatattttattccaaagtattagaactagaagta
tcagatttattgtggtatttgcaataatcctgatgttgctcaaattgaaaatgatttacatttcaacagttttcaaaact
tggatcacattggtaaaaagTTTTGATCTGTAAAGTTTTAAACTTTTAATATTTTTCAAGTTTAACTCATAATATTTTGA
TTATTTTAGTACATGTTATGGTGGAAAAAGGGAGGGAAAAGCTCCTTAATAGTGTGCCTACTTATGTTGAGCATAAGAAC
CATTTCGAATTAATTTTGTTTGTACATATAATATTGCATTGGAGGTAATTAATTAATAGTTCTAGGAATAGTTAAGATAA
TCTAAAACTAAGCAATAATATTTAAGTAAGAAGTAGTTAAGTTTTGTCAAAAAATATCAACGTTTGAAATCAATATTCAG
GTTCAAAAATAAATCTAATTTTTAGATTGATATAgggcagcttacttactagtaatataatgtgCTATTATTTATTTATT
TGTTTTTATGacaaatcaacgataatttagcgataattttaTATATTTGTTTGAATTTTTTGTCTTATTCTAGTTATGAT
TGCTGCTCTCTGAAACTCATTTATAATAATTATCCGAAGAAAATAAAGTAACGGCCATCGatttttaatgtcatattAAA
TTGATGATTGGAATAACAAATAATAAtattggttatatgagttttcaataattcttataTTAGGGTTGTATCAAATTGTC
TAGTAACCAAGTCCATGAAAATATATGTTACTTGTTATTGCATGAAATCTGTTGTTTTTATCTTTTTGAATTTAATGAAA
GAAAAATAAATTCTCCAACTCATTTGAAATCAGAGATATTTGCTTTTGAAGTGTCCGGATGAAATgaaagctcacAATTC
CTAGGCTGAGTTCAGTGATTAATGATTTAAGTGGATGATCATTGCATTGAATTTTTACTGCCAAATTACAATCTACCTCA
TGATTTCAATTTATGTAAGTTTTAAAAATTGAGCTTCTATATTTGTATTTGATTATTACAACATTAATTTGTAACTTGAA
AGTTGAAATAATGTATTTCCATAGTTGGtTCGTTCAATTACTTGGGATTTGATCTTTTTGTGATGAATGTAtaagCAATA
TTCATTCAGAATAAATTTGATTTTATCAAAATATTGTTTGATATACTACTTATATAAATTTTAGCAGCTCATTTTCATTG
ACAGGAAATGACTATTTCAATGTAGTTTTTGATTGATCGAATTATTCAGGGTTTTTTTTATTAGACAGCAGCTCTTTTCT
GGGACCTGAACATTATAATAATAAAGACAGTAAAATGTTTTGTTCGGAGATTTTTCTTGCCATGTCAATCAGTTTTGTAA
CAAgTTCATCGTAACAAAAAGTAGGTTGAATTTTTTGAAATATCTTgttAGATAAATTTCTTTTAATTGAGTTGATGTTA
TCAAAGCATTATTATAATAGATGTTAAATTCATTACCTGTGATAATTCGAAAGTATATTTTAGTTTTTGCTTCAAATTGA
GCCAACAACAGTATTGAGAATTTTCAACTTTTAGTTGATAATCTCAAAGTCTCATTGATGAAAAATGATGACTCGAAATC
ATCCATGCACTCTTCTACATAACCCAATTAATAATCTTGTTATGTAGGGTATGTGAATCGGTTTTAATAGGCGATAATTT
TTCAGAATTTGGCAAATCAAAATGTATTATTTATTCATACAATGATACACAGTGATTCATTAAAATAGTTTTGAGCTGTG
TCCATTGTTCCTCCCCCGAATTATGATTTAATATACTGGTCAAAAAAGTAGGTTATGTTTTACTATTATGACATCAGAAT
ATTGTATTTTAATCTCTTACTAGAATAAATGAAAGGTGTACACACCAACACAACTAATAATTTCAGTATTGATCCCTAAT
TTTTAAAACAATAATTACTCGCTAATTTATTTGTTTGATTAACGAACGTGTGATACTGGATTGAATAATATTAGTATTAG
TTTATGTAAATATATAAGCCATGAAACACGTATGAAGTGGCTGTTTTGATTTCTCAAAGCTCTGATTAACTGTTTAATTC
TATTAGTAAGTTTAAAAATATTGTGTTACATAATGCTGAATTAAACAGTCGAGGCTATTTCTAAAAATGTTATTTCAACA
GAAACAAGTGACCATTATATGAAACGGCAGTTCAATGATTTCGCAATTAAAATATCAGAAAACCTGATTTCAAGTAAGAA
TTTTGACTGTTAATTATTATCTCTCATTGACTAGTTCCTTGGTTGTGATGCTGTCTTATTACTTTCAACATGACAATTCT
ACAATGTATTTAAGATATTTTTCTGTTGTAAGGTACATAGTAGTAATGTTTTTAAACGTTTATTTGTAGTTTTAGAGCTT
TTTATACTAACTTTTTATACTTAATCATTTAATTTTTTAAGATAGTTTGTAGTTGTTTAGATTTTGTATTGCAGTGTTAA
TTTATTTTTATAGTATCAGTGTAATTGTACGCTTTTTTATGTTTTTTCGGCATCAGTACTGCTTATAGGCTACATTTTTC
CTAATTTGCTATTAGTATGCAACTCTTTACTTATAAGCAAAAGTTGGATTATTGTATTTTGAAACTCAGGGTATGTCATC
TTTGTAACTCATGTTGAAGAAAGCAATTAACATTTCATCCACCTTGTATTTATATTTTTAGATCCTAGAAATTGCCCAGT
AATTTGTCCATTAGACTATCATTTTAAACAAACTTGAAATGCTACTGTATACGTTTTAATACGTATTCTACAATCCTAAT
ATATATTTTTCGTTCTACTAATTTTCAATTACAACCTATATATTTCCCATTTCAAAAATCTTTTATCCAATATTACTTAC
ATGATATTGCTATCTAAATTTATTTTGTAAAATATTTGAAAAATTTTCCAAGCAGTTTTTGAAATTCAATGGAATGAAAT
TTATCTTTATGATTCTACCAGCCGGGTATCTCAAATATCTCAAATCATATCATCACTGTATCTAGCTAAACCATTACAAT
AAAGTTATGATTGAAAATAAAGTTTTGATGAATATATAATGATTTAGTTGAGCGTATCGACCAATCTATTCTATTTTAAT
GTATAATGATTTAGTTGAGTGTATCGACCAATCCATTCTATTTTAACGTCCTTACAACATTTTGATGAAACACTTAAACT
ATCGAACGAACTTGTCCACACATTTTGTTTGTCTACAATAACAATTAACTTGATAATTTTTTTAAACTTAATTAAGAAAG
CACTCATAGAATGGCTATTAATATTTTTCATGCTCACTACTTGCCAGATAAAAAAAGGATATAGCTCTTGCATGATACTT
CAATATCTACTCTCAATTATTCTTTCTAGAGTCTAGATTATTCAAACTCTTGTTAAAATAGGTTGAGCTACTGTTTAAAA
TTTACAATAGAGCATCTATTGGTGCGACATATAGAACACGGCCTAGTTATTTAAATAATTAGAAATATTGGAAAAATATT
TATTGATGCAGTGAGAACTAAAAATTGCTAGGATTTTCTTTTATTTGATTCTAATATTTGCTTATCCGTATTCACTTTGT
AAATTTAATTGCTACAAAATCATGTTTGCAATATCCATGAAAATTACTCTACTTGCTCATTAGTTACATAATTCAATTTA
TATATTTTCGAATTCAAGAATATTTATAACAACTAAATAAAAAAACTTTCGTATTATTATTGTGGAGCGAGTTTTGGTTG
AAGATTGCATACATATTTTGCGAGACATAATTTCTGATTTAAAACGAATTTCTTTCAACAATCATCAACCTAGTTCTGTT
ACCATGAATCATTAAGGTCTATCTTATTACCTTCTGTGCTTAAACTAGAGCTCTGTAGTATTGATGAGATCTTCAATAAT
GTCTGTTCAGTTGGGAATTAATTTTAATGTTATTAATAATGATTGAATGATTTTTTTTCATTAATGTTTAATTCTTGTAA
ATAGTAACATTTTCTTATAAAACATTTAATTTGATAATGAAAAGCAATAAAAAAATATTGAC
>PB.116.2|NW_019105545.1:751175-755110(+)|c104009/f1p2/3873
ctgtaagTTTAACACTTTTATATTTTCAAGTTTAACTCATAATATTTTGATTATTTTAGTACATGTTATGGTGGAAAAAG
GGAGGGAAAAGCTCCTTAATAGTGTGCCTACTTATGTTGAGCATAAGAACCATTTCGAATTAATTTTGTTTGTACATATA
ATATTGCATTGGAGGTAATTAATTAATAGTTCTAGGAATAGTTAAGATAATCTAAAACTAAGCAATAATATTTAAGTAAG
AAGTAGTTAAGTTTTGTCAAAAAAATATCAACGTTTGAAATCAATATTCAggTTCAAAATAATATATTTTTTGTATTGCA
TtaggcagcttacttactagtatataATGTGCTATTATTATTTCTTtgtttttatgacaaatcaacgataatttaGATAT
TGTTTGAATTTTTGTCTTATTCTAGTTATGATTGCTGCTCTCTGAAACTCATTTATAATAATTATCCGAAGAAAATAAAG
TAACGGCCATCGGCTAGTAAAGTCATATTAAACCTGCagatATGGAATAACAAATAATTTTGGTTATATGAGTTCTCAAT
AATTGTTAGGGTTGTATCAAATTGTCTAGTAACCAAGTCCATGAAAATATATGTTACTTGTTATTGCATGAAATCTGTTG
TTTTTATCTTTTTGAATTTAATGAAAGAAAAATAAATTCTCCAACTCATTTGAAATCAGAGATATTTGCTTTTGAAGTGc
ggatgatataaaaatcacCATTTATGAATTCCTAGGCTGAGTTCAGTGATTAATGATTTAAGTGGATGATCATTGCATTG
AATTTTACTGCCAAATTACAATCTACCTCATGATTTCAATTTATGTAAGTTTTAAAAATTGAGCTTCTATATTTGTATTT
GATTATTACAACATTAATTTGTAACTTGAAAGTTGAAATAATGTATTTCCATAGTTGGtTCGTTCAATTACTTGGGATTT
GATCTTTTTGTGATGAATGTAAACAataTCATTCAGAATAAATTGATTTATCAAAAATAGTTTGATAATATTATTATATA
AATTTAGCAGTCATTTTcaTGACAGGAAATGACTATTTCAATGTAGTTTTTGATTGATCGAATTATTCAGGGTTTTTTTT
ATTAGACAGCAGCTCTTTTCTGGGACctcAACATTATAATAATAAAGACAGTAAAATGTTTTGTTCGGAGATTTTTCTTG
CCATGTCAATcagtgTTGTAACAAATTCGTCGTAACAAAAttaggtTGAATTTTTTTAATATCTTCAGTAAgataaATTT
CTTTTAATTGAGTTGATGTTATCAAAGCATTATTATAATAGATGTTACATTCATTACCTGTGATAATTCGAAAGTATATT
TTAGTTTTTGCTTCAAATTGAGCCTACAACAGTATTGAGAATTTTCAACTTTTAGTTGATAATTTCAAAGTCTCATTGAT
GAAAAATGATGACTCGAAATCATCCATGCACTCTTCTACATAACCCAATTAATAATCTTGTTATGTAGGGTATGTGAATC
GGTTTTAATAGGCGATAATTTTTCAGAATTTGGCAAATCAAAATGTATTATTTATTCATACAATGATACACAGTGATTCA
TTAAAATAGTTTTGAGCTGTGTCCATTGTTCCTCCCCCGAATTATGATTTAATATACTGGTCAAAAAAGTAGGTTATGTT
TTACTATTATGACATCAGAATATTGTATTTTAATCTCTTACTAGAATAAATGAAAGGTGTACACACCAACACAACTAATA
ATTTCAGTATTGATCCCTAATTTTTAAAACAATAATTACTCGCTAATTTATTTGTTTGATTAACGAAAGTGTGATACTGG
GTTAAATAATATTAGTATTAGTTTATGTAAATATATAAGCCATGAAACACGTATGAAGTGGCTGTTTTGATTTCTCAAAG
CTCTGATTAACTGTTTAATTCTATTAGTAAGTTTAAAAATATTGTGTTACATAATGCTGAATTAAACAGTCGAGGCTATT
TCTAAAAATGTTATTTCAACAGAAACAAGTGACCATTATATGAAACGGCAGTTCAATGATTTCGCAATTAAAATATCAGA
AAACCTGATTTCAAGTAAGAATTTTGACTGTTAATTATTATCTCTCATTGACTAGTTCCTTGGTTGTGATGCTGTCTTAT
TACTTTCAACATGACAATTCTACAATGTATTTAAGATATTTTTCTGTTGTAAGGTACATAGTAGTAATGTTTTTAAACGT
TTATTTGTAGTTTTAGAGCTTTTTATACTAACTTTTTATACTTAATCATTTAATTTTTTAAGATAGTTTGTAGTTGTTTA
GATTTTGTATTGCAGTGTTAATTTATTTTTATAGTATCAGTGTAATTGTACGCTTTTTTATGTTTTTTCGGCATCAGTAC
TGCTTATAGGCTACATTTTTCCTAATTTGCTATTAGTATGCAACTCTTTACTTATAAGCAAAAGTTGGATTATTGTATTT
TGAAACTCAGGGTATGTCATCTTTGTAACTCATGTTGAAGAAAGCAATTAACATTTCATCCACCTTGTATTTATATTTTT
AGATCCTAGAAATTGCCCAGTAATTTGTCCATTAGACTATCATTTTAAACAAACTTGAAATGCTACTGTATACGTTTTAA
TACGTATTCTACAATCCTAATATATATTTTTCGTTCTACTAATTTTCAATTACAACCTATATATATTTCCCATTTAAAAA
ATCTTTTTTCCAACATGATATTGCTATCTAAATTTATTTTGTAAAATATTTGAAAAATTTTCCAAGCAGTTTTTGAAATT
CAATGGAATGAAATTTATCTTTATGATTCTACCAGCCGGGTATCGCAAATATCTCAAATCATATCATCACTGTATCTAGC
TAAACCATTACAATAAAGTTATGATTGAAAATAAAGTTTTGATGAATATATAATGATTTAGTTGAGCGTATCGACCAATC
TATTCTATTTTAATGTATAATGATTTAGTTGAGTGTATCGAGCAATCCATTCTATTTTTACGTCCTTACAACATTTTGAT
GAAACACTTAAACTATCGAACGAACTTGTCCACACATTTTGTTTGTCTACAATAACAATTAACTTGATAATTTTTCTAAA
CTTAATTAAGAAAGCACTCATAGAATGGCTATTAATATTTTTCATGCTCACTACTTGCCAGATAAAAAAAGGATATAGCT
CTTGCATGATACTTCAATATCTACTCTCAATTATTCTTTCTAGAGTCTAGATTATTCAAACTCTTGTTAAAATAGGTTGA
GCTACTGTTTAAAATTTACAATAGAGCATCTATTGGTGCGACATATAGAACACGGCCTAGTTATTTAAATAATTAGAAAT
ATTGGAAAAATATTTATTGATGCAGTGAGAACTAAAAATTGCTAGGATTTTCTTTTATTTGATTCTAATATTTGCTTATC
CGTATTCACTTTGTAAATTTGATTGCTACAAAATCATGTTTGCAATATCCATTATTCTACTTGCTCATTAATTACATAAT
TAATTCATATATTTTCGAATTCAGTCTTAAAAATATATTTATAAAAACTTTCGTATTATTATTGTGGAGCCAGTTGTGGT
TGAAGATTGCATACATATTTTGCGAGACATAATTTCTGATTTAAAACGAATTTATTTCAACAATCATCAACCTAGTTCTG
TTACCATGAATCATTAAGGTCTATCTTATTACCTTCTGTGCTTAAACTAGAGCTCTGTAGTATTGATGAGATCTTCAATA
ATGTCTGTTCAGTTGGGAATTAATTTTAATGTTATTAATAATGATTGAATGATTTTTTTTCATTAATGTTTAATTCTTGT
AAATAGTAACATTTTCTTATAAAACATTTAATTTGATAATGAaagcaataaaaaaaaatt
>PB.121.1|NW_019105545.1:1172506-1176555(-)|c104856/f1p1/3663
caTTTATTAGAAATTCATTCAATAATTCCATTTATTATAAAATATCTGACTGCTAGTCGTTTTTTCTAATAGCAAAATGT
GATTTAATAATAAGCAGTTCGTGGTGGAAAACAACATTGAAGAAAAATATGTACCTTTGGCTTGGGTCTATAATAACTGA
CTTCTCATTTACTATTATTGCTAATTATTTGATCACTTCAATTTACTGGAATGTGGGTGTTTCAAAATAAGTTACATTAA
TTTAGAATTATGTATCATAGAAATAAATAGAAGGAACAATGGGCTTCGGAGGAATTTATCTCAAGAAAGTCACTTGGATA
TAGAGAAAGATGTCAGCTTTTATTGACAAGTTTTGCAAACCTCTTATCAAGTTTTGCAAACCTTCTCTTAGGGAACAAGG
TGTAAACTTGAAAAATAAATGAACTTTATATATTCGAATTGATGAACCTTTGTACCTAGTTTGTAAACTTATGAAACTAC
ACAAAACCTGAAGTTGAAGAAGAAGGGGTTGTCTTATTTTGTTGTTCAGCAACAAGCTTTATAATTTTAATGAATACAAC
TGTACTGAATAAAACATATACAATTGCCACAATATCATATTTGCAACTACTCAGAAAATATGAGCTTAAGGAAAGCTAAT
ATAAGCTATATTGAGCTTCAAGGAACTACAAGCAAGTCTGCGTCTATTAAACTTGGATTTTCAACACAAATATAAATGTA
GGCTACTAGAACGGAACAAGATCAATATCATGTAAGGATATTGAAAAAATAGTATATATGTATTATTGTATTAGTCATCC
TCATTAATGAAGATGAATTAAATAAATTCAAATATTTGTGAGTTATAAGAACTGAAGTACCTACTACCCTACTCTATTGT
ACTCCAATGGAAACAAGAAAACAAATTCAAATTCAGATCAACCAGCAAATTATTTGAAAGAAAGTTATAGAGTTGCATTG
TCGCCAGACTCAATTTTGTATCTAGATATTTATTATGGAAAGAATATTTTCAAATAGGTTGTAATTAATACAAAAGTATT
TATTAGGTTTATATAGGTAGTACCATCTTGTATAAAAGATGATGGAACAGGATATTATTAAAATCTGAATTTTGAATTAT
TCAGCTAGAAATTTGCAAAGCACCAGGCTCAGTTAATAAACCGTGCTTTCTAATAAAATTATACTAGAGATATAAATTAT
TTTTGGCAGTGTAATTTCAGTAGTATTGGACCCTATTCTTGAAAAGCAATGTATTTTATGAATGACTAGTTCGGAAATAT
TTTTATAGTGCTTAGTTGAATGGGAATCTCCCATTGATAATTTTCAAAACATTAATATTTTTCAAACCATAGTTAGTAAA
GTGATAGAGAAATTGAGTTTTGCAGCCACAAACGATATCATAAGAAGCATAAAAAACTCTCCTGATCAAATCAATGGATA
TGAAAGCTTCAGTAGTTTAGTAAGATAACAGACCAATTTTATTTCATCTAAAATATTTAAGAAAATGAAATCCAACTCCT
GAATACATAGAATTCTAGAAAATTTCAGTCTCAATCCAATTAAATAATTCATATTAGTCATTCAAATGATTTCTGACTAA
TTACTTTTTGGTTGTGAATAGCCGTGTACACTGAATTTTCAAAAAAACAGAAAGTGCCGGTTCCACAAAGGCCGGTTGAA
TTTTGGCCGTGATTGGTTCCACAAGGACCAATCGGAGAAGCCGTCTTTTCATAAACGCCTTCTCCGATTGGTTCTCGTGG
AAATTGATCACGGTTGGAATTTAGCCGGCTTTTGTGCGACCGGGCCGAAATCTTCGTGATGTGGGCACCTTATTTAGTTT
GACCTGTACAAAGTATATGTAAATAAAATGTATATAGTTTTTCCAATATAAAATAATATTAGAGATATTAGCGGAATTAT
AAGCTGTTATAAATGTTATTCTATAGCTTCAGCACTCTATAATGGATTTTAATCAAACTTATAAAATATTATTTGTTTTG
TACAAATTAATTAGCTAGGAGGTTGATAAAACTATAACTTGATAAAATTATACCCAGTAACATTACATTTTTATATACTA
ATAAATCTAATAATCAAACATACCATAGCCGTCAAAAAAAATCTAATAAAATTCATAAATAATTAAAAACACCAAACTTT
TATTGTTTTTCTAAATAATAATAAAACACACCAAAATGGTATGTCAAACGAAACATCAAATGAACTCATAATATACAAAA
TTGTTTGAGTATTTTTAATCTATTACTTCAATAATAAGAAAAATTGAACAGTTGAAATAATTTCAATCCTATTTGAATAT
ATATTAGAAATAACTATCAGACTACACATATTTCAAACTTGTTGGATTAGGTTATTCCTATAGATTTCTTCGGTTTCATT
AAATAATACTAAAGTAAAATATGCTAGTGAATAAAATAATTTGCTATCTTGTAATTAAAAGGTGTAGTGTACGGTCTTGC
TGCATTTCTTGAATTAAATGCAAGTCAAGCCAAAATGTAACCAACTATTGACCAAAATGTTTTTCAAGGTTTTTGAAAAT
TCAAAAATGTAAAACCTTTTAAAAACAATCTATTTTGATCTTATTCAAATTTAGTTTCATGTAATTATAGTTAGCTCTAG
GATTCATAGGATTTGAATTATTTTTCGTTCTGTATTTTAAAAAAATCATGATTCAACAAAACATTTGAAATCAATTTCAA
GTTTTTCGGATGAAAAGGATATCTTATTTTAACAATATTTGAAGAAAATATAATCACAGATTGAATAAATATAGAAGTAA
CGTCATTGTCAGCTTCAAATATGTAGCTGAGTTGTTACTCAATATGGAGTTATAAAGGCAGCATTATTATTGGAAATTTA
GAGTAAACATCAGGAAAATCAATGTCACATTCAGTAAGAAATTTAGACTAACAGAATGAAGTAACTTATTAATTAAAATA
TTTATGAGATTTTTTCAAGAAAATACATCATGGTAGATAAATAAGCCATCAGTCAGTATAATACTGAATTTTAAAATAAT
GAATCAATAAGCCTTGATATTATACTGCAGCCTAGGCTATAAAACTCTGTTAGTTTAAAAAGAAAAACCCAAATATTCTA
GATGATAAGTGATTGAATATAACTAAGCATCATTGTTAAATTAGTGCTGATTCTGAGACAGTGTTGAGAAGAAAAATGGA
AAAAATAgcAATTCATTAATAATTATTAATAAAATTATTGTAAGTTGTAATACTTTAACTAAGGTGTTTTCAGTTCCAAA
ACTGGAGGGGTGATAATTTAATACAAAATTTTCCAGAGGATACCTATATAGAATATGCATATTTTTCTCAAAATCTGTAT
AGCTTACTTTTCCCCTGTGGCATGATCTATGAAAGCTTGTAAATTTTATTTTGCAATGTCAATTATTATCATGTGATGAA
AAGCTTCCTTCTCTTAGAAAGTGCAGTGAATCTGTTCAAATATTTCTGTATTTCCTTTAAATATCAGCTTATAATACTCG
AAATCACAATGTTATGACCGATATAATATGGATCTTGTATTTAATATTTCATGTAAACGTTTTCGTTTTTTGTAATACTG
TGTAAtgttacATTATTTATTCATTGAAAAATATATATTATTGATTctt
>PB.123.1|NW_019105545.1:1206256-1209293(-)|c88444/f1p1/3038
caaatTTATTTTTATTATATTCTTCTAGTCTATGAACCGGCAACGGTGAGGAGATAGAAAATGATGACAGAGGATATCAA
ACCAATTGTAATCAGATGCTGACTTAATAACGTGAATATTACTATAGCTGAAGGGTACAAAACATGGTGGGGTGGTGAAG
GTAGAGTGTAGCTGAGAGTGTTGAAAATAATGCTTGTATTGAAATGTGTCTGAACATATCAGAGCGGCGATGGTTGGGTA
GAAGGTAGGAGAAAGCGGAGACATTTAGGTTCATGCATTGTTTAAACACTCTCAGCTACCTCCCTTTATACATTTTAGAT
CTATGTTTTGACTCTGTGTCAACCATATGTGATAAACCTCTATTTAACTAGATACTGTTTAAATTTTATTTTTATTTTAA
ATCTATACCGTGAACAGCGTTTTATTGTTGTTGTGTGGATCCAAGGCATTTAGATGCCTAAAGATATATTTATATCTACC
TTTTATCTATCTACCTTGGTTTATAACAACTCAGTAAAACGGTGTGTTCTTTGGCGACATACAATGTCGGAAATTTATTC
GTTTTAGATCGTTTTTATTGGACTGGCTTGATTAAGCCGGTCGTTTTAGATGAACATTCAAAAATTGAAATATGCTCTAT
GTATTTTTATTGTATTTAGGATAAAATTAACTGATTGAACAACGGTTTGTTGGATACAAACTTTTAGGTCGATTTTAAGA
TTTCTATCAGTATATTATTGTGAATTTTATCTCTAGTATGTTTTACTTGGTGTTCATGATTAATAGATTGAGATCGTTAT
TAACTCTGGTTTTATTATTTTATTTAACGTAGTAAACCCCTGATTTATCGAATACACCTTGATTATGGTCCCCAAACCAA
TATATTGATACGAACCAATGTAATATGATATATCTTCAGTTTACGTGAGTTCCGAACGAGTCTGAAAATTATCCGAGTTG
ATCTCAATTACTTGTTTCAAAAgcatgcatagTTTTATCCAAATGTTTTGTTTGTTTATTATGTGATTTATCCAAACATC
AATCATAGATGTTTATAAATTGTAAGATCAGTGACGATAGATCAAGGGTCAACTTTTGATCGCCTTTGAACAACCAGTGA
TTATTTATATTATTGACAATCCAAAATTTACCATTTGTTGGTATGGTATCTACACACAATCCAAATTTCATTACATTACT
AAGTTTTTGTATTACTTTATTCTATCTGATATATTGGTTTTAGTTAGAGTAGTTTAAATAACTTATATTGAGTGGAATGT
AAGTTGATTTAACTCTTATTTCTAATTACCGTTATACTTGAAATTTGTCAACTTATTCTAACTTATAGTTTTATAGTAGT
TACGTATTCAATAGTCTCATAATTTTTTAGTTTTGAGATACTTTTTACTACTAGCAGGTGACCCGTGCTCCGCAAGGGTC
TAATTAAAAACTTGACCTCTTAGAATCTTGAAGAATTTAAAATAGACCAATAACCATCCTTTGTAAATTGGGAATCTATA
TACAAAATTTTAAGTTAATCAGTCCAGTAGTTCAGACGTGATGATGCGTCATTCCTGAATTTTCTATCCCGAACGTGTAT
AAGCCAATTCATTTCCTTTATTATTTTATAGATCATGAATACATTTTAAAATGTTAGTGTTCAATAATATACTGATAGAA
TAAGAAAGTGTTATGTAGAGAACAAAGTGGTTTAGTATGCAATAAAAATTACTGAAATACAAATCATATCACATAATGCT
TCCCCATGCAATTAAAGTGCTTTTATTAAAATCTTCCATGAACTATTCATATCACTCTTAGTATCCGATATTATTATAAG
ATAATATAATATAAATTATTTTTTAATTCAGTGTTGTTAGGTACTATTAGAATTTAATGATAATTATATTTGTAAACAGA
TTATACCTCATTGAATGTGTTGTAACTCTAATTTATTGATAATTTTATTAGGAAATTGTGAATCAGTGGTAATTGTTCTT
TGATATCTATCATATCATATCATATTAACTTGTGAATCAATAACACATTATTAATAGTTCTTGTTACCTTCTTCCTTAGG
AATTTTCAAGATTTTAACTACAATGAACTTCTATTGCAGTATAATATTTTACGATTTGTTTTTATATATCTTTACCTTGC
ATGAACTGATATTAATTTACAATTGAACATCAATAATACTATACTTTTATTACCGTAATACAATCGATGATTTCTTGCTA
ATCAATACCTTCATTAAACTGGCTATTAATTTTCATAATAATGTTTATATCAAAGGGCACAATTATTTAGAAGACGCGTC
ACTTCGTATCAGCACATCTAAAAAAGAATTATAATTTATTTAATTTGCACTTTCTGTAAAGATGATCTATTCTTTCTCTC
ATGGTTGATTACTGAAATTACGAGCGTTGAAACAAAATATTGATCAATTATGACAATCAATTAAGTCTTTATCATATTAA
AGCTTCTATGAATATTATAGCTGACACTACTATTAGGCCTACTTTCGTTGCTTGTATTTTATCCATAAGATATTGATTCA
CAAGATATTCGTCCGCTTTATCGATAATATTGATATTAAATCTAAATTTAATGTAGATATGTATATAAGAAAATGTTCAT
TTATGATAATTATATTGTATCCCTACCTTTGCTTTGCTCTGTGATTCTTATCAAAAAGCACAACCCTTATTATCTTTTCA
TTAATAATAATTTATGTGCATGAGTAATATTAGCTTTTACCAAAATTTGGGCTTTTCTTGAATATATTTTTAAGAAATTC
TACAAAAAATCACTGTCACTTCTAAATTGTTTTATTGTTTGACTATGTCACTAGCACAtgtttaattgttttaagaatca
cctgttgTCTTATTTTATTATGTATCTAATTTAATTATTGTACCAACAATaaatattatgtttgtaatgatagtgaaata
tttgtttgtaaatccatatttatataatattgtacaaagaggccttcgacagctttttagctgtgtttggtaactcaatt
gaggtattaaaattttatcaatctttgattt
>PB.131.1|NW_019105546.1:322277-327487(+)|c157237/f1p2/5194
gaaAAAATATTTTATTGCATTTTTTatgtttacgtttcacgtgaaaatacgttacttagggaatgcatgtattcgagatt
cagtttagaCCAATGTGTCCACAAATTTGATATTACATGAAAatccgttctatattttagtatttactgcctatactcat
ggttgtgaatttcatcatagcattgATTCATAACTGAAACATGAATAACTTTTTCTCATTTTTTAAAGATGGTGCCAAAT
CAAAACTGAATTTTGCAAGAATACAAAAATGAATGTGTTGAATAATTCTTCAATCGTTTTTTTTTCGAAATGTCTTCCAT
TAACGACTTGATCTTGAGATTATCCAATACTTTAAACTAGGGATTTGTTAGTTTCTTGATTCAGTCCCCCCTGTATTCTT
GAACTCATCTAAAACAACTTTCTCattttacaaaCCTTACTATCCCAAATAATAATATCGAGTGAACTGGCTGGCTCAGG
TTTGGTGTCAGAGTTTCAGGTTCAACTGATCAATTTCAGTGTCTCTGAAATGACCTAACGACTGTTAATAGACAGCCGGG
ACCGAAGATTTAACGTGTCCGTACGAAACACGTTTAACCTTGAAGGTATGCGTTTCTGGTTAATCATTCAATATGATTGA
GATTCAGTTGTGATGTGTTGAATGTTTATTTCTCTTCAATTGAAATTATTACTTTTTTCAAGTTAACTATGTACTTTGTT
TTCTATTGTGTTTCTCATAAATTCTATTGTAATTGTTGAGCTCAGTACGGTTTAAATTTTGAGAAGTCATAGAAATTTTT
ATCTTTGCAAGAGaatttatacattctgaaaatttttcaatcattgtaagattgtgaaaactatctatgtattgcaattt
cTTCATATTATTATTTTGTTTAAAAACTTAATTTGATATCACAATATTCTTTAATTTTCACCTACATCGAAAATTTGAAT
TATTCTCACTGGAAACGTATTGAGCTATATTTGAATTCTACTATTTCTGTTACTTCTCTCAACAAAAACTAATAAATATT
TTGAAATTTAACATAATTAATGAAAAATATTTGATTGAGGAATACTGTACTATTTACATTATTATTTTTGTTATTGTTGT
TTTATTTTCGTTTATGATTTTCCTGCTATTTTTGTCTATTTAAGGCTTGATACATAAGGTACCTGACGTTGAACTAATGC
AAATTGTGAGCTGACTCATTTTGCCAACATCCTAAAATATGGTAGCCCATCTTATTATTATTCAAACTAATTTTGTACCC
AGTTAGTGAATTGCCTTCTTACTTCTTATTCATTAAGAATTCAATTATGTGTTTTTTAGAGTTAATTATGTTTATGGATT
TATTATGTAAATACAATACTTGAAATATTCATGCATTTTATAATCATTCATCTATTTATTAGTTCCAAGATTTCAGTTGC
AATCTGTTCCACTCAAGAGAGAATTGATTGTTCAATAAGATTTTCAAAACAAATTGCTCCACTTTATTCTCGGTTATTTG
AAAATAACCTGAGTCCATGATATTTGCATGCCCATTATTTTGTGTTGTTTTCCCACAAAGCTGTATAATTCGTCATTTAT
TGGAAAAAAATTATTTCTCAAAATGTTTTTTGTTGAATCTCGCATAAATAATCCTGCTTAAGCTTAAGTTATTGTATGTA
TGAATTTAGATTGATCTATAAGATGACATATCATCTTTTAAGAATAGTGTCAAACTTCCATTGTTAATGTTGGTACTTTC
AATGTCCCACATATGTGCCTTGCCCCACACTGTGTTACGTTAGGAAATGAGTGAAATGATAAACACTATTAATATAGAAT
AGCTCTTATATATCATATAGAAAATCTTATAATATGATATTCTTGAAATCCTTTTCTATTTTTCAATATGCATGCGTGAA
TGGTGTTTATTCTTACTCAATGCTTCAGTATTACTAATTGCTACAAATATTTTCAAACGCAATACTTTTAGCAAACCTCA
TAGCATATATTGGCGTTCAGTTTAATTTTAGAGAAAAGTAGACAAATTCAACTAGTTTGTGTTGATAGTTGATGGTTACT
AAAGCAACTAGACTTGATAGTtgaccgttccaaaatcaaccactACAAATTCAACTAGTTTGTGTTGATAGgtTGATGGT
TACTAAAGCAACTAGACTTGATAGTtaacagttccaaaatcaactactATGATGATGGTTGATAGTGTACAAAATCAACT
AAACTTGATTTGCAGTTTTGATTGTgTAGATAGTTAACATTTACAAAATCAATTGATATTTTATTGCAGTTAGATTGTGT
TAACAGTTCCTTTTTCTCATATTCTACATTCTAACAACATTTTGAATTTTGTTGCAATTATGTGTAATTTTGAAATAACG
GAATTACGACTCATTAATGTCTTATGTTAATTATGAAATAACGTTATTATCATGACTCATTATCAAATCAACAATCATAT
CAATCTCACCACTGTAATACAATTATTGATAATATATTATATTCGAAAATTAAAAGAATAGAAATAATATTTTCCACAAT
GTTTTGTAAGAAATTGACGATTTTTCTATTCAAACAATATTTTTGAAAATATTTCATAGAAAATCAACTTGGATTGTGTT
GTAGATGTAAGGAATATTTTAAGAATTTATACAAGAATATAATATATAAGACAGCCTACAGCCCTCATTAGCATCTTCAG
ACTCGACTTTATATTATTTTGATAATGTAATGTTGACGTAGATCTCAGTCGTTACCATTCTCTTCTTTTATCAGTTTATT
ATATTCTCATCACTTTTTCTTCCATGTATTCTATCAATCGAATAATATTTTTAGAAAAAACATTATTGTTTTTATAAATC
GCAATAGATATATATTTATAATAAATAAAGGTCATTATTTCCGAATAGAATAATTTATCCGATAAAACATAATAATTTTC
CGATAAAATATATTAAATTTCCCTTACTCCAGGTACATTAAAGCTACTCGCAATAGATATATATTTATAATAAATAAAGG
TCATTATTTCCGAATAGAATAATTTATCCGATAAAACATAATAATTTTCCGATAAAATATATTAAATTTCCCTCACTCCA
GGTACATTAAAGCTAAAAATATCTTCCTCGAAACTTAATTTAATGAGTTTCTTGTATTACTGAGCTGCAATATAGTGTTA
CAAAATAAAAAAATGTTCAAGCTTTTCCGATAAAATATTCTCAATTTTTTAATTAGTATAAAATTTCAAATATTTCCATT
CACATTGCAATTTGATCCTTTGTTTATATTTTCAATTTGTGTGTGTGGACACATATTAGGGGTTTCTGTATAAGAAAAAT
ACGAATCAATTTGAAATTTCTGTAAATTCGATTGATTGAATTAGGATCCACTTTCATGAAGAATTCATTGAATTTTTCTT
TTATGGTTTTGATTGTTCATGTATGTTGTACATTTTACAGTCTTCACACATAGGTAAACATATTTTATGGAATATTTTGT
TCTTCATTAGCTTGTAATGTTTAATCAACTCTCCACTTTGGTTGTCGTTATTATTGTTCATTTATCTAATTTCAAAATTT
ATCTTAATTGTTTATTGGGCGTATTAATATTACGCTTCACCTCTGATGTTTCTTATTTCAGTTCAAATTATATAGTTTAT
TTTTTAGTTTTAACTATTGTTAGTATAATTATGTTTTATATTTACGAGTAACTATTAATAATATCCCACCAAGCAATATT
TTGTTTTGCAATGCATCTTATAGATCTTGAATTATTATTATTATCAAACTTATGTCTTGATTTTATGTTAGTGTTAGTTT
ATTAGTTCATATTTTGTTTGTATTGTGAATTTGAAAAAAATTGCCTTGCTTTGTCAGAGATATCCTAAATGTTGATATTC
TACTGTTGGAAGTATCCTGTTGATTGATGCAAATATTCAACTTAGAGATTATTGATAATTGTATTATAATTTTTATATTA
TAATGTCAATTTTATATTTAATTAAATTTACATTGGAACTTTAATATTAAAAACTCTTTCACCGGTTGTGAATATTGTGT
AAATTTCACAACATAAATGCTACTACATCACTAACTAAAATTCGGGTTGCTTATTAACTTTTATTACATAAAAACTATTA
AGGATGCTCTTGAAAATGTTGATTAATATTATTATGATATATGCTGCTATCAAAACATGTGTTAATgATTGTTGAATCTT
TGATGTGTAGAAAACAATTTTATATTATTTTCTCATTATTAAGTGTTAATTGCTAACTGTTTTTTTCTTTGCCAACAGTT
ATGTTTTCAATAGAGCTTATTTAGCTATTTATTACATTAAAACTATTGGTGATTTATCTTACTATAGTATATAAACCTTT
AGATGTGTTTCTATCAAAACTTTGATAAATATTATTGAATAGAATTAATAAATAAATTTAGAAGAAATTAATATTTCATT
TAATCTTCTCAATATAAATGCCCAATTCTTTGCAGTAATGTTTTTAAAATTACACCCCAACGTGCCGTGCCTTTCACTAA
ATGCTATTATTCATCAATTTTTTCACGAACATGGACGAATATTTTTTGCTCGCACTAATTAAACTATTATTTTTATTCAT
TACAATCATGAATTTGTTGTAAACTGGAATATTATGTTACCATTTTGTATTCAAGAATTATATTGTGAAAATAATTCGAC
CATCGGTTTATATATGTAATGCTGTACCACATTTTGTTGAAGACTGAATGGACGTTATTAGCGATATTCTGTAATCACTT
CGAATTCATTCAAATTATACTAATTTTTAATTTGAATTTTAGACACTTTGCTTATGGCAGCTGATTCAGACCGAAATTTT
TCCAAATAAAATATCACTAAAATTGACATTCTAAATTTCACAATGTTTATTGGCTACTGTAATCATTTTCTATGTTACAA
AAGTTTGTATAATATGTGTTGTGTTTTGCTGCAATAATTTTTGAAAGCAATTTTAGTTAAAATTTTGTTTGTCATTCTGT
TTCTAGGATTTGTTAGATTTTATTTAGTTGCTTCGATTGATTATTTCTTGATTTAGGATACTTTTGTTCCTAATATTAAT
TTCAAAGGAATTTTGACCATCTGTTCCCATTGACAATTCCAATGTATATCTGtatgtcttattttcaggtttgaatcaaa
agTTCAATTAAAAGAATAATTTATTct
>PB.131.2|NW_019105546.1:323027-327482(+)|c127639/f1p2/4464
GTTTAAATTTTGAGAAGTCATAGAAATTTTTATCTTTGCAAGAGaatttatacatctgaaaatttttcaatcattgtaag
attgtgaaaactatctatgtattgcaatttcTTCATATTATTATTTTGTTTAAAAACTTAATTTGATATCACAATATTCT
TTAATTTTCACCTACATCGAAAATTTGAATTATTCTCACTGGAAACGTATTGAGCTATATTTGAATTCTACTATTTCTGT
TACTTCTCTCAACAAAAACTAATAAATATTTTGAAATTTAACATAATTAATGAAAAATATTTGATTGAGGAATACTGTAC
TATTTACATTATTATTTTTGTTATTGTTGTTTTATTTTCGTTTATGATTTTCCTGCTATTTTTGTCTATTTAAGGCTTGA
TACATAAGGTACCTGACGTTGAACTAATGCAAATTGTGAGCTGACTCATTTTGCCAACATCCTAAAATATGGTAGCCCAT
CTTATTATTATTATTCAAACTAATTTTGTACCCAGTTAGTGAATTGCCTTCTTACTTCTTATTCATTAAGAATTCAATTA
TGTGTTTTTTAGAGTTAATTATGTTTATGGATTTATTATGTAAATACAATACTTGAAATATTCATGCATTTTATAATCAT
TCATCTATTTATTAGTTCCAAGATTTCAGTTGCAATCTGTTCCACTCAAGAGAGAATTGATTGTTCAATAAGATTTGCAA
AACAAATTGCTCCACTTTATTCTCGGTTATTTGAAAATAACCTGAGTCCATGATATTTGCATGCCCATTATTTTGTGTTG
TTTTCCCACAAAGCTGTATAATTCGTCATTTATTGGAAAAAAATTATTTCTCAAAATGTTTTTTGTTGAATCTCGCATAA
ATAATCCTGCTTAAGCTTAAGTTATTGTATGTATGAATTTAGATTGATCTATAAGATGACATATCATCTTTTAAGAATAG
TGTCAAACTTCCATTGTTAATGTTGGTACTTTCAATGTCCCACATATGTGCCTTGCCCCACACTGTGTTACGTTAGGAAA
TGAGTGAAATGATAAACACTATTAATATAGAATAGCTCTTATATATCATATAGAAAATCTTATAATATGATATTCTTGAA
ATCCTTTTCTATTTTTCAATATGCATGCGTGAATGGTGTTTATTCTTACTCAATGCTTCAGTATTACTAATTGCTACAAA
TATTTTCAAACGCAATACTTTTAGCAAACCTCATAGCATATATTGGCGTTCAGTTTAATTTTAGAGAAAAGTAGACAAAT
TCAACTAGTTTGTGTTGATAGTTGATGGTTACTAAAGCAACTAGACTTGATAGTtgaccgttccaaaatcaaccatctAC
AAATTCAACTAGTTTGTGTTGATAGgtTGATGGTTACTAAAGCAACTAGACTTGATAGTtaacagttccaaaatcaacta
ctATGATGATGGTTGATAGTGTACAAAATCAACTAAACTTGATTTGCAGTTTTGATTGTgTAGATAGTTAACATTTACAA
AATCAATTGATATTTTATTGCAGTTAGATTGTGTTAACAGTTCCTTTTTCTCATATTCTACATTCTAACAACATTTTGAA
TTTTGTTGCAATTATGTGTAATTTTGAAATAACGGAATTACGACTCATTAATGTCTTATGTTAATTATGAAATAACGTTA
TTATCATGACTCATTATCAAATCAACAATCATATCAATCTCACCACTGTAATACAATTATTGcaTAATATATTATTTTAT
ATTATATTCATAAAAGAATAGAAATAATATTTTCCACAATGTTTTGTAAGAAATTGACGATTTTTCTATTCAAACAATAT
TTTTGAAAATATTTCATAGAAAATCAACTTGGATTGTGTTGTAGATGTAAGGAATATTTTAAGAATTTATACAAGAATAT
AATATATAAGACAGCCTACAGCCCTCATTAGCATCTTCAGACTCGACTTTATATTATTTTGATAATGTAATGTTGACGTA
GATCTCAGTCGTTACCATCCTCCTCTTTTATCAATTTATTATATTCTCATCACTTTTTCTTCCATGTATTCTATCAAATC
GAATTAATAATTTTTAGAAAAACATTATTGTTTTTATAAATCGCAATAGATATATATTTATAATAAATAAAGGTCATTAT
TTCCGAATAGAATAATTTATCCGATAAAACATAATAATTTTCCGATAAAATATATTAAATTTCCCTTACTCCAGGTACAT
TAAAGCTACTCGCAATAGATATATATTTATAATAAATAAAGGTCATTATTTCCGAATAGAATAATTTATCCGATAAAACA
ATAATTTTCCGATAAAATATATTAAATTTCCCTTACTCCAGGTACATTAAAGCTAAAAATATCTTCCTCGAAACTTAATT
TAATGAGTTTCTTGTATTACTGAGCTGCAATATAGTGTTATAAAATAAAAAAATATTCAAGCTTTTCCGATAAAATATTC
TCAATTTTTTAATTAGTATAAAATTTCAAATATTTCCATTCACATTGCAATTTGATCCTTTGTTTATATTTTCAATTTGT
GTGTGTGGACACATATTAGGGGTTTCTGTATAAGAAAAATACGAATCAATTTGAAATTTCTGTAAATTCGATTGATTGAA
TTAGGATCCACTTTCATGAAGAATTCATTGAATTTTTCTTTTATGGTTTTGATTGTTCATGTATGTTGTACATTTTACAG
TCTTCACACATAGGTAAACATATTTTATGGAATATTTTGTTCTTCATTAGCTTGTAATGTTTAATCAACTCTCCACTTTG
GTTGTCGTTATTATTGTTCATTTATCTAATTTCAAAATTTATCTTAATTGTTTATTGGGCGTATTAATATTACGCTTCAC
CTCTGATGTTTCTTATTTCAGTTCAAATTATATAGTTTATTTTTTAGTTTTAACTATTGTTAGTATAATTATGTTTTATA
TTTACGAGTAACTATTAATAATATCCCACCAAGCAATATTTTGTTTTGCAATGCATCTTATAGATCTTGAATTATTATTA
TTATCAAACTTATGTCTTGATTTTATGTTAGTGTTAGTTTATTAGTTCATATTTTGTTTGTATTGTGAATTTGAAAAAAA
TTGCCTTGCTTTGTCAGAGATATCCTAAATGTTGATATTCTACTGTTGGAAGTATCCTGTTGATTGATGCAAATATTCAA
CTTAGAGATTATTGATAATTGTATTATAATTTTTATATTATAATGTCAATTTTATATTTAATTAAATTTACATTGGAACT
TTAATATTAAAAACTCTTTCACCGGTTGTGAATATTGTGTAAATTTCACAACATAAATGCTACTACATCACTAACTAAAA
TTCGGGTTGCTTATTAACTTTTATTACATAAAAACTATTAAGGATGCTCTTGAAAATGTTGATTAATATTATTATGATAT
ATGCTGCTATCAAAACATGTGTTAATgATTGTTGAATCTTTGATGTGTAGAAAACAATTTTATATTATTTTCTCATTATT
AAGTGTTAATTGCTAACTGTTTTTTTCTTTGCCAACAGTTATGTTTTCAATAGAGCTTATTTAGCTATTTATTACATTAA
AACTATTGGTGATTTATCTTACTATAGTATATAAACCTTTAGATGTGTTTCTATCAAAACTTTGATAAATATTATTGAAT
AGAATTAATAAATAAATTTAGAAGAAATTAATATTTCATTTAATCTTCTCAATATAAATGCCCAATTCTTTGCAGTAATG
TTTTTAAAATTACACCCCAACGTGCCGTGCCTTTCACTAAATGCTATTATTCATCAATTTTTTCACGAACATGGACGAAT
ATTTTTTGCTCGCACTAATTAAACTATTATTTTTATTCATTACAATCATGAATTTGTTGTAAACTGGAATATTATGTTAC
CATTTTGTATTCAAGAATTATATTGTGAAAATAATTCGACCATCGGTTTATATATGTAATGCTGTACCACATTTTGTTGA
AGACTGAATGGACGTTATTAGCGATATTCTGTAATCACTTCGAATTCATTCAAATTATACTAATTTTTAATTTGAATTTT
AGACACTTTGCTTATGGCAGCTGATTCAGACCGAAATTTTTCCAAATAAAATATCACTAAAATTGACATTCTAAATTTCA
CAATGTTTATTGGCTACTGTAATCATTTTCTATGTTACAAAAGTTTGTATAATATGTGTTGTGTTTTGCTGCAATAATTT
TTGAAAGCAATTTTAGTTAAAATTTTGTTTGTCATTCTGTTTCTAGGATTTGTTAGATTTTATTTAGTTGCTTCGATTGA
TTATTTCTTGATTTAGGATACTTTTGTTCCTAATATTAATTTCAAAGGAATTTTGACCATCTGTTCCCATTGACAATTCC
AATGTATATCTGtatgtcttattttcagtatttgaatcaaaagTTAATTAAAAGAATAATTATTACT
>PB.140.2|NW_019105546.1:1113268-1117912(+)|c56482/f1p5/2095
AATAATGTTAGTGGGGATAAATGTTGTGTATAGCACGGGACAAAGGTACCTCCTTCATTTCCTTGGGAATGAGGCTGTTC
CCAGGGAGGAGAGGTAGCTATTTTCTTCCTAAATGTACACATAACTATTACATTTATGTTGTGCAATCTTAGGGGTTTTA
TACATATTTTCAAGCTCATTCCAATACAACATTTGGGGGTGAATTAAATACGGTACCTACTCTTTCTTGTGTTTCTGAAA
AAAAAAGATAACCATATAGATAAATATTTCCTATCAAATAAATGCAATAGAAGGGAACAAGATCCTCAACCTAATCCTCA
ACTATCCAATGTACCAACTTATTTATATGATCTGGCGAATTTATTATCATCTTTGTTTGGAGGAATCTCGATATCATGTG
AAAAATTACTATTTTATTAATAATGTTAGTTATTTACATTTAAAAAGATGTGCACATCACGGGACAAAAGTACCCGCTTC
ATTTCCTTGGGAATGGGGCTGCTCCCAAGGAGAAGTAGCAATTTTCTCCCTAGATGTCACATAACAATTATATTTATGTT
GTGTTATCATAGAATTTTTAAGCTCAGTTTGATACAATTTATTATTGTTTTGTCATTTTATATCAAATTTTAAAATAAGA
TTCTAAATTAATACTTAGAATACAGAGTTACTACAAAAGATTCATTGGATTTTAAAAATTCATAATAGGTAAAGTACTCA
TTCGTAATGAATAATCTTTATATTAATGGAAAGGAAAATTTCACACTTTTCTTACAATAAATACCTCGGGTTACCATTAG
ACTAGGCAGTCATGACGTTCATCTGCCACCATTGCAAAAACCGCTACGCCTTGCCTGGTCCTACTTCTTTAGACAATGCC
TGTTGTCGGAGTGTGTTATATGGTTCCCTGGCTGGCTGCGCGGCCTGGCTGCCTAGTCTAATGGGGGCCTTGAGTATTTA
TTGTGAAAAAATGTGGAATTTTCTCCATCCATAATATAAAGATTAATTATTCATTTCGAATTAATTTTTATAATCTTAAA
AAACGCGGACTAGAAAATGTTTGATAATTTGACCGCTACAGCAGTTTTAAACAAAATTAAACTTGAAGTTCCAAAGTATT
TTGATTACTCAACTTCAAAAAATAAGAATAAATGATATCTTTGTAGTTTTTCATGGAAGGAATTAATTCAATTTAAATTA
ATTGATGTATTGAGAGCAGCGCTTTCCTAGCTGTGGCACAATACTGTAAAACACTCGTCTCTCAATCAACGATTGCACGT
TTCATTCCTCTTGATGAGCTTCATTCACATTCAGCACTCGTATCACATTTCATTTCCACGTTTGCTTTCGTAAACTAAAT
TTATTGTAATACCTAACCGCAATTCGAAATTAAAATCTCAGTTTTGGCACAAGAATAACTATTTTAAAAACATAAAACTC
AATTTATTTGAAATCACTCAAAAATAAATGTTTTTAAAAATGTTTGTGTACATCACGGGACAAAAGTACCCGCTTCATTT
CCTTGGGAACGGGGCTGTTCCCAAGGAGGAGAAGTAGCAATTTTCTCCGACTTATTTTAAAATATAATATTTTTAATTAT
AACCTATCAATGTTGGGCTCAATCTGATACTGATGTGAATATAATATTTTATCATAAATATAATTGTTTGTTTCTATTCA
TGCTATTAGAGAGCTTTCTTCTTGTAAAAAAATATATGGTACTTCAACTCAGTGTTATTTCCCAATCTCAACAAGGATAT
ATAAATTTTCAAGTTGGAGATTTTACAAATTTCGTTTTTTGTTGAAGTAGACTAATATTCGACTATTATAGTTTTTATTA
TGAATTATGTTATTATTATTTGTTCGTAGTTCAAAAATATTATGTTGCTCGTCCTTTATTCTCTTCTCCAGTTTTTGTAA
TTATAATTAATTTATTTTAAAACATATTATAATAAATTGTAAATTTACACATCATTGAATTATCAATTCAAACAAACAAT
ATAATACGTTTTATTTGTGTTGTGATTTGATGTCATACTTATTTATAAATTTGGATATATCTAGTCGAATAAATAATTCT
TATTATATTT
>PB.140.3|NW_019105546.1:1115911-1119420(+)|c101350/f1p6/3509
CTGTTCCCAGGGAGGAGAGAAGTAGCAATTTTCTTCCTAAATGTACACATAACTATTACATTTATGTTGTGCAATCTTAG
GGGTTTTATACATATTTTCAAGCTCATTCCAATACAATATTTGGGGGTGAATTAAATACGGTACCTACTCTTTCTTGTGT
TTCTGAAAAAATAGATAACCATATAGATAAATATTTCCTATCAAATTAATGCAATAGAAGGGAACAAGATCCTCAACCTA
ATCCTCAACTATCCAATGTACCAACTTATTTATATGATCTGGCGAATTTATTATCATCTTTGTTTGGAGGAATCTCGATA
TCATGTGAAAAATTACTATTTTATTAATAATGTTAGTTATTTACATTTAAAAAGATGTGTACATCACGGGACAAAAGTAC
CCGCTTCATTTCCTTGGGAATGGGGCTGCTCCCAAGGAGAAGTAGCAATTTTCTCCCTAGATGTCACATAACAATTATAT
TTATGTTGTGTTATCATAGAATTTTTAAGCTCAGTTTGATACAATTTATTATTGTTTTGTCATTTTATATCAAATTTTAA
AATAAGATTCTAAATTAATACTTAGAATACAGAGTTACTACAAAAGATTCATTGGATTTTAAAAATTCATAATAGGTAAA
GTACTCATTCGTAATGAATAATCTTTATATTAATGGAAAGGAAAATTTCACACTTTTCTTACAATAAATACCTCGGGTTA
CCATTAGACTAGGCAGTCATGACGTTCATCTGCCACCATTGCAAAAACCGCTACGCCTTGCCTGGTCCTACTTCTTTAGA
CAATGCCTGTTGTCGGAGTGTGTGATATGGTTCCCTGGCTGCCTAGTCTAATGGGGGCCTTGAGTATTTATTGTGAAAAA
ATGTGGAATTTTCTCCATCCATAATATAAAGATTAATTATTCATTTCGAATTAGTTTTTATTATCTTAAAAAACGCAGAC
TGGAAAATGTTAGATAATTTGACCGCTACAGCAGTTTTAAACAAAATTAAACTTTAAGTTCCAAAGTATTTTGATTACTC
AACTTCAAAAAATAAGAATAAATGATATCTTTGTAGTTTTTCATGGAAGGAATTAATTCAATTTAAATTAATTGATGTAT
TGAGAGCAGCGCTTTCCTAGCTGTGGCACAATACTGTAAAACACTCGTCTCTCAATCAACGATTGCACGTTTCATTCCTC
TTGATGAGCTTCATTCACATTCAGCACTCGTATCACCTTTCATTTCCAAGTTTGCTTTCGTAAACTACATTTATTGTAAT
ACCTAACCGCAATTCGAAATTAAAATCTCAGTCTTGGCACAAGAATAACTATTTTTAAAACATAAAACTCAATTTATTTG
AAATCACTCAAAAATAAATGTTTTTAAAAATGTTTGTGTACATCACGGGACAAAAGTACCCGCTTCATTTCCTTGGGAAT
GGGGCTGTTCCCAAGGAGGAGAAGTAGCAATTTTCTCCGACTTATTTTAAAATATAATATTTTTAATTATAACCTATCAA
TGTGGGGCTCAATCTGATACTGATGTGAATATAATATTTTATCATAAATATAATTGTTTGTTTCTATTCATGCTATTAGA
GAGCTTTCTTCTTGTAGAAAAAATATATGGTACTTCAACTCAGTGTTATTTCCCAATCTCAACAAGGATCTATAAATTTT
CAAGTTGGAGATTTTACAAATTTCGTTTTTTGTTGAAGTAGACTAATATTCGACTATTATAGTTTTTATTATGAATTATG
TTATTATTATTTGTTCGTAGTTCAAAAATATTATGTTGCTCGTCCTTTATTCTCTTCTCCAGTTTTTGTAATTATAATTA
ATTTATTTTAAAACATATTATAATAAATTGTAAATTTACACATCATTGAATTATCAATTCAAACAAACAATATAATACGT
TTTATTTGTGTTGTGATTTGATGTCATACTTATTTATAAATTTGGATATATCTAGTCGAATAAATAATTCTTATTATATT
TGTATTAGATGCGTTTCAATGTGATTAATTTGTGCAATTTTTTCCATCAGATTGATTTAGTCATTCATTTCTAGTCTATT
AAAACTATTTATTTTTCATTAGGAACGCGTTCTATTCATTAAGCCTAGTCATTTTACAATTTTTAAGTAATTTATTCTTT
AGAATACCTAGTTTTGTATTATTTATTACCGTGTCATTATTTATAATAATTCGAAATCTTGTAATTTAGAATTAGAAATT
GTTGTTGGTCAGTGTGTTTATGTGAGTGAGTAACCTAATACCTGTCTTTGTGATCCATTATAATCATCTAGTCATATCCA
TAACATTTGGTTTTCAAAAGAGAGAATGTTTTGTATAGTTGATAATTAATTTATTCAGGTGTAATAATACGTTGTAATAG
AATGAGTGTAGGCCTACGATGTTACATTATTCATTTGGTCGCAAATTTTAAATTAATTTCAATCACTGTAAATAATATCA
TTCCTGCAAATTTAGAGCAATATATATATACATTCCAAATTCCCATAAATGTACTTGTATTTGTTGTTGAATTCTGATTC
CTTCTATATAAATGTAAACTTATGGTTGTTCTTCAATGTAAAATTCATCGGACACCAAAACCCATGGCAAACCTTTGCTT
GTGCTTATTATTTGATTATATTACCCGCAAGTAAATAACTCAATATAATATAATTGAAAGTAATAAAATAAGTTAAATTA
ATGAAATATCATCAACAAGAGTAAAGGGGAAGGTATTGAGTACGGCAATCAATCTTGAACATTTGAAACGGCTGTAAAAA
ATAAGTGAATGTATTTTAAAAAAATCTATCAATACAAGGTTCAGAAAAAATGTAACGTATTGTTTGAGATAAGAAGTCAC
AAATCGACTGACTCGATGTAAAATGCTTCAGAAGAGTATGGAAAATTTCAAATCAAATTAAATTTCTTTTAATTTGACAC
CATACAATATAATCACAATATTTACACTTTTCATTATGTAACATTTTGCATATTATAAACATTAATTTACATCCTAGTTA
GATAGGTACAAAAACAAAATATTTTTTTTAAATCATCCAAAATTATAATCTACAATAATTGGTCAAATTAAAAGTATGTA
CAATTTCTCCTAATAGCGTTAACAAAGGTGTACAAGAGGGATTGACCGCCGTTTGAAAAGTTCAAGATTGATTCCGACTC
ATGTCCGATATTTGTGTCTGGTGGAAGGGTGGTTGTAGAGCAGGTCATATGACGGACAGATGAGTAGGATCGGAACGCTG
TATGATAGGAGTCGACAAGGTATCATGCAGCGTTCCAATCCTACTCATGTCTGATATTTGTGTCGGGTGGATGTCTTGAG
TCTTACTTGAAAATTTCAATATAAAAACTTACTATTTGAAAAAATTAGAGCAGTCAAGCACTATTGTAAATTTTGTTTGT
TTCTAAAATAAAATGAAAATACCCGTTCTTTGTTGAGTAAATATACTTGACAAACATCAATAAGCAGAT
>PB.141.1|NW_019105546.1:1113538-1119634(-)|c169174/f1p6/5325
TAATAGGAGGGAACAAGATCCTCAACCTAATCCTCAACTATCCAATGTACCAACTTATTTATATGATCTGGCGAATATAA
TATCATCTTTGTTTGGAGGAATCTCGATCTCATGTGAAAAATTACTATTTTCTGAATAATGTTAGTGGAGGAAAAATGTT
GTGTACATCACAGGACAAAAGTGCCTACTTCAATTCCTTGGGAATGGGGGGCTGCTCCCAGGGAGGAGAAGTAGCAATTT
TCTCCCTAGATGTACACATAACTATTATGTTTATATATTTATCTATGTTTCCATTCATTTTTACAAGATCAGTTTAATAC
AATTAATAAATCTTTTGCCATTTTATTACAGTTTTTAAATATTTTAGCATAAGCTTCTAAAAACTAAAATACAGAGTTAA
TACAAAAGTTGTGAAAAAACTTGAAATTTTCCTTTGCGATAATATAAAGATTGTTCATTTCGAGTGAGTGCTTTGATGAT
TATGAATTTTCAAAATCCAATGAATCTTTAGTATAGTCCCTGCAAATCTTTGTTTGCAGCAGGGAGCTTAGCTCTATAAC
CAATTGGTTATTTTAACACAACAATATGAGTACATGGTTGCCTTTTTTGTGCAAGGTTATCAAAAAGTCCTATGTTCACT
TACCCGTTATTTCTGTAAATTACATACATTAATACATTAGGTGTTTAATCTCCAAGATTATATTCGAAGATCTCATGAAA
AAGACTATAATCACACATTCTAACTTAGTGATATGAACTGCCAAATGAATATATATATATACGAATATATATATATATAT
ATATATGATATATATATATATATATTATATGAATATATATATATGATTATATATATATATATAATCATTTTTGTTTGAAA
TCTTGATCTCATGTGAAAAATAACATTATTTTCTGAATAATGTTAGTGGAGGAAAAATGTTGTGTACATCACAGGACAAA
AGTGCCTACTTCATTTCCTTGGGAATGGGGGGCTGCTCCCAGGGAGGAGAAGTAGCAATTTTCTCCCTAGATGTACACAT
AACTATTATATTTATGTTGTGCAATCTTAGGGGTTTTAAGCATCTTTTCAATCACAGTTTAATAGAATTAAGAATTTTTG
TTATTATCATAAGCTTCTAAAAACTGAAATACAGGGTTACTAAAAATTCATATTACCAAGGTGCTCATTCGAGATTAATA
ATCTTAATATTAATCTTATTAAGAACCTATAACTAATTGGTTATTTTAATAGAACAATAGAAGTACACAGTTGCCGTTTT
TAGGCGGATTCTATGAAAAAGTCTCACATTCACTTTCACGTTATTTCTCTTACAAAATTATTTCACAGGCTCTTTGGATT
CTGTGAAATCTGGAAGGGCTGTACTCCATAAGACCAATGCTGCAAATGGTCTAATAAATTATGTAATAATGAGCTCTCCC
ATCTCTTAAACATTTCTAATCAAAATAGACACTTCAGCTTTCTTGAAATGAAAAAAACCTTGAGCCTTAGTTATTCCCTC
TGACTACTATTTGATGAATAATGTTAGTGGGGATAAATGTTGTGTATAGCACGGGACAAAAGTACCTCCTTCATTTCCTT
GGGAATGAGGCTGTTCCCAGGGAGGAGAAGTAGCTATTTTCTTCCTAAATGTACACATAACTATTACATTTATGTTGTGC
AATCTTAGGGGTTTTATACATCTTTTCAAGCTCATTCCAATACAACATTTGGGGGTGAATTAAATACGGTACCTAATCTT
TCTTGTGTTTCTGAAAAAATAGATAACCATATAGATAAATATTTCCTATCAAATTAATGCAATAGAAGGGAACAAGATCC
TCAACCTAATCCTCAACTATCCAATGTACCAACTTATTTATATGATCTGGCGAATTTATTATCATCTTTGTTTGGAGGAA
TCTCGATATCATGTGAAAAATTACTATTTTATTAATAATGTTAGTTATTTACATTTAAAAAGATGTGTACATCACGGGAC
AAAAGTACCCGCTTCATTTCCTTGGGAATGGGGCTGCTCCCAAGGAGAAGTAGCAATTTTCTCCCTAGATGTCACATAAC
AATTATATTTATGTTGTGTTATCATAGAATTTTTAAGCTCAGTTTGATACAATTTATTATTGTTTTGTCATTTTATATCA
AATTTTAAAATAAGATTCTAAATTAATACTTAGAATACAGAGTTACTACAAAAGATTCATTGGATTTTAAAAATTCATAA
TAGGTAAAGTACTCATTCGTAATGAATAATCTTTATATTAATGGAAAGGAAAATTTCACACTTTTCTTACAATAAATACC
TCGGGTTACCATTAGACTAGGCAGTCATGACGTTCATCTGCCACCATTGCAAAAACCGCTACGCCTTGCCTGGTCCTACT
TCTTTAGACAATGCCTGTTGTCGGAGTGTGTGATATGGTTCCCTGGCTGCCTAGTCTAATGGGGGCCTTGAGTATTTATT
GTGAAAGAATGTGCAATTTTCTCCATCCATAATATAAAGATTAATTATTCATTTCGAATTAGTTTTTATTATCTTAAAAA
ACGCGGACTGGAAAATGTTTGATAATTTGACAGCAGTTTTAAACAAAATTAAACTTGAAGTTCCAAAGTATTTTGATTAC
TCAACTTCAAAAAATAAGAATAAATGATATCTTTGTAGTTTTTCATGGAAGGAATTAATTCAATTTAAATTAATTGATGT
ATTGAGAGCAGCGCTTTCCTAGCTGTGGCACAATACTGTAAAATACTCGTCTCTCAATCAACGATTGCACGTTTTATTCC
TCTTGATGAGCTTCATTCACATTCAGCACTCGTATCACCTTTCATTTCCAAGTTTGCTTTCGTAAACTACATTTATAACC
TACATACCTAACCGCAATTCGAAATTAAAATCTCAGTCTTGGCACAAGAATAACTATTTTTAAAACATAAAACTCAATTT
ATTTGAAATCACTCAAAAATAAATGTTTTTAAAAATGTTTGTGTACATCACGGGACAAAAGTACCCGCTTCATTTCCTTG
GGAATGGGGCTGTTCCCAAGGAGGAGAAGTAGCAATTTTCTCCGACTTATTTTAAAATATAATATTTTTAATTATAACCT
ATCAATGTGGGGCTCAATCTGATACTGATGTGAATATAATATTTTATCATAAATATAATTGTTTGTTTCTATTCATGCTA
TTAGAGAGCTTTCTTCTTGTAGAAAAAATATATGGTACTTCCGTACTTCAACTCAGTGTTATTTCCCAATCTCAACAAGG
ATCTATAAATTTTCAAGTTTGAGATTTTACAAATTTCGTTTTTTGTTGAAGTAGACTAATATTCGACTATTATAGTTTTT
ATTATGAATTATGTTATTATTATTTGTTCGTAGTTCAAAAATATTATGTTGCTCGTCCTTTATTCTCTTCTCCAGTTTTT
GTAATTATAATTAATTTATTTTAAAACATATTATAATAAATTGTAAATTTACACATCATTGAATTATCAATTCAAACAAA
CAATATAATACGTTTTATTTGTGTTGTGATTTGATGTCATACTTATTTATAAATTTGGATATATCTAGTCGAATAAATAA
TTCTTATTATATTTGTATTAGATGCGTTTCAATGTGATTAATTTGTGCAATTTTTTCCATCAGATTGATTTAGTCATTCA
TTTCTAGTCTATTAAAACTATTTATTTTTCATTAGGAACGCGTTCTATTCATTAAGCCTAGTCATTTTACAATTTTTAAG
TAATTTATTCTTTAGAATACCTAGTTTTGTATTATTTATTACCGTGTCATTATTTATAATAATTCGAAATCTTGTAATTT
AGAATTAGAAATTGTTGTTGGTCAGTGTGTTTACGTGAGTGAGTAACCTAATACCTGTCTTTGTGATCCATTATAATCAT
CTAGTCATATCCATAACATTTGGTTTTCAAAAGAGAGAATGTTTTGTATAGTTGATAATTAATTTATTCAGGTGTAATAA
TACGTTGTAATAGAATGCGTGTAGGCCTACGATGTTACATTATTCATTTGGTCGCAAATTTTAAATTAATTTCAATCACT
GTAAATAATATCATTCCTGCAAATTTAGAGCAATATATATATACATTCCAAATTCCCATAAATGCACTTGAATTTGTTGT
TGAATTCTGATTCCTTTTATATAAATGTAAACTTATGGTTGTTCTTCAATGTAAAATTCATCGGACACCAAAACCCATGG
CAAACCTTTGCTTGTGCTTATTATTTGATTATATTACCCGCAAGTAAATAACTCAATATAATATAATTGAAAGTAATAAA
ATAAGTTAAATTAATGAAATATCATCAACAAGAGTAAAGGGGAAGGTATTGAGTACGGCAATCAATCTTGAACATTTGAA
ACGGCTGTAAAAAATAAGTGAATGTATTTTAAAAAAATCTATCAATACAAGGTTCAGAGAAATGTAACGTATTGTTTGAG
ATAAGAAGTCACAAATCGACTGACTCGATGTAAAATGCTTCAGAAGAGTATGGAAAATTTCAAATCAAATTAAATTTCTT
TTAATTTGACACCATACAATAAAATCACAATATTTACACTTTTCATTATGTAAAATTTTGCATATTATAAACATTAATTT
ACATCCTAGTTAGATAGGTACAAAAACAAAATAATTTTTTTTAAATCATCCAAAATTATAATCTACAATAATTGGTCAAA
TTAAAAGTATGTACAATTTCTCCTAATAGCGTTAACAAAGGTGTACAAGAGGGATTGACCGCCGTTTGAAAAGTTCAAGA
TTGATTCCGACTCATGTCCGATATTTGTGTCTGGTGGAAGGGTGGTTGTAGAGCAGGTCATATGACGGACAGATGAGAAG
GATCGGAACGCTGTATGATAGGAGTCGAGAAGGTATCATGCAGCGTTCCAATCCTACTCATGTCTGATATTTGTGTCGGG
TGGATGGCTTGAGTCTTACTTGAAAATTTCAATATAAAAACTTACTATTTGAAAAAATTAGAGCAGTCAAGCACTATTGT
AAATTTTGTTTGTTTCTAAAATAAAATGAAAATACCCGTTCTTTGTTGAGTAAATATACTTGACAAACATCAATAAGCAG
ATTATAAATGAATAATATAAAAATAATGAAATAAAGTACCGTACCCTATGTCCCAATGCTTCATGATTGTCAAAAAAATT
GATAATAAATAAAATCTTCTTTGTGAATGCTAAATGGAATATGTACTGTATTAATCAACCGCTATTTCTATTGTAATTTA
TTACTGTTTGTAGCATGAGTTCTATTGTTATGCGGTGAATCAATAAACTGTTATG
>PB.141.2|NW_019105546.1:1113690-1119636(-)|c101460/f1p6/3363
AGGAAAATGTTGTGTACATCACAGGACAAAGGTGCCTACTTCATTTCCTTGGGAATGGGGGGCTGTTCCCAAGGAGAAGT
AGCAATTTTCTCCCTAGATGTCACATAACAATTATATTTATGTTGTGTTATCATAGAATTTTTAAGCTCAGTTTGATACA
ATTTATTATTGTTTTGTCATTTTATATCAAATTTTAAAATAAGATTCTAAATTAATACTTAGAATACAGAGTTACTACAA
AAGATTCATTGGATTTTAAAAATTCATAATAGGTAAAGTACTCATTCGTAATGAATAATCTTTATATTAATGGAAAGGAA
AATTTCACACTTTTCTTACAATAAATACCTCGGGTTACCATTAGACTAGGCAGTCATGACGTTCATCTGCCACCATTGCA
AAAACCGCTACGCCTTGCCTGGTCCTACTTCTTTAGACAATGCCTGTTGTCGGAGTGTGTGATATGGTTCCCTGGCTGCC
TAGTCTAATGGGGGCCTTGAGTATTTATTGTGAAAAAATGTGGAATTTTCTCCATCCATAATATAAAGATTAATTATTCA
TTTCGAATTAGTTTTTATTATCTTAAAAAACGCGGACTGGAAAATGTTTGATAATTTGACCGCTACAGCAGTTTTAAACA
AAATTAAACTTTAAGTTCCAAAGTATTTTGATTACTCAACTTCAAAAAATAAGAATAAATGATATCTTTGTAGTTTTTCA
TGGAAGGAATTAATTCAATTTAAATTAATTGATGTATTGAGAGCAGCGCTTTCCTAGCTGTGGCACAATACTGTAAAACA
CTCGTCTCTCAATCAACGATTGCACGTTTCATTCCTCTTGATGAGCTTCATTCACATTCAGCACTCGTGTCACCTTTCAT
TTCCAAGTTTGCTTTCGTAAACTACATTTATTGTAATACCTAACCGCAATTCGAAATTAAAATCTCAGTCTTGGCACAAG
AATAACTATTTTTAAAACATAAAACTCAATTTATTTGAAATCACTCAAAAATAAATGTTTTTAAAAATGTTTGTGTACAT
CACGGGACAAAAGTACCCGCTTCATTTCCTTGGGAACGGGGCTGTTCCCAAGGAGGAGAAGTAGCAATTTTCTCCGACTT
ATTTTAAAATATAATATTTTTAATTATAACCTATCAATGTGGGGCTCAATCTGATACTGATGTGAATATAATATTTTATC
ATAAATATAATTGTTTGTTTCTATTCATGCTATTAGAGAGCTTTCTTCTTGTAGAAAAAATATATGGTACTTCAACTCAG
TGTTATTTCCCAATCTCAACAAGGATCTATAAATTTTCAAGTTGGAGATTTTACAAATTTCGTTTTTTGTTGAAGTAGAC
TAATATTCGACTATTATAGTTTTTATTATGAATTATGTTATTATTATTTGTTCGTAGTTCAAAAATATTATGTTGCTCGT
CCTTTATTCTCTTCTCCAGTTTTTGTAATTATAATTAATTTATTTTAAAACATATTAATAATAAATTGTAAATTTACACA
TCATTGAATTATCAATTCAAACAAACAATATAATACGTTTTATTTGTGTTGTGATTTGATGTCATACTTATTTATAAATT
TGGATATATCTAGTCGAATAAATAATTCTTATTATATTTGTATTAGATGCGTTTCAATGTGATTAATTTGTGCAATTTTT
TCCATCAGATTGATTTAGTCATTCATTTCTAGTCTATTAAAACTATTTATTTTTCATTAGGAACGCGTTCTATTCATTAA
GCCTAGTCATTTTACAATTTTTAAGTAATTTATTCTTTAGAATACCTAGTTTTGTATTATTTATTACCGTGTCATTATTT
ATAATAATTCGAAATCTTGTAATTTAGAATTAGAAATTGTTGTTGGTCAGTGTGTTTATGTGAGTGAGTAACCTAATACC
TGTCTTTGTGATCCATTATAATCATCTAGTCATATCCATAACATTTGGTTTTCAAAAGAGAGAATGTTTTGTATAGTTGA
TAATTAATTTATTCAGGTGTAATAATACGTTGTAATAGAATGAGTGTAGGCCTACGATGTTACATTATTCATTTGGTCGC
AAATTTTAAATTAATTTCAATCACTGTAAATAATATCATTCCTGCAAATTTAGAGCAATATATATATACATTCCAAATTC
CCATAAATGTACTTGTATTTGTTGTTGAATTCTGATTCCTTTTATATAAATGTAAACTTATGGTTGTTCTTCAATGTAAA
ATTCATCGGACACCAAAACCCATGGCAAACCTTTGCTTGTGCTTATTATTTGATTATATTACCCGCAAGTAAATAACTCA
ATATAATATAATTGAAAGTAATAAAATAAGTTAAATTAATGAAATATCATCAACAAGAGTAAAGGGGAAGGTATTGAGTA
CGGCAATCAATCTTGAACATTTGAAACGGCTGTAAAAAATAAGTGAATGTATTTTAAAAAAATCTATCAATACAAGGTTC
AGAAAAAATGTAACGTATTGTTTGAGATAAGAAGTCACAAATCGACTGACTCGATGTAAAATGCTTCAGAAGAGTATGGA
AAATTTCAAATCAAATTAAATTTCTTTTAATTTGACACCATACAATATAATCACAATATTTACACTTTTCATTATGTAAC
ATTTTGCATATTATAAACATTAATTTACATCCTAGTTAGATAGGTACAAAAACAAAATAATTTTTTTTTAAATCATCCAA
AATTATAATCTACAATAATTGGTCAAATTAAAAGTATGTACAATTTCTCCTAATAGCGTTAACAAAGGTGTACAAGAGGG
ATTGACCGCCGTTTGAAAAGTTCAAGATTGATTCCGACTCATGTCCGATATTTGTGTCTGGTGGAAGGGTGGTTGTAGAG
CAGGTCATATGACGGACAGATGAGTGGGATCGGAACGCTGTATGATAGGAGTCGACAAGGTATCATGCAGCGTTCCAATC
CTACTCATGTCTGATATTTGTGTCGGGTGGATGTCTTGAGTCTTACTTGAAAATTTCAATATAAAAACTTACTATTTGAA
AAAATTAGAGCAGTCAAGCACTATTGTAAATTTTGTTTGTTTCTAAAATAAAATGAAAATACCCGTTCTTTGTTGAGTAA
ATATACTTGACAAACATCAATAAGCAGATTATAAATGAATAATATAATAAATAATGAAATAAAGTACCGTACCCTATGTC
CCAATGCTTCATGATTGTCAAAAAAATTGATAATAAATAAAATCTTCTTTGTGAATGCTAAATGGAATATGTACTGTATT
AATCAACCGCTATTTCTATTGTAATTTATTACTGTTTGTAGCATGAGTTCTATTGTTATGCGGTGAATCAATAAACTGTT
ATGTG
>PB.143.1|NW_019105546.1:1171134-1173075(-)|c121351/f1p1/475
AGCGGAAGAAGGATGTGAAATCAACTTGCCGACTGTTTAGCTGTGTTAAAAGCTATCAAATCCATGAATCCAGGAACCTA
TTCAATTCTCAAGAACATCTCTGTCATAATGTGGTCGGACCCGTTCACCAAGGAAGGTCGCAGTAATCAAAGCATTCATT
TTACTCCTATTATCAAGACAATTTCTGACATTTTACAACATTCTACAGGCACATAGAAGACTGGCTTATGATGGCGAAAG
ACTTTTGAAGGCGGTTACCTTGATTGGGATCATATCTATTAAACCTTCGAATCCTGCACTCAAGAGTAAATGTGATACCA
TTCAAATGGAATAAGATTGATTTGAATTGGAATTTGTTATTCCTGTATCATAGTGCATTTTTCTACTAGTTACCCTACGT
AGGCCTATTGTACATTATTGTAATAAAGCACTAGCTGTTCCATAGTAGAAGTCTTTGAAATAAAAGGTTTCTTTTTC
>PB.145.1|NW_019105546.1:1544571-1545729(-)|c27134/f2p1/778
TAGTCTGTCCTGAATCATGGTACGATACAGACGTATTCGGTGGAATTAGTTTTTTTTTAGGGAGAATTTTCTCCTATTTC
TTTAAAAATGTAATAAGTAAATATCTTAATTAATTACTAAATAAAAATGGTAGTCAGTCTGTGAAAGTTTCCTCCTTTTT
TTAGTTTTCTTCATATATGTTAAAATACCACAGTCATTAGTAAAACAGAAATGTAAAATCTTCAAATTTGCGACTAAATC
CGCTTTAAAAAGCGGTCCCAGCTTTACCACTACCAGAATTTCAACTACAGGCCATCTAGACTTCAACTTTAGATCAACTG
CCTTCCTGGTTCCTATAGCTTCAAATTCACATGAGAGCTCCGTTTCAAGTCGCCTACAATTCGCCACCTGGATCACGAGC
AAATTACAAAAAGGATTAATAATCCAGCCGATCCAGCCCAAAATCAGAAGAAGATAGGGATTTCTGGGGGAAGTTAATTT
GTGCGCGAAATGAAATAATACGTGAAAATTATATGAGTGTGAAAAGTTTCAAATAAATACATCGATAATCTAAAATAAAT
ACAAGTGTTTGGGGCCCCTCACTTCTGCGATATGTACATACAGGTATTTTTAGAATTTAATATTTATTAATTTCTAAGGT
TTATTAATTTTGTAAAATCTTTAAACCGTTATTAATATTTTGAAGTTTGAATTCTGGGGAATATTCTTCTCAAATAGTTT
TTGTATTGCTCTTTGATATTTGATATTTTTTCTGTTTTTTGTAAATTATACAACTGAC
>PB.148.1|NW_019105547.1:915512-917780(+)|c69380/f1p1/2365
AGGTGAATCTTTCACTGTCAACATTATTAATGGAGAGCATATCGATGTTATCTTCTATTGCTAACAGGTTAAAATGAATA
TCACCATATTAGAGCGTGGGCAATTTTAACAAAAGAACAAACCGTTTTGTACTGACATAGATATGATGTTAGTCTATATT
ATAGATTCTATTGAGAGTTTTGAATTTGTTTTCATCAATTTATCCCACATTGTTCCAAGTTATTTGGTGAGAGCATTTAT
TGTCACAAAATAAAAATAAGCAAATATAAGATTGCTCTTCCTGTTGAAAAATAAACACTACATAAAGCTCTACTCTAATT
TATCAGAATTATCTTGATGAATAATGCAGTGATGTTGCGAGATCGTATATCGTTTGGTCTATCCTGCACATGGACCTGTA
GTCTTATAGGGGGTTTCCTTATATATTATTGTACTGTAACTCTCATTTTTGTATGTAACATTCTGGGAAATGAATTTTTT
TGCCACACTGCACAGAAAGCAGCTGTTTTCCAGTCCCCTACGTAGATCTGAAAGACATTGTTTGCAGACGACTCTCGTCT
GACGTCAGAACAAGTTTCTTTTCGGCTAAGGCCGGAAAGAGTACCCTTTCCGGCCGCTTTTTTGAAAATGTGTTTGGACA
ACTGGGCCATATGGTGCATTGTGTTCAGGAGGGTGAGATAGGAATTTTCCACCCCACTTTGAGTACCCTACGACGTCTGG
CTCTTGAGATATGAGACATCAAAGTTTCCCCCCCCCCCCTCATAAAACATTCTTATTCAATTTATTATTCTTATATAGCT
GATGCCGGAAGGTTGGGCGGCTTCGTGGGTCACATGGTGTTACCTACTCACAGCTGATGCAATGCATCTATCTGTTGCCA
AGCTAGATGACAACATCAGCTGTTGGAATGCACAAGAGACCCACGAAACTGCCTAATTTTTTGGCGTCAGCTATACCTGT
AGTGTGGCGAAAAATATCGTACGCGACTCTCTCAGAAGGGTGTTTACGGTATTCGGATAACATATTCCCGGGCTCGGCAA
GCCTCGCCCGGGAAACTATCCTCATACCGTAAACACTAACTTTCTGTGCTTGTAGCGTAATATACTATATTTGATTTGAA
TAACGTAAAAATGTAATTAATTTTTGACTTGAGATACTGTTTTTGGTAAGATATAGTGATATTTATTCATAATTATTAAA
ACACAAGAATATGTTCAGTTTTGAATTGTCACACTGAATATGACACCGAAGGTGTTGAAACATGCGTGTTACTTTTTAAT
ATATTTGTGATATTttcaggcattgAATATTATAATTTTTTTTTAAATGTATGAATTCAGGGCTACTTTTTTACGTTGCA
ATTTGTATTCTTGTTTTTTAATATTTTATCAATTTAAAGTGTACTATAATTCTATTTGATAGtaTGTTTTTTTTCTTTTG
AAAATTAATATAATTCATGTGGATTACTGATAGTATAAAGTAAGTCCCAATATAGCATAAAATCAGTGGACTAGTTTATA
TCAATGCTTCATTCTGCTTACAATAAATAAAATTATATGAGCATTCAGGTTTCTACTCAATTCTGTAACTGATGATTTAA
TTGAGAGTCACTGAAATCTATGATTTTTTATAGGTCCACTCAAATCTATTATTATAATCATAGGTTAACTCAAATCTATG
ATTATAATCATAGGTTCATTCAAATCTATGATTATAATCATAGTTTCACTCAAATCTATGATTATAATCATAGGTTCACT
CAAATCTATGATTATAATCATAGTTTCACTCAAATCTATGATTATAATCATAGGTTCACTCAAATCTATGATTATAATCA
TAGGTTCATTTAAATCTTTATTCATAGATTATGATGGAACTCTTGATTGCCGTATTTAAAGCCAGTTGCTTGGACAACAC
TAAGATTCCATTTTCACAAATAAAAATAGATAAATTTCAACATCACTGAAATTCACCAAGCTTAGCAACTAGCCTACATT
TGTTTTAAAATTAGAATTTATATTAGTTTTATCAATTGAAATTCATTACTCTGTAGTAGAATTGATGATTCACTATTTTA
AAACTTCAGCAGCTCGAAATTGTTACTTTTTGATAGCATTTATGTATGCAATATGCACATTTTGCTTACTCTTGACGGAA
TTTTTGCTCTTAACTCTACAATAATGTGTTTTCAATCGAATTTATTTTATTGAATAGTGGTAGTCATTACTTCTCTCCAT
AATGCACACAAGTAATAATACTTGATAGAGTAATATTTATTTAGTTATGTAAATAATAAAGTTTTAATCt
>PB.148.2|NW_019105547.1:916484-917783(+)|c28786/f1p0/1170
ACTCTCTCAGAGGGGTGTTTACGGTATTCGGATAACATATTCCCGGGCTCGGCAAGCCTCGCCCGGGAAACTATCGTCAT
ACCGTAAACACTAACTTTCTGTGCTTGTAGCGTAATATACTATATTTGATTTGAATAACGTAAAAATGTAATTAATTTTT
GACTTGAGATACTGTTTTTGGTAAGATACAGTGATATTTATTCATATTAAAACACAAGAATATGTTCAGTTTTGAATTGT
CACACTGAATATGACACCGAAGGTTTTGAAACATGTGTGTTACTTTTTAATATATTTGTGATATTTTCAGGCAATTGATA
TTATAATTTTTTTTTAATGTATGAATTCAGGGCTACTTTTTTACGTTACAATTTGTATTCTTGTTTTTTTAATATTTTAT
CAATTTAAAGTGTACTATAATTCTATTTGATATTATGTTTTTTCTTTTGAAATTAATATAATTCATGTCGAATACTGATA
GTATAAAGTAAGTCCCAATATAGCATAAAATCAGTGGACTAGTTTATATCAATGCTTCATTCTGCTTACAATAAATAATA
TTATATGAGCATTCAGGTTTCCACACAATTCTGTAACTTCTATGATTTAATTAATAGAGTCACTGAAATCTATGATTTCT
TATAGGTTCACTCAAATGCATGATTATGATCATATATTCACTCAAATCTAAGATTATAATCATAGGTTCACTCAAATCTT
TATTCATAGATTATGATGGAACTCTTGATTGCCGAATTTAAAGCCAGTTGCTTGGACAACACTAAGATTCCATTTTCACA
AATAAAAATAGATAAATTTCAACATCACTGAAATTCAACAAGCTTAGCAACTAGCCTACATTTGTTTTAAAATTAGAATT
TATATTAGTTTTATCAATTGAAATTCATTACTCTGTAGTAGAATTGATTATTCACTATTTTAAAACTTCATCAGCTCGAA
ATTGTTACTTTTTGATAGCATTTATGTATGCAATATGCACATTTTGCTTACTCTTGACGGAATTTTTGCTCTTGACTACA
ATAATGTGTTTTCAATCGAATTTATTTTATTGAATAGTGGTAGTCATTACTTCTCTCCATAATGCACACAAGTAATAATA
CTTGATAGAGTAATATTTATTTAGTTATGTAAATAATAAAGTTTTAAAtc
>PB.162.1|NW_019105548.1:684312-686834(-)|c74278/f1p2/2420
TATTCGCCTAAACAATTCAATAAAATTTATAATTTTTGCCCCATATTGTCAACAATGTTTAAAATGTACATTAGAAAAAT
CAAATAAGTCATTGACACTCTTGTAAACCTTACTTTAATAAAATATGTGAATTTATAATGTAACAGAAAGTCGGTTTGAA
GAGATTGATATAGCTGGTAATGATGGATTGAAGAATCTGTGGGAATGATAAAATTGTTTACTTTTCCCTTCAAATAAGTT
ATTTATGTATTGGATTGAAGAAATGTTATTGATTGTTTGAATGTTGGAATGTTATACCCTTTAATGGTGATGATTGATGT
TATAGTGGCATTGTAAAAGTTTTAATATATCCTACAAGATGATACAATATTCATTTCCAGTCAATTTATTACTTTGGAAT
TTAATTAAATAATTTAAAAACCAGGAAAAAAATTCTGAAAGTAGAGGTTGTTTGGGGTGGATCATATACTATTACAAATG
TGATTCGATTAGAATAATTAGATCAGATACTTAACAAAGGGATCAATCACAACGTTTGACCAAATTTTTCAATTAGAGTC
CATGAAATTGTAGTAATAAACCAGTTCTTAGAAAGTACCAAATTCTAGCTTTTCAATAGATACCTAGATTTGGATTTGTA
ACTGATATATCTGAGTCTATTCTGAATCGTTGGAGTTTCATATTGAAAATAATTTGATAGATCCTTAGCCTATAAATCAC
ATGCGAAATAACATGAGCGGTAGCCTACTTTATACTAGAATTGGATCTTGATACTGATAAACTCAATTGGTTTGAAAAAA
TATGCTGAATAGTTTAAATTTGATACTGGTAGAGATTTATTTCTGTAAAAATTGAAACATTTCATCATGTAAGGGGTCAA
TAGTAGCCTGCTATTGTGAGATTGATTTCAAACTGTCAGCTCTTCTTGTGGATGACATAAATTAATGTTTCCTAtTCAAC
CAATATTGATAGTTTAAAGTAAATACCATTATATCTGATATTGAAATGAACTATAAGAAACATACAGATATAAAAACAAA
ACTTGAAAATTAGAATATTGAACTATCTTCTTTTTATTAGAGTGACAAGCGTTAAAATAAAATTTATCGCTATGTTCATC
TTGAATTTCAACTTTGAAGTAATTCTGAACAAAACAAGTACGGTTCATATAATTTTGAAAAGTTGAAGAACAGATAATAA
AACATGAATTATACATCGTAATTTAGTCAATATTGGTATTCTCGTAACAATTACTGTAATGCTTTCTGAAGTAGTTGATT
TCTGATACAATTTTGTTATACAAATAGGAAAATTATAGAATACTAGTATACAGTATAGTACTCTATACTATACTAGTAGA
GTATAGAACAAATTATACAGTATAGAACTTGAACTGAATGTAGAAAAGAATTGGGGCCAGAAATAGAATGTTGCTTGCTT
TTGTTGGTCTTCATTGAACTTGAATGTCAATAACTAACTGATTGCATTGTAAGATGAGAAAATATATAGATTTATGAGAG
TTTCTCAAAGTATCAGAATGCCTTATTAGGATTTATCTATTTAATCTTTTTTAACCGCAAACGAAATGCAAAACGTTTGG
TAGAATGTATAGCTATGTACGATATTTCAAGTCAATTTTTTTCTTACGAACTCGATATTCATCATTGGAAATCATTGTTT
ATATATCCTGTTTCAGTAGTGGATTCAAAATACAGTTTATTTTATCCTGATAGAGAAGAGAGAATTAATCCTGTTTTCGA
ACAGTTTCAAATTCATATGAAATAGTGATTGGTGATGCAACTCTATAACTGCATTTTATAAATAATGTCATGATCTGAAA
GTAATAGTTTGTGAATAATTTTTTTTTCGTTTCGTGATTGGTGATGCAACTCTATAACTGCATTTTATAAATAATGTCAT
GATCTGAAAGTAATAGTTTGTGAATAATTTTTTTTCGTTTCTAATGAACAAGGTTAGTTGAAATTTTAGAAGGAGATAAG
ATATGTTGGAATTGCAATTATTATAAAAAATGATTGAATAAAGATAAATGTTTCAAAAATGAATTATTATTGAGTGTGCA
AAATGTTTAATCTAGAACGAATTATTATTAATCCGCTACTAGAAATTTGTAAATTCACGTTTATAATGAATGAACTTGTG
TAAAAAAGGAAATTGATTTCATCTGATTAAGAAAGATGAAGGAACTCTATTTCTTGATGTTGTTGTTTCCACGAAAATAA
CCAGTTTTTGTGTATTTGTACATGTCTGTATCATTGTTTGAATTGATTGTATTTAAATAATTATTGTTACCAAGTATCTA
TTCAATAGAATGTTAAGTTGTTATCCAGAACCTTTTTTACTATGTGATTGAGATatggaaGTTTTTTAATAAAACAATGA
ATAAAAATGatattttattgc
>PB.162.2|NW_019105548.1:684313-688961(-)|c135800/f1p2/4451
ATAGCCACCTCTAATAAACCTGTATTGGATGTGGCTATGCTACTAGCCATTTTATGTTCAAGTCAAGTGCGGGAAAGTGA
TTCTTTGTGTTCTGTAATCAGTGCAGGAATGGTCATTTTTCAAGGTAACTGTAGGAAAGTATAAATATCCACTAGATTAT
GCTGGTATTGAGAGTCTCTTGGAATTATTTAAATATATAAATAAAACCGTATTACAATAACAGATTCGATACTCGTTTAG
TCTGAAAACACAGAGTGCGAAATACAAATGAAGGATTATTACTTTAACAAGATTACACCACTATTACATGCATTACGCAT
AACATAAAATTCATATAATAAAGTAATAAAATATATTATATATAtgcatgctgtGACCTATAATATGGTTTGAATTTTTG
AATGAATTCCACTCCCATAAAAAATAACACATGAAAAATCATGAAAATTAGCTGGCCACTACCGTGTACTTTCCATACAT
GTGACCAGTGTGTAtctagAATATTATTATTATTGTTGAATGAAATAATCTCGAGTGCATTTACTGTTTATGATTATAAT
GGTAGTTTCGAACGCCTTTATCGGTTTGGGAGAATTCACCTTACAATATAGAGCTCCGTGGAAAATGATTTGAAGAAACA
AAATACCTTACATTTAGGGCACATTTTTCACCCTCCAATCCATAAGAGTTTTTCAAATATTAACAGTTATTGTGACACTA
TTGTCGTAGAGTATCGTATATAGGATCAATAATAATTACAAAAtagaaagataattcgagacctggaaagggttaTATGA
TATTATTATGACGTCAAATTCAATAATTATTCTTTATCGTTACTCTATTTTTGGTGATAGATCCAATACATATTTCTCCA
TAGAAACCGCATTACCAGTATCTCTTCATTGTCATGATAAAAAATCAATTCAATTACCTACGCTAAGCTAACAGCTAGTC
GAATAGTGAATCATATTATTTCTCAAATCAGTTTTATATTTGATGCCGGAAGGTAGTTGTGATAAAAATCTCAAGGGAAC
ACTAGCGAATTTCTTATTGTCATTCTAGTGCCTGACGAATTTTGTAGTGGATCTAAATTTAACTATATAGTAGACCCGAA
TATAAATTTAGTACAATATAAATATGTAGCAGTTCACCATATTGATTTTTATTTATAATaagaaatgtagcctacttttg
tattaatTTATTCAGGTTTAGAACATTCATACTAATACcaaacagattaatacaaagtcaggtatgccgctaattgtaaa
gtttaaaaaatttgtcgaatcaaatcttataaaatgacagtttCTTAATTCAATTCTTGAAATATTATGCCAAGTTTAAA
TAGTGATCTGTCGTCATATTTTCTAATGCAACTTTCATTTCTCATATTTTTGCTTTTTACAATGTTCTCGTCATTGGTAA
TATAGATCGCTAAGTATGGTAAAAATGGCATTTACTGCAGAACTCCGAGCACCATAATGTAGGCTACAGATGTTTCTCAT
GGTGGTGGTGTATTTTCAAGATGAATGTGGAATATTATATGATTAAAATAACTATTCTTGCTACGTAGCTGGTCTATAAA
AATATAACATTTGAAAATAAATAAATCGCTATTAAACATAATAAATCATATTAGTTTTATTATATAAGATTTATCGCAGT
ATCCAAAATAATAAAGTTAATAGCCATAATAATTTCCATTGGAGAGAGTAAAATATTCAATTGGAAATTCCCTTCATGAA
CTCTTCCTTCAAGATTTTTACAATTTGACTCCAATTAAAAATAATATTCATAAGACAATGCATTTAGGTAAAATAATATA
GTACATCCAATCTTGGAAAATTGCTCAGTTGAAAAATTAATAATTCAAAATACGGTTTATATACGGTTATAATTAGTTTT
ATTATAAAAAACTATATTCAAAATAGAAATCTGTTGATTAATTAACAATATAAATTTCAAGTATAACCTTCTACGAAATA
TAAATAGATTGCATTTACAAGTAGGCTAACTAAAGTGTAATCTGATCTAATTCAATATTAGGCCACGTAAATGGTACCAA
ATCTGAAATTTTCAATAAATATTATAAAATTATTCGCCTAAACAATTCAATAAAATTTATAATTTTTGCCCCATATTGTC
AACAATGTTTAAAATGTACATTAGAAAAATCAAATAAGTCATTGACACTCTTGTAAACCTTACTTTAATAAAATATGTGA
ATTTATAATGTAACAGAAAGTCGGTTTGAAGAGATTGATATAGCTGGTAATGATGGATTGAAGAATCTGTGGGAATGATA
AAATTGTTTACTTTTCCCTTCAAATAAGTTATTTATGTATTGGATTGAAGAAATGTTATTGATTGTTTGAATGTTGGAAT
GTTATACCCTTTAATGGTGATGATTGATGTTATAGTGGCATTGTAAAAGTTTTAATATATCCTACAAGATGATACAATAT
TCATTTCCAGTCAATTTATTACTTTGGAATCTAATTGGTATCAATTATCCAAAAATAATTTAAAAACCAGGGAAAAAATT
CTGAAAGTAGAGGTTGTTTGGGGTGGATCATTTATATACTATTACAAATGTGATTCGATTAGAATAATTAGATCAGATAC
TTAACAAAGGGATCAATCACAACGTTTGACCAAATTTTTCAATTAGAGTCCATGAAATTGTAGTAATAAACCAGTTCTTA
GAAAGTACCAAATTCTAGCTTTTCAATAGATACCTAGATTTGGATTTGTAACTGATATATCTGAGTCTATTCTGAATCGT
TGGAGTTTCATATTGAAAATAATTTGATAGATCCTTAGCCTATAAATCACATGCGAAATAACATGAGCGGTAGCCTACTT
TATACTAGAATTGGATCTTGATACTGATAAACTCAATTGGTTTGAAAAAATATGCTGAATAGTTTAAATTTGATACTGGT
AGAGATTTATTTCTGTAAAAATTGAAACATTTCATCATGTAAGGGGTCAATAGTAGCCTGCTATTGTGAGATTGATTTCA
AACTGTCAGCTCTTCTTGTGGATGACATAAATTAATGTTTCCTAtTCAACCAATATTGATAGTTTAAAGTAAATACCATT
ATATCTGATATTGAAATGAACTATAAGAAACATACAGATATAAAAACAAAACTTGAAAATTAGAATATTGAACTATCTTC
TTTTTATTAGAGTGACAAGCGTTAAAATAAAATTTATCGCTATGTTCATCTTGAATTTCAACTTTGAAGTAATTCTGAAC
AAAACAAGTACGGTTCATATAATTTTGAAAAGTTGAAGAACAGATAATAAAACATGAATTATACATCGTAATTTAGTCAA
TATTGGTATTCTCGTAACAATTACTGTAATGCTTTCTGAAGTAGTTGATTTCTGATACAATTTTGTTATACAAATAGGAA
AATTATAGAATACTAGTATACAGTATAGTACTCTATACTATACTAGTAGAGTATAGAACAAATTATACAGTATAGAACTT
GAACTGAATGTAGAAAAGAATTGGGGCCAGAAATAGAATGTTGCTTGCTTTTGTTGGTCTTCATTGAACTTGAATGTCAA
TAACTAACTGATTGCATTGTAAGATGAGAAAATATATAGATTTATGAGAGTTTCTCAAAGTATCAGAATGCCTTATTAGG
ATTTATCTATTTAATCTTTTTTAACCGCAAACGAAATGCAAAACGTTTGGTAGAATGTATAGCTATGTACGATATTTCAA
GTCAATTTTTTTCTTACGAACTCGATATTCATCATTGGAAATCATTGTTTATATATCCTGTTTCAGTAGTGGATTCAAAA
TACAGTTTATTTTATCCTGATAGAGAAGAGAGAATTAATCCTGTTTTCGAACAGTTTCAAATTCATATGAAATAGTGATT
GGTGATGCAACTCTATAACTGCATTTTATAAATAATGTCATGATCTGAAAGTAATAGTTTGTGAATAATTTTTTTTTCGT
TTCGTGATTGGTGATGCAACTCTATAACTGCATTTTATAAATAATGTCATGATCTGAAAGTAATAGTTTGTGAATAATTT
TTTTTCGTTTCTAATGAACAAGGTTAGTTGAAATTTTAGAAGGAGATAAGATATGTTGGAATTGCAATTATTATAAAAAA
TGATTGAATAAAGATAAATGTTTCAAAAATGAATTATTATTGAGTGTGCAAAATGTTTAATCTAGAACGAATTATTATTA
ATCCGCTACTAGAAATTTGTAAATTCACGTTTATAATGAATGAACTTGTGTAAAAAAGGAAATTGATTTCATCTGATTAA
GAAAGATGAAGGAACTCTATTTCTTGATGTTGTTGTTTCCACGAAAATAACCAGTTTTTGTGTATTTGTACATGTCTGTA
TCATTGTTTGAATTGATTGTATTTAAATAATTATTGTTACCAAGTATCTATTCAATAGAATGTTAAGTTGTTATCCAGAA
CCTTTTTTACTATGTGATTGAGATGGAagttttAATCAAAACAATGAATAAAAATGatattttattg
>PB.164.1|NW_019105548.1:785339-789761(-)|c147659/f1p1/4420
TTTGGGGATATTTGGATATTTTTTCATAAAAGATAAAGGTGTTGATGATCATAGGGAAGGATTATTTTTCTGGTGGGGTA
ATCAATTCATTGAAATCAACAAGTAGTAGAGTTTATTGGAGATAAATCGCGTCATTCATTAAAAAAATGTATATGCTCGT
AATGGACCAATATTTGGAAATAATTATTGTCATTAGGTCTTGAGAAGCTTAAAAAATGATTGATCTTATAATGAAATCAC
TGAACTTCAGACTCCGGGCCGGGTTTTCAAGAATCATACTTCTTGATTGATTGATTTCAATTTTTATTTTTGAATACCTA
GATTTGTATACGTTCTTGAATTTTTTTCATAATAAGGGTCTTTCGATTATCATAAATGAACTAAACATTGCAGCTGTAAC
AAAACGAGAGGCAACTCAGTCTGAATCAGCGTTTTTATAAAATCTAAATATTGAAAAATTAAATCATGAAATAATTAAAC
TTGTTTCAATATCACGATATTTATTATAAATTGGTTTCAGACAACATTGGTTGATTGACCAATTATTAAATCAATCTTTA
ATTCTGTTTATTTTTcCGACAAAATTAAGAAATTATAATTTACAATTTGTATTTTAAAATGTTTTATTTGAacTAGTTTC
TTATAAATTATAATTATAcgatttgtgTTTTAAAATGTTTTATTTGAAACTAGTTTcttataaattCTTAAGACTGCTGT
TTGATTGTAATTGTTTGTTGTCAAGCTATCTACTATATTGTTGTATCTGCTCAATATTTATGTTAATTCGACAACAGTTC
AACAATAATTTCTTCGTTGGACTTGTATGTGGTTGTATTAAGATGTTCATTCTTGTTATTATATTTGTTCCTGtcgttgt
tATTATATCCATTTAAATGTTCTATTACTTTCTGTTTTGTTGCATTTCAAGAGTGTGATGAAAGAGATTCTATTAACATA
TTCACCATATTATACGGTCGAGAAAATTACTTACATCAGACACTGAAACCCTAAGCTAGAAATTATGATAGGAAAATAAT
AACAGTTTTATGTGTTGGAATTTTATAAAATAATAAAATACATAAAgtAAACATAACTGTCGTCAAAACATTCTAACTTA
CATCAGATGAGTCAGAAGTTTGTATTATTTATACAAAACTAGATGTATTGTATAAAATTTAAATGGTCTTATCAAAATCA
TTTTTAATTTTGTATGCTCTTTCCAACACTTTATAAATACGAAAAGAATCCTCATGAAATGAACAAATTCAATTATTATA
TAATTACAATTGAGTAATTATATAATTACAATTGAGTAAAAACTTGTGAGTTTCAAATTCCATGAAAAAAATCAATGTTT
AATGTATAGAATATTCCTGTATGGTATGAAAGAAACGTAAAAAAATGAGTCTGTAATAAAATTTCACAAACTTTGTCAGA
TTATGCAAAATTTGAAGTTACTGCGGGGAAAAATGAGTAGTTGATACGGTAGCTGTTATTGTTTCGCTTATGCTTTCCAT
CATGTTTCTGGTTTTGTTTAAAATGAGAACCTTGTTCTATGTTAGTAATAATTTCGAGCCATCTGGAACTCTCTAACCGT
CCGAGGTCCGCTAAGAGAGACCAGCACTTTACCCGTCCTTTTGTAGAAGCTGTTATTCTCATAAATTTTTATTCATCCGA
AATGAATTGAGAAAGAAATGTTGTATTAATTATAATTACAAAGTTAATTCCATATTTTCTGTTATTACTTTTAACGCTTT
CACTGTTCTGTTATTTGTAAATTTCCTCATTTTGCTAATACAATTGTTTATAGTTGTATCTTATGGGAAGATTCTCGTTG
CAAACGGCTTGGCTGTTTCATAAAAACATATTACTGTAGTGTAATTTTAATATGGTAAAGTATTATGTAAAAGAAAGATA
TGTGACTAGAGTGTAACATATTTATAAATTTATTAGTGTCATTGAGCATGTTTAGATTTAGGAGTGTCCGAAAAACTAGA
TTGTATAATCAATTATTTTGAAACCTCAAGTGAAGTATTTTGATAATGTGCAACAAGAAAATTTCTACTCTAAATAAATG
TTCAAAATTCAAATGCAGACAGTTGAAAATACAAAAATATTGATGCGATCTTATAATGTAACGAATAGGAGTTTTTGAAA
GGTGCTTACTTTCATTTGAGTTTGACAAAATTATGCATATCATTCCAATATTGTTTTACTTTGAAATTCACCAAGTCAAA
AACCATAATTCTGTGAAATGTATATCTTACAAACTAATTATCATGCTTGTTATCCTCGAGATTGTAAAAAATCGATCAAT
TCTTGTAACAACCTTTTGTAGTTCGTTAATCATAATATGATAAAATTGAACATAACATTCGATCAAAATTTTATATTTTC
AAGCTCAAAAATTGTGAAATGATAAATTGTGTAATTGATTAGAATTTATTTAAATTTAATCGGAGATATTAAAAACGAAT
TGAATTGAAATGCTCCAAAAATATCTGTGTAAACGCGAAGCACTATACTTTGTATGTCCGTAATCAATCAAGATTTAGAT
CAATATAGTTTTGTCAGCTTTGGCACTTGAACAAATAATTATTATTCCTAGGTCCACATTTGGAAAGCTGCGATTGAAGT
CCTGCCATTTTTTATAGATTGGCTGTTATTTATTTTCAAGCAAAACATCCAATGGAATGGAATTGTGTTTTGAACTAACT
TCGTCTCAAGAACAAAACTAAATAACATCGATATTTGTTCTAGGTGTTCAATTCAATTTTATTTACCATTTCTTCTCTTT
ATCTAAAAAAATTACTGTTCGAGAAGACAACTTTTCAGTTTATTTTCCAATGTTTGCTGTTTGAATTTGGATGGATAAAA
TAAAAAAAATATTCATCACTTGTTTAAAAACTTCAACTGGCTTTCTATTCAACATTGGACTATCGATCTCTATTAAAATC
CAGTTTCCGAAAGAACCAACTCAATGTCTTTTAGTTTGAGTCTTTTCCAATTTGCGATTTGATAGCTTATTATTTGAGTC
TTTTAGGTTTTCACAGTTTTTATAACTTATGCCAGACTCCCTATAATTCTGTTTGTCCCCTGCTTAAAAAATTGTATTAA
GTCGAAGACTAAATGAAGTAATATTAGAATCACAATGTAGCAAAGCTTATATTGTTAAGTGATATTTCATTCTGTTACAC
TTGTAAGCAATTACTTGAATTATTACTTGTGAGTATTGTTTGGAGTGTAGTCTTCTGTATCATTCAATAGTTTTTAATAG
TACTTTAAGAATCAAATTAACACCCATCAATCACTAGAGTATAGATTAATTTATTTCTCCTTGAATAATTTACTAGTCCT
CTTACTAACGGTTGTTTGTTGTCATGACCTGTAGAATGAGTATTTAGCTTCAGTAACATTAGTTTAGTCGGTAAGAATCC
TATGGAGATCAGCAATAGCAATTTCATACTAAATTGTATTATCATTAGAATTTTTATGATTGTATATCAAGTAACGGTAT
TCTAACATCTTTAAGAGGATATTCCTCTGTTCGATCCACTTGTGGAATTCAGTATTAGTAATAAAGTCCTTGCATCTATT
AGTTTTTATCTACATTTGTTAATTATTTCAGTTCATTTGGCAGAAATTATTCCATGGTGTTAGATACGGTAGTTTCTTGA
ATTTATTGTTTACCGAAGATATTAAAAATAGTTTTAAAGCTGCTTCCCCTACTTATTATTAATAGGTACCCAGTATGTAA
CGGCTTTTACCAGTATTTGGGATATTTTTGGTGAAGGTATTAACTGTTCTATAATTATTTTTCCAATTCATGTTGTAGGA
AATTTGAAAAAATGAATCATGACTTTCAATCACATAATTGAATTGTATTAAATGTATTTATTTATTAGCCTATATTTCAT
CCTAGCAGAATAATGGTTTTATCTGCATGTTTTGATTATGTCTAATATTTATTTAATATTATAAAATATTTATTTTCATT
CAATTGTTTTTGTTTGATCAGAGTTGACTATGCTATGAGAGGATATATTTACTTGTGCAATAAATTCATAATTCACCATA
TTATAAAAAATcCTGTCGATAATTATGTGATAATTTTATgTTTATCATTTATATTAATATTTCAAATAATTTCATTTTTT
AAAAACATACTATAAAGGTAAATTATTTAATACTCAAGTAGATCATTCTCAAATTTCTGTTGATATTTTTTTAATTGCTT
TCGACCAAGAATTGAAATTTCAAAAAGTTTTATTTTCTATAATAATTATTATTATATGTAACGTATTGAAGTTCTCTGTG
AGTTCAACATGACTGTAAAATCTTTTAAATTAATATTTATTGTTAGATTTACTCAGTAATGAAATTTGATGATAAatata
ataaattggtactaaaatt
>PB.164.2|NW_019105548.1:785348-789755(-)|c124453/f1p1/4388
GATATTTGGATATTTTTTCATAAAAGATAAAGGTGTTGATGATCATAGGGAAGGATTATTTTTCTGGTGGGGTAATCAAT
TCATTGAAATCAACAAGTAGTAGAGTTTATTGGAGATAAATCGCGTCATTCATTAAAAAAATGTATATGCTCGTAATGGA
CCAATATTTGGAAATAATTATTGTCATTAGGTCTTGAGAAGCTTAAAAAATGATTGATCTTATAATGAAATCACTGAACT
TCAGACTCCGGGCCGGGTTTTCAAGAATCATACTTCTTGATTGATTGATTTCAATTTTTATTTTCGAATACCTAGATTTG
TATACGTTCTTGAATTTTTTTCATATTATATATAATAAGGGTCTTTCGATTATCATAAATGAACTAAACATTGCAGCTGT
AACAAAACGAGAGGCAACTCAGTCTGAATCAGCGTTTTTATAAAATCTAAATATTGAAAAATTAAATCATGAAATAATTA
AACTTGTTTCAATATCACGATATTTATTATAAATTGGTTTCAGACAACATTGGTTGATTGACCAATTATTAAATCAATCT
TTAATTCTGTTTATTTTTccgacaAAAATAAGAATTATAATTTACAATTTGTATTTTAAATGTTTATTGAacTAGTTTCT
TATAAATTATAATTATAcgATTTGGTTTTAAAATGTTTTATTTGAAACTagttcttataaattCTTAAGACTGCTGTTTG
ATTGTAATTGTTTGTTGTCAAGCTATCTACTATATTGTTGTATCTGCTCAATATTTATGTTAATTCGACAACAGTTCAAC
AATAATTTCTTCGTTGGACTTGTATGTGGTTGTATTAAGATGTTCATTCTTGTTATTATATTTGTTCCTGtcgttgttAT
TATATCCATTTAAATGTTTTTTTTTTCTTTTTTTCTATTATTTCTGTTTTGTTGCATTTCAAGAGTGTGATGAAAGAGAT
TCTATTAACATATTCACCATATTATACGGTCGAGAAAATTACTTACATCAGACACTGAAACCCTAAGCTAGAAATTATGA
TAGGAAAATAATAACAGTTTTATGTGTTGGAATTTTATAAAATAATAAAATACATAAAgtAAACATAACTGTCGTCAAAA
CATTCTAACTTACATCAGATGAGTCAGAAGTTTGTATTATTTATACAAAACTAGATGTATTGTATAAAATTTAAATGGTC
TTATCAAAATCATTTTTAATTTTGTATGCTCTTTCCAACACTTTATAAATACGAAAAGAATCCTCATGAAATGAACAAAT
TCAATTATTATATAATTACAATTGAGTAAAAACTTGTGAGTTTCAAATTCCATGAAAAAAATCAATGTTTAATGTATAGA
ATATTCCTGTATGGTATGAAAGAAACGTAAAAAAATGAGTCTGTAATAAAATTTCACAAACTTTGTCAGATTATGCAAAA
TTTGAAGTTACTGCGGGGGAAAATGAGTAGTTGATACGGTAGCTGTTATTGTTTCGCTTATGCTTTCCATCATGTTTCTG
GTTTTGTTTAAAATGAGAACCTTGTTCTATGTTAGTAATAATTTCGAGCCATCTGGAACTCTCTAACCGTCCGAGGTCCG
CTAAGAGAGACCAGCACTTTACCCGTCCTTTTGTAGAAGCTGTTATTCTCATAAATTTTTATTCATCCGAAATGAATTGA
GAAAGAAATGTTGTATTAATTATAATTACAAAGTTAATTCCATATTTTCTGTTATTACTTTTAACGCTTTCACTGTTCTG
TTATTTGTAAATTTCCTCATTTTGCTAATACAATTGTTTATAGTTGTATCTTATGGGAAGATTCTCGTTGCAAACGGCTT
GGCTGTTTCATAAAAACATATTACTGTAGTGTAATTTTAATATGGTAAAGTATTATGTAAAAGAAAGATATGTGACTAGA
GTGTAACATATTTATAAATTTATTAGTGTCATTGAGCATGTTTAGATTTAGGAGTGTCCGAAAAACTAGATTGTATAATC
AATTATTTTGAAACCTCAAGTGAAGTATTTTGATAATGTGCAACAAGAAAATTTCTACTCTAAATAAATGTTCAAAATTC
AAATGCAGACAGTTGAAAATACAAAAATATTGATGCGATCTTATAATGTAACGAATAGGAGTTTTTGAAAGGTGCTTACT
TTCATTTGAGTTTGACAAAATTATGCATATCATTCCAATATTGTTTTACGTTGAAATTCACCAAGTCAAAAACCATAATT
CTGTGAAATGTATATCTTACAAACTAATTATCATGCTTGTTATCCTCGAGATTGTAAAAAATCGATCAATTCTTGTAACA
ACCTTTTGTAGTTCGTTAATCATAATATGATAAAATTGAACATAACATTCGATCAAAATTTTATATTTTCAAGCTCAAAA
ATTGTGAAATGATAAATTGTGTAATGATTAGAATTTATTTAAATTTAATCGGAGATATTAAAAACGAATTGAATTGAAAT
GCTCCAAAAATATCTGTGTAAACGCGAAGCACTATACTTTGTATGTCCGTAATCAATCAAGATTTAGATCAATATAGTTT
TGTCAGCTTTGGCACTTGAACAAATAATTATTATTCCTAGGTCCACATTTGGAAAGCTGCGATTGAAGTCCTGCCATTTT
TTATAGATTGGCTGTTATTTATTTTCAAGCAAAACATCCAATGGAATGGAATTGTGTTTTGAACTAACTTCGTCTCAAGA
ACAAAACTAAATAACATCGATATTTGTTCTAGGTGTTCAATTCAATTTTATTTACCATTTCTTCTCTTCATCTAAAAAAA
TTACTGTTCGAGAAGACAACTTTTCAGTTTATTTTCCAATGTTTGCTGTTTGAATTTGGATGGATAAAATAAAAGAAATA
TTCATCACTTGTTTAAAAACTTCAACTGGCTTTCTATTCAACATTGGACTATCGATCTCTATTAAAATCCAGTTTCCGAA
AGAACCAACTCAATGTCTTTTAGTTTGAGTCTTTTCCAATTTGCGATTTGATAGCTTATTATTTGAGTCTTTTAGGTTTT
CACAGTTTTTATAACTTATGCCAGACTCCCTATAATTCTGTTTGTCCCCTGCTTAAAAAATTGTATTAAGTCGAAGACTA
AATGAAGTAATATTAGAATCACAATGTAGCAAAGCTTATATTGTTAAGTGATATTTCATTCTGTTACACTTGTAAGCAAT
TACTTGAATTATTACTTGTGAGTATTGTTTGGAGTGTAGTCTTCTGTATCATTCAATAGTTTTTAATAGTACTTTAAGAA
TCAAATTAACACCCATCAATCACTAGAGTATAGATTAATTTATTTCTCCTTGAATAATTTACTAGTCCTCTTACTAACGG
TTGTTTGTTGTCATGACCTGTAGAATGAGTATTTAGCTTCAGTAACATTAGTTTAGTCGGTAAGAATCCTATGGAGATCA
GCAATAGCAATTTCATACTAAATTGTATTATCATTAGAATTTTTATGATTGTATATCAAGTAACGGTATTCTAACATCTT
TAAGAGGATATTCCTCTGTTCGATCCACTTGTGGAATTCAGTATTAGTAATAAAGTCCTTGCATCTATTAGTTTTTATCT
ACATTTGTTAATTATTTCAGTTCATTTGGCAGAAATTATTCCATGGTGTTAGATACGGTAGTTTCTTGAATTTATTGTTT
ACCGAAGATATTAAAAATAGTTTTAAAGCTGCTTCCCCTACTTATTATTAATAGGTACCCAGTATGTAACGGCTTTTACC
AGTATTTGGGATATTTTTGGTGAAGGTATTAACTGTTCTATAATTATTTTTCCAATTCATGTTGTAGGAAATTTGAAAAA
ATGAATCATGACTTTCAATCACATAATTGAATTGTATTAAATGTATTTATTTATTAGCCTATATTTCATCCTAGCAGAAT
AATGGTTTTATCTGCATGTTTTGATTATGTCTAATATTTATTTAATATTATAAAATATTTATTTTCATTCAATTGTTTTT
GTTTGATCAGAGTTGACTATGCTATGAGAGGATATATTTACTTGTGCAATAAATTCATAATTCACCATATTATAAAAAAT
cCTGTCGATAATTATGTGATAATTTTATgTTTATCATTTATATTAATATTTCAAATAATTTCATTTTTTAAAAACATACT
ATAAAGGTAAATTATTTAATACTCAAGTAGATCATTCTCAAATTTCTGTTGATATTTTTTTAATTGCTTTCGACCAAGAA
TTGAAATTTCAAAAAGTTTTATTTTCTATAATAATTATTATTATATGTAACGTATTGAAGTTCTCTGTGAGTTCAACATG
ACTGTAAAATCTTTTAAATTAATATTTATTGTTAGATTTACTCAGTAATGAAATTTGATGATAAatataataaattggt
>PB.172.1|NW_019105548.1:1125409-1125883(+)|c121397/f1p13/526
AGGAAGACAAAAACACATAACCTGCAAAATATTCAGATTTTTCAATAGTATTTTGATATAATTCAACTTAAATTTAATTC
TGTCAACAACTCACTCGAATATGTCCCTTTTTTCAAAGAAATATTGACAACAAAGTAAAATCGTCAAATGGGGTTCTGAT
CCTATTAAGATCAATGCAGACTGTAAAACCTCACGTTGCCATGATACAATTGAGGAAAGGTGGTGGTCGTAATAGTGGTC
AGAGCTCATCATCACCTCTTCCGACAACAAGCTCATCCATCATCCAAGCCGGGACAAGTGCACGCTCGTCACACTATCCA
AGATTATCATTTACCTCACAGATATCGCAGGATGAGAAGGAAATTGAGGCAGTCAATAGTGGCTCTGTACTATAAATTAA
CTGGTTCAGTTGTAAATTCATTATTTTCTGTCGAGTTAAGTCTAATGATAAAAAATGTAAGATATATTACTTTGTGTTGT
GATACAATGAAAACGATTCTATTTAAAAATAAATATTGTGTTGtctt
>PB.175.1|NW_019105548.1:1328170-1328633(+)|c121386/f1p0/483
CCGGTATCAGCTATCCTCTATGGAAGACATAGAATCGGCAACGCCGTTTTCCTATCTTTCCCCTTTACCATTATATGGTG
GGCCTCACTATATGTATTTTATCTTGTTGATATTGTGAAACGAATTATTATTACCTATGTAAAACATGACTATTGTATTA
TAATTTTCTATGTGTCTAATTATTGATGACAAAATGCGTTTAATTAATGGATGTAAGACGTTATAAGTGTATTCTGTGTG
TTAAATATGTATCTGGTTGTATCAGATTTTTGAAAATCAATTTTATCGTTGTATCACACTACAATGAATCTAACTAATTA
TTGGAATTCATTGAATCGTTATAAAGAAACTACAGctaaagTATTCTATTTAAATACTACATGTTAAATCAGACTTGATT
cTTTAAATAATTCGTGTTATCTTCTGATTATATTATTTATGAATAAATTATTgtttcaagctctggttgtccaatcat
>PB.179.1|NW_019105548.1:1389220-1391379(-)|c55407/f1p0/2170
AGTCGCGTAAGTGTGAGTTGAGCCTTAGGCTTCATAACTCTATATATGACTATTCAGATTTCTCAATATATATATTTGGA
ATCTTTCAAGCCGTTAGAAAGCTTAATAGTAATTTCCTGGTATGAGGTGTTTTATTGTTGCGACAAATTTCATTTTTTAT
TGCCAAATGCACAGAAATTTTTGGAACTCTTTGTTTTGGAAGTGATTGATTATTGAAGCTTAATTTACCAATTAACATTG
AATTTAACTCGTACCAACTTCGTTCTATGCAGGTTCTGGGACAGTATCATTTTGTTTTAACTAAAGATTCTACTTCTTCC
GTGTTATCGGCACGTTAAACTGTCGGTCCCGGCTGAAGTATGACAGTCGTGAGGCCCATTGACGACTAAAATTATATATT
CAGGTGAGGTGGGACCTTCCCGTAAGAGACTCCCCACCAGCAAAAGCCTTATGAATCAACTTATTTCTACTTTTAGAACC
CTAGTACAATGTGATGCACTAATATAATATTTAGCGTTTTATAATATTAATAAAATTCATACTGTCTAATGTCCCAAAAA
TATTACAAGTTTTAACCTCGCATTATCATCATTCCACTAAACTTAGATATATCTTTCCCTTATGAAATTCAAAAAGGAAG
GGCCTCTAGTATTCGGCGTTGGTAAAATAAAAATATTCTACAAAAACTGAAATGACGCTTAAGAATTGATAATTTTCTGA
TCTCTATCTGTCATTTAATAGAAGAGTGTGTTGTGAGTTTGAATAACTTGGAAATCACTCTTCACTAACAATGGGGAAAA
TTGTATTTTTATTTTATATTCAAGTTATTTTGTGTGCTTGATACTCTCAAACTCTATGAACTAATATTGATAAGAGAATA
CATGTTTTGACATTTTCAATTTGAATTATGCATTAAAAGATTCCACATTCTTAATCACAATTCACATTTTGTAGCTTATC
GTGGGTAGAGGGTGTAGAGTCTATATTGAATATTATACGGTAGAAAAGACATTTAAATTTAGTTAGTTGAATTCTAATTT
TACCGTTTATTATTATTATTTTTTGTGTACTGCACAGTATTTTCCAATTTTGTAGACTGTTTTGCCAAAGTCGTGTAATA
ATAGTTATTGTATACAAGTCTAGTGCTTTTCTAGTTTAAATTAAATTATTTTTAGTGTTGAGTTAATTTATGTATTTTAT
GTTAATTAATGCATTTTGAATTGACTGATTTGGCAAGAAATTATTTTATTGAAATTTAAGTGTTTCCCTGAAAATTTTGA
ATTGTTCTATCGAAATGTGTTAAAACTGTGCATTATGTTGAATGCAAGTCTTCTCTTGTAATGGTGCAGTATGAAAATTC
ATGGTATCTCTATGTTTGTTCTTTCTATTGTTTCCTCACTTTCATTATTGTTCCCATATAGAAATTTTATTCAAATGATA
ATGGTTAAAATAACCACATATATTATATTAAAAATATTGTATTCCAGTATTAACAGTAAAACTGTACCACAAACTTATTT
TATTCAAGAGTTAACTGTTGAAAATTTTATTATTCTGGAACAAACTTTGAAACTTTTGTTTTGTTGTTTCATTTTAACAG
ATTTTATTGTTATCTATCAGTAATGTATTATTTTAAAAGATGATGTTGGTATTCATTCCGAACTTCTATGTATTAGCCCA
CTATTTTCACGTTTTATACAACGATCTGCATTCAATTATTTATGAACAATTAAACAATTTGTTCTCCTACTGACTAGAAT
ACTTTTGACAGTCTGTTGAAAATGGACGCTTGCCGCCCGAAAGTAGTCCAGCCAGTAAGTGAACAAAATTTTTTATTTAC
ATAAATAAATGACTGCATGTCGTCGTATAAAACCAGAGAGTATTTACAATTTACATTCTATAATCTCTGTATATAACATA
AAATTAGTGTGTACTATTTTTGTTATTCATTAAAAATGTATCACTTAACTCATACATCAATTTTCAGTTCTGAGTTTGGA
CATCATGATCGGTCAAATTTAAGCTTATAATTTGAAACAATATTTCCACTTTCAAATAATTTGAAGCTTGTTTTACTTTA
TGTTCTAGTTAATGTCCTAtagattatattttcctatattgttttctatgaTGATAATCGAATTTTATTTATTTGTAATT
AAATTTTTAT
>PB.180.1|NW_019105548.1:1401710-1401940(+)|c58277/f1p0/235
TGTGTGTAATATACTTGTAGACATTCGCATTCCTATCTTTACTTGAATGTTGATCATCACATTTGTCATCCATTTAGAAG
CCATTGATTGCGAATGATTAATTTCTGAACTTCTTTGAATACCATTGATGATCTTTGTTTGTTCTTTATGTAATCAACAT
ATTTATCATGAACTGATTTTTTACATTGTTATTAGTTGAATTAGAATTGAATTATTATAAAATGCAACAAATAATG
>PB.188.1|NW_019105549.1:351123-353143(-)|c55649/f1p0/2071
TGTGTTCAGTTATGTATCTTCATTGCCTCAAAAAGCTATAGTCTAAAATTCACCTTCCAATTTATACCTCTACTGATGAT
ACTCTATGTACTCTGATACATTAATCCAAGAGCGTTTTAATACTAGTACTGTACTCAATATCAATGTCCTGTTATTTGAa
aTAATTAGTAATACTGATGAGTAGCCTAAATAAATCCCTTCATTTATTTATTTCATTTATTGTATCAAcaACACAATATT
ATGACATTGGAGGAAAAACTAAATGTATTGATCTTTTTCCGATCATCATTCATAATTTATTCTATCCGTTATGATAGAGA
ATAATTCTATCCTAAAATAATTCTATGAACGTTTAATAGGAAAGACTTTGTGAGTAAATAATTATGAGACAGCTCCTGCC
TGAACCCTTTTTATTAATTATTATTGTGTTGACTTATTCTTTCTCTTCAAGATTTCTTATTAGTCATGAAGGCCTTAAAC
ATGAAAATCACAAATAAAATTCAGGCATATGACAGGCACCTTCAAGGCTTGTCAAATAAGACCTTTAAAAACTTGGGTTA
TTTTAGTTGATCAAGACTTTGACAATAAGGGCCTTTCAAAATTTGATCAAGACGTTGACCTATTAATTTATTAGTTCTAT
AATAAAGTCCACATATCATTATTGGTTTTTAAATACATATAGCCTATACATTCGAATAGTACTGCCATAGCTCATCTCCA
TTTCGGTAAGAGTAGGTTATTTGTTTTTTTTTTTTTTTGTAGAGTTTGAAAAAATCGTAAATTACGATTTCATATATCGT
GACAATGATAGATTTCATTGCTTCCAAATGACATTTTTCAATTGTAATGAGGCTGAGCAAACTTGAGAAAATGAAATTGT
AATTTTCTTAGGAACTGATGTTTTTTGAGTGAACATGGAGTAATAATATAGAATCTCTTCCATTGAATGATTTTCGACTT
TCATAAATGATTCTTTGCATATCAATCTAGTCACCTATCAACAAAATATATTTTGAAAGTAATTAGATTCATTAGAACAT
ATCATTATACAAACTTCAAGAATACGTTTTATGTAGAGAATATTTTCCTTTTGAGAATAAATATTGAGGGTTTTGTACTT
TTCCATTAGAAATTCAAAATTTAAGCTGTTTTGAATCTCGCATTGTGTAAAAGATATGGTAACAATTTCATGGATATATT
ATGTTTATTGTGTAAAAGATGTGTTAACAATTTCATGGATATATTATGTTTGTGCTATCCTACATACATCACAGTTCAAA
TAATGTTTTATGCTAAGTTATCAACTTGGATAAGCCAAACACTTAATTACTCACTCTGGATATTTTTGTTCGAAATATTG
TACTATTTTTAAGGCTTTTCATTATATTTTTTCCAATAGCAGCCTGGTTATTGCTCAGTCTAATTGTGTAGTATTTTTTT
AGGTAAGATTCTCAACCAAATCTCTTAATAACTACAGCAATATGAATTATATGCTCAGCCAAACAATTTTGTAATTTATT
GAGCTTATGTTACCTTGAATTTTGTTTAGTTTTAATTCTCCTAAATTTATGTATAATATTATCTCATAGTTCAATAATTA
TGTTGAGTAATAATTAATCTCACATACAAGGCTTGAAAGAATACGTTCTTGATGAGCAGCTTTTCTCAACTAATTGAAAT
GTAGAGTGAATTTCCTTTATGGAAAATACTGTATGTGAATTAATCGCACATTCAAGGCTTGAAAGAATACGTTCTTGATT
AGCAACTTTTCTCAATTAATTGAAATTTAGAGTGAATTTCCTGTATGGAAAATGAAATTGAACTTGATGGATTCCATAAT
CCTATATTTGATAATTTAAGCTTGATACTATGCCTGCATAATTGTAATTTTCTAAAGACATGTTAAGTACTGTAATTTGT
TTCATGGAATTTCCTTTTGTATTTATTTTTTATAGACATGTGAAGAGAATGGAGTATGTAAATGCCTGCAAATAATATGT
TTATAAAGTAGGCCTAACTTTCCGCAGTTGTAAAAAAATGAACTGTAATTATTAAAATGGTTATGATTTTTAtaac
>PB.200.1|NW_019105551.1:122682-123165(-)|c118593/f1p0/531
GTCCAATAAAAAGATTGATCCTGGGAAAACAGGAGATTTCTGCAGCAGAGATTCTGGATTGCATCGAAAATGGTAATCTA
TATATCTGAGCTGAAGGATTTTCTCAGTGTTGATGAGGAAGAGCAAGAGGTTACCAACCTTCCTCAGACTGCCAATCGAT
TTCAAGGAGTGGGAGCTGAAACAACAGTCCAGAAAGAAGACAACCACATGAATGAGAACAAGGACATTGGGCTTGCAATT
CATCTATGAATCCAGTTTTATATGCATTTTCCAGCCGGAAACAATGAATTTGATGATTCCATCTATTTATATATGTATTT
ATAGTATTATATATTGAGATTCAGGGATAATAATCTTCTAATTTCATCTTATTGAGCTTCACTAGCCTGAATCCATATTT
TAGAATAAATTCCTCTGAAGAAGAAATTGTACTTAGTAAATCAATCAGACTGGTAGAGCCCTGTAATATTGTATAGAGTA
TCATTGTATAGAGTGTGGCATCAAAACTTAATAAAAACTTGACT
>PB.209.2|NW_019105551.1:1063577-1068551(-)|c140790/f1p0/4633
aaagacgaatggtttctagttgaaATTGTGAGTTGAGCCTCAGttgagttgtgaactacgattggttttcaagttgaaat
tgaaactATGAAAGTTTTCCTTGTTGAAATTGTAAACTATGACAAGTTTTCTTGTTGAACTACTGAACGTCAACTGTTCT
CAAGATGAATTTGTGAtCTAGGTCTGGTTCACAAGTTGAATTTGTTAACTGTGACTGGTTTTCTATTGAACTTGTAAACT
AAAACTGGTTTTGTGAAAGAcgattggtttctagttgaacttgtgaactagactGTTTTCAAGTTGAAATTGTAACTATG
ACTAGTTTTCAAGTTGAAATTGTAAACTATGACtagtttccagtaaaactactaAACGTCAACTGTTCTCAAGATGAATT
TGTGAACTAGGTCTGGTTTACAAGTTGAATTTGTTAACTGTGACTAGTTTTCTAGTAAAACTActaAACGTCAACTGTTC
TCAAGATGAATTTGTGAACTAGGTCTGGTTTACAAGTTGAATatgttaactaggactagttttttagttgaacttttaaa
ctaaaactgtttaaaagttggatttgttaactacgtcgtctgggtttttagttgatcttgcgaactataactggttttca
agttgaatTTGTGAACTATGACTGGTTTTCTAGTTGAACTTGTTAACTAAAACTGTTTTTCAAGTTGAACTTGTGAACGA
TGACTGTTTTTAAATTTAACTTGTTAACTGTGACTGGTTTTTGGACCGCTAAATCTCAGATAATACTAAGAAAAAAAGCT
AAAAATAGCTAGAGACTGAGAACTCTTTCAATTTGAACATGATCTAGGATATGTAATTAGAGCAGGAACTAATAACAGCT
AACTAGGAGTGGCTGATTGGAATCAGTTTGTTGACGTCAAGGATCCTCCAGAGTAGAATGGTAATACTTGAACTTGAATT
GAATTGAATTGAATTGAATTGAAATTGAATTGAAAATTTCTTTATTCATCAAAATGCACAAAATACATCTGAACAGTGTC
ActaggcactcgTAACAGCCAATTAGAATTAATTCTATATCGTTTAGAACGGTTTAAAATACAAGGGAGCTTGTATTTTG
TGACAATAAACTGATAAAATTAGTTTCAATACGTTTAGATTTGCTCTAAGTATAAGAAAATTTGTATTTTGTGACAAAAA
TAATTTAAATTTGTTCTATAACACCCAGAAactgaGAGGATTGAGGTGTTCTTTTATTTACTTATTTTAATAAATTCATG
AAATCTAGTTATCTCTACTTACATTGTTTTCAATCTACTGTTATTCTAGATGCTTTGACTGGATTTTTTTTCATTGAAaa
gtgacttgCGTACATGACTTCATCATTTCaTATATGATTATTTTATCTATTACTAatgtctaatttgcgTTTAACAATAT
TATTGTATCAccttcgatattttcaagctattttgtgtattagtTTTAGGGTTTTAATAATTTATTTGACTAGAATTTTA
TTTTAAGGAAATAACAAAAGCCATGACTGTAGTCTTGATTATTACATATTTCTAAATTTTAAAGTGGTTGACTCTGATAC
TACAAACgataATTCAATAAGCCTTTCATACGGTAATCCTAATTGATGATAAGCCTGTAATATTTTGTATTTAACCTACG
TTTCAATTGAATAGGTTTTTTGTTTTGTTGAATATGGCTAGTAGACTATAGATTGTAAGAAATAgtgccaaTTGATGAAT
TAATTTTTTAAaccatgtaacgtaacaatattttgctatcttcaactcaaattttccataaattcagtcaaagttagATT
TACAACCAAATTCCATTTTGCTTTTACAGAATGTTAATAGTTTTGTCCAATATAAACCTACAGTATATTTCTATCATAGT
AACTTACAGTAGTTTTGAAAAATGATTAATCACTTTTAAATCCAAGCCTTAATCCTCAAGATTTCTCAACCTTTTTGAAT
CAAATTGATGCAATATTTAATAAAGTTCCTCTTACAAAGCTCCCAAAATGTTCAACAAACTGGTTTCAAATTTTTTAAAT
AAATTCCAACTTATTTGTGGCATGACTGATCATTTGCTAGAGGAAATATATTCTACATAATATATTTTTTGTACTTGGAT
CTATTTTATATAAATGTATTTAATATTATtagtaataagtaattagatcataagatagaaagacccatagAAGAAAATGT
GCCTCTAAATATTAGCTATAAGATTGGTTATTATATTAcaAAATTTTATGAACTCTTATGATATTAGTATCATACATCAA
TGACTTTTGATACTTTTTACATATTTATGAATGCGATTGTCACAAGTACAAAATATGTAAGACAATTTTCGAGAAAATTT
TTCGAAATTTACTCAACCATGCTGCTCTCTTCTCTCTGGGAAACTTCCAATGAACAAATTTTTAATTTATTGGTGACTTT
TTCTAGATTTGTTTTGTTTAACGGCCAGACGTAGTTGTGATATTTAATGGCGTGTCCAGCTCTTGTGTTCAACAACATAA
TTTGTGTTTTGTAATTTTTTGTGTATAAATTTAAATGTCTTTCTACTTTCATTGGTTTCTTATAATATTAGTACATTGTA
TTATATTATTTCAAGTGTAATAATATTGTGTTAATTGACAGTGGTCAGTGTATGTTTGAGGGATGAATTTTTATTTGTCT
TTTTCATTTTTTTTTATATTTCATTTATGTGTATGTTGTTGAAGTTACAGCAAGTTAGTTGTTGCTATTCTGCTATCATT
TTTTGATCTCTGGGATTTTTCATCAAATTTTTATTCTCCTATTGCCACAGATCGGTGTTGGAAAATATCTTGCTCAAAAA
TTTGACTATAGTGTTGCGAATTTGAATAATTGAGATCGGAAtcagtgttttctacaCTAAAAATAGTTTTGAAAAATATC
TTGCTCAAAAATTTGACAATAGTGTTGCGAATTTTGAATAATTAAGATTCAATCAGTGTTTTCTACACAATTTTCCTCTA
AAACTAGTTTGTGCAGCTGTTGGAAAAAATTCAAATTCCTCTAAAATTGTGCTGCTTAGAATGGTGCATACGTGTTAACT
GAATTATTATTATTAATCCATTATCATAATCCATAATATTTCATCCCCACCTTTCCATATCAAATGTAAATAAATTAAGA
ATCAACTTTGTACAAACTATTATATTAGGATAATATAATATTTTTTTATATTATTACTGTTATGTTGTTAATGAGTAATA
AATTATGAAAGTAGTCTTTAAAGGCGTTTAATAGTTTAATTGTATAGAATTTGTGCATTGAAATTTTTGTATAATGATTA
TATTATGGCCTATAATATTGTTGAATCAGGGTATTGCAGCTGAATGGAAATTCTTTGAGTGTTAAATATGAGTAGAAACA
ACAAAATCCCTATTTTCTAATCATTTCTTTCATTAGAAATGATTAGAAACTGGTTTTGAAAATTTGAAAGCTTTTGATAT
TAGATTTTTTTTAAAGATAACACACAGAGAATATTCTACCAAATTAATTAACTTCTGCTGTAGCTGTAATACTGTGTTAA
AATGCCATAAATGAATCTCTAATCAATTATTGAAAATATTGGAAGAATCTCAAGAACAGCTAATAAATAGGCCTACTGAG
AAAAATAATACAGAATAAATTATACAATTTTATAAATTTTACAATATTATACTTTGGAATAGTAGGTATAATTGATATCA
GGATCTACAATACACCTTTCTTCAAAATTTTATTGAATAGTACCTATGTAAAATAACTATGATATATATATACTGAAATC
ATAGATATAAAGACTGCAAACACAGATGCTTGTTTATTAATACCTTCCCAATTTTTTTGTGGAGGGTCATTTCAGAATAA
TAGATAAGGATAAGTTTAGTAAATGTAGGCTGTAATTTTTCTCATTTGAAAAATTTTTAGCGGAAGAATTTTTTACTTCC
ACAGATCATGTACAGTAATATAGATAACATCAATTTTTATATTTTTGTACATAACTAGTAATATCTATTTAGATTGTATT
GTGATTTAACAGCGGTACTATATTACATAGGCATTCGGAATTTGATGTTTCGATTTTCACACACATTCAGAAATCGATTT
AATAGATGACAACATGAAACTACTaatagaTAATAGATGACAACATGAAACTACTTTCAATCTGTATTTAAAAATTTTGA
TTTTAAATTTTTATAATTAATTCGATAACTATAAAGAGCATGTTTTCCCGTTAAAAATTGAAACTTGTGTTTATGAAAGT
GTGAGAGTGGAATCATCAATTTGAAGAAAATTTACAATTTTAAAAGAAAATTTACAATTTCAAAGAAAATTTACAATTTT
AAAGATGGTAACAGCCATCGAACAATATTTGAAATATTCCGATTAATATGTTGATTTGACATAATAGAAATATATGTATT
CCACATTGAATTTACaggAAATACAATACAATATTATTCTCAATTgtaagatGATGAAAGAAAATAGAAAAttttagtgt
gtgATTTTACAAACAAAAATTTagtgtatgatagctattctgtattattcatttttaaattatacaatgtatgtgag
>PB.220.2|NW_019105552.1:532727-535490(-)|c78960/f1p11/2764
ATCGATGGTTTTTTCAGAAAACAACCATTCTCTCAGTACTTTTCCTCATCATTCTATTTTGATACTTGATTATGGTATAA
CCGAAACATGTGTATACGAAAAGAAAACTTGTAGACCTACTAGTAAACTCATCCAAAGAATTATTCGCATTAAATATGTT
TTAGACAAATTTCGGGTCATTACAGTATTCCTTTGTATTCCTTCAATTGAGATTATAATAATTTAAATTAAATGCTCATT
TAATAAGATTAATAATAAGATTGACTAATAATTTGGAAAAAATAGCATTTATCTTTGCAGCCTCAAACTTTTTATTGTTG
ATAATTATTAAATTCATGTCATTTTTTAAGCGCTTGCCATATTTTCTTTGTAAATTTGTTAATTGTTTGTTGGAATTTTA
AATCATGTTGTTGATGACTGTAGTTATTACAGCACTCTTGTAGATTTTACCGTAAGTTTTGTATTTTGTGTGCCATGAGT
TGAAGCGATGCCAACAAACATCTGAATCATTTAATGTTATTCATATTATAAATATATTATACGTCCATTTCAATGTATAG
CCTAAGTGCTTTTATCGCTATTTATGTTACTCTCAATATAAAAACTGATTGTCAATTTGCAATGCCTTAATGATGTAATC
GCTGTCTGAAATAAAGTAAATGATCAAAATCAGCATGTAAATGTTAATGCGCTAAAGCGCTTTCTAAAACCAATCCAATC
AAAGCCCACTATGTAAATGTAACTGAAGGTGCGCTGTATCAATGGATGTAATCGGCATAATATTAGACTACAATCACATA
CAGTAATAAGTGCCAGTTCTCGTGGAATTAATCAAGATTAAAATTTAACCGGCCTTTGTGCAACTGGGGCTAAAGCCGTT
AATTCAGTGCGCCTTCATTATTGTCGCTTAGGAATTGCACCTTGAGGCACTACTCGCCTAGCGCTAAGCGACTCGAGACT
CAGTCTCTCGACGTCGCGGCATATATTTTCAATGTTACTcaagactagaCAATTCCAATATTGGCAACTCCTTATTATTT
TGTGGAATATGGgcatttgaagTTGTAATTAAACCAAGTCACAGATTAACCCATCAGGAATACAATTAGCATATAACatt
acgcaattataatcgacgtgaatatttgtagttttatattATGTGTTGAGGAAGAAGAAGTTTgtttgacataccaaaat
gtcaagtgtcgatgtcgtcacataaaaatgatagtaaaTAAGTAGAAACAATATTGAGTGCTGATATTTGTATAATTTAT
TTGGTCAATAACATGACAAATAAAATGTATCATTGCTTGTTTCTTACTACATTAGGACTGACTCACAATATAGCCAATGA
TTAGGGCAGAATAGTGAAGTTGGTACTACATGAACAACTAAATTCAAAATAATAAACATCGCTAGATATAAAACGCTACA
AACAGTGCAGTAGAATTGTCCATAACATCATAATAATATTACAAAATTGTCTCAATAAATTTAGAAAAACCTATTACAAA
ATATCAAAATATTTTTCTGTTAAAAATACTGTTATAATTCATCGGGATATTGCTAATATCACATTTTAACAACTTACTCT
CAATGTTATTACTACAACACTTCTTGTCACATCTATCAGTGTTAAATGTTTCTTCCTCTTGAAAACAGTATGAATTATTG
CAATAGAATAATATTTTTTTCATATTTCGATTGTTATGGTGAACAACATTATTATTTCACATATGAGAAGGGAAAATTAA
ATGAGATCTACTTCTTTCTAATTTCACAATTTAGCTTTCAGCAAACACAGATAGGCTAATTTTTTTGAGAATTCAAAATT
TTCTATGTAAAATAATGCAATGTTTCAATAATTTTAATCGAAAACAGGAAAATACAATCGATAGTCAAAGAGGTTGAAAC
ATTTCACACTTCCATAACTAATGAATTAAAATAATCACCATTTTCTAAGTCTAAGGTAAGCAATTTTTAGGTCAACAAAT
AACAAAAATATTCTTCACACAAAATATTTTATAAACTTTACTTCTTCTATATTCAAGATAGCCGAAATTTAAAATTTATC
AGATTAATAAACGCATACTCAAATTTTACCCATACCCAAACCCAACTTTGTTAAGTAGTAATGTCTTCATCTACAAAATT
ACCCTATACGCGTTCCAGTATATTATGAAATGAATTTCTAGCTCAGAGAATTTCTATGTGCTAGTGTTGATAAGTTCAAT
TCAAAAACCTCATGTGTGGAAATATTGAAATGCGTGCTAACAGGAATTTTCTAGCGTAATTAGTATGATAGAAAACCAAA
AATATTTTAATTAACTATGATCCCTCAATAGAAAAAGATGAATAAGTGAACATTTCTTAAGTCAAGATTGAATATTTGTA
CATAAATACTTTGAAATGAATACTGAGAAATTATCAATAACAGACTAATGGTATTAGTTACATATTATCAATGACAGCGA
CACATTGCCTCTAATTGATTGTTCATGTTTGGACTAAACATCTCATTTTTAAGATAAAAGTGATTATAATATCCATGGAA
TTTAAAAATGATTCCACCGAAAATGCATGCAGAAGTATCGAAAAAATGTAAACTGTGATTGCATACATGCGATACTCAAA
GATATGTGATCTCGTTCGTTTTTTGATTTAATCAAAATTACACGGAAAAATTATCACCGAACTTGTACTAAATATTAGAT
TACTTCCTAAATAGTATTTATATTTTCCAAAATAAACTATCTACACAAC
>PB.222.1|NW_019105552.1:597455-604514(+)|c79534/f1p1/2727
TGATTTGTTCGTATATGGTGAATTAATCAATGATAAATATTGAATTATTTGAATTTTTCTTGAATTCTTGTTACATAAAA
ACGCTGGAAACATAGCTGGTTAGATTACCAGCAATGACAAAGTTTTGTTCAGCTGTAAATTGTAGCAATAGATCAAATAG
AACTGTCAACATCTCGTATCACAGGTTCCCATTCAGAAATAAAGAACTTTTAAAGAAATGGTTGGTGAAACTTCGGAGAA
AGTCTTTCACGCCCACTGTCAACAGCTACGTATGCTCGGTGCACTTTGAAGCTGACTCATTTCTGCAAGGATACCAACGT
AAGAAGTTGAAAGAGGATGCCTTACCAACCATATTCAACTTTCCTGATCATCTCATCAAGGTTGGTATAGTGTTTCAATA
CAGTTGGCGTATATTATGCAAATACTTGGGTTATCAAAGTTTATTGGGAGGGTCCTATATCTAGGGAACACTTTTTAGAA
TACCAAAAACTAAACTTAAACTTAAAtatcactttagGTGATATTATCATAATGGGAAATACTGATATTATCAGTATTGA
GAAAAtgtgttccccctgtataggACTATTGAGACAGCATTTGACAAAATCAGTGTTGTTTATGAATCAGTGAAACAAGA
AAATGATTTTGGTTCTCAATTCTGTGGTCAGATGGCAAAACTTGATATGTGCATTTTTATGTTTTTTCAGGTGAGCGTTT
TAAAGTTTTTGAAAATTTAATATTGTATTTACACAACAGGTATTATAGTAATATTGAAAATCCTTATGCATATTAATACT
TGAATCCCCTACTATAATAGAGATAATGATTTACATAGAGATAATTATTTATAATTTTCATTGGAAAGCCATAATTTTTA
AACTTATCACACTCTGCCATCTTTCATATTGCATAGCAAGTTGGTAAAACCTAATTTCAGCTAATTTAAAAGTTTTAAAA
TGAGTAATATACATTGCCTATGGTAAATTGAAgaAATATATCTTATTTTTAATAGAAATTGTATATAGGGAATACCGTTA
ATAACATTAAATTTGTACTTTCATAATACTTTAATCATGATAATAATCTCTACTCATACATTCGATTTGCCTCGTGCTAT
CATGATTCTGGTGTTGTGGCCTGAAAGAAGAAATTTTTGGTCAATCACTTTCAATGTTGGCTTCTCTTTCATAATGAATG
TGAACATACATGTCATATCTATTCCTGTTCTGTCCACCGGCAGCATTTGTGTAAGTAATTACCACTATAATCAATTTCAT
GTTCAATTTGATATGGCAGACCCATTATTTTCTTCAATACACTCGATGCAATATCATCTGAACCTCTACCCCCAATGGCC
TTATGTCACATGAAACAATCAGATGAAGAGCATTCTATAATATTGTGTGATTATAGACTGACAAAGTCTCTCGTAACAAA
AAATGTTTAAGATAAATATGGAGAAGGAAGTACTTGTTTTAAGTCAAACACTAGAACAATTTGATTTAAAACAGTTTTCT
TTTGCAGAAGCCTTGTCTTTAGCTTTCGAGTCATATCTTTTCTGTGCTTCTAAAATATGCTCAattctcaataatatgct
gtttattaatcaattatctagattgtttatttgataatgacgttttaatgtaggaaactcatcacaggtgttgcaagtat
gcaagtaatggttattcaaattTGTAACCGGTATGATTGAAAACATCTCTGAAATTATCATAACATGCTCTTCTCTGTTC
TTTATTCTGTCTTCGTTTTAGAACATTCATCAAACATTGTCTTGATATTTAACTAGCTTTATAGAAATATTTTTCAACAA
ATATCTGAAAATATCATTTTCTATCATCTCCACATTACAATTTTTCTCTAGATAAGATGGCAAAGCAAGTTATGTTAAGA
TAAATGAAAATGCATACCAACTCACATGCCACAAAAACACACATTTTATTTTCCATCAGCTTAAGATACAGATGTAATAA
GCCTAGCTTTAGCTGTTGAAAAGCGAAATGTGCGTGTTTGTGATGCTTTAGTCTGTGCACACGTTTAGATATAACATTTT
GTCACTTCAAAACAGCATTTAAATTTATAATATCTCAGATGGCAGAGCATGATAAGTCATGCATTACCTACATTATTAGG
TTTTGCTTTCTTACGAGTTTCACAATAAATTATGAACATATCAAAAAATGTTAAATGCTATTGATAACTCCACTACTGTA
CTAGAGCTCATATCACATATCTGAATTTGCCAACTTGTAGATCTTAATATGAGGAATACGAATAAAGTTATCTCATTTCG
AAAAAAATGAGATATCAGGTTTTGCCAAATGGATATTAATATTAGCCTACTGTATTTGTATTTCTTAAATACTGTTACTT
CATACTATCATCCTGTATATTTATCGAGTTTAATAATGTCAAGCTATCCATTGATCtATGAGTTAATCTAGTTGAACAAG
GATTGTATCATTAATATATTGATAAAGCAACAATTTCAAAATTACATATTTTTTGAAATTGTTCAAATTATCACTTTGAT
TACTCTACCACATATAGGTTATTGAATGTTGTAGACTACTCTAATGTATAAAGTAAAATACCTATTAATTtattttggct
[truncated: 71,866 more rows]

## Sheet: Table S7
Table S7. Sequences of 168 known long non-coding RNAs
>PB.19.4|NW_019105540.1:1051374-1059213(+)|c100193/f1p2/3230
GACAGTTGACGAGGATGTGGGCCAGAGTGGGACACTTCAGTACCATATCACCCTCAATTGAGTCTTATCAATCTTCAGAC
TGGAGTGAAGACAGTCCTAGCAGAAATCAGATCAGAAAGAAGATCATAATATATTTTTTATTTTTATTTATTCATTGTCA
CATTACATCAAGTTTTTGAGTTTCACTCATATGACTGGTGACATGTCAATACTACTAAATCTAAATTATTATATAATTAC
TATACAGTATTGTCAAGTAAAATAATAATAAAAAATGCATGATTATACATATAATGCCTTAATGTATACAAAATAATTGT
TTATATTGTCTATATTATCTATTCTACTAAATTGAAATTGTGAAATGGAGTACACGGTTTTTTCAATTAGAAATTTTCTG
ACTGCTTTTTGACAAATTTTACCGAATTTATGTCTCTAATGGCTGCTGGTAGTTTATTGTAAAATCTCATTCCGGCGTAA
AAGGAAGTTTTTTCCATGAATGTACGCCTATGAATTGGGTAGGCAATCAGGTTTCTATGACGCGTATTGTACTCATGGTT
ATTTGTGCACAAGTGAAATTGATGAATGTTTAGTTTAACAATAACTAGCAATTGATATAAGTATATTGATAAGTTGTAAA
CTCTCATTTTTATGTATCGCCTGATATCAATATTTATTTTAAATTTAATTATAATTTTAGTGTGTTGTGTGTTTGTATTT
ATTTTTATGTAATTTAAAAGTTATTAACAAAGTATGGATTTTGTAATTTAATGTAGGTTTAGTGATAATATTGGGCATTA
TATTATTTCATATACAGTGATAACTTTGTATGTACATAAATACATATACAAAATTTTGTACATATACAAAATATAACAAT
ACTTATCATTCATTCTAGAACTCACGTACAAGTGAGCTGTCAGTCAAAGAAATTACTATTTTTTAGTTGGGCTATAGGCC
TATAAGAAAAGCACAACCGTGAATATCAAACTGAATAGTATATCAATTGAGTAAACAATTTTATTATAATTTATTCAAAA
ATAAACCGTTAACTTGTATGAGAATGAGAATGGTTTTAACTAAACACCTGCCGGCTCTCTCCGACTGTGATACTGTACTT
TCAGTAACTCAATCTACTGTCAAATGTTGGGACTGCCCACTGCATCACCCCACAACTTCCCTCGTGTGAAACACTTGACA
ATGTTTTCGCGAAATAATCGAAGTGTGGTGAGGTTGCCTAACAAACAAACGGCAATCAACCGGAAACAGCGTCTGCAAAC
GACAATCAACCACCATCATCTATGAATCACCAAATGATGCACCGAATGTTACAACTGAAACACTGAAAGAAGTTTCAACA
ATTGAAGCAAAAACCATTTCGAATCATACTGAAAGGTCATCAGAACCAACAAAAAGTCCCACAACCCTACCAACATTTTC
TAAAGTTATGCTTATTGTAGGCTCTATCATGGATGATCAACTATCATTTTCATTCAGAAATTATCGATTAGATCTAACCT
GATCATATGTATTTATTATTTGTATTATTATTATCATTAATTATTATCTATTATTAGTATTAAGTATTATTATCAATTTG
TATTATTATTATCATCATTTGTATTTTATTATTGTAATATTTTAGTTTTAGCCTGTTTCTTTCATTTTTATTATTATTAT
ATATTTTGTTTGTATTTGGTTTTCTTTTTTGTGTTGTGTTTTGTGTGTTATTATATGTTCTAGTTTGTGTTATATATATT
TAATTTATGCATCATACTGAAAAGTTATCAGAAGGAATATTATCAAACCAAAGTTATGGTAAATTATTATTGATGAAATA
CATCCTGAACTATGAGAAAACCTGAAAGGTTCAGCAGGCTGTCATCAAAACTTTGTTGACTTGATGTAGTAGCATGTTAA
TGTTGTGTCACCGCAGATTCTAATACAGTAAAAGAATTGATAATGAATATATATGAATTTATTTGGTATTGCTTCATACA
AGTGTATGATTACAAAGTTTTTGAAAATGTTCCACAAAAATGAACAGACAGTTTTCTACACAACAAAACTAATATAGATA
AGCCATTAGAAGATAATTGATAAGCCAGTGAAGGGTTAGTGCACGCTACTACGCGTGTGTGTACTGTATAGATCACATCA
GTATAGATCACTAATCACAAGGTAAAATAGGGAATATTATCTTGTTCCCAACTCATATTCATGCGCAATCCCGAGATTTC
CAAAAATTAGTTTTCCAATCTCAAGAATAGCCATTATTTTTCCATTTGTTTGAGGAGATGATTGATAAGTTGTGATTTGG
CCACAATTACAATTACAATTAATTATATACATGATAACTTTTATGGATTCGAATCAATAAGCGATAATGGTTTTATAACG
CTTGTACAAATTATTGAGATCCACTAAATCGGATTTGAAAAGCCGTGATTCACATGGGATGAAAATAGTAATTTCTTTAG
GCTGAACAGCTCACTTGTACGTACTATTCTTACAATTAATTATATACATGATAACTTTTATGAATTCGAATCAATAAGCG
ATAATGGTCTTATAACGCTTGTACAAATTATTGAGATCCACTAAATCGAATTTGAAAAGCCGTGATTCACATGGGATGAA
TGGCTAGTTTATCTCAACTTGGTGAAAAACTAAATAATTGGGAAAATATTTTTACATTTTTTGCAAATATTTATGAATTT
GCATAATGGTACAGTACTTGAAAACATTGGCTAGTATTGTTTTTGTAATTATAAATTCCATTTAATAGTACCTGGAAATT
TGATAACATTTAACTTTGAGTGGGCAATTTATAAATACATTATAAATTAATGTAAAACATTGATCAATAATCCCCCAAAT
TGAACCTTCCAAACTTCCAAGCCTTCCAAGCCTTGAGCTCCAGTCACGAGTTCTAAAAATAAGAAATACATTTTTCAACC
AATAACAGCAGTACAAATGATACAATTCTGTTCATCATTTAAAATTGAAATGCCCGATCATTGAACCGAACTTCAATATC
GTATTATACATTGCAGTTATGTAGTTATAAATTAGATGTAGTATATGTAGTTATGCATTGTATATAGTGTTATGTATTGT
ATGTAGTTATGCATTGTGTATTGCATTTAAAAGTGAGTTCTAGAATGAATATCATAAGTATTGTAATATTTTGTATTATA
TATGTAATATTTGTTATTAAATAAATTAGGTGTACTTTT
>PB.94.1|NW_019105543.1:697585-702046(+)|c37594/f1p0/1475
ATGTTTTTATTTTATTATTATCTGTACTATTTGTAGGTTATGTTGTAATTTTAGCGGAAAATAATGGTTGTGTTTACTTA
TACCTTAATCAATAGTTATTAGTTTGCAAGTTATATGAATATGTTATCTACAAAAGCCATAGTTTTAAAATAAAATTATT
TTTCAAAATCGATTTGAGCTAGACTATATAGCTGTATGATAACATAAAATAATGATGAAGATTGATGTTATTCTTCACTG
TACCAGGTTCCAGAAAACATGCAGTCTGTAATCCACCCCCATGTCAGTGTAGAGAGGCCTGTTCATGAAGAGATGAAGAC
ACAAAATCCTTTGACGGCACCAAAACATATTACTCAGTGTAGATGGGCGGATAGAAAGCGTGAACATCAAAAGCCATCGT
GTGTTACCCAGTTTCCATTCTGCATCTAACAATAGGAACCAAGCATCCAACATCATAACTTTATTATTATATAGTCCAGA
CAATGAATGCTCAAAAGAGGGTATAGAGAGAAAAGTTTGGAAGACTATTTTTGACCCCGCAATTTTGTTTTGGGTATTAA
GGAGGTAAAAATATCCCCACCCTTCCCCTTGTGATAAAGGGGTGGGGTGGTTCAAATGTACCAGTTTTTGGTTTCTCGCA
TATAACTCGAAAACTATGTATCTTACGGACATAACTGTTACATACAAAAGTAAAGCTTATATAATTTCCTATAATATTCA
TCTCACAACTTTTCTAGTTTTCGAGATATCTGCTCTTAAATGTGTGAAATTTTTGAAAAAAACACGTTCGCCTCCAATCT
TTTTCTATTTCTACTCTTATAACTTTTTAAAAATTGATGGGAAAAATCAATGCAGATTATGAGCTCATAGAGCCTCTTTC
AGGGCTTATAACTCTCTAACAATGCATTGTAAAAATCAATGCTTATTGTAGGTTTGTAGAGCATTAAATTCTCTTTGAAA
TGGTGTATTACTTCACTATTCAAAGTTTCTGTTTCATTGTTATAGCAACTTTAATGTAGGGGATAAAATTTCCAATGCTG
CAACAATATTATTATTCATTTGGCAATGAAATTTGAAGCGGGTGTCCATGACACAATTTTTGACGTTGCAGCTTAATTTT
GACTAGTTAGTAGATTAACATAGCAAAAGTGCACGATTAATCAATAATCTTTATCCCCTCTGTTGAAGGTTTGGAACCAC
TGAGTTGACACTAGTTGCAATATTGAAAATGTTGCTACATTGCACTATAATTTTTGATCATTTGTTACATCACACAACTA
TTATATGAATACTTTGTATTGTTGTAACCAAATTGAATCAATTGACAATTCTTTTTTTACTGCTTATTCAAATTTACTAT
TTGTTATTTTTGATTTTCATTAAACGTCTTTTTTCCTACTTAGTGCAGTCATCATAACTTTTAAGGCCATTTGTGAAGTG
CCACTTATATCAATAAATGCAATCATTTGTTATTG
>PB.94.2|NW_019105543.1:697585-1063211(+)|c68140/f1p13/2240
TTTGTTTTTTTTTTTTTTTTTTGGAGCAAATGAACTTATAATCTTCAGATGAATTTATACAAATACACAAAGAACTATAT
CTTATAAGCCTAAGTTCTAGAGTTACTACGAACTAAAATACTTATCTAGTTTACAGTTGAAAAACAGTGGCTATTGGCTT
GAATACACAAATAGCAATATACGAACAAAATAGAACACTATAAACTGTTTAAAACTCAATTTAAAACATTAATAAACGAA
AATGATTCAGAGCAAAATTTTACAACAACACAAAGCCAGCCATTTTTCTAGAGAGGAAAGAACAGGCCAAAAAACAAGTC
AGAACAGAGACACCTCCAACATTACAGACACGTCACCAAAAAATTATAACTTACAAGTTTAGAATTCACATTCTACATCT
GTTCTCAATAAAACTTTATTTTGAAACTGTTATTTTAATTTTTCATATATCATCTCTATTTAAATAAACCATTTATCTAT
TAATTCTGTCAACCCAGCCTCGGTGACACCATGGAACATGCAACACAATCATTTACGATAAAAAATTCTCAGTCAAAAAG
TTTGTCCGTATATCGATGACTCTGATATTTACTATAAAGTTTCATAGATCTCGAATTGAAGATTCGATTCCAATCGAGAA
AAAATGTAATATTACATAAATAATAAATATAATTAATAGAAGGCTGATGTTGTTCATCAATACCTTTACCCAAACTCACA
TAAAACTTATGAGTAAAACTACTAAATACCTGGTAGCAAGGTAGATGCCAAGAAATTGTAAGACAATATAACAATAACAA
ATGATTGCATTTATTGATATAAGTGGCACTTCACAAATGGCCTTAAAAGTTATGATGACTGCACTAAGTAGGAAAAAAGA
CGTTTAATGAAAATCAAAAATAACAAATAGTAAATTTGAATAAGCAGTAAAAAGGAATTGTCAATTGATTCAATTTGGTT
ACAACAATACAAAGTATTCATATAATAGTTGTGTGATGTAACAAATGATCAAAAATTATAGTGCAATGTAGCAACATTTT
CAATATTGCAACTAGTGTCAACTCAGTGGTTCCAAACCTTCAACAGAGGGGATAAAGATTATTGATTAATCGTGCACTTT
TGCTATGTTAATCTACTAACTTGTCAAAATTAAGCTGCAACGTCAAAAATTGTGTCATGGACACCCGCTTCAAATTTCAT
TGCCAAATGAATAATAATATTGTTGCAGCATTGGAAATTTTATCCCCTACATTAAAGTTGCTATAACAATGAAACAGAAA
CTTTGAATAGTGAAGTAATACACCATTTCAAAGAGAATTTAATGCTCTACAAACCTACAATAAGCATTGATTTTTACAAT
GCATTGTTAGAGAGTTATAAGCCCTGAAAGAGGCTCTATGAGCTCATAATCTGCATTGATTTTTCCCATCAATTTTTAAA
AAGTTATAAGAGTAGAAATAGAAAAAGATTGGAGGCGAACGTGTTTTTTTCAAAAATTTCACACATTTAAGAGCAGATAT
CTTGAAAACTAGAAAAGTTGTGAGATGAATATTATAGGAAATTATATAAGCTTTACTTTTGTATGTAACAGTTATGTCCG
TAAGATACATAGTTTTCGAGTTATATGCGAGAAACCAAAAACTGGTACCTTTGAACCACCCCACCCCTTTATCACAAGGG
GAAGGGTGGGGATATTTTTACCTCCTTAATACCCAAAACAAAATTGCGGGGTCAAAAATAGTCTTCCAAACTTTTCTCTC
TATACCCTCTTTTGAGCATTCATTGTCTGGACTATATAATAATAAAGTTATGATGTTGGATGCTTGGTTCCTATTGTTAG
ATGCAGAATGGAAACTGGGTAACACACGATGGCTTTTGATGTTCACGCTTTCTATCCGCCCATCTACACTGAGTAATATG
TTTTGGTGCCGTCGAAGGATTTTGTGTCTTCATCTCTTCATGAACAGGCCTCTCTACACTGACATGGGGGTGGATTACAG
ACTGCATGTTTTCTGGAACCTGGTACAATGAAGAATAACATCAATCTTCATCATTATTTTATGTTATCATACAGCTATTA
TAGTCTAGCTCAAATCGATTTTGAAAAATAATTTTATTTTAAAACTATGGCTTTTGTAGATAACATATTCATATAACTTG
CAAACTAATAACTATTGATTAAGGTATAAGTAAACACAACCATTATTTTCCGCTAAAATTACAACATAACCTACAAATAG
TAC
>PB.385.1|NW_019105565.1:67893-70560(-)|c30564/f1p0/1164
AGTTGTGTTGTGCTCAGTCCACGAGTAGAGTCCAGTGAAGTAAGTTGAGTGAAGTTGTGAATTGTGAAAGTCGTTTTGCG
ATGTTCTTTCAATCAGTATTTAATTAGTGAAGTATACAATCAAATGAAGTGATAATTTAGTGGCTATCGAAGTAAATGTG
AAACAGTATAATTCTTTGCTTTAAAGGACTGGTATGCACCTGAAGTAAAGATTATGAGAAGACCTCAGTTATTCCTGAAG
AACAGCTCTACTACAATAATGAAGATATGGATTGGTGAATTTGGTATGAGTTATCTATTATTTATATTATGACAGGCTAG
AATTTCCTAACACTTTCCCATAACACAGATGTTAGGGATGTTTGTGGTGGTTACTATTATAAAACAGTTCAGCCCTACCC
TCTCGGCAGTGTCAAGTTCCGTCTGGTTGGTTCTGAGTCCAATGGGTGCTTTCAAGTTAGGAGTCATAGACCTGCAGATC
GCATTTCCGTGCCAACAACTAGACGGACTTGTGCACTGTTTGTTTGTGGTTTGTGGTCGACTGTGAAGTAAGACAATCAC
CATGAATTGGGTCTTGAGTGGTTAGGGTCCCCATAGGATATTTGCAGTTGTCAGTCGAGTATTTCATTTCTGATCAGTGC
CCTTTGTGGTGGCTCCACAGCTTTTTCATGATGGTTGCGGGCTCAGTACAGCACTAATTTGATGAGCAGGTGGAGTACTA
TTACACTGTGGCCTGGTCTGATCTGTTCTATGAGACTGGCAGTGCAAATATTAGATGACAGTGCCTTCAGCAAACTTAGG
AAAGGGGATAATAGAATTTGTTGAGTTAAGAATTAGAATTAAGACATCATAGATCTAAGTTTAAATTTAAGACTGAATTA
ATATTAGCAAAGTACAGCCTCTAGCCTTTGCTAGTTGGCGAGGGATGAGAAAGTGTAGCCTCTAGCCTTTGCTAGTTGGC
GGGGAAAGGGAAAGTATAGCCTCTAGCCTTTGCTAGTTGGCGGGGGATGAGAAAGTGTAGCCTCTAGCCTTTGCTAGTTG
GCGGGGAAGGGAAAGTATAACCTCTAGCCTTTGCTAGTTGGCGGGGGATGAGAAAGTGTAGCCTCTAGCCTTTGCTAGTT
GGCGGGGAAAGGGAAAGTATAGCCTCTAGCCTTTGCTAGTTGGGG
>PB.398.1|NW_019105565.1:783406-787598(-)|c4882/f8p0/294
ATAGAACTGTTGTAGCTGTGAGCCAGTTGTCTTTGTTCTCCTCTGTTGAAAACGTTTCAAATCACCCGATAACCATGGAT
CCCGGTAGCCAGGAAGCTGGAACTTGCTCTCCAGCCAACTGCAAATGTGGCAGCAACTGCCAGTGCAATGACCAATGTGG
ATGCAAGACTGCCGACTGTTGTAAGAAACCATCCAAGTAAATCAGGATCAGGATAAAGATAAACGATTTACATTCCCTTT
TAATATTTGACTGGATCTATGAGATATTTTTTGAATGTGATTAAATTTTTCTAG
>PB.398.2|NW_019105565.1:783409-787598(-)|c4963/f4p0/282
ATAGAACTGTTGTCGCTGTGAGCCAGTTGTCTTTGTTCTCCTCTGTTGCAAACGTTTCAAATCGCTCGATAACCATGGAT
CCCGGTAGCCAGGAAGCTGGAACTTGCTCTCCAGCCAACTGCAAATGTGGCAGCAACTGCCAGTGCAATGACCAATGTGG
ATGCAAGACTGCCGACTGTTGTAAGAAACCATCCAAGTAAATCAGGATAAACGATTGAAATTCCCTTTTAATATTTGACT
GGAGCTATGAGATATTTTTTGAATGTGATTAAATTTTTCTAG
>PB.442.1|NW_019105568.1:275669-281185(+)|c74501/f1p6/2460
TAGGTTATGTTATTTTAGCGGAAAATAATGGTTATGTTTACTTATAATCAATAATTATTAGTTTTCAAGTTATATGAATA
CTTTAGCTACAAAAGCCATAGTTTCAAAATAAAATTAGTTTTCAAAATCGATTTGAGCTAGACTATATAGCTGTATGATA
ACATAAAATAATGATGAAGAGTGATGTTATTCTTTACTGTACCAGGTTCCAGAAAACATGCAGTCTGTAATCTACCCCCA
TGTCAGTGTAGAGAGGCCTGTTCATGAAGACACAACGTCCTTCGACGACACCAAAACATATTACACAGTGTATATAGATG
GACGGATAGAAAGCGTAAACATCAAAAGCCATCGTGTGTGTTACCCAGTTTCCATTCTGCATCTAACAATAGTAACCGAA
CATCCAACATCATAACTTTATTATTATATTAGTCCAGGCAATGAATGCTCAAAAGAGGGTATAGAGAGAAAAGTTCGGAA
GACTATATTTGACCCCGCAGTTTTGTTTTGGGTGTTAAGGAGGTAAAAATATAAAAAATCCTCACCCCTACCCCTTGTGC
TGAGGGGGTGGGGTGGTTCAAAGGTACCATTTTTTGGTTTCTCGCATATAGCTCGAAAACTATGTATCTTACGGACATAA
CTGTTAAATACAAAGGTAAAGCTTATATAATTTCCTACAATATTCATCTCACAACTGTTCTTGTTTTCGAGATATCCGCT
CTTAAATGTGTGACATTTTTGAAAAAAACACGTTCGCCTCCAATTTTTCTCTATTTCTACTCTTTTAAAAATTGATAGGA
AAAATCAACGCAGATTATGATCTCATAGAGCAATAAATTCTATTCAATTTTATGTATAATTTATCACTTTTACGCACTTC
CCTACAACTGTTGCAATAGCTTTAGTGTTGAGTGAGAGGGGATGAGGGTGGTTCAAAAGTTGAATTTTTCAGCTTTTTGC
TTCCGCGCTCATATCTTGAGAACAATGCGTTCAACCGACATAACTAACTATTAAAAAATTAAGTTTGATAAATTCTCTAC
ACTTTTTGATCAGTGGAATTGTGATATTTCCAACAGTTCCCGAGATATTCGCTCTTGAAGGTGTGCAATTGTCGAAATAA
CAGGATTTTATGCAATTTTTTGCTCTTTCAGGGCTTATAACTCTCCAACAATGCATCGTAAAAATCAATGCTTATCGTAG
GTTTGTAGAGCATTAAATTCTCTTTAAAATAGTGTATTATTTCACTATTCAAAGTTTATGTTTCATTGTTTATAGCAACT
TCAATGTAGGGGATGAAATTTCCAATGCTGCAACAATTGTTCATTTGGCAATGAAATTTGAAGCGGGTGTCTGTGACGTT
GCAGCTTAATTTTGACTAGTTAGTAGATTAACATAGCAAAAGTGCACATCTTTATCCCCTCTGTTGAAGGTTTGGAACCA
CTGAGTTGACACTAGTTGCAATATTGAAAATGTTGCTACATTGCACTATCATTTTTGATCATTTGTTACATCACACAACT
ATTATATGAATACTTTGTATTGTTGTAACCAACTTGAATCAATAGACAATTCCTTTTTTACTGCTTATTCAAATTTACTA
TTTGTTATTTTTGATTTTCATTAAACGTCCTTTTTCCTACTTAGTGCAGTCATCATAACTTTTAAGGCCATTTGTAAAGT
GCCACTTAAAATAAATGCAATCATTTGTTATTGTTACATTGTCTTACAATTTCTTGGCGTCTACCTTGCTACCAGGTATT
TAGTAGTTATACTCTTATAAGTTTTATGGTGAGTTTGGGTTAAGGTATTGATGAACAACATCAGCCATCTTTTAAATTAT
ATTTATTATTTAACAGACATTTCATTCAACTTAGTATACAGTCCACTTGAAGTCCCTCATACCAAACACATCAGATACTT
AGTTTTCGAGTTATATGTGAGAGACCAGAAAGTGTTACCTTTGAACCACCCCCACCCCCTTACTTAGCAAAAGGGGTTGG
GGGGGAATTTTGATATGTTTACCCCCTTATTACCCTGAACAGAACTGCGAGGTCAAAAATAATTTTTGTTTCCTAACCTT
TCCTTGACTGCACTATATTATATCATCTAGTTAATTTTGATATCACATTAATTAAAAAGCTTCCCTCATAGTATAATTTT
TCAATATTTTACTAATTGTATAATACACAAGAAATCAATATATTGCCGAGGTTGTCAAAGATGTGAATTTTCAATGTTCT
TTGATGTAAATATTATTGCAAAAAACTAATATCATGGTTAGCTATGCATAAAGTGGCATGGTAGCATGATGGTCATTCTT
TACTGAATCGAAATAAGCTGTTATAATTTTTTCTATTATTCATTTGGTTTTCAATAAACTAGTTATGATCAGATGCCTCA
TTACTAAATGCAAAATTCATGTCGGTTATGTAGCTTTTCTGCAATAAACTAGAATTACT
>PB.486.1|NW_019105573.1:1126646-1128394(+)|c59353/f1p0/387
AGAAGAAAATGGTCTCCAACATGGATTTTCTTCCTTGCAAAAAAGCGATATTTGGGTTACTATTGATGCTCGCTCTGCTA
GTATCGTTCAGTGAGGGAAGCAAGAAGAAGGATCCTGCTGATGTAACTGGGACCGATTTCTGGGATTATGATCCTTAATA
GACAGCTCCCCAGTCTCCAGGTTGAAGAGAACATTCTCTTGTAGAGAGTGATCATAAAACCCCCTCAACTACGACTTCTT
CATTACATACTTCTTCTCCTACAAGGAATGAAATCTTATACTATCAACTCTATTTCTCAATCCTGGAGGATTTTTTGAAA
CACCTTAATTCGTTCCCAAAAATTATGATGAAAAATATAAAATCCTGTACAACAATAAATAGCCAATT
>PB.536.1|NW_019105577.1:479683-484933(-)|c164257/f1p2/5241
TAGACCAAGTTGCCTTCAAAAATAGACTGATTTATATTATGTATCGTGTAAAAATGTGTAATATCTATCGAATATACGTG
GGTTATGTGTATGAATGTGATGTCGGCATTTTTTCTATATATTATTCGTAAAAATTCACGACTATGATTCTATCTGGCTA
GAACAATAATTGATACTGGTTCTATGATAGTGAAATTTATGATAGAGATCAATTGTAAGTTAAGAGATTTATGTAATTGT
AATTCATGTGATTCAAATCAAGCCTACATGGCTTGACATTCTGATATTTTATTGTAAAATTCAATTTCAGTTCAAATACA
TTCTTGCCACTTGTTCAATATACTCTCTGAATTTCTTCTATTGTTCTCAACGTTATGATAGTATTTATTACATTACAGTT
TATGTCCATTTTCATTCTGTTTTGAAATTTTCTTTATATTTTTATACATTGTGAAAAGTGTTGTGTTATTTTTATGTGAT
TGTGAGAGAAGGTAACTCATTTTTCTGTGCTTCAAGTTTTTATACTTTCACCAAAGATTGTTATTGATTTCTTTTTTCTC
ATTATTATTTGGAATAATGTTCATTTTGGTGTTATCAGATCATCTTTATCTCCGTATAAAATTAAGAACTGAATAATGAA
TGCATCATATACCGTGTATATTAGAAACGAGAGCCGTTTAAAAGAAGACTAAATTAGTAAATAAGGTGTATGTTTCTAAT
AATCCTAAAAAGGTTTGTTTTTTAACATAAATAATATTTTGTGATTGAGAATAAATAAAATGAATTTTGTTTAAAAAAAA
ATAGTAAATTCACGATTTAAAAAGTAGCAGATTAATTCTTTCTCTATAATATTAATCAATTGATTTTCCTTTGAACTGAT
GTTGGTTTGAAGAGAAATAATGCATATTATGAGTATTGTATTTTGAGAACTGCACAACATATCTTATTAAAAACCTTTCA
ACGAATTTATAGATTTTATCTACTTAGAAACGAACTATTTCAAAACACTACCATCTCGCATTTACAATTTCACCATAATC
TATTAATCAAATGGAATCGATCAAAGTTGAAAATTGTTCATTCAATGAAAAACAAATAATTACTCAAGAATTTTAAAATG
CGATCTTTTACATGAAAATTGATACTACAAGTCTTTTTTATGCAAAAAGCGACTACAATTTTCTATTAAAAATACAGTTT
ATGGTGTGATTTTTAATTTAAAAATCAATAATGAAAATCTCTTGAAGCAAAAGGTGATTCCAATTGTTTTTCTCTAAAAT
TGATTTTAGGAATTTTGAGATTTATTTGACAAATTAGTTAGAAGTTCTGAGTTCATTCATGAAACTAGTTCCAAGAATGA
CTCGTTCCTTCATCAATGAATTGATTATAAGTCACTATAGAACTCATTAAAATTTCCCCTCCCCCTTTGGCAACATATTC
AAATATTCATTGGATTGAACCAACAATGTTCCATAATTCGGACTACGTGTAACCTTATCTAAATATGGTAGAGGAATAGC
ACAAGGTTACCCTATTTTTTCTCTCCCTATAATTTTTGATGATGTACTCATTGTATGAATCAATAAAGAATAATAGTATT
ATATTATTAACAATACTTTAACATTTCAACGTATCACAAATCAATAGAAATATTTTTCAGTTAGGAATTTCCTCTTATTT
TTCAACTAGAACGGATTCTTTTCATCCACTTTGAAAAAACATCTAATAAGAATAGCCCTAGACATATTCTAGTCTTATTC
CTAGATACATTTACTCGATCAATATGATAATTAAATCTTGTACTCTTATTCAACTACACAGTGTATATTGTTTCCTAGTG
TAGTACACACTACAATATCTTAATTATCATTAGTAACATCAATACCTGAAACTATCCACTTTAAGTAGTTCTCATTGAAA
TTAACCAATTGATTTGAAAATTTATAAATAGTGTAGATATAATATATGAAAATTTTTAGTTTTTTACGTCTATTAGGTAT
TCTGTGAACAATACTGTTCAGCATTTATGCTTTCATATCAAAGACACTAATATTAAATGTTTTTAAAAATTGAAAATAAT
ATTAGAAAAAAATTTGTTCTTATTTTAGTTTTTATGAAAATATTTGATTCTTTGAGAATTGTGGGCTTGGATGGAAAATG
TAAAGTACGTTATTAAATCAAAATTATCGTGTGTAAATTGTAAATTTTTCGATAATCTTGTAAAAAATTATTCAAAAGTA
GATGTTATATAAGTATTCTTTTTTATAAATGTAATACAACATAAAAACGGCGGTTAAAGCATGATAAAATAATTATAGTG
GAAAATACTAATATTGTCGAAATCGTAAATTATATTATTTCAATGGGATTTATATTTGTGTGCAATGTGCATAACTTATA
GACTGTTATTATATTGGATTTGCATTATATGTCCAATAGTTCCCTTAAATACTTACCAATCAAAATTTCAGGCATGTTTT
ATATCACTTTCTATCAAACTGTTTTCTGAAAAGGTAATTCTTTATCCAATGATTGATACCGGTACTTATCTGCTAGTTCT
TGATTTGATATATTCACCGTCAACAAACCCAAAGCGATTGATACTTTAGTAAAATGGTGACAGTTTGGCAAAAGAACCGC
GAACTTCATACTATGCATATCAAAACCCGGTGGTTCGAGATCCACCTCAAACTGTAGTGCATTCGTCATAAACTAACAAA
AACAAGTTTCAAACTCACTAAGCAGAGTATTCAGAAAAAAATTATTTTGGAAAATATTAGAATTTAATTTTTCAAAATTA
AAATCTTCAATTTTATTTTAATAAAAAAATAGGCCACTGCTACTCTAATAATAATAATAATTATTATTACATATAAGGTG
TATTGGCACCTTATTCACGTCTAATCAAAACTTCTCATTTTGAAACATTTTCAAAGAACTGAATTGAATGCAAACTACCT
AATTCATCTCCAGGATTGATTGAAAACTGGTCATTTTTTAAAATATTAGTTAATTGTTTATTGATTATCTATTATTGATT
CTTCTGCTGATCAAATATTTCCAATTTGTGATGAATATTTCTAGTCCACTCTCTTTGCAAAACCAATGTAATAGCATTTT
GTGTGGTTTATCTTCGGAAATCGGCTATCGCAAATTATTATTTCCTGAAATTGTGATATGATATGGCGCATTTGTATATA
TTATCGTCACAAATCTCGTATATTGTAAATAGATGAAGACGCAAGTACATAAATTATGTTACTGTTAAAAGATATATATG
GCTGTGGATTTCAATGCTTCCTTGAATAATTTTCAAACGTCCAGTGAGTCGAGAATGAAAAGTTGAAAATGTCGATATAT
ATTTCGGTGTGTAAGTGTAATAAAAATATAATCCAATATAATATTGAATTTATGTGACTTCTAATAGATGTTTTAAATGT
CAGAGAAGTGTTGCTTGAAAAGCATTATATGAGTTGGCCTATTAAGTTTCTATTAAGTTGGACTATCATGTGAATTTATT
ATTGGTACTATCATGTTCAAGTACCTACTGACAATATCTTATATGGCTTTTTGTATTTCCAATGAACTATGTTTTCACCT
TAGTATTTTTTTTCTCAGTTTGAACTTCTTGAAAATCTGTTTAAAAGAATCGTGACTAATTTTCAGATTGTCATATTTTT
CTGTAGTTACTGTTATTTGATAATTGTGAAATGTGCTAATTATTAAAACATGGATGATTGTAATAGGGCAAAATTGTCCA
GCCTTGGCCTTGCTATGGTGCATTAGAACTTTAGTGAGATTCACTTGAAACTGTCAGCATCCCTTATATAACATCAATGC
TTCCCATTCAGACAATGATTGCTGACTGGTTGCAGTGAACCTAACTATAACAATATCTATTGATTATTATTTATGTACTA
GTGAAAGTAGGCTATGTTTAGGCAACTTTGATTCTTAAAATTGGTTCTAAGATAGGCTACGTACCATGAGACTTAATTGA
AAAAAATCATATAAGAGAATATTCAAGTTGGCACTCAAGGTGTCTTCAATAACATTATTGTCTTAAATAATGATTACCCC
TCAAGTATCACATATTATAAAATAATTATAAATATAATTTAAAATGTTGAAATTATATTTTTATTTCTAATCTTTTTGTC
TCACTAAAATATAATATTTTCAATTTATTTTTATAGGGAACAACCAAATATTGTACACGAATAATTATATGTAAATTTAA
AAAGTGGCTTCTATCATTGATTCAAAGTTTTAAATTAAAAAAATATATAAATAGACATTTATCTATTGGTCGCTATTAAA
AATTAATATGTAGTAAATGCATAATATTGAATGCGTATCCCATCATTTAACTATAAATACTTCACATATTTTAGGATTGA
AGATATCCTTTTATTTTTTATAGAATAATTATTCTTTTTTGAAATTTTGTCGATAATATTCTTCTTCCTTATCTGTTCAA
TCTCAAACATGAGTTTCATTAAATTTTCATAAACATTCAACATTGAATGTTAGATAATTTTCAATTAAAATTTTATGATA
ATTATTTTAATAATAGATTTAAGGGGAAACAGTTTTACATCTTCATAAAATTTTTCTCTCAACTTACAAAAATTCGAAAT
TCACTTTGTTTTAATTAGTATCCAATAAAAATTGGGATTTTAAGAAAATAAAAACTTATGCGTAATCGTATTCAATATTC
GGCCTCAAATATAACTCATTAAAATTTATAATCTATTAGAAACCAGACAGGTCATAATCCTTCAGATAATCTCACTGGAC
GCTAAAAGTAATGCTAATGGTAGGCCTATTCAATATTAGGATTTTTTTAATGAGCTTGTGAAGAATGATCCAGTTTGAAA
ATTCATGGTAATTAAGGTAGGATTTGCAAATTTTTCATTCGCATAAATTGAGATGGTTTGATATCTATTATATCTTGAGA
TATATTAAGACAAGATTTATTAAACGATAATAAATTATGGGACTTGATTCATTCAAAATGAATCAGTATCCAAGGCTTGT
AGTCAATTCATTAATAAGACCTAATATTCGAATTTAGCACTATTGTGGATGATTTAATTGTTATCATTGATAATTATTAG
TTGAAGTCAATTAATGTTAGCAATTTTTCTTGTTGTGATATATTTTGTACATTACTAGGGTTTTTAAACTATTCAAATTC
AATTTTTGTATATTTTGTCATACATATCACTCATTCTAAAT
>PB.709.1|NW_019105591.1:188974-256603(+)|c964/f2p10/1395
CCACGTCTGTCCTACGACATAAGCCGTACTAAAGTATTGATCATAATTGTGTTAATCTGGCTCCATGCCAGCTTTAGGCT
TTTTAGTATTTGGCTCTGGAACCTTTTGTTCCAGTAGCATTTTAGTTTTTTCCGCCTCAGTAGTTGCTTTAATTAAGGAG
AGAGAGAGAGTATCAAATTGTCACCTCACAATGGAGATTTTCCTCCTATAACCGCTACTAAAGCGGTGTAAGTACGGGAA
CATCAAGTATGGGATCAACGTACGAATCCATCATTTCATGGGTTCATGAACGTGTGTCTTTAAGCCGCTGAGACGCCTCT
GAATCGATGGCCGTCCTAGCTTGGGGTATGCTGTCTCCTGTCCATCTGGACGTGTAGAGCTCGATCACCGAGCCTAGATT
CAATTTGAAGAAACAGCTATGAGGTAACAACTTTTTTCCAAATTAAACGAACGTCCCAGGAACTCCGGATGTGACAAAAT
GGGTTTTAGTGACGACAGACTTTCAATCAATTAAAACGTGCGGAATTAGACTTTTGTTAAATCATAATTTTGAGATATTA
TTGGGGATAGATAGATTATTAATTTTATTAATTTGGTTTGAGTAATAGATTTTCGGTTGTATCTTTACATTGAAATGTGA
GGCCATATTTTCTCTGTAAGGATCCAGCTGGGAATTTCAGTTTTCTTTAAATTTATAAATAATTATAATCTTCTAAACTA
CTAAAAGTTGAATGAGTACATGAATTTTTAAATGTCCCTTATTGATTAAATTAATGTTTTAAAATAATTCTCATCTTAAA
GTTGTAAAGGATCAAATGAAGTTTCAAGGACCCTAACCTTTCCTAAATTTGTTTTGATGACATATATTTTTGAATAGTTT
TTTTCAAGGTAGTATTCCATGATGTGATACTTGAGGAATGTTTGTCTTTGCAGCTTTCATGATATAAAGATACAGAATAG
TTATTATTGGGGATCATTAATATTTGATAATGTTTTGATAGTGTTTTACAGTTTCCAAGTGTGTTCTAAATTTAATGTTC
TAAGAATTTTATGAATTTTATGTGGATCTTTTCTTAAAATATTACTTGTCATTTATGATTAACTTCTGAGACATATCTAT
GATAATTTTCAATAATTGCTCTTTTGAAATTAGAGTCCTTTAAGCTTCTTATGATTCAATCTAAAACGTTTTAAAATGTA
GAGCATACAGAGTAGGTTATTACCGAATTAAGTATATCAGAGATAACTTTCTAAATTTAGTAATTTTATTTTCGGTTTTC
ATGATTCTTCTTCTGTTTTATTGTGTTTTATTGATTTCTTTGTTTTATTAACTTCTTTGTTTTATTAATTGTTGAATTCA
CTGTAAGAGGTGACAATATAATTGATACCTTCTCT
>PB.753.2|NW_019105596.1:405003-409797(-)|c149522/f1p2/4758
GAACAACTGAAAGTCCAATCTTCTACATCTATAGCATACATCTCTATTGACTAACAAAATTCATATTGACTGACATATTT
CCATATTGATTGACATATTGACTATAAACAATATCTTCTTCCACTAGAAATAGGCTACTACCGAATCATCCAGTCTTCTA
AAGAATAAAGGCCTACAATACTTCATTTTGACTGACAAATTGTCACATTATTAATAAATCGACTAAAAGTAACTTACTGA
ACCGACAAAACACTGCGCTTCTATATTAACTGACAAATTTTTATATTGACTGACATATTGACTATTACTACCAACCACGA
CTTTCACCAACACTTATCCACCAGACTTCTAAAGCATTCACTTCATACTGACTTGACAAATTTCCAGATTGACTTTCATA
TTTACTGATGATATATTGACTCATGGTTCTGACTTCAATTGAATGACTGAAGACTTATAAAATAGTCATTTTCAGGTAAC
CGGTAACAATTTTAGCACTTTTCGATGACATTAAAAATTGGCAACGAAAAATCTTATAAATGCACCAATACTTGATTGGC
CCTTACAGGCCTCGATGATAACTCTCTTTTACTCTAAATCACAAAATGTATATGAAGCAGTAGAACCTATATATTTGAAC
ATATTATATAATACTTGGAAAAGTGAAGTATGATGTTAAACGGGGTTAAGGATAGGTTGACTCTATTTTCTATAATGACT
GCCTAGACAAACTGACAAGACATGAGAAGTACAAATTTGACTCACGTCACTCACAAGACATTAGACATAGGTGATAGGAT
AGACTTGTACAATATACTTGACTTTGACTTGACTTACTATAACTTTCAAAACTATATATTATCCTATTCTTTCAAAATAT
CTCCTGGAATCTTTTTCGATAGATTCGCTACAAAAAACTTTATTTGAAAATTTTTCACAAAGTATAAGAATTACTAATAT
AATGAGTTAATTTTTCAATGAAAAGTGCGAAATCGCCTCTATGTTGGCTGTTTGAAAGTTTAAGTTATCAAATTTCTTAG
ATTTTCATTAACTTTTTAGATTATAAATAATTGAGAGTAGATCTAATAATATATAAATAATAAAGTATATCCACATAACT
AACATTGAGTGAATAAATGAATGTTTCATATAAACATATAAAATCGTAATTTATGAGATGCCAAAGATTAGTTTAGAGGG
AATGGATGTTATAAATGACATAATGATTTAGAGACTATTTTAAAACTACTTGAAACCAACTTGGCATAATTAATATTTAA
ATCCCCAAAACGAAAAATTACATGTTTGACTGACAACACCTCTACAGTAGCTACCACACGATGACTCACAGACGAATAAA
ACATTGGAATTGTGACTACTTTCACTAAACTATACTAAATATATGACAGACGTTTTACAACTCAATGACGATAACGACAT
TCGATGAAAATTAAAACTTAATGGGACATAAAATATAACTAAAGACTTACTATGAAAAATGATGATCAAGATGATTAATT
CTAGAAGTGAATGGCTTTTTATTTTCTTAGATATTCCTTACGAAAGAAAGGTGGTGAAATATGTACCTAGAGAACAAGGT
GAGTGAATGGGAAGAGTGACGCATCTGTTTTAAGGAGAGAGACTTTAGAAACTCTCACATCGAGAAATTGAGAAAGGAAA
CTTATTACAGAATTCAAGTCTTCTTATGGAAAACACATTAGTACAGCTCCCACATACGGGTCTTCAAAAAATAAAATAGA
AACGAATAATAGGCCCTGTATACCATTACAATATTGCGATTCTGAGCACATTTTTGATCTCATCAAAAGGTGGAATGCAG
CTATAAAAAACTTCATTTCTTCACATTTTATATTTCATTCATGACTTCTTAGAAAGTTCTCAGTTTGGTTAAATTATCGT
AATGTATGAATGGGTGATCAATTTGTGTAATAATTTTCTTATATTTAGAGACCCTTTTCAGTGTTATTTGAGATTTACAT
TTATAAATATTATTAAATAAATTGATAATTAGTTTGTATCATATATTTTAAGGATATCTCACTTTTCTTGATTGTATGAT
TTACGCAGATGTGTTGAAGGAAAAATGTAAAATAATAAGTTTGTCACTTGTTAAATATCTATATTCACTTAGATTAAGAA
AAGTTCGTTTTTAAAAATTATCTTATCACTATTCATGTTGTAAATTACTCTTAGGATGAAAGTAGCACCATTACATTTAT
ATTGTTGATTAGAATATGGATTTTTAATGTTAAGCAATTTATTTTGTTTATAACTTTGTTGTAATGAGTTCAGAAAATTT
CTCTATCAAATGGACATACCGTAATGAAAATGACGACTGTGAGACTTGATTCCTGCATTTGTTATTATTCCTAGGCACTA
GAACCATGGGAATTTCATAATATGCTATTATTGTTTCATACAAAATTTTAACGTTGACTGACCACTTTTAAAAGAGAATA
AAATATTGACTAAAATCACCGTAGGTACCGGTACTGAGATTTCAATGTACAGAACATTTTGACAACAATGTTACACATTT
TTATTGGAAGATTTATGTTTTCACTCAAGTTAATTTTATCTGAATTCATTTTCAGGCAGATTGATCAACTTTAATCATTT
TGTTCATTCAAATTGAATCGACTATACTATTGTTAGGTACTGACTTTTTACCCGACTTGTTTACTTATGAATACTACCGT
ACGGTATTGGTTTGCTTGTTTACTGACTACGTACTTGAATTTTTACCAACTACTGTTGACTACCTTTAACTTGTTGGATA
TTGAAAATTGTTTACTGACTAATGACTATATTGTTTTACTTGACTGACTTACTCTGACTGACTTGTTTACTTGACTCTAC
TGACTTATTTACTTGACTTTACTGACTTATTTACTTGAATTGTTTACTGAGTATAACTTGACAGCATTCAAATTTCTATT
ATTTTTGAAAATGCATGACAGCATATTGTAAAATTTTTATTTATTTATTTTTATTTAATAAAAATATCGTTGTTTTCTAA
ATGACTACTACGGACGTTAATTTTCAACTACCTGGACTCTCATTATTATCACATCTACAAAATAACTTTAACCTATAGGC
TATACCTACTTTCACCTACCTACCTACCTACTGACTGACTATTTTCTAATTCTTGACAATATAGACTGTATTATTTATAT
TTTTAGTAGATACCGCACATCAAACGACATATAAAAGACATTTACTTTGACATTGATCTTAGGTTTCACCTCTTCACTGT
GGATATGAGAGACTATCGGAAATAGATACATATATTTCGGACTACTCTATATAGAGTCTATAGATATATAAATAAAATAA
TAGTCTATTCTGTAATGACTCAAGGAAAACCTACTGAACGGCTAATCCTAAAAAAACTACTATCTACAATAAGGTACCGT
ACCCACCTAGCCTGGGTATAATTATATTGTCTTTATTCCTCTAGAAATGAGCTAAAGATGGAAAACAAAGAGTTCATATC
AACAATAGTTGACTAACAAGCTTTCATTCTTCCTTGATCTTATTTGTAGTAAACTGGTAAAAGAGAAAATTATTATTATT
GAGGAGAAATATAATAATATGATTTATTTAACAAAATAGGTACCGTAGCATTGATATAAATATAAATATAGTCAAATTTT
CCAACCCTAACGGAATTTCAACACGAGCCGTGATAGGCTCTTTTAGAGCCTATAATGCTATTGGAAAAATTTCTTAAGAG
GTAAAAACCTGATATACTGGTGTATATCGTATATATAAAAACACCTAAACACGCTGTGGTGGTAATCTTTTATTTGCACA
AAATGTTTCTATTTCATAATGGAGAAATTCTACAATATATCTGAATACAGTGTTCGATTTTCTCTTAGGTTTTCTATGTA
GTATCGGTCAATTTTTCATATTGTTTTAAAAACAGTTACGAGTAGGTATGAGCTTCCCTATCCAATCCATTGGTTTGTAA
ATCATAATCAAGACATAGGCCCACTCAAATTTCCTTTTAGAATAAATTAGAAAATGTGTTTATACTTGCCCGCTCATCTC
GTTAATGTGAGTAGAGGAAAAATGTATTGTTCACATCACTCTTGAAACTAAAAAAAACACTCAACTTTAGGTATCTGCTG
CACCTGAGTTGTATTCCATGTGCCTATTCCTCCTTGTTCTGAAATTCCAGTTGAATCTACATTTCCGGAGTTGATTCATC
TTGGTTGATAACAATAAGAGTATTTACAATACATTATGGCAGGCCTACTGTATCTTTTTCACATCATTTCGAGTATACTA
TTTTTCATGAAAGTTTTCAAATTGACGATGTCAGAAATGTCCAAAATAGAACCAACATTAACATAATGGCTCCATATTCT
AAGATTAGTATAGACCATACCAAACATTTTATTTTATGTTTATTATAAATAATATTGAATCAAGAATAATAATATATTAA
AATGCAATTATTCTTGTGACAAAATGGAGAAACAAGAAATCTCAAGCCTTGAAACATTACCATACGCTACAAAATCATTC
TTTTATTTGCTAGCAGCTCTTTTTTCCATTAATTTTTTGTAATTCTTGTCATTCAATAGAAACAGATAATAATCAACGTT
TAAAATATAATTTCATAAAAAATCAATAAATACCTATATTCCTCATTTGTTGTGATAATTGAACAATTACCCAATTTTTG
TGTTCTCATGCAATGTATAATGTAAATATACCTTAATTTAGATAAATAGGTTTATAATTCAATATATTTGAATAAAAGTT
TTCTATTT
>PB.753.4|NW_019105596.1:406762-411408(-)|c145226/f1p2/4451
TCTGACTGACTGACTGACTGACTAACTACACTCACTCATAGATTGACCAATCACTTAACATCATAACTCTGACGACTCTG
ACCATGACGTTATTTGACAATTTGACAATATAGTATGACTGACTCATCACTCAACAGTCGTTGTTTGACAATATTACTCG
TGAAAATAATACTATACGACTGACTAGACTAAAACAATACACAACTCACAAGTTAATGTAGGTATCATAGTGATTATTTT
GAAGACGTGGATATTGTATAATATTAGCTTGTAGAAGAAGTTATAATATTCCTGTAATGTGCAGTAGTGAATAGTTTAAT
ATGTAATTTTAAATTTCTTATTGAATTATATAGTAAATATAATTCTAATGTGTATTAGACTTATAATAATTAAATTATAT
TTAAAGCTTTTCAAGTGGCAGCTCACTCATAGGATTGTATTCTTTTGGATATTTATAATTAATTTGAGTATCCAATTTTA
TTAGGATATAATATAACAATAATTCATCATTATTTTAATTGATATGATACTCATTTGCCAAATGATTTCTATGGAGATTT
AAAAGTTTTGAATGCTTTCTTATTTGCTTCTAAAATTTGATTTATTCTCATTTTTTAATAATGCTTCATTCAATAAACTA
TTAAGAGACTAAACTTCCACTGAATGACAGACTGACTTTCACTGGCAACTACCCTAAACGACAGTAAACGTGACAGTAAA
AATGACAACTCACAGAACTTTATGCCAGGTATTTCAACTTGGAACTTTACAACAATGCAAGACAAGACAAAATCTCGAGA
CTTTAACATTTTTGCGTTCATACTTTTAGTCCTGCAAATTTCTGATTCCAAACATCACAGATGAAAATATTGCATTTTGT
GGATATTGAATTAAAGCAATGACATTTGACAGTAATAAGAGGAAATAATAATAACCAACTAGACTGACTGCAAACTGACT
AGAAGACTACCTATTTTCAACTGAAAAATAAATGACAGCTTGATTCTCAACAAATTAACGTTTTCGATTTGACAAACGAT
TTGCAGACGAACTTGCTTGACTTTTACTAAACATGCGACCATTTATTGTTTAAGACTATTCTAAAATTGCTTAATACGAC
AGAATTACTGGATGAGAGGTTTGAAAATTAGCCTAAATGATTGAAAAATGATACTTGAAACTTGTATAATGACTTGAAAA
GTGATGGTTGAATGACGACATTGATATTGACAATTGACTTTTAACTTTCATATTGACAACGGACAACACATTTCAGATTG
ACAACTATTTACTGAACATTTATTGAAATGTTCATCCAATACCATACGAACTATACTCCCATACTGAAAAAGGACCTGTT
CTAGGGCATAAACTCATATTGATTGACAAATCTTCATACTGACTTACAACTGTAACAACTGAAATTCCAATCTTCTACAT
CTATAACATACATCTCTATTGACTAACAAAATTCATATTGACTGACATATTTTCATATTGATTGACATATTGACTATAAA
CAATATCTTCTTCCACTAGAAATAGGCTACTACCGAATCATCCAGTCTTCTAAAGAATAAAGGCCTACAATACTTCATTT
TGACTGACAAATTGTCACATTACTAATAAATCGACTAAAAGTAACTTACTGAACCGACAAAACACTGCGCTTCTATATTG
ACTGACAAATTTTTATATTGACTGACATATTGACTATTACTACCAACCACGACTTTCACCAACACTTATCCACCAGACTT
CTAAAGCATTCACTTCATACTGACTTGACAAATTTCCAGATTGACTTTCATATTTACTGATGATATATTGACTCATGGTT
CTGACTTCAATTGAATGACTGAAGACTTATAAAATAGTCATTTTCAGGTAACCGGTAACAATTTTAGCACTTTTCGATGA
CATTACAAATAATTGGCAACGAAAAATCTAATAATACTTGATTGACACTCATAGACATTGACGATAACTCTCTTTTACTC
TAAATCACTATACGAAGCAGTTCTTAGAGCCTATATAAATTTGAAAATATTATAATACTTAGAAAATTTTAGTATGATAT
TGAAGTGGTTAAGGATAGGTCTACTCTATTTTCTATAATGACTGCCTAGACAAACTGACAAGACATGAAAAGTACAAATT
TGACACATCACTCACAAGACATTAGACATAGGTGATAGGATAGACTTGTACAATTATGACTTTGACTTGACTTACTATAA
CTTTCAAAACTATATATTATCCTATTCTTTCAAAATATCTCCTGGAATCTTTTTCGAGAGATTCGCTTACAAAAACTTTA
TTTGAAAAATCTTTTCAAGAAGTATAAGATATTACTAATATATTGAGTTAATTTTTCAATGAAAAGTGCGAAATCGCCTC
TATGTTGGCTGTTTGAAAGTTTAAGCTATCAGATTCCTTAGATTTTCATTAACTTTTTAGATTATAAATTGAGAGTAGAT
CTAATAATATATAAAATAAATAAAGTATAATTTACATAACTAACATTGAGTGAATAAATGAATGTTTCATATAAACATAT
AAAATCGTAATTTATGAGATGCCAAAGATTAGTTTAGAGGGAATGGATGTTATAAATGACATAATGATTTAGAGACTATT
TTAAAACTACTTGAAACCAGCTTGACAACTGAATAATTAATATTTAAATTCCCAAAACGACAAATTACATGTTTGACTGA
CAATACCTCTACCACACGATGACTCACAGACGAATAAAACATTGGAATTGTGACTACTTTCACTAGACTATACTAAATAT
ATGACAGACGTTTTACAACTCAATGACGATAACGACATTCGATGAAAATTAAAACTTAATGGGACATAAAACATAACTAA
AGACTTACTATGAAAAGTGATGATCAAGATGATTAATTCTAGAAGTGAATGGCTTTTTTATTTTCATAGATATTCCTTAC
GAAAGAAAGGTGGTGAAATATGTACCTAGAGAACAAGGTGAGTGAATGGGAAGAGTGACGCATCTGTTTTAAAGAGAGAG
ACTTTAGAAACTCTAACATAGAGAAATTGAGAAAGATAACTTATTACAGAATTCAAGTCTTCTTATGGAAAACACATTAG
TACAGCTCCCACATATGGGTCTTCAAAAAATAAAATAAAAACGAAGAATAGGCCCTATACCATTACAGTGCGATTCTGAG
CACATTTTTGATCTCATCAAAAGGTGGAATGCAGCTATAATAAACTACATTTTCTTCACATTTTATATTTCATTCATGAC
TTCTTAGAAAGTTCTCAGTTTGGTTAAATTATCGTAATGTATGAATGGGTGATCAATTTGTGTAATAATTTTCTTATATT
TAGAGACCCTTTTCAGTGTTATTTGAGATTTACATTTATAAATATTATTAAATAAATTGATAATTAGTTTGTATCATATA
TTTTAAGGATATCTCACTTTTCTTGATTGTATGATTTACGCAGATGTGTTGAAGGAAAAATGTAAAATAATAAGTTTGTC
ACTTGTTAAATATCTATATTCACTTAGATTAAGAAAATTGTTTTAAAAATTCTCTTATCACTATTCATGTTGTAAATTAC
TCTTAGGATGAAAGTAGCACCATTACATTTATATTGTTGATTAGAATACGGATTTTTAATGTTAAGCAATTTATTTTGTT
TATAAAGTTGTTGTAATGAGTTCAGAAAATTTCTCTATCAAATGGACATAATGAAAATGACGACTGTGAGACTTGATTCC
TGCATTTGTTATTATTCCTAGGCACTAGAACCATGGGAATTTCATAATATGCTATTATTGTTTCATACAAAATTTTAACG
TTGACTGACCACTTTTAAAAGATAATAAAATATTGACTAAAATCACCGTAGGTACTGAGATTTCAATGTACAGAACATTT
TGACAAAAATGTTACACATTTTTATTGGAAGATTTATGTTTTCACTCAAGTTAATCCTATCTGAATTCATTTTCAGGCAG
ATTGACCAACTTTAATCATTTTGTTCATTCAAATTGAATCGACTATACTATTGTTAGGTACTGACTTTTTACCCGACTTG
TTTACTGATGAATACTACCGTACGGTATTGGTTTGCTTGTTTACTGACTACCTACTTGAATTTTTACCAACTACTGTTGA
CTACCTTTAACTTGTTGAATATTGAAAATTGTTTACTGACTAATGACTATATTATTGTTTTACTTGACTGACTTACTCTG
ACTGACTTGTTTACTTGACACTATACTGAATTATTTACTACTTGACTTTACTGACTTATTTACTTGAATTGTTTACTGAG
TATAACTTGACAGCATTCAAATTTCTATTATTTTTGAAAATGCATGACAGCATATTGTAAAATTTTTATTTATTTATTTT
ATTTAATAAAAATATCGTTGTTTTC
>PB.942.1|NW_019105615.1:551277-598473(-)|c120652/f1p0/452
AGTCGAATTGCGCCCCCAGTCAGGGAAGTATCGCGTTGTGACGTTCGCTCGGTGAGAAATTGAGAAACTCGGCCGGAGCT
ATCAGAGGTGGAGTGGCGGGGCCACGTTTCCTTCCTTCCTCCAGCTGAGAAACTATTTCTGGTTGCAGAGTCCCGCCCGG
CTCCAACAAAAACAATTTCCATCGTCCTAACCTCGTAACATCCCATTCGGTTCTACACGACCGTTCTCCTTAAATAGATT
GCTAACATTTGACACCTGATCCATCAGAGAGGTGAGTGAAATTTTTATGCTCAAGTTATTCACAATAAAATTCAGAAATC
AATATCCTGTATAAGAATGAAAAATCAAAAGTACCTTTTTTGGAAATAGATTCCTATTTTCCACAACTTTTCTGAACTTT
AAAGACATTTTAAAACTCATCAAATTTATCAAATGTTTCAACAAATTTAAAGC
>PB.1198.1|NW_019105638.1:371434-380230(-)|c42071/f1p2/1656
TCTTTGTTTAGTTTATGTTCTACCTTTCACAACGGAATATTCTGGAATTTTCTGTATTATATTATTATTATTAGCCCTAA
GCATATAATGTGCTAATTTATAATTAGGATACTTTAATATAACTTTTTTCTTTCATATTCTTATCAAATGAAATTTCATT
AAAGGTGGAATACTTTGACTTCTATAGGAGGCAATGTTTTGTGATGGGCTGCTCACAAGGAGGATGAGTCGAAGAAAGAA
CTTGATAAAGATTGTACTACGCAATAAAAAGGTGGCAAAATAGCATAGATAGATCTAGCAAGGCTTTGGTTGATGGCATC
ACTTCCCCAAAGTATTCAGCATACCAGGTAAGGATGCCACAGTGGATCCAGTCCAGTCCAGATTCAGTCATGCTACTTCG
ATGGTCCAGCTTGAAACAACTCAATGCCAATGACACAACCACATCAAGGAACAGACATGGACAACTGCGACTGGCCAACC
CATGAATTGGATCAAGATCAAGACACCTTTGAAGAAATGTATCGCATTCAGGACTCAACATTACATGAATGATCAAGGTT
GATATTTAAATCACAATCATTCAAAACATCCAATGAAAATGATAGTGCTCAAGCCAGAGGTACTAGTTGGAGAAGAGGAA
AAACCAGAACAATATGGAGAAACATTAACAGTAAAATTAGAAGTGGAAAGGAAGGAGATTCAGCAAGAAAATAGCACGGG
TATGCTGATTGAAACAAACCATTCAATTGCATCAGATAGACTGTGACTCTGAAATAGTGGAGAAGTTGAAAATGAATAAA
GTATGGAGCAAGAAGAGTCATTTGTAACAAATCATTCAGAAACATTGTTGCAAATACCAGAGATAAGGGCAGATCTACTG
ACTTCTCTCTGAAATTATGCAACTATTCATCTGAAACTAAAAATTGTGGAGGAGAGTTGATGTATTCAGAAATTTGTGTT
GGTGAACAAATAAGTGCAAGTTCTTCTGAAGATGCTAATCAGCTAGCAATGAGTTGGATTTAGTGATTAAAAATGTACAA
GATTATGGAGAAATGTCCTTAATCTGTAAATTTTGTGACAATCCCTACAAATCTTCTCCCCAGCTCAGAAAACATTTGAA
AACACATACCGGAGAAAGAGCTTACAACTGTGATTTCTGTGACTGAAAAGCAACACAAATCGAATCTCATCGCTCATTTA
AAGACACACACTCTCAGGAGAAATATCCTATAGCTGTGATTTCTGTGCCTACCTTTAAAGACACACACGCAGTAGAGATA
TACTACAGTTGTGATTTCTGTGGTTACAAAGCAACACATAAATCTAATCTCATCGCTTACTTAAAGACACACACAAGAGA
AATATCCTTTAGCTGTGATATCTTTGACTACAAAGCAACGTATAAATCGAATTTTATCACCCATTCAAAGATAATCACAG
GAAAAAGACTCTACAACTGTGATTTCTGTGACTACAAATAAACAAAGAAATCAAGTCTCATCGCTCATTCAATGACACAC
AATGGTGAAAGACTCTACAGCTGTGAATTCTGTGACTACAAAGCAACAAATAAATCAAATATTATCAGTCAGTATGAATG
AATCTTATCAGTACTCTTATTGTATGAATGATTAAGAATAAATATGTTTGATTTAAGATAG
>PB.1228.1|NW_019105641.1:568661-570103(-)|c37671/f1p0/1445
ACAAAATTTTCGCCATTTTAGCCGCCATATCGAATTGCATTTGAAGAAACGTATAGAAATTTATAAATTTGGGTACCTTG
ATTTCTTTCGGAAAGCAATACTTTCCTTACCTATGTTAATAGGGCAAGGAAAGTAAAACAACAACTAGGACTATCAGCTT
GAGATAACATTGAAAATTGGAGCATAAATGCTCTATACTATGGGATATATTTTTGTGCTATCTCTTGTCTATGCCAATAC
TTACTTAGAAAGTAATATAATATTCTAATATACAAGATAATATTCTAATGTACCATGAGTAAGATACAAGCTTTTGGTAT
AAGAATGTCACATGTGTTTGTCACAAGAAATTATGCATTAGTAAGAAGATTTTCTTGCAAGCATAAAATGTTTTGTTTCT
TTAGAAACAATAGTCAGCTTGAAGCAAATTACGAAAATAAACAAGATTCGTTTACAGAATAAGGGTAATGTGCAAAATTT
CAAGTCATTATTATCATTGGGAGGGCTCAAAATTTACTTGAAGTCAGAATACAATATTTAAAGCCAATGTGTTAATATTA
TCAACGAATATAATATACAAAAATTGGATGAGTCATATAATATACTAATATAATAACTTATTATTAAGTTACTCAAAATA
ATATTGTCTTAAGAAAATCTTGTTTTAAAGTATAGAACAATCCTACCTGTTATTATTTTTGTAGGATTGCTTAACTTAAT
CGGTTACTTATTAAATTACCATTTTATCCAAGACAAAATTAGTTAATTAGTTAGATTGACTTAGTTCCAGTTGCACAAAA
GCTTGTTAAATTCTAATCATGATTAAATGCGACAAGAACCAATCAGGGAACACTATTTCTGGAAATAAGGCTTCTCTGAT
TGGCTCTCGAAGCATTTAATCATGGTTAAAATTTAACAGGCTTTTGTGCAATCGAGTCTGAATCTTTGTTACTTACATTT
TACTTACAATTTTAATTATGATTGAATGCGACGAGAACTAATCAAGGAAGTCTTTTCTAGAAATAAGGCTTCTCTGATTG
GCTCTCGAGGCATTTAATCATGGTTAAAATTTAACAGGCTTTTGTGCAATCGAGCCTGAATCTTTGTTACTTACATAAAT
ACCTGAGTAGATCTTATTTTTGTTTGAATGTTTTGACATATATTTTTGTTTTATTATTTTTATAAACTTGAAAAAAAAAT
TAAATGTTTACCGTACTGCACATACTATTCAAAGCATTACCAAATTAAACCGTAAGCTTGAGTACGATGTTTGCTTCCGG
GTTTGAATTGTTTTCTACAACAGGGATATTATTTTAATATAATAAGATATTATCTTATAGAATATTTTCGTAGTCTTCAA
CTAGACAAGTTGTAGGTGTTATATCAAATTTGTTATTGAAATAATTATATATTGTGCATAAAACTTGAATAAACGCATCT
GTTGTT
>PB.1493.1|NW_019105672.1:762300-767176(+)|c16279/f3p3/417
ATAAACTTGAATTGAAAGTCTTGTCTTCTGGTTCTGTCTGTGACCTCTGAAAGTAGGAGAGTCTTTTTAATTTCAACTGA
ATTTGTAAATTTAGTAATACAATGTCTTTAAGATTAGGAAAAGACACGTAGAACTAGCCAAATATTGGCTACCATCAGCG
GGCACTTTTGGAGCATCTGCTTTCCTCACTCTAATATACTTCACTGACTGGAAAGTAACCAACCAATACATCCCATTCTA
CAACACCAAGTTCAAGGATTGAATTTTATATATATTACCACACTTCTCAGCATAAACTAGATTACTGCGCGTCTGTCCTA
TTCAACATTCTGTATCCTGTTAACTATATTATACTGTCGAATAATTTCTGTAATTAAGTGTTCAAACTATCAATGAAGTA
GAATAAATTTGTTCCAT
>PB.1543.3|NW_019105678.1:534825-581860(-)|c149078/f1p1/4678
AGCTACCACTCGACTCTAACTGTGGAGAACATCATTGTATAGCGGAATTGTAATGCAACTATTGCATTGAAAAAGTGAAT
GGAATAATCTTGAATGTTGACTTGACCCAAGGTATCACCGGTTGTTAGATCGCTTATTTAAAATTCGGCCTATGGCTTGC
CAGGAGCAAGTTAGACCCCAGTTATCATAATGAAGTCTCAAATATACATAACATTCGTATTTTGAAATCAATTAGTAATG
ACCGTTATGATGAAAATATGAACAACGATATAATTAATATTTTGTAATTAGATTATTAAATTAAAAAACTATCCGTTGTT
TGTTGATAAAAGGAAGTAGCTTGTGACTGTCCCCTACCAAGAAGAATATTACTGGAATAATCAAAGACTATGGAAATCAA
TTGTAGTTAACTTCAATGTCAAATTTAGAACGTAGAGTAATGAGTCAATTTGACATTGGTGGCTGTGTAATAATACGATA
TAGCAATCAAAAATATACTACCTAAATAAATATGTGATATAGACTGTTGTTTTGCCATAAACTTCAAATGATACAGAAAA
ATGATTGGTTGAATATTTGTCATCAGTAAATTGCTCAAAATCAAGCATTTATAAATTAGAATGACTCTCATAGTCATGGA
CACACTATTATGTGTCATAAATTGAGCCAATACAGTACCTAATAATTTAAGAAGAAATTTTACTTCTATTGACAATATTA
TTGGAAACTAAATTTTACAGTACTGTCTTTTTATCAAACATATTCTATTGAACATCTTTGTCAAATAGAATTCATTCGCA
GAAAAATCTGTAAACGCCAAACATTTTTCTCTGAATTTTGAATTGGAGTTTGAACTTTATATTTACTGCCAATTATTGAA
TAAACAAGACAAATAAATTTTCCCTGTTCGATAAAGAAAGTACATACAATTTAATTAGATATGTACTTAGATTTTAATTG
ATGATGAAAATAATACTCTCAAATTGTCTTCGGAATCTAGTTGATTTCACTGAAATCCTTGAATAGACATTCACACATTC
ATACGGTATTCTACAAAATAATAATGTTCTAATCATATTGTAAATCTTGATGTGAAATCATCAAACATTGTATTGGAAGA
CTTTTCAAGTTTAATGGAACAATTCCATAGTATTAACTTTAGTCTGCTAAATTATCAATAGAACTAACTGAATTTCATTA
TTTCCTTCGAAGAAATAGTTTGTTAGTTTCTGGGTTCACATCTTTAAGAATTTGAATTGAATTCTCCAATTTACAAAGCA
TCTAGTTGTTATAAATTTCTTAAAAAGATTTCATTAATAATAATAATACCCAGTAAAACAATTTGATCTGACAATTTCAA
ATTAGAAATAATGTTTGAAGCAAACAGTAATAATCTTGACTTGACTGCACAAACTTTAATTCTTTTCAAAGTCTGATCGC
ACATTCAACTATAGTTCAATTGTATTAAGCACAATAGTTCATTTTAAGAGATTGTGAACCTCATTCATAATATGTGTTGA
GATTAGAATAGGCTACAGCTGCCGTTGTACGAATGCTATTTAAGAAATCTTTCAATGCACTGTTCTAAAATCGAATCATA
AATTCTGATTCCATTGTTCTCAATAAAAGTTTTAACAAAATCCAATTTTACTAGTAAATGTCTTATCAATTGAATGTTAT
GGTAATTTAATATCAAATTTTGTAAAAAATTGATAAAATGAGAAAAACTTGTATTGCTAGAATTTTGTATAAAACAAGTA
TAAAATCCATACAAAAAATTCTTGAGAGTTGTGATGGAAACAATATTGAGTTTTTCTCATAATTTGTCGTGTTAAATTGA
ATTTTCATGGAAACGGTCAAGATTTATGATATATTTTAATATTCGTTTTCAAAACTCTATGCTCAAAACGTTACTTGGCA
CGTACAAAATATAACTCAAAAGTATTTAATCTTTTTGATTCTGAACACAGTTTTTAAAGCTGTATTTGATGAAAATATAA
TCCAATCTGTTTCATTAGTCTGATTTTTAATAGTTGTAGCATAGCCTACGTACATCAATTATTTCAGCTCTGATATCAAA
TTCTGAATGTTTTAAAGATATAGTTGAAGAAAATACTTTTGAAAACATGAAGTTTATAATCTGTAGTTTTTCGAATTTAG
GAGTGAAATAATTTTTTTCAAATCAAACCCTACAGTCATTCTTGGGATTTTTAACACGATTGTGTTATGCAAACAGAAAT
ATGTATGTTAACTTTATTTCACTTTTCTGCAATTTCTGATTTCAGAAATAAAAGTATGAAATTTACTAGGAAAACATGTA
TATAAATTGTGAGAAATTAACTCGATTTAATAATAGTTTTTCCTCTCTGGCTTTGAAAGAATTCTGAAGTTTCCCTTTTT
ACTCCAACAATTTTAATGTAAAATAATATTTAGAAAATAAAATAGTGTTCTTTAGATGTAAATTGAAATAATGACCAATG
TAGGGAGCAAGAATATTGTATTTAATCTCCAATATTATTCGTCTAGAATAAAAAATTATTTGGTTATTCAAGGAAAATAA
TAAATAATTATTTCATTCTGTTATCTAGTTGTTGATGGAATAAAATAACATTTAGAAAAATCACCATTTATATTGTTCAA
TGCTTAGTTCGTACCGGTAGGCCCTATATTGTTTATTTGGAAAAAGTAATTTCACTTTCTTCAGAACTTGAGGTATGCTA
TTAAAGCTCAAGTCTTTTTTAGAAAATTACAAAACCGAAATAATATGTCATTTTTCATTGAATTTGTAAGAATGAATAAT
ATATCGTTCTTTACTATTTAAATTGATTCTGATTGAACTTGACATTGTTTTTCGAAATAATTATTGAAAGGTTCAAAAAA
TAAAGTTTTGAAGTTAAATAGGAATCCAGTCAAATATGATTTTAAAATGTTATAAATCATTACCAATGCCATGCAATATA
TTATTTATAAATGTTCTCCAAGCAATATATTTATCTCTGTCCTCATACCATGACCCAATTTTTCCCTTGCTTATTGGGAA
AGTCTTAGCTACTACGTTTTAGAAGCAACATACTCAAGGCCTACTTAATCAAAAAATGTTGAGATTTTAAGAAAATAGCT
TTGTGATTTTAAGTTTTCTTAATAGAAACATTTGGTATCAGAAGTTATTTCTCTTGAGCTTACTCACATGTAAACTAAAT
TTATTCTCGTTTATTGATAATTATATTTCAACAAAAGGTGCATCTTCTTGATTGAAATAGATTTTCACTACTGTGTTTGA
CTACTGTATAGTTGTTTCTGACTGTATTTTGTTGAATAAATAAATAAATATTATATTATTGAAGAAAAATGTGTTTATAC
AATAAGTAGGCTATAATAGGCTACAGTTTGTAAATTCTAATAAAATGATACATTTTGGTATTCTAATATTTAAACCGAAT
TTTATTGTTTCGTATTTCAATCTTGGATTCAAACTGTAACTTCATGCTAATTTCTTATGTCTAGATTATTAAACTTCACG
GTGATTTCATAAATGCTTTCTGTAAAAATAAGCTAATCAAATAACATTGAAAAGACCAGGTAATACTATAAATCTAGACC
TGATGTCACATTCTATTAACGTGAATAATATATAGTATTTATAGCTTTATGTTTCCTCTCGTGCCATTTTATTAAAAAAG
TTCAATGATAAGAGTTTTTATATCTTTTTATAAAATTTTTATAGCTTACATGATATTATATCAAATTGATAATGACAGGT
TTGATACCTTGATGGTTGTTCAATTAATAATCGTTTTTGTAGTATAAATAATGTGATTATTTATTTATATTTTTTTTTTT
TTGTTTTTTTTTTTTTTTTTTATTTATTATTATTATATCTATATAATAATTGAATTCTTAACTTCTTATGGGTGTAGATT
GTTTAGTTGTTTCAATAAATATATGACAATTGCTATAATCAAAGCATTGTGGCTGCCACCAATATTTCTACTCGTACGGT
AATTGTAATTTTATCATGTAAATAAAGTATGAATCAATTTATTTTATTTTATTAAATGTTCATCTTTTGCGAGTGAATGA
TTGGTTGCTAGAAGTGTAATGTACGTGGGAGTAGAAAAATACTGTAGTTTTACTGTTGAAAGTCAGTGTTCATCCATTAA
ATATATATGTAAATTATTCAAGAAAATGAACATTTGAATAGTACAAAACATTTTGATATTAACAAATTGAGAGTAGAGTT
TAATATTCAGAAGCATAATCAGCTTTATAACAATGAACCGGTGTAAATGTAGTTTAAGCTAATAAATAGGTAATGAGGTT
TAGTGAACCATTCCAGACAGTATTGATAGTTAATTCTCTATTGAAATTTCTCATGTCATTTTGTACTACTCTCAAAAGTT
GTCAGTGTATTTGTGGTTATTATAAGCTCTTTTTGCAAAAGAATAATTAATATTATTAAAATGTAACACAGCAAGCAGCT
TCGTCATTACCAAAGAGTGTTATCATATAATATTAGTGTACCGGTATTAATGTACATTTTTTAGATAGTCAAGAAATTAT
GCGATACATCTTTTATTATTACAGATTTCTATGATATTGCGAGTTAGGTGCTTATATGTAACTTGAACTGGAATTTATAA
TTCTTGTGTTTTGTAAATAATTCTCATCTTTGTAGTGAATGTATGAATATTTTCAATTTAATTTCTCAAATCTTCAGTCA
TGTTATCTCTGTATTGAAATTTGGTTTCTGTGAAGAATGCCAAATTGTAAATTATGTCAATGAAATATAATTCATC
>PB.1600.1|NW_019105686.1:680993-683742(+)|c4866/f11p1/349
ACAACACAGAATACTTTCTTGTTGAATATATTTGCTGGTAACTGCAAGCTACAATAAACACCTCTTCAAAAATGGGCAAG
GAGAGAACTTCCATTAACATCACCCTCATTGGACACATTGCTTGAATATTTTTTCATACATTGACACGGACTTCTCGATA
TATTGTTTGGCGGATGGATTTTCAACGATATGATCAATCAGATACAAAAAAAATACACTTACACCGATTCTCAAACATGT
AGCTACATTTTTACTCATATCTAAACACACACATTTACATTCTATTTTCACTCGCACATGATCACTAAAAATGTTTGGCA
ATAATTAAAGTTTCAAATTTCTAAATTAC
>PB.1699.1|NW_019105696.1:623025-625139(-)|c52122/f1p22/2001
TATTGTCAACAGTCATCATAACAATTTGAAATCAGAACTCCAAAAATTATCTCCAAACATTTAATCACAGAACGATATTG
GAAAGGAGCTATCAAAATGTAAAACTCCAAGAAGCCTTATCAAGATTTAATTTTTTAATTGGAAACTTAATTAGATATGA
TCAAATGTTTGTTTCATTTTGGATGAAATACTCAGTAGAGTTCAATGATATTACGGTTTATTTGTTCATTATAAGTATAT
AGTGTAAGTGTATTTTCCTCTTTTCCAATTCTAAAGAATATAGTCTATCTGTAATAAGCCTTTAGTATCGTTTGATGTAT
TAGTATTTAGCAGTGAATGATCCAGGAAACCTGGACCCAATTTTGTTGAATATTTTCAATCTAGGATGCAAGCATAGTAG
AGTAGGATGATAATGTAATTTTTTTAATAACAGTAGGACTTTTTATACAGTGAGTTATTGTGCAAAATTTGTGGAGCGGT
GGAGGACTTCAAGCTTGAATGCTTTTAATTACAGTCGCTATAAATAAATGCATCATATGCAATAAACTCTGAATTTGAAT
TGTCTTTTTTCTTAGTAGCCGAAAAATGTCGTGACGAAATAATTGAAAAACGGTAGACTACTCAGATTTATATTTTTATT
CTTATTAATTTGTATGTAATTACATATAGTGATTCTATATAGTATCTCTACATGTAATTAGATGGCTAAAGCTCGAACCT
GTTCCAATCCTAATTTATAGAAATGTAGCTAGTGAAGGTTGTATGTCACCTTCATATTTTTCAGTTGCACACCAATTTAT
ATTTCAAAACAAACAAGAAACTCAGATTTCAAATGTGAAAATACTTTCAATTTGTCGATCAAATAAAAGATAGCAATCAT
TTCACATTGTACTTGATAGATTTAAGGATGGATATTGTCTTAATTGAAGAATTTATGGAATAGACAGAAAAGTGGTCTTT
AATTTCAACACAATCTAAAGTTTTGCGTGATATTTTTTACAGCCCAATATTCATAGCAATAATATAAGTTAACACTTATT
TATTGAAATTGATGTTGCTTTCCATGACGAAACACTATATAATCACTTTGTTATAGTTCAGATACTGTGTTAGATACTTG
TAAAGAATTATTATTACAAAAGTAACACAGAGTCTGAACTATAACAAAATGACTTATTTATTGTAGAATAACAACCATGT
TTCGACACCTATGGTGTCATATTCAATGTGATATCACCATTGATATCAAAACATGTCTGTTATTCTACAATAATTAAGTG
ATATTTTTTACAACATCCAAGAGTGTTTTCATTAATAATATAACGTAGGCTTTGTTTTTGTTAATACTATTTAGCATATA
ACTATTCACTCTGTATTGAGTAGCCTATACACTTCAAATAAGTTATGATCATTTTGAGAAGAAAATGGATCAAATATTAC
TTATAGTATAAAATACAATTGCCAGTAATAAACTCATCATCATATTTTTTATAAGAATATTTTCCGTATGAACAAAAATA
GAAATATAGTGTCGAAAATATCTTGATGAAATCATGATTTACTACTACTTTATATCAACCAATCAAGAATCATTATTATA
AAAATATTTTGTATAACATAGAATATTTTGTATATTTTGACATAGCTTGTTGGAGTTTACAAAGTAGCCAAAAAAGTACT
GTAACCATCCTATTCTCGATTTTTTATTTTTTCATAATACAATCAATTTTTAATGTATAATATATTATATATTACATGTG
CAACTATAGAGAGGTCACGTTATAATGGTAGCATTTGATTAACACTGGTGTTGTTATCCTTGTCTATTACCTATAAAAGC
AGATAGCTTTTCGCCTTCTCTAGCTCCTCGAAGTTGCTTAAGATTATACTTTTATTTTACTACTTATTTACTTGATATTG
GGATAATGTATTTTAATCTTATCGAAGAACAGCTTTCATTTTTATATTAATGTGCCTTTTGATAACTTGGAATAATAAAT
TATT
>PB.1699.2|NW_019105696.1:623166-625147(-)|c49291/f1p22/1790
CAACCGAACTGCGAGCTGTCGCCGTAGCACGTCTTCTAAGTGTTAATTAGATATGATCAAATGTTTGTTTCATTTTGGAT
GAAATACTCAGTAGAGTTCAATGATATTACGGTTTATTTGTTCATTATAAGTATATATAGTGTAAGTGTATTTTCCTCTT
TTCCAATTCTAAAGAATATAGTCTATCTGTAATAAGCCTTTAGTATCGTTTGATGTATTAGTATTTAGCAGTGAATGATC
CAGGAAACCTGGACCCAATTTTGTTGAATATTTTCAATCTAGGATGCAAGCATAGTAGAGTAGGATGATAATGTAATTTT
TTTAATAACAGTAGGACTTTTTATACAGTGAGTTATTGTGCAAAATTTGTGGAGCGGTGGAGGACTTCAAGCTTGAATGC
TTTTAATTACAGTCGCTATAAATAAATGCATAATATGCAATAAACTCTGAATTTGAATTGTCTTTTTTTCTTAGTAGCCG
AAAAATGTCGTGACGAAATAATTGAAAAAGGGTAGACTACTCAGATTTATATTTTTATTCTTATTAATTTGTATGTAATC
ACAGATAGTGATTCTATAAATATAGTATCTCTACATGTAATTAGATGGCTAAAGCTCGAAACTGTTCCAATCCTAATTTA
TAGAAATGTAGCTAGTATAGATCACCTTCATATTTTTCAGTTGCACACCAATTTATATTTCAAAACAACCAAGAAACACA
GATTTCAAATGTGGAAATACTTTCAATTTGTCGATCAAATAAAAGATAGCAATCATTTCACATTGTACTTGATAGATTTA
AGGATGGATATTGTCTTAATTGAAGAATTTATGGAATAGACAGAAAATTGGTCTTTAATTTCAACACATTCTAAAGTTTT
GTGTGATATTTTTTACAGCCCAATATTCATAGCAATAATATAAGTTAACACTTATTTATTGAAATTGATGTTGCTTTCCA
TGACTAGAACAAAGTGAATTATTTATTGTAGAATAACAACCATGTTTCGACACCTATGGTGTCATATTCAATGTGATATC
ACCATCAAAACATGTTGTTATTCTACAATAATTAAGTGATATTTTTTACAACATCCAAGAGTGTTTTCAATAATAATATA
ACGTAGGCTTTGTTTTTGTTAATATTATTAAGCATATAACTATTCACTCTGTATTGAGTAGCCTATACACTTCAAATAAG
TTATGATCATTTTGAGAAGAAAATGGATCAAATATTACTTATAGTATAAAATACAATTGCCAGTAATAAACTCATCATCA
TATTTTTTATAAGAATATTTTCCGTATGAACAAAAATAGAAATATAGAGCGAAAATATCTTGATGAAATCATGATTTACT
ACTACTTTATATCAACCAATCAAGAATCATTATTTATAAAAATATTTTGTATATTTTGACATAGCTTGTTGGAGTTTACA
AAGTAGCCAAAAAAGTACTGTAACCATCCTATTCTCGATTTTTTATTTTTTCATAATACAATCAATTTTTAATGTATAAT
TTATTATATATTACATGTGCAACTATAGAGAGGTCAGGTTATAATGGTAGCATTTGATTAACACTGGTGTTGTTATCCTT
GTCTATTACCTATAAAAGCAGATAGCTTTTCGCCTTCTCTAGCTCCTCGAAGTTGCTAAAGATTATACTTTTATTTTACT
ACTTATTTACTTGATATTGGGATAATGTATTTTAATCTTATCGAAGAACAGCTTTCATTTTTATATTAATGTGCCTTTTG
ATAACTTGGAATAATAAATTATGATGAAAT
>PB.1699.3|NW_019105696.1:623182-625140(-)|c54461/f1p22/1755
ATCAAATGTTTGTTTCATTTTGGATGAAATACTCAGTAGAGTTCAATGATATTACGGTTTATTTGTTCATTATAAGTATA
TATAGTGTAAGTGTATTTTCCTCTTTTCCAATTCTAAAGAATATAGTCTATCTGTAATAAGCCTTTAGTATCGTTTGATG
TATTAGTATTTAGCAGTGAATGATCCAGGAAACCTGGACCCAATTTTGTTGAATATTTTCAATCTAGGATGCAAGCATAG
TAGAGTAGGATGATAATGTAATTTTTTTAATAACAGTAGGACTTTTTATACAGTGAGTTATTGTGCAAAATTTGTGGAGC
GGTGGAGGACTTCAAGCTTGAATGCTTTTAATTACAGTCGCTATAAATAAATGCATAATATGCAATAAACTCTGAATTTG
AATTGTCTTTTTTTCTTAGTAGCCGAAAAATGTCGTGACGAAATAATTGAAAAAGGGTAGACTACTCAGATTTATATTTT
TATTCTTATTAATTTGTATGTAATCACAGATAGTGATTCTATAAATATAGTATCTCTACATGTAATTAGATGGCTAAAGC
TCGAAACTGTTCCAATCCTAATTTATAGAAATGTAGCTAGTATAGATCACCTTCATATTTTTCAGTTGCACACCAATTTA
TATTTCAAAACAACCAAGAAACACAGATTTCAAATGTGGAAATACTTTCAATTTGTCGATCAAATAAAAGATAGCAATCA
TTTCACATTGTACTTGATAGATTTAAGGATGGATATTGTCTTAATTGAAGAATTTATGGAATAGACAGAAAATTGGTCTT
TAATTTCAACACATTCTAAAGTTTTGTGTGATATTTTTTACAGCCCAATATTCATAGCAATAATATAAGTTAACACTTAT
TTATTGAAATTGATGTTGCTTTCCATGACTAATCTATAACAAAGTGAATTATTTATTGTAGAATAACAACCATGTTTCGA
CACCTATGGTGTCATATTCAATGTGATATCACCATCAAAACATGTTTGTTATTCTACAATAATTAAGTGATATTTTTTAC
AACATCCAAGAGTGTTTTCAATAATAATATAACGTAGGCTTTGTTTTTGTTAATATTATTAAGCATATAACTATTCACTC
TGTATTGAGTAGCCTATACACTTCAAATAAGTTATGATCATTTTGAGAAGAAAATGGATCAAATATTACTTATAGTATAA
AATACAATTGCCAGTAATAAACTCATCATCATATTTTTTATAAGAATATTTTCCGTATGAACAAAAATAGAAATATAGTG
TCGAAAATATCTTGATGAAATCATGATTTACTACTACTTTATATCAACCAATCAAGAATCATTATTTATAAAAATATTTT
GTATAACATAGAATATTTTGTATATTTTGACATGTATAATAGCTTGTTGGAGTTTACAAAGTAGCCAAAGTACTGTAACC
ATCCTATTCTCGATTTTTTATTTTTTCATAATACAATCTATTTTTTAATGTATAATATATTATATATTACATGTGCAACT
ATAGAGAGGTCACGTTATAATGGTAGCATTTGATTAACACTGGTGTTGTTATCCTTGTCTATTATTCCGTAAAGCAGATA
GCTTTTCGCCTTCTCTAGCTCCTCGAAGTTGCTTAAGATTATACTTTTATTTTACTACTTATTTACTTGATATTGGGATA
ATGTATTTTAATCTTATCGAAGAACAGCTTTCATTTTTATATTATTGTGCCTTTTGATAACTTGAAATAATAAATTATG
>PB.1775.1|NW_019105705.1:666535-668124(-)|c38176/f1p7/1605
TTTTTTTTTGTTTTTTTTTTTTTTTTTTAGAATGTAGCTTTCACACACTTGAGTGGAGGGAGTATGTAACAATTTTGGAC
GTGATTATTTTTATCTTGTTTTTCTGTTATTTCGGTTCTAAATTCGATTGTATTATCAGCTTGTTTTTCTCAGTGAGACA
AAGATGCACTTATGGGATCGAACTGTACCCTTCGAATAATCTACTTTCTTGTTCTCTCCAGTTCTTTTTTGCTATTTTCT
TTCTCCCTTTTTCTGTCCTTGTTGGTAGCTTTGAGTTTGCATTGCTCTTTCTCTCTAGTTTCTTTGTCTAATTTTGATAA
TTCCGTTTTGCTTACGTCACTGTCTTGTTTGCTACCCCGTCTTCAACGCTCGATGATCCATTCTGTCTCTGAATTTCGTG
AGTGGAGGTTGTAAATTTAACTTTTTCCTTTGATTCCATTTTTATTTAGCTTATGCTAAATTTTTCTATTTATTACAATA
TGTAGTTGATCAGAGACAGATTTCATTCATCACAAGTTGTGATATTATTATTATTTTCTTTATTTTTTTTATTTCCTTTT
TAAATATGTAAATTTTCTTGTTTGTTATTAAAAAAAAAAAAAAAGAAAAGTAATCATGTCCGAAAATTTAATTGAGTATT
CATTCTAGCTGGCCTAAGTTATGGCAATTTATTTATATTTGTTGAAAACCTCATTCATCACATATGTATCCATAGTAATT
TCTACAATTTCCGCTGTACAGGTAAAGCATTATTTATTTATATACTTTACTTATTGTTTTATAAGTCAAGTCTGATCAGA
TTATAATTAATCCCAGCTTTCCTTAAATTTGTTTTTCAGCTCTAATTCTCGTAATTCAAAATGTTGGAAATATTTCTATG
CAAGTTTATATAATAGTAAAATTAAATTAATAAATAAATAAATATCAAATTATCTTTGTCACGCTGGTCAAATAAATAAA
TAAATAATTAAATAAAATTGTAAAGCCTTATTCAAGTTATAATTTTTCTTTTTAAAAAATCTCTTTTGGAAGCTTCACTT
CGAGTATCTTGAATTATTTATCTTTAAACTATTATTGATGAATTTATTAAAGATCTTGTGTATTGTTGATTTTGTTAAGA
AGAGCAAATTCTGTATTATTGATCTCTCCTTTAGTATTACAGTATTTATATATATTCTTTTCGTTTCTCTATTATTTAGC
GGTCATAGACTCATAGACTCGTAGACTCGTAGACTCGTAGTATCACAGGATGTCTTAGTTATGGCCATGGAAGCTGAATC
CTTGCTGACCAACTCATCACAAGGAAACCAATATTTCCAGAAAAGATCTAAATTCGCCGTAAAAAGGATACTTCAAGAAC
TTCTTGTGCAGTGAAAAATTAATAAGTGAAAAATTTGAATAAAGTGTACGGAGGCCTCCTCACTTCAATACACCAGGTAT
TTACGAAACAACCAATATTAATTTATGGAAAATTCACAGGCAACTACTTCGCAAAAATAAATGGGACAGGATAATAAATA
AATTTGTAATTACTTGATTTAAATTTTGTTTATTTTTTGGAAATTCTATTTATTTGATCTATTATGTATATTAAATTGCA
AACATG
>PB.1814.1|NW_019105711.1:271681-271961(+)|c61953/f1p0/291
ATTCTTTGTAGGTTATGTTGTAATTTTAGCGGAAAATAATGGTTATGTTTACTTATAATCAATAATTATTAGTTTGCAAG
TTATATGAATATTTTAGCTACAAAAGCCAAAGTTTCAAAATAAAATTATTTTTCAGAATCGATTTGAGCTAGACTATATA
GCTGTATGATAACATAAAATAATGATGAAGATTGATGTTATTCTTCACTGTACCAGGTTCCAGGTAAGACAAACAAATTT
GATTGAAAATACAAACTTTTAAAAATAAACAGATTCAATTTTATTAT
>PB.1833.1|NW_019105712.1:649258-656207(+)|c119952/f1p0/568
ACTCTACATTTTTCTACTTGTTTCTATATTAAACTAAATTAAGCTATTATCTTCAAAAACAGAGCAATGGGTTTCTTCCT
TGTTGATCTTGAATTGCTGATTGCTGGAACCGTTGAACCCAAAGCTTCGATGTGATATTTTATTTTATTAAAATTTCAAG
TTGAAAATTAGCTTTCATAGTTTAGTAATATACTAAAAAACATTTTGGCTTTTTATGTGGTTAACATAACAACATAGTTC
AATAAGGTCCACCTTGTATGATGTGACTATCTTATTCAATATTTCTGGTTTTGAGAAAAGCATTTGCCAATCATATCAAA
CGTTACTGAGGACAGTGGATAAAATTGATATGGTGTTTTGTTACCATGATATGGAGGGTAATGGTGGATGAGTGAGGGAT
GACACTAACAGGACAATAAGAATCGCGTTTGAGAGAACTGAAATGCATTCTAAGCTAGTATTTCATCTTAGCCAAGTATT
CAAGTTTATGAAACTACTGTCTGTAAGACAGGTATTACGATGTAAGCAAATACAGTTGTAGCAAATAATATTATATCTTT
GATAAATAAAATT
>PB.1874.1|NW_019105717.1:396957-399647(-)|c16320/f12p0/580
AGTTTTTCACTTGAGGTTATCTTTGTTGCAGTGAGTTTAAAAATATATTATTCCTTATAACAAAGCAGCAAATTCATTCA
CAGTAAAGTCTTCCTACGTACAAGAGTGACCACACTTTTATTATACAGCCAATCCAATAACACACTCAGGAGCGGCAGAC
CACTGTTCCACAAACATTCTTCGTGAAATTCAAGATTGTCAATAATGCTGGCTACGCGCTTCTCTCTTGTTGCTTGTCTG
GCAATAGCTGTGTGCCTGATTTTGTGCGAGTGCCCAACATCAAGTGCCGAGTACAGGTGCATAAATATGTGCACGGAGCA
TGGGCAGTGCACGTCTAAGGATCGCGGCACCTTCCAGGTGCACAATGGCCCTGGCAAGTGCAAGAAGGTGTGTGGCACAG
ACATCAGTTGTGTGTCGCCGTCCGTAGTGGTGTCGCGGCCACGCTGTCCCGCGGGCCAGGCGGCCGATCCTAATGGTATC
TGTCGGCCCACTAGAAACGGGTAACTTAACCACCACTTAATTTTTCCTAAATCCTTGTACTGTTAAGCATAATAAAAGTT
CAACTGTACAATAATTCATTC
>PB.1891.1|NW_019105719.1:165361-167919(-)|c49664/f1p0/1854
CAATGATGATGGCATTATAATATTTTGGTTTGTATATTTCTGGACTCGGAATTTGATTCAAAGTGAAGCAACATAACCTA
CCTTTTAGACATTGGCTTACTACTATCAAAATTCGGAAAGGGAACAGTTTTGAGCTAGGCCTGTTTGTGCTTTTCTAATC
ATGTATTTGATTTGTGCATTGGTTAATGTAAATGAATATATTATAGCCGAAGCATATCGTGACTACATAATTTTTAAAAA
GGGTGCTCAGATTTATATTCAAATTACCCCTAAAGAAAAAATACAATTTTACAAACCATATATTATTGGTGCCTCACCAA
TTTGTTCAAACCTGCAATATAATGTAATAAGCATGTTCTATTGTCATAAATTCAACCTAAATTCAATTTTTTTCGAAAAG
AAAATGTTCTAAAATAATTTTTCTTTGTATTTATAATATTATATTTACAAAGCCAGCAAACTTAGTGCTGTTTGCACACT
GAAAGCTCAAACTGAATTGAATCAGTTGTGGTTTTATCTCAAAATGAATCACATTATAGCAAATGAAACTTAGAACTGAT
TTAATCCTATTTAAAAGATTGGGCTTCTGTTGAACTTTCACTATGTGAACGACCCTAAGTAATTATTTTTCTATTACTGT
ATGAATACTTTTCTATTACTGTACTTGTTTTTATCATGTTGAAAATCAACTTCAAGGATTCAGATATTGATAGGTAGCCT
AATTTCAATTAGACATTCATTGAATAATCAAATCAAATGTTTTTATTGGCCTTCAGAAATACATGTATCGACAAAGTGAT
GAAAAAGGAGCATAGTAATAATCTCATGAGAATAATCTTAAAATTATTTCCATATTAATAATAGTAGATTCTGGGGAGGG
GAGTGTAACGCATTTGTAATCTAATGTTTCTTAGATTATGAATATGTCCCATCATGAGTTTTTCTACATAAATATGTTGA
ATTGGAACCGTTTTGGGTGTAAGCGTATGGTACTTTACTGTAAGTTGTGTAATTCGGAATGTTTAAATAAATTCGACATA
GATATTTCTGTAATTAAACTATCAAATCAAATAAGTTTTATTTTGCCAAAACAATATTACAAATCAAATTACATACCGTA
CCAAAAAATCCAGAACAGAAAAAAATACAAATTCTCATGAATTAATAAGAATAATGGATTAAATAAATTACATTACCCTG
ATTAAACTATCAATAATTTGCCATATTTGAAAGCTCGTCAAAAGCTCACAACCAGGTTTATCAACTTAATTTTCAACTAT
CAAGTAGTTAAATTGTTTAAATATTGTGTATTGTCAAATATTCGTCAACAGCTCACAACCAGGTTTATCAACTTAATTTT
CAACTATAAAGTATGTAAATTGTTTAAATATTGTGCATTGTCAAATATTATTCGTCAACAGCTCACAACCAGGTTTATCA
ACTTAATTTTCAACTATCAAGTAGGTAAATTGTTTAAATATTGTGTATTGTCAAAGAACCATTGATGGAAATAAATTTAA
AAAACTCTTAATTGATATTAATCAATACTGTATCATGCACTGGTAGGATGAAGCTACACTATAATGTGTATCAGTCAAAT
CTTTGATCTCTTGGTAACTAGATTATGTTTGTTAAAAGTTAAAATGTATCCGGACTATAGAATTTGAGATGATATTTTAA
TTAAAACAATTAGAAATTATCAGATTTTGTGGTGAACGGGGTATTGTACTGTGAGACCAACTTTTGATTTTCTTAGTGGT
ACTTTTAAACTAGTTTTAGCCTTTGTTGTATGTACCAAGAATAATCATTATTGGTTTTATTTGCATGTATTTTTTTAGAT
ATTGAATAAACGTATTAG
>PB.2300.1|NW_019105767.1:214652-691080(+)|c76736/f1p4/2683
AAGGCGGCTGCAAAGTACTTATCCAGTGCATTTTGATTTTGTGCAATTCTGTCAATTCCTTTACTAAGCCATTATTGAAT
TCACATCCATTGTCGGCAACTATAGTTTGAGGGATACCATGGTGGGAAAAGAAACTAAGCAGTTTGTCTGCTACCTCAAC
ACTGTTACAACTTGTTATTGGATAGCATTGTGCGTATCTTGAAAAACTATCAATGATCGTGAGAAATTTCTTTTTCTCAA
ATGTTATACTGTCCATGTGAATGATTTGAAACGGCCTTGTAGCTGTCGGTGTCAAGTTCATTTCTAAATTAAGTGGATTT
CGTTTGTACTTTGTTTTGAGACATATCTCACATTTGTTAATAAAATTTTGAATATAATTTTTCATGTTGGGCCAATAGTA
TTTTCTTCTTATCTTATCGTACGTTTCTTGTATACCTCTGTGATTCGTTTTTCCAATATGATAATTATCAATAGTTTCTA
TTCTGTCATCTTCATGTGTTACATCAAGTACTTTAACTTTACATCGTACAAGTATGAGTTTTGAAAATTTAAAATTTTTG
GCAATCACTGAAGCAAATCTTTCATAGAATTCATTTTCAAAATACAAGCTATATCTAACATTAGGCACTAAATATTCTTT
CACGAAGTCAATCACATTTTTATCGAAATTGTTCTCAGATATCTCTACTATCATTCTTGTTTTACTATCAAATATTTTAT
GAAAGTGACTTTCTTTGGGTTATTGCTCACAAGCTTCAATATGACTTGGTTTTTAGCATAGTTAACTGGGTCATCTGAAA
CTGGTATTTCTACTGATGTGTTACTTTCGTAATTAGAATGTTGCGTATGAGAATTATTTTCTATGAACTCATCTTCAGCA
GGACCTATGAAATCTGGTTCATCATTTTCGAATCCTCGAAAAGGGGTTTCGTTTTCAAATCCTCTAAATGGGGTTCCATT
ATCATCTGTACCGGTTTCATTTTCTAATCTTTGAAATAACGTTTCGTTATCATCCACGTTAGCTATCATAGATTGTGCAT
CCTCGTTAGGTATGATATTCACTACATTTTCAATGGCTTCATTTATAATCGCATCAATATCACTGAATAATCTGGGTGAG
TTTTGGTTGTGTGTGTTATTATTATTCAACTGAATTCGGGAAAGGGCATCTGCGTTTTGATTTGCTGTTCCTTTTTTGTA
ACATATGTCATAATCAAATTCTTCTAATTTCAGTCTCCATCTTAATAATTTTGAATTCGGTTCTTTCATAGAAAATAACC
ATTGTAGGGGCTTGTGGTCAGTGAATATTTTGAATTTTCTACCATAGAGATAGGGGCGGAAGTACTTGGTAGCCCAAACT
ATCGCTAAAAGTTCTTTTTCAATAGTTGAATAGTTCATTTCAGTTTCGTTGAGGGTTCTACTTGCATATGCACAAGGCAA
ATCAGCACCGTCTTTGTTCTGACTGAGAACTGCCCCAATAGCTATATTGCTAGCATCTGTTGTAAGGTTGAATTGTTTTT
CAAAATCAGGATACTGAAGGATTGGTTCGTTAGTAAGGATATTTGTTCGGACGTTATCCATGTTGCTCTGTTGTCTGGCA
TTGTGTGGTAGAGGGGGCAATTGAGGGGTGATGCGCAAGCATAATCGCCGCCAGTTGCCGATTGACAGCCAATCGAACAG
CTCACTTCTCGTAATGTCGATTTTTGCAAAGTGATCTATTGATTATTTATTGTGATTTATTACAAGTGTCGTCTCGTCTC
GTGATCTGGACACGGATCCTGGAAGCAAGGAGGATTTGGACATGAAGGTAGGCCTATGTTATTGTGCACTTAGCCATTTT
AATTGTTCAACTTGCTACCCGACGCCAGACAACCCAAAAGTTCTCGATGTAATTGATACAGTCCACAAACCAGAGTGCTG
TTTGAGCCAGCCTCTGTCGAATAAACATTGGTCCAACCGTCCGGGATTGATTTGTTAATCGAATTTGAATAGGACATAAG
TTTGAAATATCGTCTAATAGGTTTGTCGTTTTTTATGCCTATTTTATTCTTGGTTTTTCTGTGTATATGGCTTGTTTTTG
TCGTCGTAGATGAATATACGCTTTATTTGTGGTATTCTTAAGAAATTTGGGCTCAATTTAAGTTGGAAATTGAGTAGAAC
AAGTAATATTTTCGTAAATAATTGTGTTGTAGTATTATTGCGTAAGATTGTTGCATTGGCGCCACAAGGCTGGACTGGCA
AGTTCGTGTCGATAAGTAGAGAAAGACTTATACGTCGTCTAGCTGTAACAGTAACTGGAACTGTTACTTTTTTCAAAGGA
TACTTGCAGTTATTTGCATTGATTATTGTCGTTACTTCGTTATTAATAGCAGATATTGTTTGTTCCAAGAGTATCGATAT
GGTATTATTAGCCTTGTAACCGATCATTTCTACCGAGCATAAGTTGAAATGCTGGCTTGGCTTGTATGATTAGATAAGCT
AGCCATTGTTTCATTACACTAGTCTACTTCCATTGTGTCGCCTGCTCTCGTGTTTTCCCTCTTATTCTTGTTTGGCTCTT
TGTCTCACTCTCTCTCTCGACGAGCGCTCACTGTTATCGCCTCACTATGGGTGTTATCGAAGATTTGACATTTCAAAGAG
ATGCATTAATTCGTAAAATAAAACGGATTAATGAAATTGCCGAAGCTGTCGAAAAAGAT
>PB.2315.1|NW_019105769.1:52432-59536(-)|c31428/f1p0/1047
GAATAAAGAAAAATTTAAATTTCCAGTTAACCTCTAAACCCAAGTGTTATTGAATATTATTATTTTGTGTTTTACTACGT
GTATTATTTAAATTTTTACATGTATACCACAATGTTGTGTAGCTATATGACTACTTACATTTATTTGTTCTATTTATCAA
TTTTATTTTACATGAAATTTATTGCAATAATCATTTAACAATTTCGGTTCATTAAATTTTTTTCATTTTTTTTGTTTTTT
TTTTTTTTTTTTGTTTTTTTTTTTTTTTTTTAAAAATATTTAATAAATGGAAAGATCTTGGCTTTAAAGATCCTTGAGCA
TAAGGGCTAGAACATCCTTGTTTAGAGCTTCGTATTCAAACTGCAGCTGATTGCCAACAAGAGCTAGAGGATAATCATCT
GATCATTAACACTCAGAATATCTGATAATGGTCGAACCATTGATGATAAAGATGATAGGGAATTTGAATGACTGCACGCT
TTATCAATAACTCTTCCTTCAATGAACGACTAGCTACCAAAAATCTACCGACTAGAAATGCCACAATCGTTCCACCACAG
TATGTTGGTTATTAACTTTTCCAAAACCTATTAACATGGGTTACATTGGCTATCAACAACCTATAACAACAATATCAATA
ATTGTGATATTTCAGAGCCAAGTTTAATCTAATCCTCAAGAAATAGTCTAGGTATTATATATATACGTATTTCACCTTGC
TTTATTATTTCCTGAAGACATGTGAAACAACTCAGTGTTTGTATTGTCAATTTTATCGACAGGAAAACTTTATGATTTTA
CGTCTTGACTAAGAAAAGTATTAGTGAAAAAATCGATTGATGAAATCACAAAAATGTAGTTGAATAACTCGAATTTGTTT
AGAAGGCAAATACAAGCATGTTTCAACACCATAAATATCACTACAACTCATCACTGTCAGTCAGAAGTTATAATCGATTA
ATATTTCCTCATAATCTAGTCATTTCATTCTGTGCTGTAATCCTCAAAATAAATGTCTAGT
>PB.2318.1|NW_019105769.1:88653-91850(+)|c27160/f2p0/679
CCATAGCATCTGCCTGAATTGCCGTGATGTGCGAAAGGTGGTACAATGCTTTGTACTCGCCGATGCCTTAGTTCTCCGCC
CCTCACCCTGGTAGCAGCCATTCTGTTTTTCATTCTCATCATGACTAAACACGCCAAGGATATCTACGATAGAAATCAAA
AGATTTACAGAATGAACAACTATAATGACTTTGCAAATGATGTACATCAATCAATAAACAATTTAGAGAGTGAAGTGAAC
AAGACAGCCATGTCCCTCCATAGGTTAACAGAAGCTCTGCGCATGCACAATGATTTCAATAAGAAGTTGAAGGAGCATGA
TGGTATTCGGTGACACTGTCAAGGACAGAAATACCCCAGACTTGAAAACCTATCAAGAGAAGTAAATATATGGACAAATA
TCATTCTCTTGAATTTATTTTTATATTAGAATTTACAATTTTGGCCTTTTTTAGAGTCTATGATCTAATGTAAGGTACTT
GTTATTAAATTAAATCTTAGGAATTTATATATTTGTTGATCTATACTAATAATATATTATCGAGATGAGGTTGATGCTGC
TAACAGTATTGCTTGGAGATCTGCTGGGTTCGAGTTTTATACATAATCATCCTATTTATTTATATGTAATGCAGACGAAC
GGATTGAATGTAACTGATAATAAAAGAACATTTATATCT
>PB.2355.1|NW_019105773.1:207561-212545(-)|c67052/f1p0/2263
GCAGTTGATGAGAGGCATTGATAGAGAAAGATTGAGTGTCGTCGCTGTGCTGAATCCATGCTGCTCTCAGATACAGATAA
GATTACGGCTTGCTTTTCGTACCGAAATTTCAAATGCCATAATTCATTCCTGGGGAGATACATAGTTTGGACCTCTAACA
TTGACAAGACGTGTTTGTGTTTGCCATATTGAAGGGAGGACGACTCTGTATTCTGCTAATTTGCCAGTCAAACCAGCCAG
GGTCAACAGTGGATGGGAAACTGAGCTGAGCCAATTATTTTGAAAATCTGATCTTCTACAGACGATTCCATCAAATATCT
TAAGTTTCAAATGCCATTAATCATTCCTGGGGAGATTTATAGTTTGGACCTCTAACATTGACAAGACGTGTCTGTGTTTG
CCATATTGAAGGAAGGACGACTCTGTATTCTGCTAATTTGCCAGTCAAACCAGCCAGGGTCAACAGTTGATGGGAAACTG
AGCTGAGCCAATTATTTTGAAAATCTGATCTTCTATAGACGATTCCACCAAATATCTTAAGGACAAAATCTAGCCCCCAG
AAATTTCGTGCTGGTACATGGCGAGGGAGGCTATGGGATGGATCTGAAAATATCGAAGAAAAAATTAGTCTAAATTTTTA
CAATTTGGACGGAGGACAGGTAATCTTGTACTGGAGAGCAGATTTACAACGCCTGAAGACTATTAACCCATTCCCAACTA
CAAAGTTTCAAACGACCTACTGTAGAAAAATCTTAAAAAAATAACGGAACTTCAATTATTGTATTTCATCAACTGTAACT
TCATATCAACTATTAACGGATTACTCATTGTATCACTCTATCTAGGAAATCGATCTCTCATCGATCAATCATTATAGGTA
TTGATAAATCTGATAAATATATAATACTAAGAATTCACCTCGACTGTTATAATGACTTTTTGATTCATAGCTTTCAAAAT
CTTGAAACTTTCTCATCATAATATCAAGAATGTAAATAAGAAGTTTTGTTTTGGTTTAAGAGGTGTTATTCATAATTTTG
AGGAAGACGTTTTGAATGTTGCGGCCTGCCGCACCCATACTATAAACTATTACTATAGCAGACTACTATAAACTATTATC
CCACATTATACTATCCATAGCAGACTTTCTACTCACTCTTTGAGAGTGACTAATAATACTTCAACAATTACTCAGTATTC
AGTAGGACAGTATTTGTAATATTGGAACTTGTGTCCAATCTCATTATCTCACCTCTGAATAGAATAGTTGTTAGTAGAAC
CGATTTATCAAATAGATGACAGTTATTTTCATGACCAGGACTCATAACTACTATCAAAGAATATAGATAATAAGATCATT
AAAAATCTTCACAGACTCTCAATAATCTCAATTCTAAAAAGACCCTTGAAATTGTATACTATTTTATAATGGAAGATATG
ATTCTATTCACCGGTATCATGCTCTTCGTAATGCTTTTAGTGTTGTGTTGTGGGTGCAGAGATAAGAAGAAGCAGGAAAG
TCCAGAGAATCAAGAGGATCAAGAGAGTTCAGAAAATTTTGTAGACCAAAATGCTACAAATCCCCCTCCCTATAGTGAAG
CTACAGCTCCAGTACCTACAGTCAATCCTGTAGGCTATCCAGCAAACCCTGTAGGCTATGTGATGAATCCTGTAGGCTAT
CCCACAAATACTGTAGGCTACCTGGCAACTCCTGTAGGATATCCAGTGAATCATATGGGTTATTTGGTGAGCCCTGTCAA
CCCTCCAGGGCCAGTCCCAGTGGTAAGCGAAGTACATGCTCGCCCAGAGCGTCAAGCAAAAGTGGGCGCCCAAACTGCGA
CTAAGGGGCCGAAGCCCAAAGCAGCCAAGGGCCAAACGGTCGAGAAAAGAAATAATTGAACACATATAAAGGTTAGAAAA
ATCCTACCCTTGAAACAATTTTACTCTGAATTGATCATAGAAAAAAGTAGATTTCGATTTTAAAGTTCATTAGAAAAAAT
ATTTTTAAAGAATTTTGAATAACTTTCAACTTAATTCCTCATATAAAACATAGTTTTAGACTATTGGGCAATAGTATATC
ATTCTATTCACAGTATGATTAGTATTCGCATCCCTGTTTGCTAATTTAATGATTATACTTAGCCATGCTTCTGAAATTTT
AAATTAATGTAGTGTTATGGACATACTTTTTGTATTACATTATAACTATTTTTTTGCTGTAGAATTCTATTGAATTGTTG
AATAAATAATGGAATTT
>PB.2487.3|NW_019105795.1:61893-62473(-)|c61840/f1p0/380
TTGTTGGAATTGATTTAAGATTTAAGCTTCCATTACTTTATTAAATTTGTTTTCAACTTCATTTATGTATACCAAGACTT
GATGGTTTTTGTATATACTGAGTATACTATTTATAGTACACTCAAATTATGTCAGCGAATCATAAGCCGTTTCTGGAATA
CCAGCTCAATATAATTAATTAGCTGATTTACTCTGAGCTACAATTACTACAAATTTCAATAAGGTTGCCCGATTTGTAAT
ATTGTAATGAATCTTTAAAAGATTTCTGGAAATATAACAATATGTTGTATAAATAGATTCTATTATACAGTATTATAGCT
ACTGTGTAAGTTACTATGTTTTTTATAGATTGATTTAAAAATTATAATTTTCAGAGTTTTT
>PB.2640.1|NW_019105817.1:536744-541584(-)|c127059/f1p12/4324
TTATCGACTAGCCTATTCTACAAAAATGTGCAAATTTTCTATTTTTTTTATTGTCTATCTTGAAAATATTACTTCAACTA
TGATAACTTTAGTTCAATGATAAATTTTAACTTTGCTTTTTTATTCAAATAACAATTATCTCCCTTGCCAACTCCCTTAA
TCAAAACTAATTTTTATATTTTAAAATGTACTGCTATTAATACCACAGAAAGACATTTTCTACAATCCTAAAGTTTAATA
TTATTTGAGGTATTAATTTCTATTTATCAATATTATTTCTATAAGATTTTCTTGTACTAATCCATCTGGATGAAAATACT
CTACTATTTTCAACTCATTGTTCAATATAGACAATGATTGTAGATATTTTCTACAATCCTAAAGTTTAATATTATTTGAG
GTATTAATTTCTATTTATCAATATTATTTCTATAAGATTTTCTTGTACTAATCCATCTGGATAAAAATACTCTACTATTT
TCAACTCATTGTTCAATATAGACTTATAATAAATATTTTAAACTAGAACAATAGAAAAATTCCACATAATCTGAGATCTG
ATTCTTAAAAGATTGATTTGAAAAAATGTAGAATGAAAATTCTAAATAAGATATAAAAAAATTAAAACTTACATACTTGG
AATGAATGAAATAAAAGTAATTTCAATGATTAATCATGGATAAAAATATGTACAAAGATATTAATAATATTAAAAATACA
AGGATTAGTTTCACTTTGTCAGTAACTGAGAGAGTGAGACAGTAAACTTTTTAAAATAAATCAATCACGTGGTCTGATTT
TGGTATCCACACACCATTTGTCAGTAACTAAGTGAGTGAGACAATAAACTTTATGAAATAATCAATCATATGGTTTCATT
TAGGTATCTGCACACCCTTTGTAAGTAACTGGACAAGTAAGAGGATAAACTTTGTAAAATAAATCAATCATATGGTCTGA
TTTAGGTATCTGCACACCCTTTGTAAGTAACTGGACAAGTAAGAGGATAAACTTTATGAAATAAATCAATCATATGGTCT
GATTTAGGTATCTGCACACCCTTTGTAAGTAACTGGACAAGTAAGAGGATAAACTTTATGAAATAAATTAATCATATGAT
GTGATGTAGGTACCTGTACACCCTTTGTTAGTAACTGGACAAGTAAGAGGATAAACTTTATGAAATAAATCAATCATATG
GTCTGATTTAGGTATCTGCACACCCTTTTGTCAGTAACTATGTGAGTGATACAATAAAGGTTTGTAAAATAAATCAATCA
TGTGGTCTTGTTTTGGTATCTGCACACCCTTTGTCAGTAACTGAGTGAGTGAGATAGTTAACGTTTTCAAAATAATCAAA
ACTGTACAACGTTTTAAGTAAGATATGATATCATTGATTTGATAAAAAATGTAATGAAATATATAAACTGTATAATACAA
GAAGTATCATTTAGGTTTCATTTTCATGAATAAAATTATCAAATATTCAGGTATTCTATTGCTTCCCACGTATCTAGAGA
TACTGAAGTAAATCAACCCAATTGCTGATTACTGATTAATTGTCAAGGAGCTCTGTTTCTTTGAACTAACAATCGCTTTA
ATATTTTTTTCTATCAAAAAATGATAAATGATCGTACTTTTATATTGTTCAACTTCTCCAATCCACAAAATTTCCTTTCA
CCTTTCATTATATCAACTGCCTTACTGGATTTAAAAAATATATATCTTCAATTCATTCTTTCTATATTAAAATGCTTTTA
ACTTCAATAGTTTGGTATCCTGATTATGTACGTACTTTGATATGCATGATGAAGTTTATAATCACTGCTCAATTTTCATT
TTTCACTTGTGAGAAAACAAGAAAGAACTTATTTTTAAATTTGATTGGACTGAGCTTCCCACAATTGTTCTTACTTATTC
TATAATTTGTCAAGGTTGATAAAAACCTATAATCATTGATATAGACCAGCATGATATGTAACAAGCTATTTTGTTATTGC
AGATACGATTATATTACAATTTAGTAACATTTCACCTCATATATTATGTACCAAGATAAAGACAATGTAAAGTTATTGCA
ATGATTATATTATCAACCTCTATATATATCTTATTACTTCAAGTACATATTTCTGTGTTTTTTAAATATTCTTCATAATG
TTCGATTTATCAATAAATCACAAACTGTCTGCAAAAAAAATGTGAAAAGTTTTTTAAAATGCTCAAGAGAAACTCGTTAA
TTGGAAAATGTTGGCATTTCCTTGAAATAAAATTCATGAGAGCCAGCTCTTACTAGAACCTTAAAATTACAGTTACTGTT
ACTTAAAATGTATCAAATAAATAATAAATTTATTATGATAATAACTGAGTTATTTACTTCTTAATGGGATTTATTTATAT
TAGTATTGCCTATAGTTCTATTTCATTATGAGGTTCTATGCATTTAATTAAAATCATTTTTATTGATCCAAGAAGTCAAG
TCATAATTATTCCATGTTTACCAAAGAATTTCGATTAATTCTAATAAAGATTATTGTATTGGAAATATCGATAATAGAGC
CGAAAACCAATTCTCTTATAGCTCAACAAGTAACGTTAGTTTTATAAATTCATTTATCGAGTAAATTCTGTTTTAAATTC
GACTTTTTATCAATTCTAATAATTTTATTCAAATAATTTTATTCTTACTCATTTTGAGAATTCAGCTCCATTTTCTAATT
GAGTATTTATTTTTACCTTTTTCTAATTGGTAAAACCAAGCTCAAAATTATGTATTTAGAAAAATAAAAATAGAAACTCA
TATTAAACATAATCGTAGTCTAGTGTTCAAAATCAAATCAAATTTAGTTCTGGATAAATCTTGAAATATATTCCAGTGAA
CCTTATTCATTATGAATTCTTTGCTTAATTTTCATATTCTGATGTAATCAGAAGTAGTTTTTCTGTTGAAATGTTGAATT
ATATAATATTTATTTTCATGTTGAATTATACTAGATTACAGTAACTGAATTTTACAAACTCAGAAATCAATTTTCAACCA
AATAACTGTCATCCAAGTATGAATAATATTCTCTCGACTTAACATTACTTTATTTCCAAGTACAACTAGAATAAATGTTG
GTGATTGTAATTATCAATCATGCAAATTTAAAACTTATAGACAATAGTTGATTTTAATACAGTTTTTCAAAGTATGAAAA
TTCAATAATTGAATTATTGTTGTTTGGGTATTGAATCTTTAGAATTAATATTTTAGAGAAAACAACAAATGTAATAGAGT
TTTTCAAACTATGTAAATTCAATCGTTGAGTATTGTATCTTGATAATATTTAAAGAGATAATATTTTAGAGAAAACAACA
AATGTCTCTTATCTGAAAGCAATTTCCTTTTCTGCTCAACATTCATTCATTCTACTTTAGATCTTTTAGAAAAACGTTAA
CATGCTGTAGTTATGAGTTGAATTTCAAGCAGGATATTAACTATTTCTATCACAATAATTGTAAACAATCTAAAACATTG
TTTTAAAATTTCAAAAAAAGTATAAACATTTTTTATTCAAATCTAGTTGTTCAAAGTGAAACATGATAATACTCTGTGAT
CGTAATGTTTTGATCACCAATGAATTCATATATCACTAGATAACATCCATCAACTGGATGAATAAAGAAGTGAATGAATG
GGAAAAACCTTCTTAACGTCCATTAGCAGTATTGTTTTATTCAAATCATCAGTAATTAACTGTAATAATCTGTTTAAATA
AGACGTATTGAAGTTATACATATTGGAAATTTTTACAATATTCTTGGAATGCATTAATTTTTAATCAATAGTAGCTATTT
GTTACAATATTAATAATTGTAGGCAAATCAATTTTTACAATGCATTACTAAAATGAAGCTAAATTATGGAATTGAGTTTC
AATCTCTTTGAAAACAGCCTAATATATTACTGTATTTGAATAAAATTAAAATTTAGTGATATTAGAAAATTATAATTCTA
CTTTCATGTTATTACTTGTTTTTTACTTTTACATGTTTCAAATGATGAAATTGAGTTTCAATCTCTTCAAAAACACCCTA
ATATATTACTGTATTTATGAATAAAATTAAATTAGTGATATTAAAAATTATACTATTCTTTTTCATGTTTTTTACTTTCA
ATTTTTTCATGTTTAAACTTATGGAATTGAGTTTCAATCGCTTCAAAAACACCCTAATATATTACTGTATTTGAATAAAA
TTAAATTGACGTGACATTAGAAATTGTATTTTTTTTCATGTTTTCACATTTTCTTAATTCCATGGAAATAAACGCCTGAT
CTT
>PB.2640.4|NW_019105817.1:536833-545504(-)|c175544/f1p18/6074
GGTTGGAGATACGTCTTCTTCTCACAAGGGTCTCTGGGAACAAGGGCTGTTAGGTAGGACTTAGGACTCCACTCATCGAG
CCGCGGACTAAATTATCTGTACCGCTGAATCTTCAAATTTTCAAGGTTTGACATCAGATTTACTCCGATTTTTGTTGATG
ACAAGATCTAGGGGTGATTTTGGGAACTATCGACTATTTAGAGGTGCCACTTTTTGACTGGGAATTGGGGATCCAAGCTG
GGGAGCTGCCACTATTTGGATATTTAGATCTATAGCACAAGTATGCAGTCGTGGCCATGCACATGGATTCCTAGTTGACT
GTTTTCAAACATCCGGCTTATGATGGAACTCATATAGATTTCCATCCTACATCGCCAGAGGTTTTAATATCACCTAAACT
GGGAAATCCTGCCGGGTTTTTTTTTTTGTTTTATTAAGGTCTCGTCTGCATAATTTCCAAATATTTCAATCGTATTGTTT
TATTAATAATTTAATCTTACTAAATTTTCCATAAAGTTGAAAAACATCAAATTTTTGTAAACACAATATTAAATTTGGGA
ATTCCATCTGTCAAAACGTAAAGTATCAACCCATTAATTTTATACTTTATAAAAATAATTTAGAATGATACTTTATAAGG
ATAATTTAAAATTCTATCTATAAATTTAATCAATATAAAGGAAATTTGATCAATTTGAAAAGTTACTAAACTATTCAACT
ATTGTAAAAAGTCTAAGAAATAGTAATCTACTCATTGAAACTACCAAAAACGGAATAATTCATAAAATCTATATATTTAA
AATAACTATTGTCGATTCAGGAATGAATTTTTAATCATGCTATTCCTTGAGTAGGCTCTCAAAATTCTATTGGGTTATTG
AGAAGACCATAAATAAGAAACTATAATAACTTAATTAATAACATTTGAACTTCTTGTTAATCATCTCATCATCTCAACTC
TGAAGATGATAAGATAGATAATTTCCCCTTCGTAAAATTAGAATGAAAATTTATTTTCTTCACCTTCTAAATTGAACTTC
ATTTCACCTTTTTATGTTAGCTTGGTCCTTGAAATAACGCTTTAAACAATGCTATTTTGCTTATGATCATACAAGAGATA
GAACGCCTCAATTAAATTATAATATTGAATTCTATAGTAATTGGATTTTATTGATTTGTAGTAAACTATAATAATTTACT
CATAGAAAGAATTAATAGGCTGAAGAATTTCTCGTAAATAGAGAGATTTTATAAATATCAAGTTTTCATGTGAGAAATAA
TCTTTCACAAAGGATTGAACTTTTGTTCCAAATAACAAATATTTGTATATCAAATAACAAATATTCAAATCTACTTCTTA
TAATATTTTTTGACTTGTTATTCAACTCATGTTGAGTTATCGACTAGCCTATTCTACAAAAATGTGCAAATTTTCTATTT
TTTTTATTGTCTATCTTGAAAATATTACTTTCAACTTTGATAACTTTAGTTAAATGATAAATTTTAACTTTGCTTTTTTA
TTCAAATATCAATTATCTCCCTTGTCAAATCCCTTAATCAAAACTGTAATTTTTATATTTTAAAATGTACTGCTATTAAT
ACCACAGAATGAGATTTTCTACAATCCTAAAGTTTAATATTATTTGAAGTATTAATTTCTATTTATCAATATTATTTCTA
TAAGATTTTCTTGTACTAATCCATCTGGATAAAAATACTCTACTATTTTCAACTCATTGTTCAATATAGACTTATAATCA
ATATTTTAAACTAGAACAATAAAAAAATTCCACATAATCTGAGATCTGATTGTTAAAAGATTGATTTGAAAAAAATCTAG
AATGAAAATTCTAAATAAGTTTTAAAAAATTAAAACTTACATACTGGAATGAATGAAATAAAAGTAATTTTAATGACTAA
TCATGGATAAAAATATGTACAAAGATATTAATAATATTTGATACTAAAAATACAAGGATTAGTTTCACTTTGTCAGTAAC
TGAGAGAGTGAGACAGTAAACTTTTAAAAATAAATCAATCACGCGGTCTGATTTTTGTATCCACACACCATTTGTCAGTA
ACTAAGCGAGTGAGACAATAAACTTTCTAAAATAAATCAATCATATGGTCTGATTTAGGTATCTGCACACCCTTTGTGAG
TAACTGAGCAAGTAAGAGAATAAACGTTATAAAATAAATCAATCATATGGTCTGATTTAGGTATCTGCACACCCTTTGTA
AGTAACAGGACAAGTAAGAGGATACACTTTATAAAATAAATCAATCATATGGTTTGATTTAGGTATCTGCACACCCTTTG
TGAGTAACTGGACAAGTAAGAGAATAAACTTTATAAAATAAATCAATCATATGATCTGATTTAGGTATCTGCACACACTT
TGTGAGTAACTGGACAAGTAAGAGAATAAACTTTATAAAATGAATCAATCATATGGTCTGATTTAGGTATCTGCACACCC
TTTGTGAGTAACTGGACAAGTAAGAGAATAAACTTTATAAAATAAATCAATCATATGGTCTGATTTAGGTATCTGCACAC
CCTTTGTAAGTAACTGGACAAGTAAGAGGATAAACTTAAAATAAAAAATGATAAAATAAATCAATCATATGGTCTGATTG
AGGTATCTGCACACCCTTTGTGAGTAACTGAGCAAGTAAGAGAATAAACTTTATAAAATAAAGCAATCATTTGGTCTGAT
TTAGATATCTGCACACCCTTTGTCAGTAACTATGCGAGTGAGACAATACATTTTTGTAAAATAAATCAATCACGTGGTCT
TTTTTTGGTATCTGCACTCCCTTTGTCAGTAATTGAGAGAGTGAGATAGTAAACTTTTTCAAAATAATCAAAGCTGTACA
ACGTTTTAAGTAAGATATGATATCATTGATTTGATAAAAAATGTAATGAAATATATAAACTGTATAATACAAGAAGTATC
ATTTAGGTTTCATTTTCATGAATAAAGTTATCAATTATTCAGGTATTCTATTGCTTCCCATGTATCTAGACAAACTAAAG
TTAATCAACCCAATTGCTGATTACTGTCGAAGTTTAATTGTCAAGGAGCTCTGTTTCTCTGAACTAACTAATCGCTTTAA
TATTTTTTTCTATAAAAAAATTATACATGATCGTACTTTTATATTGTTCAACTTCTCCAATCAACAAAATTTCCTTTCTC
CTTCCATTATATCAACTGCCGTACTGGATTTAAAAAAAATATATTTAAATTCATTCTTTTTATATTAATATGCTTTTAAC
TTTAATAGTTTGGTATCCTGATTATGTACGTACTTTGATATGCATGATGAAGTTTAGAATCACTGCTCAATTTTTATTTC
TCACTTGTGAGAAAACAAGAAAGAACTTATTTTTAAATTTGATTGGACTGAGCTTCCCACAATTGTTCTTACTTATTCTA
TAATTTGTCAAGGTTGATAAAAACCTATAATCATTGATATAGACCAGCATGATATGTAACAAGCTATTTTGTTATTGCAG
ATACGATTATATTACAATTTAGTAACATTTCACCTCATATTATGTACCAAGATAAAGACAATGTAAAGTTATTGCAATGA
TTATATTATCAACCTCTATATATATCTTATTACTTCAAGTACATATTTCTGTGTTTTTTAAATTCTTCATAATGTTCGAT
TTATCAATAAATCACAAACTGTCTGCAAAAAAAATGTGAAAAGTTTTTAAAAATGCTCAAGAGAAACTCGTTAATTGGAA
AATGTTGGCATTCCCTTGAAATAAAATTCATGAGAGCCAGCTCTTACTAGAACCTTAAAATTACAGTTACTGTTACTTAA
AATGTATCAAATAAATAATAAATTTATTATGATAATAACTGAGTTATTTACTTCTTAATGGGATTTATTTATATTAGTAT
TGCCTATAGCTCTATTTCATTATGAGGTTCTATGCATTTAATTAAAATCATTTTTATTGATCCAAGAAGTCAAGTCATAA
TTATTCCATGTTTACCAAAGAATTTCGATTAATTCTAATAAAGATTATTGTATTGGAAATATCGATAATAGAGCCGAAAA
CCAATTCTCTGATAGCTCAACAAGTAACGTTTATTTTATTTATTTGCCAAAAACAAATAAATAAATAAAAACGTTAGGTT
TATAAATTCATTTATTCAGTAAATTCTGTTTTAAATTTGACTTTTTATCAATTCTAATAATTTTATTCTTACTCATTTTG
AGAATTCAGCTCCATTTTCTAATTGAGTATTTATTTTTACCTTTTTCTAATTGGTAAACCCAAGCTCAAAATTATGTATT
TAGAAAAATAAAAATAGAAACTCATATTAAACCTAATCGTAGTCTAGTGTTCAAAATCAAATCAAATTTAGTTCTGGATA
AATCTTGAAATATATTCCAGTGAACCTTATTCATTATGAATTCTTTGCTTAATTTTCATATTCTGATGTAATCAGAAGTA
GTTTTTCTGTTGAAATGTTGATTTATATAATATTTATTTTCATGTTGAATTATACTAGATTACAGTAACTGAATTTTACA
AACTCAGAAATCAATTTTCAACCAAATAACTGTCATCCAAGTATGAATAATATTATTCTCTCGACTTAACATTACTTTAT
TTCCAAGTACAACTAGAATAAACGTTGGTGATTGTAATTATCAATCATGCAAATTTAAAACTTATAGACAATAGTTGATT
TTAATAGAGTTTTTCAAAGTATGAAAATTCAATTGTTGTTTGGGTATTGAATCTTTAGAATTAATATTTTAGAGAAAACA
ACAAATTTAATAGAGTTTTTCAAACTATGTAAATTCAATCGTTGGGTATTGTATAATATTTAAAGAGATACTATTTTAGA
AAATACAACAAATGTCTCTTATTTGAAAGCAATTTCCTTTTCTGCTCAACTGTAACATTCCATTCATTCTACTTTAGATG
TTTTCTTTTAGAAAAAACATTAACAAGCTGTAGTTATGAGTTGAATTTCAAGCAGGATATTAACTATTTCAATCACAATA
ATTGTAAACCATCTAAAACGTTGTTTTAAAATTTCAAAAAAGTATAAACATTTTTTATTCAATAAAAGTGAAACATGATA
CTCTGTAATCGTAATGTTTTGATCACCAATGAATTTATATATCACTAGATAAATTATCCATCAACTGGATGAATGAAGAA
CTGAATGAATGGGAAAAACCTTCTTAACGTCCATTAGCAGTATTGTTTTATTCAAATCATCAGTAATTAACTGTAATAAT
CTAATTAAATAAACTCAAGACGTATTGAAGTTATACATATTGGAAATTTTTACAATATTCTTGGAATGCATTAATTTTTA
ATCAATAGTAGCTGTTTGTTACAATATTAATAATTGGAGGTAAATCAATTTTTACAATGCATTACTAAAATGAAGCTAAA
TTATGGAATTGAGTTTCAATCTCTTTGAAATCAGCCTAATATATTTCTGTATTTGAATAAAATTAAAATTTAGTGATATT
GAAAATTATAATTCTACTTTCATGTTATTACTTGTTTTTTACTTTTACTTTTTCATGTTTTAAATGATGAAATTGAGTTT
CAATTTCTTCAAAAACAGCCTAATTATATTACTGTAGGTATTTAAAAAAATTAAAATTTAGTGATATTAAAAATTATAAT
TCTTTTTCATGTTTTTCACTTTTACTTTTTTCATGTTTTTACATGTTTTAAATTATGGAATTGAGTTTCAATTTCTTCAA
AAACACCCTAATATATTACTGTATTTGAATAAAATTAAAATTTAGTGATATTACAAATTATAATATTCTTTTTTCATGTT
TTTACTTTCAATTTTTTCATGTTTAAACTTATGGAATTGAGTTTCAATCGCTTCAAAAACACCCTAATATATTACTGTAT
TTATTGAATAAAATTAAAACTTAGTGATATTAAAAATTATACCATTTTTTTCATGTTTTTACTTTCAATTTTTTCATGTT
TAAACTTATGGAATTGAGTTTCAATCTCTTCAAAAACACCCTAATATATTACTGTATTTGAATAAAATTAAAATTGACTG
AC
>PB.2640.6|NW_019105817.1:538787-559394(-)|c172790/f1p22/5803
GTCAGTTTTCAGAGGATTCCAGGATGGAGAAAGCTGTTCAATTATTTCATACATTTATTGCTTTCTATTCATTATGATCT
TGCGCACTGTTGAGCGTTATTGATCATGGTTAATATTGAGCTAGTGATTATGTTAATAATGAACAAGCGTGGCAGTCAGA
AGAAACCAAGTCGCCCATTACATTGTATCCACATCCTAAAATTTTAATTTCAGGTCTAAGAAGCATGGAACCAGATGGAG
TTATATTCGATCAAAGAACGGCTTAGTGATGACAGTATATCACACTTTTTATTATCTATTTCTTGTGAGTCATTTCACTT
TTTGTTATGTACAATCTCTTTCGAGACTGTTCATGAATGATTAGTGTATTGAAATGAATTTGAATATTTCATAATTCGTG
TGATGACTGTCGTCACTTGCTATTGGCCAATCTTCTTCTAGAGAACCGCAATGTAAATTGCGCTTGAAACTTTTTTACAG
GGATTGAAAAATTAATACTATAAAAGTATCTTAATGATGATACAAGTGGATTGTAAACTCATCATGATTATGAAATGTGA
TTGATGCATATGTTCATCAAAGTTATACAGCTATTGCCATCCCCCTGAGATGGAAGATTGATGAATTACGAAAATGTTAT
TAGAATTTGAAAATGAAATAAACGAATGGACAAATTGGAAAGCAAAGATTGAATGATGTAATAGTAGCATGTTGTTGGAC
CTAACTGTTTCAAGCCATTTCAAAGGCTCAATAATGTTGACTCTGCTGAATCAATGAAATTAAAGCACTTGTCTAAATGA
ATGACATTTGCTCTGTCCACACTCTAATGGCTGGCCTTATCACAGAGTCTACTATCTCTTTACCAGAGCTATGGTACTAG
CGAATCCAGTCAAATTAATCGAAGGAACAATGTTGCCATTTTCCTGCGATATTTTGATTGTGATTGAAGAGGTATGCTAG
ACTCAGTCGATATACCAATGACCGTGTAAAAGTGTGGTATGCTAATTGCGAATTGTCACTCATTTATACTCTGTGCAAAA
ATTACGAATTAAAAGTTATTCACAAATTAATTGGGCCAGAGCAATGGAGAAACTGTTCGGAATATACTCGAATTGATTAA
TCGCTATTTTCTGCCTTGGCAGATAATGTATTATTTATTTGGAATGAACATGAAAGTTGAACGCTTTATGTATAGAATGA
TACATTAGGAGAAAATATCAAGATGCCTGAAAGACTAGAAAATCTTGAGGAGGAACATACTATAGGCCTACGACTGTTTT
ATTTCTTCAAAAAGTCCTTGTAAAAATTGAATATTATCAAAGGAAAAATAATTTATTCTGGAGGATTTTTCTACTGGGGA
AATACTTGACCGGAGCTGGTTTCTCGGCAACTATTGTCCAGAGGTGGAGCTCTCTCATTGTCGGGCACATTCATTCATTG
TTTTCTTGCATTTTTCAATGCAGGAAATGCATGAATTTAGTTCGTTAATAATGCAGATTGTAGCTCCACATCTGGCCAGT
AGTTGCTGTAGCATTCTTCGAGGAAAGTTACCTCTGCGTTTTGAATGGGGTCGAAGATTCGACCATTAGATTTCACTGGG
AATCTATATGCGTATACATTCTTCAAGAATGAGCTCCCTATTTTCAATTAGTTTTTTGTGTTAAGAGTAATTCCTCAAAT
TACCTTACACATGTCCGAACTGCGAATAAACCCTTATTGGGGTTTAGTTCATGGAAAATTAATTGAGAACTGGGAACGAA
TTTTTTAAGACGATTGTATCCGTATATGGATTGATTCGTGGGATGTCAGGAGGTGTCAGAAGGTTGGAGATACGTCTTCT
TCTCACAAGGGTCTCTGGGAACAAGGGCTGTTAGGTAGGACTTAGGACTCCACTCATCGAGCCGCGGACTAAATCATCTG
TACCGCTGAATCTTCAAATTTTCAAGGTTTGACATCAGATTTACTCCGATTTTTGTTGATGACAAGATCTAGGGGTGATT
TTTGGAACTATCGACTATTTAGAGGTGCCACTTTTTGACTGGGAATTGGGGATCCAAGCTGGGGAGTTGCCACTATTTGG
ATATTTAGATCTATAGCACAAGTATGCAGTCGTGGCCATGCACATGGATTCCTAGTTGACTGTTTTCAAACATCCGGCTT
ATGATGGAACTCATATAGATTTCCATCCTACATCGCCAGAGGTTTTAATATCACCTAAACTGGGAAATCCTGCCGGGTTT
TTTTTTTTGTTTTATTAAGGTCTCGTCTGCATAATTTCCAAATATTTCAATCGTATTGTTTTATTAATAATTTAATCTTA
CTAAATTTTCCATAAAGTTGAAAAACATCAAATTTTTGTAAACACAATATTAAATTTGGGAATTCCATCTGTCAAAACGT
AAAGTATCAACCCATTAATTTTATACTTTATAAAAATAATTTAGAATGATACTTTATAAGGATAATTTAAAATTCAATCT
ATAAATTTAATTAATATAAAGGAAATTTGATCAATTTGAAAAGTTACTAAACTATTCAACTATTGTAAAAAGTCTAAGAA
ATAGTAATCTACTCATTGAAACTACCAAAAACGGAATAATTCATAAAATCTATATATTTAAAATACTATTGTCGATTCAG
GAATGAATTTTTAATCATGCTATTCCTTGAGTAGGCTCTCAAAATTCTATTGGGTTATTGAGAAGACCATAAATAAGAAA
CTATAATAACTTAATTAATAACATTTGAACTTCTTGTTAATCATCTCATCATCTCAACTCTGAAGATGATCAGATAGATA
ATTTCCCCTTCGTAAAATTAGAATGAAAATTTATTTTCTTCACCTTCTAAATTGAACTTCATTTCACCTTTTTATGTTAG
CTTGGTCCTTGAAATAACGCTTTAAACAATGCTATTTTGCTTATGATCATACAAGAGATAGAACGCCTCAATTAAATTAT
AACATTGAATTCTATAGTAATTGGATTTTATTGATTTGTAGTAAACTATAATGATTTACTCATAGAAAGAATTAATAGGC
TGAAGAATTTCTCGTAAATAGAGAGATTTTAAAAATATCAAGTTTTTATGTGAGAAATAATTTTTCACAAAGGATTGAAC
TTTTGTTCCAAATAACAAATATTTGTATATCAAATAACAAATATTCAAATCTACTTCTTATAATATTTGTTGACTTGTTA
TTCAACTCATGTTGAGTTATCGACTAGCCTATTCTACAAAAATGTGCAAATTTTCTATTTTTTTTATTGTCTATCTTGAA
AATATTACTTTCAACTTTGATAACTTTAGTTCAATGATAAATTTTAACTTTGCTTTTTTATTCAAATATCAATTATCTCC
CTTGTCAAATCCCTTAATCAAAACTGTAATTTTTATATTTTAAAATGTACTGCTATTAATACCACAGAATGAGATTTTCT
ACAATCCTAAAGTTTAATATTATTTGAAGTATTAATTTCTATTTATCAATATTATTTCTATAAGATTTTCTTGTACTAAT
CCATCTGGATAAAAATACTCTACTTTCTTCAACTCATTGTTCAATATAGACTTATAATCAATATTTTAAACTAGAACAAT
AAAAAAATTCCACATAATCTGAGATCTGATTCTTAAAAGATTGATTTGAAAAAAATGTAGAATGAAAATTCTAAATAAGA
TTTAAAAAATTAAAACGTACATACTGGAATGAATGAAATAAAAGTAATTTTAATGACTAATCATGGATAAAAATATGTAC
AAAGATATTAATAATATTTGATACTAAAAATACAAGGATTAGTTTCACTTTGTCAGTAACTGAGAGAGTGAGACAGTAAA
CTTTTAAAAATAAATCAATCACGCGGTCTGATTTTTGTATCCACACACCATTTGTCAGTAACTAAGCGAGTGAGACAATA
AACTTTCTAAAATAAATCAATCATATGGTCTGATTTAGGTATCTGCACACCTTTTGTAAGTAACTGGACAAGTAAGAGGA
TAAACTTTATGAAATAAATCAATCATATGGTCTGATTTAGGTATCTGCACACCCCTTGTAAGTAACTAGACAAGTAAGAG
GATACACTTTATAAAATAAATCAATCATATGGTCTGATTTAGGTATCTGCACACCCTTTGTAAGTAACTGAACAAGTAAG
AGGATAAACTTTATATAATAAATCAATCATATGGTCTGATTTAGGTATCTGCACACCCTTTGTTAGTAACTGGACAAGTA
AGAGAATAAACTTTATAAAATGAATCAATCATATGGTCTGTTTTAGGTATCTGCACACCCTTTGTGAGTAACTGGACAAG
TAAGAGAATAAACTTTATAAAATAAATCAATCATATGGTCTGATTTAGGTATCTGCACACCCTTTGTAAGTAACTGGACA
AGTAAGAGGATAAACTTAAAATAAAAAATGAAAAATTAAATCAATCATATGGTCTGATTGAGGTATCTGCACACCCTTTG
TGAGTAACTGAGCAAGTAAGAGAATAAACTTTATAAAATAAAGCAATCATTTGGTCTGATTTAGATATCTGCACACCCTT
TGTTAGTAACTATGCGAGTGAGACAATAAAGTTTTGTAAAATAATCAATCATGTGGTCTTTTTTTGGTATCTGCACACCC
TTTGTCAGTAATTGAGAGAGTGAGATAGTAAACTTTTTCAAAATAATCAAAGCTGTACAACGTTTTAAGTAAGATATGAT
ATCATTGATTTGATAAAAAATGTAATGAAATATATAAACTGTATAATACAAGAAGTATCATTTAGGTTTCATTTTCATGA
ATAAAATTATCAAATATTCAGGTATTCTATTGCTTCCCATGTATCTAGACAAACTAAAGTTAATCAACCCAATTGCTGAT
TACTGTCGAAGTTTAATTGTCAAGGAGCTCTGTTTCTTTGAACTAACAATCGCTTTAATATTTTTTTCTATAAAAAAATT
ATACATGATCGTACTTTTATATTGTTCAACTTCTCCAATCAACAAAATTTCCTTTCTCCTTTCATTATATCAACTGCCTT
ACTGGATTTAAAAAAATATATTTAAATTCATTCTTTTTATATTAATATGCTTTTAACTTTAATAGTTTGGTATCCTGATT
ATGTACGTACTTTGATATGCATGATGAAGTTTAGAATCACTGCTCAATTTTTATTTCTCACTTGTGAGAAAACAAGAAAG
AACTTATTTTTAAATTTGATTGGACTGAGCTTCCCACAATTGTTCTTACTTATTCTATAATTTGTCAAGGTTGATAAAAA
CCTATAATCATTGATATAGACCAGCATGATATGTAACAAGCTATTTTGTTATTGCAGATACGATTATATTACAATTTAGT
AACATTTCACCTCATATATTATGTACCAAGATAAAGACAATGTAAAGTTATTGCAATGATTATATTATCAACCTCTATAT
ATATCTTATTACTTCAAGTACATATTTCTGTGTTTTTTAAATTCTTCATAATGTTCGATTTATCAATAAATCACAAACTG
TCTGCAAAAAAAATGTGAAAAGTTTTTTAAAATGCTCAAGAGAAACTCGTTAATTGGAAAATGTTGGCATTTCCTTGAAA
TAAAATTCATGAGAGCCAGCTCTTACTAGAACCTTAAAATTACAGTTACTGTTACTTAAAATGTATCAAATAAATAATAA
ATTTATTATGATAATAACTGAGTTATTTACTTCTTAATGGGATTTATTTATATTAGTATTGCCTATAGTTCTATTTCATT
ATGAGGTTCTATGCATTTAATTAAAATCATTTTTATTGATC
>PB.2640.7|NW_019105817.1:538837-554832(-)|c145467/f1p21/4867
GATTGATGCATATGTTCATCAAAGTTATACAGCTATTGCCATCCCCCTGAGATGGAAGATTGATGAATTACGAAAATGTT
ATTAGAATTTGAAAATGAAATAAACGAATGGACAAATTGGAAAGCAAAGATTGAATGATGTAATAGAAGAATGTTGTTGG
ACCTAACTGTTTCAAGCCATTTCAAAGGCTCAATAATGTTGACTGCTGAATCAATGAAATTAAAGCACTTGTTTAAATGA
ATGACATTTCCTCAGTCCACACTCTAATGGCTGGCCGTATCACAGAGTCTACTATCTCTTTACCAGAGCTATGGTACTAG
CGAATCCAGTCAAATTAATCGAAGGAACAATGTTGCCATTTTCCTGCGATATTTTGATTGTGATTGAAGAGGTATGCTAG
ACTCGGTCGATATACCAATGACCGTGTAAAAGTGTGGTATGCTAATTGCGAATTGTCACTCATTTATACTCTGTGCAAAA
ATTACGAATTAAAAGTTATTCACAAATTAATTGGGCCAGAGCAATGGAGAAACTGTTCGGAATATACTCGAATTGATTAA
TCGCTATTTTCTGCCTTGGCAGATAATGTATTATTTATTTGGAATGAACATGAAAGTTGAACGCTTTATGTATAGAATGA
TACTTTGGATACATCGGAGAAAATATCAAGATGCCTGAAAGACTAGAAAATCTTGAGGAGGAACATACTATAGGCCTACG
ACTGTTTTATTTCTTCAAAAAGTCCTTGTAAAAATTGAATATTATCAAAGGAAAAATAATTTATTCTGGAGGATTTTTCT
ACTGGGGAAATACTTGACCGGAGCTGGTTTCTCGGCAACTATTGTCCAGAGGTGGAGCTCTCCCATTGTTGGGCACATTT
ATTCATTGTTTTCTTGCATTTTTCAATGCAGGAAATGCATGAATTTAGTTCGTTAATAATGTAGATTGTAGCTCCACATC
TGGCCAGTAGTTGCTGTAGCATTCTTCGAGGAAAGTTACCTCTGCGTTTTGAATAGGGTCGAAGATTCGACCATTAGATT
TCACTGGGAATCTATATGCGTATACATTCTTCAAGAATGAGCTCCCTATTTTCAATTAGTTTTTTGTGTTATGAGTAACT
CTTCAAATTACCTTACACATGTCCGAACTGCGAATAAACCCTTATTGGGTTTTAGTTCATGGAAAATTAATTGAGAACTG
GGAACGAATTTTTTAAGACGATTGTATCCGTATATGGATTGATTCGTGGGATGTCAGGAGGTGTCAGAAGGTTGGAGATA
CGTCTTCTTCTCACAAGGGTCTCTGGGAACAAGGGCTGTTAGGTAGGACTTAGGACTCCACTCATCGAGCCGCGGACTAA
ATTATCTGTACCGCTGAATCTTCAAATTTTCAAGGTTTGACATCAGATTTACTCCGATTTTTGTTGATGACAAGATCTAG
GGGTGATTTTGGGAACTATCGACTATTTAGAGGTGCCACTTTTTGACTGGGAATTGGGGATCCAAGCTGGGGAGCTGCCA
CTATTTGGATTTTTAGATCTATAGCACAAGTATGCAGTCGTGGCCATGCACATGGATTCCTAGTTGACTGTTTTCAAACA
TCCGGCTTATGATGGAACTCATATAGATTTCCATCCTACATCGCCAGAGGTTTTAATATCACCTAAACTGGGAAATCCTG
CCGGGTTTTTTTTTTTGTTTTATTAAGGTCTCGTCTGCATAATTTCTAAATATTTCAATCGTATTGTTTTATTGATAATT
TAATCTTACTAAATTTTCCATAAAGTTGAAAAACATCAAATTTTTGTAAACATAATATTAAATTTGGGAATTCCATTTGT
CAAAACGTAAAGTATCAACCCATTAATTTTATACTTTATAAAAATAATTTAGAATGATACTTTATAAGGATAATTTAAAA
TTCAATCTATAAATTAATATAAAGGTAATTTGATCAATTTGAAAAGTTACTAAACTATTCAACTATTGTAAAAAGTCTAA
GAAATAGTAATCTACTCATTGAAACTACCAAAAACGGAATAATTCATAAAATCTATATATTTAAAATAACTATTGTCGAT
TCAGGAATGAATTTTTAATCATGCTATTCCTTGAGTAGGCTCTCAAAATTCTATTGGGTTATTGAGAAGACCATAAATAA
GAAACTATAATAACTTAATTAATAACATTTGAACTTCTTGTTAATCATCTCATCATCTCAACTCTGAAGATGATAAGATA
GATAATTTCCCCTTCGTAAAATTAGAATGAAAATTTATTTTCTTCACCTTCTAAATTGAACTTCATTTCACCTTTTTATG
ATAGCTTGGTCCTTGAAATAACGCTTTAAACAATGCTATTTTGCTTATGATCATACAAGAGATAGAACGCCTCAATTAAA
TTATAATATTGAATTCTATAGTAATTGGATTTTATTGATTTGTAGTAAACTATAATAATTTACTCATAGAAAGAATTAAT
AGGCTGAAGAATTTCTCGTAAATAGAGAGATTTTAAAAATATCAAGTTTTTATGTGAGAAATAATTTTTCACAAAGGATT
GAACTTTTGTTCCAAATAACAAATATTTGTATATCAAATAACAAATATTCAAATCTACTTCTTTTAATATTTGTTGACTT
GTTATTCAACTCATGTTGAGTTATCGACTAGCCTATTCTACAAAAATGTGCAAATTTTCTATTTTTTTTATTGTCTATCT
TGAAAATATTACTTTCAACTTTGATAACTTTAGTTCAATGATAAATTTTAACTTTGCTTTTTTATTCAAATATCAATTAT
CTCCCTTGTCAACTCCCTTAATCAAAACTAATTTTTATATTTTAAAATGTACTGCTATTAATACCACAGAAAGACATTTT
CTACAATCCTAAAGTTTAATATTATTTGAGGTATTAATTTCTATTTATCAATATTATTTCTATAAGATTTTCTTGTACTA
ATCCATCTGGATAAAAATACTCTACTATTTTCAACTCATTGTTCAATATAGACTTATAATCAATATTTTAAACTAGAACT
ATAAAAAAAATCCACATAATCTGAGATCTGATTCTTAAAAGATTGATTTGAAAAAAAATGTAGAATGAAGATTCTAAATA
AGATATAAAAAAATTAAAACTTATATACTTGGAAAGAATGAAATAAAAGTAATTTCAATGACTAATCATGGATAAAAATA
TGTACGAAGATATTATTAATATTTGATACTAAAAATACAAGGATTAGTTTCACTTTGTCAGTAACTGAGAGAGTGAGACA
GTAAATTCTTTAAAATAAACAATCACGCGGTCTGATTTTGGTATCCACACACCATTTGTCAGTAACTAAGTGAGTGAGAC
AATAAACTTTATGAAATAATCAATCATATGGTTTCATTTAGGTATCTGCACACCCTTTGTAAGTAACTGGACAAGTAAGA
GGATAAACTTTGTAAAATAAATCAATCATATGGTCTGATTTAGGTATCTGCACACCCTTTGTAAGTAACTGGACAAGTAA
GAGGATAAACTTTATGAAATAAATCAATCATATGGTCTGATTTAGGTATCTGCACACCCTTTGTAAGTAACTGGACAAGT
AAGAGGATAAACTTTATGAAATAAATTAATCATATGATGTGATGTAGGTACCTGTACACCCTTTGTTAGTAACTGGACAA
GTAAGAGGATAAACTTTATGAAATAAATCAATCATATGGTCTGATTTAGGTATCTGCACACCCTTTTGTCAGTAACTATG
TGAGTGATACAATAAAGGTTTGTAAAATAAATCAATCATGTGGTCTTGTTTTGGTATCTGCACACCCTTTGTCAGTAACT
GAGTGAGTGAGATAGTTAACGTTTTCAAAATAATCAAAACTGTACAACGTTTTAAGTAAGATATGATATCATTGATTTGA
TAAAAAATGTAATGAAATATATAAACTGTATAATACAAGAAGTATCATTTAGGTTTCATTTTCATGAATAAAATTATCAA
ATATTCAGGTATTCTATTGCTTCCCACGTATCTAGAGATACTGAAGTAAATCAACCCAATTGCTGATTACTGATTAATTG
TCAAGGAGCTCTGTTTCTTTGAACTAACAATCGCTTTAATATTTTTTTCTATCAAAAAATGATAAATGATCGTACTTTTA
TATTGTTCAACTTCTCCAATCCACAAAATTTCCTTTCACCTTTCATTATATCAACTGCCTTACTGGATTTAAAAAAATAT
ATATCTTAAATTCATTCTTTCTATATTAAAATGCTTTTAACTTCAATAGTTTGGTATCCTGATTATGTACGTACTTTGAT
ATGCATGATGAAGTTTAGAATCACTGCTCAATTTTTATTTCTCACTTGTGAGAAAACAAGAAAGAACTTATTTTTAAATT
TGATTGGACTGAGCTTCCCACAATTGTTCTTACTTATTCTATAATTTGTCAAGGTTGATAAAAACCTATAATCATTGATA
TAGACCAGCATGATATGTAACAAGCTATTTTGTTATTGCAGATACGATTATATTACAATTTAGTAACATTTCACCTCATA
TATTATGTACCAAGATAAAGACAATGTAAAGTTATTGCAATGATTATATTATCAACCTCTATATATATCTTATTACTTCA
AGTACATATTTCTGTGTTTTTTAAATATTCTTCATAATGTTCGATTTATCAATAAATCACAAACTGTCTGCAAAAAAAAT
GTGAAAAGTTTTTTAAAATGCTCAAGAGAAACTCGTTAATTGGAAAATGTTGGCATTTCCTTGAAATAAAATTCATGAGA
GCTAGCTCTTACTAGAACCTTAAAATTACAGTTACTGTTACTTAAAATGTATCAAATAAATAATAAATTTATAGATTGAT
>PB.2640.9|NW_019105817.1:539932-559549(-)|c151101/f1p19/4712
TCTGATATTGCTATTTTACGCTGGTTTAATTCAAGTTATCACGTTATCAGTTATCTATTAACTGATGATAGTATTCGAAT
TTGCTGTCGTATTATAACAGTCACTAGAACAAGAATATCATTGAATTTAGTTTTCAGATGATCTTTGGACCATGAGGATT
CCAGGATGGAGATAGCTGTTCAATTATTTCATACATTTATTGCTTTCTATTCATTATGATCTTGCGCACTGTTGAGCGTT
ATTGATCATGGTTAATATTGAGCTAGTGATTATGTTAATAATGAACAAGCGTGGCAGTCAGAAGAAACCAAGTCGCCCAT
TACATTGTATCCACATCCTAAAATTTTAATTTCAGGTCTAAGAAGCATGGAACCAGATGGAGTTATATTCGATCAAAGAA
CGGCTTAGTGATGACAGTATATCACACTTTTTATTATCTATTTCTTGTGAGTCATTTCACTTTTTGTTATGTACAATCTC
TTTCGAGACTGTTCATGAATGATTAGTGTATTGAAATGAATTTGAATATTTCATAATTCGTGTGATGACTGTCGTCACTT
GCTATTGGCCAATCTTCTTCTAGAGAACCGCAATGTAAATTGCGCTTGAAACTTTTTTACAGGTGTGGCACCATTATTCG
AATTTTATTCATCCTGGATCTGATGAATATTCATGAAATAAATTGATTAACAATGAGTCTCTTATCCATTGGAAATCTAT
TGCCATCCCCCTGAGATGGAAGATTGATGAAAATGTTATTAGAATTTGAAAATGAAATAAACGAATGGACAAGTTGGAAA
GCAAAGATTGAATGATGTAATAGAAGCAATTTGTTGGATCTAACTGTTTCAAGCCATTTCAAAGGCTCAATAATGTTGAC
TGCTGAATCAATGAAATTAAAGCACTTGTTTAAATGAATGACATTTCCTCAGTCCACACTCTAATGGCTGGCCGTATCAC
AGAGTCTACTATCTCTTTACCAGAGCTATGGTACTAGCGAATCCAGTCAAATTAATCGAAGGAACAATGTTGCCATTTTC
CTGCGATATTTTGATTGTGATTGAAGAGGTATGCTAGACTCGGTCGATATACCAATGACCGTGTAAAAGTGTGGTATGCT
AATTGCGAATTGTCACTCATTTATACTCTGTGCAAAAATTACGAATTAAAAGTTATTCACAAATTAATTGGGCCAGAGCA
ATGGAGAAACTGTTCGGAATATACTCGAATTGATTAATCGCTATTTTCTGCCTTGGCAGATAATGTATTATTTATTTGGA
ATGAACATGAAAGTTGAACGCTTTATGTATAGAATGATACATTGGAGAAATATCAAGATGCCTGAAAGACTAGAAAATCT
TGAGGAGGAACATACTATAGGCCTACGACTGTTTTATTTCTTCAAAAAGTCCTTGTAAAAATTGAATATTATCAAAGGAA
AAATAATTTATTCTGGAGGATTTTTCTACTGGGGAAATACTTGACCGGAGCTGGTTTCTCGGCAACTATTGTCCAGAGGT
GGAGCTCTCTCATTGTCAGGCACATTCATTCATTGTTTTCTTGCATTTTTCAATGCAGGAAATGCATGAATTTAGTTCGT
TAATAATGCAGATTGTAGCTCCACATCTGGCCAGTAGTTGCTGTAGCATTCTTCGAGGAAAGTTACCTCTGCGTTTTGAA
TGGGGTCGAAGATTCGACCATTAGATTTCACTGGGAATCTATATGCGTATACATTCTTCAAGAATGAGCTCCCTATTTTC
AATTAGTTTTTTGTGTTAAGAGTAATTCCTCAAATTACCTTACACATGTCCGAACTGCGAATAAACCCTTATTGGGGTTT
AGTTCATGGAAAATTAATTGAGAACTGGGAACGAATTTTTTAAGACGATTGTATCCGTATATGGATTGATTCGTGGGATG
TCAGGAGGTGTCAGAAGGTTGGAGATACGTCTTCTTCTCACAAGGGTCTCTGGGAACAAGGGCTGTTAGGTAGGACTTAG
GACTCCACTCATCGAGCCGCGGACTAAATCATCTGTACCGCTGAATCTTCAAATTTTCAAGGTTTGACATCAGATTTACT
CCGATTTTTGTTGATGACAAGATCTAGGGGTGATTTTGGGAACTATCGACTATTTAGAGGTGCCACTTTTTGACTGGGAA
TTGGGGATCCAAGCTGGGGAGCTGCCACTATTTGGATTTTTAGATCTATAGCACAAGTATGCAGTCGTGGCCATGCACAT
GGATTCCTAGTTGACTGTTTTCAAACATCCGGCTTATGATGGAACTCATATAGATTTCCATCCTACATCGCCAGAGGTTT
TAATATCACCTAAACTGGGAAATCATGCCGGGTTTTTTTTTTGTTTTATTAAGGTCTCGTCTGCATAATTTCCAAATATT
TCAATCGTATTGTTTTATTAATAATTTAATCTTACTAAATTTTCCATAAAGTTGAAAAACATCAATTTTTTGTAAACACA
ATATTAAATTTGGGAATTCCATCTGTCAAAACGTAAAGTATCAACCCATTAATTTTATACTTTATAAAAATAATTTAGAA
TGATACTTTATAAGGATAATTTAAAATTCTATCTATAAATTTAATCAATATAAAGGAAATTTGATCAATTTGAAAAGTTA
CTAAACTATTCAACTATTGTAAAAAGTCTAAGAAATAGTAATCTACTCATTGAAACTACCAAAAACGGAATAATTCATAA
AATCTATATATTTAAAATAACTATTGTCGATTCAGGAATGAATTTTTAATCATGCTATTCCTTGAGTAGGCTCTCAAAAT
TCTATTGGGTTATTGAGAAGACCATAAATAAGAAACTATAATAACTTAATTAATAACATTTGAACTTCTTGTTAATCATC
TCATCATCTCAACTCTGAAGATGATAAGATAGATAATTTCCCCTTCGTAAAATTAGAATGAAAATTTATTTTCTTCACCT
TCTAAATTGAACTTCATTTCACCTTTTTATGATAGCTTATTCCTTGAAATAATGCTCTAAACAATGCTATTTTGCTTATG
ATCATACAAGAGATAGAACGCCTCAATTAAATTATAACATTGAATTCTATAGTAATTGGATTTTATTGATTTGTAGTAAA
CTATAATGATTTACTCATAGAAAGAATTAATAGGCTGAAGAATTTCTCGTAAATAGAGAGATTTTAAAAATATCAAGTTT
TTATGTGAGAAATAATTTTTCACAAAGGATTGAACTTTTGTTCCAAATAACAAATATTTGTATATCAAATAACAAATATT
CAAATCTACTTCTTTTAATATTTGTTGACTTGTTATTCAACTCATGTTGAGTTATCGACTAGCCTATTCTACAAAAATGT
GCAAATTTTCTATTTTTTTTATTGTCTATCTTGAAAATATTACTTTCAACTTTGATAACTTTAGTTCAATGATAAATTTT
AACTTTGCTTTTTTATTCAAATATCAATTATCTCCCTTGTCAAATCCCTTAATCAAAACTGTAATTTTTATATTTTAAAA
TGTACTGCTATTAATACCACAGAATGAGATTTTCTACAATCCTAAAGTTTAATATTATTTGAAGTATTAATTTCTATTTA
TCAATATTATTTCTATAAGATTTTCTTGTACTAATCCATCTGGATAAAAATACTCTACTTTCTTCAACTCATTGTTCAAT
ATAGACTTATAATCAATATTTTAAACTAGAACAATAAAAAAATTCCACATAATCTGAGATCTGATTGTTAAAAGATTGAT
TTTGAAAAAAATCTAGAATGAAAATTCTAAATAAGATTTTAAAAAATTAAAACTTACATACTGGAATGAATGAAATAAAA
GTAATTTTAATGACTAATCATGGATAAAAATATGTACAAAGATATTAATAATATTTGATACTAAAAATACAAGGATTAGT
TTCACTTTGTCAGTAACTGAGAGAGTGAGACAGTAAACTTTTTAAAATAAATCAATCACGCGGTCTGATTTTTGTATCCA
CACACCATTTGTCAGTAACTAAGCGAGTGAGACAATAAACTTTCTAAAATAAATCAATCATATGGTCTGATTTAGGTATC
TGCACACCCTTTTGTAAGTAACTGGACAAGTAAGAGGATAAACTTTATGAAATAAATCAATCATATGGTCTGATTTAGGT
ATCTGCACACCCTTGTAAGTAACTAGACAAGTAAGAGGATACACTTTATAAAATAAATCAATCATATGGTCTGATTTAGG
TATCTGCACACCCTTTGTAAGTAACTGAACAAGTAAGAGGATAAACTTTATAAAATAAATCAATCATATGGTCTGATTTA
GGTATCTGCACACCCTTTGTTAGTAACTGGACAAGTAAGAGAATAAACTTTATGAAATAAATCAATCATATGGTCTGATT
TAGGTATCTGCACACCCTTTGTAAGTAACTGGACAAGTAAGAGGATAAACTTTATATAATAAATCAATCATATGGTCTGA
TTTAGGTATCTGCACACCTTTTGTAAGTAACTGGACAAGTAAGAGGATAAACTTTATGAAATAAATCAATCATATGGTCT
GATTTAGGTATCTGCACACCCCTTGTAAGTAACTGGACAAGTAAGAGGATAAACTTTGTAAAATAAATCAATCATATGGT
CTGATTTAGATATCTGCACACCCTTTGTCAGTATCTATGCGAGTGAGACAATACATTTTTGT
>PB.2840.1|NW_019105847.1:461811-544664(+)|c28957/f1p2/1164
TAAGTGGGAAGAACAGGTTTTATGTTTTACAGCTGTCAACACTGAAAATGTTTGGAAAATAGTATTTTTTTGTTTGAAAA
ACAATGATTGTCCAAACTTTTTAAAATGTTTCTCCCTGAGCTCCCCAACAAACATGTTTGCCAAACATGTATGTCGAACA
TTTGTTGAGTGTGCACACGGCTTTAAAACTAATCTCCATTCATTCGTATTCCCCTAAATAGTAGGTAGTAATAAATTATA
AGAATTATTTAATTTTCCAGCTTTAATAGATTGGTAATGATTTAGCCTGTATTCACAGATTATAAAGACTGGAAATTGAT
GGTGAAAATTGACATTAATTGATGGTGAAAATTGACATTAATTGAAGGTCTGACATTGGAGTGATTCGGTGTTAAACTAG
AGAAATAAATACAAAACAACTCTTTTTCTGCTTTAATCTATAACTGTCCGGTTGCAAAAACGCCTGTTAAATTTAATCAT
GGTTAAATGTCATGAGAAACAATCACTTCTTCAAAAAGATGGCGTCTGATTAGTCCTCCTTGCATTTAATCACGATTACA
ATTCACAGATTTCAAGATTTACCTACTCCCTTCCATGCCCGACCTTCAAATTTGTCCTAGTCTCCCCAGCTTTGTCTCAA
CCTTTTGTAATCTGTGGGATGACCTGTTGACAATGGAGTATTGTTATAATTATGTTGTTCATTTCATGATCAAATTATAG
ATTTAAAAATAAATTTTTATCATTAAATGTTGTACATTTATTACAATATATATATTCCATTGTAATTTATATGTTATTTG
CCTTTCATATTTTTAGTTTCTATTTTATAAATTTCCAAATTTAGTCTTAGTTTTCAAATTTAGTATTCCAAGTATGAATT
TAGTTGTTTCTCTGTTCCACAACCTTGTGTAAGATCTATTTTTAGTGTTTAATTATTAATAATAAATGTATTAGGAGCAA
CAAAATATAGATGTAACAATCAATTCGTAATTATTAAACCATGTGATTTTCTATTACCTAAACATAAGGGTTTTGAATAG
GCCGACTCTATTTTAATCTAAGATATAGCTACGCCATTCAAAACCCTTGCATTGTACAGTACATGTATAATACATTGCAA
TATTATGTGGATTTGATATTTCCAAAAATGTAAAATATAAAT
>PB.2840.2|NW_019105847.1:461848-544675(+)|c30358/f1p2/1140
GTGAACACTGAAAATGTTTGGAAAATAGTATTTTTTTGTTTGAAAAACAATGATTGTCCAAACTTTTTAAAATGTTTCTC
CCTGAGCTCCCCAACAAACATGTTTGCCAAACATGTATGTCGAACATTTGTTGAGTGTGCACACGGCTTTAAAACTAATC
TCCATTCATTCGTATTCCCCTAAATAGTAGGTAGTAATAAATTATAAGAATTATTTAATTTTCCAGCTTTAATAGATTGG
TAATGATTTAGCCTGTATTCACAGATTATAAAGACTGGAAATTGATGGTGAAAATTGACATTAATTGATGGTGAAAATTG
ACATTAATTGAAGGTCTGACATTGGAGTGATTCGGTGTTAAACTAGAGAAATAAATACAAAACAACTCTTTTTCTGCTTT
AATCTATAACTGTCCGGTTGCAAAAACGCCTGTTAAATTTAATCATGGTTAAATGTCATGAGAAACAATCACTTCTTCAA
AAAGATGGCGTCTGATTAGTCCTCCTTGCATTTAATCACGATTACAATTCACAGATTTCAAGATTTACCTACTCCCTTCC
ATGCCCGACCTTCAAATTTGTCCTAGTCTCCCCAGCTTTGTCTCAACCTTTTGTAATCTGTGGGATGACCTGTTGACAAT
GGAGTATTGTTATAATTATGTTGTTCATTTCATGATCAAATTATAGATTTAAAAATAAATTTTTATCATTAAATGTTGTA
CATTTATTACAATATATATATTCCATTGTAATTTATATGTTATTTGCCTTTCATATTTTTAGTTTCTATTTTATAAATTT
CCAAATTTAGTCTTAGTTTTCAAATTTAGTATTCCAAGTATGAATTTAGTTGTTTCTCTGTTCCACAACCTTGTGTAAGA
TCTATTTTTAGTGTTTAATTATTAATAATAAATGTATTAGGAGCAACAAAATATAGATGTAACAATCAATTCGTAATTAT
TAAACCATGTGATTTTCTATTACCTAAACATGAGGGTTTTGAATAGGCCGACTCTATTTTAATCTAAGATATAGCTACGC
CATTCAAAACCCTTGCATTGTACAGTACGTGTATAATACATTGCAATATTATGTGGATTTGATATTTCCAAAAATGTAAA
ATATAAATGGATTGTATGT
>PB.2840.4|NW_019105847.1:523343-564474(+)|c44199/f1p0/1674
AGTCTGACAATGATTCATAAGAAGAAATGTACAAGCCTCTTCGATTTTCCTGTTTTTCTAAATTTTATGTCATACCAGGA
ATAATTAATACTGTAATGTAGTCACAAATGAACTGAATAATCAGTTATGGTTGTGATAAGACTTTAAATTGATGTATTGT
CTCAGATTTTAATCATTTCTTACTAATGCGCAATACATTATGGTACCCTAGTCTGTTTAGCTCACTTGGGGTTTCACGTA
CGGTCTAATATACCAATTCTGCCAGCTCCAGGTCTGAGATGAGTTCTTGGTCCTTCAGTTTATATTTACTCTTGAGCTAT
TGGCAACTAATTGTAGTGAGCAGTGTGTGACAGACTTTCCTGCAGCAGAATTACTATAATTTGACATTCTTCATGTTAGC
TGTGGGTCTACATCATTTCCGATCCACGGTGATCCTTCAAGACAGTCACATGTATGCCACTGTGCCCATCCTGTTTGTGT
TACTAAAGCCTGTGAACAATTACTGAGGTAAAACCTCTAGTGACTGAAGACTGTTGTTTTAATAAAGCCAGTGAATTACC
AATGTAGAACCTTGAAGGTCTTGTGGCTGAAGATTCTTTGTTTCACTAAAGCCAGTGAATTACCAATGTAGAACCTTGAA
GGTCTTGTAGCTGAAGATTCTTTGTTTTACTTAAGCCAGTGAATTACCAATGTAGAACCTTGGAGGTCTTGTAGCTGAAG
ATTCTTTGTTTTACTAAAGCCAGTGAATTACCAATGTAGAACCTTGAAGGTCTTGTAGCTGAAGATTCTTTGTTTTACTA
AAGCCAGTGAATTACCAATGTAGAACCTTGAAGGTCTTGTAGCAGAAGATTCTTTGTTTTACTAAAGCCAGTGAATTACC
AATGTAGAACCTTGGAGGTCTTGTAGCTGAAGATTCTTTGTTTTACTAAAGCCAGTGAATTACCAATGTAGAACCTTGAA
GGTCTTGTAGCTGAAGATTCTTTGTTTTACTAAAGCCAGTGAATTACCAATGTAGAACCTTGAAGGTCTTGTAGCAGAAG
ATTCTTTGTTTTACTAAAGCCAGTGAATTACCAATGTAGAACCTTGAAGGTCTTGTAGCTGAAGATTCTTTGTTTTACTT
AAGCCAGTGAATTACCAATGTAGAACCTTGAAGGTCTTGTAGCAGAAGATTCTTTGTTTTACTAAAGCCAGTGAATTACC
AATGTAGAACCTTGAAGGTCTTGTAGCTGAAGATTCTTTGTTTTACTAAAGCCAGTGAATTACCAATGTAGAACCTTGAA
GGTCTTGTAGCTGAAGATTCTTTGTTTTACTAAAGCCAGTGAATTACCAATGTAGAACCTTGAAGGTCTTGTAGCTGAAG
ATTCTTTGTTTTACTAAAGCCAGTGAATTACCAATGTAGAACCTTGAAGGTCTTGTAGCTGAAGATTCTTTGTTTTACTA
AAGCCAGTGAATTACCAATGTAGAACCTTGAAGGTCTTGTAGCAGAAGATTCTTTGTTTTACTAAAGCCAGTGAATTACC
AATGTAGAACCTTGAAGGTCTTGTAGCTGAAGATTCTTTGTTTTACTAAAGCCAGTGAATTACCAATGTAGAACCTTGAA
GGTCTTGTAGCTGAAGATTCTTTGTTTTACTAAAGCCAGTGAATTACCAATGTAGAACCTTGAAGGTCTTGTAGC
>PB.2890.1|NW_019105854.1:247564-252488(+)|c16334/f11p9/432
GAGACCAAGAGTGGTTTGTGTTTGTTCTGCTAGACTTCCAATAATTTTATAGCAAATTTTTAGTTTAATAATATCCAAAA
TGATAGGCAGAGTGTTAACACGAGGTTTGGTTGCAAGGAATGCAATCCAAAAGACTCAACAGAGAACAAACGTTACTCTA
CCACCTGCCAGAAGGTGCCCATTTATGGTAAAACTGTTGGTCGGTGGGACGATGTGTGGAAGCGCTTTGATCATTCCTGG
ATATGTTATCGCTAACTTGAAGTATTACAACGGAAGCATCAATGCCCCACCTGAAGAAGAATTGGAAGATGAGTAAACAC
CGTATGTTAAACTGTGTGTTTAGTAATTTCAAATCTGTTTGTAAATAGGATGAAATAAATTCATGTTTCCACAAATTCAA
TTGTATGTAACAAAAATATAATATTGTCCTAT
>PB.2969.1|NW_019105868.1:185851-192082(+)|c70510/f1p4/2237
AGTCGACTCAATTGGTCATCATCATCTTCTTTTCATCATCTGTATTACTCAGCTCTTCTACAACCATTTCATATCCACAA
ACACCTTCTTCAAAGGCATTATGACTCGTTTAACATTTATTGCCAATGGAGGGGGTTCTGCACAAGAACCAGTAGAAACT
CTGGATGGATCAACTGTGAGCACGTTGAATAGAAAATACCCAAATAATGAATTTGTGCAAAAATTATTGAATGAAGTACA
AGGAGGCAGAGTTTTGAATAGAGATGGCTTCGTTAAATTTCTGATCCGGAATGCAGGTTTCCTGGCAAAAGCACTTGAGA
TATGCATCACTCACCAACAAGATGGTACTGTTAAGAAGATGAGTGAATTCAATAAAAAACAGTTGGAGGATACATTATCA
TTACCAAGACAAGATGCTAATAATATTTTGAACAACAGAGCGTACATTAGATGGAATGAAGCTTCTGAAATGATATATTT
CTTTGGAGGATATGAAGAGGCGAAGCCGCAGGCTACTAAGAAAAATACACGAAAACCATCAATAAAAGGTTGTTGCTATT
AGGTAACACCTATCAATCTAAATAGCTGAGCCCTGGTGTGACCCTGTGGTGCGAGGTGGATACCATTAATTGTATTCTTC
AAGTTATTAATTTCTCCATAATACATATTTCATTTCATTATTCTTTAATCTAGTCTTATATTGCAAATAGCATGCATAAT
AAATAATCAATCATTTCATGTTCTGGTGCTAATTTTGTTTATTCAATTTAGTCTGAACCTTATACCTATTTGATTTTTCT
ATTGTACAATTTAGTCATTTTGGCGCAATGCTATAGCTTCTTGTAATATCATCAATGCTATTTGCAATATTTCATTACTG
AATAATATGTTTCTTCCAACAAAAGATTATGATTCAAATCAGCTAATAAATTATGAATAATTCATTTTACCTTTCAACTA
TATTGTGAATTCAAGTTGATATTATGGAACGTTGAAACTATCTATTAATTCTACTAATCTTCGCTATTAAAACATGTAAT
TCAATATATTATTAGTTCCCTTATGATCTATACTATTGGGGTATTCGGGGAAGTCGATGTAAAATCATTCTTGTGGAATT
TGTAATGTACTTTATCATATAAGGAGTCTTAATGCATTTGTTAGCATATCAATAATCTAAAATGCCGCTCTATTTTTGAT
TCGGGAAAAAGAACTTCCAATTTGTGCAGTTTTACTATCCTCGACAAGTTATTTGGAATGACAAATGAGGGATTCATATA
TTTGAGACTTTGGAGTTACCACTAAATATTACATAAGGTGAAGGTTGGAATTATTATTGCTTGACAGCTCAAAAAGTTAG
ATTTTTCAATACATTGTTGCCTCTGAGGGTTCAGTTGCCGCATCACTAACATATTGTAATAAATATGGCGAGAGCTGTTG
AAATTTAATGTGAACTATATTTTCCAATTGATAGTATTCATTTCAACTCAGTTTATCCTATAGTACCCCGGTTGTATCCA
TTCCCGAAAAATATCGTGTACTCTTCCCAGGTAACACTCTCCTAATGAGGTTTTTAAAAAGTCTAAACATTTTCATTAAT
TTACAAGATTATCAAGGCAATATTTTCTATTGTCCTTTGAAATTTCAAACACTTTCAGCTATCTATATTATGTTTTTCCA
GAGAAAAAATTGTTTTGTAATATTAAACATCGATGTTCAAAAGTCTACACATTATCATTAATTTATAAGAGATTATCAAG
GCAATATTTTCTATTGTCCTTTGACAAACTCTTCCAGCATCTATATGTTTTTTTCACAGAAAAAATTGTTTTATAATACC
TATTAATAATATTAATATTAAAAAATATATTCATAATGATAAATTTGTTTCACTCGAAGATGTAGTCTTTTCAACATTAA
TATTTAAAGATAAATTTTATGTATTTAAACATTAATATTTTGTTTTGTAATATTCTAGTTAAGTGAACTTTTTGTTAAGC
TTTATCTTGAAGTTTGTCGCTACATTGCAACTCCTACCATCAGAGGTCAACATATTTATTCTTTTGCATGCGCGACTAAA
AAGAACTTCCCATTTTGAATAGTTTTTGTTATATTATTTATTAGGTTTTCATGCTATTTTACTTCCAATTTTAAGATATT
TAGTGTTTTTAACATGGGCTAGCCATGAATAATGAATTCTGTAATGTATAAAGCTGTTGCTAATAAATTTCAATTTC
>PB.3050.1|NW_019105882.1:484528-489473(+)|c74472/f1p1/2540
ATATAGTTCCAATCGAGCCTTGTGACAGTGAACAGCTCTTCTACGCTTCAACGCTATTCAACGACATAAGCTTCCCGCTC
TTCTCTTCAACCCCATAAATTTCAAAGATCAGACATGACCATCATCGGAACGACTTCGAGGTTCGTTAGCGGCCGCAGCG
CTGTGCAGACGGTGTACTGGCGGGCGGTGAACGGAGCTAAGAATGGCGAGGCGCAGTCCAAATTGGTCAAGACCAATCGC
ACCCTAAACTTCCCCGTTTCCTCCAATGTTGCCGCTAACGAGTTGCCTGCTTCCTGTACAAGTTCTCAGCCAATCAAGTC
TTTCCATTGAACATCGCGAATAAGTAAGTACTCCTACTAGCTTATCCAATGTGAACATTAATCTATGATATGATAAAAAA
ATCGGCTTATACACGGACGGGATAGGAAATCCACGAACCTATCATCATATCTTACCTACTGGACTCTTATGTCGAAACTT
GAAATAATTTTGCATATAGATTCTTGATTTACCGAGAATGTTTATAGGTCTATTTTAAATTTTTCAAGTTTTAAGTTTGT
CAAGTTTTCAATTAGAAACTTGCGGTGACCGGGTTACCTGCTGGTCTGTAATTAATAATAATAATATATTTATATTAATT
TACAATATTATGGATAGAATATTCTTTATCATTTCTTCTCAAATGATAAGTACGTAATTAAAATAATAGGGAGAGGAAGA
ATAAGGTAACTTTGTGCTATTCGTTTCTCAAATTTAAATAATATATTGATTACACATAGCCCGAAATAGGATTGTGAGAT
CTTCACTCCATGAATTTTCAGTCCATAAATATTTTCATAAAGCAGATTTTTCAATTCAAATGTTTCAAAACCAAATATAG
AAGAAATATCACACTGTATTAATATTGGAATACGGAATATTCACTAATTAAAGAACATTTTGTAGAAGGACCGGAAAAAA
AAACATAATTCTACAGAATTTTTTAAAAAAACTACAATAAATGAATACAGTAAATAAATATCAATAATATCTCAGTACTG
TAATATTTATATCAATTTATATAGTATACGTTTATATACAGTCTTTATCCAGATATATACATCAATACAATGGAAATATA
TTTATGATACAATGGAGGTACAATATTAGTATAATTTCGATAAAGATACTATGTTTGTCATTGGTGTGATCGGGCTAGAA
TTATCTAAAAACTTCTTTGAACTCCTATTAATCTTATCGCTTGATCTATTGTCACAGAACATACATGACCATCATCTTGG
AGAAATAGTTACAATATTGATACAATCAAGATAAAATATAGATACTCGATAATTATCAGATAAGTGATAAATAATAAGTG
GATGGAATTTATTTATACTCGTGGGGGAATAATTATCTTATTGTGGTATTGTATCACTCCCAGTTTTATCATTCTATTCG
AAGTTTTTATTGAGTAACCTCTACTATTTCGGATCTGTCAAAGTCTAGAATTAGATTTAAAATCAAAATCAAATTCCAAT
TTATTGCAATTTTTTCCTACAATTGAACGAAACAGATATGTTATGGACTTTGCCTGATCTTGTTTCTATCAGTCCGGTTT
GAGAGATAAAAATGAATTTAATTCTTTCACAATGGAACGAAACAAATGAATGTATTGTACTTTGCCTGATATTGTTCCTA
TCGTACGGATTTGATAGATTCAATATATCAATAAAATATTCATAATATAGGTCTAACACTTTGAACTATGAAACGATAAA
AATGAATATGTCAGTATACAGGCTTGATAATATTAGAAGTGATAGATCACAAATAATTATTATAAAAATAGAGTTATTTA
TCAGTGATTGAAAAAGTTCCAATCATCGACGAATAAATCAAGTGGAATTTGATGAAAAATTTGAAATTATCATTATATTA
CGAGAACAGGAGATTTATCATTATAAATAGTTCAGCCTTATCTTTTGGAGTACTGAAATACAGGTGAAGTCTGAGGTTTT
TTCATTGTTGGTTGGCTAGCCAAGAACAAAGCAATACGTCAGCTCTTTCTTGAAATCTACTATAGATAAACCCAATATTA
ATATCTATTTTAATAATGGAGAAAAAAATCTGAATATACTCCACAATTCCACTGAAATATAATTCAAGTACAATCATTCA
TTGTCAAAAAAATCTATATTGTAGTCATTTATCTATTCTAGATAACTAAGTTTTAATTTTTTGTTACAGGATATTATTTT
CCATCTACACATATCATGATTGGCGTCCAAGGACTCAAGATCAACTCTTTGTTTTCTTCATATTGGAGATGGATATCAGT
TTCTGTCTTTCATAAAGATATCTTATCTGAATAATTTATTCATTACTTCTCGTTTGAGTGTTAATTTCAATGTGTAGCAT
TCATTGTTCAAACCATATCAAATTCAACTCCACTTTTGGCTTATTAATCATTCTGATTGAGATTTCATTCATCTGTGAAC
AAATCATTCATAATTTCTCCGTTACTTCTTCAAGCTTATGCTTCAGCTATCAATAACATCACTATAAATCATATTCATAA
TGTTATTTTCATAATTATAATATTGTAAGTTTGTATCAAGGGAATAAAACCAAT
>PB.3050.2|NW_019105882.1:487087-489473(+)|c118174/f2p0/492
CAAGACCAATCGCACCCTAAACTTCCCCGTCCCCTCCAATGTCGCCGCTAACGAGTTGCCTGCTTCCCGTACAAGTTCTC
AGCCAATCAAGTCTTTCCATTGAACATCGCGAATAAGATATTTCCATCTGCGCATATCATGATTGGCGTCCAAGGACCCA
AGAGCAACTCTTTGTTTTCTTCATATTGGAGATGGATTTCCGTTTCTGTCTTTCATAAAGATATCTTATCTGAATAATTT
ATTCATTACTTCTCATTTGAGTGTTAATTTGAATGTGTAGCATCCATTGTTTAAACCATTCCAATTTCAACTCCACTTTT
TGCTTATTAATCATTTTAATTGGGATTTCATCTGTGAACAAAATCATTAATTATTTTCTCCATTTCTTCAAGCTTATGTG
TCAGCTATCGAAAACATCACAATAAATCATATTCATGATGTTATTTTTATAATTATAGTTCTAAGTTAATATCAAGGGAA
TAAAACCAATATTTC
>PB.3095.1|NW_019105890.1:196782-202081(+)|c15928/f4p0/435
GACAGTCGACAGTGTGATTTCGTGGACAGCCGCAGTCTTCACTAGATAGCACACTACTTGCCGTCATGCAGATCGCATTG
GTGATTGTAGCAGCAATGATGGGAGTTGTCCTAGCTTCGCCAGCTCCAGCACCCGCCCCTGTGCCAGGCCCCAATCCAGG
GCTGCTGGCCGCCCCAGTTGTATACACGGCCCCTCTCTCCTACAGCTACAGCTCCTACACAAGTTATCCTTCACTCAAAA
CTGTCCCCTATTACTACTACTATCCTTATGGTTACGCTTACAACTATCCTTACTTGGTCTGAAAGCTCACTTGAACCCCT
GAACCCGGCATCATTGACAAAACATTTATCATGTATCGAACAACAAATAATAGTAGGGATAACTTACTGTTTTGATAAAT
TAATTGGAGTATTTTTCTCTGAATAAAGTGATTTC
>PB.3170.1|NW_019105898.1:431396-433020(+)|c16275/f3p1/411
ATATAGCATCTGAATTTTTCCGCAGTGATAAGATCTTATTACTAAGATCTTGTTACTATTTTATCTTGAATTCTCAGCTA
CAAGTGGACAAGATGAAGTTGCAGTATATTGTTGTCCTGGCGACAGCTCTAGTCGTGATGAGTCTGATAACCGTCGGCAA
ATGTGAGCCCGTAGAAACTTCATCAGGGAGGCCCACGCCAAAACTTCCCTGAAACACTTAACACTGGGAAATTCTTCTTT
TGGGAACGCATTTGTTTTGAAAAACTGTATTTAAAAGAAATAATTTCATGTTAATTTAAATAAAAAACTTTAAACATTTC
ACACTGGAATTCAACCTTTTAAAACTAATTTGTTTTGAAATATTGTATTATTGAAATAAATGATTTTTTGATGTGATTAA
AATCTCTGATACC
>PB.3253.1|NW_019105915.1:74764-79982(+)|c5252/f2p1/315
ATAACAAACATCTCTTCTACTTGAACACTTTACGCTAGTAACTGCAGCCAACAAGCAAAACCTCTCTCAACCATGGGCAA
GGAAAGGACTACCGTCAACATCACCCTCATCGGACACATTGCTTGAATGCTAATCATACATCTACACGGACATCCTGTTA
ACATGATCATGATGACAGATGGATTTTCAACGATTTGATTCATAAAATAAAAAAACACATTAATAATTTCACAAATGTAG
CTACCTACATTTAAATACATACACAATGTGTATGTCATCATCACTGAAAATGTTTGAAAAAGCTCAATGTTAAT
>PB.3253.2|NW_019105915.1:78308-80008(+)|c5418/f27p1/315
ACATCTCTTCTACTTGAACACTTTACGCTAGTAACTGCAGCCAACAAGCAAAACCTCTCTCAACCATGGGCAAGGAAAGG
ACTACCGTCAACATCACCCTCATCGGACACATTGCTTGAATGCTAATCATACATCTACACGGACATCCTGTTAACATGAT
CATGATGACAGATGGATTTTCAACGATTTGATTCATAAAATAAAAAACACATTAATAATTTCACAAATGTAGCTACCTAC
ATTTAAATACATACACAATGTGTATGTCATCATCACTGAAAATGTTTGACAATAAAGCTTCAAATGTTTAAATAT
>PB.3374.1|NW_019105933.1:329212-331342(-)|c58042/f1p3/2127
AGCCGTGGTTAGCGGACGTTCGTGTTTTTCCGAGGAGCGCCATAACATATAAACCGTTTTTGTGAGGCCATTCTGAAATC
TTTTTTTCATCGTAGATCTGGTCGGTAACCTTTAAGATACTTACCCTTCTTATTTAATTTATTCTGGTCAAGGTAATGAC
CAATAATCTTTCTAATAATAACTCATCATTAATAACATCAGTAATAAAATCGGTATTGCACCTCTTAAAGTCTACTAAAG
TATTTAGTACTTGTCTCTCTACTTGAACTTATCAGTTGCGAATTCATTCATCAGTAACCATAATCAACCAACTTAGCTGT
ATTAAACTGTATTGAATCGTAAATTATCTCTTTATAAATTGTAGGTTTGAATTACTTTTACTCATAATATTAATAATTTT
TTTTTTTTTATTTGTTGAAAATTAATTCAATGAATGAGAAAATTGTGATTTTTACCAATAAATATTTCACTGTATAAATT
CATTACCGTATAATCGGATACAGGCCATTAAACATCGTAAAATAAAATGAAAATAAATACACCACCAGTTACATTTTTCT
TTGGGAGGCTGGTGAGAGTGTTTACCGCTACTCCTGGAAACAATTCGTCCACTAGCATCCGTCCTAATGGTCATTGAACA
CAACTTATTTGTACATATATGAGATTTGTCCCTTCTGGGATACGTAGCTTTTTCGAAACCCACATTAAACCATCCATTAC
ACTAAAGTCTGCAGTCAGACTATTTCGTTCTGAATTTGTCATATTTTGATGAATAAAGCAAGTAAACAGCAAAACAAAAA
AACTTAAATTAGCCAACAGATTATCATGCAAGCAAGCTAACACGTATTTATATTTTTAATACTAATCTTGCATCCTATAA
GCCTATTTCAATTCTTACAGCTCATCATGAAAAATTAATTCAGTAAGATTATTGTTATAGTTGAGCGTTAAATATTCCAC
TAGGTAATTGGTATCAGGCATGTCACACTTAACTTTATTTTTTGAATCATTAAATTTATCTGACAATCAATATTTTCATT
TATATCTCAATACGGACTTCCTATGTGCTTAGTCATGCAGCATTTTATTATTCCGAAAACATATTCTTCTCAATCAATTA
GTAGTAATATCTATCATTAAAGTGTTGGATTAAATAAAATAGATAGGTAAATCAGTGTTCCAAAGATGAATTTAATGCGT
TCATAGTTGTTGATTGTCAGTAGATGGTCCAGAAAATACGCGATATACGATGAATCACACAGAATTCCATATTATTTCCA
TCTTCCATTTTAGGATGAATATAAGCTAGAGCTAAATTCAAAAATTGTAAATTATTCTGCCATTCTTCAGTAATTAATGA
TGCAATATGAACAACTCTCTTTCATGAGTTCATTTTTTCCAACAATTTTCCAGTTTCTCAATGATAGGGGAGTTATAATT
ATTTGTATAGGTCTTCTAAGGAACCATTATCTTCAGCTGGTACCAATCAACTAAACTTCAACTCCAAACCACCGTATTAA
TACCAGTATACAATTTATAAGTCTATTACAGCTGTTAACTTTAGATGCTAAATCATATTATCACAACATTATCTTCAATC
ATGATCATTTTCCCGTTCATCGGTAGCCGCTGGGCCGACAATTTCGGAAACATAGGTCTGTAGAGGGGATAATAATAATT
TTTATTAGTAACCCTATCAAAATTCTATTCAGAAACTCCCCACTTTCACACAACTATCCCTAAAGTTTAATTCTTCTGTG
AAGTATTTTTTAGTATATGGGAACAACAAAATAACACAAGCATTTTTTTATATATAAATAGATATTTCTTTCTTACATAT
TATCTTTCTGTTGTTTCCACTTATTTTTTTCTGTTACAGTTTCTCGATTGATCAAAGCACAACAGGCTGCATCGTTCGTC
CCCTCTGCCTTCAAGCGCGTTATGACTAATTACTCCAATAAGCCACCCAAATATCCTTAATAAGCAATAGAAGCTCTTAT
CGACTGTGTATGACTCATTAACATCCATGTTTTGTATAAATTTATGTAGATAGACTACTGACATTATGTGATGTACCGTT
GTTTTTTGTTCATGTTAGATTGATAAAATACATTAAATAAATAAAATAAGGTCAAT
>PB.3386.2|NW_019105937.1:16385-25663(+)|c27427/f10p11/611
AGACACAAACACGTACAACAGAGAAAAGACCATCCCTTTCTGCTTCATTGTAGAAAATTGAAATATTAAATTATTAATTC
TCTATTCTACGTTACTACTAATTAACTCACGATGAGTTGCCAGATGAGAAGAATCCCTCAGATGTTTGCTCGGCGTTTCG
CCACAAGCGGCGTGAGTCGATCGGTGAAGGCGGAAGATACGGCCATCTTCAAGAAGCTGAAGAAGCAACAGGAGTCCTTC
AACACAGGCCTGGGACCCGAGGAGGTCTTCCTACAGGGTGGTCTCAAAGACGTGGTGCTCTACAGGACCTCTGTTTTCCT
CACCGTTCTCTCCACGCTGTATTCCGGAAAGGTCATCTACGATTTGGCACAGAAGTGAACAGACTCAACCGAGCTTCACT
CAATACTAGATCTCTCTGTATTCGCTGTCACCATAGTTAAAAATTCCGGTTCTATAGACGTCGTCACCTAAAATGTTGTT
TGTTATCGAGGAATAAAACAGTATTTAAAAAAGGGGTTTGTAGGTTCTTATTGAAAAGCTGATTACTTTAGCCAGCCGTT
TCTATAGACTTCACCTAAAATGTTGCTGGTTATCGAGAATTAAAACAGTAT
>PB.3523.1|NW_019105955.1:242463-252082(-)|c61042/f1p1/378
AAACAGTTGAGGATGAAGCTGCACGTGGCCTTGGGGATCTGTGCGCCCTTTGTCCTGTTCGTCATCCATCTCTCTCCTGC
TGAGGCGTCTCCTCTATCTCAGGATGAGTCACGCTTCATGGCTGAGATGACGAACGAAGTGAGCGATGAAATTGAGGCCA
TCACTAAGGATGGCTTGGTTCAAGGCAGCATGGAGTATCGGAAGATGGATTGGAAAAAAAATAAAGAGACGTCGTAATCG
TTACCGGTACCGTTGCTGAACATTGATCAACTTTCCAGGAAAATCAACATGAAACATGGACTATCTACAGAGAACAAGTT
GAGATAAAAAAATAAATATCTATTGCATCTATTGCC
>PB.3849.1|NW_019106017.1:235313-239469(-)|c16554/f46p9/440
GAACGGGAGTCAAGTCAAGAGTTTGTTCTGCTAGACTTCCAATAATTTTATAGCGAAAAATTGGCAAATTTTTAGTTTAA
TAATATTCAAAATGATAGGCAGAGTGTTAACACGAGGTTTGGTTGCAAGGAATGCAATCCAAAAGACTCAACAGAGAACA
AACGTTACTCTACCACCTGCCAGAAGGTGCCCATTTATGGTAAAACTGTTGGTCGGTGGGTCAATGTGTGGAAGCGCTTT
GATCATTCCTGGATATGTTATCGCTAACTTGAAGTATTACAACGGAAGTATCAATGCCCCACCTGAAGAAGAATTGGAAG
ATGAGTAAACACGTATGTTAAACTGTGCGTCTAGTGATTTCTAATCTGTTTGTAAATAGCATGAAATAAAATCATGTTTC
CACAAATTTAATTGTATGTAACAAAAATATATATTGTCCT
>PB.4056.1|NW_019106057.1:430826-431024(+)|c60205/f1p0/208
ATTCTGTCTCTGAATTTTGTGAGTGGAGGTTGTAAATTTAACTTTTTCCTTTGATTCCATTTTTATTTAGCTTATGCTAA
ATTTTCCTAGTTATTACAATATGTAGTTGATCAGAGACAGATTTCATTCATCACAAGTTGTGATATTATTATTATTTTCT
TTATTTTTTTTTTATTTCCTTTTTAAATATGTAAATTTTTTTTTTT
>PB.4073.1|NW_019106060.1:180525-181968(+)|c5301/f43p3/372
GTTTTAGCTAGCTGTTAAATGGATTAGTCTCATTGCTGGGACACATTCGATCACAATGCAAGTGAAGAAGATCACTCTTA
TCCTGCTACTAAGTGTAGTTATCTTGGCATCAGTTCAATCCATCTCAGCAAATCCTCTAGGAACAGATGTGGCAGCAGAG
AACTATGAGTCCGAATTACTGAAAGAAGCTGTAATGGCGGACAGTGATATCGTACCATCCGAGGACCACCAAGTTGACAC
CAGATGTAAAAAGAAGAAGTATAAGAAGCGTCGCTGGTTGTGGTGGTGGTGATAAATAAATAACAGTCAAGAATCTAATT
TCAATGGAAAATTATAACTCTTAATAATAAAAAGCCCCCTTCAAACTTCTAC
>PB.4091.1|NW_019106063.1:116559-122013(+)|c59768/f1p0/372
ATTGAAATACTTTTTATTTTGCAAAATGTGGTATGAAATTTTACCATGTATTGGAATAATGACAGCATGTCTTGCTCTTC
CAAAATATTTAATTCCACTCAATCAGAGTCTGTGGCAAAATGGAAACCCTTACAGAAGAGATATGTGTATCAGCTTCAAT
AGAAATCAATACCTGAGAGATTTGGAATTGAATGGAAACTCTTACAAAGTACAGGGATTGGACTTCATTCCAGACGAATA
AATGATCGAGTAATAAAGTAAATAATTTTAGTCATGTTCAGAAATCCTTCTTATTCGTAAATCATTGTAATATTTGTCGT
TCATATAAATGTAAAATTATACTGTCAATGAATAAAATGAATTGATCATTTC
>PB.4238.1|NW_019106105.1:126817-132281(-)|c67109/f1p5/2404
AGGTTATGTTGTAATTTTAGCGGAAAATAATGGTTATGTTTACTTATAATCAATAATTATTAGTTTGCAAGTTATATGAA
TATTTTAGCTACAAAAGCCAAAGTTTCAAAATAAAATTATTTTTCAGAATCGATTTGAGCTACACTATATAGCTGTATGA
TAACATAAAATAATGATGAAGATTGATGTTATTCTTCACTGTACCAGGTTCCAGAAAACATGCAGTCTGTAATCTACCCC
CATGTCAGTGTAGAGAGGCCTGTTCATGAAGACACAAAATACTTTGACGACACCAAAACATATTACACAGTGTAGATGGA
CAGATAGAAAGTGTAAACATCAAAAGCCATCGTGTGTGTTACCCAGTTTCCATTCTGCATCTAACAATAGTAACCGAACA
TCCAACATCATAACTTTATTATTATATAGTCCAGGCAATGATGCTCAAAAAAGGGTATGGAGAGAAAAGTTTGGAAGACT
ATTGAATATGAATATTTGACCCCGCAATTTTGTTTTGGGTGTTAAGGAGGTAAAAATATCAAAAGTCCCCACCCCTACCC
CTTGTGCTGGGGGGGTGGGGTGGTTCAAAGGTACCATTTTTCGGTTTCTCGCATATAGCTCGAAAACTATGTATCTTACG
GACATAGCTGTTACATACAAAAGTAAAGCTTATATAATTTCCTACAATATTCATCTCACAACTTTTCTAGTTTTCGAAAT
ATACTCTCTTAAATTTGTGACATTTTTGGAAAAAAAACATATTCGCCTCCAATATTTTTCTATTTCTACTCTTGTAACTT
TTTAACAATATTGATGTGAAAAATCAATGCAGATTATGAGCTCATAGAGCAATAAATTCTATTCAATTTGATGTATAATT
TATCACTTTTACGCACTTCCCTACAAGTGTTGCAATAGCTTTAGTGTTAAGTGAGAGGGGATGAGGGTGGTTTGAAAGTT
GAATTTTTCAGCTTTTTGCTTCCGCGCTCATATGTTGAGAACAATGCGTTCAACCGACATAACTAACTATTAAAAAATTA
AGTTTGATAAATTCTCCACACTTTTTGTTCAGTGGAATTGTGATATTCCCAACCGTTCCCGAGATATTCGCTCTTGAAGG
TGTGCAATTGTTGAAATAACAGGTTTTTGCTCTTTCAGGGCCTATAACTCTCCAACAATGTATCGTAAAAATCAATGCGT
ATCGTAAGTTTGTAGAACATTAAATTCTCTTTGAAATGGTGTATTATTCCACTATTCAAAGTTTTTGTTTCATTTTTATA
TCAACTTTAATGTAGGGGATGAAATTTCCAATGCTACAACAGTTATTCATTTGGCAATGAAATTTGAAGCGGGTGTCTGT
GACACAATTTTTGACGTTGCAGCTTAAATTGGACTAGTTAGTAGATAAACATAGCAAAAGTGCACATCTTTATCCCCTCT
GTTGAAGGTGTGGAACCGCTGAGTTGACACTAGTTGCAATATTGAAAATGTTGCTACATTGCACTATCATTTTTGACATC
ACACAACTATTATATGAATACTTTGTATTATGGTAACCAACTTGAATCAATTGTCAATTCCTTTTTTACTGCTTATTGAA
ATTTACTATTTGTTATTTTTGATTTTCATTAAACGTCCTGTTTCCTACTTAGTGTAGTCATCATAACTCTTAGGGCCATT
TGTAAAGTGCCACTTAGATCAATAAATGCAATCATTTGTTATTGTTACATTGTCTTACAATTTCTTGGCGTCTACCTTGC
TACCAGGTATTTAGTAGTTTTACTCTTATAAGTTTTACGGTGAGTTTGATTTGTTTCATTCATTTCATTCAACTTGGTAT
AATACAGTCCACTTGAAGTCCCTCATACCAAACACATCAGATACATAGTTTTCGAGTTGTATGTGAGAGGCCAAAGAATG
TTACCTTTGAACCACCCCTACCCCCTTAGCACGGGTGGTTGGGGGGGGGACTTTTGATATGTTTGCCCCCTTACTACCCT
AAACATTACTGCGGGATCAAAAATTGTCTTCTAAACTTTTCCCTCTATAACCTTTCCTTAACTGCACTATATATCATCTA
GTTAATTTTGATATTGCATTAATATAAAAAGCTTCCCTCATAGTATAATTTTTCAATATTTTACTAATTGTCTAGTACAC
AAGAAATCAATATATTGCCGAGATTGTCAAAGATGTGCTTTGATGTAAATTATTGCAAAAAAGTAATATCATGCTTAGCT
ATGCATAACGAGGCATGATGGTCATACTTTACTGAATCGAAATAAGCTGTTATAACTTTTTATACTATTAATTTGGTTTT
CAATAAACTATATGATCAGATGCCTCATTACTAAATGCAAAATTCATGTCGGTTATGTAGCTTTTCTGCAATAAACTAGA
ATT
>PB.4242.1|NW_019106106.1:201193-207007(+)|c120934/f1p0/502
AATACATGGACGCCGCCATCTTTCTTTGCTAGATCTTCTGTTTAGGCTCGTAAACTTTTGCAGTTTATAATAATATTTTA
TTGATTTCAGTCTTAAATTAATGTAAAATGTGTTCCTTATTATTTTTGTCAACTAGTGTAAACATAGAAATCCAGTTCCA
TTCGATAATTTTAACGTAAGCTTTGAAGTAAATTCAGTCCATCTTCTGTGATCATAACAAACAAGTGTATTCAAATGTTG
GAAGCGCAGAGGAATCTCACTGCTTTGAGAAGGAAGCCCTTACCTCCCTCCAATTTCCAGCCAAGGATTACTTCACATCT
TGATGTCATACATCGTCGACGGAATTTACTTGAGAAACGGCAATCGACAGGCAACTATTGAACAATGAGGAGGATATTTT
CACCGAGAATAAAGTCATTTTCATTTTATGTTTTTATCATTCATCTTTTTATTTTAGTCTTATGATTTTTTTCATGAATT
ATTATTAATTTTGTTTTTGGTT
>PB.4384.1|NW_019106143.1:332011-344268(-)|c33683/f1p2/1309
GACGAGTAAACATGTCTGCAAATTTCTTATCTGCATTCTACTTTGTTTTTCAATTGAAGGTAGCATCAAGGTGAGAGACA
TCATTATCGAACACAACGAGACTGTAACTGATTGACGCAGTTATAATGTTGGTCACATTGGATGCTCGGGTGGCCTACAA
GCAGAGACCCACTATTCAATTCTCCACTTGTATAGAGTTTCAAAAAGAGGACCATTCAACGCATAGCTCATCTTCCAATG
CAGTCACATGATGTCTTTCTAATCGATCTTAAGTTTTGGACTGGCAGTGGAGAATTAAATGATCAGGTCGAATGGCTGGT
TCAAGGAATAGGCTGATCTTGATATTATTCTCAGTGAGTGCTAGTCCAGCAATGATGTCAGCGGCGGCGGAATACTGACC
CAGGCGGATATTTTTTATCGGAAATGTCGAACCACTAATTTCAGGTTTATCTTCGTTTTTTGCATCTCTCGTTAAAAATT
GATAGAATTGTGAATTTATCGCTACAAACTGGAAAGAATGGAGCTGGTGGTAGTGACATTCGTCGTGTCATAGTAGAGGC
TCTCAGACTCAATTCTTACTCTTTTAGTGGAAACGCGAAATTGTCGACTACGGATTTGAGCGTGCTACTAGAGAAGGGGA
GAATTCCTACTGTGGCTGTTACTTTCTATTAGGGAGAACTGCGTGAACTGTTCAAGGATTAGAGCATAAGAAATTTGTCA
CTGGATTAAAAAGGTAAAGTAATATTATGAATGATTGCTTATTTTGTAATAAATTGATGTATACTAGCATAGCCCCTGTA
TTAGAGGTGGCTATGATACTAGTCGTAATAATAATGATCTCAATGCAATATTGAAGCTGTATAGGCACTAGGTACTTTTC
TTTGTGATCTCCGTCCAACAGCAGAAATGCTGCTCAAACAAATTGCCTTTATTAAAAATTTAATTATTCAGCATAAAATA
TATTTAAATTTTAATATGATTTTTTAAAGAGACAAGCATATGTCTGAATATCTTTGAACGATAAATTATGATTCTGAAAT
AACTCATTTCACTTTATTTAGTATTGATAAGTAATACGTTAGTTTAAAGTATATTTATTTTTGTTGTAGGTAAGCTCCTG
AATAAATCCTGCAAAGAATTAAATTATAGTTAGTATTTCTGGAAATAGTTAAGAAAGTTTAAACGTGTCAAGTTTTACAA
AGACTTTGAACCATTCTATTGTTATCGATATTTAATTCTTGAATTTTTTCCAGTTTTTCTTAGTCATAAATTCAATGCTG
TAATTTTCCTGAAGTTTTATAAATACGTTATCAG
>PB.4406.1|NW_019106147.1:318926-323920(+)|c27485/f5p0/639
AGATTTTGTGTAGTGTGAGTGATGGAGTGAAGGTTATGGGGTTATGTTCATCTGTAATGTAGTTGAGATCTCAATTTTAG
CATATTCTTATCGGATTGCAAAAATTTGTTAATATTACAAGTGGCATGAAGATATTTGGTTACAGATTGAGAAGACCTCA
AGGTTTAAATAATTTAAATCTTACGGTTGCAACAATAGTTGGAATTATTTCTGGTGTTTACATTTATCAACCCTTGCTTG
CGCGTTACCATAAAGAATTATTAGAGGCTGAAAAAAAGGCGAAAGAACAGGGACTGGAAAAGTAAATAGCGGTTTAAAGG
GTTCCAAAATCATAGAATCGATTTTGTAAGAGCAAAAATCAAAAGAACCAAGATGGTAAAGAAAAACGAGACTTTTCCTG
CGGTAGCAAAAACTGTCTTCTTCTCTCGTTCAACCATGAAAATTGCATTTGCTATTACTGGGACATTTATGTTCTTTAAA
GCATTTTTACCATGGACTAGAGACCGAAATATGAGACAGCTTCACGGTGAGGTTGATTCAGTTTTACTAAAACAGTCAGG
AAAGCAAATTGAACCTTGAAAGATTGTTGTAGTTTAAGGCATGGTGTTTGTAAGGATAAATAAATAAATTTAGTTGTATT
>PB.4432.1|NW_019106152.1:247970-253330(+)|c119181/f1p0/570
CCATTTGCACAGAAACCGAAAGAGCAGGACACCTTTTACTAAGTTTTCATCTTATTCTCTCATTCAATTATGAGAGCAAA
GTGGAGGAAGAAGAGGATGCGCAGGCTTAAGCGTAAGAGGAGGAAGATGAGGGCGAGGTCCAAGTAGACTGGCACTTATC
TTTAATGTTGATCTGGAATGGATTTCTCGACTATAAATTACGTTTTATTCTAATTGATAATTTTTTATAAAGTGATATTT
TTACAAGAAATACACGTCCAGGTCATCAAGTTTATTTTTTACTTATTTCTCCACATCCTCTACACTCTTCCAGTTCAGAA
GCAAAGGTGATTAAATTATAAATCATCAATAAACACTACTTATCGAAAAGTAACTTCGATTACATAATTATTTATTTATA
AAAATGATTTTGAAAACAAGAACATAATGGTGTAACAACAATAATAACTAGTGTAGCGGTTGTTCAATGAATAAGTGGTT
GTGACAATTTCTAATATCATTTTTGAAATAATATGAAATGTCATTTATTCCCGTAACTTATTTTTGGCAAATGAAATAGA
TTCGTTGAAT
>PB.4504.1|NW_019106170.1:55950-57714(+)|c32690/f1p2/1404
AATCTGTGGTTTTTGACAATTTCTTAGTATTCTGATTTAATATTTGTTTTCATTGGTTTTTGTAATAGTTGGATATTTCC
AGTCTTGAGCGCAGAAGTTTTGGTTGGAGGGAGATTTTTTTCATAGGTCATAGGAGTGGTCTCGTGGATAGAGTGCTTGC
GTAGCAGCACAGAGATCCCGGGTTCAATCCCTCTCATAACCAAAAGTTTTTTAACCAGATCACTCCCGTGTTATCGGATG
GGCACGTTAAACTGTCGGTCCCGGCTGAAGTATGACAGTCGTAAGGCCCATTGACGGCTTAAATTATATATTCAGGCGGT
GGGACCTTCCCGCAAGGGACTCCCCACCAACAAAAGCCATACGAATTTACTTTTTTTTACTTTCATAGGTCTCGTTGTTC
CACGAATATAATATTTCGGTTGATGCCCACATTATCGTTTTGCTTGTGTATGGGCTGATTTATGAGATGATCAAACGTCC
ATTCCTACCGGTGGGATCCGAATCACGACCAAGCAGTGCTAGCAGACTGAAGGTTACAACGCCTCAGACCAATAGACCAA
CCTGTCAGTGATATTGTCATCGGAATATTTGAGTCTCAACTGTGATTGCAGTTACCTTGACAAACCCCATCTGTGCATCT
TCAAATATCTGTTGTTCCTCAATGATGATGGAAAGTTGTATCTGTGATTGTATGTCAGACATTAGACCAACATAATATTG
CTGTGAAGTGAAGATTGAGGTGTTTGTCAGTGGACCAGCCTACCAAAACCCCACTCCATGAAAAGCTGCCGCCAAATGAG
TTAAAGTGTGCTATATTGTTGTTTTGAACAGTTTATTAAACAACTTAGGTGACAGTATTCTAAGAATGACAGTACTTATT
TTCAAACAGTGTTATTAGTGTTTAAATGAACTGGGTTATCCAGTGTTTTTTGGGTTGAAATATTGACGGTTTCAACTCAA
TAGACGTGTTAGAGGATGTGCACGTATACCGACCGTCGGTCCCGGCTGAAGAAAAACAGCTCTATCAAACAACTTAGGTG
ACAGTATTCTAAGAATGACAGTACATATTTCCAAACAGTGTTATTAGTGTTTAAATAAACTGTGTTATTGAGTGTTTTTG
GGTTGACATATTATTGACGGTTTTCAACTTAGATAGATAGATAGAAAATGCCTTTATTCAATATAAATAAAAATAATAAG
ACTACAATCATGTTACAAAATAAACAATTAAAAATTATATAATTAAGATAATGATTGTGCTAAATAAAAAACATGAGACA
AAAAACTTGACATAACCATAAAGGTTGTCTGCCAGAGTTGGTAGGCCTATTCTACAAAAACAAAAGAAATTCGAAATTGT
TTTGTGAAAACAATTATTATTGG
>PB.4682.1|NW_019106224.1:110384-130153(-)|c2964/f3p1/1923
ACACACATACACAACAGGCTTGCCTTCCAACAAGTGAACGCAGAACGCGTCATTCCTCCGCGGTCTCAGTGTGCAGTCGT
TTAATCAAACCACATCAGACAACAGCCGTGCACCGCATCATGATGTTGGGAACAAAGTTTCAGTTTATCTGTCTACTGTT
CACTATCTTGGCGATTACAAGAGTCAACTGCATGAACATGAGAGAAGAAGACAACGAAATCCTTGACGATGATGACAAAA
AATTCAGATCCGGGGCAGATGATGATCAGAACACCAGTACCACCACGAACTCTGAAGACCTCACTCCAGCTTCAGGTAGT
AGTACCAGTAGTACTGGTGGTACTGAGACACCTACCACACCCCCCATCACGAGTGACCCGAGCAGTGACGAGTCTCCAAC
CGAAACTACGACCCCGTCACCAAAACGTGATACGTTCTTGCGATTCATTGATGATCTATTCCAGGTGCCACTCAAGATGC
TGAAAATGTTCAGCAATATTCTTTCAAGAACTCTGGAAACATTTACAAGCAGACCAACACCTCACAGTGATAACTGAGTT
CATTCTGCTGGGATACTGTTAATCAATTGCAGTATTCGATGAGAATGTGTCAGCTTCGCATAAAACTTAGGTTTCAATCA
AGTTTAAAACTGGAACTCCAAGCTTGAGAGTATAATAACGGTCATAATTTATTTTAGTGACTAGAAAAATTATGTTTCCT
TGTAAGAATGCACTTGTTATTTGTTAACAATTTTGTTGAATGATACAATATATTATCACACAGTACAAAACGAATTCTAT
GTATAGTAGGCCTATAGTAGTATTTTACAGTTTTCAAGATCATAACAGCTACAGTATTATAATGTCTAATATTTGCATAT
TAGAAGAAAACGCTATAAATTGATGATAATTGCATGATTGATTCATTTGAATTCAAAGGTACGGTAATTCTCAAATCAAT
CATCAATATTTTCAAGATATTCTACTAAACTCTACGGTAATCATTTGTTTCTATTACAATTTTCTAGTTCCTGTCAATTT
CAAATTATTGCTAACAAGCTGCTGTCTCCTTTAAATACAGTTTGTCTTGTAAAATACAACTAATATAAGATAAGACAGGA
TGGTGTCAAAGACGTTAAAAGTGATTTTAAATGTTTGCTATTTTGCTTGTAAGTTCAGACTAACGACATAAGCACCAGTA
ACAAAAGAAAATTCATTTCAATGTCATTTTGTTATGGAAAGTTAGACAATAAACAATCATAATTTTGGGCGAAGTGAATG
TCAGTATTTCGCAAGAAAATGCAGTATGTATATACCGTAATATTATAAGTCAATAGAAAAATAGCATCGATGTTATTATG
CACTTAGCCAATACTGAGATCGAAAACTCTGTTAAGGAAAATACTGTAAAAATACAAATCTATGAAACTGCTATAAAGCC
AGTTGTGTTGTATGGGGCAGAAACATTGGTTTTTAAAAGAAAGTTGAAGACCTACTGAGTATCTGGGAACGAAAGATGCT
GAGAAAAATATACGATCCAGTATGTATCTGTAAGTATGTAATGGAGAACAAGTCCAACAAGTGAGAAATAAAAGATGTAC
CGGTAATGGGAGATTTCAAAGTCGGAAAACAAAAGCCCGAAAATAAGAACATGAGAGAATATTCATTTCTCATCCAAGTA
ATTTAATTTTTTCGATAGGTGAATAAATTATCTCCATAAAAATATCTAATCAAACATGATTGTCTACTGAGTAGGCTCTT
AAATTATTACAAATAGGTAATACTCAAAATAGACTGAATGATGTTTGGATGTAGGAATATTACGTTTTATCGTTATTATT
TTGTGATTTTATCTTAAAATAAAGTGTGTGTACGTGTGACTGTATTGTGAATGTCTCTATAAGCAATAAAAAATGTTGAT
>PB.4771.1|NW_019106242.1:139881-140570(-)|c26940/f4p3/701
AACATGAAAACGGTACATCCATTCAGCCGTATGAAGATGCTACAAATCTAGGAGACTGACGAAATGGATTGAACCAGGAA
ACGCAACATCTTAATGTCCATTTTCCACAATAATCTAGTTTGACTTTATTTACTTGAGAATTTCTCAAGATCTCAAATTC
CAACCAACCTTTTAATTAAAATCCATAAGAACGTATCAGCCATCAATTTTTAGGGATCATGTTCTTCATTGAAGGTTAAT
GCTTCACGTTATCCACTGTATAGCAACCATTTCCATATCTGCATAATTTGTGAATGTATCCCAATCATGTTTTAACGCAT
ACCGATAATATTAAGCATCCCCAATTTTTAATATTTTGGTTAGATCACTTTTAAATGAAATTTGTAGGCTATTGGAAGAT
GATACGTATCTATTATAAATATATTGTAAATAAATAGCCAATTTGATGGACGTTTTTCAGAATAAATGTAGAACTTGTAG
GGCTATGATTTAATATTTGTTTGTTTAAATATGTGTTAATTCTTCCATGGTTTTCAATCACTATGTTTGAAAGTGATTTA
CTAATTTTATTAATTGATGCTTAATTGTAGTCACTTGATCTGTAATTATGTTCGAGATCAAGCAGTTGATGTAATTAATT
TTATGGTCTGAGTTTTCAAGAAGTAATCTTGTATATTTGGCAGCTTATAAAATAAAAATAGT
>PB.4771.2|NW_019106242.1:139882-147556(-)|c27991/f38p3/946
GCGAGGTCGTTGGTTGAGTGAAAAGATCTAGAGAGAATGCAGCCAACCCAAATGCTGAGGTATGCTGTTAGATTCTCCTA
CACTCAGGGTGCTATGAGTGGAAGCAGGTCAGGATCGGATAAACTTGTGTACCCATTTGCAGTGATTCTTGCTGGATTGG
GCATCTCATTATCCACATTCAGCGTTAAACAACTGTTATCTGGCGGCCACAAGAGAACATTCTAACATACTCATCTTCAC
CATCTAACATGAAAACGGTACATCCATTCAGCCGTATGAAGATGCTACAAATCTAGGAGACTGACGAAATGGATTGAACC
AGGAAACGCAACATCTAAATGTCCATTTTCCACAATAATATAGTTTGACTTTATTTACTTGAGAATTTCTCAAGATCTCA
AATTCCAACCAACCTTTTAATTAAAATCCATAAGAACGTATCAGCCATCAATTTTTAGGGATCATGATCTTCATTGAAGG
TTAATGCTTCACGTTATCCACTGTATAGCAACCATTTCCATATCTGCATAATTTGTGAATGTATCCCAATCATGTTTTAA
CGCATACCGATAATATTAAGCATCCCCAATTTTTAATATTTTGGTTAGATCACTTTTAAATGAAATTTGTAGGCTATTGG
AAGATGATACGTATCTATTATAAATATATTGTAAATAAATAGCCAATTTGATGGACGTTTTTCAGAATAAATGTAGAACT
TGTAGAGCTATGATTTAATATTTGTTTGTTTAAATATGTGTTAATTCTTCCATGGTTTTCAATCACTATGTTTGAAAGTG
ATTTACTAATTTTATTAATTGATGCTTAATTGTAGTCACTTGATCTGTAATTATGTTCGAGATCAAGCAGTTGATGTAAT
TAATTTTATGGTCTGAGTTTTCAAGAAGTAATCTTGTATATTTGGCAGCTTATAAAATAAAAATAG
>PB.5064.1|NW_019106307.1:381887-390162(-)|c38989/f1p0/1603
ATCATAGAGAAACAATAGCTTATGTTGCTATCGTTCCTACTTGGTGGGTTTATTCTTATAAATATAAATAAGACCTTTTT
TAGCAGAAGACCAATCAAACACAAAGACATAACATTGATAAATTCGTTTAAAACAGAAAGTTGAAACAATTAATAGTATG
GTTAGGCTATTCATCACTGTACCAGAGAATAAGAGGCTGATTGAGCTATGGTTGAAACTTGCTGCTGGGTCTATCTTGCT
AGTTTATGGCTGGTGATCACAGTATCTGGTGACAATCAACTTAAAATCAGGTAGAAAGATTCAAGAAGTCCAATCGCAAA
ATATGATGATGAGTTTGATCATGATGTTCTCTACCTGGGGATGAACAACTTGCCCTTGAGTGAGAGAGGCCAGTAACTAT
TGCAGAGCGGATGATCAAGCTAGTGAAGAAAATCCACCACAAGCCCAATAGTGCTGTAATTAACACGTGCATCAATCTGC
CAAGGAGTGAGAACAGTTTCAAAATTTTTGCGGAAGTGATGAAGAAAGAATAGACTTCTGGAATGGCAAAGCAACCGCGA
CGAAAGTCATGTATTGACAATTGTGTAAAAGGTATTAGTTTGAAGCATTCAATTTCAATAATTTAATCTATACCACTATG
AAAATGAGATGGCATCTGTAGTTTGTCGAGGTGTTCGTTATGCCTAAATGGTATGTGACATTTTGCCCAAAGATGGTTTA
TATAACCGATGACTGTCATTGACCTATTTTTGTTAAGAAAATCCTTTAAGCCGTTGTCTACACTGAACAAATGTTTGACA
TACATGTTAAACAAAAAAATACTGTTTTTCCAAACATTTTCAGTGTTCACAGCTGTAAAACATAAAACCTGTTCTTCCCA
CTTACAAATATTTTGTTTGGTGATGCGTCCACACTGGCCATGGGCAAACATTGTTTGTCAAACATAATAAAATTTGCCCA
AACTTTTTCAACAAACATGTTTGTAGAACATTTGTTCAGTGTGGACACGGCTTAAAGGATAAGCCCTACTGTCCTTCAAA
GTTTACATGTTATTTTTATGGAGGAAGTTTTTATTTTGTTTATTATGTCACATGTGTGTATTTAACAAATTAGCTGTTCT
AATTATTACATCTAAAACCCTTTGGTAGTCATCATGTTAAACATCCACATGTTTACTTGAAAAGTTGATTTTGGTAACAT
TGGTTTTGGATGATTGGTGTAGAATAAAATTACACATGACACAAACATTTCACTGTTACAAAAATGGACTGTATTATGCA
AGAAGATCAATGAAACAAAAGATCTTAATATTACGAGTGTTTCACACTTTCACTCATTATGCGAGAAGATCAATGAAAAC
AAAAGATCTTAATATTACGAGTGTTTCACACTTTCACTCAAAAATAGTCAAATTGTCTGTACTTCATAGTTCACAACTCA
TCACCAACTCACCAACCCCAGTTCATGCATAGGCAGCATGGCCAGATGGGTTTACACAGGAAGCTCGTAACAGAGCCCTC
ACAAAATAATACAAAATGGCGATAACATACCCCCAACCTAGAAGGTATGCCTTCTAAATAGAAAAAAAAATAATTTGAAA
AAT
>PB.5180.1|NW_019106341.1:61241-66827(+)|c16513/f25p0/454
ATTGGAGAATAGGAGTCCATCAACCATCATTGTTTGTCTGATATACAACCTTTTCCCGATTTATTCTGACAATTTGTGTC
ATTGAAATACTTTTTATTTTGCAAAATGTGGTATGAAATTTTACCATGTATTGGAATAATGACAGCATGTCTTGCTCTTC
CAAAATATTTAATTCCACTCAATCAGAGTCTGTGGCAAAATGGAAACCCTTACAGAAGAGATATGTGTATCAGCTTCAAT
AGAAATCAATACCTGAGAGATTTGGAATTGAATGGAAACTCTTACAAAGTACAGGGATTGGACTTCATTCCAGACGAATA
AATGATCGAGTAATAAAGTAAATAATTTTAGTCATGTTCAGAAATCCTTCTTATTCGTAAATCATTGTAATATTTGTCGT
TCATATAAATGTAAAATTATACTGTCAATGAATAAAATGAATTGATCATTTCC
>PB.5244.1|NW_019106364.1:90205-93971(-)|c50097/f1p0/1907
AGTTCGATTCAGATCATCGTATCAGTTGTTAAATTCTTTAACTGTCAGAGTGAATAAGATACGGTATAGAGAAGTTTTGT
TTTTATTATCTATCTGACAGATCTTTGGATTATTTTATTTAAATTCAATTTATCCAATATATTTCACCTAATAGTTATCT
TCTACCGAGCTGTCCGAAAATTGACAAAATCCTACTAGAGGTAATGTGAAAAGTTTCATAATAAAATCTACATTATATTA
CCGGCGCACAAGTTTTTCTTTGCCGGTAGTGCCATTTTGGAAGATCATTCAAATGAGGACGATTTCTGACGAGTGAGTGC
GTTATCTGAAGTGAATTGATAATAAGAAAGAAATGCAAGATATCAGGGGGAAATTTAAGGAAGGATACTCCTATTGCAGA
CACAACGGGGCCGACGACGAAGACCTTCAATTACTATTGGTTGATGACCTACCGGCTCCGTTCACTAACCCTGCACTGGG
AAGATGCCATGGAATATCTCAAGGAGCTACACAGATAATCAGCGATTGGCCGGATCAGGTCTCCAGAGTTCTAATTATCA
CCCTGGTTACAGCAATTTCAGCTCTAATTATTCTAGTCACTCTAATATTGGCAATGGAAGAAATTAAAAGAATCTATTAG
TGAATGATAACTTATCAATGATAAATACTAAAAGGAAGATGACAAGAATGATTATAAATTGAAAACAGGAAAATAAATTA
CCCTAACCTGTGTATCTGAGATGATCTCAGAATTTCAAAATTCCTATGTTTATACTTGTTAGACCCTAATACTATTAAGA
AAACGATAGGAGGGTATCATACACAGCACCAAACTGATTTTAATGAGTTAAGAAATGTGTAAATAAAAGCGAAAAGTTAA
TTGTCTATCTTTTTAGTGGAAGAAATCAACAGACTACAAATTGAATATATTAAAAATTATTAGGTCTTCTATCGAAATCA
AAATTCAAATTTGAAAATGAATATGTCGTCAAATTAAATGTCGTTATAGAATCTGTAGGTGACATTGCTATCATGTCAAA
ATCTAATGTCTAGGAATTTTTCATTTTTCAACTCTTGAGGAAACTAATCTTGAGAAAGGATTTTATTAGTCAATTATTGT
GTAGCCTACTGTTCCACAGTAAGAATCCTACCTTTACCTCCGGTATTTAGGTCTATTGTAGTATCTTGATTTTTGTCTTT
TTTTCATTTCCCTTTGTATTTTTGAATCCTGATTATTCAATTTTATATAAGCAATTACATAATAGGAATTTAACTTGAAC
TGTAAAAAGTGGTCCATTTATCTATTGAGATATAAATTATTCATATGAATTCAGTATAAAAGATCAGTTAATGAAAAAGG
AATTGTTTCATCTCATTCTCGTTCTTCATTGTAATGAAGAATTGAAGAAAGGCATTTACACAAGATATTTTTATAATGAA
CGGTGTAGTCAGCGAAAATTTGCCAAATTGTGATGGAGCCTTGACGTAAAGCTTACAAGCTTTTTGCTATCAATATGAAA
GAAATATGTTACTAAAAGTTTAAGTCATTGTTGTGACCTATATATAAGAAGCTGTTATATATACATCATAAGAAGCTGTT
ATATATTTTTATCATTGAATAATGTTGAAATTAAATTAATTGTTTGACATACAGTATCTTGATTTGCTATTCCAAATCTT
ATTCCAGCCGATAGCTATATGTACGGTATGTCAATAATTTCCAACTTCATGAAGAATATCAATGTAGTTTTGAGTGAGAG
ATTCTTATTTTGGTTATCAATCAACAACTTCAGCACTTCTTGAGATGACATTAATAAAATATTTTAATATTCATTTATTT
ATAAATTTTGTTATAAAAACTACATGAGACACCAAATGAGAAGATTGAAAATAAAACCGTTGAAT
>PB.5495.1|NW_019106425.1:298744-300681(-)|c51693/f1p3/1897
AATACCCTGCTTTTATACCACCCCCTGAATACCTCAAATACAGTATACAAATCCCCCCCAACCAAAGATTTTTTATTTAC
CACCAATAATTGTTTTGACCCCTCCCCCAAATAATTTTAATCACACTGTTTGCTTATTCGCCCCCCCCCCCCAGTGATCA
CCTGTTGTAAGTTGTTGGCTCAAGCTGTGTGGTGTTGTTGGGAGGTTTTGTTGTGGTTTGCTGAGTGGTATAGAGGGTTT
ACTATGTGGTCGAGGTAAACTCTCTCAGCTGTTGACCAAAGTCGACAATGAACCCTTTTTGTTCCAACCAACATACAATG
AATGATTACGAAATTCAGATAAGTCTAGAACTTCCAACTCCCTACTTTTCCAAAAAACAAGCTGATTTGTAGACAAGTAC
TAGTATTACCTTCCAGGTTGCTCAAAGAACGTAATTCAACTAGGTAGCTTTTCTCTGCAATGCTCTAATTACTGCTGTTC
AATCAATAATGAGTTAACCACCAAACTGCAATATCAAATTAAATCAAATCTTCATTTTTCCCAAAAACATAATTACAATG
ACAATGGTTGTAAAAAAGTAATTATATAATATTAATTGAAATACCAACAGATAGGTTAAGATATTAATATAATACATACC
AATATAATGTAATAATATAACATAACAATATAAACATAATTACAAGTGACAATGGTTAAAAAGAAGTAAAATTCAATATA
AAATGAAAAATGAAATACCATGCAATAGGTAAAAATGTGAATGCATAACAATATAACATAATAATATAAACATAATTTCA
ATGTCAATGGTAATAAAAAACTATAATACAATATAACATGAAGAATGAAATACCATCAAATTGGATTAAATATAAATATA
TTAAACAGCAAGTCTCTGCAAGGTTTGAAAAAACCTGAGTGCAGAGGCTTAGTGTTATTGAATTATTAATAAATAACAAT
ATTATTCAAATAATATTTAATATTATTGAAATAGCAATAGTATAAATCTAAACATAATTCATGCTCAAATCCCTTCCTGT
TTCTCAATCTCTCTCTCTCTCAATGCTACAGTTTTCTATTCAGAACCATCTTTTGGTTGAAAAATATTTTTTGTTGATTA
GTTCATCATCTAAGCATTGGGCTAGGACATCATTTTGGTGTTAGGACTCTTAAAATATATAATAGCTTTAATGGAACTCT
CGTTGGAATAAAGCAGAATGGAAAATTCATTTTTATGCGGAATGAGAGAGTGATTTTGAAATAATTAACTTGAAGGAATA
TCCTCTCCACAACTAAGCTCTGTCAATCAAGCATCATCAATCAATGAAAAAATATTAAACAATTGACCATTTTTTTTAAT
TTAGGCAATACTATTTCTGTATGATAATTATGAACAAAATTTTCAATCATTATTAATCAGTTGTTAATTATTACCAGTAT
TTCTATTTTTCAATCATCATCATTATCATTTCAAATCAATTGAAACTATTCCTTATTTGACAGTTTAATAGATTCCGTTC
CACATTTCAAAATCAAAACCTTTTTCTCCTAGAAATATTTTTATTTTTTCCTTTGAAAATTTTCAAATTTGTTTTTCCAA
ATTTAATTTTCCTAATTGTATTTTAAAATTCACTTTCTCATAAAAAATCAAAATTTCAATTTATGATTGATTGAATCACT
CAATCATAATAAAGACTGTGCCCAAATCTCTGAGTACTCCATCTCACTAAATTGCTCCACTAAAACTTACTCACTTGCTC
CAGCTCATTTAGAACCTCAGCCTCCTTCAGTTAGCCTCTCCACTCGCCTCTTCGACAGCCTCCTCGACAGCCTCTTCAAC
AGCCTCTTCCACAGCCTCTAGGTCTCAATCCCCGGCCGGCTCTTCCTCATCGTCCTCCACATCCTG
>PB.5508.1|NW_019106429.1:5587-106474(+)|c58581/f1p0/356
AGTTACTTTCTAATCGTGTCCGTGTGTGCTTATCAGTAGTGAACGTGCCGTGTCTCTTTGTGTTTCAAATCTCGCGATTA
GCGATATATTTTTTTAATTTTTCGACGAAATTTGTGTCAATGTGGGAACAGGTTGCCCCAAAACGCACCTGTGTAGAAAA
GGAGTGAAACCCCTTGTGGGTCATGGATCAGAGATGATCTGAACAGCTGTTTTAGGATTTTGAAAGCATCCCTCCATGGT
CATCGCTTCAGAGATCATCCTCCAACGAATAATGGTGCCGTAGGAGAAGAAGAAGCGAAAGAGAAACAACAACGAAAGAA
AACAAAACTAGTCAACAACAATGTCACTATCTATGGAATCTG
>PB.5508.2|NW_019106429.1:34478-34750(+)|c61109/f1p0/281
CCCACCATTAATTAATAATCGGAGACCAGTAAGACAAGGCAGGTGAACTTATATTATAGTGACTCAGAATCTCTCAACAA
CCTGTTTCCTAGACGAGTATATAAGAACAGTTGCATCAGTAGATGAGAGGAAGATAGTGTGGAAAGAAAAGGACAGTGTC
AGAGAAGAAGAGGACAGAAGAAGAAGAAGAGAGAAGATGAAAGAGAATGGGAAGAAGGAGAAAGGTAAGAGGTGAGAGAC
GAGGGAGGACAATGAGAAAGAGAAGAGACATGAGAAGAGG
>PB.5529.1|NW_019106436.1:276860-278900(+)|c4880/f9p3/387
ATCTTAAACTTTAGCTTGCAGTGTGAGAAAGTTAACAACTTTTTTTGAATTGCTTGTAGCGTGTGATTGGGCAGCTCCCG
TTTTCAGGTTCCTTCAGGCTACCACGATGAAGTTCCGCCACTTAGTTCTTCTGGCGATTGCAATCTCCGCCGTCAACCTC
GTGACAGTTGTGGAATGTATGATGCCACATTTTGTGCGTAAATCTCCCACTCTTCCACCATAAAAAACCCTCAACAGTTT
ATTTATTCCAATGGGACTAATCAATTATATCAATTCCAAAAATTTGTTGTTTTGTTTGCCATCTTCATTTCATGCTTTCA
ATATTTTCGTGCTTCAGTGATTGGTTTGTTGTGAAATATATTTCAATGTAATAAAAGCAATTGATACT
>PB.5586.1|NW_019106456.1:293677-355429(-)|c29451/f1p0/1051
ATGGAATTAGTTGGATTCAATCATTTACATTTTTTTAAGAAATACCTAATAACAATGATAATAAATTTATATTAGGGTGT
GATCACATTCAATAAGTATTAAGATGTAACCAGCAAACCTTTAGGGCACGGGCTGTGATGGATGTACTTTACAGGACCAT
TCTCCCATCTTCTTATCAGAGCAGAGTCCTCTCCACAAACCACTGTGTGAGACCTAACAGAAAAGGAATGACTATATTTG
AGGGAAAGAACAATGAGACATGAACATGTCATTGAACAAGATTGAACAAGAGCGATGAGGTATTTGAGATTTGGCCAGTA
AACCTGTAGGGCACAGGCTGTGCTGGATGTGCAGGAGGGAGGATGCTCCCATCTTCTCAACAGAGCAGAGCCCTCTCCAT
AACCACCGCCTCAACAGAGAAGGAATAAATAAATTTGAGGGAAAGAACAATGAGACATGAACATGTCATTGAACACGACT
TTTGAGGATGAGACGATTAGATTTTCAGATTACAATGACCGGGTCTTCAAAATATGTTTTTCTCTCTGATGGTAATTCTA
ATTTTTCTACGTAAGGTCATCAAGGTCACCAGATAGAAAGTGTCTACACGGATCGCAAATAACCTTTTTTCAAATATGAA
GATTTGATAACATTTCCACATCCAAGTGATAATGTGGCTTGAACTTGAACATGAACTCTATCTCATATGAATATTGCTGA
GGATACTGATGAACTCTGTTGAATTGAAGTTTTAAAAGACAGATTTTCAAGTATTTGAAATTTGCGGGTTGGAGCACCGA
CATCCACCTTGAATTTTGGACTTGGGTGAACTTCGAACTATCAACCACGTTTAAAAAACTATGCTTTTTAGGTCACCGTC
ATTATTTACATTTATTACATTGATTCGTATGGTTGAACCGCTTATTCAATATGAATTAAATATTAGAGAATATTTGAATC
ATCTATAATTATTTACTCGTACTTCTCAAGAAGCATTATCGTGTATCGAAGATGTAAATTCTTTCAATTGATCATTTAAA
TAAATACAT
>PB.5621.1|NW_019106464.1:21937-23271(-)|c121601/f2p0/418
AGAAGCATCTTGCAATTTCACAAGATTGGGCAGATCTTTAAATTAATCTTCTTCCTCATCAAAATGAAGTTTCAACTCAA
ACTTGTTGTGACAATCATGGCTCTAGTCATTTTGCAGCTAGCTTTGGTGAATGCTGCTCCTAATGATAAATATACTCCTC
CTTCTCTTGGAAGAAGATAATATCTCCGTAGTTCAACGTACGATACACCGTGATTAGGCTCAGCATTGTGGGAATGCAAT
CGAACCATCAGTTGCTGGGTAGAGTCCTCCTAAAAATTCAAATTGAAATTTATTCTTTTTTTGGAAGGATAAATTTTAAT
TTTCAGAAGGACAGACACTACCCAGCCACAGATGGTTCGATTGCATTTTTAAAATCCTGATCCAATGAAAGAATGATGTT
TCAATACTATTAAAACAGTTTGTG
>PB.5684.1|NW_019106479.1:166227-174437(+)|c158345/f1p3/4941
ACGAGATATGTTTTTATTATTATTTGTAGGTTATATTGTAATTTAGCGGAAAATAATGGTTGTGTTTACTTATAATCAAT
AATTATTAGTTTGCAAGTTATATGAATATGTTAGCTACAAAAGCCATAGTTTTAAAATAAAATTATTTTTCAAAATCGAT
TTGAGCTAGACTATATAGCTGTATGATAACATAAAATAATGATGAAGATTGATGTTATTCTTCACTGTACCAGGTTCCAG
AAAACATGCAGTCTGTAATCTACCCCCATGTCAGTGTAGAGAGGCCTGTTCATGAAGACACAAAATCCTTCGACGACACC
AAAACATATTACACAGTGTAGATGGGCGGATAGAAAGTGTGAACATCAAAAGCCATCGTGTGTGTTACCCAGTTTCCATT
CTGCATCTAACAATAGTAACCGAACATCCAACATCATAACTTTATTATTATATAGTCCAGACAATGAATGCTCAAAAGAG
GGTATAGAGAGAAAAGTTTGGAAGACTATATTTGGCCCCGCAGTTTTGTTTTGGGTATTAAGGAGGTAAAAATATCCCCA
CCCCTACCCCTTGTGATGGTGGGGGTGGGGTGGTTCAAAGGTACCAGTTTTTGGTTTCTCGCATATAACTCGAAAACTAT
GTATCTTACGGACATAACTGTTACATACAAAAGTGAACTTACTTACTTACTCCATGGCACTACAGCCCATCCAGGGCCTT
GGCCTCTTCAAGAATGCCTCTCCACTCCTCTCTGTCGGCAGTCTTGCGTCTCCATCCCCTAACGCCTATTTTCCGGAGAT
CATCTTCCACATCCTCCAGCCAGCGCTTGCGTGGACGTCCTTTCAACTTTCTTCCGCCTGGGTTTTCTCTGAAAACTTTT
TTAACGGCTCTTTCATCGCTCATTCTTTCTACATGACCCAACCAGCTCAAGCGTCTCACTTTGATCTCATGTACAATAGG
TGGTTTTCTGTACAGGTCACGCAGCTCTTGATTCGAACGAAGTCTCCATTCTCCATCAATACATACTGGACCGTATATTC
TTCTCAGAATCTTCCGTTCCCATATACTCAGTAGGTCTTCATCCTTCTTTTTCAAAACCGAGGTTTCTGCCCCGTATAAC
ACAACTGGCTTTATAACAGTTTCATAGATTTGTTGTTTAATTTTCCTTGACAGTGTTTTGGATCTCAAGTATTGGCTAAG
TGCATAATAACATCGATTTCCTGCCGCTATTTTTGCTTTTATATCAACTTCAACATCGTTATCTTCTGTGATAATAGAAC
CAAGATATTTGAAGCTTTCCACTCTTTCGAATGTGTAATTATTGCACTCTATGAATCTGTCGCCAATCTGCCGGGCTCTG
CTGCTTGCCAGATACTTTGTTTTACTCTCATTAATTGAGAGTCCTATTTCTGTTGATCCGTCATCGAGCTGTTTGAAGGC
ATCTTTTAGAGTTTGGATGTTTCTTGCAATCAAGACTACGTCATCCGCATAGGCCATGTACTGCAACATTCTGTTCATTA
TCGTTCCTCTTGGATTTATTACTATTCCTCTTATTACTTTTTCCAGGCTCAAGTTGAACAGCATAGCTGACAAAACATCA
CCCTGTCTAAGTCCTACATTTGCTGTAAATTCGTCTGTGAGCATTCCTTGAACTTTCACCTTATACTTTGTTTGGCGCAG
TGTCATTCTTGTGAGCCGTATGAGCATTCCGTAAGGCATTCCAAACTCCAACATAGTCTCAAACAAGCTATTTCTTCTGA
TGCTGTCAAAGGCTCGCTTGTAATCGACGTATAGTTGATACATAACACTTTTCTTTCTGTGTTCTTCTGGTGAAAACATG
ATCTGTGCATGATCTGTCTTTCCGGTATCCACACTGGTAATCACCTAGCACTTCATTACAAAAAGGTTTCAATCTTTCAC
AAATTATCTTCGCCAAGATTTATAAACAATGCTCAACAAAGCGATTCCTCGATAATTGGAACAGTCTGTTCTACTTCCTT
TTTTGTGGACGGGGCATATTATTGCAGTTTGCCATTCTTCAGACATTACTTCCTCCACCCACACCTGTTTTACAAAGTGA
AGTAGCCATTCCATTAGAGCATCGTTCCCTACTTTAATCATCTCGGCTGTTATAAGATCATCTCCAGGTGCTTTATTATT
TTTGAGAGAATGAATAGCCATTTTCAAATCACACATTGTGGGTTCCTCTATCGGTTGATCTGGCCCTATAATGTTGATAT
TTTCTCCCTCCTCAACATTTTTATTCAACAACTCATAAAAATATTATTTCCATCGTTCTAAAATCTGTCCTTCTCCTCCT
ATCAAATTTCCATCCTTATCTTGACAGAATGTTGTTCTAGGCTGGAATCCAGCTTTTCCTTCTCTGATGCGTAGATACAT
CTTTCTCACTTCTCTTTCTCCAGCGAAGGTCATGATTTCATCTATCCTGCGTTTCTCAAACTCTCTCTTCTTTTTACGAC
AGATCTTGCTAGCATGTCTCCTTTTTTCATGATAAGCTACAGTTGCGGCCCTAGTTTTCCGACTTATCATTTTCAGTCTT
GCTAGATTTCTATCTTCCAAAGCCTTCAAACACTCATCATCCATCCAGTTATTTCTCTTTTCTATCTTTTCATATCCGAT
TTTCTCCTGTGCAGCTTCTGTTACAGCCTTCTTGAAATTCTCCCACTTTTGCTCAACTGTGTCCTCTCTTCCTTGGTTCT
CTGCTAATTTCTCCATAAGTTTATGATTGTATCTCTCCCTAGCTTCATTTTCTCTTATAAGCCTTTTGCTGTCAAATTTC
TTTTGTTTCACTCCTCGGAATTTCTTCATGTTGTTTATTCTCTGTCTGTATTTTATTTTAACCAAATAATGATCTGTAGC
ACAGTCTGCCCCTCGCTAACTTCGCACATCTAATATGTCAGATCCATGCCTCTTGTCAATCAAATTCTTTCATTGATAGC
ATCAAAACATATTACTCTATCCTTATATTTTTTATGTACAAGAAAACCAGTTCCAAAAGTATTTTGTGTGTGGCCACTAT
AAAATAATGTATAATTTTCTATATCCATCATTCCATTTCCTTTCCATCTAATTTCCTACAAGGCAGCAATCCCTACTCCA
TACGTTTCCATAACTCTCCTCAGCACAGCTGTGTTCCCTGCCCTGTACAAACTTCTTACATTCCAGGTGGCAAGAAAAAG
ATCTCTGTCTTTTTTGGGGCTTTTGCATCTTTCCATTATTCTTTTTCGATTGTTGGCTATCCGTATATTGTTCCTGTAAA
TCCGGTCCCATTCCGAGGCATCTTGAGGTTGCGTAACAATACTGTTTTCCGGGGCAAGGTGGTTAGCCTTGCGCCCAACC
CCCAACCTGGAGGACCAGGGTCCTTTTTTTAGAGTTGCCATCTCCTAGGTACTTGCTTCCACTACAGCTTTCAGAGCGTA
ACCTACCCTGGATTTAATTTGGGTCAACTCCCTAGGTTCATCCGCCCTCTCTGCCGTTGGGATTTCTCCTCATCCGCCTT
CAAGGCCGTTGACCGGCTTGCTAGTTTTGGTCCACCCCGGCTATTTAATTTCACCGGTACCTCCCATATCTGGGAGGCAT
TCCCCTATCCGCCACCTGGGGAGGCGCCCGATGGAGGACTAGCAACCTCTCACGGGATACAAAAGTAAAGCTTATATAAT
TTCCTTCAATATTCATCTCACAACTTTTCTAGTTTTTGAGATATCCGCTCTTAAATGTGTGACATTTTTGAAAAAAAGCA
CGTTCGCCTCCAATTTTTTTCTATTTCTATTCTTATAACTTTTTAAAAATTGATGGGAAAAATCAATGCAGATTATGAGC
TCATAGAGCCTCTTTCAGGAATTATAACTCTCCAACAATGCATCGTAAAAATCAATGCTTATCGTAGGTTTGTAGAGCAT
TAAATTCTCTTTGAAATGGTGTATTACTTCACTATTCAAAGTTTCTGTTTCATTATTATAGCAACTTTAATGTAGGGGAT
GAAATTTCCAATGCTGCAACAATTATTCATTTGGTATTGAAATTTGAAGCGGGTGTCTGTGACACAATTTTTGACGTTGC
AGCTTAATTTTGACTAGTTAGTAGATTAACATAGCAAAAGTGCACATCTTTATCCCCTCTGTTGAAGGTTTGGAACCGCT
GAGTTGACACTAGTTGCAATATTGAAAATGTTGCTACATTGCACTATCATTTTTGATCATTTGTTACATCGCACAACTAT
TATATGAATACTTTGTATTGTTTTAAACAACTTGAATCAATTGACAATTCCTTTTTACTGCTTATTCAAATTTACTATTT
GTTATTTTTGATTTTCATTAAACGTCCTTTTTCCTACTTAGTGCAGTCATCATAACTTTTAAGGCCATTTGTAAAGTGCC
ACTTATATCAATAAATGCAATCATTTGTTATTGTTACATTGTCTTACAATTTCTTGGCGTCTACCTTGCTACCAGGTATT
TAGCACAAGGGGTTGGGGGGGACTTTTGATATGTTTACCCCCTTACCATCCTAAACGGAACTGCGGGGCCAAGGATTGTC
TTCCAAACTTTTCCCCTCTATAACCTTTCCTTGACTGCACTGTATATCATCTAGTTAATTTTGATATCACATTAATTAAA
AAGCTTCCCTCATAGTATAATTTTTCAATATTTTACCAATTTTATAATACACAAGAAATTAATATATTGCCGAGATTGTG
AATTTTCAATGTGTTTTGATGTAAATTATTGCAAAAAACTAATATCATGGTTAGCTATGCATAAAGAGGCATGATAGCAT
GATGGTCATTCTTTACTGAATCGAAATAAGCTGTTATAACTTTTTCTACTATTAATTTGGTTTTCAATAAACTAGTTATG
ATCAGATGCCTCATTACTAAATGCAAAATTCATGTAGGTTATGTAGCTTTTCTGCAATAAACTAGAATTAC
>PB.5958.1|NW_019106567.1:202010-209842(-)|c159717/f1p1/5025
AATGTGTTTCTAAAAATGGCGTCGCAATGTTTTGTGAAATGTTATGGTTATTTGTTATTAGGTCGTGAACGAATTAAGTG
ACAAGATATGATTGTTTATTTGTGATTAAATTGTGACAGTTTATGTTTTCAAATAATAAATCGTAAATAGTCAAGTTTTT
TGTCATTAATTTCTCTTTGTGAAATGTTTTTCGACGTTGTGACATCTTGTATTCGTTCAGGGTTCAGGGGATACTATTTG
ACTTGTTCGATTTTATTGTTTAATCTTTATCATTGCTTTTTGAATGTAATAGTTGTTTAAATCAATCTTTGAGAATTTCC
ATTTCACTAAATTTCATGCTTTTTCATCCAGTTAAAACAAATTTTTCTTTATTTCCATTGTCATGAGGTTTTGTAATGAT
CCTTAACATACTTTAGTTGCCACGGAGAAACCTGTGAGATTTAAAAAATATAATTTAGACATTCAATTTTGCTCTATGTT
TTTGGATTTATTGTTTCAGTATCGTAGTCTTATAAAATTATTTACTCACTTATGAACAAAAATTTGGGTGTAATTATCTG
ATAACACTCAAGTCAATTGAGTTATAAATCTACAGATTTTCAAACCCAATGAACTACAGTAGCTTAGGTAATTCATTATA
TCAGGCTAAATATTAATCATAATAAACCTAATAGTTTTTTTAAATTCGATTCAAAATTTTTTGTAGGCTATGAGCATTTA
TCTTGTTTTTTTATTCTATTCCACATAAATATTGGCTTTTAATACCGCATCATATTTATAAAAAAAAAAACGGACAGATG
GATTTTTTCATGCTAATTAAACCTTAGAATTAGCTCATAATCAATTTTAAAAGTCTATTAGATTGTTTTAAAACCCGAAT
GAAACACAAGTAAGTTAGGCTAACTTATTGGGGTTTTCAAGTTTCAATTTATGTAAAATTATTGGTAATTTCAAAATTAA
TTTTCTATTATGAGGGCGACCCGAAATGTGTTAGTGTTGTGAAATCATAATGATGGTGATCAAGATAAGTGAAGTGTCTG
TGATTGTGATCGGAGCTCTCAAAATTGCAGATTCTACAGGATTAGCGCTTTGGATATAAAATTGGAGGTATTGCAGACTC
TCAGGCAGCTTGGTGAGTCAGAAAAATTACAATATCTTCTCATTCTTGTGATATGGAGCTTAGCATGGTTGCATTGTTTC
AAAGTTCTTATAATTGAGTTGTATTTTTGTGTGTTTCTTTAAATTGTATTCTTTTTCAGTTCTGATAACAACATAATATG
TCATTAAAACACATTAATCTCAGAAAGTATACTTCATCATTTCTTGCAGAAATACTACAATATCCTAAGTAGTCCAAAAA
GTAGGTTATTTTTCATTCACTTGGAATTTGGGTACAGTATGGCTACAGTATGACTTGAGCATGGGTAATGAGATGAGGGA
GGTTGATACAATAAATGCCAGAGAGAGTGGGAATCAAATCCATTACTGGTACAACTTTAGCAGACTACAGTTGCGACGCT
CCATTGCACTAGGCTACACCGGCTTGCTATTTTAAACTCAAATTAATTAAAAATACATTCATTTCAGAGTTTAGCTTTAC
CTAGCACATAGAATAAACAATGGTGTTACCAAACTGCAGTTCTATCAGTGTTATCAAATTCAATGTTAATATATTAGCAG
CTTTAATTACTCTCTGAGGACTAATTCTAAAATTATAAACTCCATAGTAGTGTTATCAACACTGTTTCTGGATTTATTTA
CTTGGAAAATATATTCAAAAATATTTTAAAATTGTATTAAATTCTTTGAATGCTATTGCAAGAAAAATAGCTCATTTTCT
GCAATCATCAGTCATCATGTGAACGTCTGAAAGAACGTCGCAGGTAAGTACCGCATGCTCTTTTCATTATGCTCCATGTC
ACAAAGTGTTAATTGTTTCCATCAGAATGATTTATTTTTTCTCATCAATATGATGTTTCCGCGTAAAAATGACAATATCG
GCACTGCTGTCTTTACAGCAAAGTACAACGCAGGCTATAAAATAATTGCCGTCTATTTTTGGTGAATATCGATTCAATGA
CTCGGAAGAGTCACCCTTCACTTTTTCGTAATTATCGGGGGTATTTATTACCCTCTGACGGCCATTTTGTAGAAATTTAG
AGTCGGTCTGGAGACTTAGTCCGTAATGTAAACGTAGTGGTGACTCGGTGTGCAACGTTAGTGAAGCAGTGAGAGTCAGT
CATTGGTCTGAGGAACGCGAATTTTCTTTGAGTCTCCCAGTTTTTCATTGTGCTACGGATTTACTTATTCGAATTATATT
TTATCAATTTGAATATGTTGTATTTCATAACTCCATGCATGGCCTTCATTAACCTTGTTTCAATTGATTTTTTAAATGTT
TTTTTTTTTTGCGTTGACATGCGTTTATGTTCATTATTTTAAATATTACTTCTTAATGATTTCTTCGTTCAGAGGTAAGA
ATATTCATTTCTATTTATTTCGTTATTGTATAACTTTTTACACGTTATACTTTTTCATTCATCCTATTTTTATTTATTAT
TCATTTAACGATTTTGATCATAATTCATTTCTCAATTATTCCATTCTTATGAATTAATTTTTGTTTTCATTATTTTTCAT
ATTATTGTTCCAACATTTCCAATTCTTATTTAATTTTAATATTAAAATATTCCAAAGTCTTATCCATTTAATCTTTTTGA
AATTTTGCATTATTACTTCAGCTTCCTTCAGTGGTACCTATTCTGAAGGAAATTGATTTTGTTATTTGATAAGGTTTTCT
CTTGTTCAAAAGCCTCACTTTTCATTTTGTTTGTTCTAATCAATTCTCTTGCAGCATTTCTCTCAACTCCGGTAAACAGT
AAACATTTTGGGCTTCCACATTATGTGGAAGTGTAGTACAGTATTAAATTCAGTCATATTCCCAATTTGTTTTTAAATTT
TGAAATAGAAAGAGTATACTCACTGATTACTAGGAATAGTTACTGTATCGCCTTGTTTCACTATCATTCTACAGTTTCCT
AGTAATCTGAAGACTTTACCGTATAAAATTTTAAAAATTGTGTATAATATTTTACAGTAGGAAAAAATGGCAACAAACTA
TTTTCAATCTAATTACAAAAGTTATTTCAGACTTAATTTTCCACTATTACCGTACAAGTCGAGATATTATTCTGTTACTT
CGGAATCCTTTTCATGTTACATTAAGTGTAAATGGTTAATTTTGTTAGTACGTTCAGAGTCAAAATTATACCATGCAATC
TTTTCTCTATGGTACGTTGCGCCATCATTAATTATTATATTTTTATGTTGAATCAACGGTGGAAATTGTCATTGTTGATC
GGAAATCAAACTCTGACGGTCGATCATCAAATCTCTTCTATATTCGTAATATTTCAAATTCCTATATATTTTTATAACCA
TTGGCAAATTTAAAAAGCCCTTCTTGCATTTCTGGGCAGCATAATTATTGAATGCAACTCATGTATTTCTCTGTACATTC
AATTAATTTGTTCTGAAACCTGATGATTTTTAAAATTATGTTAGGTCTTTTTAAATTAAAACAGAAATTCCAATAAAGTA
TTTTTAGACTGAAAATTGTGATTGGGAAGCTATGATACTGTACTGTATTCTGTACAGTATCTCTCATCCTGAAACTATCA
TCTCAATAACTAAAATGTTTGTATAAAATATTAATTGTTGAAATTATTCTATTTACCAGATACAGTATTATAATAGCAAA
ATAATTAATCCAGAATTGTAGTAGTAGTAGCATTATCAAAAGCCAAATCATGTATCAGAGTGACTTTCCCATTTGTCACT
TATCTGATCAAAAGATAGAAAATGGTTTTTCTGGTGGTAATCCTGATATTTTTACTATGAAATTTATTCTAAACAAATTG
AAAAATGAAACAGTAATAATTTTCAATGTTTTTAGTTTGTTATTCTTAATTCTATTGTTGATAAAAATTTGTTGTGAATC
AATGTAATTTATTTTCAACAATGTTTCTTCAATTTTATCAGTTGTAAGTAGCTTTCCTTGTTTCATTAGGTAATATGTAT
TTGTTTATTATTTTTAACATGTTTTGTAATCATATAATTTTTATTGCTTGTAATGTTCATATTTTTTCAATAAAGGATAC
GTAAAGCCCTTCACCTAAATCATTCATGCTGCTACTGTTCGAAATTAAGAATTTTTTTTATTACAATATTCATAATCAAT
TTTTCAGAATAAAAAAATGTTTATTGTATTTTGGAAAACTAATAAAGACTCCCTGAAATCCCTGCTAATTGTATAGCTTT
AGAAAATAATGTTCTACTTTATTAATTATAATGTTGTATTATTATAATTTTCAGTACCGTACCTGATATAATATATTCTT
TGTTTTATTGTATAAATGTTTTTATTTGAAATGTTTTTACAATAAGTGTGACCTTCAGCTATAATTCATATTCTTGTTGC
ATCAATATTTGTTGATTTCCGTGTCGCTCCATAACTCCGTTTATTAATGTCTCGTCTGAAAAGTAGTTGACATATTTATA
ATTAGCTTTTATTATAATCAAATCAATTCACATTTGTTAACATAACTTATTTTATGAAGGAAAATTGAGAGGATTGACTG
AAATAAGACATTCAAGGAATAGTTTTTCCAATCCAATTGACAGAATTCTAAGTATTTTTTCACAAAATAATTGATTGTAA
AATGAGATAAAAATTATGTCTCAATGTGAATCCATTTTATTCATTCCATCGTATTGTATATTTCTTATAATTTATTATTC
AGATGTCCTGTAGTTCTAATTTTTAATGTTATTACAATTGAAATATACGATCTACTAAAATACCAATGGATAAAGTATTA
CATCTCATTAATAATGATATTCTCATGTGCTGTTATATTTTGTATTGTATCGAATTACATAAATGAGAACATTTTGTCAA
ATAAAGTGCATTATAATCTTGAAATCCTTACCAATATTTTTTTGTATAAAAATATTTTCACAATAAATCATACTTCATTC
TT
>PB.5977.5|NW_019106572.1:242657-253291(+)|c80665/f1p6/2708
GAACTCAAATTACTTGTTTGTCAGATGGCGGAATGGAAATATTTGGAACTCAAAATATCGGTGCCAAAGTGGGAATACTG
GTAATGTGTTTGTCATTGAGAAATGGTTCAAGTCTGACTTATTTTCTAGAATGATATGGACTAATTAGCCCACTTAGGGT
AATTCATAGCTCATTATATATTAATTTTGGACGGAAATATCAAACTCAAACTTTAAACAGTAAGAACAACTTGGCTGATC
TTTTTGGACTTGTTTTTCATTATCAAAATTTGGGAATAGAATACTTTTGGACCTGGTCTGTCGTTCTTTTTCAATTATAG
ACTATTCATATGATTTGCGATTGTACCAAAAAATAAGTAGAAGTAATTTAATATTTTCCAGATAATATAATATTTTATAA
TAAAATAATAATACGTACATATCTATTATTTTTTAGAAAATTTAATATGTTTCCAATATATAGCACTTAAGTTTATAGGT
TATGTTATGCATAATAATAATTAAGGTAGGTGTAACGTACATTTGCATTTTGCAACAGAAACAGCTTCTTATAGAGTATT
GTTTTACAGGCTAATTTTTTTTAATGTAATGTATTCAAATGTAATTATAATTAGGATTGGGATAATACAAAAATATGCTT
TTTGCTTAGTGATATCTATTACATTGTGACAGAATTTGGTTTCTCAATAATTCTCATCCTGAGGTACCGTAAGTTTAATG
TGGACTAAGTTACTAAAGTTGAAAATATTATTTTAAAATAGCAAATTTAATTTATTAATAATAGGCTAGCAACTTTTATT
AATTTCTTTGTTCTATCATTAGAATACTTGAATAATATTAGAAGTAGGGGTACTGAATAGGCTAAATATATTTAGACCTT
ATTCCCTATTGTGAGATAATTATAAATTTCATCTTCTTTTAAATACTGTAGTTAGGTTACTGCATCATTTATTCAATAAA
TTAAATAAAAAAGGATTTGCTAACATAAGTGATTTACATGTAGGCCTACTGCAGTCAGGCTACTTGTTGGAAAATCCATT
TAGAGAAATGATTCAAGATTAAGCTTAGAGTGGTTTAGCCAAATGTGGATTGTTTTATAAAATAAAGTTTTTCAGTATTT
TATAAAAAGTTTTCCATTAACCAAATTATAAACTGAATGAAATTCAACCAGACTCACTGAAGCCCTAGAGCTGATTGGAT
TGGTTGTTTGAAGATAATTTATATACGGTACTCAGACTACTGTAATTTGTAGCATCATAGAGAAACAATTATACATCTCA
TGGTGTTTAATTTAATGGTTTAGTATAGGGCTCTTATGTTGTAAATTTCACTGTTAACTCAAGCCGCTGATATTCCTATG
GTATTTTTGCTTTATGGTAACTCAATATAAATATAATAACTCTGGTACTATGAGGTCCACCTAATGGCAGCATTTGATTA
ACATTGGTGTTGCTATTCTTGTCTATCATTAGACAAATCAAATTGCTTTGGAAATTGAAATAAGTTTTGCTCTATCCTCA
TGTTGCTTCACATGATTGTTTTTTTACAATGTAAAAATATACCTAATTAATTAGACCTTACATAAAGATTTAATTTAAAT
CATGAAAATTTATGAATTACTAATTGAATAATATATTTTCTTGACGAATAAAATATTATTTATTATTATTAAATAGAATG
CACATTTAATATTGGGTTACATCAGATATGTTATTCCGAATCAGCTATTCTCTATTATAGGAGCCAGTGGCAATACAGGA
AATCGGCAACGCAGTTGTCCTATCTTTTCTACTGGCATTATAGCATTGACCTAACTATAAGCCTACTTGAATGAATGAAT
TTATTTGCCAAAAACAAGATACAAACATAAAAATTAAGGAAATGTTAATCTATTTTATTAGAAACTATAACAAAATGATA
TCCTTATTTATGATAATAGTATTAATAAATTAAGATTCAATTTATGCTCACATGCATGAGTACAGTAGGTGAGGCAAAAA
TACCTGCAGAAGGAAGATTCCTTGTTTGCCAGTGTGACTCGTATAATCAGCTGTACTTAAGTATCGCTGTATTTATTTAC
CCTCTTTGAATGAGTAGTTTTCATTTGATCGCCAACTTTTTCCATGCTAATGTTAAATTTAATATTATACAAAAGTTTTC
CTTATAAATTAACTTGAACTTATTATTTATATTTTACAGTGCCAAACTGATCAACTGCATCCTAATGGAACGTTCAAGAT
GTGATTCAGTAACTGATACGGTAGTTGCAATAATTATTTTTGACCAAATGATTACGAACAAGCGCAGCTATCTTTGGAGA
GGTAATGCACCTACTGATATCCCGTGATAAGAACTTGGGAGAGATTTAGTGAAAACCTGGAGAACGGCCACTTAGCTCAC
AAATCTGAGCTGTTCACATCAAGCTGATATTTGTGACAGCCATTATAGCTTTAATCATTTTCTCGATTGATCAAAGCACC
ACAGGCTGCATCGTTCGTCACCTCTGCCTTTAAGCGCGTTATCACCTACTCCAATAAGCCACCCCAATATCCTTAATAAG
CAATAGAAGTTCTTATCGACTGTGTATGACTCATTAATATCCATGTTCTGTATAAATTTATGTGATAGGCCTACTGGTAT
TAATGTTGATGTACCGTAATGTTTTTTGCTCATGTATAATTGATAATAATACATTAAAAATAAATATAATGTTAAAT
>PB.6186.8|NW_019106642.1:249560-309366(-)|c142949/f1p52/4597
TTTTTTTTTTTTGTTTTTTTTTTTTTTTTTTATTCTGAATAAACATCTTTAATACAATAAATTTAATATTAATGCGTTAC
TGAATTACAAAAGATATATTACAAGATACAGGATATTAGATAAGTATGTTGAAATACACCTGTGCAATGTGAATAAACTA
TTATTTATATTGAAAATAATATATTAATTTGACAAGAATTCATATTATTTTATAAGGTTCATCTATGATAAGTTAAAAAA
CTACTCACACTTGAGACATGATGAATTCAACGATAATTATAATATTGTTTGCCTCAAGTTTATGTAGTACTATTTAATGT
ACAATGTTAATACGGGTAGCTTGTCCTGTATTACTGGACATCTAAATCTTCATGAAAATAACTGAAAGAAAACTATAATT
TAAAGTGAGCTTGAAAAACCTGGTTAAAATTATTTCAACAGTTTCTTACTCACAAAATTTGAACTGCGATGTATTTCTCA
CACATCAATGTTTGGAAAACAATGTTCAATTCATTTTCAAATTTAATCAACTTAAATCCGCATCCACATGTTGGTCCAAT
GCATACAAATGACGACCAGCCGACCACCGATGGGCAGTTTGCTAGCGCTGGCCCTCGTTGGCCATAGCTCAGTTTTTAGT
CGAGCGGAGGCCAAGCTCAATGAAGGCCAGCGCTGGAAACTACTCATCCACACTAATCGACCAATGCCTGCTGTTTCCTG
ATCTGTCGTCTGCTGTTGCTCTAAAACTACTATAAGGCCTAATTTGCGTTACTTGTTTATTGTGTTCATTTTAGTTAATA
TTTTCATTATCTATGATGAATATGTCGCTGGCTACCGCTGGCCTTGATTGGGTTGGCACTGTTCACATTGCAGTGCAGAT
GACGTGCGATCAAGTTTACCAGACTGGGCCAGAAAGTGGACTAGTCATTACCCATACATCTCAGCTTTACTCCAATATTA
TATTATAGTGAATAATAAATAGTATTTTTTTCTTTCAAATATTATTTGAAAATTCACCACAAAATCCAAATCATAGTTAG
AATATCACATAATTCAAATCCACTTGAAGCAAACGCGTAATCCAATGTATATCAAACGCATTTCAATAAATGCTTCAATT
AAACGAAGAACATTGGGTTTTGCTTGTGGAAGTTGACTTCGATGACCCGTTTCTCCATCTCTCGGGCCAAATCCAGTGCC
GCTGGTCGACCTTCAAGGTAGACACGAGCCCTGAATGCGGCGAGATGGGCGTAGTAGGTGGGTGCCGGGTAGGAGACTGA
GCGGGTGCACCTCGTGAACAGGTGGCACAGACTGTAGGTCAGCTCCTCCAGGTCGTCTTCATCGATGTCGTTGTCATCCC
ACAATAGATGGTACTTGGTCGGTCTGGCCGTGCCCTGAATACTCGCATGACTGACTAGATAGAAATCAGTCTCTGACTTG
TGGCAGATCTGCGTGTCAACTATGGTGCCGGCCGGCACATTGCCAAATTTGCCTTCCTTGTCGCGGTCGTGCTTGGGGAA
GAATCTCGTATGATGGCGCTTCTGAACCACCAGGAATGTGATGCCGGGCTTGTAGTCTTCTTGCAGTGTTCGGCAAGCTT
TCCTTATAGCAGTCAGTTCGGCACTTAGTACCTGGTTGAACTGGCCTTCACTTACACCATCTCTAAAGAAGTAGATGGTT
TCGGGCTTGCATCTGGTCTTCTGGAAGAAGTACTTGAGTTGGGCAACCACAATTGCCTGCAAGTCTTCAATGATTTCCGT
CTTGGCCGGCTGCAGACGCCACATCATGTTGTACATGAAGCCGTTCGCATCGTGACTTGCTGACACAGCAGCAACAGAAG
GAATATTGACTTGATCAGGAGACGGATGAGTGACGTCAGCACCCATAATCATGGCAGGTCTAGCCAGCAGCTTTGGCCTT
CCACCGAGTTTGTGGTTGAGGCCGTTCAACTTTGAGTTGACTTTTAGAAGAATATTACCGATTGTTGCCGGATTCATCTT
GTACATAGTTTTAGACTTTATACACTGAGTTAGAATTCCTACACTTAGCTCAGCAGTCTGTTTCACCAAAGCGTAGATCT
CAGCCTGTTCAGGTATGACAACAATAACGATTTCGGTTTTGTTTTCACGCAGGTTGGACAGCAAAGAGCCGAAATCTCTG
GTCCAATTCGGTTTGTTGGGTGGGATGCTATTGAATGGAATGATCTTGGGTGAGGGGCTGATGATGGCTCCTAGAGTTTT
CCCATGAACTGACATTTCTGTGCCGAACTTTTGCAACTGCATATCATTAGTTCGACGATCACAGTTGATAATTGCCCAAT
TCTTGATTTCGACAGCCTGCAAGAATCTGCCCGAGCGCCAAACACCTTTCGTCGGTTTGATCTGTTGCCTGTTGTACTCC
AGAGTGGGCGGCTCAAGAACTCTGCCATTCACTTCAGCAAATCTGTCAGACACGTGGATTCCGAACTCCTGCACGCATTT
GTCGTTGTTGAAGTTGGCTTTTCTCAGAGCCATGGCAATTCTTCTGCGTCTCTCGTCAGGTGGCTTGGCTGCATTCCTCA
CCATCTCTGCCGTCTGATTTGGAGTCAATTTCCGGTTGAGCGCTTGACCGCGAGTGATCATGCACATCTCCAGAGGCACA
AAGAATTCTTTGTTGAGTGGCCCGATGTGCACCAGAGGCAGAAACGGGTACTGCAGACCGTACTTCTTCTCACGCTGGAA
GTACTCGCCAACAGTCATTTCTACTTTTTTGTTGTCTTTTTCGAAAATGAATCTTTGTTCGATAGCGTTCTTCACTAGCT
TGTTAACCTTGTAGACACGTTTCGTTTCTGGTCTTGACGGGATTTGATATTCGACTTTCAGACCTTTAATATACTTCTCA
AAGTCATTCTGCACATATCGATCCAAAGACCTCATATTTCTCAAATCATTTACTTGACATCTCATGTAACGACACAAAGT
CTGTAGCAATTGTTCACCCATTGGAAATCCTTTGTGCGCAACATCCACATTTAGGAATGGCTTCCATCCAAGAATGGCAC
TCTGATAGAATCCATACCACAGCTCGAGACCTTCCCCCAGATCAATAATCTGCTCGGGTTTGGTGAAGAAGGATCTTCCG
ACACCCACAAACGTTAAAGCGGCTGGATTACGCAGTACAATATCAATAGCCTGCAATGCCTCCTGAGGTGTTTGGTAGGA
CTGGCCCCTTCCACTCAGGTACTGACTCAACTGACTCATGTCAACCTTCGAGGCAAACTTCACTGTCACCTCGTACTCTT
GATCAATGTAACGCTCATCGTTGAAAACTTTCACTGTACTTGTAACCTCCATTCCAAATGGCAGTTCCTTGGCGGAGTAC
AAGTTTTTGCGTCCATCAAAAGCTGGGTAATTATTGGGGTAAATCTTCCTTCTGAATGCCTCCATTATGACCCGATACAT
GCGACGAGGCTTCTCCGGCTTGATCGTAACGTCGTAGTGAATGGCACAGAAGTTCTGCTTTTTAAACGTAAGCTCAAAGT
GATTGAGCTCCAACTCTATTCTACGACCTCTGGTACCATTCTTCTTTCTCAAAGGTAGTGTCCACTGAGTCACTGCCATT
TTACTCATTTTCGAAGGAAGATCAACAGCTGGTAACTGAGATGGTCCTGGTGGTGGAGAAGGTGAACGAGCTTGTTGTTG
CGGTTGATGTTGTTGCTGCGGTTGTTGAGGTTGTTGTTGTTGGGGTTGTCTCTGTTGTTGTTGCCTCTGCTGTTGTTGCG
GCATTTGCTGATGTTGTTGTTGAGGTTGTCTCTGCTGTTGTTGTTGTTGCGGTTGCCACTGCTGTTGTTGCGGCATTTGT
TGCTGTTGTTGTTGAGGTTGTCTCTGCTGTTGTTGTTGTTGTTGCGGTTGCCACTGCTGTTGTTGTTGAGGTTGTCTCTG
CTGTTGTTGTTGTTGCGGTTGCCACTGCTGTTGTTGTTGAGGTTGTCTCTGCTGTTGTTGCGGCATGGCTTGTTGTTGGA
CAGGACTTGTTGGTGACTGGAAACCATCGCCGCCTCCCCCACGTCCTCGACCTCTCCCCCTGCCTCCACCCGAAGCTCCC
CTGGTGGCAGTTTCCAACATGTGTGGTGGGGAGGAATAATCATCGCCTCCTCCTCCACCTCCACCTCTTCCTCCTCTTCC
GCCTCTACCCCCTCCACGGCCTCTCCCTCCTCCTCTCACGTTCCCTACTTCCGGAAAGTCACCAAATGATGTTTGAGGAG
GCGGTTGTTGTTGAGGAGGCGGTTGTTGTTGAGGAGGCGGTCGTTGTTGAGGAGGCTGTTGTTGTTGAGGTGCCTGTTGT
TGTTGAGGTGCCTGTTGTTGCTGAGGAGGCGCCGAACCACTAGGTCCTCCATCTCCTCCACCTCCTCCACTAGCCCCTCC
TCCCCTTCCTTTTCCTCCTTTTTTCTTCCCCATAATTCACAAGTAGTATTGCTACTTCCAGAATCCTTGATGTAAAGTAA
CTGGTCACAATTTATTTTTACAATTTTATAATATTGCAATTATTGCACCACAGAAGTCTAATCTTTGATAAAAGACAAAC
TAAAGCTGAAGAATGTGGAACAATCTGAATGCTCCCTGAC
>PB.6186.27|NW_019106642.1:299232-303948(-)|c141317/f1p2/4572
ATTGCCTTCAGATAAAAAGAAACGCATTAAATTTGAACAATAATATTTTTTTTCCATCTTAATTCAGCAGTGCTTCATGA
ACTGATTATAAATAATTAAACTGTTAATGGTTGAGTTGCCATTTAGTTTTAAAGTAGAATCTATTTTTATGAGAAAAATT
AAACGGAATATGCTGTTTCCTTCAATAAACTATTGACCAAATTTCTTTTCAAATAATAAACAATAATATTGTCAGATCTT
TAAAATTTTCATTATTTTCGGAATCGTGCTATTGCTATTTAATTTTTCAAAATTCGGCTAATAAATTCGTGCTAATATAA
ATTCTGAATTAATTTTCTTCAATTTCTATGCAATTTTGTCTTTGATAACAAAATTTAATTTCTCATTTTATTAAAGGGAT
AAAAATAAAATCAGAAAACAGCTCTACCAGCTGTGGTTTGATTGAACTCTTTTATGATATTCACCCCTTCTCGCCTCTTA
CCTCCTTATTGGCGGCGCGTGACACCTCTCTGGTATCCCATCCTCCGGATAGGCAGCGACCCTCTATAGACTCGCTCGGC
CTCCTGCTGTCCATCCGCTCGAATTCCGTCCACCTTTTCCGCAACTGCTCCATCACCATCCTCTTCCTCATCTTCGGGCA
GGTGTGGCTGGAGCTTGGTGCCCTTCTCGTGCACAGTAAACCTCTTACCGGCACTCAACATTTCCTCGACCTCATATGGG
CCAGAAAATTCCGGCGCTAACTTCGCGGCAAGCTGATTAGCACCCGAGGACAGGTGACACTCCTTCCTGTAGACTAGCTG
TCCAGAGTTCACCTTCATCGTCCTCTTTTTCCAATTATAATACCGGTTGGCATTATAATTCTTGTCTCCAACATCTGAAA
CTACTTTGAGTGTAGTTTCCAGCACCGGCAGTCTTCTAGACTGCACTACTTGACGATTATCTCCAGCTCCTTGCTGAAAA
TTATCCTCCTTCTTCCGCCTCCGGTACCGCTTTTCCGGACAGTTGAACCTCCAGTGCCCAGCTCGTTTACAGTGCCAGCA
AATGAACTTTCCACGGGCTGGAGAAATTTTCTGAGAAAGAAATTCCTCTTTTCCAGTCTTCCACACGGCTCCTACGTGTT
TCTGGACTTGAGGAAATTTCTTCTTCTCCTGCTTCTTCACAGGAATAATTCCAGGTGGCTTCCTTGACCTCCCTATGTCA
GGCTGGGTTTTAACAGTAGCCAGCCTCGAGTTGACAGCTCCTTTTCCCACTTTTGGAGTGGAAATATCGTCTCCAATGTG
CTTTTTGACGAGATGAGGATCCCATTCCACTGACCGGGAATAGGGGTCTATTCTCACCCGGTGCTCACGAAAAAACTCCA
TACCAAGCAGAATATCTGGAGAAAGCCCATCCATTATTGTGAGTGTTGTTGATAGGGATATTCTTTGCCGATTTTCAGGT
TGGTTATAACACCACCTCGCAGACGTGCAGCCGCTCCGTTAGCCATAGCAGCGCCGCGCTGCACAGGCTCTCGTTCCACT
GCTTCCAAACTATTAAAAGCTTTAGAGCTAATATAGTTGGACTCTGCTCCGGTGTCGAGAAGAGCACTATACTGTCTGTC
TCCTATTTCCACTGTAGTGAAAAGACGGTTGTCATCCTGGAGCTCTGGCTCTAGCTGGATTTGAAGCCTTGTTTTAACCA
CAGCTGTTTTATCAGAAGTCTTCTTCTGCTCTCTCTCACAGGAACAATTTGGTCGTGGCTTCCCGCACTTTGAACAGAGT
GAAGCCTCCGGACACTTCTGATTCTCCCCCTTCTTCTTGCACTGCCAACACACGGGGCCTTCTGGAGGTTGTTCACTCCG
ACGCTGTGTAGTAGTAGTCTCCTGTCGAGGCTTGGTCTGCTTCCTCACCTCCTCCTGCTTCACAGCTCGTTGTCTCTGTT
GAGCACTCTTCTCCTCGAACTTAATTCGTTCATATTGTCTCGCTAAGTGTAGCAAGTCGTCGATGGTGTACACTTCAGCC
TCCCTGATGTAGAGCTTGTAGCGTGGTAAAAGATTTTTGTACAATCTCTGTACCTGGCTACTCTCTGAAAAACCACCTCT
TCTTCTCATCAGCGTTAGCAGCTCCTCAACATAGTCCTCTATGAGCTCGCCTTCTCTCTGCCGCCTGTCGAGAATTTCAT
TCTCAAGATCCTCCACATAAGTAGGTGGATAGTATCGAGACCGAAAGTCTCTCAGGAAATCGTCCCAGTGTCTCCACTGT
TCTCTCCTATTCCTCATCCATAAGGAACATTTCCCCGCTAACATTTCAGGTAACGCTGGAAATAACTGTCTGCCAGACAA
GCCATATGCTTGTTGCAGCTCCTCGAGCCGCTCCATAAAACTTGGAGCATCTCCACTCCCATCATATGAGAGCCGCCACC
CTCGAACCTTGTCACACACGGCACCCGGGTCCATACAGGATGTAGCAGGCACCGCTGGTCTGGTAGGTGACCTCCAATAC
ATGCCTAGACATGTTATTATGCCTCTCCGGCATCTCCGGCCTCACCAGCGCAGGCTCTGCCTCCTCGCTAACTGGTGCTG
GCCTTCGCGCTCCTCGACGAAGCGCCTCCTCCCAATTATCCAAAACGGGGAGCATCGCAACAATCCGCCGTCGTTGCTCC
AGTAGAGCCCTCCTCAGGCCTCGTACTTGTGCCGTCTGTCAGCACTGAGTCGAGTAGTAGATCAATCAAGCCCTGATCGT
GCACTCTGTACACCCAGGAGTTGCTGGAGTCGCCATCAAACTCTGGAGACGTCTCCTTGGGTATTTCTTCCAGTCTGGAA
CATGCAGTGGCCTCCGCGACTGGTGGCCACAAAGCTGCAGCTCCTTCCTCTTCCTGACCTGTGCCAGCTCCGCCACCGAT
CCTGTTCAGACCAGCAGCCTCCACCATTGTCCTCAGGTGGTTTTCGACAAGAGCTCTCCTGAGCTCTGCCATGGATCCAG
TTGTAGGTAGCCCTGCAGCGGCCGAGAATTTCACTGCTTCATCCCTGTGAAGCCTGTAGATCCAGGCCACTCTTGGATCA
CTGCTGTTGTCTCCTGTATCCTCCTTGTCTCTTCCTCGCCTCTGCATTATTCTCCTCTCTAGCACTCATCACTGTTCTTC
TCTCCTACTTTAGCCCCACGTTCGTGTGCCAATCTTCTGAGTAGATTTTTGCCCACACCTTCTTCTACTAGAATTCCCAG
TGTCGCTCTGGGCCGGCTAGACTCAGTCGGCGACTGGGGTGGGCCGCAGCAGGGGACGGGAGTCTTGGTGGGGCGTCCGT
CAACCACCCTCGTTCGAGTTGGGGGTTGAAACAGGGCTTTGAGTGCTTTGGAGGAATGTTTCCCTCTTTTAGGTAAGAGG
GGCCGTGCTTTCGCACTGCCAAACAGGGTTGGGCGTGGAGTGAGATGATCAGGAACGATCTGGTGTCCGCAAGCGAAGGG
AGGGTCTCTGTGACGGAAATAACGTCCCCAATTGCCACAATGTGTCCTCTTGTGTGTCTTGGATCTATCAACTGGAGTCG
GTCACCGGGTCACTATTCTCGGGAACCGGGTGTTTTCCGGAGGTCTGGATTGAACTCGGGGTCGTCGGAAAGGCTTCTCC
TAGCCTTTCTCGAGGTCCTCTTGCGATTCCGGATGGTATCGGCAAGCTGCGGGAGCCCGCGCACTGGACTTCTCTCTTGA
ACGCTAAGTCCAAGTCCTCGGGCACCGGGTGTCTTCCTGGGGTCCGGATCGATCTCGGAGTTGTCGCAAAGGCTTTCCCT
GGCCTTCCCAGAGGTCCTCTTTCGCTTCGAGGTTCCGGCGATGATGTACCAAGGTGTAGTCAGGTTTTGACCAAAACCTG
ACGTGTCGCTGCTGGTTGTAACAGGCAGGTTGATGCCAAACTCGTTGAAAAAGTCGAACAACACTCGTCCAAGTGTGTGT
TGAACTGCGGAGCTTCCAGTGTCTGAGATTTAACCACCTTTAACCTCAGACACAACTCCCGGTCGTCGAAGGATTCGGAG
TACACTCAAAGCACGAGATGTACTATGTTGCTAGCTGCGCGCTGCTTCCTTCACTCTCTCTGTCGACCGCTCGCACTGGA
CACCCGCACTAGACTGAGCTCCTACTAGCCCTTCACGAGCCTCCCTCAGTGGCCGAGAGGGAGGGGAGTAAGGATGCGCA
GCACTGCTGAGCGGTAGCCCAGCGGCTGGCTGCTCGTTGACCTCTGTGATTCCATCAGAGATAACCGAGCGTCTTATAAA
CAAGGCCCTATATATCTCGAACAATTTGAGTTTAGACTATCAAGTGACTAAACATTTTTCTTTGGAATTCATGATTTTAC
TGGATCCAATATTTAGGGGACCTATTGGTCACCATGAAAACAGGTTAAACCTCTTTTTAAAGCAAAAAAGTTGCACTTTT
CTGCACATTTTTTGCAATATCTCAAAAACTACTGAAGTTGCGAGCCTGAAATTGGTTTCATTGGATTCCTCGTCAAGTTT
TACATAACATTGCACAATTTTAAAACTTATTGTAGCC
>PB.6186.28|NW_019106642.1:303684-309379(-)|c150697/f1p8/4736
GAGGATAGGAAGAAAGGGAGCATTCAGATTGTTCCACATTCTTCAGCTTTAGTTTGTCTTTTATCAAAGATTAGACTTCT
GTGGTGCAATAATTGCAATATTATAAAATTGTAAAAATAAATTGTGACCAGTTACTTTACATCAAGGATTCTGGAAGTAG
CAATACTACTTGTGAAGTTATTTATTCTTCTAAAATTTGCTTCCGTACAAAAAGTTTCATCACATTACAACATTGGTATC
TAGTCATGTACTAAGTACGGTACTTAAAATTATTTTACGCTATGATGGTATACCACTTAAATTGGTAACTCAGCCTACTC
CTTTTTATCTGAGCAAAGTTAACAACTTATATTATGAAATGCACGTAAACTTTATAAAGTAGCCTTATCATAGTATTATT
GAATAAAAGAATTGTTGCTTTCAACTTTGCTTCTTATAATTTGATGAATTATATAGTTCTTTTGCTATTTCAATCTTATG
TTTGAACAGTGTACGGCTCCCCCAGTGTGTTTTACCAGTCAAGGTTAGGTTCAATCAACTGGTCACACACACACCAATTA
GTCAAGACAAGACTAGTCACGTTTAGTCACAATACTTCACATAGTTGCTGGAGCTGCACTTTAGTATATGGGCCGTGGAA
TCTAGCATTGAGACCTACATAGATCGATAGAGGAGGTCAAGACGAGATCAACCATGTATAACATTGTTGTCGATTTCCAA
GGATTAGATGAAAAAACATGGCAAAAATATCAAAATGTTATATCATTTTTTATTATTTTTTTTTATTCTCCATGGCTACA
ATATGTTTCAAACTAGTGCAATCTTATGTAAAATTTGACGAGGAATCCAATGAAACCAATTTCAGGTTCGTAACTTCAGT
AGTTTTTGAGATATTGCAAAAAATGAGCAGAACGTGCAATTTTTTGCTTTAAAAGAGGTTAACTTGTTTTCATTGTGAAT
AATAGGTATTTTTAACTATTGGATTTAGTGGAATGATGAATTCTAAAGAAAAAATGTTTAGTCACTCGATAGCCTATCTA
CACAAAATTGTTTGAGATATTTGGGCAAATAAAAATATTGCAACTCCATTTTTTGCTACCTATGATAATCTTAGGTTAGG
GAAAGCTTGGGTTAGGAAAAGCTTAGGTTAGGAGAAGCTAGGGTCAGGAAAAGCTTAGGTTAGGAGAATCTTGGATCTAA
GAAAAGCTTAGGTTAGGAGAAGCTAGGGTCAGGAAAAGCTTAGGTTAGGAAAAGCTCAGGTTAGGAAAAGCTTAGATTAG
GAAAAAGCTTAGGTTAGGAATTGCTTAAGTTGGAAAAAGCTTAGATTGGGGAAAGCTTAGGTTAGGAAAAACTTAGGTTA
GGAAGAAGCTTAGGTTGGGAAAAGCTTAGATTAGGAAGAAGTTTAGGTTAGGAAAAGCTAACTGCACTATGCCTATGCAA
ACATATTGAACTCTTCTAAAGCTAAAATGCTAAATTTTCTTGCATTTTTTTTCCAAATATTCTCGCACTGCAGAGTTGCC
GTGTTTTCACACTGCCTTGCTTCGCCGTGCTTGCGCACTGCCAAACTTCGCCGTGCTTGCGCACTGCATTTGCCGGGCTT
GCGCACTGCCAAACTTCGCTGTGCTTGCGCACTGCATTTGCCGGGCTTGCGCCCTGCGCGGCCGTGCTTGCGCACTGCCA
AACTTTGCCGTGCTTGCGCACTGCATTTGCCGGGCTTGCGCACTGCCAGACTTCGCCGTGCTTGCGCACTGCCTTACTTC
CAGCATCAGACAGCTGGGATGAATCTCCAACACGACCAGGAACTCGTCGTGGTCTCAGCAATAGTCAGCTGAGATACAGC
TCCAATAATCCCAGGAGCTCGTCGAGGAAGTAGACTCAAGTTGTAGTCCTCGTCCTCAAGAAGAAACGTGATACACAACA
ATGTAACACTTCATAGAGGCAGAAGTTGATAGAGGTGAATTGGAGTCCAGGAAAATTACCAAGTGTCAGAGTGATGGATA
CCCTCAGTTAGTTCAGTGTATCAGCAACTTATTGTTCACAATAAAATATGAGAGATGATAATATGATGAGGAATACTGAA
TTATATGGTTGACATGAAGCCACTAGTTGTGATGTTACACCACATATTTCGATTTTATATCACAATTAAATGTGGTCGAA
ATAATAATTCATTTTCGATCTGTTATGAGGATCACAGTCTTCTCACTATATCACAATAATAAAATCGGAACTATAAATTT
CAACTTAATATTCCACTTCTCACTGCTCATTTCAATAATGAAATCAATCACATGATTTACTTATGCAAAGTAACCATCCA
TTGGATATAAATGAGAATGTGTTTATTATAACAGATAACATCTGCTAATTAATTCACAATAAGTGAACATTTATTATTCA
ATCTCTCTTTCTCACTTCAAGACTTATTTCACCCCGAAATAAATCTTAATTTACTTTTTCAAAGTAATTATTCACACAAG
GCGTGTATTAAGCTGTTAATTAATTCACACTCAGTAAATATTGATTTTCCGAAAAATAATCACAAGAATCAGCACAAATA
GTAATAATTGAATGAATTAATGCACCGTCAATAATAACTCATGATGGTAGGCTGAGTAAAAATTAGATTCACTCTCGAGA
CGTGATCTAATTCCAAACTAACAATAGCACGATCAAACTCAGACTGACTCAATAACAGTAGAATATCTGGAAAAACTAGA
ATTCACATGAATTCAATTTTATAAATTGATATTGAAAAGGAGAAGTAATTCTCTTCTACAGACTAGAAGCTTGGCGATAG
CAGTTTTATCTTGTCTGTACAGCACAGCACAAACAACTTTTCGATCCAACATAGAATTAATTCCAATTGAAATAATAATT
ATTTTATTCCAATTTATAGTAAGTCCTCCGACTTTATTTTCAAGTGAAATATTAGAAAATTTAAATCATAATCTGAAGCT
AATAACCACCGATTGTAGTACATCTCGACTCACAATCAAACGCAATTTATTCATTCCACATGAATAATTAATTGCAACGT
AATTCACTTTTATCCCACAGTATAATAACCTCTGTGTCTAATGACTTTTGCTTTACTATAGCATCACAAAGTCTTATGAG
AAAATAGTTATTAAAAGGTACAGTAAGATATTGCGCTCTACAATTTTTGGTGACATCTCATGGTAGTGGTTGGCAGGCAA
GTGGGCAAGTTCTACTTTCTTTTTACAATTCTCATTTCCGACTTGCAAATTTACATAAAATTTAAATAATCTGTTCCTCC
GCCATTCAAGGCTCAAATAGTTCGTACCAAACTATTAAATTATTACTTATGTTACATCTTTGATAATTTATCTGCCTTCG
GGCCGTATCCAAAACATAAACTGTACAACAATAATTCATAAACTCTTATCATTTATAGAAATATATACAAATATATTTGA
ATCGGCTCACTATTACCGCCCATCAATTGCTACCATTTGATTGGTTCATGCAAATTATTATAGTATACATGCGCCTAGGA
ACCTCCTACTTCCTTAATACATTAAATTATTTTTGTCTGGGTTTTTTAATACGTTTTTTACATGCAAAGTAATTTTCTAA
AGATTATAGGTTGTTTCTCATATTATAACAATTAGCCATGTGGATTTTTTGGTTCCTCAAGTTGCATACTATTTAGTTAC
AATAAATTTCTGCCAAGGTGTCTGGCTAGATTCTACGTTATGCGACTCAGTCGATCATTAGGTCGCCGATCAATAGATAT
TTTACGCCTAACCTCAAATTTTCAATATTTTATATAATATTATATAAGTAGCAAAATTATTTTCATTTCTATTCGGCCGT
TATAAATTTAGCCATGATGCCTGATATTATCTAATCTTTAAACGTTATCATACTTGGCGATATTAGCCTATTATTCCACT
TAGACCTATAAATTTCTTCAAATAGGAATTTTTATTTATCCATTCGGATTTTGAACGTTACAATGTACCTGGTTACAACA
ATATCGGTAATATACCGATCAAGAAAATTTAGTCTAGTTGGAATCGACTTTAGCTGTTATTAACTAGTCATAGACTGTAG
AAAATTTTCTTGATTACCCTTGCTTGGTCACATCATAATATTGTAAATAAATTTCAAACTGAAATTATTGGGATTGCCTT
CAGATAAAAAGAAACGCATTAATTTGACAATAATAATTTTTTCCATCTAATTCAGCCAGTGCTTTATGACTGATTATAAT
AATTAAACTGTAATGGTTGAGTTGCCATTTAGTTTAAGTAGAACTCTTTTTATGAGAAAAATTAAACGGAATATGCTGTT
TCCTTGCAATAAACTATTGACCAATTTCTTTCAATAACAATAATATTTTCAGTCTTTTAATATTTTCATTATTTTCGGAA
TCGTGCTAATGCTATTTTTTTTTTTTTTTAATTTTTTTCAATTTATTATTAAAAACACACAAAACAAGACAAAACAAAAT
TACAAAGATTTACGAAACAAATAAAACACAATAAAATGTTACAAATATAAAAAACCATGGGCTTAGTGTTTGGGTGTGTT
GGAGAAGAGAAAAAAAAGAGAGGAAGATACCTAGCCAACTATGGTTTCCCATGTAATAGGCAGGCAAAGAAGAGAAGAGA
AGTAATGAGGAAAAAAGGAAGGGAGAAATGGGGGGAAGGAAGAAAACAGAGGAATAGGTACTTGAAATAAAGGTAAGCGA
GTCCACTGAAAATGAAAAAAC
>PB.6217.1|NW_019106653.1:47033-50872(+)|c108710/f1p0/3864
CATTGCAATCATCCTGATCATCCCCCTACATAATCATTATTACTTTCCTTGCCCTACCCCTAGCATAGGTAAGGAAAGTA
TTGCTTTCCAAAAAAATTAAGGTACCCCAATTTCATGTTTTCTATACGTTTCAAGGTCCCCTGAGTTCAAAAACATGATT
TTTTAACAGATTGCCCTAAAATATTAGAGTATCCAGGAAGTTTCCTATTGAAATAAGAATGAGAGTAAAAGAGTAAGAGT
TTCTTGACGAAAGAGAACTTTCAACCGCGATGCAAAAGAATCTTTGCCTGAAGCACAAGTCATAGAATAATTTACGTAGC
ATCATGAAACAAAAGAGATTTTTTAAAAGTCTCAAATGCCCAAGTTTTGTAGGTAGTTTGTTTATCATTAGACCTAAATA
AGCGAATACACATATAGTTCACTACAATAATTTACTAGTATATTATGAAAAATACACGTTAAAGCACAGAACTCAAAGTG
AAAATGAAAGTGAGAGAATAAGAAACAAGAAATGGAAATAATATACTGATAGTTTAGCTGATTGTTAATTGCCGGAGCCA
ATCGTCGAGTGTAGGATTCGCCAAAAACTACATTTAAAAGACAGTATAGTTAGGAGCTAGTGAATTGACAGCAAAACTAT
GAGTGTTCTCAAATTCTGTATCTGATTTATAACTAGAAAAATATCTATAGAACCAAAAATCTTCTTCATAACATTACGAA
CTGAGCAGATGGTTGAAGAAAAACTGACTTTGGAAGAAAGCTGAACAATTACGAACTAATACGTTGAGAGGAAAAGTTGT
AATAGAGTGTCCCCAAATACTGTATCTGATTTATATTTTGAAAGATGTTTATATAACCACAAATCTTCCTCATAAAATTA
CGAACCGAGCAGATGGTTGAAGAAAAACTGACTTTGGAAGAAAGCTGAACAGTTAGGAACTAGTAAGTTGTGAGAGAAAA
CCGAGTAAAAGAAAGCCCCCAAACGCTGGAGCTGAAAATGGTAGAGAGAAAGAGAGAGGGAAAGGGGAAAGAGACATACA
TATAAAGAGGGAGAGTGAGAGAGAGAGAGAGAGGAGTGAGAGAGGAAAATCTGCTGTAACCAGAGAGTCGAACGGGGTTG
GTTGTGTTTGCTTGCTTTGGAGTTGGAAGTTCTCTCGACAGCTGCACAGCACAGCACACAGCACGAGATGTAAGGTACCG
AGGTTGAGGTTAGGATCAATAACCTCTCTCGAGCAGCCCGGCTTTGGACGACTGTTCAGCGCATGCTCCAACCCCGAAAA
CCCTTTGCTTTCTTTTTGCGCCTTCTCATTTGGTGATTGCCGAATATTCCAACTCACCCGCACGCACACACACTCACACT
TCAAAAGAGATGCTGGGACAGATTATGATGACATAATGAGGTCTGCAAACATCAAACGACGGAGAGATTATAATTATTAA
ATAATGATCTGGAAGTGAAGTCGCGTTAATGGGGGTGTGATAATCCACTAATTGATGTAAAAGTTAATGAGAGAGGAAAA
GAGCAAGAGATTGAGAGAGAGAGGGAGTGAGAGAGTATGATAGATAGGTGAGTGAGGGAAATGAAGATAGAGAGACAACA
ATGAAAGAAGAGAAAATATTTAACGTTGATAGTTGAATCATTACTACAGTAGGATACAGTACACATTTGCTAATGTTGTA
ATGGTGTTTAAAATATTTGAAGGAATTCTAAAATGAGACAGAACTATATTCATTCATTGTAATTCAATGGGAAAATTTAA
GGCACTGCCTTATCTCTCACAAGCCCCACGCACACAGGGACAATATTGACATCCACTGGTAGTCCACCAGTCGCCAATAG
TGGCAAAACGCACAGAGAGACTTTAGAAGCAACCTTTTCTCACAAGTACAATAGACATAAATTTTAGTAGCCGCCACTAA
TATCCAGGTTTAGTGGACGCCACTATTGTCCCTGTATGCAGGAGGTTCCTCTCAACGGATTTTCTCTGTTCAAAATAATA
AAAGATAATCATAGTACCATCCAATACAATGCATTTGAAATAGCACACTTCAAATTAAAATGAAAATAGAGAAAACCATA
CTGAGAAGAGATCCTATATTTAATTTATCATATTGTCGTGTCCTAATTATATTTTATATTATGATTTCCATATTATGATA
CAAATGAAAATAGAATAATTCTAACTCTTACTCTCGCGCTGTTTCGCATGTATTTTGCAACTGATTGAACTGAAGTATCA
TACTTCATAATATATATATGAATCCCCACTTATATTATACCTCCACATTCCAATCTATTTCATGTCACATAAATAATCTC
ACACTTTTTGTAACAAGATAATCGTATACTATTCGTAAGGTTAGCCTCAATGCACAAACAAAATTGGATTGACCTTTGCG
GAGTGTTAGTGCTTTAAAATGTCATGGCGTTGGGGAAAACAATGAGCCAACTCTTTCACTATAAATGGCTCATAACATCG
AGGTCATCAAAAGTACCTGACATAACAAGAAAATCGAATTTGAAATTGTTGTGATGTTGGATGTGGGGGTAGCTCAGAAA
ATTAAGTAATCCGCTTTTGGTTTTTTAGTTTGCATCTTTCTTATCAATTCGATTTATTCATAGTTTTAACTAAACAGTGA
ATTTGTCCTCAAACTAAGAAAAACTATAGTGAGATTCACGTTATAGAGTATGTGTAAATAATAGGAACGCATTGTTGTCA
CTTTTTACTCACTAAAGGTTCTGCTCTGTTCGGAGACATTATTTGAATACACTTAACACATGAATCAGATGTCATTGAGA
GGATAGGCACACTCCTTTTTTCTTGGGTTGCACATCATGAGTCTTTCTAGATAATAATCTGAATCCATTTCAACCTACTA
TGAACGCTATCTGATCATTCAACACATTCATAGCCTAACATAAAACATCTCAGCAATTTGAATACTCTAGCTCCGCTCAA
CGACTTGATTCTTAAGGAATGATCAAATCTTTATTGATATTCGTAAAATCGAGACAATATCTTCAGTAGCTTGAATACTA
TTCACCTAGCTGAATGGAACTTCACGTTTTCTTGAATAGACAATTTCACTGGGAGAAGATAAATCTATTCATCGATGACT
ATTCGAATAGCCTATCCTATCACTAAAGTAATGTGAAATAAGCGTTATCGTTTTCTTCAATACAATATCAAACTTTTTAA
TCATATTAAGTTCATCACAATCATGATCAATCATCAGTTTCTCATGATGCAGAACAGTACGAAATATTGAACATGATCAT
GCCAACAGGATGGGAGAACATGTCTTTTAAAAGATTATAATGAATCCAAAACTGATTATTTTTTGGACCATCACTAATCT
GTCCTCGACTTTCAATATTCTGGTGAGATTCTGACCTTGATAAGGATCGATTACTTGAATTCAGATGAGAAACAGTTACA
GGCAGAAAGCCTGTTGATTCTCCTCAGCTATTGTAATTCTTGTAAATCGATATGGCTTTTTACAAATCAATCACCTTATG
CCGATCGTGTTTGGAAAACGGTCCAAAATTAATAGGAGGAAGAGAGAAAGGGTGAGACATAGGGACAAAGAACGAGAGTA
AGAGTGAGAGAGACAGAGAGAGCGTGCGCAGAAGGGGATGAATGAGTTTGCTGGAGAGGGGTGAGAAATGGAAAGTTCAT
TGTAGATTTTCACGACTTCGATCATGCGTAGTAGACGAGATTTTCAGAGCATTCATCGATTTCTCTGTCAGAAATATCTG
AGTGACGTAGACATGGTATTTTTGTAAGATCGACAATGAAAAGAAGCCATCATTTTCATAATGACATCCAATGAACGTAA
TTTGGTGAATAAAATAC
>PB.6369.7|NW_019106710.1:218709-294426(-)|c106208/f1p49/4144
GTCTTACATGTGACAGATTCACGCCTTGGCAAAACTGGTTATTGTGGTTGCTAGTGGTCTGAGGAGTACAACAGAAACAT
CACTGGCTGTGGTCAAACAATCACAGATCATGACCGTTGGTCAAGTCATAACCATACACAGCAGCATTTGCCATGCCATT
GCCATTTGAGTCTAGAGTCATTACAATGTTGAGTGTGTATCATCATCATTACATGACAGATTCATGCTTTGGCGAAAGTG
GTTATAATTGTTGCTATTGGTATGTGATGAACACAACGAATCATGAGCTGCTGACAAATAATCTCAGACTGTGTCTGTTT
GTTGTCAAATCGTCACCATACACAGCAGCAGCAGGTTCCACGCCTTCTGTCGTTCGAGTCTAGAGTCATTTCAATGTTGA
GTGTGTATCATCATCATTACATGACAGATTCACGCCTTGGCAAAAGTGGCTTCCATTGTTGCTATTGGTTTGATGATCAC
AATAGTACTTCACAGTTTGTTGATTATAATCACAGTTTGAGGGATGACAACTCACACTTGTGAGTGTTCGCCCTCATTGT
ACTAGAACAGTGAACCACCCACTCTCCAAAATGCTATACTATGAATGCAGATTCGAGTCTGGTCAATGTGTAGATTGAAT
TCGATAGTTGATCTTGATTCTCAGCATACATTTGTTCAGCAGAGTAAGAGTAACACAGTGGGTTGTATCGGGATTCTATC
CCAAGGGCCATGTCTGTCTGAGGGTCGGTAATCATACAAGCCTGTAACTGTGTTTGTCAATCGAGTCTTCATATTGTGTT
GATTGGATTCCACTTTGCAAGATTCTTGACAGACATTTGTGGGGCTCAGCATTGGCTTGTCATTGACAAAAGACTCTGAC
ATGCACATGCCGGCACACAGCAGTCCCAGTGACATGTGTGTGCTGCTGCAGTTGTGTGTTTAAATGTCTTTCAATGAAGT
TGAAGCCATGTTATTGTGAGTAATTTGCTCTACATTCAATGTTGTTTGTTGAGAGTGTGTCTGCATCCCTGCAAGCTGTT
GCATGCTGGTCGATGAATACACCTTTCCATGCTCAATGATTGGCAGAGCAATGCTTGAAATAAGATGAGTTTGCACATTC
GGTCAAGCACTGTCGATGATAATAGAAATATTGCCTCCAGTGTGTGTACCAAATGTGTGTGAAAGCTGCATTCCACTGGC
TGGTTCATAGCTGAAACCAGACTGCCAGTTTGTGTATGCACTATTGCCATCAGAGGGCTTGAGCCTTTGATATCGAGGTT
CGTCTGTATGATTGCAGCATTCAATCTGACTGGATGAAAACAGTTTGTTGAATTTCAATATGATGATACTATGTCAAGTG
AGTAATGCAAGCTGAAAATACTCTGTGGTGATTTGTGCATGTGTTTCACACACACATTGAACCATACCAATCCATTCTAC
TGACCTCAGATCAGGCCAGACTACCCGCCTAAAGGGTAATCATGACAAAAAGGCAGCAGTAGTGAAGCAAGCCTGTGGTT
CGAGTCTAGAGTCATTTCAATGTTTAGTGTGTATCATAATCATTGTATGACAGGTTCACCATTGGCAAGTTGACTGCAAA
TTGTTGCCACACTCGAGGGATTCGTCTTGTCGGCTAGGCGAGACCCTCATATTTGCCTAGTGTGAATAACTTAATGACAG
AATAGCCGAAAAAAAATAGTAATGACAAAATAGCCACCATACATTGTAATGACTAGCCACCAAAATGTTTAATTACCCTG
AGTGGTGGATCACTTGGCTCGTGGGTCGATGAAGAACGCAGCAAAATGCGCGACAAACTGTGAACTGCAGGACATGAACA
TTGACATTTCGAACGCACATTGCGCCCCTTTGGGATTCTATCTCGAGGGCCATGTCAGTCTGAGGGTCGGTAATCATACA
AGCCTGTAACTGTGTTTGTCAATCGAGTCTTCATATTGTGTTGATTGGATTCCACTTTGCAAGATTCTTGACAGACATTT
GTGGGGCTCAGCATTGGCTTGTCATTGACAAAAGACTCTGACATGCACATGCCGGCACACAGCAGTCCCAGTGACATGTG
TTTGCTGCTGCAGTTGTGTGTTTAAATGTCTTTCCATGAAGTTGAAGCCATGTTTTTGTGAGTTATTTGCTCTACATTGA
ATGTTGTTTGTTGAGAGTGTGTCTGCATCCCTGCAAGCTGTTGCATGCTGGTCGATGAATACACCTTTCCATGCTCAATG
ATTGACAGAGCAATGCTTGAAATAAGATGAGTTTGCACATTTGGTCAAGCACTGTCGATGATAATAGAAATATTGCCTCC
AGTGTGTGTACCAAATGTGTGTAGAAGCTGCATTCCACTGGCTGGTTCATAGCTGAAACCAGACTGCCAGTTTGTGTATG
CACTATTGCCATCAGAGGGCTTGAGCCTTTGATTTCGAGGTTCGTCTGTATGATTGCAGCATTCAATCTGACTGGATGAA
AACAGTTTTTTGAATTTCAATATGATACTATGTCAAGTGAGTAATGCAAGCTGGGAATACTCTGAGGTGATTGAGGGATT
TGTCTTGTAAGCTAGGCGAGACACTCATATTTGCCTTGTGTGAATAACTTAATGAGAAAATAGCCACCATACATTGTAAT
GACTGGCCACCAAAATGGTGAGTCTGTCTGAGAGTCGGTAATCATACAAGCCTGTAACTGTGTTTGTCAATCGAGTCTTC
ATATTGGGTTGATTGGATTCCACTTTGCAAGATTCTTGACAGACATTTGTGGGGCTCAGCATTGGCTTGTCATTGACAAA
AGACTCTGACATGCACATGCCGGCACACAGCAGTCCCAGTGACATGTGTGTGCTGCTGCAGTTGTGTGTTTAAATGTCTT
TCAATGAAGTTGGAGCCATGTTATTGTCAGTAATTTGCTCTACATTCAATGTTGTTTGGTGAGAGTGTGTCTGCATCCCT
GCAAGCTGTTGCATGCTGGTCGATGAATACACCTTTCCATGCAAAATGATTGGCAGAGCAATGCTTGGAAAAAGATGAGT
TTGCACATTCAGTCAAGCACTGTCGATGCAGGACATACCGACTGGAACTGAAGTACTCATATTTGCCTAGTGTGAATAAC
TTAATGACAGAATAGCCGAAAAAAAAACAGTAATGACAAAATAGCCACCATACATTGTAATGACTGGCCACCAAAATGGT
TGAGTCTGTCTGGGGGTCGGTAATCATACAAGCCTGTAACTGTGTTTGTCAATTGAGTCTTCATATTGTGTTGATTGGAT
TCCACTTTGCAAGATTCTTGACAGACATTTGTGGGGCTCAGCATTGGCTTGTCATTGACAAAAGACTCTGACATGCACAT
GCCGGCACACAGCAGTCCCAGTGACATGTGTGTGCTGCTGCAGTTGTGTGTTTAAATGTCTTTCAATGAAGTTGAAGCCA
TGTTATTGTGAGTAATTTGCTCTACATTCAATGTTGTTTGTTGAGAGTGTGTCTGCATCCCTGCAAGCTGTTGCATGCTG
GTCGATGAATACACCTTTCCATGCTCAATGATTGACAGAGCAATGCTTGAAATAAGATGAGTTTGCACATTTGGTCAAGC
ACTGTCGATGATAATAGAAATATTGCCTCCAGTGTGTGTACCAAATGTGTGTAGAAGCTGCATTCCACTGGCTGGTTCAT
AGCTGAAACCAGACTGCCAGTTTGTGTATGCACTATTGCCATCAGAGGGCTTGAGCCTTTGATTTCGAGGTTCGTCTGTA
TGATTGCAGCATTCAATCTGACTGGATGAAAACAGTTTGTTGAATTTCAATATGATAATACTATGTCAAGTGAGTAATGC
AAGCTTAAAATACTCTGTGGTGATTTGTGCATGTGTTCCACACACACTTTGAACCATACCAATTCATTTTACTGACCTCA
GATCAGGCCAGACTACCCGCCTAAAGGGTAATCATGACAAAAAGGCAGCAGTAGTGGAGCAAGCCTGTGGTTCGAGTCTA
GAGTCATTTCAATGTTTAGTGTGTATCATAATCATTGTATGACAGGTTCACCATTGGCAAGTTGACTGCAAATTGTTGCC
ACACTTGAGGGATTCATCTTGTCGGCTAGGCGAGACCCTCATATTCGCCTAGTGTGAATAACTTGATGACAGAATAG
>PB.6369.8|NW_019106710.1:218788-290505(-)|c90364/f1p30/3111
CTGATGAAAACAGTTTGTTGGATTTCGATATGATGATACTATGTCATGTGAGTAATGCAAGCTGAAAATACTCTGTGGTG
ATTGAGGGATTCGTCTTGTCGTCTGAGGTTCGGTAATCATACAAGCCTGTAACTGTATTTGTCAATCGAGTCTTCATATT
GTGTTGATTGAATTCCACTTTGCAAGATTCTTGACAGACATTTGTGGGGCTCAGCATTGGCTTGTCATTGACAGAAGATT
CTGACATGCACATGCCGGCACACAGCAGTCCCAGTGACATGTGTGTGCTGCTGCAGTTGTGTGTTTGGATGTCTTTCAAT
GAAGTTAAAGCCATGTTATTGTGAGTAATTTGCTCTACATTCATTCAATGTTGTTTGTTGAGAGCGTGTCTGCATCCCTG
CAAGCTGATGCATGCTGGTCGATGAATACACCTATCCATGAGATGAGTTTTGCACATTTGGTCAAGCACTGTTGATGATA
ATGGCATGCCTCCAGTGTGTGTACCAAATGTGTGTAAAAGCTGCATTCCACTGGCTGGTTCATAGCTGAAACCAGACTGC
CAGTTTGTGTATGCACTATTGCCATCAGAGGGCTTGAGCCTTTGATATCTAGGTTCGTCTGTATGATTGCAGCATTCAAT
CTGACTGGATGAGAACAGTTTGTTGAATTTCAATATGATGATACTATGTCAAGTTGAAATTATAAATTATGAAGCTGGAA
ATACTCTGTGGTGATTTGTGCATGTGTTTCACACACACATTGAACCATACAAATTCATTCTACTGACCTCTGATCAGGCC
AGACTACCCACCTGAAGGGTAATCATGACAAAAAGGCAGCAGTAGTGGAGCAAGCCTGTGGTTTGAGTCTAGAGTCATTT
CAATGTTTAGTGTGTATCATAATCATTGTATGACAGGTTCACCATTGGCAAGTTGACTGCAAATTGTTGCCACACTCGAG
GGATTCATTTGGTCAGCTAGGCGAGACCCTCATATTCACCTAGTGTGGATAACTTAATGACAGGATAGCCAAAAAAATAA
CAGTAATGACAAAATAGCCACCATACATTGTAATGACTAGCCACCAAAATGTTCAATTACCCTGAGTGGTGGATCACTTG
CCTCATGGGTTGATGAAGAATGCAGCAAATTGTGTGACAAACTTTGAACTGCAGTACACATGAACATTGATATTGCAAAC
GCACATTGCGCCCCTTTGGGATTCTATCCTGAGGGCCATGTCTGTCTGAGGGTCAGTAATCATACAAGCCTGTAACTGTG
TTTGTCAATTGAGTCATCATATTGTGTTGATTGAAATCCACTTTGCAAGATTCTTGACAGACATTTGTGGGGCTCAGCAT
TGGCTTATCATTGACAAGAGACTCTCACATGCACATGCCGGCACACAGCAGTCCCCGTGACATGTGTGTGCTGCTGCAGT
[truncated: 2,350 more rows]

## Sheet: Table S8
Table S8. Sequences of 2,267 novel long non-coding RNAs
>PB.1.17|NC_021748.1:3802-6138(+)|c115868/f1p66/4321
AACATCCTTAAGAGATCCTATATTATTAGGTTAATATGGCAGAATTAGTGTAATGATTTAAAATTCATAGACACATAAAA
TTCTTTTAGATTTTCGTGAACTAATTATATTGACCTGACAGGCCGATAGCCCCACTATAGAGCAATTAACTTTTTTTCAT
GACCACACCATGTCTATTATTATTTCAATTACAACCATAATTGTATTTTTATTAAATTCACTAATTTATAATAAACTTAT
TGACTTAAATATTAATGAAAATCAAGTTATTGAAACTTGATGAACTATTCTACCAACAATTATTCTTTTCTTCGTTGCAA
TTCCTTCACTTAAAATTCTATATTCTATAGAAGAACTAATTAATCCAACAATTTCAATTAAATCTATAGGTCATCAATGA
TACTGATCTTATGAATATTCTGATAAACTAAAAAAAGAATTTGATTCTTACATAAAATATTCTAAAATTAGTGACTTTCG
ACTAATTGAAGTTGATAACCGAATAAAGGCCCCCTTCCTTACCCAACTACGAATGATTTTTTCATCCTCAGATGTATTAC
ATTCCTGAACAATTCCTAGTTTAGGAGTAAAAATAGATGCAATTCCAGGACGACTAAACCAATCAAGCATATTAATTAAA
AAACCCGGATTATTTACTGGTCAATGCTCCGAAATCTGTGGAACAAATCATAGATTTATACCTATTATACTTGAATCTGT
CAAACTAGAAAAATTTGTAAAATGAATAAAATAAAGAAATAGTCATAAGTGACTGAAATTAAGTAATGGTCTCTTAAACC
AAATTATAGTAAACTAAAGAATACTCTTAATGAGAGAATTTAGTTTAAATTAAAAATTAATTGTCAATTAAAATTACTCC
ATTAGTATTTCTTTATTCCACAAATGTCCCCATGTAGATGAATATCAATCTTATTTATAACTAATCTAACACTTAAATTA
ATTAAAATAAACTTATTTTTGAAAAAAAATAATAAGAAATCTATTTTCATCTTTTGACCCCAGTACACCTTCTCCATTAT
GAACAAACTGAATTTCTTTAATATTAATTTTACTATTTATACCAAATAAATTCTGAATATCAGAATCTCGAAATTCTATA
ACTAAATTAATTTTAAAAAATTTCATTTTAAAAGAAATAAGTTTCATTTATTTTAATAAGCAATTTATATTAAATTTACA
AACAATTTTTATCTTTATCTTAACCATCAACTTAATAGGAATCTCTCCATATACATTTACCCCTACTAGACACCTTTCAG
TATCAATTGCAATTGGATTACCCATTTGAATTTCTTTAATGACATATAGATGATTGAACTTCACCAACCTAATATTTAGA
CATCTTTTACCTATAAGAACCCCCCCCACAATAGCCCCATTTATAATTATAGTTGAATCAATTAGAAATCTAATTCGACC
AATTTCATTAAGTGTACGACTTTCTGCTAATATAATTGCAGGTCATCTATTAATAACTCTTTTAGGTAATATCAATGAAA
TAAAAACTATCATACTAATTGGATTAATACAATTTTTTTTAATATTATTTGAAATTTCAGTTGCCCTTATTCAAGCTTAT
GTATTTTCTATTTTAATAACTATATATTCTTCAGAAGTTCCATATGAAAAAAAATCATCCGTTCCATTTAGTAACTAAAA
GACCTTGACCTATTCTAGTTTCATTTTCAATATTAAATTTTTTAATTGGATTCATTAACTTAATAAATGAAAGACCTTTA
TTATTTTATTTATCTAGATTAACTATAATAATTAATCTAACTCAATGATGACGTGATGTAAAACGGGAATCTTCAATTAA
AGGTGACCATACAAAAATTGTTAAGGAAATAATTAAAATAGGAATGATTATATTTATTATATCAGAAATTATATTTTTCC
TATCTTTCTTCTGAAGATTCTTACACTCTAGACTTGCCCCTAGTATCGAAATTGGGATAAAATGGCCACCTAAGGGGGTA
ACCCCATTTAATCCTATAGAAATTCCCCTTCTTAACACTATCATTTTAGTAAGTTCTGGAGCTTCAATTACATGAGCCCA
TCATTCCCTTCTAAGAAATAAGCTAAACCAAACAATTAAAAGAATGATTATTACTATTACAATAGGATTATACTTTTCTA
TTCTTCAGTGGTGAGAATATAAAAATGCACCATTTACAATTTCAGACTCAATTTTTGGTTCATCTTTTTTCATAACGACT
GGATTCCATGGAATCCACGTAATTATAGGTACAATTTTTATTTTAACAGCCTTAGAAAGAATTTTAATAATAAAATCCAA
TTACTTAAATCATATTAGATTTGAGCTTTCAGCCTGATACTGACACTTTGTAGACGTAATTTGATTGTTTCTTTATATTA
TTTTATATTGATGAAATAAATTTTTCTTTAGTATAAAAAGTATAATTAATTTCCAATTAAAAGGTTTATTTTTAAAGAAA
AATAAAAATATTTATAAGTCTTTTAATAATTATATTTTTATTAATTTTATTAATATCAACGTCATTTTTAATTTCTAAAA
AATCAATTATAGATATTAATAAATCCTCCCCATTTGAGTGTGGATTCTCAAACTTTTCCTCATCACGTATTTCATTTTCA
ATCCACTTCTTTATAATTGCTATTATTTTTATTATATTTGATATTGAAATAGCTATTATACTTCCAATTTTCATCTCTAT
AAAATTAATAACAGTAAAAAAATGATTTACATTAAGTATATTAATTTGTATATTAATTCTATATGGTCTTTACCACGAAT
GAATAAACGGAATTATTGAATGATCTAAATAAAGGGAGAATAGTTAATTATAACATTTAAATTGCAATTAAAAGGTACAA
ACTTGTTTCTCTTGAAATAGTAAAGAAGTAAAACTACAATTAATTTCGACTTAATTTAAGAGATAAATCTCCATACTTTA
ACTAAAGCTAAAAAGAAGCATTTTACTGTCAATAAAATAAATGATTAAAAATTCTTAACTAGGATATAGTTAAGAAGCTG
CTAACTTCTTAAATACATTATATTCATCCTTGTTTAGTAGTTTAAAAAAAACAAATATTTTCATAATTCTAAAAAAAAAT
ATTTCTTACCTATTAAGGTATTAAAATACATCTAAACATTTTCAATGTTTAAACTTTAATTGAGCTACTTAAAAATATGA
TTATTAGAAAATAATATTAAAATAAAAAACACCAAATAAACCTTAAATGAATTTAATAATAATTTATTTAAATAAATATT
TACAAAACGTAATTTATTAATTAGATTTAAAGAAACCAGATACTCTGTCCAACATAAATCTGTAATTAAAAAAATTAAGT
GTCTTAAATTAAAAAACTTACTTACAATAAATTTAGAAGAAAAAAAAGGTAAAAATCACATATGCCCTATAAAAAACCCC
AAAAAATTATATACATTTTTATTAAATAAAGAAAAAATATCAGTTAAAATAAAAAAATAAACAAAAAAAAATAAAATTAA
ATATTTATAAATTTCATCAAAAACATTAATATAACTTAAATCTAATAACCAAAAAAGTCTCGATCCAAAAAAAATAGATA
AAATTAAAAGAATTAAACAAGAAGAACTTATATAAAAATCATTTTCAAAATTAAATAAATTTATCTTAACCCTATTTATA
TATAAATAAAAAAATAATCGTAAAGAATAAATTAAAGTTAAATAAATTGATAGAAAAAATAAAATAAAATAAATAAAATT
AATTTCAGTTAAAATTACTATTTCAATAATAAAATCCCTCGAAAAAAAACCTGAATAAAAGGGCAAACCACATAATCTAA
ATAAAGAAATTAAAAAACTTGATCTAATTAAAGGACTTTGAAATCCTAAATTACCTATATACCGAATATCCTGCATACCT
ATAAATCCTCTAATAAAAATTCCAGAGCATAAAAATAATAAAGACTTAAAAACAGCATGAATTAATAAATGTAAAAATCT
TAAATAATGAGAACCTATTAAAATTGAAAAAATTATAAATCTAAGTTGACCTATAGTAGAAAAAGCAATAATTTTTTTCA
AGTCATTTTCGTATAATGCCCCCATGCCAGAAAGTAAAATAGTCAACAAACTCAAATTTAATAAAATTAAATTCAATTCA
ATTGAAATAAATTTATTAAAACGAATTAATAAGTATACTCCTGCAGTAACAAGAGTTGATGAATGAACCAGGGAAGAAAC
TGGTGTTGGTGCTGCTATAGCAGCAGGTAGTCAACTAGAAAAAGGAAATTGAGCTCTCCTAGTCAAACAAGATAAAACCA
AAAAAATAAATATATATATTTAACT
>PB.1.2|NC_021748.1:221-1882(+)|c52644/f1p21/1840
TAACAACCCCCTAACATTATTAAGTCTGATACTAAAAATTGGAATACCCCCGTTCCATATTTGAAAACCAGAAATTATGA
GTAAATTACCCTGAATAGAATGTCTATTATTAACAACATTAATTAAAATTCCCCCAATAATTTTAATTAATAAATTAATT
AGATTTAAGATATTAATAATCCCCCTATTAATTACTCTTATTATCGGAAGATTAAGAGGATTAAATCAATTAAATTTAAA
AAAAATAATAGCATTTTCTTCAATTTTCAATTTACCCTGAATGTCCTCAGCTTTTTTGATTAGAAAAAAAATTATATTAA
CCTTCTTAATTTTCTACATTATATTAAATTTTAAATTAATAAACCTATTTAAATTAAATAATTTAAATTATTTAAATCAA
TTGAATTTTTTACCTTTAAAAACCAAAATAACTATAAATCTAAATATATTATCCATAAGAGGGCTCCCCCCCCTTTTAGG
ATTCTTCCCAAAATGAATAATTTTAAATGAATTAATTAAAACCCTTGTAATTCTCCCCAGAATTATAATTTTAACCTCCA
TAATCTCAATATTTATGTATATTCAAATTAATTATTTCTGTATAAACAATTTTTCCTTTAAAAAGAAAAATTTTAAGAAT
AATACAGCTAAATCTTTTTCTATTCTAAATTTAATAGTATTTCCTATAATATTAATTTTTTGAATATAAATCCCTTAGAA
AACACATTCACCTTTAAATTTGCAATTTAAAATCATATTTGAATATAAGGTTTAGAAAAAACCGAGATTCCAATTATATA
AACTATATTTACCTATAAAATTGAATGTACTCCCTAGGTTAAAGCCTAAAATTAATTTAATAGGAGGAAGTTTCGTAATC
TATAAGGCCCCCCCCCTTTTTAGGATTCTTCCCAAAATGAATTAATTAAAACCCCTTATAATTCTCCCCAGAATTATAAT
TTTAACCTCATAATCTCAATATTCATGTATATTCAAATCAATTATTTACATATAAGCAATTTTCCCTAAAAAAGAAAAAT
TTTAAGAATAATACAGCTAAATCTTTTTCTATTCTAAATTTAATAGTATTTCCTATAATATTAATTTTTTGAATATAAAT
CCCTTAGAAAACACATTCACCTTTAAATTTGCAATTTAAAATCATATTTGAATATAAGGTTTAGAAAAAACCGAGATTCC
AATTATATAAACTATATTTACCTATAAAATTGAATGTACTCCCTAGGTTAAAGCCTAAAATTAATTTAATAGGAGGAAGT
TTCGTAATCTATAAGGCCCCCCCCCTTTTTAGGATTCTTCCCAAAATGAATTAATTAAAACCCCTTATAATTCTCCCCAG
AATTATAATTTTAACCTCATAATCTCAATATTCATGTATATTCAAATCAATTATTTACATATAAGCAATTTTCCCTAAAA
AAGAAAAATTTTAAGAATAATACAGCTAAATCTTTTTCTATTCTAAATTTAATAGTATTTCCTATAATATTAATTTTTTG
AATATAAATCCCTTAGAAAACACATTCACCTTTAAATTTGCAATTTAAAATCATATTTGAATATAAGGTTTAGAAAAAAC
CGAGATTCCAATTATATAAACTATATTTACCTATAAAATTGAATGTACTCCCTAGGTTAAAGCCTAAAATTAATTTAATA
GGAGGAAGTTTCGTAATCTATAAGGCCCCCCCCCTTTTTAGGATTCTTCCCAAAATGAATTAATTAAAACCCCTTATAAT
TCTCCCCAGAATTATAATTTTAACCTCATAATCTCAATATTCATGTATATTCAAATCAATTATTTACATATAAGCAATTT
TCC
>PB.1.29|NC_021748.1:8120-8439(+)|c60024/f1p2/320
CATAATTAAAACCACAACAAATACATAAAATTAAAAATATATCACCCAAACGATTAATAAATAAAGTTAAATAACCTGAA
CTTAAACTATTTAAATTTTGATAATAAATAACCAGACAATAAGAGACTAATCCCAAACCATCCCAACCTAATATTAAACA
AACAATATCAGGTATAATAATTAAAAAAAATATTCTTAAAATGAATATAAAGACTAAAAAATAAAACCGAATAATAAAGT
TATCTCCCCTTATATAACCTAAACTATATAAAAAGACACACCCAGAAATTATAAAAACAACTGATAAAAAAATTAATCTT
>PB.1.30|NC_021748.1:8543-8821(+)|c58797/f1p0/292
ATGAAAATATACACCTAAAAAAAAAACAACAAAATAAAAAAAAAAAAAAAAATTAACGTTTAAAACAAATAACATTATTA
AATTCTAACGAATCTTCAATATCACAAATTGAAATTTTTTATTAAACTAATTTAATTAAATAAAATAGTTTAAACTAAAA
ACAAATATATAAACAGGAAAAATATGTAAAAAAATAACATAATATTCACGAACTAAACCAGAATCCATATTTATAAATAA
ATAAGAATAACCACCATGGCTAATAAATCTAAATAACAAATTATGGCACAAG
>PB.1.31|NC_021748.1:9069-9546(+)|c120882/f1p15/476
TAATCCATGTCTAATTATTAAACACAAAGAACCTATATATCCATAGTAACTACAAGTGAAAATTCCGCTAATTACTAAAC
CTATATGACTAACTGATGAATAAGCCACCAAAACCCTCAAATCAGACTGTAATAAACAAAAGAATCTTACATATAAAGCC
CCCAAAATTCTAACTGAAATAAAAAAATAAGAATAAATAAAAACCAAATCCTTAAATAAATAAAGAACACGAATAAGACC
ATATCCCCCTAATTTCAATATGACCCCTGCTAAAATTATAGAACCAGTAGAAGGAGCTTCAACATGAGCCTTTGGTAACC
ATAAATGAAAAAAAAATAAAGGCAACTTAACTAAAAAGGAAAAAATAAAAAAAAAAAACAATACAAATTTAATAATTCTA
AGTGTATACCTAAATAGAAATAACCAAATAAATTGTTTAATCTCAAAATTAATAATAATAAAGGTAAGGAACTAAAT
>PB.1.32|NC_021748.1:10335-10639(+)|c5231/f2p6/305
TATTTATAAATCATCCCATTAGTCTCGGGACAACATTAATAATTCAATCTATCTCTACAAGTTTATTTATAAATCTATTA
ACTAAAAACTCTTGAAACTCAATAATTTTATTTATTACATTTAGAAGAGGACTAATAATTATATTTATATACATAGCAAG
AATCTCATCCAATGAAAAATTTAAATGATCATTAAAATTATTTTTAATAATTATATGCTTAATGTTAACCTCAACAGTCA
TAAAAGAATTTATAATTATAAATAAATTTAATATAAATGAACAAAGTTTATTTATTCAAGACAAT
>PB.1.34|NC_021748.1:10998-11987(+)|c485/f34p20/1097
ATGAAAAAAAATTTTAAAACTTTAAATTCTTTCTTAATTAATTTACCTACACCAAGTAATATTTCTTACTGATGAAACTT
GGGGTCAATCTTAGGTGTATGTTTAATAATTCAAATTGTTTCAGGTATCTTTCTATCAATACACTATACACCAAATATTA
GATTAGCATTTAATAGAATAATTCATATCACCCGAGATGTAAATTTTGGATGACTTTTACGTATTATCCACGCTAATGGA
GCATCTTTATTCTTTTTTTTTATATTTATTCATACAGGGCGAGGAATTTACTATGGCTCTTTCCTTAAAAAAAAAGTTTG
AATTTCAGGGACCTTAATTATGTTGATTCTTATAGCAACTGCATTCTTAGGTTATGTACTCCCATGAGGGCAAATATCAT
TCTGAGGAGCTACCGTAATCACAAATTTACTCTCAGCTATCCCCTACTTGGGTAATAGATTAGTTACATGAATTTGAGGG
GGATTTTCAGTAGAAAATCCCACTTTAAACCGGTTTTTTTCATTTCATTTCATTTTACCTTTCATCCTTTGTGTAATTAT
TATATTTCACTTGATCTTTTTACATGAAAAAGGATCATCTAACCCTCTAGGATTAATTAATAAAGTTGATAAAATTAGAT
TTCACCCCTACTTCACTATTAAAGATATCTTTGGGTTTATAATTATAATATTATTTTTTTTCTTTATTAATATAAAAACC
CCCTTTATATTTAATGATCCTGAAAATTTTATGCCGGCAAACCCCATAGTGACACCCCCTCACATTCAACCAGAGTGATA
TTTTCTATTTGCTTATGCTATTTTACGATCTATTCCTAACAAATTAGGGGGGGTTGTAGCTCTTTTCCTCTCTATTGTTA
TTATTACAACTTTACCATTTACTTCAAATCTTAAGTTTAAAAGTTCAAGTATATACCCAATTAAAAAAATTTTATTTATT
ATATTTTGTATAACATTTATATTGTTAACTTGAATTGGCGCTAAACCAGTTGAAACTCCATTCATTTTTATTGGTCAATT
ATTAACACTTATTTATTTTATATTTTTCTTGATTAACCCAATTTTATATAAATTTAAT
>PB.1.37|NC_021748.1:12172-12616(+)|c16241/f2p8/475
TTTTTTTTTTGTTTTTTTTTTTTTTTTTTAGCTAATAGATTAAAATTATTACATTTAGGAAAAAAAAAAATAATGTAGGG
CTACAGGTAAATAAATTTTTCAACAAATTATTATTAATTTATCATATCGAAGACGAGGAAAAGAACCACGAATCCAAATA
AAAATAAAATTTATAAATATAACCTTTAGGAAAAAGATTAAAGAAAAAAAATCAGCCCCAAAAAAAATTATAACTAAAAT
TAGTCTCATAAAAATTATATTAGTGTATTCAGATAAAAAAATAAACGAAAAATTAAAAGAACTATATTCTGTATTAAACC
CAGAAACTAATTCAGATTCACCTTCAGAAAAATCAAATGGGGAACGATTAGTTTCTGCTAGTACACAAGCAAATAAAATT
AAAAACAATGGATATCCTATAATTAAAAAACAATTTAATTGCTGAGAATAAAAGAACTTTATTAAATAAAATC
>PB.1.38|NC_021748.1:13154-14033(+)|c30332/f1p106/1143
TTTTTTTTTTTTGTTTTTTTTTTTTTTTTTTAGAAAGTATTTCTCATTTTAAAATCCTTTCGTACTAATAAAACATAAAA
TAAAATAGATAGAAACCACACTGGCTCACGCCGGTTTAAAATCAAATCATGTAATATTTAAAAGGTCGAACAGAACTAAA
AATCTATCTTCTGCCCCAGAATTCTAGATTAATTCAACATCGAGGTCACAATCAAATTTATATATATGAACTTTACAAAT
TTATTATGCTGTTATCCCTAAGGTATCTTATTTTAATAACCCTAAATTAAGGTTCAAATATACATAAATAAATGGTGTAA
AATACTAAAGATTTAAGATTTTAGCTGTCACCCCAACAAAAAATTTTATTTAATAAAAATTAAATCCACATTAATATTAT
TATTCAATTAAAATTTAAAGATCTAAAGGGTCTTATCGTCCCATTTTTAAATTTTAGCTTTTTAACTAAAAAATAAATTT
CACTTAATTGAATTAATAAAGCTTACTTCTTGTTAAACCATTCATTCTAGACCTCAATTAAAAGACTAATTACTATGCTA
CCTTTGTACAGTTAAATTAAGGCAGCTATTTAAAAAATTTATTGAGCATGTTAAACTTTTAATAAATTTAATACCTGAAA
TAAATGTGTTTGATAAACAGTCAGAATTGAATTATGCTGAATTCATAAAATCAATATTTATATAAATTTACTAATTAAAT
CATAATTAATAAAATTAATAATTTAATTAATTAATTTTGGTTTTAATTAAATAAAAAGTTAATAAAAAAATATTTTAAAA
CAAGTTTATATAGAAAAAAAATTTTAATCCTACAATTTTCTCTTATTAAAACTAAATTATAAAGATTAAATTAGATTAAC
CCAATTTAAATTAGTGAAAAAAATTTTATGAAAAAAAAAATATAAAAACTAAATCACCTAAATTGAATTTATTAAACAAA
ATAACCAGATATCAGATTAAACGATTTTCCTTTCGAATCTTAAATAATTTTATTAAAATTTTTGTTACAATTAAAATCAA
ATAGATTTAAGATCTTAAACTTTCGGGAAACACAAATTTATTAACAAAAATTAATTTACCCTGATACAAAAGGTACAATA
AACAAATTTTCTTCTATAAAAAT
>PB.1.40|NC_021748.1:13157-14372(+)|c28627/f1p0/1101
AAACCTTTATTTGATTTATTTAAATTAAAATTATTTAAAAGTTATTTCTTGTTTTAAAGTATTTTTATAAAATGAATTTT
AATTCAAGCCGTAAGGGTATAAAGAAATTTTTATAGAAGAAAATTTTTTTATTGTACCTTTTGTATCAGGGTAAATTAAT
TTTTGTTAATAAATTTGTGTTTCCCGAAAGTTTAAGATCTTAAATCTATTTGATTTTAATTGTAACAAAAATTTTAATAA
AATTATTTAAGATTCGAAAGGAAAATCGTTTAATCTGATATCTGGTTATTTTGTTTAATAAATTCAATTTAGGTGATTTA
GTTTTTATATTTTTTTTTTCATAAAATTTTTTTCACTAATTTAAATTGGGTTAATCTAATTTAATCTTTATAATTTAGTT
TTAATAAGAGAAAATTGTAGGATTAAAATTTTTTTTCTATATAAACTTGTTTTAAAATATTTTTTTATTAACTTTTTATT
TAATTAAAACCAAAATTAATTAATTAAATTATTAATTTTATTAATTATGATTTAATTAGTAAATTTATATAAATATTGAT
TTTATGAATTCAGCATAATTCACTTCTGACTGTTTAAAAAATTCATTTCTTTCAGGTATTAACAAGAAGTAAGCTTAATT
AATTAAATTAAGTGAAATTTATTTTTTAGTTAAAAAGCTAAAATTTAAAAATGGGACGATAAGACCCTTTAGATCTTTAA
ATTTTAATTGAATAATAATATTAATGTGGATTTAATTTTTATTAAATAAAATTTTTTGTTGGGGTGACAGCTAAAATCTT
AAATCTTTAGTATTTTACACCATTTATTTATGTATATTTGAACCTTAATTTAGGGTTATTAAAATAAGATACCTTAGGGA
TAACAGCATAATAAATTTGTAAAGTTCATATATATAAATTTGATTGTGACCTCGATGTTGAATTAATCTAGAATTCTGGG
GCAGAAGATAGAATTTTAGGTCTGTTCGACCTTTAAAAGATTACATGATTTGAGTTCAAACCGGCGTGAGCCAGGTTGGT
TTCTATCTATTTTAATTTATGATTTATTAGTACGAAAGGACTTTAAAATTAGAAATACTTT
>PB.1.6|NC_021748.1:1280-2198(+)|c120807/f1p20/504
CCTAGGTTTAAGCCTAAAATTAATTTAATAGGAGGAAGTTTCGTAATCTATAAGGCCCCCCCCCTTTTTAGGATTCTTCC
CAAAATGAATTAATTAAAACCCCTTATAATTCTCCCCAGAATTATAATTTTAACCTCATAATCTCAATATTCATGTATAT
TCAAATCAATTATTTACATATAAGCAATTTTCCCTAAAAAAGAAAAATTTTAAGAATAATACAGCTAAATCTTTTTCTAT
TCTAAATTTAATAGTATTTCCTATAATATTAATTTTTTGAATATAAATCCCTTAGAAAACACATTCACCTTTAAATTTGC
AATTTAAAATCATATTTGAATATAAGGTTTAGAAAAACCGAGATTCCAATTATATAAACTATATTTACCTATAAAATTGA
ATGTACTCCCTAGGTTAAAGCCTAAAATTAATTTAATAGGAGGAAATTAACCCTTAAATAAATTTACAATTTATTACCTA
AATCAGACACCCTATTTAGATTTTAG
>PB.1.7|NC_021748.1:1427-2196(+)|c27131/f2p17/768
CATATTCATGTATATTCAAATCAATTATTTACATATAAGCAATTTTCCCTAAAAAAGAAAAATTTTAAGAATAATACAGC
TAAATCTTTTTCTATTCTAAATTTAATAGTATTTCCTATAATATTAATTTTTTGAATATAAATCCCTTAGAAAACACATT
CACCTTTAAATTTGCAATTTAAAATCATATTTGAATATAAGGTTTAGAAAAAACCGAGATTCCAATTATATAAACTATAT
TTACCTATAAAATTGAATGTACTCCCTAGGTTAAAGCCTAAAATTAATTTAATAGGAGGAAGTTTCGTAATCTATAAGGC
CCCCCCCCTTTTTAGGATTCTTCCCAAAATGAATTAATTAAAACCCCTTATAATTCTCCCCAGAATTATAATTTTAACCT
CATAATCTCAATATTCATGTATATTCAAATCAATTATTTACATATAAGCAATTTTCCCTAAAAAAGAAAAATTTTAAGAA
TAATACAGCTAAATCTTTTTCTATTCTAAATTTAATAGTATTTCCTATAATATTAATTTTTTGAATATAAATCCCTTAGA
AAACACATTCACCTTTAAATTTGCAATTTAAAATCATATTTGAATATAAGGTTTAGAAAAACTAAGGATTTAAGTTATCT
AAACTATTAACCTTCAAAGTTGAAAATATTCCTTAGGTTTAAGCCTTAGATTAAGTTTAATAGGAGGAAATTAACCCTTA
AATAAATTTACAATTTATTACCTAAATCAGACACCCTATTTAGATTTT
>PB.1.9|NC_021748.1:2202-3734(+)|c88161/f1p90/3035
AACCAGGATCTCTAATTAAAAATGATCAAATCTATAATGTTTTAATTACATCACATGCTTTTATTATAATTTTCTTTATA
GTAATACCAATTCTAATTGGAGGTTTTGGTAATTGATTAGTACCCTTAATAATTGGTGCACCAGATATAGCCTTCACACG
AATAAATAATATAAGATTCTGACTTTTACCCCCATCTTTAATTTTATTAATTTCAAGATCACTCACTGGAACTGGTTCTG
GAACAGGTTGAACCGTTTATCCCCCCCTTTCTAGAGTAACATCCCATTCCGGACCATCTGTAGATTTAACCATTTTTTCT
CTTCACATCGCAGGGGTTAGATCAATTATAGGTGCAATTAATTTTATTTCAACAATTTTAAACATGCGATCAAAAAATAT
TTCAATAGAAAAATTACCTCTATTCTGTTGATCTGTATTAATTACAGCTATTTTACTCCTTCTATCCCTTCCTGTTCTAG
CTGGAGCAATTACTATACTATTAACTGACCGAAATCTAAATACATCATTTTTTGACCCCACCGGGGGTGGAGACCCAATC
CTCTACCAGCATTTATTCTGATTCTTTGGTCACCCAGAAGTTTACATCCTTATTCTTCCAGGATTTGGATTAATTTCTCA
TATTATTATACAAGAAAGAGGAAAAAGGGAAACTTTCGGATCTATTGGAATAATTTATGCAATAATTGCAATTGGAATTT
TAGGTTTTATTGTTTGAGCTCACCATATATTTACTGTAGGTATAGATATTGATACCCGAGCCTATTTTACGTCAGCTACT
ATAATTATTGCGGTCCCCACCGGAATCAAAATTTTTAGATGAATCGCAACAATTTACGGTTCCAAAATGAACTTTTCCCC
CCAAATAATTTGATCATTAGGATTCATTTTACTTTTTACTATTGGAGGATTAACAGGTGTAATATTATCAAATTCCTCAA
TTGATATTATTCTACATGATACCTATTATGTAGTGGCTCATTTTCACTATGTCCTTTCTATGGGAGCAGTATTCACCATT
ATCGCTAGATTTATCCATTGATACCCCTTATTTACAGGTAGAAACATAAATAATAAATGACTAAAAATTCAATTTTATTC
CATATTTCTAGGAGTAAATTTAACATTTTTTCCCCAACATTTTTTAGGATTAACTGGTATACCACGACGATACTCTGACT
ATCCAGATATATACACCCTGTGAAACCTTTTTTCTTCTATGGGTTCATTCATTTCCTTAATTAGAATTTTAATATTAATG
TTTATTATATGAGAAAGATTAAGATTTAAACGAAAAATGGTGTTTAAAACCAATCAACCTCAATCAATTGAATGAAAAAT
AAATTTACCCCCTAGAGAACACTCCTTTAATGAAATTCCTATATTAATTAAGTTCTAATATGGCAGAATAGTGTAATGAA
TTTAAAATTCATTTATGAAACCATAAATTTCTTTTAGAAATTTCATGAACTAAATTATATTTACCTGACGCCTATAGCCC
CACTATAGAGCAATTAACTTTTTTCATGACCACACCATGTCTATTATTATTTCAATTACAACCATAATTGTATTTTTATT
AAATTCACTAATTTATAATAAACTTATTGACTTAAATATTAATGAAAATCAAGTTATTGAAACTTGATGAACTATTCTAC
CAACAATTATTCTTTTCTTCGTTGCAATTCCTTCACTTAAAATTCTATATTCTATAGAAGAACTAATTAATCCAACAATT
TCAATTAAATCTATAGGTCATCAATGATACTGATCTTATGAATATTCTGATAAACTAAAAAAAGAATTTGATTCTTACAT
AAAATATTCTAAAATTAGTGACTTTCGACTAATTGAAGTTGATAACCGAATAAAGGCCCCCTTCCTTACCCAACTACGAA
TGATTTTTTCATCCTCAGATGTATTACATTCCTGAACAATTCCTAGTTTAGGAGTAAAAATAGATGCAATTCCAGGACGA
CTAAACCAATCAAGCATATTAATTAAAAAACCCGGATTATTTACTGGTCAATGCTCCGAAATCTGTGGAACAAATCATAG
ATTTATACCTATTATACTTGAATCTGTCAAACTAGAAAAATTTGTAAAATGAATAAAATAAAGTAATAGTCCTTAAGTGA
CTGCAATTAAGTAAGTGGTACTCTTAAGCCAACTGTATAGTATAACTAAAGGAATACTCTTAATGAGCGAATTTAGTTTA
AACTATAAAACCTTAATTTGTCAAATTAAAATTACTCCATTAGTATTTCTTTATTCCACAAATGTCCCCATGTAGATGAA
TATCAATCTTATTTATAACTAATCTAACACTAAATAATTAAAATAACTTATTTTTGAAAAAAAATAATAAGAACTCTATT
TTCATCTTTTGACCCCAGTACACCTTCTCCATTATGAACAAACTGAATTTCTTTAATATTAATTTTACTATTTATACCAA
ATAAATTCTGAATATCAGAATCTCGAAATTCTATAACTAAATTAATTTTAAAAAATTTCATTTTAAAAGAAATAAGTTTC
ATTTATTTTAATAAGCAATTTATATTAAATTTACAAACAATTTTTATCTTATCTTAACCATCAACTTAATAGGAATCTCT
CCATATACATTTACCCCTACTAGACACCTTTCAGTATCAATTGCAATTGGATTACCCATTTGAATTTCTTTAATGACATA
TAGATGATTGAACTTCACCAACCTAATATTTAGACATCTTTTACCTATAAGAACCCCCCCCACAATAGCCCCATTTATAA
TTATAGTTGAATCAATTAGAAATCTAATTCGACCAATTTCATTAAGTGTACGACTTTCTGCTAATATAATTGCAGGTCAT
CTATTAATAACTCTTTTAGGTAATATCAATGAAATAAAAACTATCATACTAATTGGATTAATACAATTTTTTTTAATATT
ATTTGAAATTTCAGTTGCCCTTATTCAAGCTTATGTATTTTCTATTTTAATAACTATATATTCTTCAGAAGTTC
>PB.1000.1|NW_019105620.1:391623-392073(-)|c119707/f1p0/477
CATCAACGAATATATTTTCCATAATATCATGATTCCAAAACTAGATGTAGTTTAATATTAGTTAATTGACGTTTCATATA
CACTGTTAGAGCTATGCTCATATATACAGTATCACATTACAAAATAATAATAATGATTCAATATTTTTATAAACAATTTT
CAACGAATGAAACTAGTCTATGGTTGCAGCTTAATCAGTATTCTCCCCTATAATACTAAATCAATACTAAATAAAGTCAC
AGACAAATAACTATACTGTCATGTGTATTCATCGTATTTTATTTGTCCTGAACAATTCTTCCAAGTTCTGTTTGATGCCT
AATGGTGACGACTACTATCAAAACAATTGTATCAATTATCTCAACAACTATAAATAACTATTACCTAAGAGTATTATTTG
TATAAATTAAATTAATATTTAACATTGTAAAGTACGACGGTAATCATGTAGTATTCTTCAAATAAACATATAATCCATTG
TC
>PB.1006.1|NW_019105620.1:966832-976649(-)|c56716/f1p3/2096
AAGGATAGTTAGAGGATAAACATATCAAAAGTCCTCACCCCTACCCCCTGTGCTAAGGGGGTGGGGGGTGGTTTAAAGGT
ACCATTTTTTGTTTCTCGCATATAACTCAAAAACTATGTATCCTAAGGACTTGACTGTCATTTTAACAAAATTGAAGCTT
CAACAATTATCAACAAGTTTTGTCCTCTACATTTTTTCAATATCTCACATAGTTTCTGAGATATCCGCTCTTGAAGGTTA
GACATTTTTTGAAAAAACACTTCTACCTCCAATTTTTTATCTTTTTGGCCTTATAATTTTTGAATGATTGGTGAAAAAAG
TCATTGCTGATTATGAGCTTATAGGGTATCAAATTATCTTCAATTTGATGTATATTCTCACTATTTTATGCATTTCCCTA
CGACTGTTGCAGCAGTTTTAGTGTTGAGTGTGAAATTTTCTGTTCAGCAACAATAGATAATCAGTTGACTATGACATTTG
GAGGGAATGTTTGGAACACAATTTTCGACTTTGCAGCTTTGTTGAGACTAGTTTGGGGGTGAACATGTCAAAAATCACGA
TCTCTACATCATGTGCTGAAGGAATGAGGGTGGTCTGAAAGTTCTATTCTCCACTTATTACTTACATTCTTATATCTTGG
AAACAATATGTTCTATTGAGATAATTAACTACATAAAAATGAAGCTTAATGAATTTCCTACAAGTTTTGTTATGTAAAGG
TTTTCGATATATTTGATACTTTTCGAGATATTTATGTTCTAAAGTGATGCATTTTCGAAAAACCAGTTTTTCTTCCATTT
TCCATTCGTTGCCTGGACTATAAAGGATTTAACATTTTTAGGTTTTAACATTTTTGTTTCCCTACCATAAGATTTTTATT
ATTAAATAACAACGCGCTTACATTGAAAAAAGTGTGTCTTCATTTCAAAATATTGACTGAAATCGTATTTTGATTTTTTT
TTTATTTTCAATCGTTTACTAATTTTGTCATCAATTCCATCCCAGAACATTCCATTATTATAAAGTACTTCATATTTTTG
TTAGATCGTTAGTTTTGCCACTATCATACTTTGAATAATTTTCTCTCAAAGTTTTGAAATCGTTATTCCAACAAATTATA
TGTTTTCTTAAACAATAAATGTTTCATTTTTAATTAGTTCCCACTGTTACAGCACTTAATTTGTTTTCCTCAAATTTGTG
TTATTATTAATTATTTGTGTTATCATTATTTATTGTTATTAATTATTCATAGAATCTGACTTCTTCCACTAAGAAAATTA
CATTAAATAGTTTCCAAACTTATTTTTTCATAATACAATCAAAACTACAAATTTTGAAAGCCCATGTTTGTTCTAACATC
ACTAAAATTCTTATTTGATTATGTATTATTTATTTTATTTCATTGCACATTTGATTTGCACAGTTTAATTTAGTTTAGTT
GTCACATGATGTATTTTCACAATTTCTTATGTTATTCATTATATTTTGTACGTCCATTTTCACTATTTTTAGAAATTTAT
TCCTTAGTTTCATAAAAACTTATTTTTATTATATCTGAATCTTTTATTTTGTTTCTCATCTTATGTTCTCAATTTTGATC
AATTTTCTCGTTTTCTGGTGTTTTTCCTTCAACCATATTTTTTCTTACTTGATTTTTACTTCAACCATATTTTTTCTTAC
TTTGATTTTATTGATCTCTACCATGGCTTACTTTAGATAAGTAAGCTATCTATAGTAGGCTATGTCTCTACACAAAGATT
CAATGTTTGTTTTGTATTTTTCCAATTCTGTTATAATTTGTCTACTATTCTAATCTTATTTACAAGTCAATTCGCACAAA
ATTTACTTACTTCTTCTACTTGAAGTAATCTAAGAAACTAATTATCTAATTATCCAAAAAAATAATTATTTTATCCTATT
TCTCCCACTCTCAATTTGTATCATGACATACTTAAACTCTTGTGCCAATCTATTCTATGTATGAACTGTACTAATTTTTC
GACTTAATATTTTTTTTGCAAATTATACTGATATATTACGGTATATATTTTGTATATTGTTTATGACGGTTGTTGATTTT
TGTAATAATAAACACGATTTTTC
>PB.1025.1|NW_019105622.1:592256-625292(+)|c62370/f1p2/348
TGACAACAACCCAAACAGGAACCAGAACAGAAACAACAACAACAACAACAACAACAATGACTCCTCTGAAGAGAGCAATG
AAAACCAGAACAACAACAAGAACTGGAACAACAATAACAATAACAATAACAAGAACTGGAACAACAATGACAACAAGAAC
TGGAACAACGAACAGAACCAGAAGAACAACAACAACAGGAACACCATAATGACAAGTGAAAACAACCGGGATAACTCCAA
TGAAAACAATAATGATGATGCTTACTGGAGGAGCCAGCAGAAGACCAAGTCCCGGTCACGCAGGAGTATTCTGAGGAACT
ACAACAATGAAGAATGATGATGACACAC
>PB.1025.2|NW_019105622.1:618771-663187(+)|c27330/f8p40/618
TGGTCTCTGCGGTACCTACTCTGGTGACAAGTACACTGACTTCACCATACCCAACAAGTGCATTATGAGGGAGGCTAGAC
TGTTTACAGCCACCTATGCTCTGCAAGGCAGCAGCAACAGCAACTTTTAACAGCTCAAGAGGCAGGTTGACCAGATGCCT
TGCTTCAGGCGCCATCACATCTTTGCTAATGTCATCACTTCCAATGACTATGACAGAAGCAGCAGCAACAGGAACAACAA
CAAGAACAACAGGAACAGCAACAACAACCACAGCTCAGAGCGGTTTATCAACCCAACGAAACTGGTGCAGGACATCAAGA
ACAATCTTGACCGTCTTTGCTTCAGTATTCACCCAGTCCCCAAATGCCAGAGCGGCTTCTCCCCAGCTGAATCATCTGAG
AAAGAGTTTCAGTACTTCTGCATGGACCAGGGCAAGAACGCCCAATATTGGGCCAATCAAATCCGCAACGGTGGATTCGT
CAACCTTGAACAGAAGCAGCCTAATGCTACATTCAAGAAGAACATCCCAAAGAGTTGTGTCAGAGACAACTAGCTAATCA
TACAACTGTAAATATTTAACATCATGTGATTATGCTTCAGTTGAACAATAAATTTTGC
>PB.1026.106|NW_019105622.1:650960-713964(-)|c75609/f1p162/2524
CAGCAGGCTGATAATGAAGATGACAGCAGCTCAAGCTCATCTAGCAGTGACTCTTCTTCATCATCCTCCTCCTCTTCATC
TAGCTCATCATCATCATCGAGCAGCTCAGAGGAGAACAACAAGAATAGTAAGAAGAACAACATCAACAAGAACTGGAACA
ACAAGAACCAGAATAAGAACAACAACAACAACAGGAACAACCATAATAACAAAGACAACAACCAGGATAACTCCAATGAA
AACAATAATGATGATGCTTACTGGAGGAGCCAGCAGAAGACCAAGTCCAGGTCACGCAGGAGTATTCTGAGGAACTACAA
CAACGAGAATGATGATGACAACAACCAAAACAGAAACCAGAACAGAAACAACAACAACAACAACAATGACTCCTCTGAAG
AGAGCAATGAAAACCAGAACAACAATAACAAGCACAACAACAAGAACTGGAACAACAATGACAACAACAAGAACTGGAAC
AACAATGACAACAAGAACTGGAACAACAATGACACAACACAGCAACAACAACAATAACAACAGAGCAGACTACACTGATG
CTCAGCCATCTTCCACTGCTGCCAACAGTCGTTCCAGACAGAATGAATTCCTGCGCAAGGCTGCTGCTGGCATCTCAGGT
GCTGATGCTATGGTTGTTGATGTGTCTGCTAGATTCCAAGACAGCCATGGTCAATCCAATGCCCAGTATGTAGCCACTGT
AGCAATGGCCAACAGTGATGCTTCTCCAAACGCTCGTATGCTGTTCTTTGCATCAATGAACCCAGCTAACTCTGACTCCA
AGGCCCAGGTGTGTGCTGCAGCTGCCAGTAACTTCCCCAATGTGCCACTCATGAACTTCCATGATGCCCTCAAGGCAAAC
CCAACTTCCCGCATCAGTGCTGACATTGCCTTTGGTGCACAATGCAATGCTGGAGGACACATCCATGCTGATGCCAAGTT
GTCACAGACCCAGGAATTCCAGGAGTATGCAAAGAGCCGTCCAATGGCCAAGAAATGCTTCCAGTTGATGGAGAAGGGCC
AGGCTCTTGAATATGCTTGCCAGAATGCCACCAAGGTCGCCAACATGCTCAACAACTACGAAGTCTCTGTCAAGTATGAT
AGAGTATCAAGTGTCTTCAAGAACGTCACCTACAGCATCTACTCAGCTCTGGCTCAAGCTGCCTACCCATACCACAATGA
AAACATGTTCAGCCAGAACAGCAATCCTTCTGGCAAGATTGATCTCAATGCCAGGTTCAACTACAACCTCCGTTACTTCA
ATGCTTCAATCAACACTCCATTCTTCTCTGCCAATGTCAAGAATGTTGAAGTACACCATGCTCTCAGACCTCTGGTGATC
TTCCATCCATCACTCAACTCACTTGAGCTCATGTCCTACAATGAGAACTATGATTACCCAACATGTTCTATCAGCAAGAA
CTCCATCAACACATTCGACAACAAGACATACTCAGCTGACCTTGAAAGCTGGCATGTGATGTTTGAATCCACTCCAAAGA
ACTAAAACGACAACTCTGGAAGATACAGTGCCAGCAACAGCCAGTCCAACAGCTTCTACAAGTACAAGAATGGTGTTGTC
TTGGCCAAGAACGCCGGATCTCAGCGCAAGGCTATCAAGATGCTGTTGGGAGCTAATGTCATTGACATCAAACCCTCTGG
CTCCGAGTCACGTGACAACAGCCTCAACGCCAATGTCCAGGTTAAGGGAAACAAGGTGCAGATTGCCAACAACAGGATGG
CCAGTTTCGATGACTTGGATGGTGAGACCCTCGTTTAGATCTCGGTCACAGACAATGGAGAGTGGCAGGTTCAGTCTTCA
TCATGGCATTGCTGTCTACCACGATGGTGCCAACTCATCATTGATGCTGACAGCTACCACAGAGGTGAGGTGCGTGGTCT
CTGCGGTACCTACTCTGGTGACAAGTACACTGACTTCACCATACCCAACAAGTGCATTATGAGGGAGGCTAGACTGTTTA
CAGCCACCTATGCTCTGCAAGGCAGCAGCAACAGCAACTTTTAACAGCTCAAGAGGCAGGTTGACCAGATGCCTTGCTTC
AGGCGCCGGCACATCTTTGCTAATGTCATCACTTCCAATGACTATGACCGAAGCAGCAGCAGCAGCAACAGGAACAACAA
CAAGAACCACAGCTCAGAGAGACTTGCCAACCCAACCAAACTTGTGCAGGACATCAAGAACAATGGTGACCAGGTCTGCT
TCAGTATTCGCCCAGTCCCTAAGTGCCAGAGTGGCTTCTCCCCAGCTGGATCATCTGAAAAGGAGGTTCAGTACTTCTGC
ATGGGCCAGGGCAAGAACTCCGAATATTGGGTTGGTCAGATCATCAACGGTGGATTCGTCAACCTTGGACAGAAGCAGCC
TAATGCCACATTCAAGAAGAGCGTCCCAAAGAGTTGTGTTAGAGACAACTAATCATACATGTAAATTTCAACATCATGTG
ATTTTTGCTTATGTTGAACAATAAATTGTGCATTTTAAAAAAC
>PB.1026.112|NW_019105622.1:662589-663149(-)|c59226/f1p0/379
ACTTCACCATACCCAACAAGTGCATTATGAGGGAGGCTAGACTGTTTACAGCCACCTATGCTCTGCAAGGCAGCAGCAAC
AGCAACTTTTAACAGCTCAAGAGGCAGGTTGACCAGATGCCTTGCTTCAGGCGCCGGCACATCTTTGCTAATGTCATCAC
TTCCAATGACTATGACCGAAGCAGCAGCAGCAGCAACAGGAACAACAACAAGAACCACAGCTCAGATCATCAACGGTGGA
TTCGTCAACCTTGGACAGAAGCAGCCTAATGCCACATTCAAGAAGAGCGTCCCAAAGAGTTGTGTTAGAGACAACTAATC
ATACATGTAAATTTCAACATCATGTGATTTTTGCTTATGTTGAACAATAAATTTTGCAT
>PB.1026.114|NW_019105622.1:707816-708044(-)|c59965/f1p0/213
TACCTTTGCATCAGCAAGGGCAAGAACGCCGAATATTGGGTTGGTCAGATCAGCAATGGTGGATTCGTTAACCTTGGACA
GAAGCAGCCTAATGCCACATTCAAGAAGAGCGTCCCAAAGAGTTGTGTTAGAGACAACTAATCATACATCTGTAAATTTA
AACATCATGTGATTTATGCTTAAGTTGAACAATAAATTTTGCATTCGAATAAC
>PB.1030.1|NW_019105623.1:20385-23960(+)|c58325/f3p1/329
AACAGTTGAGGATGAAGCTGCACGTGGCCTTGGGGATCTGTGCGCTCTTTGTCCTGTTCGTCATCCATCTCTCTCCTGCT
GAGGCGTCTCCTCTCTCTCAGGATGAGTCACGCTTCTTGGCTGAGATGATGAACGGAGTGAGTGATGATCTTGAGCGATC
ACCGAGGGCTTGGATGTTGCCAGCATGGAGTGTTGCAAAATGGATCCGTAAAAAATACAATAAACATCGTAATCGTTACC
GTGGCTGAACATTGATCAACATTCCAGAAAAATCTGAATCATGAAACTTGGACTATCTACAGAGAACAGGTTATAAATAA
TGTCTAATG
>PB.1043.17|NW_019105623.1:710701-713612(-)|c90748/f1p0/2952
ACAACGAAGCAGACACGATTGTAGACCACGTGACAGCAGCTGTGAGCCAATCAGAGGCCAGCGCTGGTCATGTGCATTGA
GACTATCTACAGCGCGGCCTTCTATCAAATCTCAGTTGCTACCCGACTATCACTGAGTGCGGTGTTGTCAGTTGTTTTGA
CCACATTTCGCGGTCTGTTGTGCCATTGATTGGATGTTGTTTATGTTGTCAGGGTTGTGTTTTGGTGTTGTCAGTGTAGT
TGCAGTTTGCCCAAAGCGGCATATTTGAATTACAAGTGGCTACGCGAGTTAGCATGCCTTCTCAGCCAATGAACAGGTCA
ACGAAAGGGATTATGTTTCCGACAAAAAAGGTAAATAATCTTATTTTCATTGTTTACATCACTGAATTCTAAACTATGAA
ACGTAGTTCTATTCTGTATGCAGTAAAGAGTTCATTGGCTCATATACCGTACACAATTTTTCAAAACCTTGTATCAAGTT
TTAAAATATCCACAGCATTTGAAGAAATTATAAAGTACCTACCAATTCAAGGTTGATTGAAGAAGACTTCAAAGGTTTAT
CTCCGTCTAATAAACTGTAGGATTTGCATTTCATGAATTTATAAGCAGTTTTTCAATTCCAATAAGCTGTTGGGTAGATT
GAATATATAGTATTTGATTATTTGAGTTGAATATTACATAGGATATTTGAATAAATTGAATAGAGGAATTAAAAGACTTT
GTTCAAAATTGAAAACTATAATAATTTAATATCACTTTCAGAGATATGAAATAGGATTATTTAAAGAGTTTAGAGACTTT
AAAAATAAGTATTCAAAGACATGGGAATTATACAATCTTAAAATCTTGAACTAAACTATTTTTATCAAAATTGAAATTAT
TACTTCCATATAAAATTAAAAAAATCTTGAATATATTTCCTATTCAAATGATAGTATATTTCGAAAAAATGCTTATTTAT
CTATTCATTTATCAAAATGATAAATAATGAAATCCTGCAGCCTTACATCAAACTGTATCACCTTTATTCGATTTTTAAAT
GATCATTCTTCAAAACATTTAAAAAATTACGAGTTAAAATTGGAAGTATGAAGGATTAGCAGTACTATAATAATTGAAAA
CAAAAATAAATATTATGGGAACCCAAAATTTACAATTATTACATTATTATTATCTTCCAAGTTATAATAGCACTAGAACT
TTGATTGATAATGTTGCAATAAATAAAAAAGAGATTACATCTTCCCAAAACAGATAAATACTCTTGAATTACAAATTGTT
TCAAAAATTCTTACTACCGTACATAGTAGAATCGTTGTAACATCGTAGCTAACAAAATGTCAACAATAACATCAAGCCTG
GGAGCTATGAACCTGGAAGAGTCTTTGTCCTGGCTATCGTGTTTATATACTGATAGGAGTAATCAATTTGATAGGCATTG
TTGCAATCCAAAATGAACTGGCTGTTAGTTGTGTGACGCAAATGATTTCAGAATACCGATACTGCGTATAATAAAATGAA
TTAATAATGATAAACTTCCTCCTCTGAAATAATTAAAAATACGTAGAATATGTCTTGAATACTTGATTTCAGTGGACTTG
GTCTTAATTCAATTGAACTATGCAATGAATTAACAAATATTAAAAAAGTATTTTGAAAAATTCATTCATCACACACTATT
GTGTTATAAAATATTTGGGTTCACTTTCAATGAACAATGTTAACATCATTATCAACATTATTATCATTCCTTATTTCTAT
AACACTTATCAAAATTTGAAAAAAATCGTGAATAGAAAAAATTTACAACCCGGTGAAGGAATTATGTAACCTTTAGCTAT
TATTAGAGAAATTTAACAATTCATACAAATGAGCTATCGGCGATAAAAAATATAGATGTTTTGGAAGTCTGGTATCTATT
ATTGAGTACGGTATAGTGAAAAGTGAATCATAGTGTTCCATATAACAGAGTGAATTTGCATTTATAGGCAAGGTCAGTCA
GTAAAACTGTGAATAGATTCAGTAATCAACCTCCCACACTAAACTTCCTCTAAACAGTAATTCAGCTGCAATGTATCAAT
CACTGGTCCTCAGACAGATAAGTGGGTTCGAAAACCTTCGATTATTTTCAATATCGTTAACAACGTAATGTCAACAGTGA
TACCTACATTTTTTCAAATGATGCGTTACTAAAAAGTCTATGAGATTTTAACAACTATGAACTTTTTGTAATGTTATGAA
GTGAAAATAAAAGACATTTATCTATCTATCTATCTATGTGCCAAAACTAGAACTTACGGTATGTATTCGGAAATTTTACA
AAAATGTTCTTATTCCAGATTAAGTCATATTTTAAAGAAGTTTTACTCAACTAAATGTATTCACATCCAATATGCGTTTA
CATAGATAATTCTATTTGTTTTCCCTAAAATAATTTTAATTATTCCAATTTAATTTATTATACATGAATATAAAATAATG
TATGAATATAAATATAGTAGTATAAAAATGATAATTTCAATTTTAGTACTCATATATTTTAAATATATTAGTGATTGGAA
GGAATCACTAATATATTTTAAATATATTAGTGATTGGAAGGAATCACTATTATATCTACTTGGAAGTTTAAACATGTTTT
CAATTTTGTCGATTATTTTTGGAATAAAATGCAAAAACTAATGCTATTGTGGTAAAATAAAATAAATTGAACGGCTTTTG
AACGACAAAAAAATTCTCCTCCGGGCCGGATTTGAACCAGCGACCTATGGATGTCTGACAATCTGAACCGCTACAGTCCA
CCGCTCTACCAACTGAGCTACCAGAGGATAGAAGGTGAGGCGATACTTTCGCCTTATCAATGCACAACTACGTATAAGCT
GTGCGTTTCACATTCAACTTAGTAAATAAATAATAGAAAATAATGTATAATTCGATTGTCTTATCAATATGCATGG
>PB.1050.1|NW_019105624.1:651102-654331(+)|c93053/f1p20/3086
ATCGTGGAAGGGTCACCAAAGGAAGGTTTCCGGATGCCTTGAGCTCAGTCTTATGAGAAGGAAAGTCATTTTTTCTCCAC
GGTGACTCACTAAGGTAAGGGAATGCAGACTCCATGAGTAAATAAACTGAAGCAATTATTTCTCTCTGAACACCAGTTTT
ACTTTTAGAGAATACAAGGCAGTTTACTGGGTATGCATCCAGTGTTGAGAGTGGCTATGCCGGGGACGCACGACAATGTC
GAACGCCTCCTATATGGCTGGGCGCTCAATAGGGAATAGAGTCTCACACAAGGTGCGCTTAGCTTGCTAGGCTCATATCT
GTGCGTAAATACATTCTGCTGTCCTTATGGAAATAAAGGTAGCCTGCATAATTTTCCTCTACAGAAAATTATTTTCCGTA
GAAAAACATAACTTTGCGCTTCATCGATTCGAGAATATGCCTATATAGTGAGGTCCACGTTATAATGGCAGTGAAGAAAG
ATAGGAGAAAAATGTTGCCAAGTTTCTCCATTTTGCCACTGAGTGTACACAGCTGTTACTCAATTCATCCCATTAAATTT
GATCTAATAATAATTATCATTTCCTTGATAAAATAATCAATTTAATGTCAAATTAATCAAGAAAATATATTTTTCATAAT
TTGATTCAAAAATTTGCTTTCATAACTGAGATTAGATTTTTATCTTTATACAAACCTGAAATGGCGGCTAATTTAAAAAG
GTGTGATGCAACAATCTGAATTTCAAAACAACAGAAATTAAGTTATTTGGTAGGCATTCTATTCCAATTTCTTTTAAAAA
TAATGGAAAAATAGAAATCCTATTTAAAATAAGTAATTTCAATGGAAATAATTCTGAAATAACCTTTCAATATTATTTTA
TACCGGTACGAGTAGGTCTAATTGAAGCGTGGATGAAGTCTAGGATGGTTAGTTATCAACTTTTAAAATGTCATTTCAGG
TATTTTAATTTGTGTTTCTCATACGGTAATGTCTAAAAATTATTTCATTGTTTCAAAAATACATTTTAAATCAATTATAC
GACTTGTGTACTCAAGTATTTTGATAGAATGAAGAAAAAAATGGCGGCTGAGAATTGTTTGTTTACTTTTGTACAGTCAC
TGTCAAAAGTAAAAATAAAATATTCTGGCAAACAGACAACATTGCAAAGCTAGAAAGATATTATTTTCAAAGAATGCTGA
CAATGTGAAGTCAATCTTACTTTAGCTGCTATTTATCGGTATTCAACGAAGCTATATACGTTTAGTAAGATCATATTCTA
AATAAATAGGATATAAGGAGTGATATTTTGTTTCAAATAAGAAAATATTTGAATACAGTACTCACCAGTTGGAGAATCTT
TTTCAGAATCAGCAACGGAAGAGGGATTGTAAGTACCATTGACTGGATATGCTGTATTCTGAAATTTAAAAACATTTTTT
TTCAAATCAATCTTGCCCCATCTAATGAAAACTAAAATAAAGTAAGACACAGTTTCAGAGTAGTTGGAATTATTTGGATT
GTCAAGTAAAATAGTTTGCTTTTTTAAGTTTGTTTTTCAAAGTGGTGAACTAGTTTTGAAGCATTGCATAGTAGCAAATT
ATTTTTCAGTGGAATAAGTTCATAAAAATATGAAAAATCATGAAAAAAAATCAAGTTGGAATTATCTTATTTTTTAATCT
TTTTTGTAATGGAATTCAACTCCTTTCTGAAATCATATAAACTGCATAATGTGATTTGCAATACACACCACATACTTCCA
TGACGATTTATTTGAACGAGCTTAGCGATTTCCTAACTTTAAAGTAGCCTGTTTTTGAGTTTGTTCAATTCGACGATTAC
TTTCGAATGCTTTCATCAATCAAATTCAAATTTTCAACACATATTATTTGAGCCATTATACAGATCGTTTTCGTTTATCA
ACGAAAATGGCTCAGTCCTCCGTCGTTTTTTAGGATTTAACACGATATCATTGAAAGTGCATAGGAAAAAATTTAGATTT
ATTATTACATATCACAAATATGCTGGATTTGGTAACAGGTGGATTGCGTCATTTCATGCAATTAATAACTAAAACCATTC
TAACCAATCTTTGATACTCCCCACTCACTTTTCACTGCTTTCAATAGAACAGCTGACAGAATATCAGCGGCATTTTGAGC
GAGTTCTCCAGCAGGAGCTCACTAGACTATCAATGACTATTCAATGAGTGTTTTATAGTGAATAATTCTGATATTTCAAT
CAAATTATGAAAAACAACATCAAATTCAATAAAATTTTAAACAGGCACTTCGTCCAAATTACATGAAACTAGAAATTGAT
GTTTTTCAACTTTATGGAAAATTTAGTTAAAATTAAATTATCAATTGTAAGAATGTTTTGTACATCACTAAGAATAAAAA
TGAGTGAGAAATGAATTATCGAGTGATAACTGTAACTGTATACATACCTTGGCAATTTGAAGGAGTACAATGGTGTGTTT
AACTTGTTCTAACATAATCTGAAAATGGGTCAAAGCATTAATAAATTAATCTGAACGCATGTGAAATTGTTATAATGAAT
GTAACTGGATCATAACATTTTTTATTACAACATTTTGAACGTTAGTGATGTAAGTCATATTCATTAGCCAAATCACCAAC
AAGTTATACACGAGATTGAGAATGTTAAAAGATGTAGTTTAAAAGGAAACAACTTCAAATGAATATTCATTACAACAATA
TCCCTGATAATGAAATGGAGCTACACATATAAACATGAAATGCTTATGTCATGAAGTTCAAGTTGTCGAGACTATCCTAT
TCCCTGTAAGGGTCGACCTTCAATTGCTGCCATTTCAAGCCCGCTAGTTCTGCATCTGATAGTCTTTGGCCCAGACATAC
TATGATTGGTGAACTTTCGATTGAAAGCTATTCAGTTATAGTTTTCTATTCTTGATTCAAGCAAGACAAAAACGGATTCA
ATTTGTTTCTATTTTGAGAAAGTGTTACTCACATTAGCATGACTTAGAATCGCTTCGCATCTACTCTTGTCTTCATCTTC
CATTGGTCCCATTCTCTTCTCCAAAGCCTACAACAAAACATACAAAATTGTTGTATTATAATAGT
>PB.1058.1|NW_019105624.1:942564-942826(-)|c59140/f1p0/289
TTTTTTTTTTTGTTTTTTTTTTTTTTTTTTGCATTGTTCATTATTATATTTCTCCACTGATAACATAGAATTTAATATAT
GTACCATATTTACAAACACTTAATAACATTTCTATATTGGTAACTGAATCTATTTGTAATTTGACTAGTTTCAAAATTTG
AAGAGAACAACAAAAAACATCAACAATTTGGAAGCTGATAACAGTCTATCACCTTCCAAACGATACATAATGATTACTTC
CATTTTATATTACACAAAATAAGTCTTGCTGATTTAAAGCTTTATCTAT
>PB.1061.1|NW_019105625.1:490999-492869(+)|c49427/f1p0/1917
GAGTTCACGAAATTTATTGTATGACCAGTATTTTTCACATGGTTATTATCCATCCGCGAAACACTCAAATGTAATATTAT
CAATCTCCACGGGGAGAAAGTGTTCCATCAAACTAAAGTGTTCGAGAAACTCCATTCAAAAAGGACGACGTTGTTGTGTG
ATTTGAGGTTTCTGTGCAAGTGTCGTGACAGTGATGTGCTCCCCACGTTTACCAAGTTATCATATCATACAAAAAATTTC
AAAACCAATAGTATCCTCCATAAAGCTAGTAGAGCATTACTAATTGAAAATATTTGTCGTGTTAGAAAACAACTCAGCAC
CATAGAATCAGAGCTAATTACGATCCACATAAACCTTAGCAACTTACTTCACCCCCTTATCTGGCAGCAACTTGACCAGT
TGGTAAACTTTCGAAAAGAAACAGACCACCTCCTTAAAACTAAAAAACTTGAAAAGAAATTTGATAAATTACAATTTAAG
AACAAAAAGACTAGGATAGTAACAACCAAAAACAGCAGTGAAAAGAATATTCATAATCTCTCAGACTACAAACTCTCTGA
AGTTGAGGAAAATGTTTTACAAAAAGGTTTCAATTTTGCTATTGCCCCAAAAAATCTACCCCATGAACAAATAATATCTA
GTATAGAGCCCAGCCTTGAAAAATTAGACCAACTTGAAGCAGAGGAAATAAGACAAGAAGTTTTCCATATTTTGAAAAAA
TCCAAACCTCCTCAACCAAACTTGGATAGAGCAGAGCTCTCTGCTTTGAAACACTTGTCCAGTAATCCCTCAATAGTCAT
TCTACCAGCCGACAAAGGTAACGCCACAGTAGTTATGAACAGGAGTGAATATGATGAAAAACTAGACAATATCCTCAAAC
ATGCAGCCTACAAGCCTGTTCAAAGAGATCCCACCACCTACCTAGAAAAAATCACAAAATCAAAAATCAAAGCCTCAGAC
ATAGATGTAGACAGCCAATTGAAATTAATTCCAAGAGAAAAATCCAGCAGATCCCCAAAAATCTATGGTCTTCCTAAAGT
CCATAAGGAAAACACACCCTTGAGACCGATCGTCAGTGCAATTAACTCTCCCACTCAAAAATTAGAAAGATACTTAGCCG
GCCTTATCCAGCCCATAATAGAAAAATCCCAGTCATATGTGAAGAATTCATACGATTTTATCAGCCAGGTGGAAAATATA
ACTCTCAACTCGGGGGATATACTAGCCAGCTTGGACGTTATCTCTCTATACCCCAACATCCCAGTCGACGAAGCCCTCTC
CATCATGAAACAGAACAAACACTTCTCTAGATCAACAGTAGAGTTGACTAGCCACTGCTTGAAAAACACATATTTCATAC
ACAAAAATCAATATTACAGGCAAATTGAAGGAGCACCAATGGGATCATCTCTCTCTCCAGCCATAGCAAACCTTTTCATG
ACACATTTTGAAGAAGAAGCCTTGAACAAAGCTTTTTTCAAACCGAGCATCTGGAAAAGATATGTTGATGATATTTTCAT
AATTTGGCCTCATGGTGAAGAAAAACTATTGGAATTTCTACAGCAGCTAAATGAAATACACCCCAAAATCCAATTCACAC
TAGAAATAGAAAAAGAGTCATCTTTACCCTTTTTAGACGTTCTATTGATGAGACAAACCGATGGAAGTTTGAACTATTCA
GTATACAGAAAGCCCACCCACACTAACAGGTACTTACATTTCCAATCACATCACCACCCGGCTCAATCCTCCTCAGTTAT
AAACAGCTTAATCTTCAGATCTCTTCATCTCACCAATGAAAAAAGGAGAGAAGAAGAAATAAAGACAGTGACTAACATTC
TCAAATCCAATGGCTACCCAACTACAATCATTCAAAAATCAATAGTAAAAAATCTGTCTCCACTTAAAAAAGGGAAT
>PB.1077.1|NW_019105626.1:973030-974424(+)|c34443/f1p1/1397
GATTTATTTTTTGTTAATTTATCTGCTTTTTTCTCTCTGATTGGATGTATCTTGCAATGTACTCTCTTTGAAGGATCTTG
TCTTCTAGTGCATAGAATTTCAAAAAAGATCTTCACTATTCAGAGTTGAAATATTCTTTGTACATTTGGAAAAACATTTT
TCTGGATTACAAGCCAATTTCAAACACTTTGCATGATGTATCTTCCCCAGCCTTGAAGTGTATTCTTTTCCAGAGTTAAT
CATTTTCCTTTTTTTATTACGCAACCATTCCTCATCATTACGTAGCCTTTTCCTAGAACCAACTTTTTCTGTAACACTGG
TAGCAGTAGAAGCAATAGCAACTTGATGATCTGCATCTTGATCTTGCGCCTTATCATTAATTTTCATGAATTCATCAACA
TCACTCACTTCTGAATCATCATCAGTATTTGGAAACTATCAAGTAAGTAAGTAATCATCAATTTGGTAACTTGATGATAC
AGTGAGGTCTTGATAATGGATCAACATTGGTGTTGCTAACCTTGTCTATCATTTGACAAAGCAAATAGCGCTATCCTTTT
CTGGCTCACAACGTTGCCAGATTGGCTTTTAACAATGTAGAAATATAATTAATTAACTAAATATTTAACCTTTGTTTATG
AAAATTTATTATTAAATCATTGAAATTCTTTTTCTTGGCGAATGGAACATAATTTTTATTGATTGATTGATTCATACAAT
AAGTACATCATCAAAATGATAGGGAGAGAAAAAATAAGGTAATCTTGTGCTATTCCTCTCCCAAATTTATATAAGGGAGA
ATGGAACATAAAGTTCATTTTTTTGTAACTTTAAAAAATGTTCATTTTTTATGAACAAATATTCATAAAAAATGGTTAAT
GATTGGAAATTGGGAGGACAAATATAGAAGTGATAATTCATTCATTGTATAAATTATATTGTCAATGTTGTGTAATAATG
GTCCAAGTTCAACTCTTAATCTTTACATCTTTTATATGTATCTTTTCTGATATTAATATCTGGTTTACCCAAGAATGTGA
TGCAAGTACGAGGACAATCTCAGTCACCAGTCTAAGCCAATGGGAAGCAAGTTTCAAAAGAAATGTCTCACCACTATCAA
CTACCAGTCACACAAGGCAAAAATGATAGAAAAATTTAAAAATGCTGTAACTTTTGATAGGATGAAGTTACAGAAGTGGG
AGAGGTGTCAAAATTTCTGTCTTGAAGAGACGAATCCAACGAAATATCGAAACCCAGAAAAAGTTAGAATGCAAGGAATT
GGAGTGAGATATAATAAGAAGCCAAGAAGAAAAATTAATAACAGAAAAACCTGATGAGATGGAACTTTGAAAACTCACCA
ACCAGAGGACACATACATGATGCACCTATGTGCCAATTTTCAAAACT
>PB.1077.2|NW_019105626.1:973409-974429(+)|c31594/f1p1/1017
CAACATCACTTACTTATGAATAATCATCAGTATTTGGAAACTATCAAGTAAGTAAGTAATCATCAATTTGGTAACTTGAT
GATACAGTGAGGTCTTGATAATGGATCAACATTGGTGTTGCTAACCTTGTCTATCATTTGACAAAGCAAATAGCGCTATC
CTTTTCTGGCTCACAACGTTGCCAGATTGGCTTTTAACAATGTAGAAATATAATTAATTAACTAAATATTTAACCTTTGT
TTATGAAAATTTATTATTAAATCATTGAAATTCTTTTTCTTGGCGAATGGAACATAATTTTTATTGATTGATTGATTCAT
ACAATAAGTACATCATCAAAATGATAGGGAGAGAAAAAATAAGGTAATCTTGTGCTATTCCTCTCCCAAATTTATATAAG
GGAGAATGGAACATAAAGTTCATTTTTATGAACTTTAAATATGTTCATTTTTTATGAACAAGTATTCATAAAAAAATGGT
TAATGATTGGAAATTGGGAGAACGAATATAGAAGTGATAATTCATTCATTGTATAAATTATATTGTAAATGTCGTGTAAT
AATGGTCCAAGTTCAACTCTTAATCTTTACATATTTTATACTTATCTTTTCTGATATTAATATCTGGTTTACCCAAGAAT
GTGATGCAAGTACGAGGACAATCTCAGTCACCAGTCTTAAGCCAATGGGAAGCAAGTTTCAATCCCAAGTTTCAAAAGAA
ATGACTCACCACTATCAACTGCCAGTCACACAAGGCAAAAATGATAGAAAAATTGAAAAATGCTGTAACTTTTGATAGGA
TGAAGTTACAGAGGTGGGAGAGGTGTCAAAATTTCTGTCTTGAAGAGACGAATCCAACGAAATATCGAAACCCAGAAAAA
GTTAGAATGCAAGGAATTGGAGTGAGATATAATAAGAAGCCAAGAAGAAAAATTAATAACAGAAAAACCTGATGAGATGG
AACTTTGAAAACTCACCAACCAGAGGACACATACATGATGCACCTATGTGCCAATTTTCAAAACTCAAAT
>PB.1094.1|NW_019105628.1:704910-706586(+)|c41575/f1p0/1677
CAAATATATTTTGGAACTACATTTACAAGTTCCTTTTGTTTTATGTAACAAGAACGTTCAATCTTACCTCATGTGAAATA
AATAATAAAAACCGTGTGGTCGTCAGAGTGATCATGACTGATCATAGAGACCAATTCGATTAAATAATTTTAATTGAAGT
ATTTGAAAAACCAAATACAATCAGTTTTACTATTGCATGTACAAAAAATATAAATTTTATCGGAACTCCAATTTATTCAT
GGCTGAATTGTATCATAATATGTATATATTATATACATTGTAATTATAATATTGATATAATCAATATATCATTCAAGTCT
AAATAATTGTATTAATTCTTCAACTAATGGTAGATGTCTAGATTCATACAATCATAGAGATGCTTCCCTTGTTATTTAAA
TGGAGTTACTTTAGATTTCATTTAGGTGAAGAAGAAATTATTCGAAAACTTAGTTTAAATGCAATGATTGATTAAAAGTA
TCTGGTAAAGTACACTAATTAAAATATATTATTACTATGTTAGGATGTATAGTTTAGTTTAGAAACTTCTTGCTCAAAGT
TTATCAATTTTATGATAAATTCCTAAAAAAAATTCTGAGGTTCTTGAACTTCAAAATACTTTCTTATTTCGCCTGTACAG
CACAAGTTGTATATTTTTAATATTTGTAAAAAAACGTTTGGTCTACTATTTTTTAATGTAGTGTTGATCACTAGACTGGG
AGTTATTCAGTATTAATAATACTAGTTAATCTAAAAGTTGAGGATTCATATTTACAGAAATCATATTTAAAGTATTTTCA
TCCCATATTGATAATTGATGTGTATATAATTTGATGTAATTGAGAAATAAATTGTTCTCAACTAATTCTAAAACTAATAA
TAAACTGTGAAACTAACGTGGTCTCTTTCAACCACGCAATACTCGGTAGCCAAAGAGCAACTTTTTCATGTAGAATATTT
GTAAACAATTTCAACCGTGTTGATCACTCTAAATTTTGAAAATCTGTTGGCTTCAGTATTTGTTTATTTTGTGCCTTGCT
ATTAATGAAGATTTGAAAAATTTTGAATCAAGTGTTGATTACTGTAGATTTTAAAAATTATTTTGTTGGCTACAGATTAT
TGTTCATTTTGTGCCTTGATATTAATGAAAATTTCATTTTTATACATTGAGCTTTAATTAATTTCTATAGGTAACATGAT
AGATGATCATATACTAATATTAAAAATATTTATTATTGATAAAGACACTTTTATATTGTTATTGTATGAATATATTCTAT
TTATGATGTGAACAATATTGTATTATTGATTATTTGTCATTTATTTTGTATTAATATTTTAATAAGAATGTTATCCGTAT
CAGGGTTTTATTGTCTTCCTATTAGATTGTTATTTCAATAAGTTTTATTTTTCAAGTTGTAATTAGTATGATAATATATA
TCTTGTTCGAATTCAACCAATATTGTTATCAATGTATTTAAATATGTTTTCTCACTGTCGAGTTTGCTTAATATCTTGTT
TGCCATTAGTTTTACTATTAGATTCAAATGAAATTTCTCAATGGGAATTATTTTTTGTAATATCATAGTCATAGTGAGAA
TATGTGCCTCTATTTGAATAATGTGCCTTACATTGAGTAGATATCCGTAATAATATTAATAAAATGATGTATATTGTTCT
TT
>PB.111.4|NW_019105545.1:159158-161690(+)|c69911/f1p1/2217
TAGAGGGGGGCTCGAGTTGCCATTGGTCAGTGGGGTGCTTGGCTTGCTGCTAGTGTCATAGCCCTCTCCCGTCACTGGAT
TTCCGTCTCGTCGTCGCGCCGACAGACTTTGACCGTTGTGTCGCCTAGTGACGTCACAGCCGTCACCTGTGACAGGGTTG
CGCGGAGGAGACCCACGTAGCGATGACTTGCTCGACTCTCTGGGCGAATTGCCGCGTTCCGGGGTCGACGCCTGTGACCT
TGTAAAGTGAAGCCTTGTAAAGTGACTAATTAATTTTCTGTTGGTTATCCATCTTGTTTCCACATCAAATAAAGTGAGTG
CTTTTTCACTTTGAAGTTTTATAAAATTTAATAGTGAACATTTTCCATCTATCAACTCATCATCATCATCCATCTTTGTA
ATTTTTAATGTTCTCGACCAGAAAATGAATTATCTGTTTCATTATCGTTTTCAATTTTCTGTCAATGTTATCAATGAACT
GAAAAGTCTCTCCGTAATTTATTTGCTTTATGTTATTAACTTGACATATTAATTTAGTGAAAAATGTGGATGAATCTGTG
TTGAGTGTTGATGCAGCAGCAGAGGCTACTGTGGACTGTGTTTGCAAATAGGTATTAGACAGTGAAAGTGATAGTGAACT
AATGACTGTTAACAGAGAAATTTTTTAAGGCTGATAGTGAGCATTGCGTATGAATCACTAAATTAACTAGGCTTTTGCGA
AAATCCTTGTAAATCGTAAAAGCAGGTTCAATGGAGAGCTCTAGTACACCTGCAAGTAATGAGCTGTATCTATAACCTGA
ATAGCTTGTAAATCATAAATTCTATTGTGTGTTTACGGATGAAATTACTTGTTAATTTTGTTTGTGATGAAAATACTCCA
AAAACGTTTGTCTATTATAATCCCTGTGTAGTCATTTTAATTTATATTTGTAGATAGGTGCCTAACTTTCAATTATTTCA
GCATTATACTTGCGGTGATCACGATATTATGAGTCACGATATTGTCTTGGTGTATCGATATTAAAGACCAAATAAATACA
CTGTATAATATAGCTTGTATGTAAATATTAACGAGATATTATTTTTCAAATTCCTTTCAGGCAGTTTGATAAATAATTAT
CAATTATATCCAGTAAGATGTATCATATTGTTTCTTATAGATTTGTATGTATAATAGAAGATATTATTTTACTTTTAATG
TGAAAGATCCTATTATTAATTTCTGATATTATTTATTTTCATTGTGCTTCATCCTAGTGTCATTGTTAAGTGCATAAATC
GTTAGATGAATGTTGGCTATACTTGATATATTTATATTTTTTAATTTGCTTCAATTTAATTGTCAAAAATACTCAAAACT
TTAATTTATAGTGTGTTTATTTATTTATTTATTCATCCATATTATCAGGATATAAAATTTGTTTTTAAAAATTGTTTAAT
ACATTATTTTTATTGGGAACCACGTACATTGCAATTATGTTATTTACACAGTATTAGTAAACTTTTCAGTCAAGGGATGA
ATTTATTGTTTGTAGCGTTACAGTTTGATTATCATTGTCTTCAAACATATTTTGTAAATAAATTCAGATTATATTTCTGT
TGTAGAAACACATATATGAGGTAGTTAGTATTTAATGTAGTTTGTTATTAGGCAGTGCTCTATTACTACTACTACCTTGG
CAAAATTTGACCAACCTCCAAGTACATTCTATACTTTATTCTATGAACATCAATGAAAATTTGTTTTAGATTTTTTACAT
GAATTCCAGTTGGAAATTCTAGAAAATTATAGCCAAGTGTTTGTAATGTACTATTATTATATTATAATATTCTATAACGT
TATAGTTTCTCTCAAGGTATTAATGTATCTGCTACTCCAAACCAACAAATATTAGTTAATACTAGTAAGAACATTACTTC
GTTTTTCTTTACAATAGAAGCTGTTGATACTGTAAATCAATTTTGTGCATATAGCACTGTGATATTACTTTTGATTATTC
CATTTATCCTTATTCAAAAACTCAACCAATAGACTTTTCTTATACAAATCATTGTTATTGAAAGCTCTATCTTGATGTAT
TTAGATAATGCATAGTTATGTATTACATAAATATAGGTTTCTCTTTTGACTGAAATTGTTTGCTTCATCACAGTTAATAA
ATTGAATATTTTTCTATTGATTTGTATGTTGTTTTTGTCAATTAAATTTGTGAT
>PB.1129.1|NW_019105632.1:290230-295876(-)|c175569/f1p4/5649
ATCTTAATCCATGTGAGTAGGTAGATTTGCTTAAATGTTGAAAATATTGGAGTTTGAAAAAATAGTGTTATGGAAAGTAG
TCAAGATATATGTTGTTGTGGTAACAGGAGAGAAATATTATGGAGTAGATAAAAACACATTGGCATTTTAATCAAAATAT
CCAGATATTGTTAAAATGTGACAAGGTTAATCAGTGTATTTTATTACCCACCTCTGAAAATATTATAAACAATCTCTGTG
TTGACAGGATCAAACATAATTTTTCTATTAGCTATCTTACTTCATATCTCACATCACATATTATTGAAATGATTTAATAG
AATCCATTTTACTCACGTATTCATCGACAAAAGAGGAAGCAATCTCTATTATTAACATATAAGTTGAATATTCCGAATAA
TTTAACACCAAAAAAGTGTCAAAATTGGCGTTCTCACTAAGAAAAAATATTGAAACCTTCTCTATAATAGGGTGATCTTG
GTATATTGATAACACTCTGAAAATTAACTAAATAACCATAACCATTATCCAAATTTTATCATTTTCGCACTTGAAGTGAG
TGAATAAGGTATGCTATTTCGTTTCATGTTATGAATAATTCTTAAGAAACTAATTTTGAAATAGAAAAGTGACCAAATTA
CACTTTTTTGTAGGTAATGTAGTGTTTATTTCTATTTTTGTCCGATATAAACCCCTAAATAAAATAATTTAGCGATGTTA
TTTGATGATTTTTTATGTAACAACGCATCAAATAAATAGTTGATGTCTGTTTGCTCTTTCTAGAAGATTGAATTATATAT
TCATGTACGATACCCAATACAATTTATGAATGATCAGATAAAATAATTCATCAATATATTGTATTATTACGTCTTCGTGA
ATTATTAAAGTAGTAATATCAGTGCAAAAGCACTAGTGAAATTCTCAAATTATTTTTTAACACATTTTTTCAATAACCAA
TGGCACAGGATATTAATCATACTTATGTAATATATAATTGTTCATGTATTTTAAGGTTGCACTGTATGCTTAAGATAAAT
TTGAATATTTTCCAGAGATAGACCTTTGTTTGTAATATACCATTTTCAGATATTTGAGCACATTATAACCATCAAAGATG
AATTGCATGCAGGAAGAACAGTTTTTCAAAGACTCATTATTAGCCAAAACGTGATTTAAGTTTCACTAATAACTGTTCTC
GTTCATTATTACTGTAGATACCAAGCATTCACATCTAAGACTCTTGGCAGATTCTCTTCGAGTCAATCTTAAATTTTATT
ACAATTTAGCAAGGGTTTTGTTTCAAGTAATAACATGGCCGAAAGTTTGTTTGAAGCGAAGAATTTCTATTAATATTGTA
TGGATTTTTTGTATTATTCAACATGGTTGAAGTTTGCACAGTTTGAATCATTTCTTACTCGAGAAGACAAAACTTTCTAT
GAATTCTGAATGTCTGAGAAAAAAGAAGGATGTCATTTGTTTAAATAATGACAATAAATAATGTTAATGAATAGTTATAT
GATATATTGCTATTAAATAATAAGTTGTTAATGTTATAAGGCTGTGTGTCTGTTATGCAGAGTGCGGTTCGATCCTGTAA
AGTCAAACTTAAGTAACTATTCATGATTCAATGGAGTAGAAAATATTATTACCGTCATATTCGTATTATTAATGGATGTA
TTTTCTTGATTTATTTTTCAACTGTCTATGTATTACTCTATAAAAAATAATTCAAATGTTTGGGAGATTTTTAATGGGAG
CATATATAATAATATATGTGGGTTGAATAACGGTCAGGAGAAATAATGAGATAGGTTGATGTGAACGAATTTACTTAGAG
TAGAAAATTATTATAATCATAATCATATTATTAATGGATGTGTGTTCTTGGTTCATTTTTCTAACTGTCTATGTATTAAT
CTATTATAAGAAATATTCAAGTGTTGGGTTGGTTTTAAAGGGTGCAAATTGTGGTTTGAATAACGGTCAGGGCAAATAAT
GAGATTGTTTGATGTGAACGTATATATAAATGGAAATATATTTATGATTCAATAGAGTAGAGAATGATTATTATCATCTT
AATCATATTATTGATGAATAATATAATTCAATCAACTATTGGTATATGTTCTTGTTTCATTTTTCAACTGTCTATGTATT
ACGATATTGGAAATTATTCAAATAATGGGATGGATATAATGGGTGCATATATAATAATATATGTTGTTCGAATAACGGTC
AGGGTAAATAATGAGATAGGTTGATGTGAAAGAATATAATATAAATGAAAATATATGTGTTTCATCTGACTACCATTTTA
TTTATGTCCATGCAAAACAAGTTTTATTCTCTTTTGAAACATACCGCACTGTTTTTTACAGGATGTGTCAGGTAAGATAT
AACATGTTATTGCTCTTTAGCATAGAATTCATGACATTCTTTCAGTTATGCAGTGAATATTCTGTACGGTACTGAAATAT
TAAGAACTTCAAGGTGAATATTCTATACTGCATTGCACTATTGAGGACTGCAAGTTGACTGAAAGTTATGCACTAATGTC
AGTTCAAATCATGACAAACATTTTATCCCACTACTAACGCACAAGCCAATATTCACATGAGAGCATCATCACCCGGTAAA
AAATAAAAAAATACCATACCTTATACAACTTTCTCAATCAAAGGTTCTCTCATACAATCTGAAATGGGGAAGAACGTGCG
ATATCACTTACTAGATTGCTTAAAAATTTCAAGGGAGACCAAATAAAATAATATATAAAATCGTAACTCTGTAATAATTA
CAAGTACTAAATTGCGAGTAGTCTATATATAGCATGACAATTTTAAAGAAATTTTTAAGTTTAAAAGAAGTTTTTTGAGA
TGAATATTATTATTTATTACAAAAAATAATCTTACTACAAAATTTGTTCCTATAAAGTTATAAACGAATGTTGAATATTT
TGCCTGTCATCACATGTACAGCTTTGATGGAGACAGGATAAAAATAGCAAATTATTGTTGTTCTGATTTTTAAAAAGAGA
AAATTTGATTAATTGATGCCTACATCACAGAATATAAGAGCATTTTTTCAAGTGATTTCATAAATCAAAGGTGAAAAATA
ATAACAGTATCATTGATAAGTTTGAACTAGTAAAATTATTCACATTAATGTACTTGTAATAACAAAGGGAGTTTTTTTAT
GAATTTGCAATACTAAACTTTTGAGATGGGATTAGAGAAAGATTGAAATAAATGTTGAAAGTTCTTTTTCTGTGAAATAG
ATAATATTATCATTATAGGGTGGAGTTTCGTTCAGGTGTGAGAGAAGTTTGATAGGAGAGAGAGAGTAAACAATGTGCTG
AATATACAAAAACAGATAAGTTTTGGCATCTTTTTCATTTCAACTCTTCCAGAATATTTCATATAAATATAAACAAGTTA
AAAGTTTGGCAGAAGTAGTGGGAAGAAATGCAGGATAACAAACAGAATGAAATAGCAATAAGTTAGGTTAGACAAAAGGA
AATAAAGATAAGTTAGGCTAGATGACTTCACAACCAGAAGTTAGGTTAGATGACGTCACAAGCAAAAGCTAGGTTAGGTT
AGATCATAGTTATAATTTAGGTTAGGTTACGTCACAGCTAAAAAATAGGTTGGATGACGTCACAACTGGAAGCTAGGTTA
GGTCAGGCTTTAAATTTAGGTTAGGTCATTAGTGGGATTGAGGTTAGGTTAGGTCATGTCTGAAAGTTAGGTTAGGTTGC
CCCAGGAATTGCTGCCCCAGTATTGCCAAACTGTTTTCAAACAGTCTTACCAAACTGTTTTCAAATAGATTCTTGATACA
TAATGTTTTTTTCAATCCTTATAATTAAATGCTTCATAAGGGAAGACATTCAAATAGAAAGCAAAAGTATTTGCTTTTAT
TTGTTATAAATCAAGTCAATGACAATGTGCAACACCAGCACAAAACATTGTTGCCACAACATGAGTGTCATTATTCCTTC
ACAGAAAGTATTTTGTTTCTATATTATATTAATTAGCCAAAAAGAGCATGGATAATCAACAGCAAATAATTTTACCAAAA
AAAGAGCTTGAGAATGATCAAGATCATAGAAGGTAGGGTAGTCCAGTAGCATCATAGTAATTTCGATGACTTCATCTCAG
AAATCACTCTCAAGTTTACAACAGAAACTAGTATTTTTCATGGTATGTTGCTAACCATACACATGACATTGATGTCGTTA
CAATTTTTCATGAGCAATAAGGGTTCAATAGGAACAAAATGTCCGCTACACAACATGATAGGTAATAGTTACCAGAACCA
TGATACTGAATTTAATAATATGTGATAAACAAAATCTCAGACTTGAAAAGAGAATAAAGCTTAGGTCAGATGAAACAAGT
AACTAATAAATACCGTACTGAATGTGATAAACAAAATCTCAGACTTGAAAAAAGAATAAAGCTTACATTTAGAATGGTGG
TCAGATGAAACAAGTAGCTTTTAAATTTATAATAAATAACCAAGTAAAACAACCTTGGGATTTCTTGTACCAGTAGCAGT
TTTTATCATTTTTTTTCAAAAACAATCATAATTAGATTGAATATTTTGCCAGCCAGGTTCAGTTTTGAGGACTGCAGAGT
ACACATTTGTAGTCTCATTATCATGCCAGTAAGACCATTGATATAATAAAATCAAAAAGCAATATTATTTGGAAGAGCCA
CTGGAAGTGAAGTGAACATTGTTTTGTAAAGGTGCATACAGATATAAGACTCATGCACCACAGGCACGCCCACCTCGCCC
CCATCAGCTAATGCTATGCTTATTATATCTCACTTTTTCTGTACAAATACAGATATAATAAGCATAGAATCAGCTGATTA
AAATCGAAATGTGTGTGTTCATGACGCTTAAACCTGTACACACCTTAAACCTTACCAAATTGTTCAGGGTTACTGGTAAT
ATAACTTTGATGAGAATAGGATGGAAATTAACTAGTCTTTATTTTTCAATACAAAATAATTTATTGGTTTAAAATTCAAT
TCATATTGTTTTGTTCGTTAATAGTAGACTAGTTACTGAGTTTGACTACATCTTTGAATGCATTCTGTATAACTTGAACC
TTGAATCAAGGTTGTATATGGAGTGTCTCACGATTTCATACAATTTATTCTGTAATGTACCCAATGAGTTAATGCATTTC
TCTATAAAAACAAATTCCATGTTTCACACCAGATAATTTCTCATTGTAATAAGCTACTTTGAGACTCACAAATATTTCAG
TTTTACTCAGTTGTAATCTTCTATCGTGGATGAATTCAAAACACACCAATCTAAACATTTCATTCTTCACAACTAACTAT
CAATTAGTTACTTCTCAGTATAAATTGATTGAAATAGTAATCAGCACCGTAGAGAAATATTTCTACAATACACAAGTTTA
TTGAAATGAATATTTTACCAGAAAAAAGAAACAGAATCAAAATCAGTGAGACACTCTGTACATAAGTTGAACAGTACATC
AATATTCAAGATAGAGAAATGCTACAATTATTATCACTAATATAAATATATATATGTGTATATAGTATGTAAAAATATGA
AGGTTGAATAGACTATTATTGAAGAAATT
>PB.1137.1|NW_019105633.1:36320-36654(-)|c58725/f1p0/343
CAATAAAGTATTTATCATAGATAGTGGTTGTACACCAAACCACATGACTAATGATGTCAGTATTTTAGATAATGTAAAAA
CATGTAAACAAACGATATCTGTTGCCAAGAAAGATCAAAGTATGGTAGCATTAGCTTCAGGAGTTGTAAACTCAGAACAG
TGTATACTTAAAAATGTTACATATGTCCCAGATCTCACTAATAATTTAATGTCAGTAAATGCAATTACCGAAAATGGTGG
AAAAGTTTTGTTTACTAAAAGTAAAGCCCAAATCATGAAAAACGAAATTGTTATTTTGGAAGGGAATAAAAATAAGTAAG
GTTTATATGAAGTTC
>PB.1143.1|NW_019105633.1:548864-551183(+)|c55146/f1p1/2185
GGTCGATGGTGGTATTCATGTTTAGAGTCACACCTGGTTACCTTGGTGTTGCATCCTTGTAGTCATTAGACAAAACGAAT
CGTTACCATGAAGACATATATAAGATATATAACAAATATTCAATCTCAGTAAAATGTATTTCCAAACATGAATAATGATT
TACGAATAAAATATATTATTGATCATGATTAACAATTGATATCATATTAGAAATATCGGGATGACTTGAATCATGCTATC
TACTCTAGAAATACGAGACTTGAAAATCCCGTTTTCCTATCTTTTTCAACTGCCATTATAACGTAGAATTCAATCACTAT
AGCGTCATTTATGAATTGGGACAAATCAATGATAATCCAATGAATTATGCTTGGACCAAAACTTAACTAGGTTGTCTAGA
ATCGTGTTGCTTTGCTGGACAACTAAATTTAGGATAAGCTCAATTTCATCTGGCATTGTTCGTAAATGTGGCCCTGGCTG
CTGTCAATAGAGTCCTGCCGACATGGAATATGAACTTGATATATCATAGACTATAGATATCGATCATTATGGCTATTTTG
AATTAGAGTGTGATGCAGTTGTTTCTAACTTTAGGGCACAAATAAAACTGTACAGCTTTCTTTTTTAGCTTTCTGCTAAA
TCTTATGTTATTCTATTTCCCTTGATCTTTATTAATGATTTCAGCACATGAGGTGAATCAAATAGTGCTATTTCATAGAT
TAGAGGAATGTTAATTGAAACACGAATAGTATACTTAAGTGCATAGGGTCGTGATGAGAGAAGCTGCGAAAAAACCGTTG
GCTTAATTTATCTGATACAAATTTTCAGTTAAAAGCAAAATGATTTAGAATAATATTATTATGGAGTAGAATTATTATAA
ATGTATCTTCAAATTTCTCATCTCAAGAGACAAAAAGTCTATTTAGAATATTCAATCATATCGTCGTGTACGAGTAAAAT
ATTGGTCTTAATTTTTAATAGTTTCTTTCTATGTGACATTGTTTCTTCTATTAAAAATGTTTCTTTCCATTAATGAACCC
ATTCCCAGTAAAATTATCATTGATCCTTTGATCAGTTCTCATTTTATTCTAATAGCTCATCCTAAAATGTTTTATTATAT
TTCCATTCCATAGCATTCGGATGTGGGAAACATCCAACCTTAAGATTCCTATTTTTTCACGAAAATCAATTCTGTCACTG
CCGGCTATTCTACTGGTAAAATGTCGAACTAGATTAGTGTATGAAATAAGCATGAAAATATTTCAAAAGCCAATCAGTCA
CTTTTCTGATAACAGTTTTTTGCAAAATTTTGCAGACCATGTTTTGTTTGATCAATGAAAATTCTCTTACATTCCCTGTT
CAACTAAATTACCTCAAACTCATTATCCCGGTTCATATTTACTTGACGGTTTCATGGGAAATACTGTAGTAAAGTGATGA
AGATCGAATATAATATTTTTATGAAAAATATATTGGATTGATTATTCACAAATTATTTTTAAAAAATGTTTTTTTATGAA
TGTAGTTTTGAATTTTTATTTGTATACTCTGATCATTCTTGAACTTCAAATTTGATCATCATCATTGTTTGTTTATTTAA
TAATTAATTTTAAAACTATCTATTACCTCAATTATCTGATCGATAGAAAATGTTAATTCAACTGAATAGCTTTTTAATTC
ATCACAATCACTTTACAAATTATTATCAATAGTTTTTTATGTAACATGCAATACATCAAGTCATTCATAATTTAACCTTG
AATATTTTGAGTGAAATAATATTATCAAAAGCAAAACTATTCTAATCAATACTTTACTTATTATGTAAGGTAGCCTATTT
GTTACTTATAGGCTTCCCGCAACGCCTAGCTATCCAGTAAAATGACAGACAGTTCATTAATGTCTTCATTGTTATTACTT
ATCAGACTGGTTTGATGTTATCTAATATTGAAAAAAGTTACATATTTCTGATATATTGTGTTATCTGTTAAATTTTATCC
ACACTATTGAAATATTCTGTGATAATTTTTAGTACCATTTTTAACAGATTTCTATGTTGTTATATTAATGTTAAAAGAAA
CTACATCATGTCAACAAGCTGCTTTCTTTTATTCCGTTTAAGAAAAATTAAATGATTCAAAATCATATTTTTCCAACATG
ATCATGCCACTAATGAAATTTTCACTGTAGTGTGTGTTAGGTTATTCTATTTGAATGTGTGTCAATTAATGTTT
>PB.1149.64|NW_019105634.1:262651-268164(+)|c164065/f1p0/5264
TAACATAGAATAAAGTTATATAAAATGATATAGCCTACTAACATATTATTCTCCATCAGTAGAGTAAAAAGTAAATTACG
GAATAATTTTATCATATAGAATCACTAGCGCCCTACAATTTTATTTGATGGCACAACCGGTTCATCACATTATCATGTGT
CCAAAAACTATCAAGTGGTCCTCTAAAATAAATAAAATAAAGATCATATTATTATAATGATGCTACAATTTTGTGAGATA
TATCTTCTTTTATCAACTAGGCCATCAACACAAACCTACATTGAGATCTGCCTAACCAAATCCAAACGTATTTATGGTAT
AAAACAGTTTTATCAATAACTCGCAATACATGATTATTCACTTATGAAATTCACATGGAAATAAAAAGATGAAACCGGAA
TGGTTAAGAACTATTTCTTGAGGCGCCAACAAAATTTAATCAGAATTTTAGATGGATGAAAATAATGATGAAGAAATATG
TTTATAAACTCTCTACATGAAAATCAAATTTAATTTATTGTACCCAATGAAATAAGATATTATTTATTTTATCAGTTATA
AGCTCTTATAACAGACTGAATGAATCCTATTCTTAGAGGAGGTGCAACTAGGACTATCCACCAAGATGTTTCTATTAAAC
AAGTTTTCTTACCGCCCTAAATTCAATTTAGGGGTGTCATAGGTAAGCAAACTTTAAATAATGAAAATTGGTTACGCCAT
CAAAAAGGAATAAAGTGTTTGATTATCCATTCATATGAACGCTTTTAGTGAAATTTGTAATGAAGATCAAGATTAAGTGG
AGATTCAAATAAATTATCGGAAAAGCAATAACTTGGGTTGTTATAAATTCGTGTTGGTTGTTTGAAAATTATATATTAGA
GTAACTCTAAAAGAATAATTATTGGTTTGTACTTGTTGCTATTGTACTTTAAAACATTTGACGTAGTTCAGTATGAGTAG
CCAAAAAATAGAGCAAGTATCACTACTCTCGAGATATGACTTTCAATATTGTAATTAAATTATCATCCCAGTTCTCGTAG
TCATAAAAGTAATTTATTATATTTAGTCGTTTTTAAATACTGAAGTTTTAGGTCTAAAATATCATATATTTTTGTTGCTT
GTTCAGCGAATTCACATAATATTCTATCCTATATTTGTTGCGAATCACGACTAGTATAACTTATTCACCAAGTGATTTAT
TTGTAGTCCTCAAATTTAAAACTAACTCCAAACTATAATTTATTCTTTTGGTTCATTCTTGAACATTTTCAAACGATAGC
CCTTGGCAAACAGATTGATCAGTTACAGTATTAATGACTTCTCTCTTTTAGTTCCATTTTTTTCAAATTTCAATACTATT
CTTCTCCACAAATTTATCCAGTCGACTTGACTGGAGAAGAAAAACTCACCATTAATGATATTGTATTACTCATCTATTAC
CAATAAACTTATGATTTCCGTGTAGTGAAATGTGGCACTCGGTATATTTTCATAATATACATTTTCATACTATAAAAATT
CTTCCTTTATAGTAGATAAAGACATTATCCCACCGTATCCCATTCCATAAGGCCTTGTTCATAGAAATGTTTTCAAAAAT
TCAGCAAGTGGTTGACATCTTCTCGGCTCTGTCTGACTATTTAGGTTGAATCCTGTCACTTATGAGAGCAAGATAGATAA
CTGGTGTTGGTGCCCTTGTAGATTTTCTATCCTTTCATTCTTTCGTATTTTGTGTTTGGTAGATTTGTCGGGGAATATTG
TTGGTTGTAGATTGCTTGCATGGTGCAGGGAAAACTATTGGTGTTTGCATGTTTTCTTTTCTATTTGTGTTGGTTGTCCA
TTTAATAGATGTTATGACTTGACATTCATAAGAAAAATTCATATCAACTCCGCTCAGATTAATTTACATAGATTACTTTC
AACAATAAGGAATTGTATCATGTTTCAAAAGTAAACTATCATATGTATTCCATTGTTTATAATTTAAGTAAACTTAAGTA
CAAATGCGATCCAATCAAGAACTAATAGCATCAAGGCTCATTGTTTGTAGTAAAAGAACATTGTTTGGTTTATTGAATAG
GTTTTTAGTTAGTGATTAGCTTTACTAATTCAACTTAATGGATATTTTATCAATATTATCTTTTTAGAAGTCTATAGTAA
ATTATGTTTGGATGTCAAATAGTAATCGGTTGATTTCTAGGTTTATCCCTTTCGATTGTTGAACAATCTTGTCCTTTCGT
TTGAACAATCTCGTTTCCAAAGCTATAAGTTACAAACTCATTTACCTTCGTCTAATCACATTTGACTGAAGCTATCCAAT
ACTATCAGAAATTGTATATCAAACATGGTACTGATACTATCAATATGTTAAATTGATCTAAGATCTTCGGATTGAACAAT
CATTAGCAGGCTGACATAGTAAGCGATAGTTTGTACTCTCTGAACTGTAAACCAGTGAAGATTAGATTCAATCATTAAAG
CTACCAACGTGTTTTTAGCATTCTATAGTAGAAATTCATGTATGAATCCCTTTGTCTTTACCATAAAGGGAATTTATAAA
ATAATTTACATGTATTGTGTTTCTCCAGTATCAAATTATTGAGAACTAGACCGCTATCTTGGTTTGTAGATACGATTATC
ATAGTTTCAAACTTATTCGTCTAAGAATAAATGATGACGCTCAATAAACATAAATTGACTGATAATATTTAGTCAATTCC
ATTTAACTTCATATTTTTAGAGGTTCAAGCTCTTTCTCTCCTTCCATTCTCTATCAATGAATTGGATTTTATTCAGAACA
TTTTTTTCTGGTCTTCCAAAATTTGAAGTCGAGTAATATTGTCCATTTATTGTGTTCAAATATCTAGTCAGTTTGCTTTC
GAGCCTCTGCAGAGCTCCTTTACATTCCTGAAGTCTTCTCTAAATAAGTTTAATTCGGATTTACCGATCATGTGCCAAAT
GTCATTGTTATAAATTTGAGAGCAGCCGTTGGTTAAAATTTGTTACATAGAACTTAGAATTTACATTATTCTAGATCCAA
ACTGAAACAAATAAGTATTAAATAGAAATTGTGAACCATATTTTGGAATATTAATTGCCAGTATTAAATGCATTAATGCA
TATATGTCCAGCTCATCGTAATATCAATATTTTGTTATAGGGTTAAATTTATCGATTTTTGAACTTCAATATTTTGCAAA
CACATTTCAAAGAATTTGGTTGAAGAGTCCATGCTTTCTTTGATAACTCTGTCACTGTGAGTGATTTTACAGCCTCAATG
ATCCTTTCTAATGATTTAATAACGTCTCAGATTGTACATTAGTCTTTAAATTTTCATTAGCATGGAAATATAAAAATATT
GATTGTAAAACTGTCCGTGATTTTCAATTCATGTTCAATTTGTAAATCCTCACCCGATTTTCAATGTACTGTTGATATGG
AACATTACTCATAAAAGCTGTTCCTGTTGCCACCTTTAAATAGTAATGATCACTTCTAATTTCAAGTTCAAAAATGAAGA
TTGAAATGCTCACTGTTATTGCGATATTGCTTTCATTTGGTTTGATATATTAAGTTTTTATCAACGTTATATATTTCCAT
GCAGAAATTTTTGAAAAGCTAATTTTTAGTAGTTGATATAATCATGCAATAAAATTGTGGTAGAGTCATGGTGAGAGCCT
TCAAGCAAAAAATAAATGTAAATATACGGTCACTTACAAAGCTGAGATCTTTCAATATCTTGTACTCGCTAGAACAACAC
CAGTTTGATAGTTATAGATTATCATATTATCTCACTCACACAATAATACCTAATCATTCTCTAATAATTCATTTCTCAAT
AACATTGGTTATTCATGCCATATGTTGGAAATTTAGCTTCTAAATTTTCTTTCAGTATGTGCAGGTTCAGCAATTCTTAT
TAATAGAACAATATTGCACACAATTTCTTCAAAATAGTTTTCCTTTCCAAATGCTTATGAATCGTACAATCAACTTAAAC
AACTGTAGATCGCTAGTTCAAATAACATTTTTAAAACTAGTATTGCGATACAATAAAAGTATATTTAAAATATTATCAAC
AACACTGAAATACTATTAAGGTAACGATGTACCTAGATTACTTTGAAGTTAGAATTACAAACTTGGTTGTGTTAAGATCG
TTCCAAAACATTACATTTACCGAATAATATTGAAAAATGAATCTATAACTTAGTATATCTTGGTATATTGTCATTGTATT
AATTCTACTGTGCTTCATTCATGTTAATATCATGCATTCGACTTTTCGGGGGCCTGTTTTTCAACAAAATTCAACCTCAG
TCTTAAATGTAATCGGAGAAAATGTATTTGCATTTTGTTTTAAAATAATCATCGAAATCCGGAATTACATAAAGCTATTG
GAATGTTTTTTATTGTCCAAAAAAATTAATTATTCTATTGCGTCCTTCTATTCTGACTATGTGGATTATTGAAATTCCAC
TTTACAATTTCACTTTACCTCAAATTTCACTTTGAGGTAGGGATTGAACATCAAGAGTTGGTGTAGAAGTAAACCCAGAA
CCGATGTCATAAGTGTGCGATCACACTAAATAAGCACAGAAAGCCATCTATTAAAACTATAGTATAGTTTTTGCCTAGTG
TTTGAATATTTCAGTGTCAGTTTTTATCGTTTTATCAAGAGGCAAATTTTCAAGATTCATAACTTTTCACGGGCTCTCTG
GTTCTGCTTAACGAGAAGGATGTTGGCCCATTTTTTGAAATCCCTTATTCCTTTTTCGCTCACCTCTCTTGAATTCATTT
TTAAATCCATAATAATAATTATTGGTAAAGCTATTGATGAAAAATAGTAACATTGCAATAGCTTGAATCGGGTTCAAAAG
TCGAATGCTCTGATTTATCAAGTTCAAGGATAAAGATTTACAAATTTTGTGCTTACTGGTTTTATTGGACACTTGCTTGT
ATTCAATACTCAATCCATTAATTAATAAGTCTTCCAAATAAATGGTTATTGATTGTATATTCTTAGAGATTATTTAGTTA
ACAGTCTTCATTTATCATTAATTGCTTGTTCAAGGAAATATTGTCATTTCATCAAGTTTTCTAGTTGCCTGCTTGGTTGG
ATTCGTATAGATTAAGCATATTGTTATGCGGTGTTGGACTGTATTATAATTATTTATGGAATAACACTGGACACTTTCAA
CTAACCATGATACAGAAACATCACTGGTTGCTTTCTGCACTAACCTTATGTGTAAAGCATCTTGTATGATATGAGTGCCC
AATAAATTTGGTTG
>PB.1150.1|NW_019105634.1:322129-328192(-)|c74720/f1p16/2384
AAGATAAAGCAGCAGAAGAAGACAAACCAGCAGCACCAGTAGCAATCTCCACATCTGAAGCAGATCAGACAGAGAAAGAA
GTTTCTCCAACAAAGCCAGTGCCTTCAACTGAAGTTGAAGAAGTCATTCAAGATGTGCAACCAAGCAAAGAGGATAGTAG
TGTGAGCCCATCTGTTGATTCTGCAACTACACTAGAGGATGCAAAGTCCCCATTGGAAGCAACAGTGGGTGCTGTTGTAG
TTACAGAAGAAACTGACAAGCAAGTTGATGTATCACCAAAAGCTACAGAAGAAATGAAGACTGCAGATGAAGAATCAGCA
GCAAAACTGGCATCTCAGATTGAACCTGCCACTGAGAGTGTTGAGATCAAACTGTCTCCAATTGAACAACCAGTGACTGA
AAAGTTAGAAGAGGCAACAACAGAATTGCTTGAAAAGCAAGTTGTTGAAACTGAGCCATCACTGACAACCACATCAAAAC
CAGAAGAAGCTGAAAAATCAGAGATCACAGTGGAGAAAGAAGCTGTAGCAACAGTTGCTACAGCAGTAACACCATTGCCA
GCAGAAGAACCTCTTGCAGTATCAGACAAGGCACAAGAAGTTGAGCAGATACCTCTTGTTGATAGTCAGATAGAAATTGT
CAAGCCAGAAGCTATTGTGGAGAAGGCTCCATCCAGCATTGACTCCGATCAAAAGATCCAGGTTGAAGATTCCAAATTGG
ATGAAAAGGCACAGGATGAAGAAGACATTAAGGCAACAATCAGCAAGGATGCAGAACCATCACAGCCTGTAGACAAACCC
GAATCATTAGATCTACCAGATGAAGACAAATCTACAAAGGAAGATTCACAAATAGTTGCAACATCAGAAAAATTGCCAGA
AATCGTTGCTCCAATCATTGAAAAGAAACCAGAAGATGAAGCAGCAGAAGAAGACAAACCAGCAGCACCAGTAGCAATCT
CGTCATCTGAAGCAGATCACTCAGAGAAAGAAGATTCTTCAACAAAGCCAGTGCCTTCAACTGAAGTTGAAGATGACTTT
CTAGATGTATTTGATGTATCACCAAAAGCTACAGAAGAAATGAAGACTGCAGACGAAGAATCAGCTGCAAAACTGGCATC
TCAGATTGAGAAGGGTCCATCCATCATTGACTCTCATGGAAAGGTCCAGGTCAAAGATTCCGCAACAGATGAAAAGGCAC
AGGATGAAGGAGACATCAAGGGAACACCTAGCAGAGATGTAGAACAATCTCAGCCTTTCATAAAATGTGATTTAGATTCT
GTCAAAGAATTTGAGAAATGTATTCTCCCAACTTCCAAAGATTCTGCATTTGTTTCCTTCTCAGAAGTGTTGCATGATAA
TATATGTGTTACCAATGATAGAATTGATATTCGATCAAATCCCCCATCTTGTGGAAAACATCTTTCCACTACTCTCATTG
AGTCGCCTGATTTCGATGATATAACTGTAGATTCACTTTCTGATAATACCATAGTTCAAGGACATCTTACATCTGGCATC
CCAATCTCTTCTGGAACTGATTCTAAGAAATCAATTTTCACATCATCTTGTTCCAAATTCACATCTGACTCAGACACTGA
AATGACCATCTCTGATCCAGCTTTCTATGACCATTATCCTCATAAAGTGTATGATACTTCAGCTTCTGAAATCACAGACT
TTGAAGTGGATCTAATCTCTTCCACATCTTTATCTGGTGATGCAAATAAGTCAATCATTGTTGACGACATTACAATGAAA
GATGACATCCTTGAGGTTACTGTCAGTAGCAATTACCCAATTGGCACCGATTCTCCCAGTTCTTCTCATATTCAAAAGAC
TAGTTTTTCAACTCCACACTCAATACAAGAGAGAAAATCAAGACCTAGAATTTCACCTAGGAAAGAGATGCCACTGAAAA
AGTCAACTAATCAAGAGCACCCGTCAAGTACTATTCCAAAACAGAAGCAAAAATCATCATCTATCCCCAAAAGAACAGTT
TCACATATCTCTCCTAAATCTTCCGATTCTCTTATATCAAAACATGAACATACAAAGCTAAAATCGATTCAGAGTGCAAG
CAAATTGAAAACAAGACCCACTCAATCACTCACGGAAAGTAGCTTGAAAAAGGGAGGAATTCCTCAACGAAAACCAGAAA
AAGCCATCCCTGATATAACTAGAAGCTCTGTCACAAAGACAAGAACCAAAGGATATATGGCATCCACTCTTTCAAGAGAT
AGAAAAGTTGAGGAAAAAATCAAACTAAAAGAACCATCTGCAAGAGATATAGTAAATAAGAAATCTGATACTCATCAAAA
ACATGTGCCTAAAAAATACAGTGTGTATGATTCAGCAAAGTTCTCATCTCTTCCTTCTACACC
>PB.1153.1|NW_019105634.1:539395-584071(+)|c23794/f2p14/4954
TTTTGTTTTTTTTTTTTTTTTTTAATCACATTACTATTGCTATCTAGTCTTGAGACTAATGAGCAATTTTTTCTATCCTA
AATTACTACTTGAAAAATTGAACAGTGAATTTCTCATTAGGAACTCTTACTGCTATTGTTAAATTAATATGTACACTTAT
TGACTGCACTATAGAAGCTAGATTCACTCAATCACTGCTCTGCTCTTTCACTGGACACTACTTGAACAAGCACTACACTA
GCTCATACGGTTTCCTCCTTTTGAGCCTCCGCACCAACCCTCCGTTGTCTAGCAGCTGGATTGCTTCGACGTTCGTGTGT
TGGTGGAGCCGTTCTTCATGACTTTCTGCATACCTTTGAATCTCACAGGATACCATGTTGACTCCCAGGTCCCTATGGAT
GTCGCTGTTCCGCACATACCAGGGAGCATCAACGATGTTTCGGAGCACCTTGTTCTGGAATCTTTGTATGATGGTGACGT
TGCTCTGTTTGGTGCAGCCCCATAGTTGTATTCCATAGGTCCAAACAGGTTTGAAGATCTGCTTGTAGAGGAGCAATTTG
TTTGGTATTGAAAGTGATGAGTTTCTTCCAATAAGCCAGTAGAATTTCTTGTATTTTATGTTCAGTTCTTCTTTTTTCTT
TTTGACATGCTCTTTCCAGCGAAGCTTAGCATCAAGAGTCATACCTAGGTATTTAGCTTGATTTTCATGTGGTATATTAA
TTCCATTGATGTTGATTGGAAGGTACACAGCTCTCTTGTTGGTGAAGTTAACATGAATCGACTTTTCCTCATTGAGCTTC
ATTCTCCACTTTTTGGTCCAGTCTTGTATCTTGTTGACAGATCTCTGAAGCTTCGCTGTTGCAATACCAACATCACTGTC
TACTGCTAGTAGGGCGGTGTCATCTGCGAACGTGGCTGTGGTATTCTCCTCCAAATTAGGGATATCACTAGTGAAGAGAA
GATAAAGGACTGGTCCTAAAACACTTCCTTGCGGAACTCCTGCTTTTATCTCTCTTAGATCAGAATATGAATCTTCATAT
TTGACTCTAAAGTACCTTCCTGTCAAATATGATTGCAATATTTCTGTAAATTGCTTAGGAAGCATTTTCTTCAGTTTATA
AAGAAGTCCCTCATGCCATACTTTGTCAAAAGCTTGCCCTATGTCGAGAAAAACTGCTGAACAAACCTTTTTTTCTTCCA
AGCTCTTCTCTATTATATTAACTATCCTATGTACTTGATCAATTGTGGAGTGTTTTTTTCTGAAACCAAATTGATGATTA
GGAATTAATTGCTTTCTCTCAATTATTGGCTTGAGTCTACTCAATAATATCCTCTCAAACAACTTTGATAACACAGGTAA
CAATGAAATTGGTCTGTATGAAGCTACTTCATGTGGTTCTTTTCCTGGCTTGAGTAACATTATAACTTCAGCTACTTTCC
AGACTCCTGGTACAAATCTGAGTCTGAATGAAGCATTCAGGATGTTTGTTAGCTTGATGAGTGCTTTCCTTGGTAGATGC
TTCAGGACTAAGCCAGTTATCAGGTCAAATCCTGGAGTTTTCTTAGCATTCATAAGTTTTATTTCCTTTCTCACTTCTTC
TACTGAGACATTCATTAGTTCTTGATTTTCCTGCATGATGTTACCTTCAATTTCTAGATCTTCTTGAGCTGCAACGTTTG
GCTGGAAGACATTCACAAGATGATCAGCAAATGCCTGTGCCTTTTCTTCATTATTCTTGGCCCATTGTCTATTCAGTTTC
CTAATAGGGGGAACTTGTTGGATGGGTGTTTTTATTTTCTTAGAAGCCTTCCATAGTGAGTAATCAGTGTTGCCTTGTCC
TGTCAAATTACTCAAGTAACTGTTGATTGATTCATTTTTAATAAACTGTATCTCTCTTTTCAGTTCCTGTGTGAGAGTAT
TCAGTAATCTTTTATCTTGAGGAGAACGTGAATGCTGCCACCTCCTTCTAGCTCTTCTTTTCTCTGCAATCATTTCTCTT
ATTTCCAATGGATAATTATTTCCTACTGTTCTTCGTTTCCTAGTCTGCGGAGTATTACACCAGGCTGCCTGTTGTATATC
AGTAACAAATTTTTCCAGCTCCTCATCTATTTGATCTGCAGTTGTTAATGGTGAATTCAGGTTAATTCTTTCCTCCAACA
CTTGCTGAAAGCCATCCCAATCTGTATACTTATTAACTAGTGTGGGATAATTATTTTGTTTTTGTAAAATAGTGTCACTC
AACTTCAGAATAATTGGAGAGTGGTCTGAATTGAGATCAAAACTTTCCTCTACTTGCAAATAGTTTACTGAAATGTTTTT
GATTATGAAAAAGTCTATGAGATCAGGTATCTTACTTGTATCTGTAGGCCAATAAGTTGGTTTTCCAGTTGAAAGAGATT
CACATCTTGACTCTCTTACAGCTTCGTAAAGTACCTTGCCCTTATGAGTTGTTAATCGTGATCCCCAATGAATGTGTTTT
GAATTGAAGTCACCGCCAAGGATAAATCTCGTTCCCAACATATCAAACATTGATAGATGATCTTCTTTTCTGAATGAATA
TCGAGGAGGACAGTAGACAGCTGCAACTACAAATCGATAATTAACTGCTTCCACACATACTCCTATCAATTGAATTCGTT
CAGTTTCTAATTTAACGTGTTCATTATGCTGAATGCTCTCTTTGATTATGATTGAACTCCCCCCTCTCGCAACATTGTTG
GGATGTAAGGCGTGGTAGGTCCTGTAACCTTTAAATTTTATGTAGGACTGTTTTGTAAAGTGAGACTCAGAAATGAGACA
AATATCTACATTATCTATGTTTAGAACTGCTTCCAATTCCAGTTGTCGTTGTAAGAGTCCATTTGCGTTCCATTCCATTA
TGTTTAGTGAACGAATCATTTTGGTTTTTGTTGTCTATTATTGTCTAATTTCTCGATGCGAGATTGAAGGGATGAAATTA
TTTTCTCTTGTTTATCAAGTTTAGATAAGATGAGCTGTAGGATTTGTGAGGTGTCTTTTACTTCTTCATTTTTCTTCATC
TGCGATTTATTTTCTTTGGATACGATTTCAGCGAAAGTCATTCTCTTTTCTGTGGGCCTACTTTGATGTTGAGTGGGCCT
ACTTTGAGAATTAGCCACATTCCGAGCCTGAGAATCGACAACATTTTTTGATGTTATATTCTTACTGGCTACCCTACTCG
AGTTACGTATTTTTTGTAACTCAATTGCTACAGAGCAACCACGGTAGCTTGCAGGATGAGCTTCACCACAATGAATGCAT
TTCGGTAGTGCTTCACTAGGTTTCGTACACTCCTTTGATGCATGTTTTCCAGCGCACTTCACACATCTGGCCTCCTTGTT
GCAATAAGCCTGAGTGTGGTTGAAAGCCTGGCAACGCTTACATTGAGGTATTAGATTAACTTTCTTCAATGCTTCAACTT
CTACTCTGCAACCCAGAATATGTTTAAGTTCAAAAACCTTCTTAACATTCTCTTCTGCGCTGAACGAAACCATGAACATG
TCTAATGGTTCTTTAGTTTTCCACTTCAACTTATTCACTACATCTACCACTAGCAATCCCTTAGCCTTTAAGTCCTCCAT
TATGGATTCTATACTACAGGAGTGATGAAGTTTTTTTATCATCACTCTTATGGGTCTCACCTGTTTGTTTTCATACGAGT
GCCAGTTGAAACCATCGTTGATTAATTCTTTTGTAATATTTCTGTACGTTTCTGAATCTACTGAATTTACTTTGAAAGTC
TCTCTACTCAAGAGCTTTATTCTAAATTTTTCATCTGAAGTCACTTTTTTCAAACTTTTATGAAGAGACTCCAGGCTCTT
TATACCATCCACTATGATTGGTGGCGGTGGCGTTTCTTTCTTCTTGTTCTTTACTTCCTCACCTTTATTCTTCTGCAATG
AGGTGATTTTGTTCAACTGACGATGGTTACCAGTAGGCTCATTCTTTGGTTCAGGAGACAAAGTACTATTTAGTTTCCTC
TTCTTTGTAGTACGTTTGTTACGGGCCCTGATCCACTCAGTCTCTTTTGCCAACTCCTCCTCATTAGTTGAGTAGTTTTC
AGCAACTGCTGGACTGCATGGTTGTTGAATGTTCTGTTCTATTTTTTGAAATCGCAATTCTAAGTCTTCAATTCTCCGCT
GAAGTTCTACGTTGCTCTTCTCTAGCTGCTTTCTCTTCTCATCCGACTCCTTCCAGGCGATGAAGAGTGCATGCTCGGCG
GCTGAATGGAGCTTATTTGATTTAATATAACGATCCGGTGAACACTGGATCTCTGATGGTTTGGTGGTGTCCATGTTCTC
GATGTTGCTTTCCTCGTCTTCTTGCTCTTCAAACTCCGGGGCAAGAAAACTGGGTAGTTTCAACAATTTTCCACTTGACG
TAGCCATAGTCAATAATTTGCGAACATACTTTTCGAAAAGCCCTCGTACTCACTCACGATCGCGGAAACGCGAGCGCGAA
CGAAAATTGAAGGCCGCGCGAAAGTAGGTCACTTCGATTGCATAAAGACGGCGGATTTTAACCGAAATTTGATGCAATGT
TTTGTTCCACTTAAATACCGTGAACAATCAACTGCTGACTCACTACTTCTACTGCACTACACTACGAGTACGTCTGCACT
GTATGAGAGCTAACGCGATACTAAATCATTGTGATGATGCAGGATTAATATTAACATTAGAATAACCGTAGTATTGATCT
CATCTGGTGCAAAAACATGAAAGAAATTTACACAGGAATTGTTAATAAATAAAATTTATTAATAATAATGATATTACAGC
TATTCTAATTACATTTCCATACGAGAGTTGAAATAGAATAAAAAAATATTTACATAATTACTTGAAATGACTTTAAAGTC
GGAACAATCTGTGAGAAAATAAAGTTAAAAAGGGTACTTTGATTTCAATTTTTTTTTTTAAATAAAGAAGCCAT
>PB.1154.1|NW_019105634.1:821918-823768(+)|c54195/f1p3/2139
GAACCAATGGAACCAATGTTCTAATGGTAGTGTTTACACATTTCATTTTTCTGCTCAGCAGATCAAAAATGCATAGGAAA
GCAACCGGCACTTAAGGTGTGTTGGAACTTGAGTATTTTCTCTGTATTCTATATTGTTTAGAAAATAAATGCTATACTGC
TGTACCCGTAGTTATAGTGTATAACCATCCTTTTAAACTGGAGAATTGATTGCCGGAGACTTGTTTCACATATAGACGGT
TCCGTTCGGTTCGGTTCGTTTTCTGTTCGTTGACGAAAACGAGTGAAACTTTCATCATATCGACCGAAAACGAACAGAAA
ACTCTAACCGAACCGAGCGGAACCTTAAATGTGTGAAACAAGCCTCAAGCTCTGATTTCCTATTAACCAATGAATTGAAC
ATTCTGGGCATTTAGTCTTACTTGGAAAAAGAATAGCAGTTGTTCTCAAGTGAGTGTTCACACATTTCATTTTCCTGCCT
AGCAGAGCACCCATTCATATGAGATCAGGGCTAAGGTTTTGTTGGAATTTGAGTACTTACACTGTATTTAATACTGTTTA
GAAAATCAATAGGTGCATTTTTATATTTCACTAGTGTGCCTGTATTTAGTTCAGTCACGAGAATAGTTTTGGCTTGCAAA
GAGGATGTGTATGGTTGGCTGTCCTGTCGGTTAGTTCAAAACAGATTGCGATAGAAACAGAGCGCATGCGCACCACCCTA
TTCATCTCCTCACGGCTCTGCAATTTGAAACATATTATCGTCACTGAACTACAGTATCTAGATCTTTACGAATTTCGTAT
ATTCCCAACAAACCAAGAGTATTAGAAATGACTGGTTGAGTCCTAACCAAAACCTAACCTAAATGAATACAACATTGAAG
TTTCATGTAATAAAGTTGAAATAGTATTAATAACTATTATTTAAAAAAAAGTTCCAACCCCAGTTGATTTCATTTTGTGA
TTTATGACTACTTATCAACTTTTGAATAACATTTTTAATAGCTTTAAAGAACAATATACCTGTTTTGTCTGAATACCTTT
GTTCTATTTTGTTTCATTTCAATTCATATTCGTGTTTCATTTCCCAGTTCGAAATATTCCAGCATTAACATGTTGTATAA
ATGAGACTTTCGAGTGCAATAATAAATTACACCTAGAAATTAGAATTTTATATTTAGAGCTCACAATCAAAACATTATAT
CTAATTTTATTTTAAACTTAAACGTTCCATGACTGAGTCGTTGAGACTATAAATCTAGGTGTATGGTCGCTTAATTTTTT
TATTTCAATTGTTTTATTTGTTATATTATTGTATTGTCGTAACCAAATAAATTGATTGTCTCTTCAAATATAAAATGTCT
TATATAATTATAAATTATGTTATCGTTATTGCATGGTTTTAGGTCCTAGACTATATATTATATTTTATTACTTGTGATGG
GGGAGGAAATTTAGTTTATATAAAGTAGTATTAAATTCATTTTGTTCGATTTTCATTTCATTGTGAATTGAATTCGAATT
TATAATCATACTTGAAATTCTGAATAAATATTTACAATACGGTAGCTTTAGTGATCGATCCCTGGTTTGGTCTGAGGTTT
TTCAAATATCTTTGTCATGGTAATCAAATTTAATTTATTTTTCCTATTTTATCAATATAAGATATTTAAAATTATTATTT
CTCTCTCATGATTATTGTGATTTACTTTGGAGAATATTTTTAATCAGAAATGATGTTTCCATCCTTACCATTATTATTTG
CTTATTTGAATCTGAAATATTGTAATTCAATATTCAATTAGTTGTGAGACTTTTACAGCACGTCTTGGGAACTTGAGTAA
TTGAACTGATGAAGCGAGTTGAAAGAAAATATAGTAGAAAAAATAAATTTTCACTTACACTCTGAGTAAATCTTCTAGAT
ACTTCGTAACTACATTGAATTTGCTCAAATACTAGCAATATTACTATTTGATTATCAAGATCATTCCTTTTATCATTGAT
ATAATTTTGTGTGTTATACTGTTATACATCAGTACATTGTACAGTGTGCTACAGATATAAATATATATTTTTACAGCACT
GTTATTTACTATATTGTTGTTTTTGTATGTTTTTAAATAGTTTATATTTCAAATAAATCATTTATT
>PB.116.1|NW_019105545.1:750161-755115(+)|c159644/f1p2/4935
GCAGTGGTATTGCAGTGTGGAAGATATACCTTAAAATATTTGTAAAAGTTCAGCATGATTTTGAACATTGTTCTATTTAG
TTTGAGTATTTGTTACTCTAACCGTATTATTATTAGATAACTTGATGTGCTGGTAACATAACTGTCAGGTAACAGAAAGC
ATGATTTTTGAACAGTGTTCTATTTAGTTTGTTGAATATTTGTTATTCCAACCGTATTATCTTAATCAGTTATCGACGTG
AAAGTCTGCATTTGAGATGCAAGTACAAAGCATGTTCGAAAACTGTTGATTTCTCATTTTTAAAACTGCATGTAAATTTA
AAATTCAGCTCATTTGATTCTTCCATGAGTTTTGATTAGCAGCCGATAGTGATCCAAGTTTCAAATGTTGTTGAAGATAA
TAAATGCAATATCTTAGTAGTTTTTTGAAGGTATAATATCAATTTACATTAAAAACTATTTATTTTATTTTGAGTTTTGA
AACTTTTTTTCTGTTTCATACACTACTTATTTAATATTATCTCAGATCAATATTATTACCCAAAATTTTGAACCGTTTAA
GCTATTTTCAAATTTTCAGTATTCTCTGAAGAGAAAATTGAATGAAAAATGTCTCAGCTATAACATAATTTCTCTTAGTA
AATAGTCAATTTAGACTACTTGTGTAGTGCTTTGATTCCAATTAAGATCTCTTTTGTTATGAAAATATCATTTGTTTAAT
AAATAAAAACGGAATCATTAAAAAGTAGATATCAGATTTTTTAGTTTACTACTGGAGACATTGTTAGGGAAAATTAGAAA
AACTTTAAATCATTTCTGAACTATCCTGAACTTTTGAGGACTTTGCAATATTTTATTCCAAAGTATTAGAACTAGAAGTA
TCAGATTTATTGTGGTATTTGCAATAATCCTGATGTTGCTCAAATTGAAAATGATTTACATTTCAACAGTTTTCAAAACT
TGGATCACATTGGTAAAAAGTTTTGATCTGTAAAGTTTTAAACTTTTAATATTTTTCAAGTTTAACTCATAATATTTTGA
TTATTTTAGTACATGTTATGGTGGAAAAAGGGAGGGAAAAGCTCCTTAATAGTGTGCCTACTTATGTTGAGCATAAGAAC
CATTTCGAATTAATTTTGTTTGTACATATAATATTGCATTGGAGGTAATTAATTAATAGTTCTAGGAATAGTTAAGATAA
TCTAAAACTAAGCAATAATATTTAAGTAAGAAGTAGTTAAGTTTTGTCAAAAAATATCAACGTTTGAAATCAATATTCAG
GTTCAAAAATAAATCTAATTTTTAGATTGATATAGGGCAGCTTACTTACTAGTAATATAATGTGCTATTATTTATTTATT
TGTTTTTATGACAAATCAACGATAATTTAGCGATAATTTTATATATTTGTTTGAATTTTTTGTCTTATTCTAGTTATGAT
TGCTGCTCTCTGAAACTCATTTATAATAATTATCCGAAGAAAATAAAGTAACGGCCATCGATTTTTAATGTCATATTAAA
TTGATGATTGGAATAACAAATAATAATATTGGTTATATGAGTTTTCAATAATTCTTATATTAGGGTTGTATCAAATTGTC
TAGTAACCAAGTCCATGAAAATATATGTTACTTGTTATTGCATGAAATCTGTTGTTTTTATCTTTTTGAATTTAATGAAA
GAAAAATAAATTCTCCAACTCATTTGAAATCAGAGATATTTGCTTTTGAAGTGTCCGGATGAAATGAAAGCTCACAATTC
CTAGGCTGAGTTCAGTGATTAATGATTTAAGTGGATGATCATTGCATTGAATTTTTACTGCCAAATTACAATCTACCTCA
TGATTTCAATTTATGTAAGTTTTAAAAATTGAGCTTCTATATTTGTATTTGATTATTACAACATTAATTTGTAACTTGAA
AGTTGAAATAATGTATTTCCATAGTTGGTTCGTTCAATTACTTGGGATTTGATCTTTTTGTGATGAATGTATAAGCAATA
TTCATTCAGAATAAATTTGATTTTATCAAAATATTGTTTGATATACTACTTATATAAATTTTAGCAGCTCATTTTCATTG
ACAGGAAATGACTATTTCAATGTAGTTTTTGATTGATCGAATTATTCAGGGTTTTTTTTATTAGACAGCAGCTCTTTTCT
GGGACCTGAACATTATAATAATAAAGACAGTAAAATGTTTTGTTCGGAGATTTTTCTTGCCATGTCAATCAGTTTTGTAA
CAAGTTCATCGTAACAAAAAGTAGGTTGAATTTTTTGAAATATCTTGTTAGATAAATTTCTTTTAATTGAGTTGATGTTA
TCAAAGCATTATTATAATAGATGTTAAATTCATTACCTGTGATAATTCGAAAGTATATTTTAGTTTTTGCTTCAAATTGA
GCCAACAACAGTATTGAGAATTTTCAACTTTTAGTTGATAATCTCAAAGTCTCATTGATGAAAAATGATGACTCGAAATC
ATCCATGCACTCTTCTACATAACCCAATTAATAATCTTGTTATGTAGGGTATGTGAATCGGTTTTAATAGGCGATAATTT
TTCAGAATTTGGCAAATCAAAATGTATTATTTATTCATACAATGATACACAGTGATTCATTAAAATAGTTTTGAGCTGTG
TCCATTGTTCCTCCCCCGAATTATGATTTAATATACTGGTCAAAAAAGTAGGTTATGTTTTACTATTATGACATCAGAAT
ATTGTATTTTAATCTCTTACTAGAATAAATGAAAGGTGTACACACCAACACAACTAATAATTTCAGTATTGATCCCTAAT
TTTTAAAACAATAATTACTCGCTAATTTATTTGTTTGATTAACGAACGTGTGATACTGGATTGAATAATATTAGTATTAG
TTTATGTAAATATATAAGCCATGAAACACGTATGAAGTGGCTGTTTTGATTTCTCAAAGCTCTGATTAACTGTTTAATTC
TATTAGTAAGTTTAAAAATATTGTGTTACATAATGCTGAATTAAACAGTCGAGGCTATTTCTAAAAATGTTATTTCAACA
GAAACAAGTGACCATTATATGAAACGGCAGTTCAATGATTTCGCAATTAAAATATCAGAAAACCTGATTTCAAGTAAGAA
TTTTGACTGTTAATTATTATCTCTCATTGACTAGTTCCTTGGTTGTGATGCTGTCTTATTACTTTCAACATGACAATTCT
ACAATGTATTTAAGATATTTTTCTGTTGTAAGGTACATAGTAGTAATGTTTTTAAACGTTTATTTGTAGTTTTAGAGCTT
TTTATACTAACTTTTTATACTTAATCATTTAATTTTTTAAGATAGTTTGTAGTTGTTTAGATTTTGTATTGCAGTGTTAA
TTTATTTTTATAGTATCAGTGTAATTGTACGCTTTTTTATGTTTTTTCGGCATCAGTACTGCTTATAGGCTACATTTTTC
CTAATTTGCTATTAGTATGCAACTCTTTACTTATAAGCAAAAGTTGGATTATTGTATTTTGAAACTCAGGGTATGTCATC
TTTGTAACTCATGTTGAAGAAAGCAATTAACATTTCATCCACCTTGTATTTATATTTTTAGATCCTAGAAATTGCCCAGT
AATTTGTCCATTAGACTATCATTTTAAACAAACTTGAAATGCTACTGTATACGTTTTAATACGTATTCTACAATCCTAAT
ATATATTTTTCGTTCTACTAATTTTCAATTACAACCTATATATTTCCCATTTCAAAAATCTTTTATCCAATATTACTTAC
ATGATATTGCTATCTAAATTTATTTTGTAAAATATTTGAAAAATTTTCCAAGCAGTTTTTGAAATTCAATGGAATGAAAT
TTATCTTTATGATTCTACCAGCCGGGTATCTCAAATATCTCAAATCATATCATCACTGTATCTAGCTAAACCATTACAAT
AAAGTTATGATTGAAAATAAAGTTTTGATGAATATATAATGATTTAGTTGAGCGTATCGACCAATCTATTCTATTTTAAT
GTATAATGATTTAGTTGAGTGTATCGACCAATCCATTCTATTTTAACGTCCTTACAACATTTTGATGAAACACTTAAACT
ATCGAACGAACTTGTCCACACATTTTGTTTGTCTACAATAACAATTAACTTGATAATTTTTTTAAACTTAATTAAGAAAG
CACTCATAGAATGGCTATTAATATTTTTCATGCTCACTACTTGCCAGATAAAAAAAGGATATAGCTCTTGCATGATACTT
CAATATCTACTCTCAATTATTCTTTCTAGAGTCTAGATTATTCAAACTCTTGTTAAAATAGGTTGAGCTACTGTTTAAAA
TTTACAATAGAGCATCTATTGGTGCGACATATAGAACACGGCCTAGTTATTTAAATAATTAGAAATATTGGAAAAATATT
TATTGATGCAGTGAGAACTAAAAATTGCTAGGATTTTCTTTTATTTGATTCTAATATTTGCTTATCCGTATTCACTTTGT
AAATTTAATTGCTACAAAATCATGTTTGCAATATCCATGAAAATTACTCTACTTGCTCATTAGTTACATAATTCAATTTA
TATATTTTCGAATTCAAGAATATTTATAACAACTAAATAAAAAAACTTTCGTATTATTATTGTGGAGCGAGTTTTGGTTG
AAGATTGCATACATATTTTGCGAGACATAATTTCTGATTTAAAACGAATTTCTTTCAACAATCATCAACCTAGTTCTGTT
ACCATGAATCATTAAGGTCTATCTTATTACCTTCTGTGCTTAAACTAGAGCTCTGTAGTATTGATGAGATCTTCAATAAT
GTCTGTTCAGTTGGGAATTAATTTTAATGTTATTAATAATGATTGAATGATTTTTTTTCATTAATGTTTAATTCTTGTAA
ATAGTAACATTTTCTTATAAAACATTTAATTTGATAATGAAAAGCAATAAAAAAATATTGAC
>PB.116.2|NW_019105545.1:751175-755110(+)|c104009/f1p2/3873
CTGTAAGTTTAACACTTTTATATTTTCAAGTTTAACTCATAATATTTTGATTATTTTAGTACATGTTATGGTGGAAAAAG
GGAGGGAAAAGCTCCTTAATAGTGTGCCTACTTATGTTGAGCATAAGAACCATTTCGAATTAATTTTGTTTGTACATATA
ATATTGCATTGGAGGTAATTAATTAATAGTTCTAGGAATAGTTAAGATAATCTAAAACTAAGCAATAATATTTAAGTAAG
AAGTAGTTAAGTTTTGTCAAAAAAATATCAACGTTTGAAATCAATATTCAGGTTCAAAATAATATATTTTTTGTATTGCA
TTAGGCAGCTTACTTACTAGTATATAATGTGCTATTATTATTTCTTTGTTTTTATGACAAATCAACGATAATTTAGATAT
TGTTTGAATTTTTGTCTTATTCTAGTTATGATTGCTGCTCTCTGAAACTCATTTATAATAATTATCCGAAGAAAATAAAG
TAACGGCCATCGGCTAGTAAAGTCATATTAAACCTGCAGATATGGAATAACAAATAATTTTGGTTATATGAGTTCTCAAT
AATTGTTAGGGTTGTATCAAATTGTCTAGTAACCAAGTCCATGAAAATATATGTTACTTGTTATTGCATGAAATCTGTTG
TTTTTATCTTTTTGAATTTAATGAAAGAAAAATAAATTCTCCAACTCATTTGAAATCAGAGATATTTGCTTTTGAAGTGC
GGATGATATAAAAATCACCATTTATGAATTCCTAGGCTGAGTTCAGTGATTAATGATTTAAGTGGATGATCATTGCATTG
AATTTTACTGCCAAATTACAATCTACCTCATGATTTCAATTTATGTAAGTTTTAAAAATTGAGCTTCTATATTTGTATTT
GATTATTACAACATTAATTTGTAACTTGAAAGTTGAAATAATGTATTTCCATAGTTGGTTCGTTCAATTACTTGGGATTT
GATCTTTTTGTGATGAATGTAAACAATATCATTCAGAATAAATTGATTTATCAAAAATAGTTTGATAATATTATTATATA
AATTTAGCAGTCATTTTCATGACAGGAAATGACTATTTCAATGTAGTTTTTGATTGATCGAATTATTCAGGGTTTTTTTT
ATTAGACAGCAGCTCTTTTCTGGGACCTCAACATTATAATAATAAAGACAGTAAAATGTTTTGTTCGGAGATTTTTCTTG
CCATGTCAATCAGTGTTGTAACAAATTCGTCGTAACAAAATTAGGTTGAATTTTTTTAATATCTTCAGTAAGATAAATTT
CTTTTAATTGAGTTGATGTTATCAAAGCATTATTATAATAGATGTTACATTCATTACCTGTGATAATTCGAAAGTATATT
TTAGTTTTTGCTTCAAATTGAGCCTACAACAGTATTGAGAATTTTCAACTTTTAGTTGATAATTTCAAAGTCTCATTGAT
GAAAAATGATGACTCGAAATCATCCATGCACTCTTCTACATAACCCAATTAATAATCTTGTTATGTAGGGTATGTGAATC
GGTTTTAATAGGCGATAATTTTTCAGAATTTGGCAAATCAAAATGTATTATTTATTCATACAATGATACACAGTGATTCA
TTAAAATAGTTTTGAGCTGTGTCCATTGTTCCTCCCCCGAATTATGATTTAATATACTGGTCAAAAAAGTAGGTTATGTT
TTACTATTATGACATCAGAATATTGTATTTTAATCTCTTACTAGAATAAATGAAAGGTGTACACACCAACACAACTAATA
ATTTCAGTATTGATCCCTAATTTTTAAAACAATAATTACTCGCTAATTTATTTGTTTGATTAACGAAAGTGTGATACTGG
GTTAAATAATATTAGTATTAGTTTATGTAAATATATAAGCCATGAAACACGTATGAAGTGGCTGTTTTGATTTCTCAAAG
CTCTGATTAACTGTTTAATTCTATTAGTAAGTTTAAAAATATTGTGTTACATAATGCTGAATTAAACAGTCGAGGCTATT
TCTAAAAATGTTATTTCAACAGAAACAAGTGACCATTATATGAAACGGCAGTTCAATGATTTCGCAATTAAAATATCAGA
AAACCTGATTTCAAGTAAGAATTTTGACTGTTAATTATTATCTCTCATTGACTAGTTCCTTGGTTGTGATGCTGTCTTAT
TACTTTCAACATGACAATTCTACAATGTATTTAAGATATTTTTCTGTTGTAAGGTACATAGTAGTAATGTTTTTAAACGT
TTATTTGTAGTTTTAGAGCTTTTTATACTAACTTTTTATACTTAATCATTTAATTTTTTAAGATAGTTTGTAGTTGTTTA
GATTTTGTATTGCAGTGTTAATTTATTTTTATAGTATCAGTGTAATTGTACGCTTTTTTATGTTTTTTCGGCATCAGTAC
TGCTTATAGGCTACATTTTTCCTAATTTGCTATTAGTATGCAACTCTTTACTTATAAGCAAAAGTTGGATTATTGTATTT
TGAAACTCAGGGTATGTCATCTTTGTAACTCATGTTGAAGAAAGCAATTAACATTTCATCCACCTTGTATTTATATTTTT
AGATCCTAGAAATTGCCCAGTAATTTGTCCATTAGACTATCATTTTAAACAAACTTGAAATGCTACTGTATACGTTTTAA
TACGTATTCTACAATCCTAATATATATTTTTCGTTCTACTAATTTTCAATTACAACCTATATATATTTCCCATTTAAAAA
ATCTTTTTTCCAACATGATATTGCTATCTAAATTTATTTTGTAAAATATTTGAAAAATTTTCCAAGCAGTTTTTGAAATT
CAATGGAATGAAATTTATCTTTATGATTCTACCAGCCGGGTATCGCAAATATCTCAAATCATATCATCACTGTATCTAGC
TAAACCATTACAATAAAGTTATGATTGAAAATAAAGTTTTGATGAATATATAATGATTTAGTTGAGCGTATCGACCAATC
TATTCTATTTTAATGTATAATGATTTAGTTGAGTGTATCGAGCAATCCATTCTATTTTTACGTCCTTACAACATTTTGAT
GAAACACTTAAACTATCGAACGAACTTGTCCACACATTTTGTTTGTCTACAATAACAATTAACTTGATAATTTTTCTAAA
CTTAATTAAGAAAGCACTCATAGAATGGCTATTAATATTTTTCATGCTCACTACTTGCCAGATAAAAAAAGGATATAGCT
CTTGCATGATACTTCAATATCTACTCTCAATTATTCTTTCTAGAGTCTAGATTATTCAAACTCTTGTTAAAATAGGTTGA
GCTACTGTTTAAAATTTACAATAGAGCATCTATTGGTGCGACATATAGAACACGGCCTAGTTATTTAAATAATTAGAAAT
ATTGGAAAAATATTTATTGATGCAGTGAGAACTAAAAATTGCTAGGATTTTCTTTTATTTGATTCTAATATTTGCTTATC
CGTATTCACTTTGTAAATTTGATTGCTACAAAATCATGTTTGCAATATCCATTATTCTACTTGCTCATTAATTACATAAT
TAATTCATATATTTTCGAATTCAGTCTTAAAAATATATTTATAAAAACTTTCGTATTATTATTGTGGAGCCAGTTGTGGT
TGAAGATTGCATACATATTTTGCGAGACATAATTTCTGATTTAAAACGAATTTATTTCAACAATCATCAACCTAGTTCTG
TTACCATGAATCATTAAGGTCTATCTTATTACCTTCTGTGCTTAAACTAGAGCTCTGTAGTATTGATGAGATCTTCAATA
ATGTCTGTTCAGTTGGGAATTAATTTTAATGTTATTAATAATGATTGAATGATTTTTTTTCATTAATGTTTAATTCTTGT
AAATAGTAACATTTTCTTATAAAACATTTAATTTGATAATGAAAGCAATAAAAAAAAATT
>PB.1161.1|NW_019105635.1:376536-379644(+)|c89644/f1p0/2886
TTTTTTTCTTCATCAGCAAATTCCTCTATTGTATAAATTTTATACGATATACGTGTACATACATCAGCATCGATGATTAA
TCACTCAAATACATTCCAAGTAAATTATATGACACAGCACTTTTTTCTTGAGACTACAAGGAGACACTGAGGTATGAAGA
CTAAATTTGAACGTTAAAATTTATTTCAAGGCTGGTGCTTATTCAAGCATTCTGAAGGTTGAACCAAAAGTTTTAAAATA
ATGCTTGTGAATGATTACAGTTTAAAGGAAGTTCAAAGATATTTTGGTATTATGAGTAGGATATTATGTCCATTATCCAA
TAATGAATATCCAGATTTCATTTTCACAATATTTCTTAGACCATTTCTTATATACGAAAAAATAATCCCATCCGGATAAC
ATTCCATTTTCTATTTGACTGCTTAGTTCAATAACACACGCTTATTTATTCCTCAATGAATATCATTATACATATTTTTC
AGTTAATAATAACTGTAACCATCTAGTAGGCCTACGTCCATTGGGCTGTTGTGCTCAAGCAATTACATCCATTGAAAATA
CATTAAATAGAACCTACTGCTACAGAAATTTTTTTGAGTCAAGTCCAATGTATTTTTTCGGATTTATGATGTGATAACTA
AAAGTCGATCGTAGGTTTATGTGATTATCATCAGTTCCTGTGATAAATATTTCTTCAAATTGAAATTCGATGACTCGAAT
TTTCTGTGTTTACAAGGATTTTAATCCTTGAATGACCTAAAACAAATGGAGGTTGATACTGGGTAAATACTTGTACTTGA
CTCAATCGTTTTACATTCGAGAGCACCTATTATATTTCAAATTAATGATTATTATAATATAACACAGAGGATAAATAAAT
ACCTGGATGATTTCTATTTGAAATAAATATATTAATTATTGTTCATTACTTGCACGTTTTCTTTGCCGTACATTTTCCTA
GTTAACTGGAAATTATGAGAAAGTCTTTGAGAATTGAAATCTTGATTGGTATTCCTTGATCGGGTGACGTGAGATGTTGA
TATTTTTTCATGTTATACTATTTTATTATTTGATATCGAAAGTCTAGGTTCAGTTCATATACTGTAATATGTATAGTTTT
AAGAATGATTTCTTTGCTCATTCACATAGCATATATGTCTCAAATAAATAATATATATGTGATTACTGTGAACGTGAACT
AATCAATTTTATTAAGATGAAAATAATATTGTGATATATGCTGAATTTTCGAGAATATTTATATGGCGACGATATAAATT
AAAGAGATATATCCCAATAATGGCGAATTTCCAATGTGTAAATATGGGTAAAATTTGAAGTTTCATTGAATATAGGCTAT
ATACCATGAGAATTAATTCCATGTTGATATACCGAAAAAACGAATGTGAATAACTAAAATAGCCTACAGCTTGAAGATGA
TGTAAATATAAGATGAGAATCTCTCAAACTGAATGATTAAGTTTACTTTTTTATTGAGTTAAAATATTCAATGATTTTGA
TGTAAATGTAAATAATAGAGCTCGAATAATTTTAGTAATATCGTTATAACAATCTAGTAAATACAATATAGGTATCTGTT
GGGAAATGATATTACGAATATTGTGAACTACTGAAAAGTAATGTACCTAATATAATAATTATTGTTTGTATAGCCTGTGA
ATATAAATATTTGAATTAGTTGATTTGATTGATTAGTATTCTTATAGATAACGGATATTAAATTGTATAGTATGAATTAT
ATCGATTTTGTAATGCTAATCTTCTTAAACATGAACTAAAGGAAGGAAACAGAGCAAATTTTGAAAGTCAATAAATATTC
AATCTCCTTGATAAATAATCATAGCATGAATGGGAACAAACATTTTCAACCGAGATGTATTATTTTATGAAATGATACAA
AATTGAAGGTACTGTACTTACCCATAGAATAGAGAAATTATTTTTTGTCACTTTCAGATTTTTCTCCTCCTAAGCTCATA
GTAGTCTTATACTGTGATCTGGCTTTTAATCATGTAGGCATAATAATGTAAGCCTTCCTTCTATGGTATAAATTTCACTA
ACGAGTCAAATAAGATCATCCATTAAAATCTAATTCACATTCACTAACTTTTTCTATAGGATCCAGGTTTTTAATAATAT
CATGTGACTCAAGGTGAAAAGTTAGGATGTTCTTCAATAAGTCATAATTCCCTCACTCCTTTATTTGAGAAGCGGATACT
CTTATAAATATGTCACTTTTAAATTTCTGCATATGCGCACATTTTATAAAAAATGAGCTCCTTATAGTGCATATGTGCAG
AAATATTTAGAGATGATGAAATTAATTCAATGTTATACATTTAAATTGGGTTTGGCCAAAATTGAGCTTCAAAAATGTAT
ATGATAGTACTATTGATGAATGAGGTACGATCCATTGACTAAATTTATCAGAACTCGACCCTCGACGATGTTCAATTGGA
CTTTTGAAAACTGAGTGTCAAAACTATTATAATGATTTTATATACTGTACAGTGGGACAAAGTGTACTCATTTAAATTAT
GGCATTGTCATGAATTGCTCACAAGTATTAATTACAATTATCATTATTAAATTATAATTATTTATAATCTCATCAATTCT
CTACAAATTGGGATAAAAATGATCATGCCATCTCCGCTCCAAGATTTTTTTAATTTTTGTACCAAAGATGAGTATAATTA
TTACCTACTCAATTATTGATAAAAACTGTCAATAAATTGAATATGAGTAGCATCTGCTGGAACAAACTGACTGTATCTTT
TATTTGATGTTCTATTTCTAGAGTATTTTATAGAATGTGAACATTCTTATAGGAATTTCATGCCATTCCTTCGTTTTGTA
ATCACAGTGATGGTGAGAGTTTTATGTAATAGAAATAAATGTCTTCTAGTTTGCTCTGCGAGAGGTACAAATTTAATTAT
TTATCTACAAAATTATAATGGAAATAATGTATCTGGAACTGGATACTCTATTGTGCTGTAATCAAGATATTTATCTT
>PB.1163.1|NW_019105635.1:438193-438409(+)|c61204/f1p0/216
TAGAAAATTATTCAATAAAATTATAATTATTCTGCAAATAAAGCACAAATTATTTACGAATTGCTCATTGAATTTGAGGT
TACACTTTGTTTACTATCGATCAGATGTTTAAAGCAGCCTGAACACAGCTGACTGATTCAAAGTATTGTCAAATGTCATG
CCGGTTTTCATGCAAGGTAAAATATCATCCTAAAAATTAGAAAACTATCAATAAAGG
>PB.1179.1|NW_019105637.1:182167-182700(+)|c118471/f1p10/550
AAGAAGGGATTGGAGGACATGATCGAGATGTACAAGAATGAGGAGATAGAATACGAGTTGTCGCAGAAAGTAGAGTTCTT
TGCCTAGAAACCCTTCATAATATTAATCTATGTGTTGTCTGCCTGAGCATCTGAGACCGTGCGATATAGCTATATATTCT
GCCAAATAATTCTACTCCCGAAACATCCATACTGTCTAGTCATATTGATCTAGTATAGCGACTATTAATTTTAAGTTATA
ACTAAAACGAGTGAAATGTGAAAGCCACAATATCTGATCCTTACTGTGATTCTTATCTGAGGGCGATAAACTCATCCATC
TCCCTCCTCTGCATTTATTCTATTATAATTTTTTGTTTTGTATCAATTCTCGATTATTTGATACGTGTTGAAAATACTCG
ATGTAATCTCATGTTGATGTTCTATTCTGTACATATTCTGCATTACCTTCTTTATCATGAGATTGCTTAATAGATTGTTT
CGATAGGAACTATTGCTGAAGTAGAGATCGTGAATATTTATGTTCATTGTTGCATTCATAAAATCATCTAC
>PB.1186.1|NW_019105637.1:625903-631689(-)|c26169/f2p31/5784
CGGTTGTGTCTGCAATTAACTTTTTCTCTTTCAAATTTACAAAAATTTACTTCTCAAGTAAATAGTATTCTCAGTTGTTT
CTAGTCATTTTGTAGAATAACTTGATCTTATCGAGAATTTCTAATGAAATAATATTGCTTTGTATGTCAACGTGTATCGT
CTCTCGGGTGGGACATCAACAATGCAATTTTACGATTTCTTCAAATTCTAATACGTGAGAAAGTTCCCACTTCTATTAGA
ATATACACCAAAGTCATATTTGTTATTGTATTTGTGTTTTTTTAATTTCCTCCCAAAATTTATATTAATATTTTAGGCAC
TATCCTAAAGAGAAAATACATTGAAACTGAAAGACTTTTTAAATTTAATTTCAATTTAGACAATCAGTAATACATAGTGT
TAATCGTTAGTGATATTTAAATAAATGTTTGTGTTTAGGAATCTGTGTCATTTAAGAGTAATGCATATTAAAAATGCTAA
TCAATCAATTTTTGAATGTCTAGAGTTTTACCTTCTACCAATTGATGCAAGCACTATTAGTAGTACGTATGTTAGTGATT
CAAGTAATAAACAAACAAATTCAACACTTTCTAATTGAAATTTTGCTAACAGATTTCTTAATAATACAGTAAGTTGGATA
ATTACATTCTAGCTACACAATATTGTTATATTTACACATATTACTGTATTTATGCACTGTGACAGAAACGTTTTATACCG
TATTCTTTTTAAACTTGTAAATATTACCTCACCTCATCATGTTTTCCACAAAATACACATCTTGTTAGAATTTCGAATCA
AGAATTTACGCTGAACATAGTAATGCATTTCATAAAGTTGAAGAGAACTAATTCTCTTACTTAGCGCGATGAAATGTTTT
CACGGTCGATTCTCTGGTTGCCAGACTATAGAATTCAACACCACATAAATTCAAGTGGAGTCTATCAAGTATTTGATATA
TTAACATCCTTTGATTCAACATCTTTTATTTAGCGAAGTTTATTCGAAATTCTAGTAAGATGTGTTCAGTGCATGAATCA
AATTCCAATAGACGGGCATTAATTTTAAGTTTATCTCTCATTTGTTACAGTTTACAGTTGACATAATCTATTTGTAAATA
CAGTTGAATATAATAATTTATTAATAGCTTTATAGTACTCTCATCACACTGTTTCTCATCCAAGCCGATTGTTAACATTT
ATCCACCTTGCTATGCCACTTTCTCTCTCCATGAAACTCCTCTCCAGTTGTTTATGTGTAACCAACCCGTTCCTCCACAC
CAATGTTACAGAAAATCATAGTATTCATTCACTTTATCTCGGTAAATATTCATATAAATAATATATAACCTTAAGGAAAA
AGACACTGTGCATGTATTAATTGATATCCTAGATCAGAGTGCGCAAACATTAGTTGTATTCGTAAACTTTGTATTAATTT
GCAAGCATATCAGTGTAGTATTCTTTGGAAAAGCATATATTTAATCGTCGTTCATTGTATAAATTTCTTTCTCTTCCTCA
GAGATACTTGTTTCGATCACATTTCTTAGGTGTAATAATCATTTAATTGAAAATAATTTAAGCCTATCAATCACTTGGAT
ACCTCACTTTGTGGATTTGACGATGCAAGATTTGAAGCACTGTTTAAATTTTTGTGAATCACTTCCAAGTCGTTAGTATA
TTTCGGTTTTGTTTTTCCATGATTTCACTTTTTTAGAATAGTTTTCGTTTGAATTCCGTGTTAATAGAGAGCGTCGCATA
CGGACGCCACACATAATACGGCGACGATAATGATTATTATTCTACATATTATATATATATACATATATATAATCATCCCC
TCCCTGCGGCCCCGTATCCAAGACCCAGACCCGACCAAAGACCCGAGAAAAATCATTTAGTTGGAAATGAAAATTGTATA
AATGTTATTCAAATTTAATGTAATATATAATCGATTCTCTGTTTTTATTAAATGAAAAGAAGTAATATATTTTAAGATAA
TGTTTATAACGCAAGACCAAAATATTAATTATAAGCTTTTAAACGCTGACTATTATTGATTGATATTGTATTTTGTTACT
GAGTTTGCATGAGTGAGAGAGTGATAGAGTGTGAGAAAGCGTGAGAGCGAGTGAGAGAGATGAGTTGCCCTTCATTGCCG
CCAGGTGTGTGAGCGAGCATACGATATTAAATCATTAGGCTGGTTTTTGTGTTCGGCTCAGTATTTGAACATTGAGTTTT
TGCTCTTAAATTCGATTGAGTTGGATCCTCCAGATCGGAGAAAGAGAACTGTTTCAGGGCGTAGAAGGGTGATCAACTCC
TTCAACCAATCAAAGTTACTGGTAAATGATGATAATAGGCTACCACGTAGCATACTCACCTATGAGAAAGCAATAATGTA
TTCTTCCATATTCAAAGGTTAACCCAGAGCAATCTGATTCTATACTTTAAATAAGTAGCCTAGTACTTATAAATTTCTAT
TTTCTGTTTATAATTGTAAATCTTACTTGTAAAAACTTTTGTACCGAATCACATGAATGCGGTATTTATAACTGTATACT
AAATTGTAGAAGTAGTATACTAGTAATGTCTCTTGTTTTGAGCATTTGAACACCCTTGAACAATGTAATTGTTGGATACA
AATGATCATAGATCAACTCGTTTTTGCTGCGTTTGAGAACAATCTATCAAATTGATACTGTAGTTGTAATTCGTGTAATT
CTAGTCATCTCAAAGGCTTTAGATGTATAGTGAAGGTTGTGAAATTTTCTATGTCAACTTTATAAATGTAAATGTTCATG
TGATTTGGTAAATTCTTTCTTTCACTTGATGTGCTTTCGAAATTTGAACTTGTTGAATGTTTGGATGGCAAGTTGAGAAT
TATTAATATTATTTTGTTGATAACTTTTCAAAGTGGAAACACCAATAAGTTTCGAAATTCTTGATTCTTACTTATCTGAA
TGTATCATCATCTATAGTGATCAAAGCCCTCTGACAGATGATTTTTAATAATAGCTTCACTATTCATGAAGAAAGCAGTA
ACTCCTCCACGTATCATGACTATATTTATCTTCTTGTCTCAGGGCTGCTTAGCCATTGAAAGAAACCAGCATATAAGAGC
TTACAATTCTCGCTAAAGTTTTTTCACAATTCTTTCAAAAATGTTTTCTTCTAATTTTCTAGTCAACACCCATATTTCAA
TTCCAGTCATTTTCATGAAAAAAATTGGATAATTTCCAAGTTGATACAGATTTTATACGATACAATATTTTATATTCACG
ATTTGAAAAAGAATTTTATCTAGTCAGTTTGTACTTAATTATTTTCTACTGCAAAATCAAACTCTCTTCTGTTCGAATTT
CTCACCTAATGTGTTGCTTAATAAAAGTTAGCATCATCTTCATAATAATGATTATCGTGGTACCAGCCCGAATACGTTGA
TTGAGCAAAGACTTTGTATTATCACTTTATATTTATATGATATTATTAACTGTGCTAATGAAGCCTTTAAATGTACAGGG
TCAAGGGTCAAAATATGAGTAATAAATAATTCATATATTTGTAATTTTTTAGGATAACTTGAATAACCGTGTCTTTCATT
TCTAATGATTTATTGAATAACTTCATATTCTGAATTGGATTTAACACAGTAATATTGGTTTTAGTTGGAACAGTTGCTTC
ACATAATGGAATTACGTCACAATTTCATAGCATTGGTACAAAGTTGTTGTTAAAATTTGAATAATAAACTTGAATTGGTA
ATGTAAATCAAGCAACTGTCCTTTTTATATCGTTTTAGTAACAATAATTTATCAGATAACATTTTTCAGTTGAACTGAAA
TCATCATCAATAATACATCATAATAATATTATATACGATCTCAAAACACAGCTGTCAATGGGTTATTACTGGGAGGGGGT
CTAAAGTCATATTAATATTTGTAGGTTATGTTGTATTGTTGTAATATTATATATAATTATTGGTAATATTTTGTAATGTC
GGATAAACAGTTCAAAGCAAACTAAAAATCAAGTAGTAGTGTTTGATTGGTATTATTAAACACAGGATGATATCAAACGA
ATAGAACTAAAAATTGAAAATAAAATAGCAATTGTTCTAATGTAATTCATTGTTGTAGTGAGTACAATAATCAATGTGTA
TGGTTGAGCTTGTTAGTAGATAGGAGACTAAAATCAGTCTTCGGTATTAAAGTTGGCGTTATTAATAATCGAAAATTTGG
CAAGTGTAAGCAATTTATTATGTAGCAGAGCTTGATTAGCTCATTAATCGCTGGTGTCGCTAGGCAAGCTTTAAAAATGT
GGCTGCGCTCTAAAAAATTAAACTTAATCCCAAATTAATAATCGCTTTTTGTGATTGAGCTTTGTTTGTTGGTAGAATTG
CATGCATTTTAGGCTATTTATTAGTATACCTACCACCTACCTCTAGTTGTTTTTACACATATCATTGATTGATTATCTAG
TCAATAACTCACCATATCAATATCAATTCTTCCATTGTCCCAGTTTTATTATGAAGGGGGTTTGAATAGTTTTTAATTAT
TAGTACCTACGTTATTGAACATATTATATTAGTACCTGAACCAAATAGGTCTAACGTATTTACAACCTTTATCACTTTTT
AGAGTTTAGGAACCTATTACATATCGACTTTGTTCAATCCACTAACCATATCAACTTTTTCCAATTGACATTTATTTGAA
[truncated: 68,488 more rows]
