# Supplementary material for: Combining next-generation sequencing and single-molecule sequencing to explore brown plant hopper responses to contrasting genotypes of japonica rice
Source: BMC Genomics. 2019 Aug 29;20:682. doi: 10.1186/s12864-019-6049-7 (PMC6716848; doi:10.1186/s12864-019-6049-7)
Supplement: Supplementary file 8 — Detection and CDS of novel genes. Tables S9. and S10: All 1794 predicted novel gene sequences and 2664 CDS sequences for these predicted novel genes, respectively. (XLSX 3266 kb) [file 12864_2019_6049_MOESM8_ESM.xlsx]

## Sheet: novel gene sequences
Table S9. Sequences of 1,794 predicted novel genes
>PB.1.11|NC_021748.1:2220-7252(+)|c42155/f1p46/1663
atgaaaacaatggcttaattctactaATCAGAAAGACATTGGAACCCTTTACGTTATCCTAGGTATTTGGTCAGGATTTATAGGAACCATAAGTAGTATAATTATCCGATCAGAATTAACTCAACCAGGATCTCTAATTAAAAATGATCAAATCTATAATGTTTTAATTACATCACATGCTTTTATTATAATTTTCTTTATAGTAATACCAATTCTAATTGGAGGTTTTGGTAATTGATTAGTACCCTTAATAATTGGTGCACCAGATATAGCCTTCACACGAATAAATAATATAAgattctgacttttacccccatctttaattttattaatttcaagatcactcactggaactggttctggaacaggttgaaccgtttatccccccctttctagagt…
>PB.5.1|NW_019105540.1:393579-400621(-)|c67100/f1p0/2246
atggtggtcatggtcagtctcctctatttCTGTTTTCTTTTTCTACTTGTCTCTTTAGCAAGTGGTTATAGTTTTTAGAATGTATTTAACCTGTAATTATAATTTAGTAACTACCATTATTATCAAGAAAATGGTTTCTACCTGTTATTCGGAGGTAcaaagCTGTACTTGTCCATCCTTGATGATGAGCTATGGGAagagttCATCCCTTGAATTTTGTATTCCAATATTTCATGGATCAAAAACTCATATCATAAACTatggtgaaatatattcaaagcacacaaaaagacctgccagtttatttaaattgtggataatttgaataaggattcactcaCCAGTCATTGCATAGAATGTTGGCAGCCAATCAACAATGTGCATCAACTGATTGCTTAC…
>PB.16.1|NW_019105540.1:992014-1000628(-)|c144699/f1p3/4459
aggttataactgtctgcccttgcattgttataaactttcagcatgtatggcgccgcctctttggtgaagatattatgaaATTAGTGCTGTGTTCGATAAAACCGAAAAGATCAAATTATAGAGCTATACATTTCTCTAAGAATTGCCCGAAATTCACCATGTTTTAATAAAAAACTACGTATTTAGCAATTCAATTTCTTCATTTTTTTAACAGTGATTTTGAGGCTATTGTTGGAACGACGAACAATCAACTTTGAAAGGAAAAGTGTTACTTTATTTGTTTGCATTGGAGTTCGTTAATTTTACTGTAAATTACTGAATCTGGAATTTTTCAGTGGTATTGGAACTGGTATTTATCGATTCGTAGTGTATTATAGTGAACATAATATTGTTCATATC…
>PB.16.2|NW_019105540.1:992686-1000639(-)|c95325/f1p2/3034
ataactgtctgcttgcattgttataacttcagcattgtacgccgcctctttgtgtgatagtatgtaaaATTAGTGCTGTGTTCGATAAAACCGAAAAGATCAAATTATAGAGCTATACATTTCTCTAAGAATTGTCCGAAATTCACCATGTTTTAATAAAAAACTACGTATTTAGCAATTCAATTTCTTCATTTTTTTAACAGTGATTTTGAGGCTATTGTTGGAACGACGAACAATCAACTTTGAAAGGAAAAGTGTTACTTTATTTGTTTGCATTGGAGTTCGTTAATTTTACTGTAAATTACTGAATCTGGAATTTTTCAGTGGTATTGGAACTGGTATTTATCGATTCGTAGTGTATTATAGTGAACATAATATTGTTCATATCTACTGTCAGAA…
>PB.19.1|NW_019105540.1:1044654-1059196(+)|c154552/f1p2/4818
aggttgattgtactagtagcaaaaatgatcatTTTTTTTCTGGTTTGTGTTTGTGAAACAATGTCAGGATGGAAATTGGTTACACTTGCAAAGAATAAATTGGAAACTGTTGACAAAGATCTCGATGGAAATAAAGTTGATCATGATCACATGAAAAAATTGGAGGACGTTTTTGATAGTATGGACAATTCTGTTGCCAATCTTGATTATGTTGATGAAACTGGCCCTGTTCTACTGTGAAGAATAAATAATTGGAAAATGTTGACAAAGATCTCAATGGAAATTAAGATGATCATGATCACATGGAAATATTGCAGGACGTTTTTGATAATATGGACGATTCTGATTCCGATCCGGACTATGTTGATGAAACTAACCGACTCTGTGATGAGTCGCAGA…
>PB.19.2|NW_019105540.1:1044678-1059213(+)|c104610/f1p2/3645
aTTTTTTTCTGGTTTGTGTTTGTGAAACAATGTCAGGATGGAAATTGGTTACACTTGCAAAGAATAAATTGGAAACTGTTGACAAAGATCTCGATGGAAATAAAGTTGATCATGATCACATGAAAAAATTGGAGGACGTTTTTGATAGTATGGACAATTCTGTTGCCAATCTTGATTATGTTGATGAAACTGGCCCTGTTCTACTGTGAAGAATAAATAATTGGAAAATGTTGACAAAGATCTCAATGGAAATTAAGATGATCATGATCACATGGAAATATTGCAGGACGTTTTTGATAATATGGACGATTCTGATTCCGATCCGGACTATGTTGATGAAACTAACCGACTCTGTGATGAGTCGCAGACTACTCCATTCAACAAGGTACGGCCATCATC…
>PB.19.3|NW_019105540.1:1044685-1059185(+)|c144920/f1p2/4694
cGTTTGTGTTTGTGAAACAATGTCAGGATGGAAATTGGTTACACTTGCAAAGAATAAATTGGAAACTGTTGACAAAGATCTCGATGGAAATAAAGTTGATCATGATCACATGAAAAAATTGGAGGACGTTTTTGATAGTATGGACAATTCTGTTGCCAATCTTGATTATGTTGATGAAACTGGCCCTGTTCTACTGTGAAGAATAAATAATTGGAAAATGTTGACAAAGATCTCAATGGAAATTAAGATGATCATGATCACATGGAAATATTGCAGGACGTTTTTGATAATATGGACGATTCTGATTCCGATCCGGACTATGTTGATGAAACTAACCGACTCTGTGATGAGTCGCAGACTACTCCATTCAACAAGGTACGGCCATCATCAAGTATCTTT…
>PB.23.2|NW_019105540.1:1693233-1695198(+)|c50501/f1p0/1924
AGAATTATTCAGTATTAAAGAAGACTATTGTCTTATTGTTATTAAACAAAGTACTATTTAATTTGATGGTATAGAAAAAGCGTATTTCTATATCAAATAAAACAAAAAAAAAATGACCAAGAAAAAATTCTAAGATCCGTAATCAAAATAAAAAAGTCTGAGAATCCCATATATTGAATAATAAATTGTGTTCAGAGCTGTTATGGTCAAATGTAAAGTATCTTCATTCCTTCggTAAACGGTTCCTTCATTCTAAACTCAACGTTTTGAATTCTGAACTTGATTATTGTGTTAGTAATGATCCCGCCACTAAAAGCATTGTCCAATAGAATACTTCGGTTTAGTTATTAATAAAAACAGATGCTGACAACTGTTTCATACAAGTTCAAATAGAGACTT…
>PB.26.1|NW_019105540.1:1800531-1804568(-)|c114621/f1p3/4091
gtacttgtgggtgcggaatggcaaggtgctagctaggcgcacggatggacaacctgtaattgtcatagagaccgtccaggacttgaacaagttagttgacacgtccaagtagtacaaaTATTGTTAATAATAATAATAATAATAATAATAATAATAATAATAATATAATAATAATAATAATAATAATAATAATAATAATAATAATAATAATAATAATAATAATGGTTTcccTATTTCTTTTTTTTATTTTATTGTTATTATTATTCTTTTATTTTTccatgaacttactgtaatttaagactatgacATTCTTAATTTTTAAATCTcagctacatgctttcaacgcTATACATTTATTTATTTATACTACATTGtttttgtgcatttatcttacatttt…
>PB.40.1|NW_019105541.1:493644-496504(-)|c84948/f1p0/2855
GAAATGAGAAGAGTGTACAAATCTCTCTTGAATTTTTTAATGTCAGACAAGGTTTGCAATTCAGGGGGTAATTTATTATGTAACTTTGCTCCTAGATAGGTTGGTAGTTTCTCATAGATTTTCAATCTGTGTTGTTGTATGGCTAGTCTATTTTTCCCCCTTGTGTTGTAGTTATGTGAATCAGCCTGTGTTTTGAATGTGGAAATGTTTCTATGTGTGAAAATCAAGAGTTTATATATGTAAACTGATGGGAGTGTTAGAATTTTCAAGTCTACAAAAGCATCTCTACACGAATCATTGAAACTGAGGCCAGCCAGGTAACGTATTGCTCTTTTTTGAAGCCTGAATATTTTTTGGAAGTGTATATTAGCACAACCACCCCACAACTCTATACCATAT…
>PB.44.1|NW_019105541.1:833210-837618(-)|c166867/f1p6/5068
CGAAAAAGTCCATTCTTTCAGAAAGCTTATTTGCACTTCCAATGCTTCTTTCTACTGGCGATGTGTAGCTTCGTATAACGGGTTTGAACACATGAAACTGTCTAAAATGTCGAGTTGGTACAATCAAGTCGATCCCACGTTCACCAACGGTAATTAGACCATGAAGGCAAGAATGTATAAACATGGCATCGTTCTTCTTCCTCCGCCATTCCAAGTTTTCCACGTCTATGGCCAAGCACAGCTCCCTGTACGATAAGTCTTCGGATCCTGGAATGAAGCGTCGCATCGAGTACTTAACGAATTTCCTCTGTATCCCCTCCAGCATGACAGATGTGCAGAGTCTATCCCGGTTCCAGATCACGGAGGCGTATTCAAGATGGCTTCTCACAAGTGCTGTGT…
>PB.44.2|NW_019105541.1:833210-837935(-)|c165748/f1p6/5403
AGATGATGGATAGTTAGTTATTCTAAAATTTTACTTTCAATTTCGGGAAATGATAGTCTTAATAATAATctaGATATATAATAATAATAATAATAATAATAATAATAATAATAATAATACCTTTATTTGTACAAATAGACAAGTTAGAACACATCTAAATACACAGAATAATAGTAGGTTTTTAACGTGCAGAATGACAGCTCAAGGCCTTTGTGAGTTGCACAAGTCAAAAATGAAAAGAGAAAAAGTTCAGGTACATTGATATAAATGTCTTTGAGTTGCTCAAAATAACAAATAACTTTGTGTCATGAAATTATGACATGCAAATGATCAATATAGCAATTTTGCCAGCATTAAAAAATATACTCTGTAAGAGACTTAAGCTTTGCTTTGAAAACC…
>PB.54.1|NW_019105541.1:1504856-1510382(-)|c164206/f1p14/5264
ACGAAGTGTTCGCTTCATATTCGTTGCGTATAAATCACATCACATTATTTAAATCTTGTAATTTTATCAAGGAAAGTTTGTAATATATCAGTTTTGCTAATTGAAAAATAATCCATCAAGAGACTATCTGTGAAGTTGTTTTTTTGCTTGGTTTGTACCGCTCCTTGAGTAAAGTAACATCGCCGACTCAGGACAGTAAATTATTGTGAAACGTGACTCAGTCTACAAGTCTTCTTAAGGCCGGCTGTACAAAACTTACTGTAAATAATCTAATAAGTGTTAAAACATTGCCATGCTTAACTGAAGACAACAAACTCGTAAGTTTTTGAACTAATATTTGTGCTGCTAATTCATTGACTGTAAACTTTGAGGTTAGATTCTGAAGGTCAGTCTGTATTA…
>PB.84.1|NW_019105542.1:1153334-1163160(+)|c153002/f1p0/4680
attcattgaagtggtcatacatttagaatcctatacagccaagttttcaaatgttatattgTATATATTATGATTAGAGATTGGGTCATTTTTGGCGATTATAACCATTCAATCGGAATCGAAACTTGAGATTTTCTGCCACAATATTTGTTTATTTGAAACGGAACAAGCTGATTTAACTCTTCATGCAACATACAAGGCTACGAATGTTGATTGAAACCATTTGAACGGATTGGGACATGGAGGATTTGTGAATACTACTGGAATATACATTGAAATTGGACCAAAACATACAAGCTGAACCTTCTGATGCTGCTTCCAAGTGTATTGCAATGTTGCAATCAGAATGACCGCGCAGAGGAATCTCACTGCTTTGAGAGAATACCTAAACGATTTCAG…
>PB.105.1|NW_019105544.1:605954-611619(-)|c173004/f1p3/5468
tgcTGAGATCATTGCCATAGCTCGAAACTGTTCCATTGATATGCAACAAGAAGTGCCCATGATTGAATTGAATGAAGAACAATTATTAGCTTTTAACAATAGTACAGTATGTTTCTTGTGCAACGATGAATTTAAAGCCAACGAAATTCGTATTAGGCACCATTCTCATACAACAGGCCATTATCTCGGTGCAACGCACAAGTCATGTAATTTAAATGCAAAAGCACCAAAACTATTAAACTGTTTTTTTCATAATTTTCGCGGATATGATAGTCATTTCATTGTTAAGGCATTAGCAGGACGAAAGGAGAAAATTGATTGTATTGCAAACTCATCAGAAAAATTCCTCACAATTACAATAGATCGTGTTGTACGTTTCCTTGACAGCTATCAATTTTT…
>PB.107.1|NW_019105544.1:1277846-1283531(-)|c172063/f1p1/5581
GATGTAAACAGAAAATGGCTTGTTGACACTGGATCGATGATGAATTATGTACATCCTGCAATTGTACCGCCAACTGTAACTAGATATAAGGAAAAATTTGTTGTAAAAACCCCGGCTGGTACAAGTGGTGGACATGAGTATATATTTTTTGGTCCATCCACATTATTTCCGAATCTTTCTAGAATTAAGATGTATATATATGATTTTTCCGACAGGTACGATATTCTTTTAGGTAATGAAACTATGCAACAACTCAAAGCCCATGTAAATTATGAGACTAATACGTTAGATTATGGCAATGTATCAAAAccgttattatctgtaattaattctAGTAGAAAACAAATTGAATTGAAACCTGGATTTAATGTAATAACTATCCCAGTTAGGTCTATTCCC…
>PB.118.1|NW_019105545.1:877114-880106(-)|c93405/f1p3/3183
TTTTTTTTGTTTTTTTTTTTTTTTTTTCGAAAAACAATTATTTTTTTTTGTGTGTAATCTGTACAGTATTCTATCAGTTCATAATTCCAGTCAAAAGACTGCACTAATCTACCAACAATATTCACACTTTATCACTAAAAATACTAGAAAAAAACAAACATCATCAAGCTAACATTTCATTATTATACACGGGATACTTATGTTATGACTTGAATAGATGTATAAAATTTAAAAAAAGTATTCTAAATTCTCCAAGAAGCTAGTGAATTTCGCTATACAATTCAAAGAGCAACTTCGGTATTCAAGCAATGATAAAGATACTCCTGAAACCAAAAAAGTATTGGTTTCAGCTTTAAAGGTTTTAGTTTCTATTTAAGAAAACAATAATAATTTGATGAT…
>PB.121.2|NW_019105545.1:1183040-1188726(-)|c173850/f1p8/5526
AATGGTTCTGATGTAAAAGAAACTGAAGGTGGAAAGGAGGTTTTAGTTGAGGAGGTAAAAGAGGATGTTGATGCAAAGAATGGTGGAGGACAGAAAGTGGAAGGAAAACAGGAGGAAGTGAAAGAAAAAATTGAGACTGATAAAGGTGCGACTGGAGACAAAGAAGTTGAAGAGGAAGAGAAGGTTGGAGATAAAGAGAAAGTTGAAGAAATGAAGGTGGAAGATAAAGTGAAAGATGAAGAAAAGGCAAAAGATGAAAAGAAGGTGGACAACAAAGAGGAGGTGGAGATTGAAGTCAAAATGGAAGATAAAGTAAAAGATGATAAAGGAGACGTACAAGATAAAGTAGTGAAAGATGGAGAGGAAAAGAAGGACGAAAAAGAGGGAGAAGGCAAAACA…
>PB.121.3|NW_019105545.1:1183214-1188729(-)|c169591/f1p8/5372
GGAGAGAAGGTTGGAGTTAAAGAGGAAGTTGAAGAAAAGAAGGTGGAAGATAAAGTGAAAGATGAAGAAAAGGCGAAAGATGAAAAGAAGGTGGACAACAAAGAGGAGGTGGAGATTGAAGTCAAAATGGAAGATAAAGTGAAAGATGATAAAGGAGACGTACAAGATAAAGTAGTGAAAGATGGAGAGGAAAAGAAGGACGAAAAAGAGGGAGAAGGCAAAACGGGTACTGATAAATGTGAGACTGATGTGGAAAACAAAGCTAAAAATGTGAAAGAGGTGGAGAAAGAGATTGAGACTCAAGAAAAGTGTGAATCTGTGGCGAAAACTGAATCAGCTGACGAACAACTTTCAAAGAAAGAGGAAAAACAGGTATTGGAAGAATCAGGGAAGGAAGAG…
>PB.121.4|NW_019105545.1:1183649-1188710(-)|c154202/f1p8/4933
TTGAAAGAAGTACCTGATAAATTGAAGGCTGATGATAGTGCTGAGAAAAAAGAAGCTCCTAAAGAAGAGAAGGTAACAGATTCAACTAAAAGTGATGAAAAAGGAATTGATGTTAATGAGAAAGTGGCATCATCTGGAGTGGAGAAGAAAGATGAGCCTGCATCTAATGAAAAGAAAATTGAAGAAAAAAATGTGGAGGAGCAAAAAATCGAAAAGTTGGTTGAGAAAACTGAAAAGGAGGAAATGGTTAAAAGTGGAGAACCGGGATCCAAGGCCGAACTAGAAAAGACACCGGAGAAAGTTGAAAGTTCTAGAACATGTGATGTGGGAAATGTGGAGAAGAATACAGGACTCAAAGAAGAAATTCAGAAGGGCACCAAAGGTGATGAAAATCAGCTA…
>PB.127.1|NW_019105546.1:127456-147104(+)|c81293/f1p1/2736
aagtttgaaCATCTTCAGCCAGTCTTTTCAAGACTAAATTAATTTTATTGGATAAATAGTTTTATCTGAGAAACATAAGAGGAGCAGAGAAATATTAATCAGTTGTAGGATAATTCATTAAACTTTCATAAATAGTTTAAATAATAATTACGTTTTTACTGGGTTTTATATTAACAGATAATTGAAAACGTATAGCTTTTCTTTACAAGTATTTGCTATTGTGACAACATTAATAAGGTGGAAATATGGAAGAAGGGAAAAGAATGTTGGATAAAACGAATCTCCAGGACGAAATAGATTTTTTGTATAGTATGATCAGAGAACGTGAGAAAATGCTGCAGTCTATGGACGGCTTTCGGAAAAATACGCAGCAAACATCAGCAATGACATTGAATAGTA…
>PB.132.1|NW_019105546.1:342886-345640(+)|c81242/f1p0/2799
GGTCGTCTACTATCAAACGAAGCGGAATTGAAGGGTATCACTAAGGATTGAGTATTACCTATAATCGCATGTTCGAGCTGGATTTTGAGGTCCTGTTAGGTCTCCCAAACAATCTTGTGATTGAATTGGATGTTAAAATTAATTTGGGTGTCTCCCAAACAATCGTGTGGTTGAATAGAATGTTGAATTTCAATTAGGTGTCTCCAACAATCTTGTATTTGAATAAGTATGTTTATGTTAGCTCAATGAGAACTAGGAGGAGAGAAAAGTTCAGTACGATTAAAAGATAGATAGATATAGATAGTGCAATTTactTTATTCTGTCAGCATTCTTGGAACGCAAAGCGTTGATGTTATTCATAAGGAACGTTGACAGTTTAAAGTGAATCTCACTATAGT…
>PB.133.1|NW_019105546.1:359721-363304(+)|c103530/f1p0/3427
aattggaggcgtatttcagtcaatttcattgaactgtgtactcttatcacattctgtcaaatatcacgttgacagtgaatggattcagatgagcaaattgaaaatatatcgtgttaaattgaataaaacagggaatattAAAAAAATGTTTGAAATTTGACTTTGcgttgtattttaagtagtctatttcagactagccgacggtataaaaaattaaaaaatacatcttGATTTTTATTTAGTATCAGCGGTTTGAAAATTTGAATGAAATATGagtagaggttaatggtctttccaATAATTTTTTTCTATTCAATATCATGAATtcctcaatATTATCTTTTTTATCAATAatacgaatagatgatataATAGAGAAAGGATAAGTGTAAaCTATTT…
>PB.140.1|NW_019105546.1:1111751-1119637(+)|c177455/f1p6/5968
GGCTGTTCCCAGGGAGGAGAAGTAGCGATTTTCTCCCTAAATGTACACATAACTATTATATTTATGTTGTGCTATCACAGGGTTTTTTTAACATCTTTTCAAGCCTAATACAATAGTCAGATACATTGGGATTGAATTAAATACGTTACCTACTCTTTCTTGTGTTTCTGAACAAAAATAGATACCCATATTTCCAATAAAATAGCTGTAATAGGAGGGAACAAGATCCTCAACTATCCAATGTACCAACTTATTTATATGATCTGGCGAATATATTATCATCTTTGTTTGAAAGAATTTTCTATCTCATGTGAAAAAATTACTTTTTTCCACAGTTACTTTGAAAAGTGATCATTCCTGCACTGATTACAGAACGCAAAGATCACTTTCCCGCATTAA…
>PB.141.3|NW_019105546.1:1114937-1119634(-)|c135920/f1p6/4552
gcgaagaatgccgggaccgtgtggatttcgcgccaccctcggaggatgtcttctgcatggcgcgaggctcggctgggtgggtcgggCAGGCGGATGTGCCCGGTTAATTCTTTTACATATATATcctccgcgaaaccaAATGTAATATATTGAATATATATAATCATTTTTGTTTTAAATCTTGATCTCATGTGAAATAACATTATTTTCTGAATAATGTTAGTTGGGGGAAAATTTTGTGTACATCACAGGACAGAAGTGCCTACTTCATTTCTTTGGGAATGGGGGGCTGCTCCCAGGGAGGAGAAGTAACTATTTTCTTCATAAATGTACACATAACTATTATATTTATGTTGTGCAATCTTAGGGGTTTTAagcatctttcaatctcagttTAAT…
>PB.171.1|NW_019105548.1:1117762-1122493(-)|c152117/f1p0/4721
actagtgggtggattggaattgacgctttgtctattgaagtaaactagtattcgcttcacttgtgattgagctttcaaactgatcagtgacttctctctacgctctttctccacctcagcGTCAGCACCTCCTCCACTCTCTCTGCACCTCAGgACTTCAGCAGCACAACCAGCAAGTAGGCAATAGGACTGAAGGTATCTGGTCACCTCCGCTACCATGCATAAACTCTTTCAGTCAAGgtacgaattataatattgaaaatTGTCGGTTCCTAACTGTAAacattctgaaaccaactgtttccctatatcctggcttttcaggccaataaattggtaacagcgtcatggatgCTTAAAAGTTGCTAGTTGAATAGTGAgataattgagatataggct…
>PB.189.1|NW_019105549.1:1131153-1135762(-)|c19975/f3p2/4609
gggttggtagcaCTGCGCTACACGGTTAGTTGAGTGAATGGATTGCTCCGTAAGTTTTTGACAAATTAAGTATGTTAAGTTGAAAAACGAATTTATAAAGTGTGTTATCGTAGTTCAAGTATAAATTGTGATACCATTCCTGAACATCCAAGCTTCAAAAATCGTAAGTAGTTACCGTAGTTTTGTTGAAAGCATAAACATTCTCCACAGAGACGCCATTTTCCCGACGCAGGCATTCTATTACATTCCATTACATTCTACGACAGCAGCTATTTTTAGCGTAGTCAGAGATAAGGAGTCGAGTGCAGGCGACCTTGACAGCGAACTAGGCAGTGACAGCGAGTCGATTTCGCCGGCTAGTATCGAAGTGTCATGCAGTGGATCGATTGTTGACATCGG…
>PB.191.1|NW_019105550.1:198676-203772(+)|c164150/f1p14/5081
aaaatagatggatgctaaccaagATCAGATTTTTTTTTTGAAATTTTAGGGTAAGCCTCAGTTGAAAGGTTCGTTAAATTGATAGCTGGGAATGGCCACAATACACTGTCAAAATTTATTATCTAATTTCTTGGGATAAAATTTATCTAAATAATGTGGGTAGTGAAAATCTAAGTTTTATTtaATAGGGAAAAAGGTTTATTATTAATAAGTCAATGTGAATTTGAAATGAGTATAATAAATGAGAGAAAGATTGAGAAAAGTTTAATTGGGATTTTGTAATAATAAATAGTATACTGCTATAGTTAATTTGGTGATGCAGACAGTGGAAAGTAATTTATTTCAATACAGAGAAATTGGGGAAATTAAAAATAAATAAATAATATTTGAATTGTATGG…
>PB.194.1|NW_019105550.1:1001597-1006025(+)|c152942/f1p1/4842
CATTCTATTAAGAGGGGAGTTGTAACTTTTAAGTGTTCTGGATCGAGGAACGGAAAAAGAAAACTCAGAGCGCCGAGTCACTGGTGAAATATATATATATATATATATATATATATATATATATATATATATATATATATATATTGTACATCTAGGCGCCCAGACAAACTTTTATAAGTTCTTTGCATTCTATTAAGAGGGGAGTTGTAACTTTTAAGTGTTCTGGATCGAGGAACGGAAAAAGAAAACTCAGAGCGCCGAGTCACTGGTGAAATATATATGTATATATATGTGTATATGTATATATATATATATATATATATATATATATATATATATATTCATTTTGGAGAGTAAATATGGTGAATCAATTTCATTATTTAAGAGGAAAATAAGCGC…
>PB.208.2|NW_019105551.1:1121888-1124263(+)|c68343/f1p6/2365
ccacaactttttcatcatcctcagaaattaactcttttcttctacaaattttttcCAGTCTTTTCACATTTTCAAACGATCTCCGTTCATTTTCTTGATTTTTCTCCAACAATTTTCTCTCTTTCTCCTGATTTTTCTTCGAATCTCTCTTAGTTGTCCTTTGCTTCTCCACTTTTTTCACAACCGGTTTTTCTTCATCATgGATTACATTCTCCTCAGGCATTACATCgacatttgaatCATCTAGTGTTGAATCTACTActttttcgGGTTCAACTATTCTATCTTCTTCTTTCTTGCTTCCATTATCATCATCTTCTTCTTCATTATCATtcttaccttctCTAACTACAAAGTTTTCCTTGTCTGGTTGAATATCAGTCTCAACAACATTCTCCT…
>PB.220.1|NW_019105552.1:518424-523153(-)|c155335/f1p0/4685
agtttccgtgacataagaatgtactcataacataaatggtaacacattcagtaacacattcatgaagcacgtcTTGAAATTACTTTTTTAAAATTTAAATCTgcctgatattaaaagaattactgtaacttgaaaatccgaatccaaatgaggactgaggtaaataaattaagttataaataAGAAACGAAATAAATAACAATAATTTGAACTATAAATAATTGAATActtcagtaatcaaccaaccattttcagaagaaattattagacgtgaaattccatacaggtatatttaattgaatcaacatttttcatttggaacatgtaacgaataatgcgttaaaataagttaacttattttaaaataagttatacgaattgataaatgaaatattggga…
>PB.223.1|NW_019105552.1:597481-604570(-)|c149224/f1p0/4858
gtgGAAATCGGCCATTAAGGGGGCAACCTGCAAGATTATTACAAGCCTATAAGTGGTGATTTGTTCGTATATGGTGAATTAATCAATGATAAATATTGAATTATTTGAATTTTTCTTGAATTCTTGTTACATGAAAACGCTGGAAACATAGCTGGTTAGATTACCAGCAATGACAAAGTTTTGTTCAGCTGTAAATTGTAGCAATAGATCAAATAGAACTGTCAACATCTCGTATCACAGGTTCCCATTCAGAAATAAAGAACTTTTAAAGAAATGGTTGGTGAAACTTCGGAGAAAGTCTTTCACGCCCACTGTCAACAGCTACGTATGCTCGGTGCACTTTGAAGCTGACTCATTTCTGCAAGGATACCAACGTAAGAAGTTGAAAGAGGATGCCTT…
>PB.279.1|NW_019105555.1:1207840-1211853(+)|c154221/f1p18/4452
ATATAACTAAAGCTTTTGACTCTGTGGACCATAACATTCTTTTGCATAGATTGAGAGAGGCTGGAATAAGAGGCATTGCTTCAAATTGGTTCAAAAGTTTCTTGGTGGGCAGAAGCCAGTGTGTTCGGGTTGAGAATGTTCTGAGCTCTCATTTGACCATCCCATGTGGGGTACCCCAGGGCTCGGTATTGGGACCAATTTTATTCCTGGTGTATATAAATAAATTATGCGCAAGTAATCTGAGTGGAACAGTCACTTGTTTTGCGGATGATACGGCTCTGCTATATTGTGAAAAAGAAATTGATACGGCAACTTCTAAGATGCAAAGTGACTTAGATTGGATAAAAATTTGGTTCTCAGTGCATAGGTTGGCTCTGAGTACTAAAACCAAATTTGTTA…
>PB.282.1|NW_019105555.1:1324567-1339258(-)|c169745/f1p0/5262
tatgaaaagagttcggtactcgtactcatcataaatgcaagcaatattagctgtctgttctaagatttccctacatgtgataatctggtgtcaatacagattaagctattcattttattgctctttcgttgaagaattgataaaaactattataagctatctgaaagtagaatcagacttagaatcaacttattatagTTTGAATAATTATTTTTGTTTTCTACCATGGCCAGGcataAAGCTCATAAATAGAAACTTCTGTACTCCATACAATCATCTAGTTGTGATGGTTTGTTTCTGAAACTATAACCattcaatcaatgataGATTTGATAACTAAATGAAGTATTGTGTTATACCCTACGAAAACTTTCAAAACTCAAAGCCTTAAAATCGTTA…
>PB.283.1|NW_019105556.1:23746-29430(-)|c176421/f1p1/5760
aattattgacttgaataggagagtgaattctttgaagagtgtagtctttgtcatctagtttcattagtaagaatgctactaattctaatccgctgttgtaaatcggagtaataataaatctaaaaattctgataagtcaatacaagcacatgaaggaaactcactgaatccttctgtgacagaaggtaaaaaatggaatgtggtcacaaagcgaataaattcaagatgcatttatatcagataaaaataagcatgcagtatgcttcaaatgaaagcatggcttgacaaaacctagtgggtgcagtaatacagtactaatgtagaaataagcctactaatgagatcggtgttgatgctctatcataaaagtaacagtctttagcgtattgtgggtagtgg…
>PB.321.6|NW_019105559.1:343566-345893(-)|c66379/f1p0/2327
AACCATTTGCAACTACTAAATGAATGATAATCTATAAAATCAACTGTATCATTTTGTATTGCGTTGTTTTTCATGCTCTAATTATACATTTTTACTCCAATTCTGATTGATTTAATAAGATTAGTATCAcTCACCTACATTTAATGAAAACatttaaaaccgcaagcatatatcataaaaatgacttgctctccttggcaatatttacattatcttggctgttagacagtgTTATGGTATTTTAAATAATAATTATGGTTTGTTgaagcaaacatttgagattcAACAATTATTTTCTCTGCTCAATACAGTAAAATTTCAATTATGATCATGTTGAAATGAGACTTGAGAAATCTCCAGCAAAATAACTTTCATTTCCTAGAATAACACTCAATTTAT…
>PB.322.7|NW_019105559.1:399372-405169(+)|c176807/f1p11/5741
TAACACAATATTAACTTCTCAACTACACAAAAAGTGAAAAAAAATCAACTACAGTTCGGTACTTTAATTTTTCCAATGTGCCTTGTTTTCTTTTTCATCAATAATATTAGGTACAGTAATATGCTCACGATAAATATCATTACATCACCCAGTATTCATCAAATAAATAGCAATTTGTTTAGGAATGTTGGAGCAGAAAGATTTGAAAGGCAGTAAGCTTGTTCCCTCCTTTTCATATTTTAAAGTGATATTGGAGAAGTAAACTTCCATACAACTTGAAATAATCATTTATGCATGTTTTGATTTGAGTGAATGTGGTACGGTACCTAATTATATCAAGTAATTCTTTATTTTGAATAATAAAGAATGAAAATTGAATAAAAGCTGTTATTAAAATAA…
>PB.322.8|NW_019105559.1:399788-405173(+)|c170133/f1p12/5477
TTTATAGCCTACTTATAAATTCAAACTATTTATACAATACAGTTCTGCTAGTATTTTTTCAACCAAATGAGTCGAATTCCGTTCAATACGGTATAGGCTACTCTCGATAATGTGTAGAGAAGCCTTAAAATTTCCCAAAATCCAAATCTCATACTTTATTCCAAGGTTCAATAAAAATAAATGTGTAGGATGCAATTTTTTATATGGCTGTGATAACTACCGGTATCTCGAAAATTTTTGAAAACTCGAGCTCTATTTGACAAGTTTGAATATATTATATTATGGCTTTTAGCTATGAAAGCATGAATATGATGATCATTCAAACATTAAATCCTTATCTATGTAGTCTAGAGCTTCAAAAATATATAGACCTGCATTCTCATCATGGTAAACCTATTT…
>PB.322.9|NW_019105559.1:400086-405170(+)|c156329/f2p11/4427
AAGCATGAATATGATGATCATTCAAACATTAAATCCTTATCTATGTAGTCTAGAGCTTCAAAAATATATAGACCTGCATTCTCATCATGGTAAACCTATTTTCTTATGATAGATAACCTTGTGATAAAGATGGGGAAATTATGATTAAATTAAGGAAAGTTAATACTATTTTCAGGGTTGAGTCTCCAAAACTGTAGAAATAATAATTATGTGCTCTGGTATGAAACAGCAACGCATCTGTATTGTAGTAAAACATGAATAATAAATAATAAATATTGAATTAGAGGTATATTTGTGACAATCTGAAATATGTAGAAGCATTAATATGTTGTGTCAGATTGCATATCATATTAGGTACATAAAAAGTGTGTTTACTTAGAGAGTTAATTCAAATGTTTA…
>PB.322.10|NW_019105559.1:400195-405162(+)|c159839/f1p11/4357
TAGATAACCTTGTGATAAAGATGGGGAAATTATGATTAAATTAAGGAAAGGCAATACTATTTTCAGGGTTGAGTCTCCAAAACTGTAGAAATAATAATTATGTGCTCTGGTATGAAACAGCAACGCATCTGTATTGTAGTAAAACATGAATAATAAATATTGAATTAGAGGTATATTTGTGACAATCTGAAATATGTAGAAGCATTAATATGTTGTGTCAGATTGCATATCATAATATCATAATATTATTAGGTACATAAAAAGTGTGTTTACTTAGAGAGTTAATTCAAATGTTTAGTTTTTTCCTTGATGTAGAACTCACAAATATTTGAGCCAATCACTTGCACAAAACTGCTCCATACCTAGAAAAACTCTTCAAAAGGTCTAGTTTATCAAATA…
>PB.322.11|NW_019105559.1:400207-405158(+)|c158747/f1p11/4959
TGATAAAGATGGGGAAATTATGATTAAATTAAGGAAAGTTAATACTATTTTCAGGGTTGAGTCTCCAAAACTGTAGAAATAATAATTATGTGCTCTGGTATGAAACAGCAACGCATCTGTATTGTAGTAAAACATGAATAATAAATAATAAATATTGAATTAGAGGTATATTTGTGACAATCTGAAATATGTAGAAGCATTAATATGTTGTGTCAGATTGCATATCATATTAGGTACATAAAAAGTGTGTTTACTTAGAGAGTTAATTCAAATGTTTAGTTTTTTCCTTGATGTAGAACTCACAAATATTTGAGCCAATCACTTGCACAAAACTGCTCCATACCTAGAAAAACTCTTCAAAAGGTCTAGTTTATCAAATATTTTCAAAATTTGCCTTTT…
>PB.322.12|NW_019105559.1:400343-405163(+)|c158628/f1p11/4632
taatgtagtaaaACATGATAATAAATAATAAATATTGAATTAGAGGTATATTTGTGACAATCTGAAATATGTAGAAGCATTAATATGTTGTGTCAGATTGCATATCATATTAGGTACATAAAAAGTGTGTTTACTTAGAGAGTTAATTCAAATGTTTAGTTTTTTCCTTGATGTAGAACTCACAAATATTTGAGCCAATCACTTGCACAAAACTGCTCCATACCTAGAAAAACTCTTCAAAAGGTCTAGTTTATCAAATATTTTCAAAATTTGCCTTTTTTTATTTGGCAGTACTATTTACAATATTATGTATTTTAATTATATAAATTAGTCCAATAATTCGGTTATCATCAATCAAGGACTGCAATTTTATTCTACATAAAAAAGCAGTTGTTTTAA…
>PB.322.13|NW_019105559.1:400430-405159(+)|c22303/f2p11/4579
TATCATAATATTATTAGGTACATAAAAAGTGTGTTTACTTAGAGAGTTAATTCAAATGTTTAGTTTTTTCCTTGATGTAGAACTCACAAATATTTGAGCCAATCACTTGCACAAAACTGCTCCATACCTAGAAAAACTCTTCAAAAGGTCTAGTTTATCAAATATTTTCAAAATTTGCCTTTTTTTATTTGGCAGTACTATTTACAATATTATGTATTTTAATTATATAAATTAGTCCAATAATTCGGTTATCATCAATCAAGGACTGCAATTTTATTCTACATAAAAAAGCAGTTGTTTTAAATTTTTCGTATATAATTTGTGTTTCAGAATGATTAACTGAACTTCATACTTGAAGAACGGATTTAAATAACTTAAATGGATGATTGTAAATTACTA…
>PB.322.14|NW_019105559.1:400887-405163(+)|c19622/f2p10/4196
CAAGCTAAGAATGTGTATAATAATAAAAATAACGTTACCCGAATTTATTGTTGCAAATAAATGATGACCATTATATGAATTTATAGTAAATTCATAACACAATCAAAGAAACGTGTGACCCTGTATATTTCATAAATTCATTAACAGTATATAAATATATAATATAGCCTACTTTATAGTATTCATCAGCTCTTAAGAACTTTAGGTAAAAATTTAAAGGTTATGTTGTTTTCATATGACGTCTCTGACAACGCCGTAAGGACTTGTATATTCGATCTTGTGCAGTGTTTGATCAATGTAGTGAACTTTATTTATAATGAGAAAAGTGAACGTTTTTCAATAATTTGTAACTGAATGGTGTGCGTGTAAAATTGAACGTTTCCTGTCAACATAACCTTG…
>PB.322.16|NW_019105559.1:401375-405169(+)|c137251/f1p10/4140
ACCATTATATGAATTTATAGTAAATTCATAACACAATCAAAGAAACGTGTGACCCTGTATATTTCATAAATTCATTAACAGTATATAAATATATAATATAGCCTACTTTATAGTATTCATCAGCTCTTAAGAACTTTAGGTAAAAATTTAAAGGTTATGTTGTTTTCATATGACGTCTCTGACAACGCCGTAAGGACTTGTATATTCGATCTTGTGCAGTGTTTGATCAATGTAGTGAACTTTATTTATAATGAGAAAAGTGAACGTTTTTCAATAATTTGTAACTGAATGGTGTGCGTGTAAAATTGAACGTTTCCTGTCAACATAACCTTGCATACTGGCTTATCCTGCAGACTGATGATCACAATAACTATTATCTTTTCTCTATCTAGGTAAATG…
>PB.329.1|NW_019105559.1:709843-713893(+)|c50844/f1p5/1940
ATATATGTTCTCTTTACAGTCGAGTATGTTAGGACTCTACTAAGTCCTAATAACATCTGAGTAATTAATATACTAACTCAAATAATTAAAGAACTCATTTAAGGAGTTTCAAGTTATAAGAACTCATCTGAAATCTCATAATTTGGTCTTTATTATTTTATTTGAGCTAGAAGGGTCTGTCTGTTATGAACTAGGCGCTACGGGCTAGGTCATGTTTATAGAATGCAGTAGCTCGAGCAGCAGCAGCGGATGATCCCCACATGAGCTTTcagcaTGTGCGTAGGTAATGGGAAGTGCGAGGGTGATTAATTAGATCAAACGTCCATGCCTACAGCGGGATTCGAACCCAAGACCAGGTGGTGCTAGCAGACTGAcgggtccaacgcctcggatatctcg…
>PB.349.1|NW_019105560.1:640511-643084(-)|c77477/f1p3/2567
tgaatcaacattgaaactacttcaaaactgcaatAAAATGAAGAAGAAAAAAAACTTTATAAGTACATTATGACTCATAACTATATAGTCAAGAAAAAAAACAGTAATCcatcAAAAAAGTAACTATATAACTCTTAACTATCGATTATATGTATCTTGGGTTGTGCTACCGTTACAGCAGATAATTTACACACATACAACTTGATGCCTAAATATGCACAGAATAAAGTTAAAAACCCTAAccagccAATAATATATAAAAAACAAAACTAGAGGAATTTACAACATCTCCCCAAGAATTTGGAAGATCTACTTTGTGAAATATATCTGACGATATTACGTCTTGAACTGTAAATTCCGGAACCTTTATATCTATATCAGTTTTTAAAATTTCGCTAA…
>PB.351.1|NW_019105560.1:655320-965916(-)|c150983/f1p0/4760
TATTCAAGATCAAATACTCTAGAAATCCATGGAATACCTGGCTCCCAGAACGAAAACGTCGCCGGAATCGTTATGGAGATTGGAAAGGCGCTAGATGTCCCTATCAAGGAGGATATGATCGTTGCTTGTCATCGACTGAAGCAGAAGAACAACCGCCCATCGCCTGGAATTATAGTGAAATTTGTCCACCGTACAGTGAAGGAGAGGATCATGGAGAGGCGTCGTGTGAAGAGGACTCTGTCAACCAGACACTTGGGATTGGCGTCTGATACTCCGATTTATATTAATCAGTCTCTCTGTCAAGAGAGAGCTATTTTATTTGCAAAGGCAAAAAAAGTTAAAAAAGAACTGAACTTTAAGTTTCTATGGATAGATAGAACAGGTAACATTAAGATTAGA…
>PB.351.2|NW_019105560.1:664300-671306(-)|c55558/f1p6/2187
aAGACAACATAGAAGACAAAACAGCAAATCCGTAGACTGCGTAGACTAATAATTATaTTATTTTCTTAGTGTACATTGAAGTTTAATATTTTCTATTAAAACATTCCATTAACTTCCTGTTTATTATGGTTGAGGATAAAATCAGATCTAATAACAAAAGCAACATGAATAACGCAAATGAAAATAATCCCGAAGCTGAAGATAATGAGGAGATATCTGAAGAACTTGATGCCTTGAACAACCAGTTGGATCAACTCCATTCTGCTCTTGATATGATGGAACAGAAGAATACTGATATTCAAACCCAACTTCTAACCCTTCTTCAGTCAAGCAAGGAGATTCGACAACAGATAAACGCAATGCAGCAAAGCGAATCACCAATGGAACAAAATTAGATCC…
>PB.351.4|NW_019105560.1:664320-676674(-)|c69702/f1p8/2217
agtatcgaaagcgtgagttcagcTTTATCAATGAAATAAATTATcTTTCTATGGATAATATTTCAAAAGAGTATAACGATTTACAAAATGTTGATAACTTTGATATCATTGATTTTATCATTGTGATAAAGAAAAAAGTTTTTCTTATATTTTAATATAAGCTGACACACAGAGAAGAGGATTCCTCCTAgCCTACTTTGTGGCTGGCATCAAGgaactggtgacgAGTGAAATGCGTAGAATTGAATAAAAATACGACCGAAAAATGGTGATGTATTGTGTTGCATTTGGATGCAAGAATGGGCATGTTAAAGGAAATGAAATACCATTTCACAGAACTTGATGCCTTGAACAACCAGTTGGATCAACTCCATTCTGCTCTTGATATGATGGAACAGA…
>PB.351.5|NW_019105560.1:899169-903126(-)|c143242/f1p0/4514
attttcaatcacaAAATTTGAACTCTGATTGTTCGAATTTcctctgatgagaatgatcctgttaccctatcgaagatgaacaaacctgccctactaatgatcatcagtttgaaatcaaaacttgatttccaATGAACAATCAACAAGTACtgctagtgaaaacggacaaacaaaactattatttccaagtgaatcgacagaaacaagtgataatgtaagtgttgttgatggtgaagaggttaatggaaatgaacagccgatattattgcaaccaactgaactgattcagacaagtgacgatgacagtgttgttgatagtgataacgagtatttgaatgatcctgaaatgattgataccataacacatgttGAAGGAGGAAGAAAAAGGAAgcgtgtgaa…
>PB.356.1|NW_019105561.1:571059-574503(+)|c102439/f1p2/3596
CGGCAAATTGCTACAAGAAGGCAGACCCCAACGAGGCGGTACAGTGCCTGCTGAAGGCGATCGAGATCTACACGGACATGGGTCGGTTCACGATGGCGGCCAAACACCACCAGACCATCGCCGAGATGTATGAGACAGAGGCCGTTGACCTTGACCGCGCCGTGCAGCACTACGAACAGGCGGCTGATTACTTCAAGGGCGAGGAGAGCAACTCGTCCGCCAACAAGTGTATGCTCAAGGTCGCTCAGTACGCCGCCCAGCTCGAGAACTACGACAAGGCTATCAAAATCTACGAACAGGTGGCTTCGTCGTCACTAGAAAGCTCTCTGCTGAAGTACAGCGCCAAGGAGTACTTGTTCAGAGCGGCGCTGTGCCACCTCTGTGTGGACGTGCTCAACG…
>PB.361.1|NW_019105561.1:1110082-1122000(+)|c125451/f1p0/4307
TAACAAGAAAAAAATAATGAACAGATAATGAACATAATGACATAAATGAATCGTATTCCTATTAATTTCTAACAATTCATAAActgaaaacctctaatatgttaccaaccagcatatatttgAAAATAGACTATCATAAACAATATCTCAAAAAAACGAAAGTCAAAATGATTGCACATTTTGAAACTACTAATAACACTTATTTCTTGCTCTTGGAATTATTTGATTTTGGTTTCTGAGGCGTATGAGATTTTGAATCAGAATGATACAGAGCGTTCTTGATAGTCATAGCCAGTTGATCAGACTGTTCTTTGGTAGAGTTCTGAGAAACGTAAAAATTCAAATGAGCATTATTATTTTACTTTGACACAGAAGCATAACTACCTACATTCATAATAA…
>PB.374.1|NW_019105563.1:82506-87447(+)|c165840/f1p11/5214
agctcaactctgaagagagtctttgAAGTTATATTGTAAATTTTGTAGTgttttctgatttaatttaaggttttattcaattaTCCCCACTATATACTCCTTGATTACTGATAAAacacttgcattccaaacaaactgttttagaaaaaaacacaattacgtcattaatgcgatatctgtgtcattatttttatcagtataaccttgtttggttaaaaaaaagtgtttacaagagtttgttgtctattttttagtttttatcatgatgtcataacagtgttaatggttataatatcctcttcaaaacattcctatcaaataatagacttaaaattagtgaagaatgttttaattaAAACTGTTGTGTTGTGTTCAGTGAATTTGGAGGTTATGTTTACT…
>PB.378.1|NW_019105564.1:116445-119665(+)|c91627/f1p0/3131
GAGTGTGTGCATCATACAACGAAGCTTCGACTTACATAACGTCACTAATCAGTGCTGGCTCCCCAATTATTGAACCTGATGGATTTCTTCAACACGTTTTTGACAATGCCGACGTAAATATTCGAACCTTAGATGGACTAGGAACTTTTCATTCCATGGGAGGCATTCAGTGCATCACACCAGGTTCTTGTGTCCAAACTCAAACTACTGTGAAGAGGATTTCAAGTGGATCATTTCAAAACATTGAAAGTATTCGTGAGTATGTGTATCCAATGAAGAAAAGAAATGCTGGTCTGTCTAACATGATCATTGAAGACTTGGATAAACTGAAAGAAGTTGGAAGTGTGTCATGTTTACCTTCAGAATATTTGCATCCCCTCAACTTCGTATGGCTTTCTC…
>PB.418.1|NW_019105566.1:1220421-1225041(+)|c149322/f1p12/4780
agagaaatatgctcctgtgtctttctgcctggtctaacgccgcttgttcctctccattccttttccatcaccCTTTTTAAAGCGTTTTTCAgatgactgtatatatcTATATTAATATATATTATATATATATATATATATATCTCTTATTGATGATGATGAGGATTGAGTACTTTATTTATGTAGATTACAATATATACTGGCTTATACACTTATATACAATAGCTTACAATACAGCAAAGTTATAGATGAATTTACATAATATAGACTAAGAAAATAACTATTGAACTGTATATGATATGAAAAAGCAATTTGTAATATAATAACTATAGATAATAATCATATTGTTATGCATCTACATAAATTGGCGGAGCTTTGGACATATCAATGTCCATTCTT…
>PB.419.1|NW_019105566.1:1247738-1249524(-)|c40066/f1p2/1798
ATGACGTAATAGAACATTATTCAGTGTGAAAAATAGTTATGATTATTGATTTCATCGAAAAAGTATTAATTTCATTTATACATACAAGCACAAATCATATACAATCACAAGTAAAAATAAATGTTCTCCAACTTAATACAGCATTAAAATATGAGTTGGGAAGCGTTAAAAAATTGACACATTTCTGTATTTCTCGAAATCCATATAAAAATAAATTCGGAAAATTTGCTCCAGTGATTTTATTTTTCGTAAAATGTTTCATAGATGAATTGGAACCCATGACCAGATATTCATAACTTTCACGTTAGATACCTTCTCATTCAATGAACCATTATTCTATGATGTAAATGTTTTAGTAGAAGAATAATAAAAACAATAGGCCTATGTAACCCTTGACTC…
>PB.421.1|NW_019105567.1:25507-30155(+)|c22795/f7p3/4799
agtgtagattgagacgtcgaaaGAGAAGGTCACGCTGTTTTTGCTCCGCTTTTATTGTTAGTTTTCATAGGTTTTTCATGAAGGGTTGAGTTGAGTCTTACATCAAATTGTCACATTAGTTGAGCTGCATTCGAATATATAATTGTATTGTGAGTTAATCATCCAGGAGCCAGACAACAGTGAGTTTTTTGTTTCATTTTATTGATATACTGGCTACGAAAAATGTCAGGCAACGAGGCAGAACCAGGCGAACGGCTTGGAGATAAGATAAGCAGCGTTGGCGATGCCGGGCAAGCAGCAGCTGATAAGCAGAACTTCGACATCGGTAAGGCACCTGACACTATTACAGCAATAAATTATGAATCGATTTGATAGACTGTTCAACGAGAATAAAGagat…
>PB.424.1|NW_019105567.1:420682-426707(+)|c177428/f1p1/6001
AATGAGAAGAGAAAAAATATTGTcagtataatatataagttattatgtataaggaaatacaGTAACTTAAACAGAATATTGTTGTAGTGAAAATTATTATTCTGTTAGATGAACGATGCAAATTTTCTGTTCTGAAATGGTATAATATTCATGAATAATATTTATTGTTCTTTATGAACAGTGAAATCACAGGAGTGGTTTACATCGAATGattgtgggattcCTCATCTTAAGACTTAACAAACAAGCTTCCTAAGTTCCTTGAATTATTTTTGCTATTGATAGAAAGTATGGTGATTCTTTTATAGTTTTGCCAATAGTTTTATGCTAGATAATATTCTTACCTTAGATTAAGAGAAAAAGTTGTTTTTCAtggAAATAATTATAAAAAATATGAAT…
>PB.456.1|NW_019105569.1:1171671-1176627(-)|c169934/f1p3/5329
aatgattgagagctcgccgagagcggttctatcggagtggttgcgagtcagtgtgcaaagttttaaagtccgtaacaaaatattcgtgctagttgaaccgggcgtagtgaatatttattttgaagattttAAAAATGTCTTTTTTTTATTTTGCTCTAAATCCGTTCGGAATTCAGGTGAGCTGATTTCATGTGTCGACTGTGAAGCGAATTTTCATATAGGATGTGTGAAAATGACCAAGGACGATGCGGACTACATAAAGAGAAACAAACAAATTTGGAGATGTAGCAGCTGTTCCTCTACACGTCGCAAAAGTATGGTGAGTGAATCGACAACAGGAAACAAGAACGTGAatctccaaggactcgcaggagtcttgagggtactgcaggaatcaga…
>PB.463.3|NW_019105571.1:376974-382380(+)|c168271/f1p2/5362
TGAAAAAGGATTGCTGTGTGTGTGAACTAACTTTGTATTTTTATCCAAGTAAACTAAGATAAGAAGTACTAATTTTTTATCAGCATGGTACTATAAATGAAGGTATTAATAGTGATTGACCTACCACAAAAACAGTGACATCTAAAGAACAAAAATGAATAAAAGAAATAAAATGAATTTGGATTCTGTGGTCATCACTGGAGAGATAAAAGAGAGCTGCATACATTATAAGTCATTCTCATCATTTGCTCTAGAAATATCTAGGTAATAGAAATTGCTCTAGAAAATTGATAATTTGGTTTAATTGATAAATAATAAATAAATTGGTAAATGATTTGGTTTGATTGATGAATTGTTATTTGCTCTAGAAATGAATAAATAAATAAATCTGATCGGCAG…
>PB.465.1|NW_019105571.1:524713-532599(+)|c92970/f1p2/3046
acgtaccaaaatggctgtgtAACAGTGGCAGTGTGTGTAactgtcagtcagACTGTCAGTCAACAACTCCGATcGTGAAGTTCGTCGTGTTTCTAATCTAATAATTACTTTGTAGTTTTGTTAACCCGGTTTTTTCCACTAGGAATTATTAGTTTCGTGTGTTGATTTATTAATTTGAAGTCGTGATATTTTGGTGAAAATATGTGTTTGTGATTGTATGAGAATACACGATTATGGCGTGAACCAGTGATACCCTACGTAGATTCATTCCATTACGTCTATGAATTTAAACAGTAATCAATTATAAAGTGCATTCAAATCTCATGTGAACTCGGAATCCCAAAGTTGAATAATGGTACCTTAGGAATAAGAAGGCAACCACATCGAATCAATTATTGG…
>PB.465.2|NW_019105571.1:531150-532719(+)|c37484/f1p32/1489
tggcaaagccgttacacagctttagactattttggtatttgagactatcagcttggATTTGATTTTATTAATTATTGACCGAAGCGAAGTGAGGTCTAAGATTCAAGTCGACGGTTTGGCATTTCTCTTAATGTTTAAATGTTTATATGTTGCGCATTTACGGCGAAACGCGGTAATAGATTTTCATGAAATTTGACAGGTATGTTCCTTTTTTAATTGCGCGTCGACGTATATACAAGGTTTTTGGAAATTTTGCATTTCAAGGATAATATAAAAGGAAAAAGGGGCCTCCTTCATACGCCAATATTAGAGTAAAAATCAGACTATAGAATTATTCATTGACCGAGCGAAGTGAGGTCTAAGATTCAAGTCGACGGTTTGGCATTTCTCTTAATGTTT…
>PB.466.8|NW_019105571.1:948413-978935(+)|c166311/f1p6/5474
CATTTTGGAAAACAGTAAACTTCATAAAGATAAATTCTATCTTTGCATTTTAAAAACAAAAGAGCATGTTGGGTGAACTAACTTCATACGTTTGTTGTTTGGATAAGCGGTTGAGTGTATCATCTGAATTATCATGTATGCTTCTATTCCGTAAATATCTTTACTATAATTTATATAGTAACATTCACTACTATTATCATTCCATTTTTCCCAAATCTACCATCCTGCATCTTTTAAATGCATTCCAATTTCTTAAGTATCTGAAGAATTCGACTCAAACatgattatcgtaacctataaattgatatatttgaagacatttataatgatgtgatgaagaaatgtataatcaaTATGATTTTTTTTTTAATTGctgtaatacataagtagtatttctgt…
>PB.466.9|NW_019105571.1:948414-951077(+)|c146102/f1p8/4588
TAATATAATAAATATAGTGAAGAACAAATAAAATAACGATGAAGAATAAACTACGACAAGCTGTCATATCATTAGAATGCTTGAATTCTCATAGAATTTATTTTTCCTCTAGAGTCAGCCGATTACAGTTACTTTTTAAACTTGATGTTCAAAACTTATGCCCTCCAAATAACTGAAAATATTCATAATCATTTTACATTTGTTATTGAAAGTATTTTTTATTCGTATTAAGTAAATACTTATGCAGTAATGTGCCTTATAATAGATATTTAATTCTTTACAAGCTTATGCTGATACACACCCATTGGAGTTGCCCAATAAATGGAACAAAAAGGAACAATGTATTAGGCCCTAGATTGTGGCGGATCATGCAGACACTTTGATACAAGATTGAAGAAA…
>PB.466.10|NW_019105571.1:948416-951789(+)|c94297/f1p5/3150
TCTGAGGCCATCAAGTATTGGTCTACTCCTACCATTGGTTCTGGTCTTTTTCAGTCTCACTCCTTGTTGAATTTGTTTGAGCAGTTGATTGTGAGCATTGTCCTTTTCTGATTCATAAACAAACTGTCATTTGGCTTTTGCCTCAGGTAATATGGGAACGCTACGATCGTTGCATTGGACATGTTTTAATTGGAATATGGCTCTGTGTTCTGGTCACCATACCATCAATACCAGATTAACCTGCTGCAGAGACGTTTCTTGAGGATGCTGGTCTACAAGATGGGTTTCAACTACTTTGAAGTTCCCGTGGAAGAAATTGAGGGACATTTCCATCTCCTACCTTTGGTTCTGAGGAGGAGACACAATGACCTGGTCCTTCTTTTCAAGATTGTCAATGAA…
>PB.466.11|NW_019105571.1:948416-978935(+)|c153056/f1p8/4793
TGTCTCAAGGTAGACACATAAGAAGATACAGTAAAATGCATTATAATGCGTCACTGTAGTTGAGTGGAATCTTAAACTTTACAAGCCACTCCATTCAAAACTCCATTTGTAATATTATTCGAATTAAATGTATAATATTTTTTTCAAATGATCAGTACCAATCAATTATTTATCAAGTAATTATATTTTTGTAATATAATAAATATAGTGAAGAACAAATAAAATAACGATGAAGAATAAACTACGACAAGCTGTCATATCATTAGAATGCTTGAATTCTCATAGAATTTATTTTTCCTCTAGAGTCAGCCGATTACAGTTACTTTTTAAACTTGATGTTCAAAACTTATGCCCTCCAAATAACTGAAAATATTCATAATCATTTTACATTTGTTATTG…
>PB.467.1|NW_019105571.1:948416-952263(-)|c101433/f1p4/3670
caAGTTCATTCCTGAGCCAGGCTGACTCCAGTTTGGCGCGTGTTGTGTCCAGCTCTTCTACTTATTTTTCTGttacttttcttacacttccttagcgcatctgctggtgcgggctgcttcttaatTCTTTTTACTGTACACCTCACCTCTTTTTTTTTgcggtttaactTGGAGCACAGCACCTCCCCTCTCCGACTCAATGTGTTTCGTAGCCTTCTCTTTCTCAAGTTCAACTCCCAAGTTGAGCAGCCTAGCCATGagcctcttgTTCTCTCTTCTCTCTCTCTCTCTCTCATCTCTCTCTCTCTCTCTCTCTCTCTCTCTCCTCTCTCTCCTCTCTCTCTCTTCTCTCTCTAGCCCCTCCTTGTTCCTGAGTTGGAGGGCCAGCATCTGTTTAGC…
>PB.503.1|NW_019105575.1:489049-492008(+)|c64127/f1p0/2249
tgagtcgttgtaaagtgtcaatgcatggtgcaaaaatcactttaaagaactagaagggcatgtgctgtgcaacttttgcacctctttcgcagtccacaccagcacttgaaaccgccctgaaaatccgttccaagcgactgagtcactggacaataataaaatggtttatttgtccaaaaagcccacaactggagcccagagaagaactcggaccgcgtatctagcgtccatatttttctttactctgaaacaggaatttattcactcgctcacctaaatactctcttatccactcggctccactgtgTCTTCCGTTTTCCATTCTCTCCACTagagtttcttctttccagcaagtgcgttgcgcactattcacaatcaaatagcagcacagcatactcc…
>PB.506.1|NW_019105575.1:853068-857539(+)|c147687/f1p1/4466
TTGATATGATAGAATTTACAGAATTAGAAGATGCATTAAAGAATACAAAGAACAGAAAGTCAACTGGTATGGATGGCTTAAACTCAGAATTGATTAAATACGGAGGTTTATTTTTCAGATTGAGGTTTCTGCACTTGATAAACATGAGTTGGAAGAGCTGTACAATCTCAGAAGAATGGAAAATTTCGAAGATTGTCCATATTCAAAAAAGGAGAAAGGAATAATGCATCAAACTACAGAGGAATCAGCTTACTACAAGCGGCTTACAAGATTTATAGCAAAATAATAAACGGCAGACTTCAACCAATCACAGATACCATTTTGCTGGAGGAACAATCAGGTCTTCGGAAAGGGCATTCTTGCATTGATCAGGTGTTCAGTTTGAAGCAGATAATTAAG…
>PB.511.1|NW_019105575.1:981096-1026283(-)|c173231/f1p3/5629
aatcacaaaaatattgtgcaatgaagcacataaatagttaactattagatcattaataacTTTTTAAATAGCTTATTAAtcacttgatcaaggggttaatatttattctatttgttctgaaagtgccatgtaactatttctgttcgtcaattttaaatgattaattcaaaattaattggaactttttcaagcagtagttgatttataaatttctggaataccTTTAAATGCTTGAATGTTTAAAatttctacaacattagttaacaattttctttatcaaagatgtgcatattatgttactgtgcatgttataTTCTACAATACATGTGCGTTTTGTGCGGCGTGGAGATGCGGACGCTTTACTGACGAACAGGCGTGCAACGAAGCACTTTTCGACGC…
>PB.533.1|NW_019105577.1:440687-444036(-)|c99278/f1p76/3336
acagctgttcaaacttgccggaaatattatcagcatattcttaccgataagATAGACATCATATAAATAGAAGAAGTGCTGGTTGCATAAAAGCCGGTTAAATTTAACTGTATTggaataccggTAACTACGAGAACTAATCAGAGAAGCCTTATTTTTAAAAAGCCTTCTCTGATTGGTTCTGGTGAAATCAATTACGATtgaaattaagCGGCTTTTATCCAAACGGACCTGAGTGTTTCAGAACTCTCTACCAATACATTGTTCCTGGGTgATAATTATATATAAATATAgttttCAAACTGTCCGTAATTCTTTAGTTATTCacacaaccaccaaTTTTTTCACTTACTGTTTTTTcCTAAATAATGGCTAAACATAaggaagtaaaactttgca…
>PB.535.1|NW_019105577.1:468199-479210(+)|c55672/f1p0/2134
cataatacatccatggcaatcatgatAAAACATGATGAGCGTTAATGTAGAAAATACATTGAAGCTCTGCAATGTCTTCTACATCATCTAAAAAAACACAGATATTGAGAAGAAGTCCGTATTCAAGAGAAGGCGATCAAGAATGGCTCAAAACTCGTATAAGAGCTACTAAACTACATTCAAAAGAAGAATCATCAGCAAAAAGTGCAGAAACATCTAATTTAAAAACATCACTCTCAACTGGAAAGAACCCTGATGTCTCCTCAGAAAAATCACAAATTTTAAGAAGAAGTCCATATTCAAGAGGAGATGATCAAGCATTGCATAAAACTTGTATGAGAGCTACTAAATCAAATTCGAATGAAAAATCAGCAACAAGTGCAGAACCATCTAGTTCAA…
>PB.540.1|NW_019105577.1:1055568-1061407(-)|c172494/f1p0/5641
aCAGTGATAAGATAAGGATGCTTTCAGGCTAACGTTCGACAGTCGAGCTCCCCGTTACAAGTCAGTTTTCGTGGGTTTTTAGTGGAATCTTGTGATAAATTTTGGCATACGTGTTTAGTAGTGTGCGAGGCAAAACATACTTCAGTATCAGCTTTTGAAGTTTATTGTGAGGTTTTTAAATTGAGAAAAGTAGTTTCTAACCACTGGTTGAGTTGCTGTGATGTCACCACCAAAAACTCGTGCTGTATCTGGCTCAGAAGATAACGACTCCACCGTTCAATCACCAGCTGGGCAGCAGCAGCAGCGTAAGCAGAGCCAGCAGCAGCGTAAGCAGAGCCAGCAGCAGCGTAAGCAAGGTCAACTGAAGcagcaaaacaaacaacaacagaaagcgatcgg…
>PB.551.1|NW_019105578.1:900256-904927(+)|c125788/f1p30/4505
ATATTGAAGAGGGCGGTGTCTTTCGTGACTTGCAACTTGCAATTTTTCCTGTTCgagattCTTCTGAAAAATGGCTGGCTACAAGTGTTGTCGTGGAGTTTTGCTCTAAATCATTTTCGTTTATTAATGTTGTAGATTGAGTTTTATATAAAATTTTGTGCTGTTTTGGTCAcgAAAAAAAAAAAATTAGTTGATTATgtagtaAAAGCCAATAGCCACTGTGTTTCAACTGTAAACTAGATAAGTATTTTTAGTTCGTAATAATTCTGAATCATTAGGCTTGTAAGTTATTGTTCTTTGTATATTTCTGTATTTTGTGTATTTTCATCTGAAGATTATAAGTTGATTTGCTCTGAAAACTGGATTTCTCATTCATAGGCAATAGATCCATTCACAGTT…
>PB.551.2|NW_019105578.1:900258-904927(+)|c126764/f1p31/4394
ATTGAAGAGGGCGGTGTCTTTCGTGACTTGCAACTTGCAATTTTTCCTGTTCgagattCTTCTGAAAAATGGCTGGCTACAAGTGTTGTCGTGGAGTTTTGCTCTAAATCATTTTCGTTTATTAATGTTGTAGATTGAGTTTTATATAAAATTTTGTGCTGTTTTGGTCAcgAAAAAAAAAAAATTAGTTGATTATgtagtaAAAGCCAATAGCCACTGTGTTTCAACTGTAAACTAGATAAGTATTTTTAGTTCGTAATAATTCTGAAATCATTAGGCTTGTAAGTTATTGTTCTTTGTATATTTCTGTGTTTTGCCAAAATTTCATCTGAAGATTATAAGTTAATTTGCTCTGAAAACTGGATTTCTCATTCATAGGCAATAGATCCATTCACAGTT…
>PB.551.3|NW_019105578.1:900963-906019(+)|c150283/f1p32/4813
agAGATCAGGTCTACATGAATATATTTCTGTGCAgactagcaaatggcaTACATATGAAAAATATTAAAATTAATGATGAGTTAATAGCTGCCTTAACACAACTGTTTGATAAGCAAGATGCTAAGTTAGACCAAATGTTTAAAAATCAAAATGCTAGATTTGATGAGTTAAATGCTAAATTTGATAAGCAAAATGCTAAGTTAGACCAAATGTTTAAAAATCAAAATGCTAGGTTTGATGATATGAAGCAAGAATGTACTAGCATTAGACTAGAGCAGGTTAGTATAAACCTTCTATTGAAAAATGCAAATGAATCAGTGAAAGATAATCATGAAGATGAAAACAAATTGAAGCAGGATGATAGTAGTGTTAAGTTACAAGATCAACTCATTCAAGTT…
>PB.552.1|NW_019105578.1:900267-906019(-)|c171040/f1p35/5197
GGCGGTGTCTTTCGTGACTGGCAACTTGTGTCTTTTTCCTGTTGGACCTTCTTCTGAATATATGGCTGGCTGTTGCTTGTATAATTTTGTGCTCTGAATTATTGTCTGTTTAAGTAAATTTATTAATGTTTTAAATTGAGTTTTATATAAATTTTTGTGCATAATTTGCTGTTTGTATAGTAAAGCCAATAGCCACTGTGTTTCAACTGTAAACTAGATAAGTATTTTAGTTCGTAGTTACTTGAAATCATTAAGCTTATAAGTTATTGTTCGTTTTATAATTCTGTGTTTTTGCCAAAATTTTCATCTGAAGATTATAAGTTAATTTGCTCTGAAAACTGGATTTCTCATTCATAGGCAATAGATCCATTCACAGTTTATCAAGTATCTATTTTATTG…
>PB.552.3|NW_019105578.1:900329-904930(-)|c110961/f1p31/4232
gAACTAATGGCTGGCTGTTGCTTGTATAATTTTGTGCTCTGAGTTATTGTCTGTTTAAATGAATTTATTAATGTTTTAGATTGAAGTTTATATAAATTTTTGTGCAAAATTCGCTATTAGTGTAGTAAAGCCAATAGCCACTGTGTTTCAACTGTAAACTAGATAAGTATTTTAGTTCGTAGTTACTTGAAATCATTAAGCTTATAAGTTATTGTTCGTTTTATAATTCTGTGTTTTTGCCAAAATTTTCATCTGAAGATTATAAGTTAATTTGCTCTGAAAACTGGATTTCTCATTCATAGGCAATAGATCCATTCACAGTTTATCAAGTATCTATTTTATTGGAGCCGACAACTTTCCTTAGTGTGACAGGTGTTATATGCTATTCCAACCGTTTAA…
>PB.552.4|NW_019105578.1:900329-904927(-)|c136449/f1p28/4186
CTGAAACTAATGGATGGCTGTTGCTTGTATAATTTTGTGCTCTGAGTTATTGTCTGTTTAAATGAATTTATTAATGTTTTAGATTGAAGTTTATATAAATTTTTGTGCAAAATTCGCTATTAGTGTAGTAAAGCCAATAGCCACTGTGTTTCAACTGTAAACTAGATAAGTATTTTTTAGTTCGTAGTTACTTGAAATCATTAAGCTTATAAGTTATTGTTCGTTTTATAATTCTGTGTTTTTGCCAAAATTTTCATCTGAAGATTATAAGTTAATTTGCTCTGAAAACTGGATTTCTCATTCATAGGCAATAGATCCATTCACAGTTTATCAAGTATCTATTTTATTGGAGCCGACAACTTTCCTTAGTGTGATAGGTGTTATATGCTATTCCAACCG…
>PB.563.4|NW_019105579.1:643447-648204(+)|c151886/f1p1/4826
ctTGAATAATGATTACATTTATACTAATTAAGTTACTATTTAGACAAGAAAAAAAGGGCTATTGTAACACTGACGACCGGTTGCACGAAAGAAAATCAAATTTTAATCTCTAAAACGATGAAATTGTGTGTACCCAATGTAATAATTTCTATTTAATTCTATATTTAATAACACCATTTTACTTAGTTTATTGTTTAATCTGTAATGTGGAACAATACAACCATATTATTCTTAATTGAATAAAGTGGAAGTTTATAATAAATAATAAAATTGAGAGATTTGAATTCCATTAACTGTCGCGCAATCGATCGTCAGTATCGTTTGTTTGTATTTACGAACTTGTTTGTATATCACATAGTTTGCTTAAAATAAAATAACATGTGAAATTGACAATATCTT…
>PB.573.1|NW_019105580.1:139455-144098(-)|c20947/f3p17/4573
gcattaTTACAGTGCAGACGACGCTACTGACAACAACTTAAAAATAAAATCACACAAACGAAATAATGTCAAATGTCTATCAGATTTGATTTTGATATCATACAATAATGGTTCAGTTCAAGTTCCTATTATTACTAGAATAGAATTTTGTGATTATCGTTGAAAGTGATCTGTTATTTACGTTGTTAAGTAATCAACTAACATTATTTTCTCAGTGTTGAGTTGCAAAACTGTTAAACATTACTCGTAGGCCTACCACATTTTTATTTTATTTATAAAAATGGAAATAAAAGTGAACACCGGAAATCAAGAACTAGATGGTAAAATTAAGGAATGGATGTATTGGAATCGCAACGAAAAATTCAGAAGTGAAGCTACGTTCTTAATAAAAGAAGGTAA…
>PB.575.2|NW_019105580.1:303806-305568(+)|c41999/f1p0/1657
AATGATAGACAAGGACAGCAATACCATTGCTAACACTGACATTATAACGGGGAGCTCACTGTAGGTGAATAATCTAGCTATATTTTTGGACTGTTGTATTAATTAGAAGtttgcgatcgaaTGATGAATCATAAAAATAAATTCCACCTTATAGTAGTTCACAAACAACTAAGCAACAGTCAGTTTAGAAACGTTTCActgaacttaacggtCCATACGCACCATCTCTGTTTAAACGGAGATTGATAAGCTATTCGTTTAAACCCGGAATTTAACgataagcacccaccttattgtatattacgttgggtggtgcatatcaagtagatagactgtgctaccgctttgctttaaTGTTTTTGTTAATTTATTTTTTTTTGTAATATATAAccggtgtgg…
>PB.584.1|NW_019105580.1:728667-789102(-)|c95481/f1p1/3017
TTTTGTTTTTTTTTTTTTTTTTTGTTTTTTTTTTTTTTTTTTGTTTTTTTTTTTTTTTTTTGTTTTTTTTTTTTTTTTTTGTTTTTTTTTTTTTTTTTTGTTTTTTTTTTTTTTTTTTCAAGTTTAAAcgtttataaaatcaaaaacacaatagccaaattggctaccagaggaatatgaagttcagcttgaataaggtggaatTTAAATTTTTCCCACAGTTctctcgaagtacttttacttgaattagcatattatattcattcacagaagaTCAATAATCTTTTGATTTTTTACAACTgtcctgcaaatttgaaggcgatcaagtgaagagattatgttccaattttatctattcctatattcaactgtaaaggaatccggaaaaggactcgaaag…
>PB.584.3|NW_019105580.1:742549-746148(-)|c102850/f1p0/3512
agtagatcctgctacccacaggttagagtgttagatggtacttttataataggtgcactttcaataatatttgacatcaagtttgtttctatgttatttattggatgaagtcgaactggcaatctttctgacgttcttttaacaatctaagtgtgacgattccaacaAACTGTAAGTTCAAGTTGTTTTGGAAAAAATTGATTTTTCAAGAATGTGATAAAGTAATTGTTTAACCTACTGTTTCTCAACTCAACGGTAAACCGGAAGAATTCTTCAGATATAAACGATTTTTCAGTGGTAGACTTCTTGAATCAAAgccatgcagagcgaacgaaaaaaaaagatgggattaaaattattccagAAGCTTCATCTTCAATACTTCAcGCACGGTATAAA…
>PB.586.1|NW_019105580.1:1048623-1053436(+)|c167357/f1p5/5396
cagcagccagggtgggataCTGGATTTTTCTCATTGTAatattTCCAAGTTGTGGCAACATGGTATGCCAACATCAATCAAAATAGTCTCCCTGGCTGTCTTGTCCATGAGGATAATGTCTGGCCGGTTGTGCACAACTGTCCTGTCAGTCAGCACAGAGCGATCCCAATACATCTTGTGTGTATCATTCTCAAGTACAGAAAGTGGCTTGTATAGATAGTATGGCAGTTTTTGATCCACTAGACCAAACTTCAGGGCAAGATCCTGGTGTAGGATCCCAGCAACAGAGTTGTGGCGCCTCAAGTAGTCTGAAGCTGCCATCAACTGACAAGCTGACATGATGTGTTGCAATGTTTCGGGAGccataccacatcttctacacaagTCACCATTTATAGC…
>PB.616.1|NW_019105583.1:172772-175958(+)|c104538/f1p2/3783
TTGACAATACTTACAGTATCTTATAGTTTTGGTAACAAGTCTGTAACAATCTTTTATGTAAAAAGTTTCTTCAATAAATTTGCATGTTTTTGATATACCTACATGACCTAATCTTTCATGAAATTCAACTATCAATTCTTCATACAGTGCTGAAGGCACACAAACTTTCCAAAAACTATTCTTTCCAGATTTTCTAGTGAACAAAAGATCATCATTTACTTTAAAAAATTTGTTGATATTCAAATTACCTGTCTCCAACTTTTCTCTTACATTTTTTAACCAAACATCATCTTTTTGAATTTCTTTGATCTTCTTTACTATCTCAATTAACTTGTTATCACTCTTAATGATATTCAATACCTTGAATTCATTTGAATTTCGATTTTCTAAATTACCTTC…
>PB.627.1|NW_019105583.1:843649-845968(-)|c65282/f1p10/2254
TCAGGAGAGCAGTTTTAAAGTTTTCATAGGTATACAAACTTGATTTTCTGCTCTAAAGCTGCGTACACATAAACGCGCATCCAACCCGCACCGAGCACGCTCCGCCCTCGTTCCTCCATCGAACCACAGTCGCTCCGCCCCGCACCCATCATGAACGTTACGGAAGATGTTAGATCTTCTCGCGTTCCCCGGTCGAACCACTCTTGCTCCCCGGTCGATCATCAATCGCTCTGCTGGAGTGACGTTCGGTTGCGGAGCAGAGCGAAAGTCTTTACGCACCTTTAGAATCAATCAATTCCAACTGTTTTAGTTTCATTATTACTTCTTAAAAGTGGCCTGTATTTATGTTTTTAGTTTTTATTCATAATATGGCTGAATTGGAATGGAAGACTGTTCTAA…
>PB.642.1|NW_019105585.1:1073372-1080893(+)|c153344/f1p8/4854
AGGTAAAGGAAGTTTATAATATATCCTGTTTGTTTCCGTACCTTTTTTCACCTGAGATTCCACGAGTTAGAACAAAAAATTTGGTTGCTCCACATTTATTGGTAAAATTTTAATTAGTAGCTTATTATTTCATTTATTTGTTCAATTAAACATAAAGTAGAAAATTTGTTTGTTAATGTAACTTTTGAAAGTGTCAATTTAAATTTTTTAAGGTGTTTAAAATTAAAAGTGGAATCTTAGGCTAAATTCACGTGAGTAAAAATTAATTAATCTAATCTATTTTGAGAAAATCAGTAAAATTTGTTCATTATTTTAAAAATTAGGTCTTGTCAAAAAGAAAACATAATTCAGAGTATAGGTTTGATAGTAATAAGTTTTTTATTGTGTAACATTCTTTTA…
>PB.649.1|NW_019105586.1:408176-414754(+)|c153905/f1p5/4827
CTTGTTCGTTTTGTCTTGTCTTGTTGTGAAGACCGAGTTTGTATTTTGTAATGTAATTccATCCAATGTAATGTAATGTAATTTTCCTGAAACTAGGCTCATTGTGCTCTTTTCTCAGGAATTTGTTTGTTGGATTTTGTATTGTCCATTTTGTATTGTACATGTTAGTGAAGGTTAATCACAGCATGATTTTGTTTGTTCAATTCAACAAGTTATCGTTTGTTTGTGAGTTGTTGGAAGAACATTATCTAATCATATAGTTTTGTCTTCAGCAGTAACTTATCTTGTGAATTGATAATCAAAGTTTAACTTTGATAACTTACTAGTCGTGATTCTTCCTTCCATTTAGTTTTGAACTCATTCTTGTTTTTTTGTCTGTTGTTTGTATTGTCGGGGCTG…
>PB.657.1|NW_019105587.1:300184-431379(+)|c115766/f1p29/4458
AATTGACCTTGAGAGGTTGTGAATGAAAGTCATACATAATTTCGCTCCTGGGTTTTGGAAGATTTTGTGTTATAAATAGTCACGGATAAGTACAAATTTTGTATTAATTTCATTATTAATTGTTTCTTGATCACGTTTTATCATTTTGTTTTAGATTTTAATTCTTAATTCTATTTTATAAGCCAAACATCGTTTAGAGGTTATTTTGAGGTTAGGTTTTCGAGATTTAAAAATAAACATAGATAGTTTACTTGACTAAAATTATAACCAAATTAAAATCCTATCATTTATAAATCAATTATTATTATTGCAAGTAATATAATTTCTTAGATAGGAAGATGAGCTCAAGTAAAACACCGAAGGTTAATAATAGAAATGTAAACATAGCGAGAGTACTTA…
>PB.657.3|NW_019105587.1:427664-431379(+)|c107797/f1p27/3860
CAATAACTTTACATATTATACACTTTGGATATTAAAATTATGTAGAAATCATTTAGATTTAAATAGTCGTTACAGTTTCAATTTGATAGTTATTGAATTCGAATTCGAGGCAATTTATAATGTCTCAAGTCGCCCTCACATATCAAATGATGGGAAATGCTCTGAAAATGGTCGAAATAAAACGTACAGTGAGGTTTTGAAGACAGCAACCAAAAATATATCTGAGGGAAATAAAGATAGGAAAGGGAGAGTTCTGCTACTGACGTCCAGTCATGGACGTGATTGCAGTGATCTCCTTGATAAAAGATTGAAAAATAAATTTGATGTCCAATGTTTTTTCAAGCCAAGTGCATCAATTAATGCAGTTGTAGAGTCAGCTAGGGAACAAACTAAAGACTT…
>PB.674.1|NW_019105588.1:434389-437743(+)|c98019/f1p0/3394
ggttgccactatgaattTTTTGACGAGGATGATGATGAAGtgctttgtttaatgaatgcctcaattctagtggtctatgtttttggaaaaattttcataaacgacagaaactagattcgcattcttctaggaacattcgcagttatagcataacattgacgaatttttggtaatttttagatagtgtagtaaattaaaataagttgcatagtttgacagaacatggctggaggacgatgaggatgtggggtggctcctggatatagcgttttcgtacaactaacattgaatcagaatgatggtttggtgatatacatggatagtgcgctctctgtctcttgtaatcagcgtgtctagggggaatcgctaactgcctggcctgaccttaCTTTGAAGGGT…
>PB.686.1|NW_019105588.1:1015232-1020682(-)|c169967/f1p1/5443
gagGTTGGCAGGACTGTACTGCCCGGTTTGTATTCTCTGTATTACTACTCCGTATTTATTTAGAATTTCAACTATTTAACCGAAAAATTAATAGAATTGGTAGTTTTAGACGTGAGTAATAGTTGTTAGAAGTGAGTTGAAGCAGTAAGTTACCTGGATTTCCAAGTGTTTTTATCACAGTGTGTTTCGGGAGATTTGCCTATTTCTGTACAGGTTAGTTTTGCGAGTTCACTGTATTGAGAAACTGTTAAAAACTCTAAGCTGAGAAAATAGTGTGTACAAGCACAGTACTGTATTGAAGTTGTTATTGCCATCGTAAAGACTCAGTAAGCGACTTGTTGATTAGATAACATTGTGTTTCGGACTTTGTATTTTGCGACTCAGCGATCAGCTGCTTTT…
>PB.693.1|NW_019105590.1:96920-111157(+)|c128038/f1p2/4387
ATCTACGTAGGGACTGGAAACCAGCTGCTTTCTGTGCAGTGTGGCGAAAAATGGTTTTttaatcaagtaggATCACCAATCACACCCACCGTCAAGTTATCTTTGTGTATGGGATATTAAGCCGTTGTCGGACTTTTCACCCACTCTGTATAACATAAACCATCCAGCCTCTCTAAAAGTTGATACTTCATCCAATTTTTAGAGTTAAAAATATATGATACATGATTTTGTGATAGGCGATATTAGTGAGGCTGATTTTGAATCTTAACAAAAATATTAATCCTTCCTCTTCTCATGGATAAATTATTCGAGAATAGCCGATTACATGATTAATAACCAATATGAATTGTTTTTTGTGACGGATAAATTTACCAACTGAGGATTTTGAGAGCTCCAGTG…
>PB.695.1|NW_019105590.1:147881-157326(-)|c63739/f1p54/2285
tcctgtcctgtcgtaccggcgagatatcagtatgaAAACGACCAATGGCTGTTTGGGTTGTTGTATTGACAATGCTAATAATTTGATGTAAACAGCTATGCTACTATCATCAAAAGCTTACCGAGTTGAAAGCAGAGAAAGTCGGGAGAAATTACTATGCTACTTCGAGTTGTCAATTATTGCATGCAATTAATAGTCCACACAAAAGCTTTTTTTCACTAAGTTACATTGAGATATTGAATTGCATGCGTCATTGCATGCAATTTATGATCCACTCGACAGCTGATCTATGATGAATAATTCTATAGTCTCATTTTTACTTTCTTTGCTCTTCCTACTATCATAGGTAGGGAAAGTATTGATTTCCGAAAAAATTAAGGTACCCCAATTTCAAGTTTT…
>PB.703.1|NW_019105590.1:649631-668006(+)|c140594/f1p5/4565
TATCAAACGGCATCACATACAGCGCGGCGGGAACACTGTCTACCTCGCTCCTCAAATCCGTCTCATTTGCCACAGTTCTTTCACTAGTGTGTAGGTTCCTAACGAGCTGATTCCAGTAGATACCATTTGATCTCATCGATTGAACGTTTTCAATATCCTGCTAAGCTACATCTGTGTTTGTGTTAGTTTTAAGTTAGCTCCAACTGTACATCCGAAACAATTTGAATCGATAGACTCTTTGGGTAAGTGTTCGTATTCAAAGTCAACCATCAATTCAAAACAGTTAATTTGATAGTGAAGAGAATTCTTGAAGCGTCATTGCTCTCTATGCTAATTTATAAATAATGACAATTCACCGATTTTGCTATTTCTTGTAAAAAAAACTGTATTCACAGTATT…
>PB.703.2|NW_019105590.1:649657-663611(+)|c105320/f1p5/3745
CATTTAAATGTTAATGAGTAGAGGTGGTTTCCGGTAATAAAAATCGGGGAATCAATCCACAAAAGAATATTAATTTTAGAGTGCAGATTCAAAAGATAAGTTATGTGTGATATTAAAGTACCGAATTTTAGAATGAAAAACGTTTAAGTGATACTGCAAATGTTTCAATTACGCACTTGTTCAATAATTACTTGTTGTCATGTTTTCTCTGTACTCTCTAACACGTATCAATCAAGGGAGATGTTATATTGGAACTTGGAAACATGTCGTATTTTAGAGCGCTAGTAACACATACATCTCGAAATAATAATTTGAAAGCTTGACTTGATCTAGAACTGAAGAGTTACCCAATACATCATAAGTTGAGATGATAATCCTCATCTCAGACATCCAATCTGT…
>PB.704.3|NW_019105590.1:649632-656350(-)|c55696/f1p4/2079
CACTCTTGTCGTTTTCTCTCTTTGTCGAATATCAAAAACAAATGCTTTCTGATACATTACCAGTTACTCTGGCTGATCACCTTTAAGCGATGGAATCCATCAACTAGAACAAGATTTGAGAAAGAGTGAAAGATTCAATTGCTCAAAGCAGACGAATCGACTACACACACATCCCGAGCTGCGGTGAAACTAATTCGAACCTCGGACACGTTCAGCCTTGGTTGAAAGCGATTGAGAATGTCGATGGATCCAGGAAAAGCTGACTACTTGGCTTGCAGCGGACCTTTTTGAAAACTCACCTTTGAAACGAACTAAAGAGATTTTCCAACCAGGAAAAATACTGAGCAGTTCAAAAGAAAGTCATACTGAATCGTGCTTCATGTGTACTGTGTACACACT…
>PB.704.6|NW_019105590.1:649649-655893(-)|c41897/f1p4/1643
AATAGCATAGAAATACTATAGTGAAATTCACTTCAAACCAACAGCATTGAAGTGGATTACGCTTCACTTTAGATATGTTAACAGTGAATAGCTTGATGCACAGTTGAATAGCTTAGTGTAGTAAGCTATACCTTATAGTTGGGAAGCTGTGGAGAAATACACAGTATATAAAGAGGAATATATTCCATCTTGAAAATTTGTAAAGTTCTAGTACCTGGTTGAGTTGAAGTTGGAAGCTCAAACTGGATACGATGAGTCAGGTATGATATGTATCACTTTTTAGCACTACATTTACAGCACTCTGTAACATAAAACAAACAAAATAATATAATATCTTTTTCAGATTGGTTCGGTTATGATATTCAAAAACGTTGGAATCTTTATTACATATTAAATCAA…
>PB.707.1|NW_019105591.1:164638-170814(+)|c156540/f1p2/4903
gctcattttcattcaatttgcataaagtttccgattttggatatgatattaggtaggtatctgaatgcaactggaaattttatatttaaaactctactagagtcagcatataagtgcagttgacagaagtggagtcattgatcattttgacaaaATAATATTCACAGAAATCAACaATGATGAATAGACAGTTTACTATGGATTTATTACCTGTTTTTCTCTCGATAATTGTAGGTAAGAATGAAATCAATCAATAAATATATCGACTTGGAAATATTGATTAAAATCCCTGTGAATCGTAGATTCCATGTGGAACGCTGCCGTGAATGGATTTTGTTCGAAAGTTACGGGTAAAACTACTTCCATAGCTGACAAGTCATTAGTCATGTCACATGGATA…
>PB.714.1|NW_019105592.1:120921-123608(+)|c83532/f1p2/2687
GTGGATTTTCAGAATTCAGAGCTGTGTCAGACAGGATTGCGCTTCTCAGAATCAAAATCGGAAACAATAAGTTGATGATAGTACAAGTACATGCACCGACTTCGGTCAGCTCAGACGAGGAGGTGGAGATGTTTTACGAAGCAGTAGAGGAGATAATTGCTCAGAAGCGATGCGGAGAAAAATTAATCATTATGGGAGATTTTAATGCAAAGATTGGAATAACAAATAAAGATCAGAGTAGAATAGCAATTGGAAATGAAAGAGGAGAAATGCTACTGGACTTCACTTCAAGAAACAACCTAAAAGTGGTAAATAGGAGTTTCAGAGGAAGTATTGAAGATAAATGGACCTGGAAATCACCATTGGGAGGCCTGCACGAATTAGATTACTTGATTATTG…
>PB.717.1|NW_019105592.1:425837-473112(+)|c169419/f1p1/5367
GAATCCGATCGAAGTGAAATTGAAACATATATCCGAAGACCTTAATGCTGTGATAGTAGATTACTTACAGGATACTCTAGAAAGTATGGTGAAATGTGTGGAGGAGCAATGTCCGACAGTGTTTGGGAGTGAGCGTGTGCAGGATGACGTCCGTAAGATGTGTCAACAAAAAAGTCGTTTGGAGCCTGAATTTGTGCGAACATGTATTTTAGAGCAAGCTGGAACAAACATCATGAACAAAGTCAATGAACTGAGTTTAGCGACAGCGAGAAGCCAGGCTCTCCGACGATATCAATTCCATCGGTGAAACTGCGCTCAACCGGCTTGGCAGACTCGCTCCGCTCGCCAACTAACGGCTTTCCACGCGCTTCCGATGCGCCCAAATCTCCAGTATTAAAG…
>PB.723.1|NW_019105592.1:911562-914427(+)|c88047/f1p0/2944
GGACTTCTGGGAAAAAGCTGTCATGAAAACAAACAAAATTAAAAGTTTACTAGGCTACAAACTCAGCAAGCTCTGAACAACTCCTTTGTAGCTTTGCCATATAGTCAATAAATTCAGACATTTTTGGGGTATAAGAAATTGATTAGGCTTAGCCCTTTGGGCGCCCATGTACAATAATATATAGAAGAAAAGTTGATATAAAAGAAAGATATCACTTTGTAATAGTTGAACAAGAGTAAAAaAAAACTAGAAAACTAACCTTGCTTTCTTCGCTCTGTTCTTCTGCCAATCTTCCTCTTTCCTCTTCCTCTTTCGTGCCAATTTCGGGGTAACAACTTGTAACACTGATTCAGAAGTACCGGTATCATTAATATTTTGAGGATCATCCTCTTCCACTTC…
>PB.740.1|NW_019105595.1:245117-250397(-)|c166098/f1p3/5162
atgttggccgagaacaacaactacaaaagtagaaattttagtaGTTTAAAAAGTTTCTTACTcaaaggttatgAATAGATTTTTTAATTTTTTTATTTCTCgtgcagttgaagtagTTTGTAACAAAATAGAAGTAATTCcgatcacgaaattacaagttccagttatgaaagttttacaaaactaattatattggatatagtaagtactgtgcaacgagtctactaaaAGTACTTTTAACTAAATACAAATCTAAAGTCTTATTATGAATGGAAATATTTGTGCCGCAATTAATAATAGTGCATAATTAATCAATTTCTCTCATCATGGCAAACTTAATTGTGAACTAAAATGTGAACATTATTGAAGAATCTAACCTCACTTTCCTTGTGGGAATAG…
>PB.744.1|NW_019105595.1:582559-587148(-)|c20533/f4p2/4583
AGTTATGAATTGGAAGTCAAACGGAACGGTTGTGCTGGCGGGTGCTCCCTTATCTACAAGTGCGATTAGATAGTGCAGAGTCATCTCATAGTGAAGTTACCTCGCATTGTGATTCGTATCAAGTTGAAACAGTGACTTTGAAAATCGCATTCAATTTATTTACTAGAAATTCTCTTGTGATTCTCACGAATATTCGCTGTGATTCGTATCCAGTCAAGAACTTTGCATTCAATCTATCGAATAGAAATTCACCTTTCTATTTAATTTGTTCGTCACATATCATTAAATAAACTCTCTAATAATGCCACCAAAAACGCGAAATACGTCTGATAGTGTCGATGATAGCGCTATTACACTGTCCGACATTGCAGCTATGTTGAAGGAGGCCAAGGAACATAG…
>PB.753.1|NW_019105596.1:397773-403385(-)|c173205/f1p5/5469
ATGATCTGTTCAAAGATGTGGATGATGACAATGACGATGATGACCTTTTCAGTAGCTATTTCACAAAAAGTAAAAAAGAAAAACCTCCACCTGTAAAACGTAATGAAGATACTTTTGCATCCTCTTCATCATCAAAACCTAAATCAGTTGTAGATGATTTGTTTGGAGATTTCAAAGACGACTTGTTTGCTAGCGTTAAGGATAAAAGTAAAACTGCATCCACTGAGAAAAAGGCAAACATCAGTAGCTCAAAAGTGCAGAATTTGTTCAGTGATTCTGATTCAGACTCTGAATTTATAACTTCCAAAAAGAGTGCAAGCATTCCTTCAACATCAGTATTGCCGAAACAGCAGCAGCTACCTAGCAAATCCCTATTTAGTGATAATGAAGATAGTGAAA…
>PB.759.1|NW_019105597.1:17726-23668(-)|c142653/f1p36/4289
AATGTTGCCGTAGTCGACGAGCAATATTACTAAGCACCTTTCGTACGATTGGAGAAATGTTGCCATCAATGTTAAACAATCGCTAACTACCTTCAGCTGAATCTGAACAAAGATTTGAACAACAGATTGCCATCGGTTAACTGCTAGCACCTTCGAAATCAAACATCAACGTTTCTTAATTTAAACAGTGATTGAAATAAGTTAGCACGTTAGCTGATGAGTTGCATCTTCACCGACCAATACATCAGTCAACTGCTAGCTAGATCGATCAATGATTGAATCAACATAGAATTCAATAAAGTTAGGCTTGTTAAAATATCAATAGAAATCAATGTAAATAAATCACAATATTGATTGACCTGGTTGAATAAAATTGAGTTGAGTTACTTGAATCAATGT…
>PB.772.1|NW_019105598.1:483955-488627(-)|c160617/f1p3/5218
AATTGGAATCGGCCATTAAGGGGACAGCCTGGAAGATTATTACATACTAAAGATCTTGAAGATTTTTGTAATCTATAATATTGAAAAAATATATATATTATACAATTTCTCGCGCTAAAATACCTCAATGGTAGCCTTTAATTTCAAGTAAGAGCTAGCATTGGGAAGGCATAGACATTGTGGGTTTATACCTCTTCATGATCTTTGGTCTAACTCATAAGAAAAAAAAACGTTATATACGGTTCGTTCACTGATCAGCTCATCATACTTTTCTAACCGATGGAAAAGAACGTAGAGTAGCTGAACGTAAACAGACATGGCTGAATACAAGGTGTTTACAAATAATGGACTCCATTATTATTTATTTGGGAGAAGAGAAATGCATGATTACATAAATTC…
>PB.773.8|NW_019105598.1:532957-534876(+)|c51336/f1p36/1863
aatatattataatgcctacagatgtacagcttcttcattatgatatcatctctagctccgcaaaatcgggtttctcagtactcataattccattcacaatcgcgataatatgctctgttgtttggaatgatcaggaTATAGGCTGTCGATTGTTCACCTACCATTGGCAATCCAGTTGCCTTCGCGAAGAAGTATTATCTTATTTACTTTTAACTCACTTATCCGTTGGTTTCGAaCCGACCTAAATCTCACCAACCTTccttttactcaacacaaggctagggtttatgaggcataatttcaatctgAAAATTCAATAAATGCTTTGTAAGTtattgtttgagtgtccacagtgaccaagaaagatcgactatctattaccgttgagttgataccagt…
>PB.784.1|NW_019105599.1:198955-203585(+)|c141409/f1p2/4471
TGCTAACTACAAGTTTGAATGAAGAATTTGTTCAGTATTTGAATTCAGAATTTCCAACAGGACTAGTTCTAAAAATTAAGACCAAAAGACCAAAGTGATGATGGAGAGTCATATTTAAAATTACTAACCAGTAAATTGAACTGTAAGAATTTCAATATTTACAGTATAACTCACTAATCAATATAATTTGAATAATTTCCGCGAGCAACATCTTCAAACTCAACTACAGGCGGCTGAAAGTATAAGAAAATAGATAATTGTAAGGTATTAGTGCTGACCTAACTGTGATTTTCTCCTCGTAGAAGTTAAGAGGGTTTAATTGAGTCTTTGTATTATAGAGTTTAAGGACAACACTGATTTGACATACGTGCAATGTCAATCAACAATATCAGACGTCGA…
>PB.785.2|NW_019105599.1:198970-203426(-)|c126370/f1p2/4466
GTGAATGAAGAATTTGTTCAGTATTTGAATTCAGAATTTTCAACAGGACTAGCTCTAAAAATCAAGACCAAAAGACCAAAGTGATGATGGAGAGTCATATTTAAAATTTCTAGCCAACTGTAAAAATTTCAATATTTACAGTATAACTCACTAATCATTCTAATTGCAATAATTACTGCGTGATAACCGAGCAACATCTTCAAACTTGACTACAGGCGGCTGAAAGTATAAGAAAATAGATAATTGTAAGGTATTAGTGCTGACCTAACTGTGATTTTCTCCTCGTAGAAGTTAAGAGGGTTTAATTGAGTCTTTGTATTATAGAGTTTAAGGACAACACTGATTTGACATGCGTGCAATGTCAATCAACAATATCAGACGTCGAAACAAAAATAATGG…
>PB.801.1|NW_019105601.1:233129-239333(+)|c140006/f1p0/4500
gaagtcaatgcagaattgctgttattgaattcaaaaattccaAGTTTTCAAGTTTTTGATTggttttcaatcttttccgcccattctctcactattaattgcaacaatttctagattctgacaatagttgtgatagatctattcttttgaaggtgtcttttgaagatatattacctcacactatttaaatgtttcattgatggatatccatcagctgcaaatgatttcaaattccatctaaattgttgtgatacctctgttcagaaactataatttccttgaataagaattataccgtctcgaaatatcacttagccatgggaaggggtgttgaggtatattttagatgtcttgctccccctccaccacagagctatcaagggttggaagtagtgtgat…
>PB.814.1|NW_019105603.1:154354-167176(+)|c144628/f1p6/4519
gatctgaatgatccttctttccttgtgtttgtgcatcacaactcagtgaatgcgaatggtccaTTCTCCATTTTGCTTCATTTTTCCACTTTGTTGTTAGTTTGTTTCGTCAGATCCAACATTCACTCAACTCATCAGGATCCACTAATTCTAAAAGGGTCAGATTCCTTCCCATTATTTTTGATAATATTTAGGCGAAGATGCCAGAATCAATAGAACTTAATAACCCATCTTCCTCTTTGATGGAAGTTGAAAGTGATGCCTCAGCAGCTGAGTCGGACTCAGTTCCTGAGCTGGAGAAGGGCCGAAAGGATCTTTTGGAGAAGAAGGGCCTTCTGTTGATATGGCCAGCAAAACCAAACAATCCCTCTGGAAGAAGAAATCCAGGAAACGTATGTC…
>PB.818.1|NW_019105603.1:391282-395761(-)|c141401/f1p1/4473
TGACATGCCATACATAGAGAGCAGCTATGGAATTGCTCAGGCAGACCTTCCCTGGACGCCTCATTTCGTTGCGTAGAGATGTGGAGTGGCTTCCTCGGTAACTCCACCGACCTGTCACCTTGTGACTATTTTTTATGGGGCTGCCTAAAAGCACTTGTATACAAGTAAACATACTTGTATACAAACCATGAAACATTGAAGCCCTGAGTGAAGCAATAACgCAATGGATTCGAGCGGTACCACGAGCCATGCTTCAGAGGAGTACGGACAGTTTCTCACAACGTCTgcgggatgtatggacaggaacggacgGCATTCAAACAGGTGTTATTTTTTGTACATTATGTTTTGTTTTTTTCCTCTCTAATTTTTATGATGTCAACATCCAAGGTAAACACT…
>PB.844.2|NW_019105605.1:355515-358176(+)|c67804/f1p1/2388
ATGAGTGATGAAATTGAGACTGAAAAGTCGTGTTGATGTGTGATTTTTGCAGCCAAATCCAAATAGAAACTGTAGTTTTTTCATTTCAAGTTTAATCCAACAAAGCAAACAAATATTTCTTTAAAGAGCATACAGTATACAAGGGAAAAAAATTGGAGCCAGAAGTTAGTCTTGCTGTACGATTTCACCGTCCAAACACAAAACAAATCGTACTTTGTTCAGTTTTATCCAACAACACAGTCAAGTTTTTCATCAACAAGCATACAGTATATGAGTGATGAAATTGAACCTGAAAACTCCCGTTGAAAAGTGTTTTTTGCATCCAAATCCAAATAAAAACTAGTTTTTTCATTTCAAGTTTAATCCAACAAAGCAAATAAGTTTTTCATCAACGAGCAT…
>PB.852.1|NW_019105605.1:888968-892047(-)|c95240/f1p1/3050
TAAGAATATTGTCCTATTAAGATAATCGAAATAGTACCTGCCTTACTACTGAACTCTGCAACTAAAAAAGTGTCCTGAATAATTGTAGCAATTTTAATAAAATGTCATTTTCTATCGTTTTAAAATAACTGAAAATGATTATAGTTTGAACAAAAACATCATTTTCTGTTCTAAAATTCTATTATACTCGTAGTATCAAACCGATTAAAAATACTTCACACTGTTACATTCTCAAGTGTGCTTTATTGAAATTGATAATTTTCAACCGAGTAGTACTATCGCCCGTATTAACGCACAAGTTCTCTGTTTTCATCCCACAAATTGAATCACTGACATTAAATTAAGAAATATCAATTTATTCAGATTTCATTTTTATAATACTTCACTCTGATTAAAAGT…
>PB.855.1|NW_019105605.1:1032776-1035690(+)|c75366/f1p24/2421
CTATATACATTGGTGCATGCAATTTATATTTTAGTTAGGAAATACTGAAATGAAGTTCATCTAACGGGTGATTCTCATAGAACATAATCTTAGGAACTTATATAATTGTGCGAAATATAAATGTGACGACAATTTAGTTGGTGATGATGGTTGAAGCTGAAAATTAGGTGTTTTTCACAATACAAGGAGCATTGTTGTCAGGTGTACCTGGGAATCTATATGAGATAGAGCGCTCTACCTGGTCTCAGATTGTAGAGCACAAAATTACACCCAGAGAGATTTTGAATTATACATCTTAATGTTAACAATCGGAAGATATTGTTGATCAAAAACTAAAATTCATCAAAATTGATTTTTCTATAAAATTTCACTCATTTTTGAAAAATCATAACTCAGTAC…
>PB.859.1|NW_019105606.1:308100-311103(+)|c90726/f1p14/2946
caattatggagacgttTTACAAATCAATATTTATTcaacagatccagataaaatgagtttctcatgcaaactcaatatcattgttaaaaccatgatgtttcagtgttcaATATTTGTAGTATTAAGCTGCGTACAGATATACGCGCCTCCAACCCGCTCCGCGCACGCTCCGCCCTCGTTCCGCCATCGCTCCGCAATCGCTCCGCCCCCGCACTGCACTAGCACCGATCATGAACGTTACGGGATATGTTAGCTCTTCTCGCGTTCCACTCTTGCTCCCCGGTCGATCATCAATCGCTCTGCTCGAGTGACGTTCGGTTGCGGAGCAGAGCAAAAGTCTGTACGCACCTTAAAATACTAAaaccgtactagcattttctttagactgaaatcctacta…
>PB.862.1|NW_019105606.1:526588-530367(-)|c103832/f1p3/3819
CATCTAGAGTTCCGCTAATTATCGTTCAGCTCAAAAACGCCAATCGATGATGAAGAGGCCCCAGTTGTCCCCCATCGACCAGCGGCGATTTGAACAACACGGTTTCAAGCGAGGTCTTTCACACGGACCTGGGTTATTTGAATAGCACGGTGTTAAATTAAGCCTTTTACGCAGGTCCTGATGGTTGTATGAGGATAAGAAAGTTGTTAAGCAAGTGTATATACATGTATGTGATGTGTGTGATAAGAAGTTGACTACAAGTACTACAACCTGACTACGCATATGGGGTGTCACTCTGCTGAAGAATAACCCCCGCTACCATTATCACATCTGATTACCACCTGAGCAAGCGACAAGGCTTTGCACCCCCTCAGTAGCTAGTGCTACCTTGTCGTGGGT…
>PB.863.1|NW_019105606.1:560529-566838(-)|c164368/f1p3/5157
gcgctgatcagctgacatccacttgacgtAAGACTGGTTGGCCGTGTTCTGCTTTCTGCTTTTGTAATCATTAACATTCACCATCATAACCTAAGCCTAATTTTGTTTTTAATTCAATAAATTATTGTTATTCTGTTGATTGAATGTAGAAATGGTTTTTAACTACAACTGTCATTATGTATTTCATCAACCAATCGAAAAAGTGATGCGCACTGTGTTGTCATTGAATATTCAACAAGAAAAAATGTTAGATCTTGCAATACAAAAAATTGAAGgtaatactacttaacctacTAATTTGAAAAAAATGTGATTTAAAATTCTTCATTTTCAATTTaacctttcttgagaataatcttcaatagtactaaattgttgtctttgctaataagcaattcc…
>PB.870.1|NW_019105607.1:853509-858416(+)|c158432/f1p1/4915
CAATAAAGGCTTTCGTTGTCAACTCTGAGACGACTTCTACGTGTACTGCTTTCGTGACCATGCAGACGAAGATAGCTAAATAAGCTTTCGAATATGTGCGTGATTTCTTGGAACCAACAAGTAATGAAAACGGTCCAGCATAATCTATGCCAGAGTTATAGAATGGAAAATCAGACTGTATTCTGACAGGAGGAAGTTGTCCCATGATTTGTTCCGAACGAAATTTGGCGAAGCGAAAACATAAATGGCAGGATTTCAAAACTGATTTGACTGTACGACGAGTAGATAGTATCCAATAACGCTGACGTAATGAAGTCATGGTGCTCTGAACTCCATCATGAGAAAGACGTCGATGATATGACATGATGAGCGCACGAGTGAAACGATGCTTAGAAGGCA…
>PB.871.1|NW_019105607.1:910080-914625(-)|c145591/f1p12/4552
cGAACAAGTATATTAAGAAATTATATTAATAAGGTTCCAGTTATATCATATAAGGATCCAGAGAGCTTCAAGAACTGGCGTTGTAAGTTCTAAGGAATTTTGAAAGGGTATATTGGTGAATACTTGTATTCACGACGAGCGTTTTAAGAATCAACTAGAAACAACTATAGTTGGTCCTGATTATTCTCTAGTGATACATGGTTACTGATAATCAGTCATCAAATATTCTTTTAATTTCCTTACTGGTATTCTTCAAGAACTTCATAGAAGCAGCGGTAAGAATTACCAATCACCGGTCATTGAACCTTATGGTGATTATTTGTATTTATAAAATTCATGTTTCTGCCACTGAGCTAGAGCTGAGGTTTGAACCCAGTAATTTTGCGAGCCGGAAGGCCT…
>PB.875.1|NW_019105608.1:78210-83236(+)|c157597/f1p3/5016
GTTCACCGATAATATATTTACAATAGACACATTGCAGATATAATGGATTTTTATGTAGGAAATAACCATTTCTCGCAAAATACTCTGCTTTATCGCGTAATGATTTACAAAAGTCACAATGTAGATGGTGTGGAGGTAGTTTTTCAAAGTACTCTTCTTGGACGGATGAATCTTCTACACAATTAAAAGTTGAATATCTTTCTTCATATAATCGTAGAATATTATTATCGTAATTCTCCTCTTCAATTGTTATATTATCTTTCCTTCTACAGTTTGGACTGTACCTTGCATGTTCTATTGCTGGTATGTCACTTTCTTCCCATTTTCCCAAATAAATTGAACAAAATACACATCGCACAATGTCTGGTGGAGATGAGAATATAAATCCCTCTTTCGCCA…
>PB.877.1|NW_019105608.1:353256-355744(+)|c80049/f1p1/2674
GTACTTTTTTTTTTTTTTTTTTTTTTTTTTTTTGTTTTTTTTTTTTTTTTTTCCAAATAAActttCTTCTTTTATCACATGTCTCCAAAAGTTAATTCACATGAATTGAAAGATTCCATAAAAGCTTCCAAACAAAAATATAACATTGGTGAAAAATACATCTCAAATAATTATCATATTCACAAACAACAGTTTATAAATCTGAGTTACTCGTACAGAGGGATATTCACAATAGCAGGAAACAAAACTCGATGCCACATTGGTATAACATGCAAggcattttcctcAATAAACAAACAATAACTGCTGatttccaacaattgatcaggacaaataactacctcatctaggtatggtttttcccagattATATATAATTTTTTCATATAAATATTGAAC…
>PB.879.2|NW_019105608.1:885428-888276(+)|c90136/f1p7/2825
GTTTTGATCAGAGACAATTAGAAGGTATTCTTCATAACATTGAATTGAGTATCAAACATCAATCAGAAGATTTTGGTATAAAGATGTTAACTTTTGTGAACTCTGTTTGGAATCATGGTGGCAGTGTCCGCACCCTCTTGAACGTCAACGACCGCTTAACTTCACTGAAGAAGGATATGACAGATGATTCAAAATACCTACAGAAAATTGTTGAAAAATATTTGAAGAATAATTCACATCGCTTGATTCTCACAATGTCCCCGAAAGAAAATTTTGATTCTATTCTTCAACAAGAAGAAAGTGATTTACTCAAAACAAAGATTGAAAGTTTGGAGGAAAAAGATATTGAAGCTATGCGAAGTACAAACCTGTTATTGAAAGATCATCAAGATAAAAAGG…
>PB.880.1|NW_019105608.1:549071-967068(-)|c150634/f1p4/4811
aAGTAGTCGACAATACTACAAACCTGATTTAGACTGGGCAAAAATTCCCATCTGTTTGATATTGTCAACTGCAGAACAGAAAAAAATCCCTGGGGTGTGAAACACCCCAGTGTGTCTCTAGGGTTAATATTATTCACGTTCTCTATCCCACCGCATACATTTAATTCAATGCAATTTTAAAGAAGTCAAACCTTGAAGATAAACATTAGTTTTAATCTATCATGAACAAATAGAACCTAGCCAAAAAAATCAATCCAATTCAACTTGCAGCAGTGCAGATTTTATTCTTTATGATAATACAACATGTGTATGCAATAATTTATTAATTTTAAAAGATTCAATAAGCGATAATTTTAGAGTAATACTTGTACTAATATGGGTTACATGAGCAATCACAGA…
>PB.889.1|NW_019105609.1:927828-933122(+)|c165259/f1p0/5242
TAATTTATAGAATCCATAGCGATTCATCTGTTCAATGAATCTGGCAGCATGGCATGATTCCAAACCAACCACTTTCGTAAACAAACTTAATATGGTAGCCATGGTAACCAACTAAATCTTGGTTGTTTATTCCTTGCTGCTTGTTGTGAAGTTCAAGTTGAAGGTTATTTCCTACGGTACTGACATCTTTTcTTGAGTTATTATTATAATTATGGCAGAGAAACGAGAACGGGGCAAGAATTTTGCAGAGGTTGAAAAATAACAATTAGTAGAGATCTGCCTAAATATACAAAAATGTAATAGAAtataaAAAGATATAATTATAAAATAttcaataaacgataacaacaagtaatgggatgcagtgagaaaagaatataatattctatccaatcaTCT…
>PB.890.1|NW_019105609.1:896853-945299(-)|c146380/f1p33/4381
ATGATGACAATGAATCACATGATGAAAGGGTATTCCCCAACACACAATGATTAGGAATCCTGTGTTATGCCGGGATTCAGAATAGCATAATCGCTACACAGTGTATGGTAAGAGTCCATAATTGTGTCTTTTTTCTTTCCTGTAGCCTATTTTCTTGGCCCTTAATCTTTTCAATTTTCGATTCTTTCCTGTCTTTGTGTAATATTCAGTAAATTTCTTCTATGATGCATATCTTAACCAATCTTGTCCATAGTCATTTAAATTTGTATTTTTTCTGAAATAATATTAGAAGTTGAAATAGTAGCTTATTTTCCTAATCTTTAAATTGTTGATAAAACTTAACTTTTCCAAAATCTATCCATTGTAGTGTAAAGAATTGTGTGCTTGTGACATATTTTT…
>PB.891.1|NW_019105609.1:947955-952595(-)|c113179/f1p6/4073
CGAGTTGAAAGCAGTGAAAAATTGTATGCAATTGATAGTCCACACGACAGCTGAATTTTTACGTAGATACATTGAGATATTAATTGCATGCAATTAATAATCCACCCATGCATGCATCACACCCAGTTCCAAAAGATATCTTGTGTACTCCGATTAAAAGTCCAGTTTCAACTGTCAGGCAGCCACCAAGGTGTAATAGAGCATCATTGGACTCTCATGGGGTCTTTGAAGAAGCCTGTCTGTTTCGATTCCAGTTCTCAGACAGATGATGATATTCTAAAATCCAAAGATGAATTATTAGGGAGAATTAAACAGCTTACAACGAGTCAGTCTGCCCTAGTTGAAGAGATTCAGAGACTTACCATGGAACTGGATAACCGAAATTCAACAAATTCTCTT…
>PB.891.3|NW_019105609.1:947969-952458(-)|c115681/f1p5/4160
ggttttcatgtcagttgaattagaagaatttataacatatttcacaaaagtatttgagaatgttgatgaaaatctattaaagattaatcacTTAAAATAAAATAGTTTTATTggtttatatgtgtaaaatcctatattagaaatgaagaattttcataaGTTTTAATTTATACTATTCTCAATTATTAAATTTCAATGATTTCCAATTTTTTGTTGAAAggaggtcactccaaaaatttttcttatacttgacgtgttttttatgattgcgatttataattttttactgaatttatTGATTTATCAATTGTTTGTtaAATTTCATTAAAATTAGACTAAATTTGATGAAATTTGATTGAAAATAACATAAAATTTTTTGCAAATTTGATCACTCCATAA…
>PB.918.1|NW_019105613.1:135455-140330(+)|c125218/f1p2/4345
cATGTCCGGGGTGATTTACAGCATTTATTTAGGATTTGAGTTAAATAATAATTATATATTAATTAGCATTTGAATAAATGCATTCTCTATTTAATTCCATCTGTAAAAATATTCAAGGCTGTGTTGCACCAAGCAAGATCCTCAACTTCAATCCGGGAACAGCACAACGCGTACTTGATATTTGAAGCTGATAAAAGGTTTCTGATCCAGGTGCAATCAGTGTAAGGTTTTTTTATAGAAACTGTGATCCCTGAAGCAATAATTAAGAATTCACCTTCTGTTAATTCTTTTTAATCAAGGAGAGTTTGTAAATGTAAATATACATCAGTTATCATTATTGCCTAGAGGAAGTGAGTTCCTATTTCACTTAATTGATGACAGTTCAATATCTAAACACCT…
>PB.939.2|NW_019105615.1:287186-291913(+)|c155159/f1p0/4700
TTGTTTTTTTTTTTTTTTTTTGAGGTAAGACTAGTTTCTTGTATTTAACCCATTATTTTGTTACTTGATAATAGGATTAATAGGTACCCAAAACTAGTAGCGAGGTAAATGTGGAAAGGACGTTACTTAAAGTGACAAATGGATATTTTGCAAGGGACGGTGTAAGCAATGGTTTCCACAGCTTGTGTTGTGATCTCTGACAAATACCCGAAACCAGTTGAAATACACGATTAGTTTCGGGTCTTTATCCCATTATCCAATGCCATAAGGAAATTAAAAAAAAAAAGCTACTAGTAATTCCATTGAAAATTGATTATATATTTATTCAATGATTTCTATGATCAATTAACTGTATTCAAATGCAGTTTTAAATTAATACGAATACGATTCATTTATGTC…
>PB.941.1|NW_019105615.1:451076-455103(-)|c108897/f1p1/3987
gtatgttgatgtagtgtacactgactttaaaaagcgtttgatctgtataacaagataagttactacttaaattatatgattttggttgttcaaatggtactgtcaagttttttagttcctattcaaataatggagagtCTTATATATTTTTCATGATTTTTCTTCAAAAAAatttatggcaaaatcagatgtaccccaaggtttaaaattaggtccattgTTTTCTCTATTTTCATCAATGACgtcgctaacctcttcaaatctgaagtgttactatatgcaaatgatttaaagattttcAAGGAAATTAAATTTTTATgaagataatttacttttgcaaactgatttagatcatctagataattggtgTATTGAACATGAATTATTTTTAGTTTTAAA…
>PB.950.1|NW_019105616.1:796356-801726(+)|c167595/f1p2/5308
ATTTGATGCATTGTTTTCAGTTGGAGTGCGCATACCTATCCGCATCGTATAGGTATGCGCGCTCCAATTGAAAGCAGTGCATCGGGTCTAATCGTCCGATGCGTGCCGTCCGTCTGATGATGATCTGTGTACGCCTACCTTTACTGACAACTTCGACTTGCTTCCTCTACCAGAAGATCTAACTGAGTATCCTGAAATAATCAAGGACAAATTCTTTGCACTCACTGGTACAAGGAAATATTTCCAAAGCAAAAGCGATTGAAATGATTGAAAATTCTAGGAAGATTTTGAAATTCACTCCTGCTCTACAGAGTTCTCTACCAGAAATCAGAGTTTGTCAGATTCCTATCAGTGAAGAGATATGTTGCAGTGAGGCGTTCAATAAGAAGGACAACAATT…
>PB.967.1|NW_019105617.1:974219-978737(-)|c130369/f1p1/4443
TATCAATTTCCAATTTTTAGAACTCATATTAAATCTAATAAAACATTAAAGTTAAagcttcaataaatctctaaaaCATTAGCATAACATTATTGTTAGCAAACATTTTGCTTAGCAAACATTGCTAATGTTTTGTTTAGCaaacattattacgttgaggtgatttctatcaccattcaaatcaaatttattggcaaatcAATTAAAATTTACAAACAGgaaaaacgaaattcagtttcatgacctacATTGAAATATTCTTCAATTAAATTGGAAAaagcctgcattatgttacattcaaagttactaggctACAATATATTTTCAACAAAAAGTGCAAAATACATAAATAATtaaactataccacaatataatcctcatcctatattcttattagat…
>PB.972.1|NW_019105618.1:134732-137634(-)|c89345/f1p0/2950
GCCTATAACCATCCTCGTTAATTAAGAATCTATACGCAAAATTTCAAGTCAATCAGTCCAGTAGTTCAGAAGTGATGATGCGTCAAACATGATTTTCCTATCCCGTAAGTGTATAGGCCAGTTCTTTCCTTTATTATAGTGTATGGATTATACAGCTTTCAGAAAAGAACCACAGGCTAAAGCCCAAAACGGTTCTAATTCTAATTTATGCATCAGTACAAATGTAGTCCGGTATGcattcttTCGATTTCAACTCAATCAATTGTAAAGTAAATacattatagaccaggcCACATTGAGAGCGATCTGTGATCCTAAGGATAAAAGATCCTATAACTATAcgagaatatccatatgtatatgttcaagatatcatggtatattatatgtatacgatat…
>PB.973.1|NW_019105618.1:228529-233017(-)|c125874/f1p0/4317
ctacagtcaaagtccagaaaacttcccgtcaaagaggttgtagtaaaaagctgataaaaaaacaatcattattgctagagcagtaagcattgaagagccgtcattgcagagatatatgtgtgctgaccacaatactttttgagtagattgaattaaactattcctgctcaacaagtagtGACAATATAATCCTAAAAATCAGAAATATAAATTAAGAAAATAATTATaaggctttggaagattCTAAAAAAATCAAGAAACTTTGAttttctataaaatgtattactatattttgtaggtgccgtactcAAATTTCAAGTATATTGGAgcctggagtagtacagaattagaaaatcttgttggaattggaacaagtactatactcattcattttagtca…
>PB.993.1|NW_019105619.1:558607-565059(-)|c173129/f1p2/5508
TATAAATTTTTTTAAACTTTTAACCTTATTAACTTTCCCGAAGTTAATCAACTTTTCGATATTGGAGAATTTGCAAGCCTCAATCATCCATGCTGGGTGAGGTGCCATGAGGTGCGCATGAGATTTCCATCCAACTTGCCTGAAGAATCTGTTGCTCTGTTCAGCCAACCGGAGTCATCTGGCTAAGTGGTCGTTTGTGATGCCACATTCTCTTTGGTTGTCACCCAGAGTACAGACTTGTCCAACGCTCCATCCGTATTCGACTTCCTTCTTTTGGGACTGAGGGATGGATCCAATGAGGAAGCCAGAGAATTTTGTTGCAACAGACAACATTGTCTGCTCCAAAGTTCGACAACTTGGGCTGATTTCAACGTGCACATTTCAGCTGCGAAGTAGTCC…
>PB.993.2|NW_019105619.1:558614-563482(-)|c107040/f1p2/3929
AAAATTCAGACAAACTGTGTTTCTTTTGATTTCATCGTTTAAATGTATTGTATATGGGTGTATTGATATTTTAAACCAAATCATATAATTGTGATTATTACCGTATTCGATTTTTTTACCAAAGGAGCAGTTTTTTGTTAGTGCCACGATATTGTATCTTGCTATTGTCACCCCTTGAACGCCGTGAATTTGATATCTGTATCTTATAATGTGTTTAATGTATTGTTTTGTGGTTACAAATCTCGATAGTAGATGAATAATTTGAATGCAAGTATGCCTTACTCAGACCAGAATAAAGTGTGTTATATATATATATATATATATATATATATATATATATATATATATATATATATATATATATATATGTAGAACTCCGATCTGTTCATGTACTAATAT…
>PB.993.3|NW_019105619.1:558614-564842(-)|c171019/f1p2/5272
TTGTCACCCAGAGTGCAGACTTGTCCAACGCTCCATCCGTATTCGACTTCCTTCTTTTGGGACTGAAGGATGGATCCAATGAAGAAGCCAGAGAATTTTGTTGCAACAGACAACATTGTCTGCTCCAAAGTTCGACAACTTGGGCTGATTTCAACGTGCACATTCTATCCTCTTATAAAAGGTAGAGGGTACACAGTAATACTGGCGTGTCTGAGATTTGCAATTTGGAATTTATAGTCCGAGTTGTCGGAATTTGGAGCGTAAAATTTTGCCTGTTGCATCAAAAAACACCGCAAATTCGATGAAGACTCTCTGGCTTCTTCATTGTATTCATCATTCAGCCCCAAAAGATAGAATCCGAATACGGATAGAGATTTTGACAAATGTGTACTCTGTGCA…
>PB.1002.1|NW_019105620.1:668934-678078(+)|c4370/f2p3/2139
gagttgagcttgagactcttgagactcCCCCAATCAAAAAAGAGGTTACAGCAATTCATTCTTCAAAACTTAGGAGTTCACAGTTAATATTAGACTATTCTTTTGGAATAGAAATTCAGCTTCTTTTCGGAATTCAGTTTCTACTGTTAAGATGACTCATTATTTTGTGTTAGGCCTATTGTGGATTGAATCAATTGGATGCCATTTTCATTGTAGGTTTCAGTATGATTAGGACAGTCAAGAAGAAACAAAGATCATGAACGTAGTGAAAAAAGGAGAAGGGGAGAGTGTGGATGAAGTGAGTGAGACAAAACTAGACTCTAGTAAGACTGACATAAGTAGTGTGGAATATAATAGCGGAGAGTGTAGATGAGATGGCCGCTGAAAATAATACAGCTA…
>PB.1010.1|NW_019105621.1:237792-242994(+)|c164125/f1p10/5093
gacgtagacattccactgtcATTATTATTCATGATATATGGAGGAAAGCTGTGGAAAACCAAAATACACTTGAAGCTTCAGGAATACACCTGAGCTCAAGATATGGCTAGCTTTAATAGCCTAATGATCTTCTGTGTTAAGCTCACAAAAGCTCCAAGTCTATTCGGCTATGAAGTAGCAAACAATCTATCTTCAGTGAAAACCTTTCAAATCCTTTCTCATTCTGAAACGTAATTGAATATTGGCCGTGTCTACTTTGCGTACGTTCTACGTTCTACATGCTCAAATTATACAAGGAACCAAATAATGCTGAAAATAATACAATTATGAAAGGTTCAACAATCTACGGCAAGCGCTCCTTGTCTAGAAACCGGAAAGAAAGTGTTTGAAATGTTTATT…
>PB.1011.1|NW_019105621.1:237785-243369(-)|c172676/f1p10/5545
aATTATGATACATTCAACATTATTCAAAGCAACACATTTTTTTATAAGATGGATTGGAATATTTGTTCATTTATCTTATGGCTATATTAATTGGTAGATTACCAAAGGTTTTCATATTTTATGGTTTTGGATCTAAGAAACGTATATTGATATTTTTTATAAGAGTTTTGCCTCATTTCCTTTTTTACAAAATTGAGGCTAACTTTTTTGCAAAACATTCAACTGTTTCAAAATCAAATCAAATTTCTATGAATCGACAAGAGAGTTCTTGAAAGGGAAGTATTCAAAATTGGATCAGTGCAATAAGGAACATTATTTTTTCAAATATTCTTCACTATACAAAAGTGCTACACACAGGACGTAGACATTCAACACGTATCCATATATTATTTCATGATA…
>PB.1011.2|NW_019105621.1:237792-242521(-)|c139328/f1p8/4560
gAACTCCGCCGGTATAAGTAATTTAACAGGTTTGGGCAGTTGTAGAAAAAATTTTGTATGTAATTCGCGCGTAATGCTTCTTTATCGCTCTTGCAAAATTATTTTTTTAATAATAATAATAAGCTCCGCTTCGCGTCGCGTGATAACTGTTTTGCGTGAGCGATAAAGTCGCGCATTACGCTCTTAATACATAAATAGCTATTTTATCACTAATGTACTCCATTGAATACTTCCACCCAAACTATTCTTTATTTATGTTACTGAGGTCGATAACATTTATTTTCAAGTTCAATTGCTACAATTATAATGTATTGATAAGGTACTGACTGTACAATGAAATTTGCGCCAGCCAGGCTCAATAACTTCCAATTCAAATAAACAATCGTTTTCAGATTGGAA…
>PB.1011.3|NW_019105621.1:237792-243322(-)|c171462/f1p10/5496
GAATATTTGTTCATTTATCTTATGGCTATATTAATTGGTAGATTACCAAAGGTTTTCATATTTTATGGTTTTGGATCTAAGAAACGTATATTGATATTTTTTATAAGAGTTTTGCCTCATTTCCTTTTTTACAAAATTGAGGCTAACTTTTTTGCAAAACATTCAACTGTTTCAAAATCAAATCAAATTTCTATGAATCGACAAGAGAGTTCTTGAAAGGGAAGTATTCAAAATTGGATCAGTGCAATAAGGAACATTATTTTTTCAAATATTCTTCACTATACAAAAGTGCTACACACAGGACGTAGACATTCAACACGTATCCATATATTATTTCATGATATATGGAGGAAAGCTGTGGAAAACCAAAATACACTTGAAGCTTCAGGAATACACCTG…
>PB.1012.3|NW_019105621.1:557091-561793(+)|c149655/f1p8/5158
GTCTTCGGCAGTGATCTCCATCTCGATCACCACTCCTTCTTCAGTCACCTATCATGCCGCCGACACCTCCAATCAGCAATGACAACGGCAGAAACCCCATTCAAGGCCGGCTACGATAATACATGGCTGAAAAGTTAATAATACTGCCAATTTGGAGCAAAAATAACGTCTCACCAGTTGACCAACAACACTACAGTAGTGTTGGATTTGAAGTTTATGCTCATCAATGAAGAAGATTGGCTTTGGTAACACTGGAATTGTCGGTTTCAACTGGTTGATTCCCCAACAACGAATTTTAAAAAAATTGAAGTAGTAGGATGTGCTCTCTTGTCTCTGTTATACTCAAAAATCTGTCAGATCGGATCATAAACAACAAAACGAACTGCATAGTTTATTGTT…
>PB.1012.2|NW_019105621.1:557091-561695(+)|c143437/f1p8/4521
TATTATTTAGGAATGTTTAATTTCGTCAAGGAAAAACGTTTCCAATTTATTATAGAAATGAGAAAATTAAGATTGTCACTAAAACTGCGACTACGCCCCGTTTCGGAAGCCAATTTTCTGACTCCAGCTGTTTAAAGTCTAGAACTTAGCTAAATGCCGAACTCGGAAGCCGGCCCTAAGAGTTGATCATCAATCAAAAGAGTCTGTTTTTAAAAGTCTTGTAATAAAGGTGGAGCTTCACTACTTGGGCCCAAATTGGTCACATCATATAATATAAATTATATGTCAAGAAAAAGTATGTGGGTAGCTTTACCTTTATCAAAAGAACTCTATTATTTTTATGTTTTAAACAGACTTGATGAATTGTAATGAAATGGACAATGAAAGTGAATCACACCA…
>PB.1020.4|NW_019105622.1:378521-398952(+)|c56101/f1p1/2018
TTTTTTTTTTTTTTTTTGTTTTTTTTTTTTTTTTTTCTCAATTATGAAATTTATTTAGTCATATTGAAAAATATAATTTCTTGAGGTAAAATGTAATTTATTATTTTTAACAAATGAAAAGTTGATATTACATCATATTTATGATTTGAATTCAATACACTTCTTGATAAACTTCGCCTTTCTGGCTTATTTCGTGATCGTGTGAATTCTATGTTTGATGAAAAGGAAATTTTGATTTTTCAGAGCATGCTGCACCCAATGCCTCTGGGCACTTCAATTTGGAAGCCCAACCTAACAATGGAATTTCAATTGAATAAATTTATTTCTATGGAACTAAAGAAATTAGTACTTTATGTTTTATTATTGAAGAAATCTATAAATCTTACAGTGTTGGGTTGA…
>PB.1020.5|NW_019105622.1:378526-398954(+)|c54684/f1p1/2067
TTTTTTTTTTTTTTGTTTTTTTTTTTTTTTTTTGTTTTTTTTTTTTTTTTTTGTTTTTTTTTTTTTTTTTTCTCAATTATGAAAATTTATTTAGTCATATTGAAAAATATAATTTCTTGAGGTAAAATGTAATTTATTATTTTTAACAAATGAAAAGTTGATATTACATCATATTTATGATTTGAATTCAATACACTTCTTGATAAACTTCGCCTTTCTGGCTTATTTCGTGATCGTGTGAATTCTATGTTTGATGAAAAGGAAATTTTGATTTTTCAGAGCATGCTGCACCCAATGCCTCTGGGCACTTCAATTTGGAAGCCCAACCTAACAATGGAATTTCAATTGAATAAATTTATTTCTATGGAACTAAAGAAATTAGTACTTTATGTTTTATTA…
>PB.1026.113|NW_019105622.1:662594-712595(-)|c111332/f1p277/3645
CTACCAGAGGACCCGTGTCCACCCAACCACTGCCCGTGCTGTGCTCTACAGAATCTACAAGAACCCAGGAGAAGCCGCCGAACTCAGAGTGGCTGCCCTACACCTTTTGGCCAATGCTAACCCATCTGCAGCCATGCTACAGAGGATGGCCCAGCAGACCCACTGGGAGCCAAGCAAGGAAGTCATCTCTGCTACTCAATCCTTCATCAAGAGTGCTGCTGGTATGGATCAGAATCCCAACTCCATTAAATTGGCAAGGAATGCTCAGGCAGCTGTTGACATGCTCAACCCTAATGAGTATGGAAGCTCCCTGTCCAAGAATTTCCTCAGCTCATTTGTTGTTGACCACATTGACAAGAGCTACGAAAGCCAATTAAGCTCCATTGGCAGTGTTGACAG…
>PB.1026.110|NW_019105622.1:662588-713672(-)|c76866/f1p87/2576
CACGCAGGAGTATTCTGAGGAACTACAACAACGAGAATGATGATGACAACAACCAAAACAGAAACCAGAACAGAAACAACAACAACAACAACAATGACTCCTCTGAAGAGAGCAATGAAAACCAGAACAACAATAACAAGCACAACAACAAGAACTGGAACAACAATGACAACAACAAGAACTGGAACAACAATGACAACAACAAGAACTGGAACAACAATGACAACAACAAGAACTGGAACAACAACAACAACAAGAACAGGAACAACAATGACAATGATGACTCATCATCAAGCTCAAGCAGTTCCAGTTCTAGCTCCTCCTCCTCGTCCTCATCTTCATCCTCTTCGTCCTCATCCTCTGATCTTGACAGCAGCGAAGAGAACTGGCAGCAGAAGC…
>PB.1026.111|NW_019105622.1:662589-710160(-)|c3554/f55p54/1934
AATTCCTGCGCAAGGCTGCTGCTGGCATCTCAGGTGCTGATGCTGTGGTTGTTGATGTGTCTGCTAGATTCCAAGGCAGCCATGGTCAATCCAATGCCCAGTATGTAGCCACTGTAGCAATGGCCAACAGTGATGCTTCTTCAAACGCTCGTATGCTGTTCTTTGCATCAATGAACCCAGCTAACTCTGACTCCAAGGCCCAGGTGTGTGCTGCAGTTGCCAGTAACTTCCCCAATGTGCCACTCATGAACTTCCTTGATGCCCTTAAGGCAAACCCAACTTCCCACATCAGTGCTGACATTGCCTTTGGAGCACAATGCAATGCTGGAGGACACATCCATGCTGATGCCAGGTTGTCACAGACCCAGGAATTCCAGGAGTATGCAAAGAGCCGTCCAA…
>PB.1028.1|NW_019105622.1:762321-767883(-)|c172351/f1p2/5561
ATCCTTCTTGAAAACGTGCCTCATATTTTTTATAACTTTGAGCTgcatTGTGATAATTAGTGCCAATAATTATTTAATTCTTAACGTATAGGTAGTATTAATTATTTTATTAGTCATTAGCTTGAGGATTAGAATTTATTTTTCTACTGTATTActatgaacttgtttagataattgaTTTTTATTATGTGTTTCTTGGTCCTTCAAAAATTAATTTCATAGGTATGAGATTTTTAATGAAATTCAGCTTTGGTAGATGATCTTTGAATTCCCACTGTTCTGCAATAACTAGAAAGCATGTATCACAATGATAATTGAGTTATTTAAATAACACATATTGACATGAAGTAGCTAGCAATATAATATTATGTTAAATACTGATTTCTTGAGAAAATAGCA…
>PB.1032.1|NW_019105623.1:72506-100098(+)|c92756/f1p5/3063
attatagttccgactctggtgAAATGAATACGTTACGAGTTCACATAATTTTTCTACTACTTTCCTTAGGAATTCAAAGGTCTTCAGCCTCTCCTGTATTAGAACCATCACTAGCAGGAGCGATCAGCAAGGAAGATGACGTTTCTCACGCAGTTGATGACAATGGAAATAAAGGCTCTGGACAACACTTGGACTGCCAGGCGGATTCGGGCTACATTCAGGAACAAATCTCACTCATCACAAAAATGCTGAACGACGGCAAAAAAGTTGTAGAAACGCAGACGAAGGATTCGTCATCAGCTGCTGATGAAACTATACTGGTGCTGGGCAAAGCTGGCAGTGGCAAAACCAGTTTGGTCCAGTTCCTGACCGGAAATCCCAAACTGCAGTCAAAGAAGG…
>PB.1035.1|NW_019105623.1:303848-308538(+)|c149570/f1p17/4706
ggcatttcACTCTGTTATGTATGGGTATTggaattgataggTAGTACTGTACTAGAAATTTAggtacatgatcGAATAATAAAAATTGAAGAATTTATcataCAATAAATAATGCAATGAAataatgtggaacatcatACCATCATTATAATCAGCTGGTAAGAGCCTtattaatgcggtattggcCTGACCGAAAGCTGCTCTCTGCTCCTTATTGTTGCACGAGCCATCTATTGTCCGATACCTGGAGTTGACGTTGCAGTTCACGGGAGGAGCACACTTAGTGGCAATGTTCACTCCTTCTCTACTTTGAAAACTTGTTTTTGGTGGTTTGTATGGCCGACTGCaacgttcaaatgaaaatatgtgctaattattattgttttacagtatcatttc…
>PB.1073.1|NW_019105626.1:685586-748040(-)|c159479/f1p2/4853
gaaagtaagagagtttgttagataagccatggtataatctagagtgtgccaatgcaaagaggaaaatacgcaaggagtggggaaatttgggagccacttctcaaatcaatctttcaaaTCTACTGCAGTCTAAGAAGCGTTCAGGGAGTAACAAAAGagcaaaagattattccatgaaaacttgtgaagaatatataaggcaaggatagtaaacattttgaacgtggtaagagaaacACTCAGAGATGGCCGAAGAAGAATTCAAATTGTTCAGTAAGCCTTGAGGCTTGGATCCAGTACTATAGAAATTTTTATGTAGGACCTCGAACAGAATTGGTTTTAACctctgtaacgtggatgcatacatggacgggagaaagcgtaataagatcaaagagt…
>PB.1078.1|NW_019105627.1:69350-74046(-)|c149748/f1p0/4697
acacgatagtgAACAGACGTTGTTGTGAGAGCTCCGTTATCTCTAACGGATAGTAGTGACTGAATCAACAATTATTTTCGAGGTTAATGCAGTGAATAATAGATTCAAGTTTGCGGTTGTTTTCTCAAGAGATTTCTAGTTCATTGAATTTTGTAGTGTTTTTTATGAGTGACTCTAATAAAAAACGTCAACGCGAATCACCAGGTTCATCAAATAGTGCGTGCAAACGTGGCTCAAAGatgtcagacaagcaggtaggaaatatgtctattgaacagttgatggaaatgtttagtactttgctggacaataaactggcttttgttgcttccaaggaagatattcaaaatttgcatgcaaaggttgtggcattagagaacgagaaccgagttttaagtg…
>PB.1098.1|NW_019105629.1:421512-424171(+)|c76303/f1p9/2601
atATCATACTTGAAATACATCTCTTATGTTAAGAAAAAGTTGTCAATATTTCACCGATTTAGGAATTTGTCAGCGGAACAAtattgtaTGTTGGCTATATTATTGTATTGATTTCATTTAAAATCAAAACTCTTAGGCCTACATAATTTAACTCACCGCTtGTACCGGCGGCGGTAGTGTTGTATGGTAGATGATTTTTAGTGTTTAATATCATATTTAAggatgATAAAAAAAGCTTTACAAAAATTTGAAAGATAGAatcaaaaaaatgttgttattcgaagctaacaactcaCAATAATAAAATATTATCACAATCGCTATAAGCTGCCAGCATTTGTATCAAAACTCCGGTATCGAAACATGAGCTTCCTGTATCGAAACACATATTGCAACACA…
>PB.1112.1|NW_019105630.1:599808-619634(+)|c89143/f1p16/2970
gattttccaatgtgagcattgtgatttaatcactttcgaatttcacaagtccaaaacaacctctctgAGACAACCTACAATTTGCTTAACATTCCACGTGATTGGATTCTTCCAATGTGATTGAGTTATCTTTGCATATGTAAGCCTTGTTATTTAATCACTACCTGATTTTTCACAAGTCTGACACAACATCTCTGAGATGACCAacaatatactaagcagtctatgtgattggattcttccacacaccataaatatcaactgTGATTTTTGACAAATATTATTATTTCTTGATTATTATATTTGACaaatatcaGAAGAAAAAATCAACTGTGAGGAGAAACCACTGGCAATTTTCCTGGACCTGAAAAAAGCATTTGATACTGTGTCACATGATAT…
>PB.1113.2|NW_019105630.1:569234-575044(-)|c171507/f1p0/5582
tgGAAGCCGGTGTGAGCAATGAGGTGGAAATGTTAAAAGTACAATGCCACTGTCCTTGGCAAAAGATACAGCTTCCAAAGTAATATGACTAGTGTGGTTGTCCAACAGCAAAAGGTATGGCCTCTCTTTTGTACAGTTTGTTTGCTCTTTTATGTGCTGTAGAACTTTCAAGAAGTGTTCAGCAGTCATCCAACCTGTATTGGATGGAAATCCTAGGCTTCCAGTAGGAGCTCCAGCAAGGTAATGACTCTTGTAACGAAGTCTTGGGAAAATAAAAACTGGGGCTAAACTATTGCCATTTGCAATAATTATGGCACAGACTGTTACTAGTTCCCCTCTCTCTCTTGCTACTATTTGGCCAACTTGTTTCTTACCAGTTTCTGCTATCACCTTGGGGCT…
>PB.1120.1|NW_019105631.1:1-18510(-)|c34254/f1p21/1345
CTACGATGTCTATTCTACCCCGTTCGGCTGACGACTGTGAATTataataatatatgaAAAAGGTTATTTCAGAATTATCCACTGAAATTACTTATTTTTAAATAGGATTTCTATTTTTCTATTATTTTTGAAAGAAATTGGAATAGAATACCTACCAAATAACTTAATTTCTGTTCTTTTGAAATTCAGATTGTTGCATCACAGCTTTTTAAATTAGTCGCCATTTCAGGTTTGTATAAAAATAAAATCTGATCTCAGTTATGAAAGCAAATTTTTGAATCAAATTATGAAAAATATATTTTCTTGATTAATTTGACATTAAATTGATTATTTTATCAAGGAAATGATAATTATTATTAGATCAAATTTAATGGGATGAATGAGTAACAGCTGTGTACA…
>PB.1126.1|NW_019105631.1:639781-650992(-)|c132320/f1p1/4376
ATGTCATCCTTTTCATGGTCATGACCAGGATCAATGTTGTTCAACTCTCAGTTGAGAATAGCTTGAAACTGAAAGACAACCCTTTGTTTACTCGAGCTTCAATAGTCACTTTTTTGCCAATTATGTCATCCTTTTCATGGTCATGACCAGGATCAATGTTGTTCAACTCTCAGTTGAGAATAGCTTGAAACTGAAAGACAACCCTTTGTTTACTCGAGCTTCAATAGCCACTTTTTTGCCAATTATGTCATCCTTTTCATGGTCATTGTCCAGGATCAATGTTGTTCAACTCCCAGTTGAGAATAGCTTGAAACTGAAAGACAACCCTTTGTTTACTCGAGCTTCAATAGTCACTTTTTTGCCAATTATGTCATCCTTTTCATGGTCATGACCAGGATC…
>PB.1136.1|NW_019105633.1:3992-8557(+)|c145754/f1p22/4506
ATGATAGTATAGACATTTGTAACTTTTTCAATAAGTATTATCAACAGGTTGCATATAATCTCCAAAAGTCACTGAACACTAATACTTATAATACAACTACATTAAATGCTGAGCCAATTGAAAAGGTATTTAAATTTCATCCATTATCAAGAGATGAGTTGTCAAGAATAATAAAAAATTTGAATAACAAAAAAACAGTAGGATTGGATGGGGTCTCAAGCAAAATTTTAAAAGAATGTGAAAATGAATTACTGGACCCTTTATTGCATCTCCTTAATACTTCACTAGAGCAGGGTATTTTCCCTGATGATCTGAAACAAGGAAAAATTTTGCCAATTTTCAAGAGCGGTGATTCTGAAAGAGTTGAAAATTATAGACCCATTAGTATTCTAAATGTAA…
>PB.1148.1|NW_019105634.1:36686-48830(+)|c143310/f1p0/4449
taatctgaatatctttttgaataaattagtcaagtcaatgttattgtgatatcccacccgttcattgtaatgtagctgtgcgctttgtatttcacacgctataatacattttacgggACTTCTCCAATAAAAATTTAccttccctccgattttagatttctcgtgttccctaagactcttatattagcttcatactcattTATGGAATCAAAAAATATTTTTTgaaagcctcagcactgctcttctaagtttagcggcaagcgactcaagcacATATTATATAATGTTGATAccttattcataaaactgactaataaaatagaccttcatcAATATATTTATGATTCAATtgtatattattccattttaatacatataatagtgcaattctgtacatag…
>PB.1149.65|NW_019105634.1:263044-268164(+)|c152327/f1p0/4642
catattacCAAATAAAAAGATGAAACCGGAATGGTTAAGAACTATTTCTTGAGGCGCCAACAAAATTTAATCAGAATTTtagaTGGAATGAAAATAATAATGATGAAGAAATATGTTTATAAACTCTCTcATAAAATCAATTTAATTTATgtacccaTGAATGAAATATTATTATTATTATCAGTTATAcGCTCTTATAACAGACTGAATGAATCCTATTCTTAGAGGAGGTGCAACTAGGACTATCCACCAAGATGTTTCTATTAAACAAGTTTTCTTACCGCCCTAAATTCAATTTAGGGGTGTCATAGGTAAGCAAACTTTAAATGAAAATTGGTTACGCCATCAAAAAGGAATAAAGTGTTTGATTATCCATTCATATGAACGCTTTTAGTGAAA…
>PB.1165.2|NW_019105635.1:640356-648322(-)|c165466/f1p1/5137
GGAAATGAAAAATATTTCATGAGAAGGaatcttcaagttccaacactagacttatgtctgcaagtggtcattatagtgttaaccgtgatgaaacagttatatataacagttcgtaatcgatAAAAACATTCAAGAATAGAAgtagaactagactagagtggaagttccaacactagacttatgtctgtaagtggtcattatagtgttaaaacgtgacgaaacagttatatatatagcagttagtaatcGAAGAAAAACATTCAAGAATAGAAtcgaacttcgtaGGTTGAGAAAATAAATTATTCTTGTAAGctcatcagtgccagagccagtaaacctcaactgaGAGAATATTCAAAAGCATAGGTTAAATTATGCGATTATGCTTGAGAAACCTCA…
>PB.1165.3|NW_019105635.1:640365-648378(-)|c166844/f1p1/5102
AAGTTGCCTTCTTATCCAATGCAGAAGATTCTATAGGAAATTTCATTTATCTATAGGGAAATGAAAAATATTTCATGGGAAGGAATCTTCAAGTCCCAACACAAGACTTATGTCTGAaagtggtcattatagtgttaaaacgtgatgAAACAGTTATATATATATATATATATATATATATATATATATATATATATATATATATATATATATAGCAGTTCGTAATCGATGAAAACATTCAAGAATAGAAgtaatctatcgaacttcgtaggttgagaaaataaatttatcttgtaagctcatcagtgagccagtgaacctcaactGAGAATATTCAAAAGCATAGGTTAAATTATGCGATTATGCTTGAGAAACCTCAATACTCAAACTTAAATCTCC…
>PB.1166.1|NW_019105635.1:765801-771405(-)|c174451/f1p2/5439
AGGCGTCTAGTAATAATATGAAATTAAGTTCTGAAATTGGAGAGTTAGAATCAAGTGTGGAAGTGCAGGAAAAGAATGCTTCCTCAGAGGAATTGAATGCTTCCTCAGAGAAATTGAATGCATCAAGTGTGGAAGGGCAGGAGAAGAATGCTATATTGGATGAATTGAATGATACAAGTGTGAAAAATCATGGAGATAATGCTACAGTAGAAAAAATGGATGAATCAATTTTAGAAGAGCAGGGAAAGAATTCTTCGGTAGATAAATTGAATGAATCAGGTGTAGAGGGACAGGAAAATGATACTAGAGTAGAAAATCTTGATGATGTTGTAGTACACACTGAAGTAAAAGGACAAGAAACCGTTGGAGATACAAACCTCAAAGAAGTTTTAATCACAG…
>PB.1178.1|NW_019105637.1:30993-33315(+)|c66052/f1p2/2320
CTCCGTCTTTGAGAAAGAGCCGTGTTAAAAGGAATTTATCTCACACTTTAGTTTggccGAGACCTTGTCTCTGTGAAGCTGCTTGTCTCTGTGGGAACTTGTTCCTGTGAGACTGTCATTTATAGAAATACTTGCTCCTGTGAAACTTGTCTCTGTGACACTGGTATCGTTCAAAAGCACTACTTGTCTCTGTGAGAACTTGTCTCTGTGAAACATCCCCGTTACAAGCAGCTCAAATTATTTTACAGTTTTTGCAGGTCCGCTGTATCGTCTATGACAAAAGTTTTGTTGTTCCTACCCTCATCCTTcatcaCCAGAATCTTGCCGTCGTTTACCCAGACTAAACGATgCGGTTTGTCAGCTGCGACCTTTTTCATTTCTTTTAGCAAATTCATGACA…
>PB.1180.1|NW_019105637.1:228605-230600(-)|c54963/f1p0/2004
atcagttttcTTTTTGAACTGAAACAAATGAATGCGGCagaaggacgacctctcatacatCAATGTCTTGAATAATATTgctcttggtaatatatctgattcagatgtcgacttaataaattccagaaaagttgatgacaatgaaattcctgtgaatgctattaGATTATTCTCCAAAAATGTCGATGTAGATGAGTATAATCTATTCAAAATCAATCTTCGGGCGAAACATTCATTTCTGTTGCTGAAGATCATGTGCTGggatcactttcagagcaatcaaaactgagagtattaaaTTCTGTGAAAAAGAAGAAGCCCACAgaattaaatgGTTTGCTAGCAATGAAGTCCATTTCAaagttggtctcaaatacatgatcaccagcaatattgacg…
>PB.1183.1|NW_019105637.1:489074-492303(+)|c96111/f1p0/3323
atTCACACGTGCTATGACCTCCGAACGGCAAGCAGTGGTCCGTGATGGTAGACTGTGTCTTCTTCTCGGTTTTCTACGGGCTCATTCTGCTCTCGTCGCTCGAAATCCTGGTCGTTGTGTTCGCGCCGTTCCTATTCGACATCAATCGCGATGTGTATCGTGAGTTTCTGTGACGACAATATTCGCGATGCGTTTGTGTCGGTGGTCTCGGACGAGTGGTGATTCGGTGAGGATTGAGTGCCAATATTGTTCCTAGATTCCTCACTATAGAATAGATACAACACATCGACCTCACAACCTCCAGGCATCTGAAAACACCATGGTGATTTTGTCAACTTCACAGGAACTAAAACGTGGGAGAAGAGTTTGTTTATCTAAATGTGTTTTAACTGAACTCAA…
>PB.1201.1|NW_019105638.1:506759-513972(-)|c109250/f1p0/3823
atgacagggactagaaaaatcaagcaacgataactggagcaacgatcatcaaattataaattacatgtcagaggcattttgagctgagcacggctacagcttatgatgttttaattcaggtgggtttttatgacctcaaggtcagacctatgggccactgactttcactcatgtacaaccaggtgggtcctgttcaccacaattttatgatcaataagagcttGTGGAGTTGAGCACCGGGACAAACAATCAGCCGGATTTCCGGCACCAGCTACATGCATCCAACAATCCACCGAACAATCTTGATCGAATCTTAGAAACACGGTTAGCAACAAACGTCTGCCACCTAGATGGAGGAGCACTAATCCAGTGTAGGACTACCATGGAGTCGGAAAAAGC…
>PB.1214.4|NW_019105639.1:376475-380042(+)|c102088/f1p20/3459
aagacccgaccaagaccttaaagaggcatctcaaggtctttgacaacgacacatgacgcccatcatcttgtagaaTTAAAACTATGCTGTATCACAATGCTACACTTTCTTTCAAGATGGCGGATTATGGCGTGAAGATACTAGCCGAAAAAGTTTTTTAAACAGATCCCTCCCGTGTTATCGGATGAGCACGTTAAATTGTCGGTCCCGGCTGAAGTATGACAGTCGTAAGGCCTATTGACGGCTAAATTATATATTCAGGTGGTGGGACCTTCTCGCAAGGGACTCCCCACCCACAAAAGCCATACGAATTTATTActagcggtatttccATTCTGTGGTTTATCTGTGATCACTAATCTGTGTTCAGGTTTTTTACTGAACGTAAAAAAACCGATG…
>PB.1214.5|NW_019105639.1:377053-380060(+)|c83216/f1p19/2672
ccagtAACTTTTATTAAATTTTTATCATGGACCAATCTCTCATACATCCATCAATACACTCAGTGTATTCCTAAATAATATAGTTTACATTGTCATTGCTGTTGTTTGTCGGGACGGTCAATTGATCAGAATAATTGTACAATAAATAAACAACTGAGATATTTACATTCTACTGTATGTACTCCGGGCTAGAGAACTCGCTCATAACTAGTAGTTCTGTGAACAGTAGACCTCGCGCAGTTATAAACCGCAGCCTCCCCTTATACTGTTCATCAGCAGAGTAAATCCTGTCTGTATGTCGTGTCGGCGAGATATCGGTGTGAAAACGGCTAAATGGCGTTGGGGTTGGTGTATCAAAAATGCTAACATCAAAAGCTAATCTCCTTCAAGACATACTGT…
>PB.1215.3|NW_019105639.1:414104-548842(-)|c154760/f1p4/4774
TTCTACAATTCTACCTACGATCGAATCTACCAATGAAGGTCTGCAGTCTCTATTGACAGTCGAAATTGCATCAACTTTGGGGTTCCATATACCCTCCCACTCACTTGGTCGACTGTGCAATTTAGCATTCCACTTTGGGGTTACATATACCCTCCCACTCTCTGGCCGGTATGGTGATGATGATTTCCATTGCCGGAGCATTTCTTACAAATGCCTACAATCTTCAACAGCTTTCGACATCCTCAAGATATTCAGAGATATTCTGCCGCTATCTCAAGTTCTAACAGCTGTAACAACTCTTACAACTGTATTCAGGAGCTGTCAGCTTACAATGAGTAGTAGCTTACAATGAATCTCACTAAAACCAAGGCAAATTGAACCACGGACAATCGTAGAGAG…
>PB.1219.1|NW_019105640.1:832137-836622(+)|c29600/f1p0/1217
TTTTTTTTTTTTTGTTTTTTTTTTTTTTTTTTCCAATTTTAccttgaaatgaattAATTATTCACCACAAGTTCAAAAACAACACTACATTTTTAAGTGGAGTAATAATAATTAGGTGATGTGATGTTTAGTTGCTCAATGTTTTTATACGGCTAGATCTTCTAAGTTCAGTCACTGTTTCAGTTGTCTGCTGTTTCCTTGGTATGAACTCTTGTTGCGAGTAGTCGCTCAATGTTTTTCTTCaggtgaatcaGCTCGAAGGAACTTGGCACTGCACTGGTCACAGAAGTAGCGTCTCTCAGCTAGATGCGATCGCTGGTGTCGTTTCAGATGATAAAGCCGGCTGAACGTCAGATTACACATGTTACAAACGAAAGGAGTTTCCTTGGAATGTGTGAG…
>PB.1226.1|NW_019105641.1:366326-371909(-)|c173924/f1p5/5584
ATGACCCGAGCATGTCATAAAACTGCGTTCAAAATTAGGGTAGGCGAACGATATTTGGAAAATGAGAGAAAATTATGACCCGAGCATGTCAGAAAACTGCGTTCGAAAATTAGTGTAGGAAAACCGTATTTAAGGAAAGAGTGTTGAATGAATTCGTACGGAAAAATTAATGAATGTAACGTATTTGATGTAACGATTGAATGGAGTATAATTACGTGATAATTGGAGTAGAACGAAATAGGAAAGGAATTTCGAGTAAGAAGCTATTGTATCGAGATGAAAAAAAAAAAAAGACCATGAATAATATTAAATTTCATAATATTATTATCGAGAATGAATGAGTGTGATAGATCACTATTCACGAGCGAAATGAAATGAAGGAAAGAAGACGGACAGCCG…
>PB.1228.2|NW_019105641.1:568664-571263(-)|c74388/f1p37/2436
CTTCACAAAAAAATAACTACTGGGGCTGTTGGTTTGAGTTAGCAGTGAAATTCGGAATATAAACAACTATTTATATCAGGGATATATTATTGTGCTATCCTTTCTCTATGGTGCAAATACCCGCTCCCGTCGCCGAGTACTAGTCGTTCGAAAAACATGCGTTTCTTCTGCACCCCTCTTTATAAATAATTTAATTCTCCAATCACTGTGGCATCAACTACTTCAGTAGGCTGATGAAATTTTAGTCGGCTAGTTCAACGAGTTTTAGTTCTAGTTCAGTATTGAATTTGACTCACTTGGGAATTATGTACTCAGAATTTGGAACAATATTTTTCGTGAGAACGTGTATTACAGAAACAATAGAAGAGTGCATTCACATGAATACAACAAAACCTATTT…
>PB.1230.1|NW_019105641.1:755758-814257(+)|c168707/f1p2/5426
acgagaggtgaggcagccgaagacaatagatctctctttaaaCTCTCTCACTCTCTTTCTCTCTCCTCTCTCTCTCTCTCTAACTCTCTCTCTCTCTCTGGTCGagtcgataatgaacgcagagtagacgtaatattttcaagctcctttaagtttgctatttgactgggtatttctgaagctattttattgaaatttggtggaagtgtacaagtagtgctgTTCGTTCCATTTATCTCATcatttcttTAGTAGTGAGTTTTACAGTGCTGAATACGTGAGTAAACAACATGTCGCATAACTCGCCTAAAACTAGAGCTGCCATCAACCGAGGTAAGGCTAGCGATAAGCGGGTGGACTCTGTCACTCCTACAACTCCAAACGCTATCAAGCGCTCCT…
>PB.1236.1|NW_019105642.1:604337-779601(+)|c38578/f1p51/1496
CAACTGACGCTAGTGTTCCCGCGCATCTCAAGTCTACTTTTCTAAGATCTGAGCCAGCTGGTGACAGGACAATATCGCTGtAGACACACGAATTCTGCTATCTCTTCATAGTGAATGATTTAATAGAATCAACAGTTTGCAATTGAATAATCTTATTTTCTCGAATTTCGAGCTTATTTTCAATTTTAGGTGAAAATGTTACTGAACATTAATTGTAGAGATTTTTATGCTCAATCTTTCCACTTGAAATTTTTGTTTAAATTGTATCTGAAGCCTGATAATTGGGAATCTAAAATCAAACTTTGCATAGATGGTGCAGTGCTCCTGAAATTTTTACAGATATGAGACTTGTGGCAGTTGATAGAGCTTATCAATGACTGTTTTAGGTTTAAATTTGAT…
>PB.1237.2|NW_019105642.1:604330-609608(-)|c142203/f1p53/4564
CTGCGAAGAACGAAGAATTCAAGAGCGGGATTCAAGAGCTGCCCCTGCTCCTGTTGGGCCACCGACACCACAAGCCTATCGAGCCGTTGAGCCTCGCATCGTACCTGAGCATCTGCAAGACCATTACCACGCTGCTCGTCACATGTTAATGGATATAATGGTGGGAGGCCAGTTGGAAAGGCAAATGATTCAAATTCCACAACTGCATCAGCTGACGATCGACCTGACAGCGCAGGATGCAGCGGGGGCGGGGGCGGGGCCAGCCGCTCGTCGTCCCGTGCCAGTTCGTCGTCCGAGATCTCGCAGAGGTCACAGAAATACTTAGATTTCAAATTGGAACTGAAAGCAACTTATTTAAAGTGTATGAATGATCACAGCTCTTCACTAGGCCTGTCTTGA…
>PB.1242.1|NW_019105643.1:529772-535603(-)|c26315/f4p26/5822
TGTTCTTTATGTTTATCAATAGTGGAATCTGTAAGTGGTCTGTTAGCATCTGCTCTCTTTTGTCAGACGCTATACAGTTGTATTATAAGATTTACAATTATTATAAATGGAATTTCATCCGAGTCGAATGTCTCCTTACATGATAAAATATTTATTTTTGTAATGCAGCATTTGAAAAATGCATTGCTACGTGATGAGATCAGACCCGAACCAAGGCCTAATATACAGTATCGGTAGATTTAAGTGTGGCTTTTGCTGATAGGGCGAGAGGAGTGAGTTAGGCAAATTAATTACAAAGGCAAATTACTTTGTTCTCTAAATGCTGTGATATGTCTCGTTTTAGACATGTGACTTCCGCCCCCAAATGCAGTGTGTCATCTATTACCCTATTTACCACAA…
>PB.1264.3|NW_019105646.1:770004-774732(+)|c139656/f1p7/4572
GAGCCGTCACAGAGTGGGGAGGAGGCGTCAGGGGGTTCCGGCTTGAGCCAGCACGGTCTGCGGAACACAGTGCCCGACATCAACAGCCAGGCGGCCAGTGAGGTGCGGAACCAGCGATCCATGTCAGCGCCTCCCGACAGCAACCGTACACCAACCCCACACAGGTTCGTTTCCAAAATCGAGATCAACCCTGTAAACCCTGCCACGGGGCAGACTGCGGCCGACAGTAAACCGCCGGTTCCACCCAGCAGCAAACCACAACAAAGCCCCAACATGCAGCAGCAACCTCAGCATAAGACCTCGACCGTTCGACATATTCCGATCTTTGTCGAGGGACGGGATGAGCCGATTTTGCCCAAAAATGTTGACCAGGAGTACAACAGTGTGCCTCAACCTCAA…
>PB.1266.1|NW_019105647.1:5863-9598(+)|c102719/f1p6/3697
ACGTCATCCAGGGCATAGAGGGACATCCCGTACCACCGCGCGCCGGACATCAGGAGTTCAAGGACGTTGCCCGCCGAGTGGAAGAGCAGCCCGGACCGCCGACCGCACGTATCTCCCATCCACCGAGGACAGCACCTGCAACACATCAAATCAGTATCCATCAAAAACAATCAGAAAACAACATTAGAACAATTAAAATCCGCATAAAGTCAAGACCACACACAAGCAGCAAAACCATTCAAGAAAGAAGAAGAATATCTAGAAGAACCTACAACCACCGCCGTCATGTTAGGCTAAAATCGTACATCAAGCTTCCTACCGACATGCAAGGAAAAAGGAAGACGATATCCAGAAGAACCTACAACCACCGCAGTCATGTCAGGTTGAAATCAAACAGAC…
>PB.1273.1|NW_019105647.1:531437-533771(+)|c64810/f1p14/2338
TCATCTTTCGACATTCCTACTGATTTTTCTCTATAATTATTTTGTTTCATGTTGTAACTTCTACGACTCGAACTAGATTAGAAATAATTATCCTTATCAGGAGATAGAAAATCCAAGTACCCTTATTAGAAGGCTTTAATAAAGGGTACTGCGATTTTTTATTTCCTGGATTATAAGAGCAGCCCTCACCAAAACGTGAACAGCTAACTTTGTTTTTTTTTCTATTATGCTTCAAATGTAATGCCACTTACAATCACACTTAATGACACTTCTGTGTCTCATATCATTTTGTTGTTTTCATCAATGTTGCACCCATTATTATAATTTCTATTACCTTTTTCATCCATCACGTCTCTAAGGCACAGGAGGATTTTCAGGACCTTACATTTGAATAAACCA…
>PB.1277.1|NW_019105647.1:729205-759130(-)|c105307/f1p8/3783
TAGACGCTATGAGAGCTCTGATGAAGTTGGCCAAAGAGAAGCAGACCGCTGGAATGCTACCGATTTGTGAGGATATGATTTCAAAGACACGAATTCTGCTGAGCCTCTGGGATCCAGGTCTAGTGGAAGAGGCGCTGTCGTTTGTGGAAGAGCACAAGGTGTCCATCTCGGAGGAGACGACGAACACGAGTGGCGAGGAGAGCCTCACTCTTTCCCCCTTTAAGCGCATCACACAGCAGCTCAGCTTCAACGAACTCAAATCGCCCGACCTTGACGAGCTGGTCACTCCGGACAGTCCACGCTGTCTGAAGGGGTTCTGGGACGTGCCTCGTAAATCAAATCTAGAGCAGCAGGTTCACGATGAAGATGACGACGTGGAAAAACAGTTTTCCGCTTTCC…
>PB.1277.2|NW_019105647.1:730501-759130(-)|c144953/f1p8/4492
CAAGCGCATCACACAGCAGCTCAGCTTCAACGAACTCAAATCGCCCGACCTTGACGAGCTGGTCACTCCGGACAGTCCACGCTGTCTGAAGGGGTTCTGGGACGTGCCTCGTAAATCAAATCTAGAGCAGCAGGTTCACGATGAAGATGACGACGTGGAAAAACAGTTTTCCGCTTTCCCTGACGCTGACGACGACGATAGAAGCTATGGGAAAAAGTCGTCGATTGACGAAAACTCAAACGTGGCCACTGATGACAGTCGAGATGATGATGAAATCGAGAATGAGTTCCCGGTGATGACTAATGGCTTCGACTGCGAGATTGGTCGCCGGTTTCTGGACACGCATGCCATGTGCAGCTCTCCGTCGGCCAACTATTACAAGCCGACCGATGAACCCGA…
>PB.1285.1|NW_019105648.1:598075-600291(+)|c69668/f1p0/2216
AGAATCGTTATAGCCGTTTTCGAGATCCGGTCAAATACAGATATATAAACATCTAAACATATGAACAGAAATTGCTCGTTTAATAATAGTATAGGATGTCAGCTTAGTTTGCTAGTGGATAAAAACATCAGCTGATGATTCTACAGTGCTACCAGCTCAATTTAAGACTATTTTGTTTTCCTGGATTTAGTTTATTGAATTATCCAAAGAAGTATTATGTTTATCACATTTTCAACATCAAGAAATTTGTGTTTTAACAAAGTGGGCTTATTTTTATCACATTTTTCACATCAACAATTTTTTATTTTCACTAGACAAATAACTGATAGAGATTTCATAATAATAATTACCAATAAAATATTTTTATTGAACATGTTTTTTCAATGTTGGTCTGTCTAT…
>PB.1294.1|NW_019105648.1:898358-902750(-)|c137174/f1p2/4298
GAAAAAAAAAAAAAAAACTGTAAGGGATTCTAAGAAATTTTGGGAGCTGGCTCGGTTTTTCAGGGAGGGAAAACTTACGCGAAGTGGAAATATTATTCCAGAACAATGGATACAGCACTTTAGACAGTTGTATACACCTGTTAGAAGTAGTGGACAGATATCGTGGGTTGAGCCTCTTGTTATCGACGATTTATTAGACAAGCCAATCGAGATAACAGAAATAGATTTAGCTTTGAAAAAAGCTCGAAACAATAAAGCACCAGGTGTTGATAGAATACCGGCTGAGTTTTTTAAAGAAGCGCCAATAGAATTCCGACAGCTATTGTGCATGTTTTTTAACCGTATATTTCGTTTTCTTGATGTACCAATGTCATTCACAAAGTCTATAATATTTCCATT…
>PB.1295.1|NW_019105649.1:134711-137749(+)|c83449/f1p0/2805
ATCGTGAAAGTTGTTCAATGATGACGGTGTCTAAGAACGGAGAGCTGTACTTTGTAAAGTTGTTGCTGCCGACGTGCGTGAAGAATGCTACTTGATAAGTCGACGCCGCCGCCGCCGCAGCCGCCAACGGAGGGCAGACGAGGCAGAGGGATGGAGGAGCCGGCAAAGAAGCGTGTGCGGCTGACAGCCGACGACGGGGTCAACGAGGACCTGGAGCTGTTGCAACGCAACCTGCTCGGCCAATGTCTGTGCTCGATGTCTGAGAGCTGCCTGCGCAAACCATTCCAGGGCATGAAGCTCGTTGCTGAGGACGACATGCACGGCTGCCGGACAGCTGTGATCGCCGAGTGGAACAGGGACAGGACTCTGCAGTTTGTCAGCTCAGTGCAGTTGTTGTGT…
>PB.1326.1|NW_019105653.1:277292-280685(-)|c64263/f1p4/2377
AATGAAATTTCCCCGATTGCAGGACAGGAGTCTGATGATAAAAATAATGTACAAAACTCAGGTGACAAATTTAAAACAAATTTGAATAGTGGTAAAATAAATTATTCTGAAATACAACAGTTGGTGAAGAGTTACATAGAGGGGTTGGAAGTTTTGAGCCAACTCAGTAATCAAGGAGGCAACGGTCTAGATGAAAATGATGGTCAGAGAACTTTGGACGATGTTTATCAACAGAGAACTTCTAATAATGAGGGGAATGTGATCGATTACAGTAATTCTGAACAGAGCTCTGGCAACGATTACTATGACAAGTATGCCAACCTGTTGAATCAGGCTACAAAAGATTTGTATCAGGTTATTTTTGAAAGTGCTGAGAAGAGTGACGACCAGGAGAGAGAG…
>PB.1334.1|NW_019105653.1:880858-880988(-)|c28384/f1p0/131
TGTCCTGCAATATGATTGCAACAGGATGATAATTAGTGTTCCGTTTCTCGTATGTTATTGAAAAACTCAGGTGTGCTGGCAAGCACAATATTCGTGAAATCAATGCTGAATGTTGAATAAAATTTGAAAGC
>PB.1349.1|NW_019105655.1:748301-795248(-)|c154487/f1p3/4845
GAGAATATTAAGAAAATGGAGTTGGAGCTTGGGAAATCAATTGAATCATGTCATCAGGCGATTAACGACATAAATAAGAAGTTTGATGAACAAAACAAGCAAATTAGCACATGCCTCATCAACATCGATAAGCTTTCAACAGAAGTAGCTAGCCTCAGGAAAGAAAATGCAGAACTGAAGGAACGCGTCGAGGATATGGAACAATACTCAAGATCGAACATGCTGGAAATAAATGGTATACCCAAAAAACAGGATGAAGATGTAACAGAAATCATTTGTAGAATGAGCGAAGCATTAGGACACAAAATAAAAGCAGATGCAATCGACATTTGTCACAGACTTAAACAACGAAATGAAAACCTACCTCCACCAATCGTTGTCAAGTTCGTTCGTAGAACA…
>PB.1364.1|NW_019105658.1:53909-58606(+)|c142134/f1p0/4467
TTTTGTTTTTTTTTTTTTTTTTTGTTTTAGACGAATTCATCGATATTTATTATGTATTATAATAATCCATCATCTTCATTAAACTTTCAACATATCCTCGATTTTTAGTTGCTCATTCACCAGAACTCAAGAAAAAATAAAATAAAAAAAAAAATTTTTAATAGTAAATACTAAATTTATTACACACAATCTGGTTTACAAAAAAAGACTTCACTATCAACAGAGTATTCAATGTCCATTacgaAAAAATTTAGAAGGTACAGTAATCTCAACATCCATAATTCTATTGAGAAGCTTATATGACTTCTATTGTCGTCTAATGGGTGCTTTTGCTAgAGATTAAAAAAAAAATAGTTTTGATTATTTTTGAAATTAACGATAATGTGGAATAATACAGAA…
>PB.1365.1|NW_019105658.1:61955-71117(-)|c82065/f1p0/2698
AGACGTAGACGTAATCCTGTATTGACTTTCGGATTTCGCTCTTATGATTATTGAAGTCATTAGTCACTTTGACGGCTTTTATGAATATTTAATTTTAAAAGCATTGGTTGATGTTGAGTTTGTTATAAATTAAATTTTGGATCCTCCACAGACCATATTATCTTCTAGATTTTCATTTTTGACAGTTGTCGAGTATGTCGAGACGACGTACGCCATCGCAGCTGATGCCACCGCTGCCCCCGCGCATACGGTCGCAGACTCCACCGCCGCCCAAGTTGCGGCCCAGTGCCAGTGCCATGGGGCAGCGATCGCCGCCACGCAGAGCACGCAGTCCTCAACCGATGCGAGCAAAAAGACCACTCAGAAACAATACACCTCCTCATCGAAGTCGTTCTCCGA…
>PB.1384.1|NW_019105659.1:338547-345820(-)|c110852/f1p2/4094
GGTTGAAACTGTAGGGGAAGAACCCACAATGCTTCCCCCACCAGCCCACAACGAGCTCCCCACATGTGCCGTCTGTCTGGAACGCATGGATGAAAGTCTGGATGTGATACTAGCCATCCTGTGTAACCATGCTTTCCACGGGGGTTGCTTAGCTAAATGGAGGGACTCCATCTGCCCCGTGTGCCGTTTTGTCCAAACCCCTGAAGCTGTCGCAGATAACCGGTGTATGGAGTGCCACTCACAGGAATCCTTGTGGATATGTCTGCTTTGTGGACATGTGGGTTGCGGGAGGTATATCGGGGGGCACGCGTATAAACACTACCTGGAGACTGAACATTGTTACTGTATGGAGCTCGGGAACAACAGGGTGTGGGATTATGTGGGGGATAATTTTGTGCA…
>PB.1387.3|NW_019105660.1:209235-213183(+)|c106059/f1p0/3647
tccCTAAATGTTCTATCTATCCTCTATTAAATGTTCGGTGTTTGCAGATTTTGATATTCGTGGATGTTTAAAGCTATTTCCAAACTATCTGCATGAATTCTCTAAATACTTACCTTTATCGAGAATCAGGAAACATTTTGTTATCGTTTTAAATTATGTTATTGCACCGTGGAAAAACGACTGAGATTTATTTTATCATTATTAGCATTGATAGTCGATTGCATTTATTCTGTGAGTGCGTGCTGCATAATTTTATGAATTTACACACGAATCAACTATTCTCTCTTGAATACAAGTCCCTATTACAAAGTATTCCTTTTTTTAAATTATTCTGGTGACCAAATAATTTCTGGTGATAATTCAATCAATCATTCATCATCAATGCAACCTGCATGAATA…
>PB.1388.1|NW_019105660.1:217116-226203(+)|c176584/f1p2/5713
TTTTTTTTGTTTTTTTTTTTTTTTTTTCCATTTTTgatctaTTTTTCAGTGTTCACATAATGTACATCAATTTTTTTTTAATTTTATTAATAATATTACAAAAATATTATGCACATAATACATTTCAACAAATAACAATTATTATTAAGAATATTGGAACAGTCGACGAATTTGCTGCATCACATTTTTCTGGGAGATGTCGGGTGCTCGAAATTTTCTATATTTTTGTACCATCAATATAATTATAATTGTTTTTCAACTTTCTCTAATTTGAAGCTATTTTCTTCTCATCATACAGGATAAAGTTTCGTATTGAAGGTTGAAATTCTCCAATAATTAATTTCACCGACGGGGAATTTTATCTGGAATGTTGGGTGACTGATATTGAGAAGACAATTC…
>PB.1392.1|NW_019105661.1:645616-732907(-)|c75988/f1p70/2512
CTGTGTTTTCCTGTTATTTTAATTCATTTTCCTGTTTTTAAATATAACTTATCTCTCTGAAAACCATCTTCTTTTGTCGTAACTGATGAAAATCCTCTCTCCAATCTGTCGTTTGTCCTTTCCTCATCTTTAGACTACTATTAAAAATCTTCCCAACTCTATAAAGACATCCTTCTATAGTCAATTTTAAATGATAGTGTATTTTTCTCATTCGtACAGCCCATTCATACTGTTGCTGTATTTTATTTATTTATTTATATTAGATTATTCCATTCATACTATTGCTGTATTTATTTATATTAGATTATTCGGTGTTGCTAGAATAATTGAAAATATTGATAATATTCAAATGTTAACTATGACTTGGAAGATGTACAATAATAACCAGTATTAATTTGT…
>PB.1395.1|NW_019105662.1:287758-306000(-)|c104829/f1p4/3866
agtaacgcctaccacctaaAAAATGTTGTGATCTGTATAATTCTGTCTAGTCCAGTCCAAAGTGTTCTTATTTACATTTTGTTTTCTTATTAAAAGTGTAAATTACTTTTTATAATTCACAATGAAAAAATGTGCACTATTTGTGTAGACTTTTTATAGTGACTAACAGACAAGTAATAACAATGTCGGCCGAAATAGAAATAATTTGTAGGTTATGTGGACTTTCTTGTGAACAATCAATCAATATTTTTGATAGGCTAGCTTCTGTTAATATGTTGCAGTATAAAATAATGCAGTTATTAGATATAGCTGTGGGTAAAAGTGACAATTTGCCTCATTCAGTGTGCTTATCCTGCGTGACCAAACTGGATAGTTTGTGGTGTTTCAAAAATACATGTC…
>PB.1395.2|NW_019105662.1:291521-295431(-)|c107678/f1p1/3902
GTTACCGGAATAACAGAAACAAATAACGAATGTGTCAACGAGGTATTTAATATGCTTTCAAAAACGATTGGAAGTGAGTTAACTGCTAGAGACATAAGTGTTGCTCATCGCCTTCCCAGTAAGAAGAAAGACAGCATCAAACCGATAGTAATTAAATTCGTACGTCGTCAAGATAAGATGTCATGGATGGGTCATTTTCGTCTAGCATCTTCGCAGGACAATAGTGGGGCTGGTATATCGGCGAAAAACATTTCAGCTGTTCTACCTGAAACAAGGGTGATGGCTTACGAACATTTGATACCTTCAACGCTTGAACTGCTAAATACGACCAGAACAATCGCTCGGGAGAAAGGATATCGCTTTGTGTGGGTACGTGATGGTAATATTCTTGTCAAAAAA…
>PB.1396.1|NW_019105662.1:368002-371054(+)|c93191/f1p0/3125
TTTTTTTTTGTTTTTTTTTTTTTTTTTTCTTCCTCTTTAGACGGATGTTGTTTtcTGCCACCTTCTTCTTCTTCTCGTGTTcgacaCTGAGCTAAGCGACGCTTGTTGAACTGGTTTCATTAATAGCTTCTTGCTCCTCGCTCTCTCTCTCTcttcaCTCTCACTGCTGTTCCGTCAGATTGATCGCAGCAGTGAGAGTGAAAGAGAGAGcgagGAGCAAGAAGCTATTAATGAAACCAGTTCAACAAGCGTCGCTTAGCTCAGTGTCGAACACGAAGAAGAAGAAGAAGGTGCAGAaacaacatcgtctaAAGAAAGAGAAGGAAGAAGAAGAAAGATCGCTGTCTGGAGCAGTAGTGCTGCAGGTGTGACTGAACTCTAGCAAAAACAATCACACGC…
>PB.1399.1|NW_019105662.1:638392-642898(-)|c144573/f1p8/4513
CAGTATCGATCGAGCAGTCGTAGCGAGCAGACGTAGTTTTTTTTTAGTGAGAGTAGTTGAAATAGTGTATGCAATAGTTAAAGTGCTGAGTTCAGTGTTTTAATTGTTGTGCGCGAGTTCAGTGCCCTGCGCCGAAAAATCAGTTCAGTGCTGAATTACCATCTAGTCCGGCTAAGGAATGTAAAGAATGTGAGGAATGTCGACTCCCAAAAGATTGCCAACCTTCCTACTGCCAGAGTTCGAAGAGGAGGAGGAAACAGAGGACGACGCAACTATGAGTCAACTAACACCGGCTAGGAGCGTTGAACCAGCGTCAATGACTGGAAACGTCAACACTTCCCCAGAATCGTTTCTAAAAGCGAACCAACTGAAAACTGCAACGGAGCAGTTTTTGTACAA…
>PB.1403.1|NW_019105663.1:160819-164402(+)|c102953/f1p0/3467
catatgagtcattctttacatttaatatacaTATATAATTTATATCAATATTCATggactaatcaatagactacataatcgttatacTTCTTGGTTTTTTCCTTTTTCTCTTGTGTTTCGAGTTTGCATCGTTATCTGATTCATTTTCATCAAATTCTTcctcttctTTACTTCGTCATTGTTATCGTCGTCGTCTTCATCTTGATTTCTTCGTTTTCCTCATTGACTTCTATTTGTTCTTcatCTTCCTCCATATTCTTCTTctggattgTTCCTTCTCGAACTTCATTTCCAGCTTGCTCATAGTACAACGCTGGTTTTATTCTGTTTACATGTACAACTACGTTCTTTCCTCTTACTCTCAATACTACATTCAGTTTCGATTTAATTTCTACAATT…
>PB.1404.1|NW_019105663.1:167418-168768(+)|c34445/f1p8/1351
AAATCGCCATTTTTAAAATCTTAACTTCCAAATTGTTTTGGAATCGAAAGTATTATTTATTGGAGTGGGTAGAGGGGGACAATTTCCACATTCTCACTAGATTTGGAAATTTTGTCGGAAGTGTTTCACAAGACATGCAACTTTGAATATGGAAATTGATCATTTTCTGTGTGTTGGAATATGGGCTTAAGTACACTCAACAATGGATTTTCCATTTTTCGACCGAATTTGACTTGTTATGCATGATTTTGAACCGCCGTGACGAGCCGAGAGGGTGGGGTGTGGTGCGATGAAGTCTGAGCATTGTGTCAAAAATTATGTGTTTGAGATTTTGATCCTTGAGGTGTCCTTGAGCGCGCCTCTCCGCTAGGAAATACTGAAATGGAGTGCATCTAACGG…
>PB.1433.1|NW_019105667.1:253568-257811(-)|c151934/f1p29/4818
TTTTTTTTGTTTTTTTTTTTTTTTTTTCGTTTCTTataagatcatcttaaaagttaatattggagtttAACAATTTTCACAGCAGGGGGCAGGTGATAAAGAGTTCAGCCTATCACAGGATGCGAAAAGTCTAAGAGATGCTATTGTAGGCCTGGGTACAGATGAGAACACCATTGTTTCCATACTCACCAATAGGACAAATGCCCAACGACAGAAAATTGCTCGTTTCTACCAGCAACAATTTGACAAGAATTTAGTTAAAGACTTATCAAATGACCTTTCTGGAACTCTGAAGAGGATTGTGAAGGCCATGATGATGGAACCCACTGAGTTGCTGGCGAAATCTTTGCACGATTGCATCAACCGTATCTTGCCTGATGACAGTTGCGTCATCTCGAT…
>PB.1434.1|NW_019105667.1:325248-330146(-)|c157788/f1p1/4879
attagaaaggcaagagccaacttcacactccccctttttccgtttacttctgtccataataacaaaatgcttggttgctttggtgactcataaattgtaaggttgtacatattcaaTTTTCTCATGTAATAGGCTactgatgctcacgttgatgtaggaatttgcagtacagactgcatgtcaaatgaaacactcatataatatctattgagtctgctctctctttatcttctgtttggatatcattgattcagatttcttaaagatgctctctaaactgttttcaagcatgacttttcctcgtcatttgaatttcatatgttgaacatgtcaagcagtgatctttttgtggGACAAAGAAAGATAAATTAAAtgctaaccaaatatgcgtctgacgta…
>PB.1449.1|NW_019105668.1:164041-182618(-)|c31470/f1p1/1032
AAACGTTTTTGACTCAGTTTTGTAGTTGTTTTGTTTGGTAATTTTGTGAACGAAACTTGTAAACACGTTCAAGTTGTTTTCAGATAATAATAATCTTCTTCCACCTTCAGATTGATACGTCTAATATTTCGAAATTTTGAAGTGAGTGTTCAATTGGTATTAAAATCGGATATTGGCAATGAACTAATTTTTCTACAACAATGGGAGAGCGGATGAAATTGCCCTTGGTATGTAAAGTGCACACTGCACTGCGTCATTTCAACGAAAATTTTTCAGTGGAATGGTGAAAATATCTGATTGAGCTTTTCATAAAGGTTCATTTATAGAAATCCTTTTAAACAGACAAAGTGAAGGAATGGATCTTCTCAACAAACTTTATGGACAGCTCAGGGTGGAGTT…
>PB.1465.1|NW_019105669.1:682106-684738(-)|c85447/f1p1/2628
gataaggacagttgagCGAAAATTAAATTGAATTTTAAccactgttgcatgacatcaggtaacttcagatagcTTCACTTTTTTTGTTTGATaaactgttggaagtctatcaagtatacattggatttcattattataaagcaatgagataattCAATAATTGGATAAATAATTTAAATTAGTTAATTTTAATAAATAATTATTAAATAATTTAATgattgagggcaatctgaaaaagccgtgcaccttcccctactatttgaactcgacattgtgcCACAACCTGCTTGGGATCCAACTCCTCTATGGGATTGTCGACGGTATCCAGATAGCAGTAGATGTTGTCGTTCGAGTCCCTGACCGACAGCAGCGGAAGCAGAAAGGCAGTTCGCTGATCGG…
>PB.1468.1|NW_019105669.1:815270-819243(+)|c147233/f1p7/4563
AAATCGAATGGATCGGGTACCGAAATTGATTGAAAAAGGATGTTCCGCGAATTGGGATGAAAGAAATGTTATTGGTGTTAAATATCTGGCTCAGGCTCTGAAAAGTTCAGAAATAACAAATCTGAATCTTGCCGAAAATCGATTGACATGCAAAAGCCTACAGAATCTTATATTGAGTTTGCCATATACAAAAATTGAAACTCTCAATCTCAATGGTAATTCTATTTGTTGTAATAATTTTTATTTGGCTGATATTTTAATGAGGACGAAAATTAGTTCACTAGAGCTTGGCTCTCAACAAGACTCATATTGGATGTACCAAGGTTCATTTGATACTGATACCTCAATCAATCTACAATCAAGAATGCAATGTATATTTGCTATGTATTATTTTTCACA…
>PB.1485.1|NW_019105671.1:857412-859652(+)|c56657/f1p2/2217
CAGGTTAGTTTTGTTATTATACTGATAAACTATGGGTTTACAATATTTTGAGGTGCAACAAGGATAATGGAAGTTTAGGACTTAGAATGTAATGAAATAATTCTAAGTCAAAAATTATGATGTTATTTTCAATAAATCTGTTTGTGAAAACTACTAGCTGCATTATAAAAAATGTATTTTGTGATTAGGCCAACTCAATGAAAGTGTAAAAGATTGTTAGCATGAAATGCTATCTTATCATGAAACGCTATCTTATCATGAAATGCTAAATGTTATCTTGGTTGAATAATGTTTTGAATCTGATTATTTAATGTTAATCTAATCAATCAATCTTGAATGAGTTTAAATCTAATCAGTTGATTAGATTTCTCTCTTTCTTGGGATAATTCTCTACCATAC…
>PB.1487.2|NW_019105672.1:153614-157369(-)|c102580/f1p3/3647
AATACTTCCCAGAGCCTCTGCTGTAAACTGTCGCTCAAAAAATCTATTCCACTGTTCCGATTTTATAGCATTACTTGTTAATCTTCTTGATGATTTAAAAAACCTCACCGTCTCCCAAAAGTTTTTAGAATCTCTTACGTTAGCCAATTTTACTGCCGCATGGTGATAATATTTTTTTCTTTTTATTCTTGCACAATATTTTATAGATATATTTCAAATCTGTATAAGTACGCCTAGTGACTTCAGAATTGCTTCTCCTGAATAAATTCAACATTTTGAGGCACCTCACCTCAGTCTCTCTCTCTTCCACTCCCAGTCAAACCACACCTGTTTAAATTTTCCATTTGCCGGTACTCTATTATTCTCTCGCTGTCTATTCATACTCTCCTTGATTATTGC…
>PB.1505.1|NW_019105674.1:449771-452210(+)|c56463/f1p4/2233
catcattgattgaagctAGATTCATCATTGGTGGAACAgTCTGTGAAGCCTAAAGATGAACCTAAGGcGAAGCTAGATTCACCATTGGTAGAACAATCTGTGAAGCCTAAAGATGAACCTAAGGTGAAGCTAGATTCACCATTGGTAgaaaaatctgatccaaacaaaagtggaatagcttcaaaaccagctctgaatctttcgagaGAACCTGCAGGCCCTTCACTGAAAGATTCCATGCAAAGCAAGTTGAGCAAAACACTGGGGAAAGAGGTGGACCTGAGTTGCTCGCCGAGGGGGCCCACCAAGAATCTGTTGGACGTCACCGAGGAGCTGAAGCAGAGGAGCGCGCTGCTCAAGTCGGGTTCCGCGGCGGCCTTCAAGGGCAAAGACGGTAAA…
>PB.1515.1|NW_019105675.1:518312-523435(+)|c158146/f1p2/5040
accAAGGTCTCACGTTATCAATTCATTTGCATCTGTTTTTCTTCAATTACTTCAAAGCTACATGTATAATTCTTCAATAGGAAAATTATTTCGTTGAATAGAAAGTAGTTTGTTAGTGATGTAAAGTAAGGCTTGCTTCTTGGACTTGGGAGTCGAAACGATAAAATTCAAGCAAATTGAATTTCTCCATCAGAATAGTTCAAGATTTTTCAAAATAGCCTAtggcagctgcgttgtttcaTACCTATTAAAATAAGTTTTTTTCTACTAATCCATTTTTAtaggagaatagattTGTAGGTAATGATATGGAGAGCCATTTATGTCTCTGAAAGTTCCTGTATATTAAGTGATCCTTTCAATTTTATTTCTTCTGAAAGAAGTTTGTCAATCTAAGTT…
>PB.1520.1|NW_019105675.1:750173-832016(+)|c87800/f1p16/2947
ACCGAACGACACATCTCTATTGAGAAAGGAAGTGGTTGGAAAGCTTTCGATTGTAGGCCTACTATGCAGATAAAATTTACTTAAAAACATCCATAATCAAACACAGAAAAATATTCACCACCTATTCATTCTTGTTTATATGTTTTTGTCCCATTAGTAAAATAATGGATAAGAAGATCAAGATCGAGAAGCAGGAGGATGAATTTGGAGAATGTGAATTAGCAACTAGCAACATCAAAGATGAGTCAGCCTCGCACAGTGGTTCAACTTCCAATCAGATGGCGAGAGTTAAGCAGGAGAATGATAGCAGCCAAGAACCAGCGCCAGAGTGCAGCACTGCATGCTCTCCAACTGATGATGATTTCAGCCAACAACATTATCTAATCCCTGGCTATAATC…
>PB.1520.3|NW_019105675.1:816093-832013(+)|c132152/f1p24/4431
agattttGATTTTGAGAAGGGAAGTGGAAGGAAAGCTTTCGATTGTACTATGCAGCTTAAATTTACTTAAAAACATCCATAATCAAACACAGAAAAATATTTACCACCTATTCATTCTTGGTTTATATGTTTTTGTCCTATTAATAAAATAATGGATAAGAAGATCAAGATCGAGAAGCAAGAGGATGAATTTGGAGAATATGAATTTGCAACTAGCAACGTCAAAGATGAGTCATCCTCACACAATGGTTCAACTTCCAATCAGGCATGTATTCTATCTTGACTAGAATAAATAAATAATGCAGTTTAGTTTGtgattcttctattACATTATAATTAAAACTTATTGCTGAATGAAAACTTTTCTTCCATAGCggCAGAAAAACAGTATGAAAATgC…
>PB.1521.1|NW_019105675.1:851871-859881(-)|c153222/f1p1/4796
gatcgtagttatggCTGCGATGCTTCAACAGTTCGATCCTCCAAGTTCAGCTAGTTCGGAAAGCGATGCAGAAGAAAATGAGATCAAAGAAATTATTTTCGCTGATGATGAAAAACGAAGTGGCAATTTCTTCGATGCCACCCCTCCTCCATCACCTCGGCCTCCATCTGCAGGTAaaactagaaaataatataggtaactTAATATTTTCACTTCCCAGTTTTTTGTTTATTAAATTTAATTAGCCTACCTAcaattacaattcatgattattttacttagggagattctcacgttagcctttgacctgtgtgtgagttatttgtatggtaacaattcttgtgagttttagtttggtatgttcctaagcatcagaaagtgttcttcaagtacgtaacc…
>PB.1535.1|NW_019105677.1:663295-697561(-)|c167573/f1p4/5292
cagttgcgtactaaccgcgcaATGAGACGACGGTCCGCTGTTCGAGCCCCGAAAATTACCGATTTTTTTTACAAAATTGTGTGCGTGTGTCAGTGATTTTGGACCGAAAAAGCCAGGGAGAGGTTGAAGGATATAGAGGACAATCATGGAGGAAGGAGAGGGTGGAGCCAACCCTGTGGCGCCCATGGCAGAATTTGATAAGACGCCCCCGGAAGAGGGCAGCCAAGGCACCATACCCCTAGACGACCTGCCACCCCCACCACTGCCTCATTCAGCCGGGACCACCGCCATTTCGATCAACGAGTCCCAGTCGGCTCCAGACAGCGCGGCGTCCAATGAGAGCAAGCAGGAGAAGAAAAAGCGAAAGGAGAAGGAGGCTAAAGAAAAACAATACCAGAG…
>PB.1544.1|NW_019105678.1:657233-660656(+)|c27163/f2p1/730
AGAAAAAGAAATGCCTGAGAAAAGTACAAGAAGCAACGGCTGAAATAGTTACCTACATTGAAAGAATCTACAAAAGAAGAATTACCAAATTGAATGAAAGAATAGACACAACAGAGATGAAAATTAAGGCTAACACATCATTGAGAGCCAAGCGTAATTTGTTTAGTAAAACCGAATCTTGTTCCTCTATATTTATGATGATGTTGATTGTGATGATGATAATGATGAAGACGACAACAACGACAAAGATTATGAAAATGACATTCATTTTAATTCAGATTCTAATATGGATATGGAGAAAACAGCTTCACCGGTACCTAACTGCTCAATCAGTTGAAAAAACGGAAGATATGTGGACTCTGCTACAAATCTGTACCTTTTGAACAAACACAGTGACTG…
>PB.1560.1|NW_019105681.1:233871-237559(-)|c96439/f1p7/3447
ATTGGAGAGAGTAGACGAAACGTAGACAATAATTTTGGCAACGCTGTAGTTTATCATTCAGAGTGACTTGCATATCGTTAAGAACAGAATTACAATACATTAAATGTGGGAAGATGAGAGATTGAACCAATAATAATTTAATGTTTCTAGGGAGGATATCGTGCATTTTCTTCAATGCATGCATGGCTGAGAATACCTTTTTACAAGTTTTGTTCACTTGTTCTGACCAGTCAAGAGTATTATTCATAATAATGCCTAAATTTTTAACTGAGCTACAGTAAGGAATGTCATTACCATCTACACTAATTTTGTGAATCGATTCAAGGTCAATATTGTTTATAAGACGAGAATATCCAATTATAATGGGTTGTGTTTTGATGGGATTAAGCTTAAGGCCAT…
>PB.1560.2|NW_019105681.1:234010-236986(-)|c89682/f1p8/2978
GCCTAAAATTGAACCTTGTGGTACTCCATGCATAACGTTTTTCCAAGTTGACTTTTTGTCACCGACAGATACACATTGTTTCCTACCTAATAGATAGGATTTAAACCAAACTAACGAGTTGTGACTGAAACCAAGAATAGCCAACTTATTCAGAAGGACTGTATGATCAACAGTATCGAATGCTTTAGAAAAATCAAATAGGGTGAGGATGGTGCATTTTCTTTGGTCCATAGCTAACCTTATATCATCAGTGACACGAAGCAGAGCTGTCTCAGTTGAATGGAATTTTCTAAAGCCTGATTGAAAGTTATGAAGCTTACTATTGTTGTCTAGAAATTTTACAACTTGAGCATGAATGAGTCTTTCTAGCACTTTGGACAATGCAGGTAAAATACTGAT…
>PB.1563.2|NW_019105681.1:529636-551868(-)|c87650/f1p1/3015
aggttgcttattggctggacgacccgaaatttcattaataacagcccacagttttcttggattatgagaagattcttcaattttgtttctgtagtatctatgtttggcTTGTTTGATTGCAGAATGATGAGAattcctgtattgtttgaactcgttctttaaaatttgattaaaaggctgtctgtttagttttttctaagttgtcacgatgccgtattgagttaacaagtcccgcactgatccaaggcttgatttgggttttttagctgaaagtttaatcactgatgttttggattcaataacattctgaagaatgttagtgaaTTGGTTAGCAGCCATATCAACTTCATTTTGATCAATGAcgctatctcaattttggcttgagagaGATTTTTGAAA…
>PB.1569.1|NW_019105681.1:821120-823130(+)|c54520/f1p5/2011
TATGTATTAAGTACCGGACATTGTTACTCGGCAATAAGATATTTATCAATACCGACCACAAAGCCTTAACATTTTTCAAGACAGCCAAATTGAATCACAACCGCTTATCTAGATGGTTTCTTGCGCTTCAAGAATACGACATCGAATTGACCCATCTGCCAGGAAAGAAAAATCAGACCGCCGACTTTCTATCCAGAGAAATAGACGCTACATATTGTCAAGATACCAATCTAAGATGTTTTGCCGTAAAAAGTGGAGAAAGCATACCGTATCCTCCCAATATCCAACCACGAATTCATACCGCCATGTTAACACCTGAAAGAATCCGTATCGCCCAATATGAAGACCCAAGACTGTCCCGGATCCGTGAACTGATGGAAGAAGGAGCTGCCGAACCGC…
>PB.1572.1|NW_019105682.1:491620-494787(-)|c87637/f1p3/3034
TTGACTGATAAGTATTGCTTCTAGAGAAACATCAAAAATAATTTCAGTAATAAAGATTGATACGATTTATAAATGGAATGTCTAAGGTGTGCCTACGATTTTGGGAAAGAGAGAGTAAATATCAGTCGCATCATTTTCATGGTGAACTTTGGAACTGATCTTAATCAACTCACATGATTCAAAGTGAAATTAGACGTTGGGAGATTTTGATTTATTGCGGGTTATTATCGAATTCAATGGTGAGCTTTAATTGTATGATACGGAAATTCAATAAATCTGAAACAAGAACCAATAAAATTATTGTCAAAAATTACCAAACATCATGTAAATTTTGCGCAGTGACCGCATTCTCAAAGCAAGAACATGATTCAGGTTTCTAAATTTGCTAATAAAGCAGTC…
>PB.1585.1|NW_019105684.1:421183-427227(-)|c174822/f1p3/5805
cagttaagtgtgaaagaacaataAAGAACAATAAAGAGTGGGCTAATCAGTTTTTGCGGTACATTAGAAGAACATTATTTGTATGATAGAAGTATTCAGTTGAAAAAACTGATGGGATGACAGTGaagGCAGTTAAGTGTGAAGAACAACAAAGACAATAAAGTGTGAGCTAATCAGTTTTAGGAGCACATTAGAAGAACTTTATTTGTATGATAGAAGTATTCAAAAGACTGATAACATTAGTTTGTATGAGAAGAAAACTGACAACAAACAGAAAACTACTGTTGGATTAGAAGAATGTATTTCAAGTGAGTTTGCTAGTTGAGTAAATGGAAAATAAACTTACATTGGTTCCGCTGTTGTTTGGCGCTGCCATAGGCGAGGATTGATCTGCTGACA…
>PB.1591.2|NW_019105685.1:668656-672948(+)|c105709/f1p3/3726
GTGACAAACAGTGCTCAGTGCTGGCAGTAGACAGTGGCTGGAGCGCATGCTCAGAGTAATGTCTCGCGCGACACCTGTCCGATACACAGGCGATGCCTCGAACATCTGTCGCAAGCAGTGATTAAGCTCTGATTTTACAACACAGGTTGGTTTCATATGCGACATGCCTCGGACATGAGATTTGTCGTAGACATCATGTCTACGACACCAGTGTGTTGCCCGCCTGAGACCTCTTCAAGGCCACGGTCTCATGCCCTGTGGGTTGCCGAAGCGGCTTCGGCTGTTTCTGTAGAGCCTTGGGCATCTTCGTATACACCTGCCGGCTGTTCTGGTTTGCAGATGTTTACCAGCGTTCTACCCTACTACCATCATGCAGTTCTAGTCGATACTTGACCATCT…
>PB.1592.5|NW_019105685.1:668650-673613(-)|c159653/f1p13/4956
CAATCACAATCGCTTGATGTTCACTTGACCACGACATACTGGTTACTGAAATGGCAAGAATAGGCCTATCGATGTACAACATTCCCGCCTTTTCAATAACAGTGGTTCAAACATAACAATTACTACAAAATCGTCAGATTAATATGCCGGTCCCTGTATTTACTTAATATTTCTACTGCTCCTTAATGGTGATTCAGCAGGTTAGCTTTTGGGTAGGTTTTCTGTCCAAGGTCCTCCGCAACATTGTAGAGCGAGAAAAAGTTGCAACGTGAAACTAACAGAATGTGACAGTGCAAAGTGGAAACTGAGATTCAGACATATGGGACTGTGGCCGGCCAATTTTAGATGGATTCGCCAAAACGGTCTCTCCATTTGAAATGCATGCCTACAGTCATTCAC…
>PB.1594.16|NW_019105685.1:742952-744970(-)|c57018/f1p38/1983
TGGACTATCGGCTTGAGATAACAGTGAAAGTTGCGACATAAACGTCCTATAACATGGGATATCTACTTGCGCTATTGTTTCTCTATGGTATTATTCATACTCGGCTGGGCTGAGTGGGAGTAGTTCAATTAGGACTTAATCGAAATAATATTTTGGCTGTTCACTGTTGTGTGCGAAACCAGCTTGACGGGTTTGTCCATATCGTTGAAGTGAGTTTCAATGATTCAACAATGCTTTGTGCTCTCTAATGATGAACATTCCACCCTAAAGGGGCGTTTACATTAGTCAAGATTACTTGAATTCAAGTTGTGTATAGAATGAATGTATTTTGTAAACTTGAAGTCTAGTGTACAAGAACAGCGACGTGAAACCACTGTACCAATGTAGACTTGTTCGTCA…
>PB.1596.1|NW_019105686.1:69255-73585(-)|c125624/f1p1/4311
TATCAATTCAAGCGTTTGCCATATGGAATCAGTTGTGGATCAGCTGTTTTGACCAACTTAATGCAGAAATTGTTTGGTGACTTGCGTTTCAAGGGATTATTTTTTTATTTGGATGATTTGATTATATATACTGACACTCTCGAAAATCATTGGAAATTATTAGATGAAGTTTTCTGTAGATTAAAACGATCAAACCTGACAGTGAACCCTCAGAAATGTAACTTTGCTGCTAACAAAATCAATTTCCTAGGTCATTTGGTTTCTCATAATAGTATTTCAATCGACCCAGAAAGAACAAAACCAATTGTTAATTTTCCTGTTCCAACTAAAGTAAAAGGAATTGAACGATTCTTGGGAATGGTGCAGTTTTTCTCTAAGTTTATCCCCAACTTAGCACAG…
>PB.1597.1|NW_019105686.1:204617-210597(+)|c140564/f1p1/4482
tgaattcagtagagaaatttggccctcttatcatcaacacaagttgaaggaaacaatccgaagctagtgaaactcatttttctcccacttcaataagaaattctgctattctcctcaagTAGTATAAAGCGATAATGAagttacttaaaaagtctagcgatcaatgacgagtctttttgctatgcagcttagtcataggaattaactgaagagattaaaatagtactcaacaagtaacactcagttctcagctaagttgaagagcattccagaaaatttcagagaatagacaagcaatcatagagataaatgacaagataagtcgattaaagaacaggaatggtaaacgttcgcgttcattacaaagtcagataacgaaacacatgccgaattactaaa…
>PB.1597.2|NW_019105686.1:205794-210508(+)|c146934/f1p1/4629
GACCGCGACAGCAACAGCAACAGCCGCGACAGCAGGACCAGCGCCAGCAGCAGCAGAATCAGAGACCGcaggaacaacgcaacACACCGCGACAATCAACGCAGATTTCACGAGAGTCAGCATGTGAGAGATGGAGGTTCCtacacaacaagcagacacactcgccaaacccgccacagagcCCGAAGCCGAGTGATGCGCGACCGAGCCACCCTCACAGCAGCGACCCCAGCAACAACAATCCATGTAGCAAGAATTCAAATTCAGGGACACCAATGAAAAAAATCTGACAACTAAAAGAAAGGATAGtaccgtagaagaagaacatcgagAGAACTACGCCGAAATCGAGTGCTATCCTTCAACCAGACGCAAATGTGGGAGATAACATAAACAATA…
>PB.1613.2|NW_019105688.1:723222-727082(+)|c96874/f1p24/3441
ATCCTGTGTCATGCCGGGATTCAGAATAGCAATGACCGTAAATACTACGTATGGTAAGAGTCCATAATTGTATCTTTTTTCTTTCCTGTAGCCTATTTTCTTGGCCCTTAATCTTTTCAATTTTCGATTCTTTCCTGTCTTTGTGTAATATTCAGTAAATTTCTTCTATGAAGCATATCTTAACCAATCTTGTCCATAGTCATTTAAATTTGTATTTTTTTCTGAAATAATATTAGAAGTTGAAATAGTAGCTTATTTTCCTAATCTTTAAATTGTTGATAAAACTTAACTTTTCTAAAATCTATCCATTGTTGTGTAAATAATTGTTTGCTTGCGGTATATTTTTTCATCATGTATTACATATTTTAATCATGTCTATTTTTTTTAGGTATCATATTA…
>PB.1613.3|NW_019105688.1:723222-727082(+)|c102190/f1p26/3480
ATCCTGTGTCATGCCGGGATTCAGAATAGCAATGACCGTAAATACTACGTATGGTAAGAGTCCATAATTGTATCTTTTTTCTTTCCTGTAGCCTATTTTCTTGGCCCTTAATCTTTTCAATTTTCGATTCTTTCCTGTCTTTGTGTAATATTCAGTAAATTTCTTCTATGATGCATATCTTAACCAATCTTGTCCATAGTCATTTAAATTTGTATTTTTTTCTGAAATAATTTTAGAAGTTGAAATAGTAGCTTATTTTCCTAATCTTTAAATTGTTGATAAAACTTAACTTTTCTAAAATCTATCCATTGTTGTGTAAATAATTGTTTGCTTGCGGTATATTTTTTCATCATGTATTACATATTTTAATCATGTCTATTTTTTTTTAGGTATCATATT…
>PB.1613.4|NW_019105688.1:724036-726757(+)|c70681/f1p23/2363
TTTGCTTGCGGTATATTTTTTCATCATGTATTACATATTTTAATCATGTCTATTTTTTTTTAGGTATCATATTAGGTAATTAGGTTTTTCAGAGCAATTTTGTCCCATGTTCTCATCTTTCATTGCATATCGTGCCATAAGCCATATGTAATTAGGTTATAGTTTTCTTCTGGGCTTTTAACCCATTTTGCATTTTATTTTTTTTGCTGTCCAATACTTTGGATTTTTGGTAGACAAGTAGGTGTGATTTTTTTTAGAGGTGTGGGCGTGAACCACATACGGCTGGACTCGATTATCTGACCTACTTGTTTGCGATATAAAAACCTTATGACTGCAACAACAAATGTTTGTAAAACCTTTTGCATACTTTTGTTTTTGTGGTCCGATACTAGAGTCTGC…
>PB.1614.1|NW_019105688.1:722171-726888(-)|c142693/f1p29/4271
tCATAGTCATTTAAATTTGTATTCTTCTGAAATAATATTAGAAGTTGAAATAGTAGCTTATTTTCCTAATCTTTAAATTGTTGATAAAACTTAACTTTTCTAAAATCTATCCATTGTTGTGTAAATAATTGTTTGCTTGTGGTATATTTTTTCATCATGTATTACATATTTTAATCATGTCTATTTTTTTTTAGGTATCATATTAGGTAATTAGGTTTTTCAGAGCAATTTTGTCCCATGTTCTCATCTTTCATTGCATATCGTGCCATAAGCCATATGTAATTAGGTTATAGTTTTCTTCTGGGCTTTTAACCCATTTTGCATTTTATTTTTTCTTTGCTGTCCAATACTTTGGATTTTTGGTAGACAAGTAGGTGTGATTCTTTTAGAGGTGTGGGC…
>PB.1614.2|NW_019105688.1:723222-727098(-)|c105480/f1p25/3415
CAATCAATATATGATGAAGAAATACCATCAGAAAGCACACAATGATTAGGAATCCTGTGTCATGCCGGGATTCAGAATAGCAATGACCGTAAATACTACGTATGGTAAGAGTCCATAATTGTATCTTTTTTCTTTCCTGTAGCCTATTTTCTTGGCCCTTAATCTTTTCAATTTTCGATTCTTTCCTGTCTTTGTCTAATATTCAGTAAATTTCTTCTATGATACATATCTTAACCAATCTTGTCCATAGTCATTTAAATTTGTATTTTTTCTGAAATAATATTAGAAGTTGAAATAGTAGCTTATTTTCCTAATCTTTAAATTGTTGATAAAACTTAACTTTTCTAAAATCTATCCATTGTTGTGTAAATAATTGTTTGCTTGTGGTATATTTTTTCA…
>PB.1614.3|NW_019105688.1:723677-728509(-)|c129603/f1p28/4169
CTTCTCTGAAACTAATGGCTGGCTGTTGCTTGTATAATTTTGTGCTCTGAGTTATTGTCTGTTTAAATGAATTTATTAATGTTTTAGATTGAAGTTTATATAAATTTTTGTGCAAAATTCGCTATTAGTGTAGTAAAGCCAATAGCCACTGTGTTTCAACTGTAAACTAGATAAGTATTTTTTAGTTCGTAGTTACTTGAAATCATTAAGCTTATAAGTTATTGTTCGTTTTATATTTCTGTGTTTTTGCCAAAATTTTCATCTGAAGATTATAAGTTAATTTGCTCTGAAAACTGGATTTCTCATTCATAGGCAATAGATCCATTCACAGTTTATCAAGTATCTATTTTATTGGAGCCGACAACTTTCCTTAGTGTGATAGGTGTTATATGCTATTCC…
>PB.1624.1|NW_019105689.1:572097-577479(-)|c172342/f1p0/5458
AGGTTCTGGTTGTTAGTTCAAATGGTGAATTAATTGCATGTAATGCTTTAATGGACACAGGAAGTGATTGTTCACTCATCACTCAAGAGTTGGCTGATAGATTAGCTCTTCCTTCTCGTCATGTAACTAATCTGATTAATGGAGTGTCCAGTATGCAAGCCAAATCTACAGTTGTTCACTCAGTATTAATAAAATCATCTGATCATACTTGGTCAACGCAACAAGAATGTATTGTTGTTGAGAAATTTGCCTCATGTATTCCTCGTGTCACAATTGATCTTAACTATTACAAGATTCCAAGCAATATTCGACTTGCAGATCCAAATTTTCATAAATCTAAGAAAATTGATATCCTATTGGGTATTGACGTTTATGCCGCAATCATGACTGGCAATCAAA…
>PB.1629.1|NW_019105690.1:530496-534877(+)|c144116/f1p0/4434
GAGAAGAGCAGCGCACAATTCCAATCTCGGTATTGATAGAGTTTTACTCGGTGCAACCTTTGATTTTCCACACAGCAGCGTTACTGTTGAAGAACTACCATCTTCTTCCTGTGATTTCAAATAGATCACAGCTCCATAGCCAGACTGACTTGCATCGCAAAAACAAATTAATGTAATCTTGGAACCAACAAATACTCCTAAGTGACGAGGAATGGACAAATTCGACAAAGATTGAAATTCTGTTTGACATATCTCCCACTGAGATGCAATAGAATCAGGcggtttttcatcccaatctgaaccaatacaccataattcttttataagacatttcaaaaacaacgtgagaggagccactagtcctagaggatcatagattcgcgccacagcagataatat…
>PB.1653.3|NW_019105692.1:576563-581356(+)|c151441/f1p6/4763
gagctcccaACCAATATTCTATTGTACGGGCTGCAATGCATGTACACAATTCCTTGTGTCCCATTCTATAGAaTTGAATCTATGTAACAGTGTTGCCAACTTTGCCAAtccacaaactaaatatcgctcgttgtcactttgtggacatgaataacgtgaatatggcacgttgtctacactatTTCTGTAGTCAATATCACTATTTTAATCAAATTGGAAATAGATAGTGTCCCACTTGATTTTTTTCAATCAGAGCCGTCACTGCCTATCACCATAGCTGTGGAAGAACCTTCAGTTATGAAGCATCACAGAGAAGAAAGAGAATTAGAAGTAGAATTCCTCCTACTTTGTGGAAGCAGCCATTGTGGATGTGCCCTCAGCTTTTGCATTTTTACGGTC…
>PB.1654.1|NW_019105692.1:441854-447142(-)|c161401/f1p0/5003
AGCGCGGCTTCGATAATCGTTTGGATGGCATCGAACAGTACCAGAGAAGAAATAGCATAAGGAtatctggtatacctgagATCGAGAATGAACAGTTGAcgagaaCTACAGTCGTGTCCCTTCTAAATGAAAAACTTTCACTGAGTCTGGTGGAGGCAGATATCGACCGGTGTCACCGAGTGGGTCGAGCGCCGCCCGCGTCTAGAGCTGATGGTGCACGGCCGCGACCGCGGCAAGTCATCGTTAAAATGGTCAGCTATCAGTGTCGCGAACTGATCATGAAAAATCGGCGAAGCCTCAAGAACACTGGAATTGCAATACATGAGGATTTAACTAGGATGAGACGTCAGTTTCTTAAGAGAATGGGTGATAGAGTGGGATGGAGGCAGGTCTGGTCTA…
>PB.1681.1|NW_019105695.1:223977-228985(+)|c154326/f1p1/4789
AAGTGTTTAAGATTGTTTTTCCAATGTATTTCTGAACTAATAATTTATTCCCAAGTTATAAGTGGAGTTGTATTTATGCAGTATTTCTGAACTAATAATCTATCCTGTGTTACAAGTGCAGTTGTTTCTTCTGTGGATAATCTATTAAATGTCTAAAGGTATAGACTCGTACTTCTCGCCATCCAATTCGTTTAAAAAACGTGAACGTTCAAAagtggtctccagagttaattataggccgggtaaaaagcgtctagaactgtgacaagtgaaatgtatgagcaaaagtttaagtgttatttgatggtttggaaactAGAATTATGGAAATTTTAATATTAAATGtccaaactgcttctaaagacgatatagctgctcttaatttgtcagtggaaagtt…
>PB.1686.1|NW_019105695.1:601847-606303(+)|c134996/f1p2/4365
ACTCCGGCCTCCGCATCTACAGCCTCCACGTCAACGGCTGACTCCAGGAAGACCAAATAGCAGCGTCTTCGTCACACAAACCATCCTAACAGACATTGACAATCGCTGTAGTCGCCAAACTCAAAGCAAACCATCAGTGCATCAAAACACTTGTTCAAATTATTTGTGGTCAGGAAGAGTTGGTGAGATTTATTGTAAACAAAAGATGTCTCAAGTTATGTTGTGCATAATTTACAAGTTGTGTAATAGCGTAATCATATAGCAAAGATAGCATAATACTGTCTTTTCTCTATGGCTTAAGTCTCCAAAATAAAGGCTCATATATTCACTCTCGATTAAACGGAGATAGATCAGCTATTCGTTTAAACCCGGAATGAAACACATGTTAATTAATGCAAG…
>PB.1687.6|NW_019105695.1:601848-603611(-)|c41216/f1p1/1708
CATTCTTTTACTTGTTTTAATTTCTTCCACAATTCTATTTTTATAATTAATTTTCAAATTGTACGTTATAAATAAAGCAACATCCTCATTACAGACTGATGAAATCAGGGTTCATTGCAAGAAAATCCAATAAAATTTAACCAACGTAAAAATGTCGTTGCATAAATTCGTTCCGTCAGATTACATCATTTTACAGCGGTTAAATTTGATTGGATCAGGCTGTAGGTTTTGTTTCCAAGATTTCGTTATTGAAACTCATGATAATATATCAGTCTAGATGTTGATGATCCAAGATAGTCTTAGGTCACTACCTCCGTAAAAAACACTACCATCTGATATAGATCAGCTGAAATCAACGACTTTTTCTTGGTGTAGGAGCACTACCTGTGCTGACGTCAC…
>PB.1690.1|NW_019105695.1:740771-743319(-)|c64676/f1p0/2233
ccaacgatggtAGTTTATACCAAACCAATAccgaagctcttcaacacaaaacaccggttcactcactttgcttccacaatgtttgaaagcagagcagaaaaaattgcaaaattgttggagctcagaaagatggagtacatctttatatccatttacatcgatcgaagtatatgataaataaatgcaagaccagaatAAATATATATCTGTTCATATTACATCggcttaacaaaaagtttgtgattttcaggttaggaataacttgcgacatggcatgtttagaggtaATGAATAAGTAATAATAAAAATTtctatttgacatgctgATTTATCTGTATTTGTACAcatagcctataacattgattctggatggcctgcctcaaactgagtaggctaggc…
>PB.1691.1|NW_019105696.1:85804-89757(+)|c107818/f1p11/3949
caggtaggtgtttcactttctcctggatcagtaacattcgagccacattgtagtctgtataatcagattcaatttctgatgttaatctctttacatctttttcaaaagcatatggtggagtgttcaggggaacaacaccctcagcaaattcaacatccttgatgtttaatctgaggaagactttttctggcttcaatacatatcccccaatatcacaatatcctctcgaaaattctgtttcgaaaaatttatccaattgattgagtgataacgttagtacttggaaattcactggacttcgattaaaaatctttttagaagaaatcttttgctctctgatggatttatggtgatcccgcttcttgctttgtagatattttagttaatgaggtTGAATTT…
>PB.1692.1|NW_019105696.1:92173-96974(-)|c145504/f1p9/4648
CTATTTCATCTGCTGTAAACAATTCATGAAAAAATATGTTCGTAAAGTGAGATTCGATTGTTGAAAAAATccggaaatGTAGATATTTTTCTCATATTAACGGGTTTCGCAGTTCTATGATAGGGTGAAGTGATTCAAGGTGGATTTTAGGCAACTGAGCTCGTAGAGGATGAATTTATCTACAATTTGGAATCGATCGTGAATTTCCATGATGTATCAGACTCGATTTAGAAACTCTCGATCAACAGTAAAATCACGAAAAAATGTAAAAACTGAAATCGCGATTTTTAAAATCTTCTGTAACTTTCGAATTTTATTGGAATCGAAAGTATTATTTATTGGAGTGGGTAGAGGGGGACAATTTTCACATCCTCACAAGATTTGGAAATTTTATCAGAA…
>PB.1693.1|NW_019105696.1:125421-130575(+)|c164734/f1p3/5118
TATTAGAAGGAATTTGAAATAACACCATGATATGCCCAAAATCTGCATTTTTCCAGCATTTTTTAGTGTTTTCTCAGATTTATCAAGAACAAATAAAGAGATATTGTTCAAATTTAGTACAGAAGCTAAGCTAGGGTGTAATAATGTTTTGTTAGAAGGAATTTGAAATAATGCCAAAGATACACCCAAAATCTGCCTTTTATCAGCATTTTTTTCGCACTTTCTCAGCTTTATTGAGAACAAATGAACAGAAAATGTTCAAATTTACTCCAGAAGCTCAGCCGGGGTGTAATAATGTTGTGTTAGAAGGAATTTGCAATATCGCCAAAGATATGCTCAAAATTAGTGACTTTAATATTTCATCAAAGATACGCCCAAAATCAGCGTTTTTCCAATGTT…
>PB.1726.2|NW_019105700.1:171566-175005(-)|c103514/f1p0/3444
GGAGTAGCTGGGCACAGTGAAGGCTGTCCGGGGTTAGACAATGAGAGACCAGACTAAGGGAATCAGGGTACCCCCGTTTCTGGAAGTAGCAGGCATCTGAAATTCCCTTACACCAGAGTCGGGTAGCGCCTCCGTCTCTGGAAGTAGCATCATAGCATTACGAAAAAACCCTCTCACTGGTGCTTTTTTCCGAAACGCTCGCGTCCCCTTTTGGGCGCCTGTGTGGTGGACGTGCAAGCGCCCACCCTGGAGAGGTATACAATTGGGAATCACGAGTATTTTTCCTGGCCGGTAGACGAGGTAGAGGATACGTCCTGGCCCTGGCCAGGCCCATATACCACCGGAACTGCACAGCGGTGGTTCCACTGCAATGCAGGCTGAACTACTCTATGATACTCG…
>PB.1733.3|NW_019105700.1:441236-446002(-)|c164412/f1p15/5377
ATAATTAAACACATAATTGAGAGTTTTCAAAACATACCGGTGAGGTAAAAATTGTAGATTTTTCATTCCAATAGTAACTAAACTTCATCGGTTTGTGAATTTACTGTACTTggaatggaaacaatatataaaatattttaaagacggagatccaaatcaggaaaatgataaactgtgcctcttaggcttagcctttcacacgcattccggtttcgttcgagttcggtttcggcctttaccggcaaaaacgggaAATGAAGCTTTCATACCTGATATGTTTTAATTCGTACGGTTCTAATTAGGTATTTTCTTCTTAAACACAGCTGTGTTTAGATTTTCACAGTTCATGCTTGTATATTTAAATATAACAGCTGGTGTTAAATTGTAAGATGTTATTCC…
>PB.1733.6|NW_019105700.1:441506-446005(-)|c127653/f1p15/4431
TACAGAAACATATATAATAGGCATTAGCTGATTAAAGGTGAAATGTTCGTGTCGTGTAAGTCTGTACGCAGCTATAGATGTTGTCGGAGAAAAGCGTAGTACAGAATTCTGTTCACTCTCACAATTGATAAAATTTTGTTATTGTTTCTTCAGTTCAAATCACAGTCTGGACTTTGCCCATTAATCTAAACAACTTCATATAAATAATTACAATCTCAAACATAAACATGAATCAAAATTGTAATCGCAAATTCATTACTCCAATTTTGATCATATATTCGAGACAAATATTCGACTTTATATGATGATCTGTAATCATCATGATCAACTATCTCTGATACTAGATAGCGACTGTTCGATATCGATGTGTAATAGGGTCTTTATAATTAATATGTGTGC…
>PB.1742.1|NW_019105701.1:364004-366163(+)|c76410/f1p3/2534
gcAAATCACAATTAATAAAATATGATTAGGAAGGAACAACAGGCTTGGCCCAAATCTATTCCATTCCCAAATTTTGATAAATTAATAAAATGTCCAAAAAATAGGTTATGTTTCTATTGTAAAACGTTCAAGTTGATTTCTCGTCCAAATATATATATAAGCTAAACATTTTGAGTTTAGAGAAATTGGAACACCAAACTATATTTAAATATAACACTTAATAATCACTTCATATTGGATTAATCAAATTATTTAATAAAATTTTGAACCAAAAATGCACACAACTTCTCTCAATAAGCACAGCTGTTAATATCATGTATTAGATTGTAGGCATACACTGCGAGACGTTGCAATGTCGTGGGCCGGGGCCTTGTTTTAGAGGTGGCTATGGTTTACCTT…
>PB.1743.1|NW_019105701.1:362991-366161(-)|c9834/f3p1/2983
AGAGTTAGACAAGGGAACAGCAAACCGAGAGTCAACGTAAAGGTGTTTGGAGAGGGATGAATTTCCGAGACTGTGTTGCTTGAATATTACTTGTGGTGCTACTCTGGTGAAATCAAGAGATTCAACTGTCTTCACCCACTCATCTTGTCTAGCTTTGTTGAGGTTATGAATCAACTGGTCAGCAGTCTCGGGGCTACCAGTATTGTTGAACTCTTTGTGAAGATTGTCCCACTCTTCATTCCAACCTGGAACATACTCTCTTCTAAACCCTCTTGGGATTGCCTTTTTTTCTGAAGAGAGAATCAACCCCACAAATCGATCATAATTTTTTACTTGGAGAGGTATGAAACGGGCAGTTTCAAGTCTGTCAGAGTAGGATTTTCACTCAGCTCTATTAAA…
>PB.1746.1|NW_019105701.1:551065-590855(-)|c89379/f1p14/2921
GCTCGGTGCAGTTGTGTGTGTCCCGGCCATAATTATTTGCACTTCTCTAATAACTCCTCTATATTTCTATCAAGTTCATCACTTATCGACAGTGCTGTATTTCCACTCGAAATGAAACCTGATTTTTTGTTGCTGGATCAGCCACAAAAATTAGAATCTAATATCATATTTTTGTTATATTGTAGGTGAGTCGAGAAATATATGAGAGAAAAGCACTGCAATAGCAATGAAAATAATAATGAGATATTTCCTTATAGACAGTGGTCTATAGTGCGGTCCACATTATAATGACAGTATTTGATCAACTTTGGTCTTGCTATCCTTGTCTATCATTCGACAAAGCCGGTGGTACTATCCTTTTCTAGGTCCACAACGATGCCAATCATGTTTTTGGCAGTG…
>PB.1750.1|NW_019105702.1:193912-197971(-)|c103378/f1p3/3431
GTAAAGCATGAGTAAAAAATTATACAACTTTGGTTGTGGTTCTTAGAATACAAATTAGACAAAACTCTTACAGGCTCGCCCAGGAGCTCCCGCAATTCACTGCTCTTGGACAATTTATATAAATCTCTAGAACGTGTTATTTCCAAAGATTCGATCATCAATGCTAAATATTGCTGTCTAAACCAACTTATTCGGTGAAGAATAAAGTCGGATGGTAATTTTCTTAATACTTCAATACTGGTAACTCGATAATAAATATAAGATTGATCATgcaggagtGGGGAATAAATAAAGGATACACCATAAAAAAGGTGATACTAttaTATTACACAGGAAAATATCAACGAATAAATAAATATAGAAATATATAGAGCAACAAGCAAAAAATAGTAAAAATAA…
>PB.1755.1|NW_019105702.1:452446-457954(-)|c37982/f1p0/1585
GCTGTAACAATCATTGTATTCCTTATGGAGTTGTATGGAACGGTCTATGGATTTTCATATGGAGCAATTCATCAGTTCAACTACTTTTTCCATGTTTATATGGTGCAAGACTTCCAGCCTGATCACTTAGGGGCTGATGATAACATAACGGTGGCTGATTTTGAAAGCCGCATTGTCTTGACGAAACTCAAATAGACTGACATTTTAGTACAGCATAGGTGTTCAGCACAACTTATCAGTACCTAATATTTTTCTCTCGAATCAACTGCTTTTTTCCATTATTTTTCAAGAAGATATTTCAAGTTTAAACTATATGTTTTATTTATTTGATGCACTATTTTTAAAACTTTACAATTTTAGACTTAAAAAATGCTTCATATTCCATACTTAGTATAATGG…
>PB.1757.1|NW_019105702.1:656704-661941(+)|c162837/f1p17/5038
gTACTTTTTTTTTTTTGTTTTTTTTTTGTTTTTTTTTTTTTTTTTTGTTTTTTTTTTTTTTTTTATTTTTTTTTTTTTTTTTTGGTTTTGAAAttcgaagaggtagattcattgagaaataaataccgaagtttgagacactacaagctagtgaatttggagaatgttttttccaattcacctctttcttgcagctccaaaaagttagttatacaatctgatgagaagcgataaggatgtaagtatccacatattattatttcgagataaatttggtgttttttgatttccgacagctaccTCCAATTATATTTTTCAAAcagaaagctgataatagaaagcgagtgaattcattgatttgacttgacatttaacaagtttaaaaatcaGTCGAAATAT…
>PB.1763.1|NW_019105703.1:471702-476864(+)|c111065/f1p1/4251
GGTAATTCAGATTTCCCATCAAGACATGAATTCCAAAAAAGTGGCTATTTCATGTGAGTTACAGGGACCAGGGACTGAAAACTGCATTATTTTCAAGGGCATATATGTTTGTTTTTTCGGCTGTAAGTTCCATGAAACTAGATGGGAAATATTTATTGAAGAAAGTGAGAGGGGTGGGAAAATCAAATATTTCTGGCACCTGAGGTTCAAACCAATCAATATCCATCATTTGATATGCAGTTATGTCGGACCGCCAAATGATGTCTTTTTTCTCTGTAAGAAAATTTTCCTCCCTAAATGTTCTTTCCATTTCGTGATCAGTCTGAAGAGGGTGGAGCAGCGGCTCAGCTTCTTGTTCCTTAACTACTGGTTCCTCAGCTTCTTGGGGCTCCCCCCCAG…
>PB.1764.1|NW_019105703.1:471676-477229(-)|c172810/f1p4/5546
GGATTTGAAGTACTGCAGTCCTAAACCTGCCTTCCTTCCCTTACATCGACTTATTTTGATCATCTACTAGCTTTGAGAGCTTGTTATTCCTCTGCTGCCCTCTGAAAACTCAAGTTTATATTTTATTTCTACCTGAGCGACTCACATTGGCGATTTTGGTCGTGCAGGCAACAGCCTCCCTGAATTTAGTCGATTCTGATCTATGAATTTGCATGGTGTACCCAACCATGTCTTTGTCAAAAGTTGATTTTACCCCCATCTGTTCATTTTTTGTGAACATATCATTCATATCCTATTCCATTTCATCAGCAACTCCAGTTCATCATCGCCTAGCTTATTTTGATTCCAataatATCGAACCCTTGGGTAATTCAGATTTCCCATCAAGACATGAATTCC…
>PB.1769.1|NW_019105703.1:766576-768584(-)|c54359/f1p12/2036
cGATATGCGGTTTCGCAATTTTTTTCTTGAAATTCCGTCTTGAAATCATATATTGCATGATCACCTTCCTTTAAAAAAAAATATGGCGGACCAGATTTTTGAAATCATAGTAAAGTAGTATTTTCAATATGAGTAGGATCCACAATCACACCCACAGTCAAATTACCTTTGTGTGTGAGATGTTGAGCCGTTCTCGGACTTTTCACCCACTCTGTATAATGTGCTATATAAATGATAATCAAGCCTCAAATTTTGACATTCAATAACTTTTTTATGTGTGCACCGAATTTGATGATTTTTATAGTTGTATTCGTTATGTTCAGGACCAGGTTCATGGCCTATCAAATTTATAATCCGACTTCTGGACTCTTTCCTACGGTCCTTCAAAGTCTACATGTA…
>PB.1770.1|NW_019105704.1:128464-223400(-)|c57221/f1p4/2033
tcatgTTGTGGAAATAAATAAATATAATTGATAGAATTTATAAGTATGACAAAAtaggttcccgtgttcaggaagcacctaaagcagtaggtcccactcattcatcatcatcccgtctatgtgccacgcacaagccgcaatcattgggcatcaactcaatacaaatgattgcaaaaagatgatgatgtgacaaaatgcattatgatatcttcctcgtacagatgcatcaaacttAAGAAAAAATTGTTTTATACAGagtccgccacggaaatagccgttttacaaataaaaaaactccacgattgtggtcaaaaaataatttattgttcgaatacttccttcaatatgtgatggactttttcatttattcatcatcatgacccacctcaagctgatgaa…
>PB.1773.4|NW_019105705.1:419648-424902(-)|c173069/f1p2/5468
ATAGATTCATTTATAATAATTTCTATAATCAAAAGTTTATGCATGTTGGAATATTCATAAAAAATGGTCTTATATTTGTCAGATAATAATAGTTGAATTATTACAGATTTATATTTTGAAAGAGAAAAACTATTGAAATCAAACAGATATTGCTGTTGAAACGACCAAACGTTAACATACATCATGACACTTGCAAATACAAAAGTGTCACAACTCTGTTTGGTCCACCAAGACTGTTTTGTTTAGAGGTTCAGCGGGACGGACGCCATATAGAACTTGATAAGTCGATAACTCAATAACTTTTTTACTGTATCTTGAAACCACTGACAAAGGTCAAATATCAAAATTCCATTGTTTTACGAGAAAAAACATTCCATTAATTTCCACATAAAAATTCTC…
>PB.1773.2|NW_019105705.1:417434-423212(-)|c172784/f1p2/5576
TAATATTATTATTGTAACATATGATAGATTCATTTATAATAATTTCTATAATCAAAAGTTTATGCATGTTGGAATATTCATAAAAAATGGTCTTATATTTGTCAGATAATAATAGTTGAATTATTACAGATTTATATTTTGAAAGAGAAAAACTATTGAAATCAAACAGATATTGCTGTTGAAACGACCAAACGTTAACATACATCATGACACTTGCAAATACAAAAGTGTCACAACTCTGTTTGGTCCACCAAGACTGTTTTGTTTAGAGGTTCAGCGGGACGGACGCCATATAGAACTTGATAAGTCGATAACTCAATAACTTTTTTACTGTATCTTGAAACCACTGACAAAGGTCAAATATCAAAATTCCATTttttactagaaaaaacttccaTT…
>PB.1788.2|NW_019105707.1:396696-400802(+)|c106101/f1p3/4068
TCTCACACTGATTGCAAGTACTTCATCAAACTTAGATTTGATGTCGAATTGCGGGGAAGGATTGGATGTCTCTCGGTTGATGAACTGCTCACACTCAAGGAACTGAGTGCTCGATTGATGAATCATTCTATTAATGTCATCCATTTCATCCGAGTCTGAGTCTATCATGGAACCATCCTCAGCAGGCAGCCTGCCACGCCGATGGAGGGGGCGACCGAAGCTGGATGCACAGTCGGATTGGCTGTCGATGAAATTGCGGTAGTCGTCTCCGAAGTCCAGAAGTCTTCTGGCCGTCTCTGGGTCAGCTGTCTCTTCGCTGTAAGCTTCGCTCATGTACTTCTCCTGGTAACTATCCCAAGCCTGTTCAGAGAACGAGCTATCGGCCGACACCACCTTATC…
>PB.1791.1|NW_019105707.1:478798-483099(-)|c135543/f1p0/4379
aatcggactgtcacattttataatggggtGAGTAATTAATTGTTGTATTTTGCCTCGTGAAATACCTGATCACACGGCGGAGCGGTACTTGGATGTTCTCTATGCTGCTGGCTTTGTCAGTTGCATAAACGTACCTACCAGGATTACTGACACGACGGCCGCCTGCCTTGATCATGTTTTCACAGATGTAAAGAATACTAATGCTATAAGGTCAGCCGTAATCAGATGCAGCATGACTGATCATGATTTTAAACACACGACACAGATAGATTAAAAACcttaattcttgatcataattaagacgacatcaagctgtgcccgctacgtcctaactgtaaATGTAATTTTTAGACATCACCTTTTTCGTAGTTCAGGTTGACTTGTTTTTTTCTATCTATT…
>PB.1803.15|NW_019105709.1:247905-250444(-)|c75085/f1p1/2541
AAACTCTACGTCTGTGAGCAGGAATGAATATCTGATAATTTATGAATTTATAGAGAAGTAGAAAAATATAAAAAGAAGAAAGGAAGAAAAATTAGCAACCAATCACTCACACATTCACACTAACCATGCTCACTCTCCAATTCCAGCTCATTTAGCCAATGCATAGCCACCATTATCAGAGTATTTTAACTAAGAAACCACATTGAATAAGGTCTCTAGATAGTCAGGCATAAGACCTCTAAGCCATCCAAGAACTTTTGTTTTAAAAACAAGTCGATTTTGTGTTCTCTTAATTTCAAGAGGAATATTGTTGAAAAACTTAGGGCAGAGAAATACAAACGATTTCTGGAAACAAGTGGTATACGATTTAGGAAGTCTTAGTAAATCAGATGTCACTCT…
>PB.1823.2|NW_019105711.1:619903-621919(-)|c54378/f1p1/2016
ATATGGTTCAAGTTTTGATTCACAAATTGACTTGTAGTAACAATACTAAACTTCAAATTATCTGATAAGTACCGCCATAATTTTCTCTTAGATTACTACTTTTTAGATAATATGATCTGATTTCGTAATTATTTTATCAACGTCCTATTGAATTTCCAATCATTTTCAGATCCATTATGCAATTTAGAGCAGTTACTTTTTTAACAACAAAAGCACAAACATACTTTTCTCATATTAAATTTATTCAGTGacgTTTTTTTAATCTTCTTATTTATAATTTTTTTCAAATCGATTTCTTAACATAgcCTTCAGATGAACAGTTTACTCTTAAATGTACAGTTAGTGATTTTGATTTAGCATTTTTAGTTGTTAAACAATAAACTTTGATTTCATCAATAG…
>PB.1829.1|NW_019105711.1:798703-803196(-)|c125831/f1p5/4485
GCTCTCGCTGGATATGCAACCTAAACGAAAGTGTCATGTATTGCAGTTTTCTTTATGAATGATTAAACTAATATGTAAGCATAAAAGTATTTTATTCGTGTTCAACAACATTTTATAACAGGTTATGGGCCCAGTAAATTAGTAATCGAAGCTACGAGTGAATTTAGTAAAGTTATGAAGTTGAAAGTAAAAAAAGGCGAAACGTGTTTAACCTAAATCGCGAATCGGTTTTATCGTGTTTGTTACATCAGTAAACTGTGTAATATCGTATTTTAAAATGTCGGGTGTGAATATTACTGTGCCGTTATTAACCGGAACAAACTTTAATAATTGGAAGTTTAGAATTCGGTCACTTCTAGAGAAAGAGCAATTGGTTAGTGTATTGGACTGTGAAACACC…
>PB.1830.1|NW_019105712.1:594134-598667(+)|c146360/f1p3/4541
TTTTTTGTTTTTTTTTTTTTTTTTTGATTTTTATAGCACCTAGTTAAAGACTAATAAGCTATTCTATTTTGACTTAAATTGATAAGAATATTGTTTGTGAAGGTAAAACCCATTGGTTAAGCCTTCTATATTGGTCAAGGATTAAATTGAAGATTATTTTTAGCATAAAAGGATACAGTATTCTGCCTTTGCACTTCCAATTGAACACTTTAGCACTAAACTAATTCGTGTGGCTTTCTGCGttgcagGTCTTCTTACTGCATGCACGTTGAGCAGCTGGATTGCTTCCACGTTCACATGTTGATGAAGTCTTTTCTCATGTTTTTCTGCAAATCTTTGGATTTGACTGATGACTGTCGCCACTCCCAGGTCGCGGTGGAGATCAGAGTTCCTGATGTA…
>PB.1835.1|NW_019105713.1:32457-37808(+)|c171023/f1p0/5213
GGGAAAAGTTGACCTATTGATCATTTCACATACATTGGAGCCTCAAATAATTACAGTGAATTTCACactagttttgattgtccatctaccgaatatcaaaatcctgataaactccaatatcaatttcaaaaattacaattatagaatggaagagtctgaaaagtgaagATTTATGATTCACTACTTTGAGAAATATGAACAATttccacagacaattgaatcaaggtttctgtaattaattttaaaatactgaattgagcagtgaatttccaccacctactaaataaaccactgactttcattggaaaatatgaacaattttcatggatgattgaattggaggtttctgtagttattcttattactgaatcaagcagtaaatttccatcacccactgat…
>PB.1840.1|NW_019105713.1:279986-285465(+)|c175654/f1p8/5742
GATAATGGTAATCTGCTTATTCAAGAGGATATTCAGCATTGTGTTACTGCGAATAAAAGTAAATTACTGTTGAAAGAGTCAGTTCTATTAAAAATAAAAATTGAAAACTTCAGTTGGAAATTTCGTTTCTTTGTTCATGATGATTTGTCAATTCCTATTGTTTTAGGTTGTGATTTTATTCATTATTCCAAATTAGTTCCTGATTTATTCAATAATAGGTATTTCTTTGGATTTAAACCGCAATTCAAATTTTCTTTTGAAAAAAATCACAGGTTGGAATTACTGAAGAAAATGAATAGAATTGGTACTGATGTGGAATTGGACGATTTAAGCTCTTCGCAGAAAGTAGAATTAAACAAAGTATTAAATCAATTTGATGATGTTCTTACCCATAAACTA…
>PB.1840.4|NW_019105713.1:281723-286729(+)|c150577/f1p8/4714
CAAGGTGGGTTTACTGTAAAAAAGGAGAAAGCTAAATTTGCAAAAAAACAAATCTCCTTTCTAGGTAATTTAGTAAGTGAACATGGTATTACTATTGATCCAGCTCGGACAAATTCAATTCGTAATTACCCTAGACCAAAAAATGTCAAGGCTATCTCCAGATTCATAGGAATGGTAGGATATTTTCACAAATTCATTGAAAATTACGCTGAAATCGCCTCACCCCTCAACGAACTAAGAAAGAAGGATAAAAAATTTATTTGGGAAGATGTTCACGAGAAAGCTTTTCAGAAATTGAAAAATGCAATTATGAACCCTCCTGTCTTAATAACAGCTGATTTTAATAAACAGTTTGTGTTGCAAACTGATGGGAGCTCCTTATCAATTTCTGCGGTCCTT…
>PB.1842.1|NW_019105713.1:407365-412049(-)|c24894/f2p27/5071
CAGGCCCGAGATGCACGGTCGAATCAGGATTGAGATGCAGTCTTGACTCAGGCTTGAAACGCATGCTGGATGCGATCCCCCCATTCAAGGCCACCTGGCACACCTTTCACAAAATGCAAGCTCGATACTATTGTGATTCTAGATCAATTAGAGTCTGATTCAAGCTGGATGTTTAGAGTGAATCAATCCTGATTCAAGGCATACTGCCCTCTTGAAGTAAGCTTCTTTCAGCTTCAAATCATGATTCTGATTCAAGGCCAGTGCAATCCAATATCAATGCTTAATCATAATTCAAATTTCATCCAGAATTTGAAATAAATCTGTAATTCTTATTATTCATGATTCAATTATTCTTCCAAACTAATGCTTCAATCTTACTATTGCCTTAATCCTCTATTT…
>PB.1845.1|NW_019105714.1:182979-187771(+)|c162829/f1p6/5126
CAAATTTGTGGTAAAAATAGTCAAGGATTTTTGGAAAACCGAATCCTTATAAAATACCGTAACTCTTGAGTTTTAATGAAGACGTTTTTGTTAGCTTAGGGAACTTCACTGGAAATATTCTTTTTTGACGTTGTATCAAATTTTGAAAGTTTCTATTTTGTTCATAGTTATATTTAATACCCGGTGCAGCATGGATGTGTCTAATTCTATTTTAAACGCTTTAAATTGTACTAGATATTAGTTATGTTTTTCTAGATTCTAAATTTTCAATGTCGATATAACTCTGCTTGATGTGGGTTCAATTACTCTAGTGATGTCAATTGAGAGAAAAAAAATgtgtttgtgagataacattgggttttaactttattttgacattataacttttTTGGAAATGAT…
>PB.1859.1|NW_019105715.1:314035-318112(+)|c145367/f1p0/4564
TTTTTTTTTGTTTTTTTTTTTTTTTTTTCCATTTTATAAACAGATTGTATAATGTCTTCGTTAATAACAATGTTATTAATTGATATTTTTATTAGAATGTTTCTTAAATTCAGTATGAAAACCAACACACACGATGAGCTGACTACGATGCGGACTTTGTGACATGTTTTGTTGTCGTTGAACAACTTTGTCTTTTGGAAAGCTTTCTCGGTTACTCAGCAGTAATGAGGGGGCAGATATTACTGGCACTTTGCGTTTCTGATATTTGATAAATTGTTCACCAGACATACATCAGTTTCAACCAGCAGCAAGTTTCAACAAGATATCAGTGAGCATGTGCTACATTATCTGAAAAGAGAAAATTTCGAAATTAAATAATAATGTACAATATTATTATTA…
>PB.1867.1|NW_019105716.1:142810-176816(-)|c68752/f1p1/2310
TTTTTTTTTGTTTTTTTTTTTTTTTTTTCTATTAATAAATATAGAATTTAATGAATGTTTTTAAATTTTCAACAGACACAACATATTTGAGCTCTCAATGTATTTTTAAATCTTTTTGATTGCGTAATACGAACAAACAATAAACATATAGAAAAATATGGGGGAGTGACAAGGAATGAAAAAGAACAGGTAACAATAAAAAAAGCTAATCGAATATCTACTTCAACTACAAACTATCATCAGACTTTTTGCTAACAATACAATCTAGTTCTGGCCACCGTCCAGGTCCATTGAGGAAGTTGACACATACAATGATCACGTTCATAACAATAATTATAAAAACAAAGCGCACAGTACTTCCACACAAATGTCCTTTGACCGACTGCAGCCAGGGTTCGA…
>PB.1875.1|NW_019105717.1:409316-411692(+)|c65750/f1p0/2354
AGGCATAGACGTTTGATCATATTGTATCATCTTATTTCTTTCTTTACAATAATGGAGATGAACTGTTGATTCAGTGATCAACGGAGGAAATCTTCGATCATCAAGTCTCATCTTTCCAATGAAAAGCTTATAATTTTAAATCACCAAAATTTTTATCGGAAAAGTCCAGAAGATATCTATCTACATTCTAGCGTTTTCGTGCCATTTGAATACAgTTGAATGTTTCTGTAGATGTTAGTGCGTTTGCGTTATGTGTGATTGTTGTTTTCATGCTTCGCACGGCACACCGAAGGATGAGCCAGAGGTGCGCAGTCAGCTGAGTGTCGAGGCTCACAACTTTATGTAAAGTCAAAGATCGGCCCTTCTTTCGAGGTTTGCCAGGTTCAACCTATCTGGTGT…
>PB.1880.1|NW_019105717.1:521997-525522(+)|c109047/f1p9/3978
ACAGTAATCTTGTCTCTACACAATTTAGATATTTTTTATTGGTTTTGCTGCGATCCTTCTTTTTTAAAGTCAAGACATCTTATCCAAAGATTCAAAATGGCGGCGGGCAGTGTAGACCTGACCGAAGAGGACGCAGCCGACCTGCAGTTTCCCAAGGAGTTTGAGAACGCAGAGACGCTGCTGATCAGTGAGGTTCATATGCTGATTGCACACCGCAAGCAACAGAACGAGAGTGCAGAGGAGGAGCAGGGCTTCTCTAATGTCTTCCAGAAGACTGACACCTATACGGAACGATTTCGCAAGTTCAAAAATAAGTGTATTGAAATGTTGGAAGCAGAATGACCGCGCAGAGGAATCTCACTGCTTTGAGAGAAGACTTGAAGAAGAATGTTACTGCTC…
>PB.1883.1|NW_019105717.1:744995-748122(-)|c145681/f1p29/4555
AGTAAAGGGGTAGGTGTGGTGTAACGTTTTTATTATTTTTTTGCTTACACGGAAATCTTGGGAACTATGCGATCAACCAAATGACAATATTAAAATAAACTATTTAAATTTTTTTTTTTTTTTAAATAAAATAAATAAATAAATAATTTACTTCATAATTTCTAACAATTTTTTTAGTGGATTATTTTGATATTTCtgaagttttcgatataatcgctcttgaaagtgtgataatgttgaataacaggttcataATCAATTTTTTTCAGACCATAACTCTAACAATGATGCATGGTAAAAATAAATGCATTGtctttcaatTTTGTATCATTATTGTTGCGGGTTTCTACACTAATAAAACACTTGATGCGATTTATAGTGATTAGATTTACTACTTAT…
>PB.1892.1|NW_019105719.1:168077-172313(-)|c125057/f1p18/4324
aacatcctAAACTTCTCACTTTATGTTATGTCAATCACCAGTTCTGATATCACTTACTAAATTCTGAATTCCATTTTGTTATTGTAAAGCTTTTCAACTAATTGAAAATGCGACCAAGTCTTTACTAATATGAATGAAAGACCACCACCTCTTACTTTTCGATTATATTTTGTTAAAATTTCAAAAAATCTCAATTATAATAAACcaTTAGTCTTTCAACAGTAAAATAAAACGGTTTGTAATTAAGATAGATTATATGTATATTAAGATAAGAAAATCCAAAGCACTATTCATGGTGTATAATTGTTGTGACTGAAATTGCATTTTATCCTGAAGAAATGAAATGGTAAAGCTGTATTGTTTCCTTTGCTATTTTTGGTGTAGGAATTTATAATAATT…
>PB.1894.1|NW_019105719.1:461481-499143(-)|c98184/f1p1/3272
TAAAATACAGATATGATCAGCTGATTGAAAGTGAATTGCTCATGCCAAGCTTTTATATCTGTATCTTACCGTTTCTGTAAAAATACGGATATAATCGGCTGATTGAGGGTGGGTTGCTCGTGTTCGCGGCGCGTATATCTGTACGCACCTTTACAATGTGAAGAGTCAACATGATATGATCCAAATAGATCAATTGAATATTGGATTGATGATAGCTGAGACATCAGAAGTGGATCAAGAGTTCCcaacAAACAAAAATAATTTTAAAAACTTGCTCTATAAAAGATGGGTAGAATCTAAAGTTAGTTTCAGATTTCCGAATTCCCAAAAGTTTTATTCATTTCTCCACCGACAACTAGATTGAATGGAATGAAATGGTCGAGCCCAGGTTCATATCGA…
>PB.1920.1|NW_019105725.1:264631-271784(-)|c175531/f1p19/5953
actatcaaCATGGCTCTGCCTACTTTGCACTGCCCAAATCGGACGGATTTCTTGTGAAGTCACAGTCGTAGTCGTTTTTGAGAATTGAAATATTTAAATTTATTGTTATAAGATACGCAATGATTTTTGAACTATTATTTTTAATTCCAAGTGATTTCGAGTTGTGTAGCCTACAGTGAATTTATTTTGAAAAAACTGATTGGGAAGTTTGTAATGTCAATGCTTTGTATCTCCTTCCCAGTTTTGTGGTTGTGAAAAATGTATCGGAAATTTCAAGGTTTTAGGGCTTATAGAAATTAATAATTTACGTTATAATTGGAAATTTTCAATCAATTACAAGTTATCCAATTCAATTGAGTATAACTTATTGACATTTTATTTATGTTTCATTCAAAATAT…
>PB.1923.1|NW_019105725.1:328881-334204(+)|c167563/f1p8/5313
CAATGTTGTAATTATTGTACTCTCGCATGTATCATTAATTCTACAAACAGCTGTCATGTGTCTAGGAGCTGATTACTGTATATCTTAATGTACAGAAATATATATTGTATAATGAAGAATGGTTACGGAACTTGATTATCACCGTGATCCTCAAATATTATTGTCTCGAACCAAATGATTTTATTGACGTTTTTAGCAAACTTAGTCGATGTTAAATTTGTACCGCATCTTAATAACTAATTGGTTTTGGTGTGAAAAAATGAATAGCTTATTAGTATAGATATTGTATTGTATTTTAGATGTTTCAGTGTTTTTATCTTGGAAGCTAATATATCTATATTTTGTGCTAAGAATGCTTATTATTAGTCGTGGTATTTGGGATTTGCAGGCGAATAAATC…
>PB.1929.1|NW_019105726.1:747951-755228(+)|c173797/f1p4/5676
AATTCATTCGTCATATATAGTTTTGATTTTGGAATAAAATTTGACAATTCATAAATTTGAGCCAAATATGAGTCAGTGGATTCATGTTATTGTGGAACTTTCTGAAAAAACACAACGTTTTGTAACTTGTAGGATCAGGTAAGGAGTTACTTAGAACATACAATACTTGATCCAGAGAAGCAATATAGATGATTGATGTTTATCGATGAATCTTTTAAAAATGCTGCTCTTTCTAAAATGGCAGAAATTGAGTGGTTCAAAATATATTAGGTTTTAGTGAGATTcAAGGATCGCTCTAACTACAGAGTATAGACAATGAGATGAAAAATGATTgtcACATTGAATTTTTTAAACAAATAGCATTACTGTATTTTTGTAAcGAGTCGATTTGAATGATGT…
>PB.1929.2|NW_019105726.1:748793-755226(+)|c157177/f1p4/4910
tAGTACAAATTCTATATTATGATGTATGTGAATTATTATGCTGCTTCAACAGAATCTAAAACTCTTGGCGACTGTTACTTCTACATTGTTCATGAGCTTTCAATTTTTACTAGAATATTTATCTTTTTATAACACTGATTCTCCATTAATTCAAAAGTGTAATTTTTTATAATCATCTTATTAGTTGTGAATTATAACAATTTCTTTCCTATCAATTGTTTCCTGGAAGTTGAATCCATTCTCTCATGCTCCGTCCAAACCAGAATGGTTTCAGAGGTCGAGCAAAATAAATTTTCATCACTCTAGGCTCTAACTGATCCACCTACTCTCTCATGCTAGACTGGCAAATGAGTCCAAGAGTAAATTACCTAATCCTCCATTCAAATATGAATATCTCAG…
>PB.1929.3|NW_019105726.1:750639-755218(+)|c138815/f1p4/4540
TACTTATTCCTTCATTCAAATATGAATATCTCAGTTTCTGAGATTAACTCCAAACTCCACCATCAAACATGATGTTTTTACTTATACCCAATTTGATTACCAATAGATTTACAGGCATTGTACAAATTGAACCCTGTAGGTACTCATTCATTTGAAATTATGCTGAAAATGTTTCGCAACTATAGATTGTTCAACTGATTTACACTAATTTGCACATTGGATTTAAATTGAAACGAAGCTTAAGAAGCTCATATTATTGGAACAGTTGAACTCATGATTATTTAAACAGTTGCCACTTTCAACATCTCAAATCCCCTTTTATTTCAATTCAAATAGTGTAATCCCAAATCCTAGAGTAAAAAATCTCTAAACAACTAGAGCAATAATCATATAAGAGTA…
>PB.1929.4|NW_019105726.1:752233-757963(+)|c168523/f1p7/5360
TATCATTTCGTTTGTGAGTTTTTGTATTTCACGTTTGAATGCAGTGAATGCATTGTCCTGTGGTAGGAGAGACTGATCGGCAAATGCTAGCTTTTTAACAATTCAATATTGACAAGCTTGGACAATCCTTGCCAGATGAGTGATTAAGACCAAAGTTTTAATGTAGTTAGTTTTTGTTAATTACAGTTTTCTAGTGTTAAAAGCTTTTAATGAAATGTGTATATAAATATATGTCTAGTTGATATGGAATTTTGTTAACAATTATTCTATTGGATGAGAAGTTGTTCTCATTTTATTTTTCTCAAGACGTTTTCTGAAAACTCTATGCATTTAAGAGACGCTATGTTTTTTTAAACCAATTGAATGGCATCTATGTGATAAGTGTTCTTCTCATTTTCA…
>PB.1929.5|NW_019105726.1:752789-757964(+)|c151655/f1p17/4747
GAGATTCAGTTGCGCGTAAGACTAAAGAGTCACTACTAGGATGTGATTGATGTGAGTGAAACATGAAAACCAAAGATTTTGTTGAGAGCAATTGCGAATAGAACGCGCAAATGTTAACCATACGTTCACTTCACAAACGTCTTAGTCTGAATCAATTTTGTCTTTACTTTCTAAGCCTTAGTTAACTTGTTTGTAACCTATTTAAACTAAGGTTTATGATGTTAACCAGTAATATGAATATATTATATATTATTATCATAATAGTTTAGACAAATTGTAGCATCATATGCTTTTGTGTGTAACGTATGTCAGGTTTATGTGATGTAAAAATTTAATATTAGTTAATTTGATAAGTGAAACAAGAAATGTGTAAATATAAAATCAGGTTAACGTCAAAGT…
>PB.1930.1|NW_019105726.1:650999-779067(-)|c68685/f1p7/2389
atctctcagaATCAGTAAGCTTCAATCGTTGATAGTTCATCTTTCCTCTGTGCTCATCGCCTTTCCATCAGCTGACGAAAACAGTTCAAGGATACGACAGCAGTCGACAGTTTCCAACTTCAAATTACAAGGACGCGATGCAACTCAGGACCCTGTTCCTGCTTATGATAGTGGCAGTGAGCCTTCTGATAAGCGGCCGCGGAGCAGAAGCTGCACCGTCCAAGATGGTGCAAGCTCTGATGTGCCGACTGGACTGCCCTCGGTCGTACGACCCAGTCTGTGCCGTCTCCGACAACGGTGTGCCGCGAACCTTTGACAACGTCTGCCTCGCCAAAATCACCTATTGCTACGACAGAACCTATTACAACGTAGTGAAACAGGGAGAATGCTGACATCGGA…
>PB.1930.2|NW_019105726.1:748582-755228(-)|c164607/f1p4/5089
CTATTAAAATTGAAAATTCATCTTCAATGTATATTTTAAACTGAGTGGTTCTTATGCAGCTTAAATGGATgcgtGATTTTAATAAAGTGATATTCTTTTTCATTTATGAGGAAATCAGCTCTTATATTCAAAGCTTGTTGAAAATGAGAAATTAATTAaagttcaacatATTTTGTATTACAAACAGGAATTCAAGTACAAATTCTATATTATGATGTATGTGAATTATTATGCTGCTTCAACAGAATCTAAAACTCTTGGCGACTGTTACTTCTACATTGTTCAggagtCATGTACTTTCAATTTTTACTAGAATATTTATCTTTTTATAACACTGATTCTCCATTAATTCAAAAGTGTAATTTTTTATAATCATCTTATTAGTTGTGAATTATAACA…
>PB.1930.3|NW_019105726.1:750543-755217(-)|c141502/f1p4/4615
AGGTCGAGCAAAATAAATTTTTATCACTCTAGGCTCTAACTGATCCACCTACTCTCATGCTAGACTGGTAAATGAGTCCAAGAGTAAATTACCTAATCCTCCATTCAAATATGAATATCTCAGTTTCTGAGATTAACTCCAAACTCCACCATCAAACATGATGTTTTTACTTATACCCAATTTGATTACCAATAGATTTACAGGCATTGTACAAATTGAACCCTGTAGGTACTCATTCATTTGAAATTATGCTGAAAATGTTTCGCAACTATAGATTGTTCAACTGATTTACACTAATTTGCACATTGGATTTAAATTGAAACGAAGCTTAAGAAGCTCATATTATTGGAACAGTTGAACTCATGATTATTTAAACAGTTGCCACTTTCAACATCTCAA…
>PB.1930.7|NW_019105726.1:752879-757961(-)|c150059/f1p6/4736
tcacccACTAGGATGTGATTGATGTGAGTGAAACATGAAAACCAAAGATTTTGTTGAGAGCAATTGCGAATAGAACGCGCAAATGTTAACCATACGTTCACTTCACAAACGTCTTAGTCTGAATCAATTTTGTCTTTACTTTCTAAGCCTTAGTTAACTTGTTTGTAACCTATTTAAACTAAGGTTTATGATGTTAACCAGTAATATGAATATATTATATATTATTATCATAATAGTTTAGACAAATTGTAGCATCATATGCTTTTGTGTGTAACGTATGTCAGGTTTATGTGATGTAAAAATTTAATATTAGTTAATTTGATAAGTGAAACAAGAAATGTGTAAATATAAAATCAGGTTAACGTCAAAGTCAAGACAAAGGGAACTGTCTACTGTTTG…
>PB.1930.12|NW_019105726.1:760601-779095(-)|c3972/f19p7/2102
aCTCCTCCAAAGACAAGAGTCTCTCAGACATCAGTAAGCTTCAATCGTTGATAGTTCATCTTTCCTCTGTGCTCATCGCCTTTCCATCAGCTGACGAAAACAGTTCAAGGATACGACAGCAGTCGACAGTTTCCAACTTCAAATTCCAAGGACGCGATGCAACTCAGGACCCTGTTCCTGCTTATGATAGTGGCAGTGAGCCTTCTGATAAGCGGCCGTGGAGCAGAAGCTGCACCGTCCAAGATGGTGCAAGCTCTGATGTGCCGACTGGACTGCCCTCGGTCGTACGACCCAGTCTGTGCCGTCTCCGACAACGGTGTGCCGCGAACCTTTGACAACGTCTGCCTCGCCAAAATCACCTATTGCTACGACAGAACCTATTACAACGTAGTGAAACAG…
>PB.1932.1|NW_019105727.1:220283-225743(+)|c169527/f1p2/5433
CAATGAGTCGGAACGCTAGCTACAGGCTTGAGCTGTTCGGCTCCTAAAAGATAAAATTGAGGTTCTAATTCGGTTTTTGTGATAATAATTGTGAAAGAGAAAACGAATGACAGATCAAAAGTATTTCAGTTCAAGATTAGATACACAGTAAACTAGAAGACTGTAGGATGTCGATCAATGCGAGAGTCAAACGGAATAAAAGATAGTGTGAACCGAGTCCACTATTACAGATAACAGATAAGAGCAATCACGACAATCCTCAGGTAAATAGAATAGATTGGGACCAGAAAAAATATGAAAATGTAGTGTGAGAGAGAGTAGAAGAGAGAGAGAGAAGGAAAAaaaggggagAAATCCAATAATAAACTGATAAGTGAGAGCAGAAAAGTAATGAATAAT…
>PB.1940.1|NW_019105727.1:662272-664763(+)|c77475/f1p0/2489
ATTCGTCAGCCGAACAATTACAACACTCCTATTCAGTTTATATAATGTAAATCATTTTCGTGTTCTAAACAAATTATtTCATAACTAATTGATACAACACAGTGTATAAATAATTCTCAAAATATAAGTCTCAGTTAGAAAGTGCGCAGAAATTGGAAATCAAGTGTATATTATAACGTTCaTATTTAACCTCAATCTTATGCTTGgtgaggccgTTTCATTTTTATTTATTGATATTAagtATCAACTTTTGAGTTCTTAACTTAAATTAAGTTAATTAACTTAGTGATTGAGTTTTCTGGCTACCTTTTTTCTTGTTTATCACTTCCTAAAAATGATTTCTAAATAGAACTACCAAGAGATATCTTGATTACGACAAAACAGGattgcactgACAGG…
>PB.1941.1|NW_019105727.1:738073-741712(-)|c104018/f1p2/3639
ATTGAGGTTAAGTGTACTCAGGCTCAGACAGCAATAGAAAATAAAACTGTTGCTAATGTCTCTACTGCTCTTATCCCTACACCTGATCATTCAAAAGATAAAAATGAAACCTGGGCTACTGTAGTTAAAAAATCAAATAAGCATAAAAAAAGAAATGATTCTTCACATATCCAATTACAATCTTTGGTTAATTCCAAATCGCAGGTGAGTGATAAGAAGAGGTTTAAGCATAATAGCGTTATTCATGGTTCCATGAAAGCTAAAGATGGTTTTCCTGTACCTTTAAAAGCTGCTACAAAAATGTTCTGGTTGTTTTTATCTGGGTTTGACTCGTCAGTTAGTACAGACAATGTAGTGTCCTATCTAAAAAGTCTCAAAGATTCAACTGTTTATGTTTGT…
>PB.1943.1|NW_019105728.1:33241-37735(+)|c134130/f1p64/4772
ATAGTCGCTTGCGCGTTATTCAATATTGAAGAACACATCCCCCCGAGTGCTTAGAGTTACCAGTTGACAGTAACGTTGTTATATTTGTTGTGTTTTATAACAAAGATTTTATCGTGAAAATGCCTGTCGACGTAGCATGCGGTAGCGGGGCCCAGTTCTTCGAGAAAATCGGCTATAGCCATCACAATTTGGAGGAAATGGACGGTTATCTCACGCTGATAGGTCCTGGAAAAGTGAAACAAGCTGTCCATGTCAAAGTGTACCGTACATCTTTGGAGCATTTCGCCGCAGTCTACCCGCAGAAGAAGATTTGCAGACCGTTGGGAGTGATTAATCTGCGGAATACCTGTGTGGAACGTCTGCAAGGAGACCCAGAAATCGCTGGTTTCACCGTGAGAC…
>PB.1955.1|NW_019105729.1:97176-101303(+)|c115855/f1p25/4135
TTTTTTTTTTTGTTTTTTTTTTTTTTTTTTCTCTTGTATTTTATTTGAAAGTAGTAACAGTAATAATAGTGATATATAAATAGCAATTGTAAACACATTTAAACCTGCTTCAATTGGAGAAATTGGGCAATCAGGTGAGACATTATTTCGAATTCCTAGTCTAGACATTCACTATTGTAAAATTTTTATAATAATTTTTTGATTCCATAAGCGCTTTCAAAAGTTGTGGTTGAATTTAATTGTAGTTAGATACCAACCGGCATATTTGAAAGAAATAGACCCACTACAATGAATGCAGTTTGGCTCAAAATGAATATCGAGAGACGTTTCAATGACAATTATGAAAGCAAGCTTTTAAAATGTATTATTTAAAGCGTTAAGCAATTTTTACATCAATGA…
>PB.1965.1|NW_019105729.1:712206-717004(-)|c172281/f1p1/5504
GTCTCTGTGAAGTGTGTGTAACATGCCTTAAGTAAAACGTTTGAGTTCAATGTATTGGTTTGACTTTAAAGTAAAAATAAAATCAGTAATAATGTTCAAATAATCGTAATAATTTATTTCTTCACCGATATAACCTTCAACAGGTTATGGGCCCAGGCTGGATCTTTCGTGTGCAAGTAAAAAAATTTTTTTTAACCTAAATACTCTCGTGCAAGACAACAATGGAAGTTCGGAGATTCAACTCTAAAATAGTAATACCGGTGAAGTGATTGAACTCTAGTAAAAACATTAAAAGTAAAAGTAAAATACCCAAAAGTAAAATCAGGTAAGGCAATCGAGTTCAAAGTAAAAATGGCTGGTTCCAGTGATTCGGACTTGGGTATGGTTGGAAAGCTATCC…
>PB.1967.1|NW_019105730.1:523085-539272(+)|c92766/f1p0/3040
CTATCAATTTATGTCTATCAATAGAATCGAATGCTTTTGCCAGGTCGAGGAATGTGACAATCACCCGTTTTTTCCACTTATGTATCTTATTAATTCAAAAAGCGCGTGGGAGGTACCCCTGTCTTGTCTGAAGCCAAATTGAGAATTGGAAATTATTTTCTCACGCTCAAGGTAATTTGTGAGTTATATTTTGACGCATTTTTCAATTATTTTTGATACCGTGCAAAGTATAGAAATTGGCCTGAAGTTTGAGGTAACATTTTTTTGTCCAGACTTAAATATAGGAACAACTTTTGCAATTTCAAAAACATTCGGAAATCTACCTGTTGTGAAACTAAGATTAATTATGTGTAGCAGAGGTAACTGTAGTGTGTTAATGCTGTTTTTAATTAACTTGGT…
>PB.1968.1|NW_019105731.1:34948-38965(+)|c153239/f1p14/4686
TTTTTTTTTTGTTTTTTTTTTTTTTTTTTGAGTCAggatgaaggTCAGTATCGCGTTAGCTCTCATACAGTGCAGACGTACTCGTAGTGTAGTGCAGTAGAAGTAGTGAGTCAGCAGTTGATTGTTCACGGTATTTAAGTGGAACAAAACATTGCATCAAATTTCGGTTAAAATCCGCCGTCTTTATGCAATCGAAGTGACCTACTTTCGCGCGGCCTTCAATTTTCGTTCGCGCTCGCGTTTCCGCGATCGTGAGTGAGTACGAGGGCTTTTCGAAAAGTATGTTCGCAAATTATTGACTATGGCTACGTCAAGTGGAAAATTGTTGAAACTACCCAGTTTTCTTGCCCCGGAGTTTGAAGAGCAAGAAGACGAGGAAAGCAACATCGAGAACATGGA…
>PB.1973.1|NW_019105731.1:346774-353036(-)|c150567/f1p2/4804
TCATCGAGTGAACATCATATGAACGAAATAGCACTTGACTTTTACGAAAAATATAAATGTAAACCTATCCAACCCGATGTATAACTCTTGGACGAGACTTGAGAAGTTCATCATTCCCTTCTAAGATGACCTGGAATTGACATCTAGACTAGAATAGTCCGTATCTGTCTTCACATTTTCTCCTTGCATTTCGCCTCTGAACCGTGACAGTAGAAGTGATATATGGTATTGAAAGGTACCTTATTGACCTGATAAGATAGTAAATCGAAAAATTGGAAAATTATTCCAAGCTGGAATATAAGGCTTAAATAATTGGAACTTTATTATTTATCTAATAATAAAGGCTTCAATAATTTAAACCTTACTTAACTTGATACATTGTTTTTTCCAAAGTGAAAT…
>PB.1980.1|NW_019105731.1:643150-646396(+)|c70480/f1p3/2277
GCACCCGCACAAACGACCCAAGCCGCAGGCGACACGCACCCATGTGTCGCACTTCTACGGTGCGGGCAGCATCTGCGACAAGACAGGACAGCCGCGCGAAACCGAGGTGAAGCTCAAGTGTGTGACGGGCCAGTCGCTCAGCTCTGTGTCGCTGTACCTGCTCGAGCCGCATACTTGCCAGTACATCCTGGGCGTCGAGTCACCTGTCATCTGCAGTCTGCTGCCGCTCGTCGATGAGCATGGTCTCGTGCCCCTCGACGCCCAAATTGTGCCCGACAAGTCTGCCGACGAGGAAATTGTCATCAACGAAATCAAAGACGAACTCTGAAACGCTCCTCGCAGTTCACAATCTGTGTTATTGAATTTCTATAAGACAAAAACCATTGACATTGTCACATC…
>PB.1982.1|NW_019105732.1:12568-17592(+)|c94330/f1p32/3162
ATGAGACTTGAGCTGGAGAAGAAGCAGGATCAGCAGGAAGAGGTCGCCAGAAGACTGGAGGTGACCCACGAGACGGGACCCGTTGACTCGGCGTGTGTGCACAACGGCACTTTCGCCAACTTCCATTACCACGACGATCTCTACGGCGGATACGGCGCAGGCTACGACAATCCACCGCAGCCGCCGCCGCCGGCCACCGCCGCAGACGCGTTCGGCTACAACTACACAGGCCACTACCCGCCGGCGGCGCTCGGCTACGACCAACCGGACGCCGGCGAGCTGGTGACGCCGGGGCTTGACTTTCAGCATCCGGTCGCAGCCTCCTACGAGACGGGATTCGCCACGCCCACCATGAGTTTCCCGCCAATCGAGCAGGGCGCCCGGTACCCGTCTGCCGAC…
>PB.1987.6|NW_019105732.1:664876-668047(-)|c96663/f1p0/3249
TATACAGACTAAGTTGAGTTACATACAATTCGATACTTATTGAACGTACGATTTTCTGACTCCTTTATAGATTCTATTAGATTGCACACAACTTGGCAAATATATGATGTGTATCATATGTTTGTCAAGTTCCATCGATCTGATAGAATTTATAAAGACGGTGAAAATCGTACGTCCAAAATCGATGTTgGCTTCACACACCACGTACGTTTCACTAAATTTGTACTTGTCATCGATAGTCATGTATGTGTTTATCCAATCACTGTATGCTACCACTGGTTTACTGCTGAAAGTGCCTTCTAGTAACCACACTGGTCCACCAATATATTGCTCGGGCCcgGGTTGCACAAAACCCGGTTAATTTTGACCGTGATattCCACAGAACCAATCAGAGAAGC…
>PB.1993.1|NW_019105733.1:412100-414715(-)|c89422/f1p0/2863
aaaagcatcAAAACGCAAAAAAAAAAAAAAAACCTGctcttgataaatcggaaatataaaacttttTAACTTCAGAAATAAAGGGATTCAAAAACTGTGGTGTGACAAGTACAAACCAAAAAATATGGATGACTTAGTTATAAATCGTAAAAAAGTGTTGGAAGTTGAAACTTGGTTGAGAAATGTTTGGAAAAGCAATCACGGGAAAACTCTCTTAATCACTGGGCCACCAGGTTGTGGAAAATTATGTACATTAACAGCTGTTTGTCGGTCATTAGGGTTATCGTTTATCGAGTGGACAAATCCGTTAGGAATCACAAAAGACAGCACACAAGAATTGAAGTTCCAAGAATTTCTACTTCGTGCATCCAAATACTCCAGTCTAATCACAGGTGAATC…
>PB.2001.1|NW_019105734.1:188695-193217(+)|c20623/f2p47/4522
TAAGGATAGTTGTAGTAATGAATTGAATTGGACCATAGCTGGGTCAAGGTGTTCACAAATTGAGCGAGATAGAAGTATTAAATCTTTAATTTTTTGGTTAAATATACAATTTTACCATTTTTTATAAATCTGAAATTTTACCATTTTTTATAAACCTAAAATTTTACTTTTTTTGTAAATAAAAATGTTTCTATCATCATCTCAATCTCCTTTTCTCTGCATTTCTCTCTATTACTTTGAAGTTATTCGCTATCATCTTCTAGTATTTCACGGTAACCAGATTTTTCTGAGAATTTACCATTTATTTATTTAGAACGAATTGGTCTTCTATTTCATTAATCTTGCATTGAACTGTAACTGACGGGATTGAAGTGCTATTAATATATTGAACAGCTTATA…
>PB.2011.1|NW_019105734.1:392509-399424(-)|c169707/f1p12/4858
AAAAGAAAGAAGGACGTGTAAAGAGTGTTATGCTTTTGTTTGAAGAGTTATAAAATGTTTTAAAAACCAATAAAAACAACGGGCTGGTGGTGTTGAAAGTGATTATATTATTGAAAAAAGATTATATTATATAAATAATTATATATTATAGATGAATATTTATAGAATGGACTCGAAATGCAAGAGGGGAGAGAAAAGTGAAGAAACTTTGCAAAATAATAAATAAATTTGTACAGTAAGCGTGAATTGAAAATAATCTAATTGGATGGGAGGTTTCCCTAGGGAGAATCTCCTGTCGTATTCCGTCTAATCTGCGTTTCTTTATTTCTATCGATATTTCAAAAGAAAAATGTTCTTTTCTCTTGAATTTTAAAAAGAAAATTGATGAATACCTGTGCA…
>PB.2011.6|NW_019105734.1:399087-402855(-)|c54541/f1p4/1977
TAGATTGAGAGTGGAAGAAAATACTCTACAAAAGtttaaTTACAGAAAAACTTCAGAATGCTATAAATCTGCAATGTTTTGAAAACTTGACGAGATCTTTGAAACAAGAGGATATTTCTAAACAGTTTTGATCAGTAGTTGGTACATCGATAGAACTGATAATATTTCAACAATAGAAATTCTACATAGTTGAAGAGGTAATCGTACTTGTCAACGTTCTCGATAGTTTTTGAAATTTTATTCTGGGCAATTTGTGTGTGTGCGTGTGTTCGGACTTGACCGTTGTGTGTGTGTGTGTGCGCGCGCAGACGCTCGCGTAGAGGTGGATTTGAAATTTGCGCAGAAACATCTCGACCAAAGGCAAGCGAGAATTCATGTCTACTGAGTTTTAATTGGACG…
>PB.2012.1|NW_019105734.1:632382-635378(+)|c74935/f1p0/2441
GAGTGAATGTACAGGGAGTGATGCCTCAGTGTTCGCCAGTGCCACCTCCACCCCCTGATGTCTGTCCCACAAGTGTTGTCGCCAAGCGACGGAAGAAACGCAGGCGAAAGAGGAGGGGAGGGGCAACCGATGAAGGCTCAGAGTCCAGCTGCGAAGAGGTGATTAGCTGCGACAACGCGGCTTGCAGCCAATCAGGAGCGAGCAGTGATGCCGGCGGCCAGGGCTCCAGCTGTTCGAAAACCAATTCGGATTCTGGAATCAACACGGAGCCAACACCCGACAGCGGCTCCAACACGCCGCCACTGCCCTGTGAGGATGACCACCTGCATTCGCCATGCGAGTCACTGCCCGACCAACAGAACGACAAAGAGTCCAGTTGCACATCGACGCCCGAAGCTC…
>PB.2023.1|NW_019105735.1:550839-555853(-)|c164468/f1p10/5077
cagagGATTTGTGGGATGAATGTTGTGGGGAGCTGTGCGAGCTTTAATTTTGTATTGAATATAGTGAGGTTCACGTTATATgggcagtagcgaaagataaggagaatacGGGGGAGGACGAGGGGGGGGGGGAGaaatcatattcacgtttgccgcccctccccctccctccatccaccctcactatctAAAGTCTGTCCATTTTGCCACTGAGTTACACAAGCCACAGCTGTTACTTATTTCATTACATTAAATTTTTAATAATAATATTCTCATTTTCTTGATAAAATAGTCAATTTCATGACAAATTGATTGAATTCAccataaattattttttgattcattaTGTGTTTTTAAAAAAAAAAAAAAAAGTAAAAAAACAAAAAAAAACAAAAAAAA…
>PB.2027.1|NW_019105736.1:226933-230283(+)|c101891/f1p15/3587
CAACAACGATAAGAAAACATGTATTATTGTGATTTAATAATTATGAGAACTCATTGGTAAGATCAAAAAATTATAAAGCGGCATACTTATTATTGGCGGATTATAAAAAAAAAAATAAAATAAAATGCATGAACATTGAGGTTAGAGTTACTTGTTTACATTTTGAAAAGAATTAGTCGATCTTGGATAAATCGATAATTATCAGAACCAATACTGAACGAATCAGCTGATTATTCGATCAACCCATATGACCGGTTGAATCATATAAAATTCACTCATAAAGGATATATTATGTATACTAAAGGAAGTCGATGTGTAGAATTACAAACAACTATTATTTCTGTATAAATATTTATTATAATCCAAAAAAGCATGATAAATCAAGAGTATAAAAAACTC…
>PB.2028.1|NW_019105736.1:302252-304798(-)|c74694/f1p1/2546
agtgttgagctagctctcgatctgaacggatgactatcttatcgctctagcttttgcttcaactccgGTTTTTCAAGTCGTAAAATCTTGTCTATTTCTAACCTAAAAGTACCGGTTCTTTTCGCTTTTTCATCATGTCTGATGAGTGTTTCGAGTGTAAAAATAAATTCGTTAACATAAAAGAAATTATTGAGTGCTCAAAGTGTAAATATGTTTACCACCCCACCTGCACTAAGCTTCGCACTATGGATAAATTCGCGAAACTTGGTGTGCGTAAGGCTAACTGGAAGTGTGAGAATTGTAAAGGTGAGACTTCTAGTGATAAAAAttccgagactgaacactctttagactcattgaaagacttcttcatcgagtttataaattcaaagtttaatg…
>PB.2029.1|NW_019105736.1:413874-418462(+)|c141497/f1p1/4584
GAGCTTCCTTTGCTTCCAGCCTCGATAGCTCTCTTGGCAATATCCGATTTCCTTTCTGCTCTTCCTTTATAGCTGTACTCTCTCATAACATACCTTATACGCCCCTATCAGAAATGAATAAACGTATGACCCGGCGAAAACACGAGAACTTAATTCGCGATGTTAAATCTGACCTGGATAATTTAAACGGTGGCCTCGTTAATGATGATGTAGTTGAATTGGCTGTGAGTACTAGGGGAACACTCTCTTACATTGCCGAAAAATACTCAAATGACGCAATTATTGACTTGATTCCGGATATAATCGGAGTCCTAAATAAACTGGACAATGCTTTAACGGACAACTATGAGCTGAGAAACAATCTGACAGAGATAGCAGAGGAAAATAAACAATTATCTA…
>PB.2043.1|NW_019105738.1:98631-103126(-)|c154583/f1p1/4667
ATATTAAAAATGTTGTCTCACGAACAGGAAAGTGCTGAGCCGAGTAGACCTTCACAACAAGCAACGATGAATGTGTTTATACCAAATTTTGAACATTTTAACAGTGAGCTAGAGCCGTTCGACTCGTATTTAGAACGTTTTGAGTGCCATACTGAGGTATACAATCTTGATGATGGAAAGAAGGTACGCTTTCTAATAACTTGCATTGGACCTGAACTATACACAAAACTGCGAACTGTAGCGTGGCCACAAAAACCCACGGAATTGAAATTTACTGAAATCGTTAATTTACTAAAACCATTTTTATCACCAACTCCTGTGACCAGTATTGAACGTCAAAGATTCAGAGCAAGAGTTCAAGGACCCAACGAAACCTACTTGGATTTTCTTGCAGATCTT…
>PB.2044.1|NW_019105738.1:104735-106960(+)|c57236/f1p2/2215
TGGACAGCTATCAATAAAACAATATGTGAAGAATAAACCATACCCATGGGGGATAAAAATATTTCTTCTTTGTGGACGTTCTGGGTTAGTGTATAGAATGTTGATATACCAGGGTGCAACAACTGGCCTTGATCCAGACAATTTGAAAAATCTAGGACTGGGTGCATCAGTTGTTCTACATCTAACAAAAAATATTTCCAAGGCTGGTCACAAGTTATTTTTTGATAATTACTTCTCTTCATATCAAGTTTTGCAGATTTTATTGAAAAATAATATTTATGCTGCCGGTACTATAAGAGTCAACAGATTTTCAAATCCTTTATTGTGTGACAAAGAAATGAAGAGAAAAGAGCGTGGTAGTCATgatgaagtcgtagatagagatgataatattgtttt…
>PB.2063.1|NW_019105739.1:18266-22884(+)|c139438/f1p9/4604
agtcttgctgtgactctgttattgtaaagctgttcaaaaCTTTACAGTAATTTCTCATAAGttctcaagttgttgtattctaaattgtctagttgtttttcctgaattttcaaaatgaactaAATTGTTATGGAATGGAGAGCTCCAAAGTGGTTTAAATTTTTCGAAAATTATTGTAAATTAgTCAAGTGATTCCTTCCACATTTTTAAACTGTTTCTTCTTCAGTTTCAAAATAATAAACTGTATTGTGGACTTGGAAGTTCAAATTTGAAATTCATTGAATCTGCACGATACAATTTTTCGACATCTAGGTAACTGTGGTTTTAGTTCAAAAAGTGTCAATTTAGATATGTGGTGATGATAAGAGAACATGAAGTTTATCGTCTGTCTTCTAAGAA…
>PB.2066.4|NW_019105739.1:207491-211823(+)|c132045/f1p1/4349
CCAACCCAGGTGACTCCCCACAATGGCTTCCTCATCACTGCCGCCATCTTGAATCACTCCCCTCCCCTCTCGACACCCCCGCCTCCTAATCAACTCATCTTCAATCAACGATACTGTGAAAAGTGAAATAATTATTCTATCAGCTCATCTTGAATCAAAGTTACTGCGAAAAGTGAAATTATTCTATCAACTCATCTTCAATTAACGTTTCTGTTCAAACCTAACCTCAACTGTGAAAAGTGAAACGACGTCATCAAATCTGTTGCTGCAATCTCTAAACCTACCTCAATATTATTGAAAAAGTTGGAATTTCGGCTTCAAATCTGTCGCCATCATCGTGAATTGAATATTAACATATCGCTCACCTCCAGAAACATGACTTACCAAGACGACATCAAA…
>PB.2072.1|NW_019105739.1:545880-552407(-)|c114823/f1p2/4022
atatattttatttgcgtgaaaatgactaagaattggtttttatcccataaatgtTAAGATATTTAAAAAAAAAATTTTTTTTTTTTTGTAATTTTACTATAATTTTCTTGGCTAGAGCTAGAATTGTTTTTTGTGTTTTTTTAGGAGTTACTTAATTTTACGATGCACATATCACCATTTTAAATAATTTCAGACGTTTGAAAATTTCTTTAAAAAAAATATAGATTCAATATTCTGAAATTAATATTTATTACACTGACATCGTGTTTTAAATTATAATAAAAATTGATTGATTGCACCTTTTTGATTTTATCCCACTTTTCGAATATACAATAGATTATCTTTGATTGTTTGAAGTATTGTAAATTTATTGCAATATTTCAAGTATTGAATGAGCTC…
>PB.2073.2|NW_019105740.1:179884-183247(-)|c94422/f1p0/3099
GAATCTGTGGTTTTTGACGATTTCTTAGTCTTTTCATTCAAAATAAATATTcccaataattgAAAGCTGAAACTTTACTATTTTCTCTTTATTTTAGTTTGTGTTCAATTTTCTAGATTTTCAAAATTTAATTTAAAACTTGactgactagccccgtatcggaagccattttctgactcccctgttTAGTCTGGAACTTAGCTAAATCCCGAACTCGGAAACCGGATACTGTTTCTGTACAAATACAGATATGATAAGAATAGTATCAACTGATGAAAAGTGAATGcacgtgttcattgcgcataaggctgtcttttgaatgcgtggttacctctggtaacctcctcgctagtttttcaTATATTGAATATGATTACTATTTACTATACtaattcgaCT…
>PB.2078.1|NW_019105740.1:448056-449653(+)|c58014/f1p2/2141
CTGAGAGGCCTCCTGTCTGTATTCCCCTTCAGACAGGCTCAGCAACTTGGGTTGGCTTCGCGGGGGTATGTGGTATGGATGGTAAAATAATGGGACACGTCTGGGAAGAGACGGAAAATTGAAAAAAAGACTGCTATACCCCTAGGGGGAAAAGAAAAAGATATGGAAGCAATTCAGGAGCTACATTAGAATTCAGTATTCGCGCAGTCAAATTGGTATTCCCAGAAAGAAACGGCAAGTCCGTCAGTTTATGAGTAACTATGACTCTTAGTCTCTCCTACGACTGCCATCCCAGGTACGGACTTTGCTGGCTACGTTCAAGTGTTGTGTAACGCCCTGCCTTCAAAGGTCCGGACCTCACGTGGCTGCCTGCAACCGGACACTCGTTGCAGGGCAGAA…
>PB.2095.1|NW_019105743.1:263616-274247(+)|c139217/f1p2/4540
gattcagtgaacattgcaagatgtcgGCAGAGAGTTCTGTTATCGTCTCAATTTTAACTCGGTTTTGGTCGGATTTTAGTTGTTTATTAGCAATTATTTATCTTCAAACAATTATAATTTATGTTCACAGTGATATTGAAATCATCGTGTGAAAGTTTCATCGAATCATTTCCAGTGGGTTGTGCTTCGTAGACCTATGGCGTTGTTTTGGTACTCTACgttacTTTCCAATTTTTTTATTAATATTCTatttatgaaaacttattcatacttaggcctaacacctattcttctgaaatatattaagatttgtCATTTTTTATTTGAATTTGTTTTTAATAGAAcataggctactaaagtcttcttcacacttctgctaggatctcatgtaggtacttg…
>PB.2096.1|NW_019105743.1:285901-291146(-)|c172262/f1p7/5844
cgtaAACGTTTCTTTCGTGCAGCAAACTGTCACTGTGCGCACTAGTTGCACAAAAATtttgtaaacagtatcgggtgatgatgaattcttttgatttaatttagtagtttgctcaaagattcttcttagtcattcattgacgaaagtgcaaccactctatttctgggactagaacctaggtggtgtatagcaggggtaataatgatatcaaacaacaatatattatgatacaggtccaaTCTCTTCTCTCAATATAATAATAATAGCtcttttcttttaccgtattatattgtaaatgtcctattaaattcaagacaatattaacagaaacattattTTTAGACAAAATGAAAATTaagtaaaatatataatttgaaacaaaaacactgcattatgaaa…
>PB.2102.1|NW_019105744.1:171635-175891(-)|c107686/f1p0/3991
AATGTATTAAAAAAAACTCCAATGGAAAATTCGAAACCGTTTATGATCTGGGAAGAAAACGGAGTTTAGCACTTCAAACAACCCATAACTCGCTATTGGACCACTAAAAATTACAGTTGCCACTTTTTCTCACTCTTATAACGATCTTAAAAATTATATTGAAAAAGATTATCAAATTTAAATAATAAAATTGAAAAGGGTGTACCGAATAGCCTTAAGtggtcacatttttcaccattctcattatattacacaaattgcattaaaaatgcattcagaagatttattaaaatccgtgtgaaaacgtaacaggactgactgcttctaaaagactaaccaagaacaaaattaattccacatacttcagcactcatatgtaactctgtgattccctcgcaa…
>PB.2103.1|NW_019105744.1:495258-511019(+)|c56887/f1p4/2211
CGATCAGGAGAAGAAGGGCCTCGTGCACCAGCCGGACTCCATTGAGGACGAACTGCCTTATGTGCCCACCACACTGCCTCAGGAACGGTCTTTAGCGCATCCCATGATCCCAATCAAGCAGCGCGTCTCCGAAGTGAAAACCTATCCGATCGAGAGGCCCCGTTCGACAACGCCCATCAACCCATCGACGCTGGATGACTACATCACGCCGCATGATGAGTCGTCAGCCGCCTGTCAGTGGGACAAGATGCAGATCACACTTCCAAGATAAAAAATTCAAAAGCTGCTTTACTCAACAAAATCTTATATACCTGAGGATGGAATTTTCAAAAAAACAAACTAATATTTGCCTCTAAATAATATTATCAGATAATATAATTCATAACTTTGTCGCCGTTT…
>PB.2107.3|NW_019105745.1:151961-154062(+)|c67558/f1p0/2259
acaaattaatagacaaagcGTTAAATTTTTATTTTTTAAAAACAATTGtacaaaagtaaactaggcctacatcaacaatagagttgttctaaaagatttgagatcaactcttgttcggcagttgtacaaccagcagttggaaTAATCAATCAATTTAAATTAtctgtgttgttatgaaagtttaGTTGTGGTAGATATCCATATTGAATTAAAACGACTTGATATTGTTTAGACCACTAATTTATCAAAACAATTTGAGATACTAGTTTTGGTTGTTACCCCATtatcaatgtctagtttattagagatTGATGATAATGGTGACTCAAattgttttatctttagttttgacaaaagtcgttttCATTTAATTTGGATTATGGTTAAATAgcttcatta…
>PB.2107.4|NW_019105745.1:157822-163591(+)|c175773/f1p13/5733
GAGTTCCGTGATATTCTTAAGAAAAATGGCGAATAATTACTAAAAAACCATGTTTTTCACGATTTTTTCAATATAACTTGACCGATTTTTTTCAAATTCATACTCTGTATAGTTATTTATCAGCTCTATTAACTGGCATGAGTCTCCTTTCTGGGAAACTGATGGGGGGTCCACCCCATCCTTGAGAAATGGACTTTGTAGGTAGGTAGGTAGAGCAGTTCATAAAAAGAACACATAGTCGAGATATTTCATCTGTAGAACAGCTGTTTTGACGACTTCAAAAAAATGACGACTAAAAAAATCATTGAATTTCACAATTTACACAAAGGAAAAAGTACTCTGAAAACAATTATATATACACATATACAGTAGTCTGATGGTAGTTGCAAATATTTTGCC…
>PB.2107.5|NW_019105745.1:175146-177256(+)|c58043/f1p1/2053
tggcccaaactttcgaatcccaaatttcgatactgataacttgttaccattcaaaacatctgaacgggaataccTATTGATGAATCAATCAAAAGTTAGTGAAATATCATTATAATAATACTGTTAGAAATAATATGAATGAATATTTACATTTCATTTCATTTTATTTACAAatatctATTTTATATTGAATAATTTCTCAAAAGTTCACGACAAACTGAAGATTCACGAAAGATTAACATTTTCATACTAAACATAATCATTATGATAATGAATGAATGATGAATTCCATTTCCACCATGAAGAACTAAGAAATTCCACAAATATTTCTTGGAAATTAACTGACCACTACATCAAGTAAGCGTGGCCAGTGTGTAATTAATAATTTAGCCTGCAGCG…
>PB.2107.6|NW_019105745.1:195648-201863(+)|c97886/f1p0/3405
ATTCTAAGTCCGATCGCACTAGTTGAATATTTCAATATATATATTCACAAATAACAAGGAAAAACTGTACTTCTCCCCAACTTGGGACAGTTAATATATCGATAATAATTTTAACACAACGACGAACGTGTAAAATTTAATTTCAACGGCAACAATCGAAAAAACAGCAACGATCCTGTTTTTTCACCGTCCGACACGAGCTGGCGACTTCAAGTGACGCTTATGCGATAGAATAATCTAAATACTAACTTATCCGCTAGGGCGCAGCAGCTGCCGGCCTCGCCACTCCAACTACCGCGAGACTTAAAACTAATTTAAAACTAGACTTAATCTAAATACGCTAAAGGGCGTCACCATTCCCCCCACCCTGAAACGTAGTTTTCAGCCACGACTTTGGCC…
>PB.2111.1|NW_019105745.1:609910-612464(-)|c85600/f1p4/2651
CAATTTGCGCCATTCTTCTCTGTCTGTTGTCGATGGGTTCATTATTGTAGACCAGGCAGGTGAACGACTGGACTTTCCCATTCTTGCTTTTGACACACATTTCAATTCTTTGAACTGACTATGATGATGATGATGATGACTGTGACGAACCAGAGGAGAAGAATCCGTCAGATCAAGAAGTTCTAGAGGCTTTCAAAATTATCAGGCAAGGATTAAAACTGAAAAATAGTGTACCAGACATGTCCGACTGTTTGAATATATGTGAGTCGTTTATCGTACATGATGTATTATTCAAATGCAAAATTCAACCGATATTGCTCACTTTTTCAAATATAAAACAAAAAATAGGAAACTTTTTTGAGTTATTATAGTATTTATAGTGAAGTTATTGACAAAATA…
>PB.2112.1|NW_019105745.1:613710-619697(-)|c162463/f1p4/5192
CTCTATTAGTTTTCTGTGCATCTTGGCGTCCGTATACGGAGTTGATTATATACTTGGTGCAGGGCTAAATTTATTGAAACCAACTCATCGTTATTAAATTTCAGTTCTGATCTTCTCATTTAGCGGTGGTATTCTTTATGATTATTATTTGAAAGCTCCTATTATTTTTCTGATTTATTGTTATTTTTAGCATCATCCAAGTGCGGTTAGGTAGATTGAAGGAGTTGTTGATAGATGATAGTAATGATGATGATGATAATAATAATATTGTTACTATTAATGTGTTATATTTTACTCTATTCTTAGCTCTAGAATTTATTTCGGTTGCTTACACACATACACACAAAATACACGAGCAATGCTGCTGGTGTATTCTTCCAATCTATTGGCTACATCTTG…
>PB.2122.2|NW_019105746.1:452995-457657(+)|c145214/f1p32/4456
AAGCAAGAATGTACTAGCATTAGACTAGAGCAGGTTAGTATAAACCTTCTATTGAAAAATGCAAATGAATCAGTGAAAGATAATCATGAAGATGAAAACAAATTGAAGCAGGATGATAGTAGTGTTAAGTTACAAGATCAACTCATTCAAGTTTCTGACAATGTAGGCCTAGTTACTGTTGTTGAAAAAGTCAACCATAGTGAAAGTGTAGAATTGAGTAAAGAAGTAGGTAGGGAGTTGTCTTCATTGAAAGTCAACTATCATGAAAGTAATATTGCTACATTGAAGGTTAGGAAAACTATAAGTAAAGTGAATGATTACATGAGACAGGTTTCTGTAGAGGTTAGGAAAAATGTAAACAAAATGAATGTTGCTTTGAGTCAAGTTGATGAGTTCAAC…
>PB.2122.3|NW_019105746.1:461576-469892(+)|c151146/f1p6/4761
CTGATTGATAACATAAAACAAACACAAGATGATTTGATAGCCACAGTAAGATAATATGTGAGCTATACTTTTTTGTAGGAACCCTGTAGAGAAGCTATTTTCACTTAAATTATACAGTTCTAAATTTGTTAATCATGATACAAATTATATACTCGATGCATGTTTCTATTTAAATATTTGATAATCCACATATCCTACAAAATTACAAAAATCCTACAATTTACAATTAGTTATTGGATCACAATTTGATTTGTCATTCATTAACCTAATTCATTGGGATTAGGTTATGACGCCTTCAATGTTTACGTTTTGCCTCACCCATATGGCAAAATCGCGTCCACACGTACATTCAATGCTCGCCCGAGGCGCCTTTGAGCACGCCAAAATACCGACAGGGTT…
>PB.2131.1|NW_019105747.1:420179-422367(+)|c54804/f1p6/2199
AACGGATTTTGAGATATTTTGCCTCTAAGGGTTTCAAAGGATGAAAAAGGATCCTATTAAGTAAGGTTATGAACATGGTAAGGTGAGTGCCATATGGAAATGAGATAATTTATTTATTGACATGTGATATTCTAACATATGTTGTAATCATTGGAAATAACAAAATAATATGATAGAAATTAAAAAAAAAATCTGGTGTGGTACACTCACACAACTTTCCTTGCTCATTGAACTGGGAGCCTCATTCTTAAACGATAATAATTTAGAGAAATAACATAATGACGATTGGCGGCAACATAATTATTTGAAACTACGATCGGACTACTGTATATGTGTGTATATAATTATTGTTTTCAGAGTACTGTTTCCTTTGTGTAAATTGTGAAATCCGATGATTTT…
>PB.2152.11|NW_019105749.1:524313-538214(-)|c163234/f1p5/5092
CAGTCCACCACCGTCAGCAACACTGGATGTTGGCCTCTGCTGCTGGGGATGCCACACTTCTCAGTCAAACTCAGCTAACACCGCCTTACCTTCTTCTCTTGTCGATTTGATTCTACTCTACTTTGCTAGAGACAGTATAGATATTGATAGTGAACAAAGAAGTGTGATAATACCGTATATTATTAAAGCCTTCGTGAAAAATACTTAATTAGTGCAAACGATTGAAAGGATTACTGAAATTAACATGAAGAATCTCCACGTCTCTTTATTGTTATTGTCGATTGGAAGTTTTCTATTGGTGGAAACTCGACCAGAAACTCGACCAGAAACTCGACCAGAAAATCGACCAGGATACATTGAATGCCAAGACAGTGCTGAATGTGGATCATTTGCTTGCTG…
>PB.2152.13|NW_019105749.1:524475-538213(-)|c58073/f1p5/2085
AGTCCACCACCGTCAGCAACACTGGATGTTGGCCTCTGCTGCTGGGGATGCCACACTTCTCAGTCAAACTCAGCTCACACCGCCTTACCTTCTTCTCTTGTCGATTTGATTCTACTCTACTTTGCTAGAGACAGTTTAGATATTGATAGTGAACAAAGAAGTGTGATAATACCGTATATTATTAAAGCCTTCGTGAAAAATAATTAATTAGTGCAAACGATTGAAAGGATTACTGAAATTAACATGAAGAATCTCCATGTCTCTTTATTGTTATTGTCGATTGGAAGTTTTCTATTGGTGGAAACTCGACCAGAAACTCGACCAGATAATCGACCAGGATACATTGAATGCCAAGACAGTGCTGAATGTGGATCATTTGCTTGCTGTGTCATAGGAATG…
>PB.2152.14|NW_019105749.1:524707-538228(-)|c142504/f1p5/4742
TAGTCATAGTCAGTCAGTCCACCACCGTCAGCAACACTGGATGTTGGCCTCTGCTGCTGGGGATGCCACACTTCTCAGTCAAACTCAGCTAACACCGCCTTACCTTCTTCTCTTGTCGATTTGATTCTACTCTACTTTGCTAGAGACAGTATAGATATTGATAGTGAACAAAGAAGTGTGATAATACCGTATATTATTAAAGCCTTCGTGAAAAATACTTAATTAGTGCAAACGATTGAAAGGATTACTGAAATTAAAATGAAGAATCTCCATGTCTCTTTATTGTTATTGTCGATTGGAAGTTTTCTATTGGTGGAAACTCGACCAGAAAATCGACCAGAAAATCGACCAGGATACATTGAATGCCAAGACAGTGCTGAATGTGGATCATTTGCTTGC…
>PB.2152.17|NW_019105749.1:529121-538214(-)|c88376/f1p2/3026
ACGACTGCGATGCGGAGCGCATCTGCCTGCTGAATAATTACTGTTGCTTCGTAGTCATAGTCAGTCAGTCCACCACCGTCAGCAACACTGGATGTTGGCCTCTGCTGCTGGGGATGCCACACTTCTCAGTCAAACTCAGCTAACACCGCCTTACCTTCTTCTCTTGTCGATTTGATTCTACTCTACTTTGCTAGAGACAGTATAGATATTGATAGTGAACAAAGAAGTGTGATAATACCGTATATTATTAAAGCCTTCGTGAAAAATACTTAATTAGTGCAAACGATTGAAAGGATTACTGAAATTAACATGAAGAATCTCCATGTCTCTTTATTGTTATTGTCGATTGGAAGTTTTCTATTGGTGGAAACTCGACCAGAAAATCGACCAGAAAATCGA…
>PB.2160.1|NW_019105751.1:130578-134965(-)|c124256/f1p0/4381
CACTATAAATTTTAATTCTGTAATAAATTTAATTGATAGATAGTTAGTTATTACTATAAACTTCATATATTAAATTTTCAAATGAAAACGGTACTATTATAATTACAGTACTCGTATCATTTAGACCTCAGTAAGTGGTGTAAACcttgctattcaattcatagtagaataagtacttctactatcttgctAGTATTTTCATATCAATACCTATTATTTATACTTTTTTAAATTCTAGATTTTTAAtttacataattagcTCTATTCTTTATGTATTCTTTtatacattaagaattaaaTCTTATTAAAAGTAAATTATAAAGATTATACTGTATATAgtctagattgtcttttcttatcgggatcttcTTTCTTAACAGAATATTCAGTTCTCACTGT…
>PB.2169.1|NW_019105752.1:281519-286808(+)|c162874/f1p20/5177
TCTATAGAAAGAGGTCTAGACAAGCGGCCATATTGAGTCTTGTTGAAAAATTGCTGTTAGTCTGAGCTGATGACAATATAATGTGTTATTAGTATGAGGAATGCAGTttttattgaaattgtaacttacacaatctatgcaaatcctcaaggatccgtccaagttttcaactatcgcaacatttgaaacccattcaaaggctcttcgacctttccaatgattccctggttatcaaatCATCAATTTTTTCTTCAAATTTgtcttgaatttccatctgaatacgtcttgcggaccggcATGTGGCATTAACTATTTTATTTaaacgaattttgcacttatcaggaaaaCAATATATTTTATTGTTTTTTggtgcacagtttcccagaacataacttCAAC…
>PB.2188.1|NW_019105753.1:549120-552938(+)|c20501/f2p19/4483
CCGCTGCCTGGCTTCCAACTAAGTCCCGACTTCCGACCCCGAGCGTCGTCGAACGCATCGAGCTGCGGACGCCTGTCGCCGATTCCGGCCGTCGAGACGGACTGGACGTCCTACAGCTACAACCCGGAACAACTGGCCGGCAGTCTCGAACAAACGATGCGCCTGGGGGTTCCCGCCACCGAGGCCTCCGTTGCGCCACCCCAGTTCATGTACCCCACACCGCCCCCCTATCACCAGCCCCCCTACCATTCCTACACCCCCCAGCAGCCCCCGCCCCACCACTGTCCAATACACAACACCAGTCCACAGCAGCCCTGCGCCTGTAACCACCAAACCACTCCCAAACAGAGCATCTCACCGTCGTACCCGCAGTCACCGAGCCCCAGTCCGCCGGCAACA…
>PB.2194.1|NW_019105755.1:17860-25073(+)|c177705/f1p5/5920
AATCCTGTATTTGTTTCATCTTGATTTTCATGATAATTTTCTTGATTGTTCTCAGGCTCTGCGTGATCACTAAGGCTTTGTATCATCTTGATTTTTATCGTTATCTTCTTGAATGCTCTCTTCTCCTCGAGGGGCAAGGTTTTTCAATGATACAGTTGTCTCTCTTCCATCACTAAGCCGTACCTTGGCATATTGTGGGTTGATTTGAAGAATATCCACCTCCTCGACCAATGGATCGAATTTACTTCTTCGTATAGGTACTTTCATTAGGACTTTGTTTGAAGGGGCAAGCCAGGTTGGAAGTGCTATACCATTAGATGATTGTCTATAGTGTCAGAACATCCTATCATGTGGCGTCTCATTAGTAGCCGTGCACAATAGGGATCGAATAGAATGTAG…
>PB.2194.4|NW_019105755.1:23801-29514(+)|c171913/f1p1/5629
TAGCTTAATATTTAAACAACATGATGAACACTTGTGCTTGCTCTGCTGTTCACTATAATGATTCACTGTAACACAACTGCACTGTGGCACTGGTGGGATCACATTGGTCTCTCGTCGCTGAGCAGCTCCCTTATACCAGAGGCTCCCACCACATTCTATCAACTCTAGATATAAGTCTTCTGATACTTATATTTTAAAATAATTTTTTAGTATTGTTAATTTTTCCCAATATTTTTTCAAAAATTTAATAATTTAATTGGTTTTTATAAATTTTGAGAACTTTGTTTTAGGTTAGGTTAGGTTAGCTCTGCTTAGTTTTGGTGGTCTTGAGAAGGTGAGGAGTTTGGTACACGTTGTGTCAGACTCCTAATTTTTATCTACTGTGTAGCTCAGATACTC…
>PB.2198.1|NW_019105755.1:187195-191300(-)|c111188/f1p2/4181
AAGAGATTGGACAATAAAGGGAACTCCTTCTGACATGTCTCCCATTGAAGCGCAATAGAGGGAGGTACTGAATCGTCCCAATCAAGACCAGCATTCCATAATTGTTTAATTAAACATTTAAGAAACAAAGTTAGGGGTGACAAGAGTCCCAAAGGATCGAAAATGCGTGCTACTACCGATAAAATGTGACGTTTGGTAGGAACAGACTGATTAGGATTCACTGAAAAACAAAACGAATCACTACCAGGTTGCCATTTCAAACCTAGGACAGCCAACAAATTTCCCATCTCGAAATCTTTAGACAAGGCCGATTTTTCATCTTCCGAGAAATCATTCATCAATTCAGGTGAATTGGAACTCCATTTAGTAAGTTCGAATCCGCCTCTCTCGAACAATTCT…
>PB.2205.2|NW_019105756.1:344408-359608(+)|c176767/f1p272/5740
TTTTTTTTGTTTTTTTTTTTTTTTTTTAGAGATTCCATCATATTTACTTTACTAATCACACAATATTCATAGGAGATTACATAGAATGATTTATCACAAAAGCAAGCCAGAACATGAGTGCTAGGACTGTCTTATTATCATCAAATGACAATTATGACTATCTAATTTTTAACATTAAAACATTGATCTTTTACTTTGAATTACGACTAATCAAGCATTTTTTTCTTAATAATTTGCATGTTGAAATCACATTATTGTTTATGATAGACCTATAAAGTTCAGAGTAAATTGTGGAAAATTATTTTTCATATATTTTATTAGGAGAGAATTTCATTAGGCAATATTCTATAGGAATTTTATGACTTGATTATTTCATGTCTAGTAGTTGGTTCAGATTTA…
>PB.2220.1|NW_019105757.1:380144-385421(+)|c170881/f1p8/5273
CATCTAGCTCAGTCATGTAGATCCAACATGAATAATTCAAATTTCAGAGGTACAAGCAGTAATTCGAGAAATCATAATCAGAATCACCAAAGATCTAATAATAATTTCACTAGAGATCTATCTAAAATACGTTGCTTTAAATGTAATGAAAGTGGACATTATGCAAACTCTTGTGAAAATAAAAAAGCATGACTAGCTGGGAAACTGTATAAAAAGAAAATATACAGTAAAAGAAAATTTCAAAACACCAAATACAATCAAAAATTCAATAAAGAAAACGGAATTAATACCTTGAAATGTAGTGATACTTTTTCTAATGGTAAGAAGAAATCAATTCAATCAAAATATACTGGCAAAAATCAGAAAATGAAAAATAAAATAAAAAGAAAAAAGCAAAAG…
>PB.2226.1|NW_019105758.1:794-10118(+)|c92381/f1p0/3195
CTCTTTCTTTTTGTGTATCTCGTGGACGACGGTGTGGTGTGTCGCCATTTTCGGAGTTTTGATCTTCATTTCATTCAAGCAAGTCCATTGTAGCCTTCTATTTATAGCTTAAAGCTTAGCTAGTTGGCTTGGCGTAGGCAATTCTTTTTTGGTTTGATAATTGAATACTTCATTGGATATTGGAATCACATAATATTGTAATTTGACCGCACACAATTGATTTTCAAATGGCCTTGGTGAAGCTGGTGAACGATGATGGACGAGAGTCTGTGCCGGGTTGCAGCTCATGGCATCCAGTGAACACTACACAAGACTATGAATCATCCATGTCTATAATTGGCGGAATCAAAGAACCAACATCAGTGAAGAGCGGAGTGATGTCAAGTATCATCAACACCC…
>PB.2228.1|NW_019105758.1:23555-28092(-)|c144896/f1p54/4560
TTTTTTTTTTGTTTTTTTTTTTTTTTTTTGAGAAATaacttgatcattttaatcAAGATTATTTTATACAATAAACAATAAATATTAcTCGTAAGCTAAAATCAAAGAAGTTAATCCATAGCTAATACAATTAAATAATAAAAACATGAATACTGTGTACCTATATCTTCAAATAATTATGTTTTGGATGAATAAATAACATACAAATATTCATGAATAGATTAAGATAATAGTAAACATTTTGAAACAATAACTTTAAATACCTAAAAATCATTTTCTGTGAATAAGAATTATTTTGAGGAACCATTCAACAAAATTTGTTGTAATATGAATTATATTTATGAATTGTAATTATGATCGTGCCAAATTTTTCATATAATTATAACTTCTGATACACAT…
>PB.2235.1|NW_019105758.1:495815-497690(-)|c57289/f1p10/2151
TTTTTTTTTTGTTTTTTTTTTTTTTTTTTCCGAATTAAAAATTGTAATTTCAATAATTTTTTTACAATTGCATTATTTAGTTTTACAAACATATTGTTCCTGGTTTTAAATTCCTGTAATAATACATTTCTTAGATATTATACAATCAAAATTTGTGTTTGAATTTGTATTCATTCGATAAATTTAGTTGAGATTTGGAAGTTAGAATAAAACATCGTTCACACAAGCATGGACGAGATGTTCAATTTAGGGAAAAAATCGAAGGGTTTGATAGTTTATAAAAATATGAAAATTGCAAATTTTCCCAATGTGTTTACACCATCGAAGAGGCTCCAAACTTTGTTCAGCATAAAGTTCAACCACAGAAAAATTCTGCATAACTAAGAACACATGGCGACA…
>PB.2235.2|NW_019105758.1:495871-498750(-)|c88836/f1p8/2890
TTGATCATTTAGGGAATTAGTTTTGCAACTTGTTGCTAGGTTAGTTGAAGACATGAAAGGAACCAGTTTCAACTGGTATAGAGTTGCTTGAGTTTTGATGCAACCGTTTGGGCAACTCATTTCTACAACTGCAACTCACGATGCAATCAGTTTCTGCAACCGCATCCGGTTGCGCAACTCATTTCTGCAACTGCATCCGGTTTCGCAAATCATTGTCGACAACACATCCGGGTCTCAGTTTTCCACCGTGAGCCGCTTCCGGTTTTTGAAGAACTCTATAAATATAAATGAAGGACGTTGGCTGGGTGTGTGGGTGTATGTGCGTGCGTGCAACATGTGATTATATAAGATGTGTGCGTGAGTGTGTAAGAATGTTGAAAGAAGATTATGAAGTGCAAC…
>PB.2237.1|NW_019105759.1:31915-36896(+)|c135066/f1p1/4367
GGTTGTGCCGAAGAAACCTGATGCTTCAGGAAAACGCAAAGTTCGTCTTGTAGTAGATTATCGGAAATTGAACAACAAAACTAAAGATGATAGATTTCCTCTCCCGAATATTGAAGACTTGTTCTCAAAAATCGGTCGAGCAACGTACTTTTCGGCTATTGACCTTGTTTCAGGATTCCATCAAATTGAAATGGAACCCGAATCAATACCAAAAACAGCTTTTAGTACTGAAAATGGTCATTATGAGTTTCTCAGAATGCCATTTGGGTTGAAAAATGGTCCACCTCAATTTCAAAGGACAATGAACTTGATATTTTGTGATTTACCAAATGTTCTTGTATATCTTGATGATATTATTATTTTTAGTGATAGCTTACAAGAGCACATGAAACACCTGAA…
>PB.2239.1|NW_019105759.1:184054-205939(+)|c85411/f1p0/2623
agatagattAAGTACACCAATTTCAAAAATGTAATATGTtTTTCGCGAGCTTCATGGTCACTGTTCTCATGTAGTTTCTTTATATAaTCATTGGAAGCACCAAGCACGAACTACAGGAAGATTATTCTAATTTTTCTACCAGATTTTTTTTATTATCGGGAAGTTAAAAGATGCTCCTCTAATAATTAATATGAAATGGTTGATCTATTAATATTCAGTTTTACTAACGCACTGGTATGAAAGTAAAGGACGACAATCCATCACATTTATAATACATAAATTTTATTGCAAACGAAGAACTTGGTGATGAAGTATTTCTTAAGAGTTATCTGCAGCCGTCAATCTGAGAAGGTAAAAACTCGTTTTGTATGAAACATCAATTTTCCACCACTATGCAAC…
>PB.2261.1|NW_019105762.1:2163-6659(+)|c146270/f1p1/4431
tttctcctCCATATTGTAAAAACAAATTACATGGACCTGCTAAAGATGTAATCCTCAACAGTACAGTAGATGACCTCTCAAATTTGATTGATGTTTTGAAAAACAACTTTGCCGATAATAGGACAGTAGAACAATTAACTATGGAACTGCTTGCTATGAAATCACACCAAAAAGAACACCCTATTCAATTCATAAATAGACTGCAACAAAAAAGAACCGTGATTATCTCAAGACACAAACTCGATGGACTAACTGGTCCAATTCTTGAAACTATCTCATCTCAGTTGCATAAACAAATTGTAATGATTTTAGTCGAAGGAATCAACCACCAGCTTGGAGCTCACCTACAAACGCTAGGAATCAAAGACCTCAGTGATGCAAGACAGGCTATTATCAATA…
>PB.2261.2|NW_019105762.1:4045-8715(+)|c140546/f1p1/4433
GGTTGTGCCGAAGAAACCTGATGCTTCAGGAAAACGCAAAGTTCGTCTTGTAGTAGATTATCGGAAATTGAACAACAAAACTAAAGATGATAGATTTCCTCTCCCGAATATTGAAGACTTGTTCTCAAAAATCGGTCGAGCAACGTACTTTTCGGCTATTGACCTTGTTTCAGGATTCCATCAAATTGAAATGGAACCCGAATCAATACCAAAAACAGCTTTTAGTACTGAAAATGGTCATTATGAGTTTCTCAGAATGCCATTTGGGTTGAAAAATGGTCCACCTCAATTTCAAAGGACAATGAACTTGATATTTTGTGATTTACCAAATGTTCTTGTATATCTTGATGATATTATTATTTTTAGTGATAGCTTACAAGAGCACATGAAACACCTGAA…
>PB.2264.1|NW_019105762.1:110657-115747(-)|c158748/f1p1/5047
catcatgtttgaagatgaatgtcagcaaatttatacttttattgtaacgaagttaagtaatcaagagccgggtaaattatcgcatctgggtgacccttctggttgtatccgtcaaaaacatccagtctaaaaaaactcagtggacgattggtgttcattgtggcattcagctttaatcaagtacagcgcctccatccaatgcaagcacgccatgaaatttattgtctgctgcagtggtatggctcgcaggtttattagtgcggccattagtagcgggcatctctatagtatgtgaccactgggccttgttactaaccgactatctctctatttttgcctgtgttgctctcttgttcaacaagctggagtgtgtcattaatttagcctctgactgctgca…
>PB.2267.1|NW_019105762.1:377605-379583(+)|c49899/f1p0/1977
TTTATGGAAGGAAGGCTGTAAATGATCTCAAATCTTTTGTTAAGTCGCCGTCTCTTGACTCGTACTGAATTTATCCAGCTCAAATTAGAAATTTTTATTTTTAATGAATTTGGCAATGCAATAACAATAGCTAAGCCATTTAAAATTTTTATTGGACATTCCAAGAATGTTCTGCATGTCTATTTAATAAAATTAGGATGATTATGATGATAATAATAATACAGTAAAAACGTTTATTAAATCAATCAGCTACCATAAAAAGGCTGCTTGACAAGGTACCATATAAAATATTATGCATATGCAGAGTAAATTTCTCTACAGTTAGTGGCGGTTTCAGTGTTACCAACAATCTATTTCTAGAAAAAAGTTTTTAAAACATGTGACACTCTGATGAAATCA…
>PB.2268.1|NW_019105762.1:378785-384223(-)|c168875/f1p1/5388
TGTGATCAGATAGACGAAAAAATTGACAAGGTAAAGACATTATGAAATATAATAAATAATAGAAAGAAAAAACTAGTATAAAGTAAGAATTAAAAGAGGTGAGTCTAGTCTAAGATTTGAATTTAAATTACCAAAACGTTAAAAAACAACTGCCTGTAGCGCATGATGAAAAAAAACAGAAAACAAAAACAACACTAAAAACAAAATATTTGTATACTTTGTAAATAATATGAATAATACCATTAACAAATATTGATAACAGTACCATCTACTAAAACATGATCCAATAATGAAAATAAATCTCATCCGAATAGTGCCGTTGAACAATACTTGCTCAACATGCACCATCATCTAATAATATCTCTAACCATCCATAGATCGTTTATTGTAAATAACCAG…
>PB.2270.1|NW_019105762.1:455880-460512(+)|c159376/f1p0/5057
attgctctcggcattcaagcgttcaagagtcatttgaagaaaacgttcatttcaagactatgaagaatccggtggagagacgagaAGTGAAGCAGAAAAAATGACATGTTCAGGAATAGCATTCCAAAGTCTTGCAGCAGTGACCACAAACGAAGAATTGTATCTTGCAGTGCGATGAATAGGAATCTGCAAGGTttggaaaggaatctgaaattgagatgtCGTGTTGCATTAATTTGGATTGACATCAACAAGACGGATGAAATCATCTGCTAGATAAGTAGGGCCCTCCCTCATGACCAGAATTTTATATACTTGACAAAGAAGAAAATACTGTCTACGCTTATCCAATTTGAGCCAACCCAACTCCATGAAGAATGGAGTGATTCGCGAGAAACG…
>PB.2283.1|NW_019105764.1:678842-681978(-)|c93125/f1p0/3139
TAAGAGGTGTTGAATGTGACAAACGCTCAGAAGGAGATAGTCCCACCAGCATTCCCACCATCAATGAAATTGACAGAGGACATTTTTTAGAGGCTTCAACGTTTTCCACGCAAACTGCCAGGGTTTGCTCAATGCCAAACTGGATGTAGAGATTCTCTTGCATGAAAGATCAAATATTGACATACTGTGTTTCACGGAGCATTGGCTCAATATAAATGAATTGGATCATCTCTCTCTTCCTAACTTCACCCTTAAATCACAATACAATAGGCAAATTAAAACTAGAGGTGGGTCTTGTATATTTGTGCGTGATGAATCTGTCAAGAGCTGTAGAATTAGGACAGATTTACTCTCTTCAGCTGTGGAAAGTGTGTTTGAAATTTCGTCAGTGGAATTAAA…
>PB.2284.1|NW_019105765.1:222707-229419(+)|c169593/f1p3/5282
CTTAGTTTCGCCCTATGGACTACTGACGGCTTGAGCTTTCCAGCCTATTTGTGAGTGTTCACTGTGAGTTATTCATTTGAAAATATTTTTGTGTTATTACAAAATCACGCATTCGAGATGAGTTCTTGTGGCAAATGTAAGCAACCTGTTAGTCGCAATACAGATAActttgctgtaggggtgtcGTCTCGTTTTTTTTTTTTTGTTTTTTTTTTCATTTTCTTGCCTCAACATTAAGCCAGAGGATTTATCATTTATGAAGGGTTCGACGTGGTCATGCCCCGAGTGTTTGAAAAAGCAGCGTTCGTTGAGTGTTCAACAAACTGATTCTACACCAGTTAAAGGTAATAGGGACTCGAGTATGGTTCGGCTGGAGGGAAATTCCGCTTCATTTGAGTC…
>PB.2300.13|NW_019105767.1:530178-532848(+)|c74653/f1p0/2585
GAACTGTCCTGTCTGAATGCTAAGATTCACTATGTGGTGTATTGGGTTTATTAGTGTATGAAGGCTGTCTTTAATTATCCGTGTTGGAATACAGTCATACCCGGGAGCACTCCTGCCTTTGAGGCTATTAATTACATTTGATAATTCCTCTTTTGTCACCTCTTTCAATTTGAAGACAGCATCAACCACGTACTCTTGATCTCTGATCTCTGATTGCCCTACTGGATTCAAGGAGCTAGTGAGTAGGGACCCAACTGATGTGAAATACTGATTAAAAGTATTCCCAATGTCCTTAATGTTAGGTTTTGAAGTAGGATCTCCTCTTTGGGCAAATGCGTCGATTGGGAATGAATGGGGTCCTTTGGCTTTTCCAGAGATTTCTTCTACTACCTTCCAGAA…
>PB.2301.7|NW_019105767.1:550684-554668(-)|c108803/f1p1/3948
tagttggtggtaatgtgtaaattaaatACTGTCACGATTATTTTTCAAGCTTATCATgTCTAAGATTAGAGAAAACTGATATTATGTAATTATATtcctgactgtaactGAATTATTCTATTTGATGAGCGGCTGGTAAGATGATCTTATGATTCTCAATTTCTCAATGAACTATTGCATTAATTCCTTGAAAGTTTATTATCAAAATGTAAGGGGTCTCAGAACGAAGACTCATGGTTTCCTTCAATCGGTGCTTGCCTGTGATTATGATATGATTTTGATAATGGAGACTTGGCTTAATTCTAGTTTTGTTGATTCTGAACTTTTTGATGAGAGATACACTGTTTATCGTAGAGACAGACCTGGTAGCGACTCTTGTCGTGGTGGAGGTGTGCTGAT…
>PB.2305.1|NW_019105768.1:286436-366638(+)|c41123/f1p0/1785
caatagagaagcttgaattcatcacaaatactTTTTGAATGAGTTAACAGTctcgggtttttccaccattaagattcttcagtcaactaaactattcaatcatctgaAAATTGATTATGTTGTAACaccagaaacagtttctcgtctatttgaataatgaatggtctcacagatattttacaggagattcgattgaagtcagtgataGGATTGAAAAATCAAATAAATAAATCATAGAGTGAAGATATtccatcatttgccctgagcagtttatgtgtctcgatcaaaaaataaacagtaactattagatacgaccatagttgaattccttgtaggctaatactttttaaattattgtCTGATAAACTTTCCAATATttccccagAGGTATGACTCATT…
>PB.2308.1|NW_019105768.1:427476-432095(+)|c123934/f1p0/4294
TACAATACTCACCTGATAAATCAATTTTTGGTAATCTCATTCATACAGTGCTTCATGTAATCATCTAATTGCGAGTAGTCCACTAAAGTATCTCTGATCAGCTCCATCAGAATGTTGGACCATTCTTCTTCTAGAATTTTTAGTTTTAGGAAAGCCGAACAAGCTTGTTCGATTAGGAACTCCAAGTAGGCACGGCCTTTCTGCCTCCATTGCAAGTCATCCTAGCAAACAAGCACAATCGTTAAGAAGACTTGGCTAATAGAAGATTAGCCAAACTTTTCGAGCTCTTTTTTCAATCAAATAATGGATTAATTTTATTATCAATTCAATTTTTCAGATTATATTATTGTattctgtaatcgtaTTTTGGAAATTTCGAGTATGGTACGGTATTCAAGc…
>PB.2344.1|NW_019105772.1:181891-184439(-)|c76845/f1p0/2553
cgGAAACGGAAAAGTGACAACATTGCGACAAGTATTTTTttattagcaataTATAACAAAAATAATGTCTTCACAACTTAGTTGTCAAGTTAGAAATATTCTAATATAACCCGAACATAGATGCAATTAGCTCCAAATATTACATTGATAGTAATGGAATAATACTCTTCAAATTGAAGAAGAAAAAACAATACATTTATATGTAAAAATAGTACAGTATGCTTCTACACGAATATACATATAAATGTATCAGTAAAACATGTCCTTGATAATCCCTATAATATAGGGATATTTAATATAATAATTGTAATATAATACATGTATTATATTATTAAATATATTGTATTTAGACACTGGTGAGTCAAAAAATGATTCGTAGAATTGTACAAAAAAGCAATA…
>PB.2345.1|NW_019105772.1:252796-259455(+)|c105444/f1p1/3750
GTTGTGCCTGTGGCCAGTAATGCAGATATGCGTCATGGCCTTGAAAGCACATTAACTGCGCCGGTCATCGGGTGGAAACCCAGCCGGCTGCGCTGGCACTGAACTCTGGCAGCATGGCCAGAGTCCTGGTAGAGGGTAAATTAAGTAGAAGTTTCCATGTCACTAGAGGCGTAAGACAAGGAGATGCACTGTCAGCATTGTTGTTCAACCTTGCCACCCTACAAGGTAGTACAAGAAATAGATCCTAAGGGAAACATGATACATAAGTGCAAACAGGTCCATGCCTAAGCTGATGATATATATACTGCGTGTTGCCCGGAACATTAATACACTGAAAGAGGTATTCTTGACTTTGGAAAAAGCAGGATGCGATATAAGTCTTATGGTCAATGATAACAA…
>PB.2355.2|NW_019105773.1:207568-230947(-)|c65187/f1p0/2245
AGTTGATGAGAGGCATTGATAGAGAAAGATTGAGTGTCGTCGCTGTGCTGAATCCATGCTGCTCTCAGATACAGATAAGATTACGGCTTGCTTTTCGTACCGAAAGTTGGTCTTTTCTTAATCTAACACATTTTACAGTTCAAAGAACGTAGCTGAATATTATTTACTCTTGAGCTGCAAATAACTAACAGATTCCATTCTAAAAATGAATAATCCAAAAATGCACAACGTAATCTCTAACAGTGAATTTCGTTTAATATATCTTAGACAATATGAGTTATCATATTAGACCACAGACAAAATAAGTAATAAGAACATTTCAAATGCCATAATTCATTCCTGGGGAGATACATAGTTTGGACCTCTAACATTGACAAGACGTGTCTGTGTTTGCCGTAT…
>PB.2362.2|NW_019105774.1:469158-472895(+)|c88933/f1p35/3262
GATATACCGGTATAAGTTATTCTCTATAGAATAAAACATCATTGATCATTATTTAACATTATTTAGCATTAGATATACCGGTATAAGGTATTCTCTATAGAATAAAACATGATTGATCATTTCAAACAAAAATTAACAGTTTATATTACATTGGATATACCGGTATAAGTTATTCTCTATAGAATGAAACATAATTGATCATTATTTAACCATAATTTTAGTTTTAATTCTTCTAAATTCAAAATTTCCAGCTTATATATATTTTTGGACGATAACTTAACATTAACTTTTCACTGTAGAAACATAACCTATTTTTTGGACATGTTATTGAAAAATTTGGAATGGAATAGTTTTGAGCCAAACCTGTTGTTCCTTCTCAATCTCATATTTATATGATTT…
>PB.2363.1|NW_019105775.1:9004-110102(+)|c69662/f1p7/2250
AACTCATACTGGTGAAAAACCGTTTAAATGTGATATTTGTGATTACAAGAGTGCACACTCATCCTATTTGAAAACTCATGTTCGAATTCATcactactgggTGGAGAAAAGCCGTTTAAATGTGATATTTGTGATTACAAGAGTGCACACTCATCCTATTTGAAAACTCATGTTCGAATTCATCACACTGGTGAAAAACCGTTTAAATGTGATATTTGTGATTACAAGAGTGCACACTCATCCTATTTGAAAACTCATGTTCAAATTCATCATACTGGTGAAAAACCGATCAAGTGTGATTTTTGTAATTACAGGAGTGCATGGTCATCCAATTTGAAAAGACATGTTCGAATTCATCACACTGGTGAGAAACCATTTAAATGTGATATTTGTGACTAC…
>PB.2369.1|NW_019105776.1:48223-52603(+)|c112591/f1p2/4182
TATATCGTAACCCACTTAATTCCTGTCCAGACTCATCTCATATCCAATAACTGGAGTCTTCCTTTGATAAAAATTAAAACTGCGATTTTTGAGAATGGCAACTTCGTATAGTAGGTTATTCAGTCAGCCGGTCAGCCATAGAGAAAAATATTATGAAATCTATATAATGAATTATTGTAATTTACGGTAGTTTTCAGACCGAAACTAGACTTAGTGAACAGCGTAGCCTGAGTTTGACATAGAATTGTTAGAGATGTGAGGCAGTGAGATATTGCATTTATTCAAATGCTTATGTATATAGGCTGTAATAATTTTCAGTAGAAATCTTCGGAATAGTTGATAGTAGTCTATTTTTATTATCGTTTAATAATGAAATTATTGCCGGAGATGGCTGTGCTA…
>PB.2391.1|NW_019105779.1:112948-117517(+)|c164554/f1p0/5112
aacgtccatgaggggttcacacattggcaatgcaagagattgattggccaccagtgctgcagctactatctgggactccatggtggaggcagcctcacagaagctcttcacctatttccccaacttgaagacaacccgagactgagatctggtaaccgcagctaccctcacagcacccagatccccagtcagcaccaccagggcagaagagctgatgtcctcgaactctactgcttccatttccaagatggaagttccAGATGTCCAGACTGAGGACTGAagatgccctcctggagggaggtggaggagggttcttcatctagccagcctacaggatatctgaagaggagcatccagcgccatcctcaactgcaccagaacggtccccatcagcttgtc…
>PB.2394.1|NW_019105779.1:697491-699503(-)|c55906/f1p0/2065
ATATGAATGTTTATTGAGGGGGGCCATTGCATACTGATGTGATTCAAAATTTGCTGAAAAAGATCATGGCCAGCAAACTTTCTTCGCCACATGAATTCTGCTAGGTACGGTTCCAGCATATTACGATTTGTACCGCATTGAATCTTATTACGATGCTTCGCTAGCCGCCAAGTACTCTCTATCAAAATGTAAGCTGTGATTCACAGTTTCGTGGTTGTATTGTTCTGGAAGCCCTTGAATACCACGATAGGCTCTCCACTCATCACTAATTATTGTGGATCCTGCCCTCACGTGTTGTTGTATTATCGGTAGAAGTGTTTGCGCACTTCTATCTTCCACCGGAACTAGGAAGCACTCCCCTGTCTCCTGACACAGCCCCCCAAACACCCACTGCTGAGG…
>PB.2411.2|NW_019105783.1:243808-249265(-)|c174537/f1p3/5472
ACGACTTATTCAAATGATAATTCAAAAAAGTTGCTATATCTTTGATACAGAACAAGAATTTCGAAATGGAACTTATTGTGCTTAGAAAGTGATAATTGCAGCCCCAATGATATTCAACATTCCAGAGACTTTATTCTGGGGATAAGAATTGAATTAAAGCCGCCAATTATCATTTACTGAATTGTAATTATATGTAATCTCAAAGTACTGTACATGTGTTTTTCTCAAATATTTTGTATAATTGTGTCTTATTAAGATTACCAGCTTTGTAGACTCTTCCCCAAATGTAATGGATCAAATCCAACTCAGCGCTATGATCATTTAAAATTTGAAAAAGCATTTATAAAGAGAAACATTTTAAGTAACATGAAATTGAACTGAATTTTTGAAGTTGAATGT…
>PB.2424.1|NW_019105785.1:453576-458941(-)|c169992/f1p3/5378
aGATGATGGAAATATTGTAAGAGGAGGTGAAGGAGAAAGTGAATAAAGAAGGATGTGAGGAGGAAGAAGAAGAAAGAAGGGAGTTATTTGTATTTGGAACTAGATGCTAGTCAACATTTTTATTTCAGTCGGTGTAATATTAACTACCAGGAGAGGTAGAAGCTGAATCTTATCCAGCAACCACCGTTGAATTAAACGTCCAAGTCATTTACAATTTAAGTAACCCATTGTGTGTAGTATGTTTAATATGATAATTTGACAATCCTCTTTGATTATTGATGTAAGTTTTCCTCGATTAATTTATTATTGCTCAGACCCGTTGATTATTTTCTAGAACTAGGAGTTTATTTTTTATACATTTTTGTAGTGTGTAGTTTTTACACCCTAGAATGTTTGCAT…
>PB.2442.1|NW_019105787.1:467669-469906(+)|c69601/f1p7/2298
tTGGAACTTCTCCATAAATTGATGAAAATGGAGTTGATAAGTAAAACAGTATTCTTTCTATTGAGAACAAGAGATATAACGAGACCATTAATGGTTTACAACTGGTTGGATAATGTTGTAGGGTTTCTCTCAAATGAGGTGTATGCAGTTTCAGTCAGGAGTTGTTTTCGGACGAAAACATTGATTTTTTACAATTGATTCAGACTCTGTAATACTTGTCCTAAATGAAGTGAATGAAATAGAGCTAGTCAAATTCTACTAGTGGCAACAGTCGAATTTGGAACGAAAAATTATTTGTTTTTGGTACGAGAacatttgtaTTTTTTTAGGGTGATGCCCACATGAACTTTATAGCTTGTGCGTGGGTATTGGGTAATTTTATGAGATAATCGGAACATT…
>PB.2463.1|NW_019105791.1:114471-118325(-)|c107027/f1p19/3902
ATAGAAAACCAATGTGAATCTGGTAGGCAAAATATCGCATTCACGAAAATCATCCGGTGACGTATAGCCAAACTATATAATACAAAAACTTGTTCCGACACGCAAGCTTTCTGTTTCTGCTTTACAATAATAATTATCAAACCATTTGAATAATATACAAGCATTCTGCCATTCAAAATCAAAAACATAACCTTCTAACCCACCCTTCCATCTTACAAACCCTTTAAAGATCGCTTTATCTTCTAGGTGGTGTTTATACTTTGGGTCACCGTATGATTTTCGGGAATGCGGTATTTTGTCTATCCCTCAATCTCACCATAGATGAAATTCCTCACCTTACTAGAATAAATATTATTATGTTTACATTAGAATACTTGAAATCGCTCGAATTGATACAGT…
>PB.2465.3|NW_019105791.1:694442-702063(-)|c98914/f1p46/3494
gagGGACAAAGTTGCGGAGAGTGTGATATCGGCCATTTTGAGATACACGAATGAACACCCATGGCTTTGGGCCGTCTATATAGTGGCTATCATTCTGCCCATTGTGCTAATAGTGGCTTTTTGCTTTGGATCGTCCAGTCAGGAAAAGGAGGAACAGAAGAGAGCGGCAGAAGCTAAGAAAACGGATGCAGTGCAAGAGGATGATGAAAGGGCAGGGGAAGAGGCGGCAGAAGCAGTGGGTGAAGAAGGAGAGGAGGAAGATGAAGAAGAAGGAGGAGAAGAGGAGGAGGAAGAGGAGGAACAGGGAGAGGGTGATGCAGCTGAACAGACCAAACAACGAAAGGAGCCGGAAGGCAAAGAATCCGTTTCGAAATCGGCAACAGAGGGGGCAGGAGACGC…
>PB.2466.1|NW_019105792.1:126473-128564(+)|c38995/f1p0/1448
agattttcaaATACAGTCAATATTACTTCACTTTTTGCTCAGTACATTTCAATATAACAAAGTATTTTTGTGGTTCAATGATTAGGAAGAGGTGGGTCTTGGACAGAATTAGAACTGCATTTCTGGATTCTGTACCTGCTGTTGGCTGTTCTCTAATTGAAGCTAGAACTAAGACCGAGTGAATGCGAATAACACCATCATTCCCAGGAAACAGCATATAGCGGAAGTTATGAGAAGTCTCGCCTGGCTGCCTCTTGTAATCCGACAATGGCCTGATAAATGGGTCATCTTTCGAGTATGCTgCATGCCACGTATCAAACTGCGCATGCCTACATTGAaaactatgcatggaaaccccattttccatacgtgatacacttatactttactcacactATA…
>PB.2476.1|NW_019105792.1:514342-519902(-)|c172230/f1p1/5463
TTGAGATGGAAGTCAACAATCCTCTGGGGAGTCCAATCTCATGTAGCTGCTGCGCTGACCGCCGACTCCAAATGCCCCGCCAGCTTAGGGTTGCCGTGTCGAAACGTATCTTCTGGTTGCCAGGGAGATGGTGTGGTTGCCGGATACTCATTTGCAAGTCAGGGATGGTATCGTACTTCTCCTCCTTCTCCCGGGCAGTTCTATTGAGGGGTTGAGAACCGGAGACCACTTGCACATCTAGTACTCCGGCACTCTCGCCTCTTGCCCAGAAGATATCGGATTTACGAGGACCGATTTTCTATCTCTTATAATATCCTCCTGCTTTCTTCCACTGACTGCTTCATGTCAGATCACTGGTACAATACATGATTTTTCTTTTGACCCAACAGGTTCACCAGA…
>PB.2477.1|NW_019105792.1:525499-539488(+)|c131654/f1p1/4384
tgattccgatttacgagtggttgtttcaactcaCAAGTAGCAGTAACCACTGTCTATTTCTAGCCTACCTCCTTTGTAGTAGAAACTATAATattcttccttctatatgcacatgtgactggaaaaaaataaatgaTGTCTTTTATGAATCTCGACTTCTCAAATTCGATTTAGTGGATCTCACTCATTTTGTACAAGCCTGCTTTTATTGCCAAGCTTTTCAGAAGTTTCATGTCGAGTTTTGGAGTGAACACCATTCCAAAGTACTTGTAGTGATCCACTACCTCAATCTCTTCATCATTGAAATTCCAATTCTCAGACTGTCTCAATCTTCCACCATTCCTAAAAATCATGATCTTTGACTTGCTTAGGTTCACCTGTAGACCCCACAGTTCGCAA…
>PB.2486.1|NW_019105795.1:61895-67184(+)|c153712/f1p2/4976
GGTCTTCACGATTTTGAATTTATAGGAGCTATTCGGATAACTCCAGGAGTGGTGCTATTTGTCATTCAATGTGCGAGTCAATGCTATAATAAGTTGTATATTACAAAAACATATATAGCAACTGATTCAAATTAGCAGATAATTCGACTATCTTAAGATCGTGAATACCCCTAATATTACTACTatggtgagtataGGATCAGCTAATGTTGCATCTCTGAAGTGCTTACTATGCTTACCATAGCATATCAGCTGTTGATATATATATATACTGATGTGAACATTTTTCTAAACTGTTATTCACATCATGTTTCAACATATTAACGCCATTTACAAGTGAGTGAGTAAAATAAATCACTAACTTGAAAATGGTAGTAATATGTTGAAACATGTGAATAA…
>PB.2487.2|NW_019105795.1:61888-66980(-)|c153567/f1p2/4811
agtataGGATCAGCTAATGTTGCATCTCTGAAGTGCTTACTATGCTTACCATAGCATATCAGCTGTTGATATGCGTATTATATATATATACATACTGAGTGAACATTTTACTGATGTGAACATTTTTCTAAACTGTTATTCGCATCATGTTTCAACATATTAACGCCATTTACAAGTGAGTGAGTAAAATAAATCACTAACTTGAAAATGGTAGTAATATGTTGAAACATGTGAATAAAAATTTTGAAAAAGGGTACTTGGATTTTCAATTTTCAGAAAGTATGTACACTATGGTAAGCATAGTGACAATATAATATATTATGAAGTCGTATGGATAGGCTATGGCAGAAACAAATAAACAATTCATACGTGCATTTACAAGTTTTTGAGTCAGAGTAT…
>PB.2487.4|NW_019105795.1:61893-67148(-)|c159920/f1p2/4928
ATAACTCCAGGAGTGGTGCTATTTGTCATTCAATGTGCGAGTCAATGCTATAATAAGTTGTATATTACAAAAACATATATAGCAACTGATTCAAATTAGCAGAATTCGACTATCTTAAGATCGTGAATACCCCTATTATACActatggtgagtataGGATCAGCTAATGTTGCATCTCTGAAGTGCTTACTATGCTTACCATAGCATATCAGCTGTTGATATATATATACTGATGTGAACATTTTTCTAAACTGTTATTCACATCATGTTTCAACATATTAACGCCATTTACAAGTGAGTGAGTAAAATAAATCACTATACTTGAAAAATGGTAGTAATATGTTGAAACATGTGAATAAAAATTTTGAAAAAGGGTACTTGGATTTTTAATTTTCAGAA…
>PB.2487.5|NW_019105795.1:61913-66886(-)|c113036/f1p2/4257
TTGATATGCGTATTATATATATATACATACTGAGTGAACATTTTACTGATGTGAACATTTTTCTAAACTGTTATTCACATCATGTTTCAACATATTAACGCCATTTACAAGTGAGTGAGTAAAATAAATCACTAACTCGAAAAATGGTAGTAATAGGCCTATGTTGAAACATGTGAATAAAAATTTTGAAAAAGGGTACTTGGATTTTTAATTTTCAGAAAGTATGTACACTATGGTAAGCATAGTGACAATATAATATATTATGAAGTCGTATGGATAGGCTGTGGCAGAAACAAATAAACAATTCATACGTGCATTTACAAGTTTTTGAGTCAGAGTATGGTACATACAACTTCTCTAGCCCTCCTTGGAGTCTTGTGAATGCCACTGTGGGTAGGG…
>PB.2498.1|NW_019105797.1:129036-132544(+)|c103072/f1p2/3523
GTGTATGGAAACAGCAGCTGTCAAGGTGTTCTCAGGAGTAATTCTTCAACCAATTCCTCACGTACATGCTTATGAAGCTTCTGTGCCTATCAGCTACAAGACGAACTTTCCAATGGCGCAGATGACTCTTCTCCAAGCGGACAAAGTATTCCAACCCAGATGCCCACTACACTCTGATTGCTCGATCGAAAAAGTTATTGAGCAGTTATACAACTCAACAAACGAAATCATCAAACATGATCACCAGAAAACCTCGAAAATGAGTCGCACTACTCGGTCGATCGACGCAATAGGAGACTTCCTACACTTCTGCTGCGGCACAGCGACAGACGGAGAGCTCCATGGACTCGAATTCAACGAGCAGCATATCACAGACCACCTGAATGCTTTCCAAAGTCT…
>PB.2502.2|NW_019105797.1:380409-385893(+)|c174652/f1p5/5434
aagacgagaggaaaGTTGCTTGGGGAACTGATGCTGATTCTCCTCTTTTTCTCCAACTTTCTCCTCGTCTTCATTTTTCTCAGTCTTCCCCAGTTCTTCCACATTGATGACCTCTTCGTTCTCCGGATTTTACCTTGCTCTCTTATGTCTGATAAAGATGTTTTTCAACCGGTCGTGCTTCGTTTAAGTAAATGTTATTTTGATTCATCATAGCCTCACTCCGTACTCAAATTTTTCAAGTTAATTTCTCCCAGTTCCTTTGTTTTATTTGCTAGAATGAGTGCTTGTGGTGTTTGCTCGGTGGTTGTTACGAGACAGGAAAAGGAGAAGATTCTCTGTGGCAACTGTTGCCTACTATTTCATGCTGCTTGTGTTGGTCTGTCTCACTGACGTTGAACT…
>PB.2503.1|NW_019105797.1:380798-385893(-)|c152879/f1p5/5028
GTTCTTGAAAGTGGAAATTGGAGAAAGTGACTACTACTATTGGTGTAGAAGTAAGTGACTACTAATTGGAGTAGTAGTAAGAGATTTAACCGATCACTAACGGATGCTGACGTTTCTATTAATGATTGTCCTGCTTTGGTTGGTAATTCTGTTTTGGCTGATTGTGCGTTGACAGGTGAGAATGACTCTAACTTTAGACAGTTTAAAGTTATTGATAGCAAACTGTATGGACGATTTTGTGAAAAAGATGAATGACCAAATGAATAAGTCTTTAGCACCTGTTACTGAAAACCTTGCTTGCAATAACAAGATTCTCATGGAATTACAATTGACTATTGAACGTCGGAATGAGATAATTGGGAATCTTCGGTCTGATAATTCGAATTTGAAACAGAATGG…
>PB.2510.1|NW_019105798.1:301488-306441(-)|c108899/f1p10/4045
tcatccctccacgttcgacactactttgagacacgctgtatagcccTAGATGTTGCAACGTGTTGGAATGTTAGGGAAAAGCTGCACTTGTGATAATGAGGTTTGTTTAGAACTGAGGGATATGTCAGTTGGTAGGACTGATAAAGTGATGACTCTACAATTGAAAAAGAGAACAGTGAAAATAGTGTCTTGCCTGAAGAATCAATGTTAATACTGTAATGTTGAAGCAAGTGTAAGTGATAGTAATTTTGCAACTTGTGATAAAGTTAGTGAAGCTGCAACTTGTGTGGGGTCGGAGTTAGAGCTGAGTGATACTCGTATTCCAGCAACTAAAACTTCAAAAGTTATGACTCTGCACTTGAAAGGGGGAAGCAGTGCATTTTCCAAGACATCAAgtgt…
>PB.2517.2|NW_019105798.1:567500-579602(+)|c29508/f1p0/1086
gcgactgtcataaCGAGCAGTGAACAACACGAACGGTAGTTTAGGTTATGAAACCAATGTGCTTATTCACAGTGAATATACTTGATAATATGTATCTCTCCCATTGTCTTAATCAATATTTTGGATAGAATGATGAGCGTACGGTTAATAAAACAACTCTCTTATTCTTTTTGTGTTGAGTAACCTGATTATTAAACCAGAGTTGCTCTACTCTGGCAGAAATGAGAACGGATGCTTGCTAGCTAAGCACACCAACAGGTGTTGCTTGGTGTAAGAAGGCATTATGGTACTGGAAGCGCCTTCGTCACTAGTACCAACAGACGTTGATGGCCATCATTTTGTGGGTTACGGCTAGGGATGTCAATCCCGTGATTTCGGGATTGCCAAATTTCTATCTCG…
>PB.2524.1|NW_019105799.1:475308-479755(+)|c135117/f1p3/4354
acagaacgttttcagctcactgcaatgaaaaggtaaggtgctttctagtctcttggttttttctattcacttgcatgaaacgatgtaacatacaagttttaatatcaactttaactacttatcccactccaaactcactagAATGTGATATTATTTCAAATActgcatattgtattgtgtttaatgtAAGTTTTCTTGATGAGGAGCAAttattgggattttaccgtgtgctgtgAATAAATTTTCCATTTTCGACCGAATTTGACTTATAATGCATGATTTTAAACCGCCTTGACgagcgAGAATGAAGTTTAGTACGATGAGATCCGATCATTGTGTCAAAAGTTATGATTGTTTGAAATATTGATTTTTGAGGTGTCCTTATGCGCGTCTCTCCAC…
>PB.2527.1|NW_019105800.1:17667-27660(-)|c102606/f1p20/3440
CAAATACAGTTGTAGCAAATAATATTATATGTTTGCTAAGTAAAATTAATTTAAATTCATTCATATCTGTGTTATTGATTAATATATTATCCTATTCCATTCTAGCACCTCTGTGAATTTAATATTCACAAGTCATATATTTTGATTTGTGTAAAGAATACCTTGACAAAAATGGAAATACATTTAGAAAGCTTGAAAAAATATATTAAAAAATTATACTTTCAAAATGTGTTCTGAATTTTCTAAACAAAAGTTTAAAAGTTAATCATACTCTGAATTTTTTTATTTCTCATATCTCTATGATGAGAAAGACATTTATTTATTGCAAATATCGGGGACCGAGCTTCGCTATGGAGTACAAAGGCATAAAAAATTTATTACGAAAGAAGAAATTATAAT…
>PB.2529.1|NW_019105800.1:377740-382153(-)|c139917/f1p0/4539
AGTATCAGTTCAGCACTCGATGAGAACGGTTGTGTTGATTGTATCTGTCTAATCAGTGACCTTTGCCGCTGCGCGCGATAGCTCAAAGTGAAAACTTTTCTTCTAAATTTACGCAAACTTTTCAACTAAGTTCTGTCATGGCTCAGTGTTTCAAATGTAAGATTTCTTTTACTAAGAATGAACCATCGATTGAGTGTAGTGAGTGTAAATGGGCTTTTCACCCAGCATGCACAAGACTGGAAAACATCGAGAAATTCAAAAAGAGGAATCAACAAGCCAGAGCCACATGGAAGTGTGATTACTGTTTGCCAGGAAGGAGTAGTTCTTTGGGTCAGTCGGACATTAATATAAAACAATTCTCTGATTTACTAACAAGTTTAAGAACTGAACTCACAGCAA…
>PB.2533.1|NW_019105801.1:184517-186423(-)|c57274/f1p0/2159
AATAACATGGAATTGATTAAGGAAAAAGTTGAACCGACACCGGAACTAATGATAGAGCCTAAGACTGAGTATATGGATGAAAACAACGAGGACAGCGTAGAAGATCTCACTCTGGACGATGACGATGACCTGGACATGAATCGAAGCGGAATGGACATGGGAAGACCTGGACCCTCTCACGGAGACTCTAACCAAGGATTTGCGACATCATGGCACATGCAGGGTGATCGATCGGGAACGGACGAGGTATTCATGGCGGCACAGGAAGCGGTTGGGGCTGCTCACAGGGACTCAAgttattgATGGACCGACTGGAGAGGGATTGAGGTACCCGTGTGAGCGCTGCGGCAAAACTTACACTCTGAGGAGCACTTTGCTCAGGCACCTGAGGAGTGAATG…
>PB.2546.1|NW_019105802.1:166635-185989(-)|c39269/f1p0/1440
CTTCAGATCCAGTGCGGTCACTAGCATCAGTGTTCAGTTCAGTGCTTCGAGCTTGTTTAACAAGATGCATTCTTCCATTACTGCTGTTCTTCTGCTGGTTGCCTCTGTGATGGCACTGTACGTCGTTCATGTAAACAGTCTACCAACTGGTATGCCAGTTGAAGACGATGTCGTTCTTACAGAAGACGAGCTCCCTGCTGAAGTAGGTCGTGAATCGGCTGTAGCGACCGGCAGCCGCGCGAAGCGAGCAACGGGCGACCTGCTCAGCTTCAACAGCAAATGGGTGACTCCGAACCATGCCGGTTGCGCGGCTCACTGTTTAATCAGAGGCAGGAAGGGAGGCAGCTGCAAAAATGCTATTTGCTACTGCAGGAACTGATAAAACAACGTTACTTCATA…
>PB.2548.3|NW_019105802.1:414129-418554(-)|c145935/f1p4/4563
AGTTTCAGTTGGCATGAAGTTCACGAAGCTACAACATCATTGCTGCTTTGAAGCCCCGGTTTCAACTGCATTTTCTTCAtTTTTATGTGCCGTGGTCCAGACTTCACCCTGGACGCCCATCAAGCCGAGCTGCTCATGCGCAAACTGAAGCAAAGCAAACGTCAGCGCTGCTGGTGTCGCGCTGTGACGTCACTCATGGCTCTCTTCTTTTTCCTCTTCTCTGTGATGCTTGTCAGCATGCTGCTGACACGTGGAAAACGCTTCTTCGGCTCTTTATAACAACTCTGCTGTCGCCTGTTGCAGGCCACTGAGCTAAATAAGAACTGGAGGTAGCACTGGAAAGGGCTACAATATCAGACAATAGTCGTGTCTAATTTTGCTTGGTTTGCTAGAAGTTGA…
>PB.2553.1|NW_019105803.1:214291-219647(-)|c168822/f1p2/5335
AGGTTGGTAGCACTGGCTGCCTCGATTGTTTGCTCTAGTGTCGTGTCTGTTATTTTTCATATTTTAAAATGTTTTCGATAGTTTTTCATCAATAATCGATAGATTTTTCATAAAAGTTAGTGATGGACTTTCAGTAATGTGTATAGAAAGTTTGTGATTTATTGGAACTTGGATTTATTCAGAATTTCATTTGTTTCTAACCTAGTGGACATTGCAAGAAATTGACAGTTTGATTACACTTTTCGAGCTTGATGAACCTTGAACCCTCTGCTAAGAACCTAACGGATATAAATTTACCCTCACAAAAACTGTCTCTAATGATTACTTTATTGTGAGAAGTGATATAAAAAGGAACACtcctaaacgctgttgttttccgtatcaattcttaccccatct…
>PB.2557.1|NW_019105804.1:193501-196444(+)|c80015/f1p6/2719
CTATCACTGGGGCAAACTGCGGACTCAGTTCGATCGCAACTCTTTATATGAGTGTTGCAAGGGGGAGCAAAATACGAAAGGCTGCACAACGGGGAAACTACATGTATGGAATGGGCTACATGAGAACTGTTTCAATCCTGTGCCTGGTTTCGTGAAGACTCGGCCCAGGAAGACACCTCTCCCGGAAAGTCTAGGTCTCAGTGTATATGCCATCGACTGTGAGATGTGCTACACCACACAAGGATTTGAACTGGCAAGGATCACCGTGGTGAGTTCTGATGGGAGACTCGTGTATGATACCTATGTCAGACCTGAGAACGAGGTAGTCGACTACAACACCCGCTTCTCCGGAATCACGGCCGAGGAGATCAACAAACAGGGCGCGTCCAAGGTTCTCCG…
>PB.2558.2|NW_019105804.1:104816-109098(-)|c67621/f1p0/2309
GCACTGAACTCGCGCACAACAATCAAAACACTGAACTCAGCACTTTAACTATTGCATACACTATTTCAACTACTCTCACTAAAAAAAACTACGTCTGCTCGCTACGACTGCTCGctatGACTGCTCGATCGATACTGttgtatatatgataaacatcaagttacattgtccacacctggcaaactttagacgaacttgttattcaatcttaaacgagtttattatagaatcataaaatatAAAATGAGTTATGAATTAActtttaataaataagcttattagtccaattatgatcaatttatatatattatttgttctgactcattagtgtaataattctattgctaaattaaccagattctatcctattcagacagaacgctattttggttgaactat…
>PB.2579.1|NW_019105807.1:326180-330856(+)|c143389/f1p1/4651
atcgaaagaacttacggacatgtattcctttcttctgctgttgtcttgttatgtttttggaatcatagctcctctgaagcggctggggtgttcatcttgctccttctgtatcgatttcgcttctttgatgccaaagttaattgcattttcatttatcacatacatgaaagtattattttggattcttaatagaaatgttttggtcagaatattttttcatacacactacgactaactgatgtctctgttgtttacagtatcctgatcacagtgctagggttaaatatatggtagatttttttctgagtgacgtcttgagtaatgactttcgtatgaagggattgagagtatgtgctgttttgcttgttccatcacaatggcaggtaatttattctttgg…
>PB.2581.4|NW_019105807.1:576787-589462(+)|c146278/f1p4/4487
aagagctgaagagagggagaggaagtgctAAGCGCGCTAGTGTGGGGATGCAGTCTCCAGTGACTAACAGGGAGGAGACATGAGACTCCCTCAGTCGCATCGGAGAAACAGCGGAGGTAAGAATAGCTTCGGGCGCGAGTTGGCCGAGTGGGCGCTTCGGCTGAGTGGTGCAAATAATCGGATCAGTATCGTGTGATAGGCAGTTTGAAGATTTGTGCAAGCTCAGAGTGAGTGCAGTGCAGTGCAAAACAGTCATAGTGGTTCTAATAAGGTGAATATCATTTCGAAAGAACTGTGCAATTATTATACAAGTGAAAATGATCAAAAGTGTGTACTTTGTAAGAGATTAACTCTTATCATAGTTGTTGTTGTTCATGTAATATTAACATTAATGTTTTG…
>PB.2581.5|NW_019105807.1:576789-589461(+)|c138921/f1p4/4485
CAGTCGCATCGGAGAAACAGCGGAGGTAAGAATAGCTTCGGGCGCGAGTTGGCCGAGTGGGCGCTTCGGCTGAGTGGTGCAAATAATCGGATCAGTATCGTGTGATAGGCAGTTTGAAGATTTGTGCAAGCTCAGAGTGAGTGCAGTGCAGTGCAAAACAGTCATAGTGGTTCTAATAAGGTGAATATCATTTCGAAAGAACTGTGCAATTATTATACAAGTGAGAATGATCAAAAGTGTGTACTTTGTAAGAGATTAACTCTTATCATAGTTGTTGTTGTTCATGTAATATTAACATTAATGTTTTGTTTTAAATATTCCCATTATTACAAACAATACTTTTTAGAAGCCTTGGTAGAATTCTGTAAAATAAAACTATGTTGGTGAACTTGAATAGTT…
>PB.2581.8|NW_019105807.1:576868-589462(+)|c18844/f15p4/4402
AGTCGCATCGGAGAAACAGCGGAGGTAAGAATAGCTTCGGGCGCGAGTTGGCCGAGTGGGCGCTTCGGCTGAGTGGTGCAAATAATCGGATCAGTATCGTGTGATAGGCAGTTTGAAGATTTGTGCAAGCTCAGAGTGAGTGCAGTGCAGTGCAGTGCAAAACAGTCATAGTGGTTCTAATAAGGTGAATATCATTTCGAAAGAACTGTGCAATTATTATACAAGTGAGAATGATCAAAAGTGTGTACTTTGTAAGAGATTAACTCTTATCATAGTTGTTGTTGTTCATGTAATATTAACATTAATGTTTTGTTTTAAATATTCCCATTATTACAAACAATACTTTTTAGAAGCCTTGGTAGAATTCTGTAAAATAAAACTATGTTGGTGAACTTGAAT…
>PB.2581.9|NW_019105807.1:584998-589459(+)|c20043/f3p4/4466
agtgctaCGCGCTAGTGTGGGGATGCAGTCTCCAGTGACTAACAGGGAGGAGACATGAGACTCCCTCAGTCGCATCGGAGAAACAGCGGAGGTAAGAATAGCTTCGGGCGCGAGTTGGCCGAGTGGGCGCTTCGGCTGAGTGGTGCAAATAATCGGATCAGTATCGTGTGATAGGCAGTTTGAAGATTTGTGCAAGCTCAGAGTGAGTGCAGTGCAGTGCAGTGCAAAACAGTCATAGTGGTTCTAATAAGGTGAATATCATTTCGAAAGAACTGTGCAATTATTATACAAGTGAAAATGATCAAAAGTGTGTACTTTGTAAGAGATTAACTCTTATCATAGTTGTTGTTGTTCATGTAATATTAACATTAATGTTTTGTTTTAAATATTCCCATTATT…
>PB.2582.86|NW_019105807.1:576867-589461(-)|c115158/f1p4/4400
CAGTCGCATCGGAGAAACAGCGGAGGTAAGAATAGCTTCGGGCGCGAGTTGGCCGAGTGGGCGCTTCGGCTGAGTGGTGCAAATAATCGGATCAGTATCGTGTGATAGGCAGTTTGAAGATTTGTGCAAGCTCAGAGTGAGTGCAGTGCAGTGCAAAACAGTCATAGTGGTTCTAATAAGGTGAATATCATTTCGAAAGAACTGTGCAATTATTATACAAGTGAGAATGATCAAAAGTGTGTACTTTGTAAGAGATTAACTCTTATCATAGTTGTTGTTGTTCATGTAATATTAACATTAATGTTTTGTTTTAAATATTCCCATTATTACAAACAATACTTTTTAGAAGCCTTGGTAGAATTCTGTAAAATAAAACTATGTTGGTGAACTTGAATAGTT…
>PB.2596.18|NW_019105809.1:574894-580469(-)|c165380/f1p2/5294
AACTCTTCACGCCCCATTCAGACTAATTCTGTGGCCACTGATGTCAACGATCTTCAATCAGGAGTGACTAGAATACAGGTTGATAGAGTGCTGGAAAGTGTAGATAAAACTGTACCTGCTGCTCCCAAAAACGTTGTAACTGTAGCTTTACAAAGAGGTAAACCTGCTACTGTTGTAAAGGATGTCACTAATGTTGGAAAACCTGTACCTGTTAATGGTTTACTACCGAAAGATGCTACTGATTCGCCTACAACTACTTTATTGTCGCCTGCAATGACGAGTCCTAATCATGATAATAAAGACGTTAAAAGTGCAAAATTGGTGAAGCATAAACCTTACCAACGGATCAAAACATGTCCTGAATGTAAATTGAGCTTTGGCATCAGTACAACATTGCAG…
>PB.2596.19|NW_019105809.1:575589-580453(-)|c142497/f1p2/4594
CGAGTGTTCAAGTGCAGCAATTGCTCGATTGCTTTCCTCAGCAAAAACCCGATGGCCCAGCACTACAAGGATGTGCATCCAGGCATCACCGCCTCCGCCATCCTCTTTTCACAGTGCAAGTTCTGTCCAGATAAAATGATACCTCAGAAAAGGTTTCCCACTCATGTTGCAAGACATTTAATGTATGGAAAGTTTAAAGTGTACATGTATGAGTGCTATGGATGTGAAGAGTATTTCAAAGTGAAGAAGGATTTGATTGATCACTTTGAGACTTGTGTAGTTAAGGAGAAAGATGTTAATAAAAATAACATTGATACTAAGAAAGGTAGCATTACTGTTAGAAGAAGTAGTTCGGGAGCGGCTAAGAGCGACAGTAATATTGCTGAAGTAGTAGTTGAA…
>PB.2596.20|NW_019105809.1:575805-580469(-)|c113975/f1p2/4381
TATGGATGTGAAGAGTATTTCAAAGTGAAGAAGGATTTGATTGATCACTTTGAGACTTGTGTAGTTAAGGAGAAAGATGTTAATAAAAATAACATTGATACTAAGAAAGGTAGCATTACTGTTAGAAGAAGTAGTTCGGGAGCGGCTAAGAGCGACAGTAATATTGCTGAAGTAGTAGTTGAATCTCCGCGACCAGATCAAGGTAAAAGAAGCAGTTTGGAAAATATTTATGCAGAAGTGGTAGTTGAATCATCACCGCAAGATGAAGTTGAGTTGATAGTGCCGGAAGTGGAGGTGTGCGCGCGGGACCCGTTGAGCCTGGATGACTTTGAGATGGAAGAGCAGCCGGTGAGTGAGCGTTTGTGTGTGTTGTGCAAGAAGGCGATGCAGCCAGGTGAC…
>PB.2617.1|NW_019105812.1:644247-650647(+)|c173913/f1p21/5734
TTTTTTTTGTTTTTTTTTTTTTTTTTTACATGTAGCCGCATTCCTTTCTTCTCACCTCTTCTTTACAGCAGCTAGTCGCTTCTTCTTCTTCTTCTTCTTTACATGTAGGCGCATTCCTACCCACCTCTTCTTTACAGCTAGTCGCCGCATCTTCTCCTCCTCTGTTCACCTCTAgtgATCTTAAAATTTCTTCTTCAATTCTTATTAGCTTGTTTACATTCAAACTAAAtGGTCTGTAATAAGCTAAGTAATCACTGATATCGTTAATATTAACTGTATTTAGAAATATTGCTTTCAATTGTCTAGCAATAgTACTGTTTTTTGTCTCTATTGCTTTTTGACACAAATCATACCATTCAATGTAGTTTTGTAATTTAATTTCTAAACATTCTGGCGCAT…
>PB.2618.1|NW_019105812.1:644273-650693(-)|c164544/f1p20/6397
TTGTTTTTTTTTTTTTTTTTTAAATTGTGGCAATTTGAATTAAAGGATTAGGTTTCTTCTTGTTCAAATATAATAAATTATATATgtgcacTTCATTTCAATTAATTAAAGGTTTCTTCTTGTTCAAATATAATAAATTATATATATATGTTGATTATTGCACTTCATTTAACTTACCTTGTGTGTGATCAACAACTGTGCACAACTGATGTACAAACATTGTTCTGCATGACTATTTATAGTCAAAGGTTGATGACTCATGGACATGTTCAGACATGTCTGGTCATGCATAGCTGCACACATGCGTCATGCGTTCAGTTGCATGTCACTGCAAACTTAGTTTGCCGGCAGACACGATGGGAGTCAAGTCAATAGGACAAGAAATGAAAATAATCATAC…
>PB.2634.1|NW_019105817.1:62229-67751(-)|c26656/f2p19/6286
attgttcaaatgactattctacgctggccccctgtttatTACTTGTCTCTGGGTCATTGAAACCACATCATGAGCTTCAGAAGTAACCAAGATCTACAGAATGTCTTCAAATAAGAGGAATGGTGGTTGTGCTATGTGCTATGATCCCTGATGTTGACGTTCACATTCACTGACGATCTCTGTCAACATGGCTGCACTCTTTGATCCTTATGACAGGTCAAGCTGGTACTTTGGCCAAATGTCTCGGCAGGATGCTACCGACCTTCTCATGGGGGAGAGAGAGGGAGGGGTATTCCTTGTGAGAGATAGTGCCACAATACATGGAGACTACGTCCTTTGTGTTAGGGAGGACAGTAAAGTGAGTCATTATATAATAAATAAGGTTCAGCAGAGTGACCA…
>PB.2638.1|NW_019105817.1:515982-518475(-)|c76800/f1p1/2548
GAATCAAGCTTTAGTGTTCCAGCTATAAGTGCCATTTATtaaagccactgattaaaaatagaagaagtcttccattatagatgatatttataattaatgtctattaagaGAGTATTGAAACAAAATTTtagGGGTCCTAAAACGGATCACTaCTTCAATTATGGGATGATGAAATACTTCATTAATActattattatATGATGAAATACTTCATTATCTGTCATAAAGTGAAATGTGATAGGAACTGTAAAAATACTTTCTTAATGTGGATTGTGTTTATAGTCCAGTCAACGAAGGATTatggaGGGAAATGTTCGGAAGACAATTTTTGACCCTGCAGCTCTTTCAAGGATGGTGagggggtggacgTGTCAAGGGTCCTCACTCCTACCCCCTGTG…
>PB.2640.10|NW_019105817.1:541041-566654(-)|c158565/f1p20/4875
CTTTGAAATTGTTGTTGAAATTGAAATCAGGCCCCTGTTTCATAAAAACTTATGTCCTGTAATACAGGAACAGCTGAATTTATCAGCTATATTGAGCATGCAATTGGAATGATGATTCTCCTGCATTACGTGACTTATGAGTTTTATGAAACAGGGCCCAGGACTTTCTTGAAATTGAAAAGTATCGGTGAGCAGTATCTGTGGTCATCGCAGCTTTCATTGGGAAGAAAGTAGATTTTTCAACTCGTCCTCTTCTGTGATTATTAAGATAATCATGTATGGAGCTGCAGTCGAGTACTAGCCGCTTTCTATTGCAGGAACGAATTCAATCAGTCATCGTGTCAACAGTTTGTAAAATTATTCAATTCAATTCAGTTCAATTCAAATATTTTTTATTTT…
>PB.2640.11|NW_019105817.1:541130-562407(-)|c151898/f1p19/4866
tgactctgtggTATATCTACTACTACTAACTTTTCTTTATTTTTTGTGATAAAGTGCTATTGTAAAATTATTATTTAGAACAATCGTACTTAGCTGAAATTTAGATTTTCTTATCAGTTGATGAGCTTCACTAGAGATGAGTGGTGAAGTAGAGACGTATATAGCTAAGCCTATCAAACTGCTGCTCTCATCAGAAGAGGATGCTTGCGAACAGCTGAGAATGATGCTAGAGGAGAGTGTCAGCGCCAGATATGGAGCGAGAAAGGCACAAGCCATAGCCAATCTCACTCCTTCTGTTGGCAAAGTATTGAAGAAAAGAGCTGGTAGTATTTCACCTGAGCCAGTTCCAGTGAAAAAATCCAAAGTCGAGCCAGTGCCAAAGTCGAAGGAGCCTTCTCC…
>PB.2640.12|NW_019105817.1:541409-570634(-)|c170130/f1p19/5363
agctctgtcaccttctcatcgTCTGCTGCTCTGCTCCTCCTTCCTTCCATCTTGTCGTTTGTCTTGTTCTGTGCTTCTGTCATTATTGATTTTGTAGCCTTGTAATTTGTATTCACACTTTATTTAACTCATAATTTTGTAAAATTTTAAAGATCTATTACCTCGTAGTTGGGGATAAAGGTTTGTCAGTAAGTCAATCTTGTCACTAATTTCCATAACGTCTTCAAAATCAGATTTTTCTATTCAATTCCCCTTCCCCTTCCAAATGTTCTACGATGACGTATTACGCAGTTACCTTGTGCTCAACTACCTGTGAAGTGAAACAGTTCTCAGCTCTCTCCAAATTACCTTCACCAGTCGTGTCTGAATTGGAAATCCAGGAAGAGAAATCGTCGTGTC…
>PB.2640.13|NW_019105817.1:542175-570320(-)|c149395/f1p16/4441
GTGCTCAACTACTGTGAAGTGAAACAGTTCTCAGCTCTCTCCAAATTACCTTCACCAGTCGTGTCTGAATTGGAAATCCAGGAAGAGAAATCGTCGTGTCCTCATTTCAGAGCTTACAAGGATGAAAGCTTCCAGAGAAGAAAGGTCTTCAGCTCTCTACGAGCTGGTATTTATTCAAGAATACGTAGCTTGCGATGACTTGATGGTACATAATAAAAGGTCCTTCATCTTTTTGAGAATGATAGTGTAACCATGTTTTCTGTTAAAAAACAAATTATGGAAATCATTTGCAGCGAACAATTAGGAAGATGGCATATAAATTGATTATATTTATATGCTAATCTCTTGATTAAGCTCATGGTTACTAACTTTCAACCTTGAAGAGATGCACCTTTATTA…
>PB.2640.14|NW_019105817.1:542314-570587(-)|c153813/f1p17/4823
CATCTGGTCGGTTGTCTTGTTCTGTGCTTCTGTCATTATTGATTTTGTAGCCTTGTAATTTGTATTCACACTTTATTTAACTCATAATTTTGTAAAATTTTAAAGATCTATTACCTCGTAGTTGGGGATAAAGGTTTGTCAGTAAGTCAATCTTGTCACTAATTTCCATAACGTCTTCAAAATCAGATTTTTCTATTCAATTCCCCTTCCCCTTCCATATGCTCTACGATGACGTATTACGCAGTTACCTTGTGCTCAACTACCTGTGAAGTGAAACAGTTCTCAGCTCTCTCCAAATTACCTTCACCAGTCGTGTCTGAATTGGAAATCCAGGAAGAGAAATCGTCGTGTCCTCATTTCAGAGCTTACAAGGATGAAAGCTTCCAGAGAAGAAAGGTC…
>PB.2640.15|NW_019105817.1:542404-570304(-)|c108624/f1p16/3906
aaaccaTTCTCAGCTCTCTCCAAATTACCTTCACCAGTTGTGTCTGAATTGGAAATCCAGGAAGAGAAATCGTCTTGTCCTCATTTCAGAGCTTACAAGGATGAAAGCTTCCAGAGAGAAAGGTCTTCAGCTCTCTACGAGCTGGTATTCACTCAAGAACACGTAACGTACGATGACTTGATGGTACATAATGggtatgaggtttagCTTGAATGGGAACTTCTCTTCTCAAGGAAAGTCCATTGATTAATTTATCAGCAATTTCAAACCGATGACATGGGTCTATGATTGGTTCTTTAAATATGACGCAGCAGAGTCTTTGAAATTGTTGTTGAAATTGAAATCAGGCCCCTGTTTCATAAAACTTATAAGTCCTGTAATACAGGAACAGCTGATTTT…
>PB.2640.16|NW_019105817.1:543124-570665(-)|c137185/f1p16/4229
aagtcagctgtgagctctgtcacttctcatcgtctgCTCCAGTGCTCCTCAGTCCTCCTTCCTTCCATCTGTCGTTTGTCTTGTTCTGTGCTTCTGTCATTACAAATATCTGATTTTGTAGCCTTGTAATTTGTATTCACACTCTATTTAACTCATaTTTGTAAATTTTAAAGATCTATTACCTCTTAGTTGGGGATAAAGGTTTGTCAGTAAGTCAATCTTGTCACTAATTTCCATAACGTCTTCAAAATCAGATTTTTCTATTCAATTCCCCTTCCCCTTCCAAATGTTCTACGATGACGTATTACGCAGTTACCTTGCGCTCAACTACCTGTGAAGTGAAACAGTTCTCAGCTCTCTCCAAATTACCTTCACCAGTCGTGTCTGAATTGGAAATCC…
>PB.2640.17|NW_019105817.1:543128-570309(-)|c107125/f1p14/3954
AACAGTTCTCAGCTCTCTCCAAATTACCTTCACCAGTCGTGTCTGAATTGGAAATCCATGAAGAGAAATCGTCGTGTCCTCATTTCAGAGCTTACAAGGATGAAAGCTTCCAGAGAAGAAAGGTCTTCAGCTCTCTACGAGCTGGTATTTATTCAAGAATACGTAGCTTGCGATGACTTGATGGTACATAATAAATGGTCCTTCATCTTTTTGAGAATGATAGTGTAACCATGTTTTCTGTTGGAAATCATTTGCAGCGAACAATTAGGAAGATGACATATAAATCTATTATATTCATATGCTAATCTCTTGATTAAGCTCATGGTTACTAACTTTCAACCTTGAAGAGATGTACCTTTATTATGTACTGTATATAGACATCCTTGCTTGAACCAGCAT…
>PB.2640.18|NW_019105817.1:543147-570588(-)|c127228/f1p16/4300
TCCTTCCTTCCATCTTGTCGTTTGTCTTGTTCTGTGCTTCTGTCATTATTGATTTTGTAGCCTTGTAATTTGTATTCACACTTTATTTAACTCATAATTTTGTAAAATTTTAAAGATCTATTACCTCGTAGTTGGGGATAAAGGTTTGTCAGTAAGTCAATCTTGTCACTAATTTCCATAACGTCTTCAAAATCAGATTTTTCTATTCAATTCCCCTTCCCCTTCCATATGCTCTACGATGACGTATTACGCAGTTACCTTGTGCTCAACTACCTGTGAAGTGAAACAGTTCTCAGCTCTCTCCAAATTACCTTCACCAGTCGTGTCTGAATTGGAAATCCAGGAAGAGAAATCGTCGTGTCCTCATTTCTGAGCTTACAAGGATGAAAGCTTCCAGAG…
>PB.2640.19|NW_019105817.1:543174-570368(-)|c109244/f1p15/4033
tTTCTACGATGACGTATTACGCATTTACCTTGTGCTCAACTACTGTGAAGTGAAACAGTTCTCAGCTCTCTCCAAATTACCTTCACCAGTCGTGTCTGAATTGGAAATCCAGGAAGAGAAATCGTCGTGTCCTCATTTCAGAGCTTACAAGGATGAAAGCTTCCAGAGAAGAAAGGTCTTCAGCTCTCTACGAGCTGGTATTTATTCAAGAATACGTAGTTTGCGATGACTTGATGGTACATAATAAATGGTCCTTCATCTTTTTGAGAATGATAGTGTAACCATGTTTTCTGTTAAAAAACAAATGATGGAAATCATTTGCAGCGAACAATTAGGAAGATGGCATATAAATTGATTATATTTATATGCTAATCTCTTGATTAAGCTCATGGTTACTAA…
>PB.2640.20|NW_019105817.1:543182-570597(-)|c169796/f1p17/5388
CCTTCCATCTGTCGTTTGTCTTGTTCTGTGCTTCTGTCATTACAAATATCTGATTTTGTAGCCTTGTAATTTGTATTCACACTTTATTTAACTCATAATTTTGTAAAATTTTAAAGATCTATTACCTCGTAGTTGGGGATAAAGGTTTGTCAGTAAGTCAATCTTGTCACTAATTTCCATAACGTCTTCAAAATCAGATTTTTCTATTCAATTCCCCTTCCCCTTCCATATGCTCTACGATGACGTATTACGCAGTTACCTTGTGCTCAACTACCTGTGAAGTGAAACAGTTCTCAGCTCTCTCCAAATTACCTTCACCAGTCGTGTCTGAATTGGAAATCCAGGAAGAGAAATCGTCGTGTCCTCATTTCAGAGCTTACAAGGATGAAAGCTTCCAGA…
>PB.2640.21|NW_019105817.1:543183-570311(-)|c108328/f1p15/3942
GAAACAGTTCTCAGCTCTCTCCAAATTACCTTCACCAGTCGTGTCTGAATTGGAAATCCAGGAAGAGAAATCGTCGTGTCCTCATTTCAGAGCTTACAAGGATGAAAGCTTCCAGAGAAGAAAGGTCTTCAGCTCTCTACGAGCTGGTATTTATTCAAGAATACGTAGCTTGCGATGACTTGATGGTACATAATAAATGGTCCTTCATCTTTTTGAGAATGATAGTGTAACCATGTTTTCTGTTGGAAATCATTTGCAGCGAACAATTAGGAAGATGACATATAAATCTATTATATTCATATGCTAATCTCTTGATTAAGCTCATGGTTACTAACTTTCAACCTTGAAGAGATGTACCTTTATTATGTACTGTATATAGACATCCTTGCTTGAACCAGC…
>PB.2640.22|NW_019105817.1:543183-570330(-)|c107172/f1p15/3975
GCTCAACTACCTGTGAAGTGAAACAGTTCTCAGCTCTCTCCAAATTACCTTCACCAGTCGTGTCTGAATTGGAAATCCAGGAAGAGAAATCGTCGTGTCCTCATTTCAGAGCTTACAAGGATGAAAGCTTCCAGAGAAGAAAGGTCTTCAGCTCTCTACGAGCTGGTATTTATTCAAGAATACGTAGCTTGCGATGACTTGATGGTACATAATAAATGGTCCTTCATCTTTTGAGAATGATAGTGTAACCATGTTTTCTGTTGAAAAACAAATGATGGAAATCATTTGCAGCGAACAATTAGGAAGATGGCATATAAATTGATTATATTTATATGCTAATCTCTTGATTAAGCTCATGGTTACTAACTTTCAACCTTGAAGAGATGCACCTTTATTATG…
>PB.2640.23|NW_019105817.1:543183-570588(-)|c111953/f1p16/4248
CCATCTTGTCGTTTGTCTTGTTCTGTGCTTCTGTCATTATTGATTTTGTAGCCTTGTAATTTGTATTCACACTTTATTTAACTCATAATTTTGTAAAATTTTAAAGATCTATTACCTCGTAGTTGGGGATAAAGGTTTGTCAGTAAGTCAATCTTGTCACTAATTTCCATAACGTCTTCAAAATCAGATTTTTCTATTCAATTCCCCTTCCCCTTCCATATGCTCTACGATGACGTATTACGCAGTTACCTTGTGCTCAACTACCTGTGAAGTGAAACAGTTCTCAGCTCTCTCCAAATTACCTTCACCAGTCGTGTCTGAATTGGAAATCCAGGAAGAGAAATCGTCTTGTCCTCATTTCAGAGCTTACAAGGATGAAAGCTACCAGAGAAGAAAGGT…
>PB.2640.24|NW_019105817.1:543183-570588(-)|c112275/f1p16/4219
CTTGTCGTTTGTCTTGTTCTGTGCTTCTGTCATTATTGATTTTGTAGCCTTGTAATTTGTATTCACACTTTATTTAACTCATAATTTTGTAAAATTTTAAAGATCTATTACCTCGTAGTTGGGGATAAAGGTTTGTCAGTAAGTCAATCTTGTCACTAATTTCCATAACGTCTTCAAAATCAGATTTTTCTATTCAATTCCCCTTCCCCTTCCATATGCTCTACGATGACGTATTACGCAGTTACCTTGTGCTCAACTACCTGTGAAGTGAAACAGTTCTCAGCTCTCTCCAAATTACCTTCACCAGTCGTGTCTGAATTGGAAATCCAGGAAGAGAAATCGTCGTGTCCTCATTTCAGAGCTTACAAGGATGAAAGCTTCCAGAGAAGAAAGGTCTTC…
>PB.2640.25|NW_019105817.1:543183-570588(-)|c137154/f1p16/4268
CTTGTCGTTTGTCTTGTTCTGTGCTTCTGTCATTATTGATTTTGTAGCCTTGTAATTTGTATTCACACTTTATTTAACTCATAATTTTGTAAAATTTTAAAGATCTATTACCTCGTAGTTGGGGATAAAGGTTTGTCAGTAAGTCAATCTTGTCACTAATTTCCATAACGTCTTCAAAATCAGATTTTTCTATTCAATTCCCCTTCCCCTTCCATATGCTCTACGATGACGTATTACGCAGTTACCTTGTGCTCAACTACCTGTGAAGTGAAACAGTTCTCAGCTCTCTCCAAATTACCTTCACCAGTCGTGTCTGAATTGGAAATCCAGGAAGAGAAATCGTCTTGTCCTCATTTCAGAGCTTACAAGGATGAAAGCTACCAGAGAAGAAAGGTCTTC…
>PB.2640.26|NW_019105817.1:543195-570631(-)|c129474/f1p16/4191
agctctgtcactttcatcgtctgCTCCAGTGCTCCTCAGTCCTCCTTCCTTCCATCTGTCGTTTGTCTTGTTCTGTGCTTCTGTCATTAAATCTGATTTTGTAGCCTTGTAATTTGTATTCACACTTTATTTAACTCATAATTTTGTAAAATTTTAAAGATCTATTACCTCGTAGTTGGGGATAAAGGTTTGTCAGTAAGTCAATCTTGTCACTAATTTCCATAACGTCTTCAAAATCAGATTTTTCTATTCAATTCCCCTTCCCCTTCCATATGCTCTACGATGACGTATTACGCAGTTACCTTGTGCTCAACTACCTGTGAAGTGAAACAGTTCTCAGCTCTCTCCAAATTACCTTCACCAGTCGTGTCTGAATTGGAAATCCAGGAAGAGAAATCG…
>PB.2640.27|NW_019105817.1:543275-570617(-)|c132578/f1p16/4293
AGTGCTCCTCAGTCCTCCTTCCTTCCATCTGTCGCTTGTTCTGTGCTTCTGTCATTACAAATATCTGATTTTGTAGCCTTGTAATTTGTATTCACACTCTATTTAACTCATAATTTTGTAAAATTTTAAAGATCTATTACCTCGTAGTTGGGGATAAAGGTTTGTCAGTAAGTCAATCTTGTCACTAATTTCCATAACGTCTTCAAAATCAGATTTTTCTATTCAATTCCCCTTCCCCTTCCATATGCTCTACGATGACGTATTACGCAGTTACCTTGCGCTCAACTACCTGTGAAGTGAAACAGTTCTCAGCTCTCTCCAAATTACCTTCACCAGTCGTGTCTGAATTGGAAATCCAGGAAGAGAAATCGTCGTGTCCTCATTTCTGAGCTTACAAGG…
>PB.2640.28|NW_019105817.1:543280-562294(-)|c85206/f1p14/2540
GACTGGACTGGACCTTGGTGTGAGCGGTTGGCTTATTCATGGCATCATTCTCGAATTTGTTGAAATTTTTATTTTGAAAGCTTTTTGCTTTCCAGAGAAATCAATTGATATCTTGTGTCTGATATTGCTATTTTACGCTGGTTTAATTCAAGTTATCACGTTATCAGTTATCTATTAACTGATGATAGTATTCGAATTTGCTGTCGTATTATAACAGTCACTAGAACAAGAATATCATTGAATTTAGTTTTCAGATGATCTTTGGACCATGAGGATTCCAGGATGGAGATAGCTGTTCAATTATTTCATACATTTATTGCTTTCTATTCATTATGATCTTGCGCACTGTTGAGCGTTATTGATCATGGTTAATATTGAGCTAGTGATTATGTTAATAAT…
>PB.2640.29|NW_019105817.1:543280-570634(-)|c109830/f1p16/4103
tcacttctCATCGTCTGCTCCTCCTTCCTTCCATCTGGTCGGTTGTCTTGTTCTGTGCTTCTGTCATTATTGATTTTGTAGCCTTGTAATTTGTATTCACACTTTATTTAACTCATAATTTTGTAAAATTTTAAAGATCTATTACCTCGTAGTTGGGGATAAAGGTTTGTCAGTAAGTCAATCTTGTCACTAATTTCCATAACGTCTTCAAAATCAGATTTTTCTATTCAATTCCCCTTCCCCTTCCAAATGTTCTACGATGACGTATTACGCAGTTACCTTGCGCTCAACTACCTGTGAAGTGAAACAGTTCTCAGCTCTCTCCAAATTACCTTCACCAGTCGTGTCTGAATTGGAAATCCAGGAAGAGAAATCGTCGTGTCCTCATTTCAGAGCTTA…
>PB.2640.30|NW_019105817.1:543284-562398(-)|c68950/f1p15/2646
GATGTTATACCAGCCTCTATGGCTTCTGATCATCAATTAAAAAACATAGATTTGTTTCACAAGAGATGACACTATGAATTCGTCATCAACGCCGGACCGGATTGGACTGGACTGGACCTTGGTGTGAGCGGTTGGCGTATTCATGGCATCATTCTCGAATTTGTTGAAATTTTCATTTTGAAAGCTTTTTGCTTTCCAGAGAAATCAATTGATATCTTGTGTCTGATATTGTTATTTCATGCCGGTTTAATTCAAGTAATCACGTTATCAGTTATCGATTAACTGATATTTGATAGTATTCGAATTTGCTGTCGTATTATAACAGTCACTAGAACAAGAATATCATTGAATTTAGTTTTCAGAGGATTCCAGGATGGAGAAAGCTGTTCAATTATTTGC…
>PB.2640.31|NW_019105817.1:543284-570617(-)|c110060/f1p16/4112
AGTGCTCCTCAGTCCTCCTTCCTTCCATCTTGTCGTTTGTCTTGTTCTGTGCTTCTGTCATTACAAATATCTGATTTTGTAGCCTTGTAATTTGTATTCACACTTATTTAACTCATATTTTGTAAATTTTAAAGATCTATTACCTCGTAGTTGGGGATAAAGGTTTGTCAGTAAGTCAATCTTGTCACTAATTTCCATAACGTCTTCAAAATCAGATTTTTCTATTCAATTCCCCTTCCCCTTCCATATGCTCTACGATGACGTATTACGCAGTTACCTTGCGCTCAACTACCTGTGAAGTGAAACAGTTCTCAGCTCTCTCCAAATTACCTTCACCAGTCGTGTCTGAATTGGAAATCCAGGAAGAGAAATCGTCTTGTCCTCATTTCAGAGCTTACA…
>PB.2640.32|NW_019105817.1:543289-570326(-)|c108398/f1p15/3967
AACTACCTGTGAAGTGAAACAGTTCTCAGCTCTCTCCAAATTACCTTCACCAGTCGTGTCTGAATTGGAAATCCAGGAAGAGAAATCGTCGTGTCCTCATTTCAGAGCTTACAAGGATGAAAGCTTCCAGAGAAGAAAGGTCTTCAGCTCTCTACGAGCTGGTATTTATTCAAGAATACGTAGCTTGCGATGACTTGATGGTACATAATAAATGGTCCTTCATCTTTTTGAGAATGATAGTGTAACCATGTTTTCTGTTGAAAAACAAATGTTGGAAATCATTTGCAGCGAACAATTAGGAAGATGACATATAAATCTATTATATTCATATGCTAATCTCTTGATTAAGCTCATGGTTACTAATTTTCAACCTTGAAGAGATGCACCTTTATTATGTAC…
>PB.2640.33|NW_019105817.1:543313-570622(-)|c109723/f1p16/4141
acttctcatcgtcGCTCCAGTGCTCCACGCCTCAGTCCTCCTTCCTTCCATCTGTCGTTTGTCTTGTTCTGTGCTTCTGTCATTACAAATATCTGATTTTGTAGCCTTGTAATTTGTATTCACACTTTATTTAACTCATAATTTTGTAAAATTTTAAAGATCTATTACCTCGTAGTTGGGGATAAAGGTTTGTCAGTAAGTCAATCTTGTCACTAATTTCCATAACGTCTTCAAAATCAGATTTTTCTATTCAATTCCCCTTCCCCTTCCATATGCTCTACGATGACGTATTACGCAGTTACCTTGTGCTCAACTACCTGTGAAGTGAAACAGTTCTCAGCTCTCTCCAAATTACCTTCACCAGTCGTGTCTGAATTGGAAATCCAGGAAGAGAAATCG…
>PB.2640.34|NW_019105817.1:543336-570568(-)|c111523/f1p16/4079
gtctccttccttccatcgtcgttgtcttgttggcttctgtcattacAAAATCTGATTTTGTAGCCTTGTAATTTGTATTCACACTTTATTTAACTCATAATTTTGTAAAATTTTAAAGATCTATTACCTCGTAGTTGGGGATAAAGGTTTGTCAGTAAGTCAATCTTGTCACTAATTTCCATAACGTCTTCAAAATCAGATTTTTCTATTCAATTCCCCTTCCCCTTCCATATGCTCTACGATGACGTATTACGCAGTTACCTTGTGCTCAACTACCTGTGAAGTGAAACAGTTCTCAGCTCTCTCCAAATTACCTTCACCAGTCGTGTCTGAATTGGAAATCCAGGAAGAGAAATCGTCTTGTCCTCATTTCAGAGCTTACAAGGATGAAAGCTTCCA…
>PB.2640.35|NW_019105817.1:543345-570344(-)|c107598/f1p15/3927
ACGCAGTTACCTTGTGCTCAACTACTGTGAAGTGAAACAGTTCTCAGCTCTCTCCAAATTACCTTCACCAGTCGTGTCTGAATTGGAAATCCAGGAAGAGAAATCGTCGTGTCCTCATTTCAGAGCTTACAAGGATGAAAGCTTCCAGAGAAGAAAGGTCTTCAGCTCTCTACGAGCTGGTATTTATTCAAGAATACGTAGCTTGCGATGACTTGATGGTACATAATAAATGGTCCTTCATCTTTTTGAGAATGATAGTGTAACCATGTTTTCTGTTTAAAAACAAATGATGGAAATCATTTGCAGCGAACAATTAGGAAGATGACATATAAATCTATTATATTCATATGCTAATCTCTTGATTAAGCTCATGGTTACTAACTTTCAACCTTGAAGAGA…
>PB.2640.36|NW_019105817.1:543346-570634(-)|c102373/f1p15/3641
gatagctgtgaGATCTTGTCATTCTCATCGtctgctcatgctCCTCAGTCCTCCTTCCTTCCATCTGTCGTTTGTCTTGTTCTGTGCTTCTGTCATTACAAATATCTGATTTTGTAGCCTTGTAATTTGTATTCACACTTTATTTAACTCATAATTTGTAAATTTTAAAGATCTATTACCTCGTAGTTGGGGATAAAGGTTTGTCAGTAAGTCAATCTTGTCACTAATTTCCATAACGTCTTCAAAATCAGATTTTTCTATTCAATTCCCCTTCCCCTTCCATATGCTCTACGATGACGTATTACGCAGTTACCTTGTGCTCAACTACCTGTGAAGTGAAACAGTTCTCAGCTCTCTCCAAATTACCTTCACCAGTCGTGTCTGAATTGGAAATCCAGG…
>PB.2652.1|NW_019105818.1:264480-332675(-)|c109377/f1p6/3945
CATCGTTGCGGAGCTAGAAAAGGATAGTACTACCTGCTTTGTCGAATGTTAGACAAGGATGAAAGTTAATTAAACATGAAAGTTAATTAAATACTGTCATTATAACGTGGACCTCACTATATATCACAATTTTAGTTCAAAATTAAACTAAAGTATCAATTTGAACTTTGACTCAAATTGAACTATTGTATCAGTTCTTTTAGTTTCAAACTATAATACTTGTCTAGTATCTTACTTCACAATTTTTCAATACATTTTCCTTCAACCGAAACGAACAAATGATATCACAGTTCTAATAATCCATATTTAATTTATTTCAAGTGCTGTGAAATCACAAAGTAAATCAATCACTGCTAATTGCAACTGTCACATTTTAAAATATTTATGTAGAAATATGAA…
>PB.2655.1|NW_019105818.1:632514-637498(+)|c151380/f1p5/4651
CTAGGTTTCGATCTTAAAAATGAATAGGCCTATGACAACTCGCCGTATGCGTGAGTGTTTGATCAGAGATGCGGAGTCAGAAATAAATAGTATAAACAGTGAACTTTGTAATGAGTTGGTTATAGATTTAGCCGTGAATATAAGAGGAACTCTGTCTATTATTGCAGATAAATTCACTAACaTGTGTGGTGATTTATTCCTGAATTTTCaaggctattTAAATTGGACTCGACTATCTCCGACAACAATGAACTTTTGTATGATAGGGACGCTATTTCGAAAGAAAATAATGAACTGGTCAAatgctggacctcgAAAAAAACAGAAAAAGAAGtttattaatgaaaagaaagacatgaggaatactactttaaaggctgataaagaactcattaataa…
>PB.2658.1|NW_019105819.1:37877-40244(-)|c55529/f1p2/2138
CACGGAACTGGATGGGTCTACCACATTGTTTACACCGGCAGATCCTGTCTCACCCGAAACTCCTCCAAAACCGGCAACCAGCGCGACTTCAGTTGACTTTGAGCGCGACATTCGAGAGCGTTTGTCATCGACTCAGCTAGAGGAAAGTCAGCCAATACTTAATTCGGTGCAATCATCACCAATCGCCAACATCGATCGGCGCGAGGTAGATCGTCAAACGTCTTCCAATGATGTCGTTGCTGCTGAGTTGGAGACCAAACAGCCGCAGAAGCTGCCATATCTACCACCTGGGACGATCGAAACCATACTTGAAGTTTTCAAGACCACTGCTGCTGGAATAGAAAAGAAATTAGAAGAAACCGGCAATAGATTGGACAAGAAAATAGAAGAAACAAGTAA…
>PB.2670.1|NW_019105820.1:535575-540365(+)|c157942/f1p1/4891
actctactctcgataattatgtagcaaaggaaatcaagtttttttataatggtatctaattgttaatctgtgagcacggaacagtctagttattctgaaagtgacgacattgaatagtgactttccctttgaattgagaaagcaaacagtctgctcgggtgaAGAAGATGTCGTGCTGCCTGGTTAGTTTCTGCTCGTAAAATGAAAGtaattcagactaATCTTCTAAGTGAGTACTTCAAAGAGGGAAAAATCTTTGTGAATGAACACCTCACCGTGGAAAACAAGATTTTACTTGGCATAGCTAAAAGTTATGTAAAGCAGAATATGCTGGCGTATGCGTGGGTACGAGAAGGGAAGCTGTACGTGCGGAAAACCGTTGATGGTCCCATAAGGAAA…
>PB.2675.1|NW_019105821.1:430585-433077(-)|c5979/f2p7/2483
ttttttTAAACTTTCAAGTGTACTAGTTTACTTGGCAGTCAATCTAATTAGCTCTAAAGTAAATACAGATCATTTTTTTTAAATAATTATTTAAAATTGTAACACATGTAAGAAAATATTAAGGAAAACTTTATTGGATGCTATCTATTGACACATCTACAGTGTGAAACTAATTGTATAGAAAAATAACAATCAAGTAGCATGAAGAAAATGCTAAGTAGTAATAATAATAACAATGCATCATTGATCACATTGATCAATGCATGATGGGTCACAGAAAAATCCACATTATATCAAAAACGAACATATTTTTACCTAATTTAATAATACAATGTAAAAAGACATCAGTAATTCCATCTGGAATATTCTACACTTGGTGTATCAGCACTCTTGATACAC…
>PB.2682.4|NW_019105822.1:282813-286068(-)|c92466/f1p9/3141
agtctagtgagattttaaaacgtgtgtttatgttgcaagtcagtgtcttattctttttcaaaattgttTCTATCAGGACCTTGGTTTAGTAAGTGTGAGTTGAGCCATAATAAACTACTATGTACTCTAGCTACACTGATAATAATCTACTGTTATACGCTATGCTAATCCTATACGAATATACAGAAGTTTGAAGGTGGAAAGTTGAAATTAGTGCCCTAAAAAGGATAAGATATTGTTGGAGAGAACTGTTGAGTTACAAGCCTGTTTGGCCACTTCTTAGATAGTGATAATAGAGCTAGAACTACATACTTTATTCTAAATCTATACGAATATACAGGAGTTGAAGTATAAAGGTAGTTCCTTGAAAAGGAGGAGAAATTGTCGAGTAGGTCTGTA…
>PB.2702.1|NW_019105825.1:539817-544148(-)|c128752/f1p5/4338
GAGATCATTAGATTACAATAGCCTCTAAAGGTGCGTACAGATGTACGCGCCGCGAATATGAGCGGTTCACTTTTGATCAGCTGACTATATCTGTATTTTTACAGAAACGGTAAGATACAGATATAAAAAGCTTGGCATCAGCTGATTGAAGGTGAATTGCTCATGTTCGCGGCGCGTATATCTGTGCAGACCTTAATAAAGACTGAGGATAAGTTTTCATCCATACACAAGTTATATGCTATAATACAACCCAATTCCTGTGTTTCAATCCGGCTAGTCAGTTAGAGAATAAACTTGAAGGGATTCAGTTCAAGAATACTTCTTGATTGGGTACTTCTGTAATAAATCTTATACTGTTTTTTTTCATAAGCATGAGGATTAAACTAACGAATCGTAACG…
>PB.2715.1|NW_019105827.1:377041-384607(+)|c171595/f1p1/5628
ggcactcaacgcgtcctcaactcgcgaatcgcggaagaaacaacaaactattacttattttatactgcaaaagttgatcgcctcagtttgtaaattagttcaacaccgtcctttcaataacaccgccagaatgtgaatgaaccctcccagtacttcgatATTAATTCATCAATAATTATTGATATACTGTACTTTGGAAAATACATTTAGTAAAAGCCggttattggaattcaaattagataagtgatgttcgaaattgaatgtacttcagtgattttatgtaatttaaaatattgactcAGTGTTTTTCAAATATCTAtacaaaggaatagttgcaattgaaggtcGGTTTTCATATTCAAAGTTGCACTAGTGATGTTTTAGACTGAATTATTCATG…
>PB.2723.1|NW_019105828.1:231135-323698(+)|c172432/f1p6/5480
GGGACTGAGATTTGGCCTGCTTGAACAACCTCATTGGGATCACTAACAATGAGAAGGTCAATGAGTGTGTCTGATTCATTAGTATGATGAGTTGGATCGAGAGGTAAAATAGTCATGTTTAGGCATTGGAAAATTGTAGTCAGTTGAAAGTAGTCAAAGTTACGATTTGTCATGTTCAAGTCGGTGTTCATATCCCCCATAACTAGTATACGGTTATAACAAGGCATAAGAGAAAGCAAGGCACTTTCGAAATCTGTGAAATGACCTATTTTTGGTGGGCGATAACAGATACCAACGAGTAATTTATCAGTACTAGATAAGGATAATTCAAGTAGCATAAACTCTGGTCTGGAACAATACTCTTGTTTAGATGTGATTAAAACTTTTGTTTTGATACCT…
>PB.2723.2|NW_019105828.1:231136-283374(+)|c165603/f1p7/5095
GGACTGAGATTTGGCCTGCTTGAACAACCTCATTGGGATCACTAACAATGAGAAGGTCAATGAGTGTGTCTGATTCATTAGTATGATGAGTTGGATCGAGAGGTAAAATAGTCATGTTTAGGCATTGGAAAATTGTAGTCAGTTGAAAGTAGTCAAAGTTACGATTTGTCATGTTCAAGTCGGTGTTCATATCCCCCATAACTAGTATACGGTTATAACAAGGCATAAGAGAAAGCAAGGCACTTTCGAAATCTGTGAAATGACCTATTTTTGGTGGGCGATAACAGATACCAACGAGTAATTTATCAGTACTAGATAAGGATAATTCAAGTAGCATAAACTCTGGTCTGGAACAATACTCTTGTTTAGATGTGATTAAAACTTTTGTTTTGATACCTT…
>PB.2723.3|NW_019105828.1:371598-451175(+)|c56883/f1p2/2046
ACGCCTATTTAATATATTATGATTGATAATGTTCAAATTGATAACTTAGATTGATGTTTATAATCAGTAAACATCATCATTTCTTGAACTTAATTGGACTTGAATCGATGAAGTGAAAACTTGAAATATTTTTTGGAACATCACTCTATCAAAATTCGATAAAGGAACAGTTTTGGGCACTAGATGCTGCTGTGAAAGCTGCTCGCCAAGTGGCCACTGATGTCTCAGTCATGTTTTTCTCTGCTGATGATAAGAAGGTTGTTTGCGCCTGTTCGGTTTCCAAGAGTGGACTCAGCAGCGGACTGAAAGCGACCGATTGGCTGGCGCCAGTGGGGCCGATAATCGGCGGCCGAGGGGGCGGCAAGGCCGAGCAAGGACAGGCGTCCGGCCCCCAGGTGC…
>PB.2723.5|NW_019105828.1:428241-432851(+)|c139020/f1p0/4495
tctcaGAATAAATTTGAATTTGAAAAACACAGTTTTATTTCTCACATCCACATTTATTAGACTTTTATACAGGACTGCAGTTTTcgtGATCAAAAAACACATTTTCagcttatggaatacatgggcgtgttggaaaatgccaataattgttcaaaatacctttctcagccctcagttttgatttccatctttcaacgtgataaaaggtattcaaatgcattcaaggtatgataggtatcaaaGTAATAAAATAATTGAAAAAAGTTTTTTATGAATtcccacatccttgattaatacatgatcggattacgtggagcactacctctgtacggagtagttttcgaaggtagtggttgagtcactgtatagcaattctcactgcttcgttaccactaattt…
>PB.2728.1|NW_019105829.1:14964-15138(-)|c60868/f1p0/178
GGAAGAGGAAGAGGAAGAGGCAGAGGAAGAGGAAGAGGAAGGGGAAGAGGAAGAGGAAGAGGAGAGGAAGAGGAAGAGGAAGAGGAAGGAAGAGGAAGAGGAAGAGGAAGAGGAAGAGGAAGAGGAAGAGGAAGAGGAAGAGGAAGAGGAAGAGGAAGAGGAAGAAGAAGAGAAGAAG
>PB.2730.1|NW_019105829.1:297520-303042(-)|c169108/f1p0/5327
aatatgctactaaattagaaaatttCAACAAGAAATCGAAGATAagtcaaatgcctgaatcactaatcgattccattcaggaactgtctaacattacctgcagtgacgaaacgtggtcgactgtctgaagcaatactaagagctacagaaatgagcgcagcttggagaacaagcatcaagttggaaagataatgaaggatgaaagataacttcaactagagattaatgttttgctcgaGAAATGAAAAATTTGAATCATTCACTATGATatccattcttgtattgaaaagtagaatcgaacaatgccagccagaataatgatgaaaaatcaaaaacattacttgagagccattcaaaatgcagaagatcttgaattgcaagttcacaacttcttgagga…
>PB.2743.18|NW_019105832.1:52966-58091(+)|c151451/f1p0/4767
tacccAAATATATATTAAAAATCAGAACTACAATATAATTGCAAGCACACCCCCTTTTTCATGTCTATATTGACTGGACTATATAAATATGAACTGTTTTCATAGAGTAGCTTAGAATTCAATCGTAATTAGACCATTACTGACATGCAGTTTGCTGCAGTAATAAACAAATACGGTGAATGTGTTGAAACAAATATAGAATGAATAAATAGTACTAAAGGAATACGAACAGAACGAGTGGGTTGTGGTGTAGATTTCTGTTTAGATCGTGTTACTAATCGGCTGTTAACGATACAACCATTTGAATGTGATCGTGCTGAACGGAAATCGAATCTTGACTGTACTGTTCACTCCCAAGCTCTATAATGTGTTTGTGTTACATGAAGGTCGATTGCGACC…
>PB.2743.20|NW_019105832.1:52970-57842(+)|c172231/f1p5/5479
ATATTAAAAATTTCTGAATAAGATGAGATCATTTGGAGCTCTTTATCTTCAATGAGTACTGAGTTATGATTTTTCAAAAATGAGTGAAATTTGAAGAAAAAATCAATTTTGATGAATTTTAGTTTTTGATAAACAATATCTTCCTATTTTTAACATTTAGATGTATAATTCAAAATCCCTCTGGGCGTATTTTTGTGCTCTACAATCTGAGATCAGGTCTATCAATCTGAGTGCTCTATCTCATATAGATTTCCAGGTACACCTGACAACAATGCTCCTTGTATTGTGAAAAACACTTAATTTTCAATTTCAACCATTATCACCAACTTCATTGTCCTCACATTGATATTTCGCACAATGCCATAAATTCATGAGATTATGTTCTATGAGAATCACCCG…
>PB.2748.1|NW_019105832.1:180032-183620(-)|c103297/f1p0/3563
atcagtatactgaatgcatatccttgccaaaatttccctttccaatagattccgaaacaatttcatgccaagaatttatgattatgtagtctttttcttgaagttgaatagactttttgtcgtctagaatatttcggtttcaacaatattgcatagtagaagtaaactgatacagcactacaagagtgtagtttcaattcctccaaatcttattgaacgagttttacaaattcacgacagaacttgagtttttggtctaaGCCAAAATCAACATTGAACACTGGTGTGCCTTTTGAATGCTTGCTACTATCGGACtcccaaaatctttctttctattcaaaaatttatcattacctcataacttcagtcttgtattggaatcattcACGGAAATTTCAA…
>PB.2778.1|NW_019105837.1:542464-546935(+)|c143313/f1p10/4461
TACCAACAAAGCATGGAAGTGGACAGAAGCAGAAGAGAAGATATTTCGAGAATTAAAAGAAGCTTTCCTTGAAATAGTTGTATTAAGTCATCCCGATATGAGCCAGCCATTTTACATAAATGTGGACGCCTCAGATTACGCCATAGGAGCAGAAATATTTCAGAAAAGTGCCGAAGGAGATAAGGGAGTACTAGCTTTTTTCAGTAAAACCCTAAATCCAGCACAAAGACGCTATTCGATTACCGAAAAGGAATTATTAAGTATAGTAGAAGTCTGTAAAAAATACCGCACGCTACTGTTGGGAAATAAAATCTATATCAATACCGACCATAAAGCTCTTACATTTTTTAAGACAGCTAAATTAAACCACAACAGACTGTCAAGATGGTTTCTCGCTCT…
>PB.2796.1|NW_019105840.1:277397-280595(+)|c94618/f1p0/3109
AATATTTTTTGGCTACTGCGCCATAAACCAATGGATAGCAAGTCAAATCACTACCCATTGAATTTTGACATAGTAGTTTGTGAACGAGTGGGTATCGCGATTAATGGTGGTCAAGTCTTCAGAAAGTTTTTTTAATGCatggcccatttgatATGGCGCCAGCACCCATTTACACGACTGATCTAGCTCACTAGATAATTTTTTAAGTGATACCAGATCGAAGCTGGCCGGGTAGATGATGTTTTTGTTGATTTGATTGTTTGTCATCAAGTCCTCATCCACCATGGCCTTGCTGCTGAATTGAAACCTTTGGCACCTCAATCCGGATTTTGCATTGCAGCCCACATTGGGAAATGTAAGCGGCATCACGTCCTTTCTGAACTCCCTCAGGTTTCATTT…
>PB.2805.1|NW_019105841.1:636589-642421(+)|c177718/f1p8/5926
ATATTGGGACAAGAACAGAGTTTTGCCTGAAAGGCCGCCCTTGCAGTAGTGAGGTTTGGTCTCTCCACCTGCAAACTCGTGTCCCATGTGAGTTCCACTCCTGGCCCTTTTTTGTAGGTCCTTCCGCCCTAGAGGCAGTTTGGCATCCCCTCTCTCAGCGGAAGGACCTACAAAAAAGGGCCAGGAGTGGAACTCACATGGGACACGAGTTTGCAGGTGGAGAGACCAAACCTCACTACTGCAAGGGCGGCCTTTCAGGCAAAACTCTGTTCTTGTCCCAATATCCCTGTTGGTACTCTGATATCCAGCACTGTATCTCAATAAGGCCACTCTTGGTGGTCTCACAGTTCTTGACGGCTCCAGAAGCCTCTGGGAAGTAATCACTTTCAAGATCGTTAA…
>PB.2806.1|NW_019105842.1:358122-404851(+)|c100943/f1p2/3736
CTCGTAGTGAGTACATAAATTCAGCGATCAGATGATTGTGAATTTCAGTTCTTCTCATTTCATCAGTGCTGTCTGTTGAGTTATGTAGTCAGAGTTTTAATTTGTGGTTATAATTTTATTTACATAGTTGAAGGAATCCAAAAAAGTGATTGAGTTAATACGGTAAGATAGGAGAACATTTATACATTTTAATATTGTTGGTTATGTGATGAACTTTCGTTGTGATGTATAGAACTTTGAAAACAAAAGCCATGTACACCAATTTTTCAATACCGGTAGCTTTAGTCAATTCATGTTAATATAACACAATTGAATGAACTTTCATAGACTGCAATCATTCAAGGTTGAAGTTTAGGTTTATGTTTTCTTCAAGTGAATGAATTTTGTTAAAATACAGTT…
>PB.2806.2|NW_019105842.1:358123-404126(+)|c88598/f1p2/3029
AACATTTTGAAGGATTTAGGTTCTGGCGATGAGGAAGAAGATGCTATGTCAGAAGGGGGTGAAAATGCGATTTCGGATGATGAGGGAGGTTCAGTGAGTACCACTTCGGATGAAGCAGTAGAAAATCCATTTGGTAATAAAGATGCTGAAGAAAAACAAGCTGCCTGTGCTTTGTGTGTAGGTGTAGGAAGTTTTAGCGATCCAGAAACCGCGCCAGGACTGGCTCATTTTCTCGAGCACATGATATTCATGGGAAGTGAAAAGTATCCAGCTGAAAACGATTTCGATACATTCATCTCGAAACGAGGAGGACACGACAATGCTTCCACAGAATGTGAGTACACAACGTTCTATTTCAATTGTCATGAAATGCATTTACGAACAGCCATGGATAAGTTT…
>PB.2807.2|NW_019105842.1:358123-361671(-)|c105267/f1p2/3776
tcagttcttctcttcatcattgctgtctgttgtagttcatgtatgggtggcaggatttttaatttgtaaaggtagtatggagatttggtatttaaaagcaagagataaaatggggcaagcgggatccaacagattatgactggttgatttatacggtaagtcattgtcgaacgaaagagcattaatatgcaatgttggggtgaaagtagtgggtaaaaaTGTTGGTTATGTGATGAACTTTCGTTGTGATGTATAGAACTTTGAAAACAAAAGCCATGTGCACCAATTTTTCAATACCGGTAGCTTTAGTCAATTCATGTTAATATAACACAATTGAATGAACTTTCATAGACTGAAATCATTCAAGGTTGAAGTTTAGGTTTATGTTTTCTTCAAGTG…
>PB.2813.1|NW_019105843.1:41004-46200(-)|c173829/f1p9/5569
ATTTCTTTGTAGGCCTATTCAAAGCAAAACCTTTGAAAGGTGAATGAATAAACATTTTCATTTAcgTTATAAAAAAACTACTTTGAAaaatacaaaTTGATTTCTTTGTAGGCCTATTCAAAGCAAAACCTTTGAAAGGTGAATGAATAAACATTTCATTTTACGTTATGCTATTATTGATCATTGATCCTAACCAGTGATTTTGGAATAAAATTTGATTAggctattgagtttcaaaaaacgtatgtTTTTAAAAAAAATGGAAAAATAATTTATTATTGTTATTATTATTAATATTGTTGAATATTGACATTGATTAATAACATTCAGATTGGAATATAAATTCCAAGGCAATCCTTGTATTATTTTGCTTGAACATTTTTAGGTTATGTCACAGTC…
>PB.2822.1|NW_019105844.1:520751-544740(+)|c35553/f1p0/1229
agtcgaCAGCTGCATCACCCATAACCCACTGGTTTGCAAGCCCAAACTAATCGAGATGACTCTGGTACTAGCCAACACCGAGACCAAGGAGAAAGTCATCAAGGAGTTTGACATAAAGAAAGATGACTTGGAAACTGGCATCAAAACACTCAAGGAATGGATTCAGACTCAGCCACATCTGCCAGATTGCTTGAACGACAAGGAGTTGGAAGCCGTTCTGGTGATGAATAAGAACAGCATTGAACGAACGAAGAAGAGCATTGACACGTATTGGAGTGCAAGAAACAGATGCCCTGAGTTCTACACCGACAGAGACCCCTGTTTACCCGAAATTCGTCAAAGCGAAGAAGCTGTGAAATACTTTCCGCTGCCAGAGCTGACTCCCGAGGGCTACCGAGT…
>PB.2832.2|NW_019105846.1:9432-19529(+)|c170057/f1p8/5516
attcaacgtaactgttgcattcgaaCACGGATAGGTCTACAAAATATATTATACAAAAGGATAACGTCTATCTCGGGAAATCAGAACCACTTTTGATGCTGTTATCAAAGGCTGCTGGATGAGGGCTACTATCAAAGTCCTACATCATCGCAAGAGCCTTACGTTAATATTGCTGATTATCAATATATAATTGAACTATTAATATTAATTGAGCTACTATTCTCAATCAATCTCCATACAGCTTGTGAAGGATCATATAAATTTTGCTAAAGATCAACCTTTCGGCTTGGAATGCGTCTGGATACAAATTTACGAAACATATATGTGTTCGAAATGGAATTTCACCACTGATCTAGCCTTCCTAAGGATATTGGGTAACAGCAAACTGATATAAGTATT…
>PB.2832.3|NW_019105846.1:9447-19356(+)|c24714/f2p10/5144
catcattaacgtaactgtgcattcgaactatacacggataggtctACAAATATATTATACAAATCTCCATACAGTTTGTGAAGGAGCATATAAATTTTGCTAAAGATCAACCTTTCGGCTTGGAATGCGTCTGGATACAAATTTACGAAACATATATGTGTTCGAAATGGAATTTCACCACTGATCTAGCCTTCCTAAGGATATTGGGTAACAGCAAACTGATATAAGTATTGGTTTCACAATTATTAAGTTAATTAAATATTTCACAAGCCTTCATTTTTTATCTTGAATCAGTTTAATAGGTAGGTAGGTTTAAATGGCCTGAATCAGTTTAATAGGTAGCCTACTTCAAGTATATGACCACATTTTCAAGCCCTTTTGTCTCTTGTATCTTGGATA…
>PB.2832.4|NW_019105846.1:9523-19339(+)|c170042/f1p12/5351
aggtttttcaaacgatttaatatgacaaagacagacaaacatcaagataaatatatattccttcaatctatggataatgattAGGATAACGTCTATCTCGGGAAATCAGAACCACTTTTGATGCTGTTATCAAAGGCTGCTGGATGAGGGCTACTATCAAAGTCCTACATCATCGCAAGAGCCTTACGTTAATATTGCTGATTATCAATATATAATTGAACTATTAATATTAATTGAGCTACTATTCTCAATCAATCTCCATACAGCTTGTGAAGGATCATATAAATTTTGCTAAAGATCAACCTTTCGGCTTGGAATGCGTCTGGATACAAATTTACGAAACATATATGTGTTCGAAATGGAATTTCACCACTGATCTAGCCTTCCTAAGGATATTGG…
>PB.2833.1|NW_019105846.1:13617-19552(-)|c152604/f1p12/4942
AAGTCCAGGTGAGCTGTCCGATTGGAGAATGATTGACTTGAGCCATGATGAGGTCATGAAGGCTCTGGCGCAACCTCTTCATAAACCTTCTATCGACAAAGTCTGTCATCTGACTTGTATGGTCATCACTGATTATGATGAAAACATCACTGATTATGATGAAAACATCCCTGATTATGATGAAGCTTTGAAAGGATTTTCCAAAGTAATAAGTACAGTAGAGTTTGCCTCAATAGCAGATCAATTGCACAATACTTATGGCCCACTACATGATGACAAATACACCGAATTAAATCCCCACTCCAATCAATTGGAGCCCATCTCTTCGACATCATCAACTACACATGAAAGAAAACCAGAAATGATGTATGAAAAACTGGAATTATCATCTCCCTCCAA…
>PB.2836.1|NW_019105847.1:91883-96494(+)|c147412/f1p0/4562
TAAAGCAAATGCTGCATTGAAAGCTTTTGAGGCTAAAATAACTAACACTCGAAATGATCTTATTTCACAACAATCAGTACAACCTGCTACTACTGCATCACAGCATGCAAATTTTAATTTGCCCCAAATTCCTCTCCCTCATTTTGATGGAAACTTCTCAAAATGGCAGGCATTCTCCAGTGCATTTATGCACATAATAGGTAGTCAGGAGCAAATTAGTAGCACATTGAAATTTTTCTATTTACGGCAAACATTGAGTGGTGAAGCTCTAGCAAGAGTGGAACATATTGATGTCAATGAAAAAGGGTTTGAAGTAGCCTGGAAATTGCTAGAAGAGCGATATGACAATAAACGACTCATTGCAACAAACCACATCACTGCCATTGAGTCTCCACCTGC…
>PB.2836.2|NW_019105847.1:92029-96494(+)|c124925/f1p0/4293
ATGGAAACTTCTCAAAATGGCAGGCATTCTCCAGTGCATTTATGCACATAATAGGTAGTCAGGAGCAAATTAGTAGCACATTGAAATTTTTCTATTTACGACAAACATTGAGTGGTGAAGCTCTAGCAAGAGTGGAACATATTGATGCCAATGAAAAAGGGTTTGAAGTAGCCTGGAAATTGCTCGAAGAGCGATATGACAATAAACGACTCATTGCAACAAACCACATCACTGCCATTGAGTCTCCACCTGCAGTTAAGCGCAACTGTGCACAGTCATTGCGTGCATTCATTGACTTTTGTAAATCACATATTGCTGCCCTTCAGGCACTTGAACTTAAGAATCTCACTGACTTATTGTATATGCATAAAATGTTGTCGCAATTGGACTCTAACACTG…
>PB.2836.3|NW_019105847.1:92139-96494(+)|c124827/f1p0/4346
AGTGGTGAAGCTCTAGCAAGAGTGGAACATATTGATGCCAATGAAAAAGGGTTTGAAGTAGCCTGGAAATTGCTCGAAGAGCGATATGACAATAAACGACTCATTGCAACAAACCACATCACTGCCATTGAGTCTCCACCTGCAGTTAAGCGCAACTGTGCACAGTCATTGTGTGCATTCATTGACTTTTGTAAATCACATATTGCTGCCCTTCAGGCACTTGAACTTAAGAATCTCACTGACTTATTGTATATGCATAAAATGTTGTCGCAATTGGACTCTAACACTGTTAAGGAATGGGAGAAATCAGTTCCTATTGACAGTATTCCAACAATTGAGAAGTTTTGGAATTTCTTGGAATCACAATGTAAAGTTATGGATGCAGTTGCATCCAGTGCT…
>PB.2840.3|NW_019105847.1:489471-544636(+)|c161053/f1p12/4969
CAGGGCTTATGTTGTAGTGCATTCTATTTAGCACATGTTTTAAAAAATACAAGAATTACATGTCTCAATCTTGGTGATAATGATGGATATAAATCATGCATTGATGACTTCTATAGATGTTTCAGAGGCACTTCATTCACTGTAGATTCAAATGATGCACTTTCCTCCATCAGTTTCTACTTCTTGTCGAAAGTGTTGAAGGATACGGGCATCACTAGCATTGAACTGAGCTCCACAGAAGCTGATTACGCTGTTTTAAAATATCTCTCCCAAGGATTGTTGGGATCAAAAGTGGAAATGCTCAAGATTAGATATGTTGATCTGCAATCAACAGGTGTTCAAGTTTTGGGTAGAAATCTGCCACATACCCAGATCTCCAGATTGTGTTTGACCAATGCC…
>PB.2844.1|NW_019105848.1:46119-47855(+)|c44547/f1p1/1734
ATGTATGCAACTCGAAAAATTGGTTGGCTAAAGACTTCAAAGCTGCCATGTCTCCTTCTAACATGTTTGAATTGTTACAGTATTTAGAATACGCAGAACACTATCTAACAAATCTCGCCGACTCAGATGGAAGGCTGCTGATCAATAGTGTAAAAAAGACAACTATCCTGGGCGTGGTGTGGTCAATTAGAGGTATAAAAGGATTGTTCCACGATCTTGTTGGATCGGGAAAACTCAAGTATTTAACTTCATACAAACTCAGTGAAGATCATTTGGAGTTGTTCTTTTGTATGATTCGAAGTCAGTTAGGATGGGTCTATAATCCTCCTGCTGTTAAATTCAAAGATGCCTACAAAGAGATGCTAGTAGAAGACAAATTGGAGAGTACTGAAAATTGTA…
>PB.2862.1|NW_019105851.1:327381-337677(+)|c102546/f1p8/3464
ATAGAGAGAGATTATATTTTATAAGCCTAAACTGCTATTACTTTCTAGTCAAAAATATATTAGGTGTTTAAGCCGGTTGGAAAATAAGTCACAGCCTGTAAACTAGCCAAGAATAAATCAACAAAACATTGAGGGCGCTAGAGCATTGTAAAAAACTTAAGTATAAATACCTGGTTGTAAGAGTATCCAAACACATTACACATCACTGTTCACTGTAAGTCCCGGTTTGTGTCTCTTTTTTAAGCATTTTCGCTTATCATTTTATCACTGTTTAATTAGCATTTATCATATTTGACATAATGAATCACACTCCCGCAAACTCTGAAGTTTCATATATGTACGGCGGTTGCACAGATCCCACTTTGTCGACTCCGAGCACATCAAACCCCACCACGGTAG…
>PB.2880.1|NW_019105853.1:494362-499897(-)|c170112/f1p5/5389
aGAGTGAGATAAGAGTTATGAAAGCAGCTTGACGCGTCTCGTTTCGGCTCCTCAAAACTATTGTCGTTTCAGTCGGTTTTTCTCATTGAATCAGCGTGATTCTTTCATATATAGTGTGTGAAAGTGTTATCAAGTTCATCACCGAATCTTGTTGCGATCCACCTCATATATCTTGCGCAATTGAGAAATTTTCAATCAAAGTAACATGTTTCCATCGCCAAAAGCTCTACGAAGCGGTTCTAAGGCGCAGGCTTCGATTGATAAGGCTGCTGCAGGAGATAAGCGCCCAGCCGTGCCAGTAAATCAACGGTCGAATTCGGCCCCCTCTGCCTCTTCGTCCAAAGGTGGAAGCGATACGGTGATGGGGGGAGGAGCGGCTCGAGAGAAATTCTCGGCATT…
>PB.2885.1|NW_019105854.1:60458-67912(-)|c139060/f1p0/4535
tcattggcgcgttcgtcgcttgtggtgtgttgcacgccaagtctggacacaccttaatattcctttaaaattttactctcctataaatcaacaaaactATAACAATAATATAACTATATcactatacatggataatagtacataatactctagtccatgtcactatataaagcagtaataattaactacatctatgaagttgatggtacctcaataaaatcagatgagttgtcatagcaggttcgtacattaacagggtcCAAAAATCAGAGTAAATAATtccaacatcatcagtgcaaggagcaaataatatatcttctgagcatgacgaaatctgtgccactggttttaattcttccagcactggtgaagcattgttactatctgtgaAAAAACATA…
>PB.2887.1|NW_019105854.1:97440-103251(+)|c51629/f1p0/1962
CCGGAAAGAAGGTTATGTCGCACGTTCTACCACATTACAGAGCATTTTGAAATTGATATAAAAAACATGTAGTgctctatttctttcacctgagCAAATAGGAGATATGCTGAGGGGTGATCTTTCTGATATAGAAGATTTGAATGAAGAAGATGATGATGCTGATGACGAACTTCAAGTGAATGAAGAAGAACTACAACGGAGGCTACAAGTTTTTGAAGAGGGACTAAATCAGGTAGAATATGATACTAATATTCAGAATGATGACCCAGCCCCTGATCTTCCAGAAGTGATAGGCCTAGACAATAATGAAGGATTGATTGAAGTGGGAGGAGAGACTGCATCTTCTTACAACCCAGTACCTAGATGGAGGAAACCACGGGATTTCAGATTTCCTGA…
>PB.2898.1|NW_019105856.1:398317-402714(-)|c128374/f1p1/4392
AGTCGCGAGCCTGGCAGCATATCCTCCATGGGCTTCAACACCAATAATCTGGGCCAGCATTCATCCACCCAGATCGAGCTCCAGGATGTACCAACCACCTCACCTCCACACGCTGCTCCTTCGATACCTGCAAATAAAGAAAACACATTATTTGAGGATACTCGCGGACCTTTATCAATAGCACTGGCAAATAGCACCCTTGCTACAAACGAGCAATTGATATcgagttcaatgaacagtggaagaaagaccaaaaaaacgcCAGGAAGAGAGAGACAAGGACAAAGAAGAACGGAGAGAAGAGTTCCGGCAATTATTAGCTTGCATGGAGAGCAAAACTACAGCCATCCTAGGACAGGTCGACCAGAAGATTTCTGAACAAGCCCAAGAAATTAAAGC…
>PB.2900.1|NW_019105856.1:445219-458266(-)|c38531/f1p0/1566
agTGGCAGAGCTTCATTGCACATTTCTCCACACCTACCTCCTGAAAAGCGTAATCATGGTGACCATCATAATTTTTCTTCTGGTGGTAGTTGCAAATATTCATCAAGGAACTTCAACTCCTGCAGCTGTCGATGTGAACAAGTCTCCGCTTGATAATGCAGTAGATGGACTTTATAAATGTCTTGAAGGATCAACAAATCATGGAAAAATACCCAAAGAACGAGTGGACTACTGGAATAAACGTCATCCTCTCAATTTTATTGTTGATACACTGATGAAAGAACTGCCGAGGATTTTTGAAGAGGAAGTATTCAAATCTCTCATAAGGAATCAAGCCACTGTTATGATAGCCGCTCTGGAACTATGCCGGCCCAATGTTCACGGATACGACGATGAAAG…
>PB.2909.1|NW_019105857.1:526037-531217(+)|c76087/f1p0/2585
GCAGTTTAAACCTGCATAATTGTGTTTTCAGGATTTGAATCTTGTAGGGAAAGCTGGTGCTTTGATTCAATCAGCTGGCAGAAGTTTCTTTTATATATTTATTTATTTAAAGTCGGGAGTGGTTTTAACCGGACCTTTGAGGATCAGGCCGAGGAACAATTTCAAGGTAAAGTTAAGATAATAGTTCATTGTACATTCTTTTTCCAGACCTATAATTTTAAATAATAATTTGTTTTTATTTTCAAAAACCTGAACGACCACAGATCAGCAAGCGAGTAGCCCTTATTATTGATTATTATAATCAGAAATCTTGATTGTTTGTTATAGTAATTTCATATTTGTCAATAATTTCATCTTGATTGTGAAATCATgTAAATATATGATATAGTTTTCAAAAAT…
>PB.2932.1|NW_019105861.1:384141-386946(+)|c82679/f1p4/2804
CAACATTAATACGCTACAGCCACATCAGCATTATCAACTTGATGATTATTACGACTTATTGAGTGAACACGGTTTGAAGAACTGCATTAAAAAGGCTACCAGAGTAACAGCGGGAACGTCTTCTTGTTTGGATCATATGTTGACCAACTGTAAAAGTAAAATCCATCCAATCGTGTATCACTCGAGTATCACAGACCACTTCATTACAATTCTTGGACTGGAAGAACATCAGTTGGACAGAACAAATGGGGATGAACAGAGCTCAACTAACTGTCAACTCTCAACTAACTGTAAATCTGTCAACTTGAACGGCTTGAGGAGAGGACTGCGAGTGGAACAATGGACGGAGGTTTTTGAGTCAAATAACACAGACTCAGCTTACGAAAAGTTCCTAGAAAT…
>PB.2933.1|NW_019105861.1:614228-618809(-)|c158107/f1p1/4934
TAACGGAGATGCGTAATTGTGCAATTTTGTGACTTTTTCATGCCAcTCCAAAAAAATATAATTATTCGATATTAAAAATATTTAATTGAATGTATTCAATGATATAACTCTGCATCGACTGTGTTATCAAACTGAATGGTATATTCAAACTTGCATGGAAAGGTCACAAATTGGCAACGCGGATATCTTGCACAAATCTCAACTTGTTTTAATCAGAGTATAGTTGAAGTACCCAGTCAATAATGTTATACTTCATCCATAATGAAAAGGAATTTACATTGACTTCTTGGACCAGCTACTGTAACTTGTTTTCATATTTTGTTACTGTTACATATTTTGTCATATTTTAATAACAGAAATTGCCTAGCCCTGTTGCTCATTTCCTCATACCGTGCATAC…
>PB.2941.1|NW_019105864.1:403882-408422(-)|c156554/f1p9/4986
GTATCATATGATCGCTACCGATCTGCTCCCCAATTTGAACGCCGCTATGAGCACAGGCAAAATGGTAATTGGAATAATGAAAAATTTCAAAATCGTACAACCAACCACTATGCCCAGCAGAGCAATCGTAGGAATCACTATGATGGCCGTGATCGATTAAACTCACATAATAATAATACACAAAACAGTTACAACAGAAATTATAAACCACCACCTCAACAAGTAAGTACAAACTATACACTAGCACATGCAATAGGTTTGAATCAACAAAAAAACCGGAACCCAACACCCAACGACCCGCCACCAGACATACAGAAAACTACAGCTAATAAACCATGACTATATGATACCCCCGATACAGCAAGCACAAACTCAAGTGAAACAAACCAAGAAAAACAA…
>PB.2949.2|NW_019105865.1:431432-435938(+)|c134328/f1p1/4382
CCTGAGTGGGAATAGTTCGATTAGAAGTCATAGGAATTATATTGTCACTGTTTAGTGTAATCCAGCTTAATAGTCTCAATCCTAAAGCAGTTTAAATCAAAATATTATTGGCATATGGTTACAAGAGGCGTTAGAAAAGTAAGATttcctCATTTTTTTCATAGAATAATGGATTTACTCACAATTCTACTTTTACTCCAATAAAAAACTATTCTAGTGTATGGTTTTGATTGGTATTCTAAATAAACTTGTGGATTCAGTTTTCAGTGTGAAAAAAATAGATCTTACTTTTCTAACGCCCCTAGTAGTATTGGAGCTCTCTGATTGGTCATACCTCCTCGAAAAAGAGCTCTGTGTTTAGCCAACGCTTGAAATCGAACTCAGTGATTGGTCAACGCT…
>PB.2953.1|NW_019105865.1:587332-592416(+)|c166874/f1p0/5092
CAATGAATAATTAATACTGCTCATGATGACTCACCAAAATAGCTAGCTAAAAAATAAGATTGACGTTGTCTTGTCGCACGCGCACAGGTTGCCGACTTCGTCTGTTGAAATGCAGCTTCTCTCTGGTCGGTAGACTGCTAAAGTTTTTGCACGTGTGGCAGCTTGTTCTAATGCAGCTTCTCTCTCTCTCTGTGCAGCGCCGCTCTACTCGTGATGTCTGCTCTCTATAATGCAGCTTCTGCAAGGATGACTGTTGATAATACGTCTTTCGACCTCTTCAATAATAAATTCAAAAAATTCTACTGATGGTGGTTATTGCTGTTTTCGCCTCGGCTATCTGGAAAGGAATGAACTGCAGAGTGAATTTTCAGCTTGAACACAGCTCAATTTCCACCACCA…
>PB.2956.1|NW_019105866.1:266572-270744(-)|c141738/f1p0/4461
caagcatataatagaattgaaataagagagttgcatgagttgcgttgattggaaaaatggagaaattagagagacAAATTTATAAATTTTTAAACATATCTCAAGCTGAATATTCAAGtattctcacatatcatcatgaatagaattgtacatcctctttgagatgaaacagtttgtttgTGAAGAATATTAATTGATAGAGTTATTGGATTAATAATATaagtaggcttaacaaaGTTAAAAAATAAGAGAAAAATATTGGttgtgagaaagttaaacAGTGAGAGAGATTGATTGATTGATTGATTATATGCCTTTATTAGGGCGGAATTAGGACTCCTGGTCCTCTCTGCCACACAACCCTTTACAAAAGAAGAAAAATTTATATAAGAACAGAAA…
>PB.2960.1|NW_019105867.1:139673-143521(-)|c109367/f1p1/3850
tctgATGTCAAATCAAATCAAATCAAATAACTTTTTATTCACAAAACATAATACAAATTCATGAAATTCATTAACACATTTAACAGTGAATACTCTCCACAAAGACTTGAGTCTGTGAGTGGAGAGTGAGTTCTTTCAAGTTGATTGACATTATGTTCTCATGTTGTACATATAATTAAAACTATTTCAATTGAATCAACTAACATTCATCAGCAAATCGAGAATATGAATTGCACACAATGAAATTCCATACTGGTAATAAGTATATATAGACAAATATATAAATAGTAGCTTAAAGGCTATACTTAATCATTATAAATGGCAAATTCACTAAGTTCTGAATAAGAAGGCGGATTGAATCAGTTGCTCTGCAGCATCCCTGCCAATTTCTAATAACCA…
>PB.2962.1|NW_019105867.1:193837-219043(+)|c83380/f1p1/2768
acttattttgaggttattttgcaatgcaatgtggacatgtGGATTGCCATTGCAGTTTTGTTTGTTTCTGATTATTGTTGTGGATAAAACATTTCAAAGTTTTGAAATTATTGTAGAATTAATTTAGAATGTGTATGGTAACTGAATGATGAAAATTTAGATAACAAGACATCTCTATTATTTATTCCAACTTTTTTGGCTAGCCTTTCTAAAAAGCTGAAGATATCCTAGAGCGGCGGTCAGGCTCGGGTATCCCAGCATCCAAGCACAATTTACCGTCACCGTCAAATGGGACCATCGCCAATGCCGCACTCTCTCGCTGAGTTCTGTGAAGTTATTCAAAGAGATGAGTGGCGGCACTTGATGTGTGATAAAGACAACCAATTTTTTCTCCGAGGG…
>PB.2962.2|NW_019105867.1:312069-316568(+)|c145985/f1p0/4569
TTTTTTTTTTTTTTGTTTTTTTTTTTTTTTTTTCTTTGACTACCTAcctatatgttttgtgtgtctttatatatatgtgccTACGCTAATAATAATAATATTGGggataggtgataaatataaaaagaggagccatacttggcaagttcatgtcactgaaagaaacagagagtcataaacttaggaactttggatctaacaggcatcattttcgacaggtaacagtaagttatagagtgcagataactggtttctgatgttgcaatatgcaagaaggttcttgcccaaatattatgagagcaaaaaaatttttagaggatcataataggaaaagaaacgtgattaatatccagTTATGATTGAAAATTAAATGAAgaTATGCGGGGGATGCATAGTCCG…
>PB.2974.1|NW_019105868.1:492868-497340(+)|c124532/f1p29/4323
AAAAACATGGCTGGCTGTTGCTTGTATAATTTTGTGCTCTGAGTTATTGTCTGTTTAAATGAATTTATTAATGTTTTAGATTGAAGTTTATATAAATTTTTGTGCAAAATTCGCTATTAGTGTAGTAAAGCCAATAGCCACTGTGTTTCAACTGTAAACTAGATAAGTATTTTTTAGTTCGTAGTTACTTGAAATCATTAAGCTTGTAAGTTATTGTTCGTTTTATATTTCTGTGTTTTTGCAAAAATTTTCATCTGAAGATTATAAGTTAATTTGCTCTGAAAACTGGATTTCTCATTCATAGGCAATAGATCCATTCACAGTTTATCAAGTATCTATTTTATTGGAGCCGACAACTTTCCTTAGTGTGATAGGTGTTATATGCTATTCCAACCGTTT…
>PB.2974.9|NW_019105868.1:495123-498427(+)|c98168/f1p26/3091
GTTATGACTTAGAGAGGCAGTAATGAGATAATATTTTTTGTGTTGATTACTTATGTTGATTGCCATAGATGCAAAAATAATGATTAATAATGTTGATTGCCATAGATGCAAAATGATGATTACTTATGAATATTGTTTGCCTTTGAAGCAGAATATTATTGATGTTTTGAATGATTTCTTGTTTAATGTTTGATAGTAAAGTTTTGTCATGAAATGTAGTTTGTGTTTAGAACATTGAAGAGTCGAAATAAACTATAGTATCCAACAAACGATGATTAATAATATTAAATAATTTGCTTTTTATACAATTTTTGAACAAAATTAAAACTAAATAATTTTGAAACCCTGAATGATAAATCATAAATGTGAAATGAACATGCTATAAATGAAATGTTATAT…
>PB.2974.10|NW_019105868.1:495123-498622(+)|c103485/f1p29/3087
GTTATGACTTAGAGAGGCAGTAATGAGATAATATTTTTTGTGTTGATTACTTATGTTGATTGCCATAGATGCAAAAATAATGATTAATAATGTTGATTGCCATAGATGCAAAATGATGATTACTTATGAATATTGTTTGCCTTTGAAGCAGAATATTATTGATGTTTTGAATGATTTCTTGTTTAATGTTTGATAGTAAAGTTTTGTCATGAAATGTAGTTTGTGTTTAGAACATTGAAGAGTCGAAATAAACTGTAGTATCCAACAAACGATGATTAACAATATTAAATAATTTGCTTTTTATACAATTTTTGAACAAAATTAAAACTAAATAATTTTGAAACCCTGAATGATAAATCATAAATGTGAAATGAACATGCTATAAATGAAATGTTATAT…
>PB.2974.11|NW_019105868.1:495362-498624(+)|c79094/f1p29/2842
AAGAGTCGAAATAAACTATAGTATCCAACAAACGATGATTAATAATATTAAATAATTTGCTTTTTATACAATTTTTGAACAAAATTAAAACTAAATAATTTTGAAACCCTGAATGATAAATCATAAATGTGAAATGAACATGCTATAAATGAAATGTTATATTAAATAATAATGAAATGCAAATATATTATGAAATGATTGAATAGAAGACCAAATGTCTGAAATTATTGAAATATGTATTGAAATTAAATTTTTGTTGTGTTGTTATGATGTTTGTTTTTTACAATTTTGATAATGATACAGGGTGTTATGAAATTATATTTCTATTTTGAAGAATGGATTAAAATTTTGATATTTGAACAGTGAATAGATGAAATGAATTTTTTTTTAAATTTATCA…
>PB.2990.4|NW_019105871.1:508564-512475(+)|c93065/f1p1/3095
tCAAAACGGGGGGGGGGGGGGGTTTTTAAAACACAAAAGAAAAAAAAATACAGATCTACAAAgTTGGCATCAGCTGATTTAAGGTGAATTGCTCATGTCCGCGGCGCGTATATCTGTACGCGCCTTATCAGTCATATTCCTTTTTTTGTTGGCCCATCGACGACATCACTTATAAAATCGAGTAGTTAATTCAGCCACTGCAGGCGATTTCTTGCCGTAACTCATTCAATGCCAATGTTTCTATGTTTAATCTGGAAACTTTTAAATGAGTGTCCTTCAGGATCGTTGAGAAACTCCCTACTGTTTCTAGGAATAATTCCACAGATTCCACAATGATTTGATTCTCTGCAAACATTTTCGAAATTCATTCCTGTAATTAACTAATATTCTAAGAAAATA…
>PB.2992.1|NW_019105872.1:177687-183111(+)|c168641/f1p8/5348
ATGGTGTGATGACGTCACAGGCTGATGGTTTTGTTTGTTTTTTTGGATTGGTTTCTACGGTTTAGCAGATTTGAAAGTGAGATGGTGGGATGACATCACAGGCTGATGTTGAGATGACGTCACTGACTGATGGTGTGATGACGTCACAGGCTGATGGTTTGTTTTGTTTTTTTGGATTGGTTTCTACGGTTTTGCAGATTTGAAAGTGAGATGGTGGGATGACATCACAGGCTGATGTTGAGATGACGTCACTGACTGATGGTGTGATGACGTCACAAGCTGATGATGGTTTTTTTGGATTGGTTTCTACGGTTTTGCAGATTTTAGAGTGAGATGGTGGGATGACGTCACAAGCTGATGTTGAGATGACGTCACTGACTGATGGTGTGATGACGTCAC…
>PB.3001.1|NW_019105874.1:254729-261685(+)|c104503/f1p1/3815
gATTACAGTCTTGGATCTCTACACGAAATGTTCATTTTTCGGCTCCAGATTTTCTCTCTACTACTATTTATAGGAATTGAAGGTTCTGTAGCCAGCCCGACAAATACAGCCTTTCCGTCAACAATCATAGAAGAAGCAAAAACAACAACAGAAGATGCAATCAAACATGATTCACCCCAAACAATTGATCAAAAGGAACACGAGGAAAAGCGGCAGCAATGGGACTGTACATCCGAATCAAACTACGTCCAAGAACAACTAGCTCTGACATCCACACTGCTGGAAGAGGGCTACAAAATCACACACAAACAAAAGGATCTGGCAGCTGACGAAGTTATACTTGTCCTAGGTAAGGCTGGAAGTGGCAAGACAAGCATAGTGCAGTTCCTGACAGAAAAT…
>PB.3001.2|NW_019105874.1:254729-261702(+)|c109304/f1p1/3820
ATTACAGTCTTGGATCTCTACACGAAATGTTCATTTTTCGGCTTCAGATTTTCTCTCTACTACTATTTATAGGAATTGAAGGTTCTATAGCCAGCCCGACAAATACAGCCTTTCCGTCAACAATCATAGAAGAAGCAAAAACAACAACAGAAGATGCAATCAAACATGATTCGCTCCAAACAATTGATCAAAAGGAACACGAGGAAAAGCGGCAGCAATGGGACTGTACATCCGAATCAAACTACGTCCAAGAACAACTAGCTCTGACATCCACACTGCTGGAAGAGGGCTACAAAATCACACACAAACAAAAGGATCTGGCAGCTGACGAAGTTATACTTGTCCTAGGTAAGGCTGGAAGTGGCAAGACAAGCATAGTGCAGTTCCTGACAGAAAATC…
>PB.3004.1|NW_019105875.1:26746-48225(-)|c39238/f1p11/1425
aATGGACGAAAACTTGAAAGCTATTGAGCCAGTTTGCGATAAGTACCCATCTGTCAAATGCTACTATGGAATTCAAGGTGCGAGCAAAAGCAATCAGCCACATACTTCTTTCGATAATCATTTCCATAACGCGGCAACACCTGCATTTTTTTTCTTCAAAAATGGTCAACAGGTAAAAGTCATTGCACACTCGTCTACGGGCATATCTATGGAAGACGTTGATGCGGCATTCAAATCCTTGTAATAAAACGTGTGAAACAGGCTACAATGTTTCATTGGAAACAAAATATTATTATTCAAATATCCAATGTGGAAATTGTTTGTTTGTTTGTGATGCTCTATATTTCTTCTGGAATCTTTCTTCCATGAATATAGAGTAGAGCTATCTTTCACCTATTG…
>PB.3005.2|NW_019105875.1:356914-359074(+)|c90760/f1p1/2924
gagagtgaCTCAGTTGTCCGCCGACAGTCCGTCAGGATGGACGGTTATAGTGGGTGGCTCGCTGTCACAGCTGCTCTGCTCTTGGCTATTGTGTCTAGTGTCAATGCAGACAGTGCAGACCGTTCAGCGGCGGCGCTGATGTCATGCGAGGTGTGTGGCTCTGACGGCGAGGTGGAGCGTGCATTCGGCAGTGAGCGATTCGAGGCATGTCACTCGGACCCGCATGCACCCGTACACTCACACCGACAGTGCCCCCTGGGCTACAGGGCATGCGTCACAAGGCTACAGGCGAATGGTGGCGAAATAGTGAGCAAATCGTGTGCGGAGCGAGCAGTGAGTGGCTGTCACAACATCAACCTGGACATCTACTGCTACTGCACCCAACGTCACTGCAACGTC…
>PB.3009.1|NW_019105876.1:515959-520768(-)|c142187/f1p0/4557
ctcctataaaggctttagtaggctacttcttaaatcattaatcaccatgtggctagaaagatcattatcaaatttcaccgtccgTTATCTAATAGTTTTCAAACAATGAACaatatgtgTTGCCAACTTTGAAGTTTCCTATTTTGTTTTtgagtttttgtttcgaaaggtcaagtaattttcagTTATGTGAAACGTTTTGTAActttcttcacagacaacaccataatacttattggagggcatacgaaatggctatagtggaaatgtttaacaatccataTTTTTGTAAAAGCTGAATATTTGCCATGAgtgaatctctgagccctctctaaaagtattttgcgttcagagcccacccccaattatcaattctgtaagtattcagtcctgccacaa…
>PB.3010.1|NW_019105876.1:544971-549494(-)|c133205/f1p1/4423
AATGTGTTTTCATCAAGTGACTGTGAGGTtatgattcataACACACAAAAACAGAAACAAtcagtgagtgattctgagaatgttatgaaaaattattcctcatcttttccgttcttaatttttactgataatatggttgaaaataatactactgttgagaatattgcttgcactccaAATGACAATGACTGTTCTTCAGTGGTTAGGAAAAAAGGAAactggtagtttgattggtgtagagggtctgtcaattagggaacacaaAAAAATTATTTTTGTTTCAAgattcacacccactacaacctgcgaaaacgtgtcagaatttttaaagaataaaagagttagtgatctaacagttgAGAAACTTGTTTCAAATTATCCTGACTCTTATGCTTCATT…
>PB.3019.1|NW_019105878.1:198286-204082(+)|c172429/f1p0/5489
TGAAAATATGTTTGGGTAAAGTTTTTTATTACATTGTCTCAATGGTTCTATGGCACAAGAAgtCTTGTCTTGTTCCATTTGTTTTCCTCAAAACAATTTCCACAGTGAGTACTCACTAGATACTAGTTCCAGatcaaccatttttcataaagcttcaaagattcaatatCTATTTTCTTGGTTGCTGAGGTGGGTAAAAAGCACTGAAGTGTTGCCAGAAGTTTTTTGTGGTCGGTAAATCTGCATTTAAGCTGATCTATCAAATCATCTAGAATTGGGATTGCCACCGATATTCTAAAATAATTTTGAGGaatcttgaagaGAGTAGTTGCTTCTATGGCTTTGGTGAGGAGCTAATCTTttgcacagaatctcctttaccaaacacaacagcatgta…
>PB.3023.1|NW_019105878.1:393546-407712(-)|c88908/f1p1/2995
CGCTCATTTGACCATCGGATAGTTGGCTTGGCTTTAGGAAGCAAAACTCGCAGCATTCCTGGTCAGACTGTTGACCGGCAAAGTGTTCTGTTCTGCTCCTTTCGGCTAGGCGATCTTTCGAAAATGTATCCGAATCCGTTCGACCGCAAACACAGTTCGATTCGCCAGTTCATCGATAAGTTGATTTCTCCCGATTCGTACAACAAACGGAAAACGACAACCTCCAAATCCACGAGTCCTTATCAGTCGTACCCTGATAATGCCTGGAGAAAACAACACCAGACCACGTTATCGGTTGCTGCAAAGTGATGCCACTCCACCGGACCACGTGCAGCAAAGTGACAATGTTTGATGGGTATCAGAAAAGTTGAAGTGATAATAGCTCAACCTTATCACTCA…
>PB.3023.2|NW_019105878.1:393552-407710(-)|c9827/f3p1/2959
GCTCATTTGACCATCGGATAGTTGGCTTGGCTTTAGGAAGCAAAACTCGCAGCATTCCTGGTCAGACTGTTGACCGGCAAAGTGTTCTGTTCTGCTCCTTTCGGCTAGGCGATCTTTCGAAAATGTATCCGAATCCGTTCGACCGCAAACACAGTTCGATTCGCCAGTTCATCGATAAGTTGATTTCTCCCGATTCGTACAACAAACGGAAAACGACAACCTCCAAATCCACGAGTCCTTATCAGTCGTACCCTGATAATGCCTGGAGAAAACAACACCAGACCACGTTATCGGTTGCTGCAAAGTGATGCCACTCCACCGGACCACGTGCAGCAGAGTGACAATGTTTGATGGGTATCAGGAAAGTTTAAGTGATAATAGCTCAACCTTATCACTCAC…
>PB.3023.3|NW_019105878.1:393552-407710(-)|c155581/f1p1/4660
GCTCATTTGACCATCGGATAGTTGGCTTGGCTTTAGGAAGCAAAACTCGCAGCATTCCTGGTCAGACTGTTGACCGGCAAAGTGTTCTGTTCTGCTCCTTTCGGCTAGGCGATCTTTCGAAAATGTATCCGAATCCGTTCGACCGCAAACACAGTTCGATTCGCCAGTTCATCGATAAGTTGATTTCTCCCGATTCGTACAACAAACGGAAAACGACAACCTCCAAATCCACGAGTCCTTATCAGTCGTACCCTGATAATGCCTGGAGAAAACAACACCAGACCACGTTATCGGTTGCTGCAAAGTGATGCCACTCCACGGGACCACGTGCAGCAAAGTGACAATGTTTGATGGGTATCAGAAAAGTTGAAGTGATAATAGCTCAACCTTATCACTCAC…
>PB.3023.4|NW_019105878.1:393553-407709(-)|c9888/f3p1/2921
CTCATTTGACCATCGGATAGTTGGCTTGGCTTTAGGAAGCAAAACTCGCAGCATTCCTGGTCAGACTGTTGACCGGCAAAGTGTTCTGTTCTGCTCCTTTCGGCTAGGCGATCTTTCGAAAATGTATCCAAATCCGTTCGACCGCAAACACAGTTCGATTCGCCAGTTCATCGATAAGTTGATTTCTCCCGATTCGTACAACAAACGGAAAACGACAACCTCCAAATCCACGAGTCCTTATCAGTCGTACCCTGATAATGCCTGGAGAAAACAACACCAGACCACGTTATCGGTTGCTGCAAAGTGATGCCACTCCACCGGACCACGTGCAGCAAAGTGACAATGTTAGATGGGTATCAGAAAAGTTGAAGTGATAATAGCTCAACCTTATCACTCACT…
>PB.3023.5|NW_019105878.1:393553-407711(-)|c89031/f1p1/3016
ctcattgaccatcggaatatttggcttggctttaggagcaaaacgtcgcagcattctggtcaactttgaacacgcggcaagtgcttattctatcctgagggtgagtctggctcctttcgaactagcgaaaaatcgatgattcgcaaatgtatccgtagacatatctcaatcgcgaaaaaacaaaaaaaACACTCACCCCCACCCCCCTCCCCCAAaatccacgtGTTCGACCGCAAACACAGTTCGATTCGCCAGTTCATCGATAAGTTGATTTCTCCCGATTCGTACAACAAACGGAAAACGACAACCTCCAAAGCCACGAGTCCTTATCAGTCGTACCCTGATAATGCCTGGAGAAAACAACACCAGACCACGTTATCGGTTGCTGCAAAGTGATGC…
>PB.3023.6|NW_019105878.1:393561-407657(-)|c9953/f2p1/2871
ATTCCTGGTCAGACTGTTGACCGGCAAAGTGTTCTGTTCTGCTCCTTTCGGCTAGGCGATCTTTCGAAAATGTATCCGAATCCGTTCGACCGCAAACACAGTTCGATTCGCCAGTTCATCGATAAGTTGATTTCTCCCGATTCGTACAACAAACGGAAAACGACAACCTCCAAAGCCACGAGTCCTTATCAGTCGTACCCTGATAATGCCTGGAGAAAACAACACCAGACCACGTTATCGGTTGCTGCAAAGTGATGCCACTCCACCGGACCACGTGCAGCAAAGTGACAATATTTGATGGGTATCAGAAAAGTTGAAGTGATAATAGCTCAACCTTATCACTTACTTCCAAGTTACTATGCTCCAGTTGTTAACATTATTCGCGAAGTGATGTGACAA…
>PB.3025.1|NW_019105879.1:51510-59555(+)|c105286/f1p6/3828
GGAGATGAGGGAGTGAGGGCGTCCAACTCGGTGCCGGCGTCTCCGCAGATCGCTCCAAGTGTCGCCGAGGGAACAGAGAGTGCCGCCACCCAATCGCCACCTGACATGACCAGTCAACCACCACCCGCCGCCACCAACCTGGAAAAACGCAATACAACATTAGACTCTTCAGTtggctgtgtttacaaatcacctaatgaatgattcctcgagtgagtttaaactcatgatcaaccaagccatggcagagttgatgtaaagagataaaaggcaagcccaggataaaggggaagaaataccAAATCATACAAAAAGATGTCAAAGCTGTACAAGGAAGTGTGGAAAAAATGGAAGAGAAAGTTGAGGGAAAATTCTCTGAATTCAAGGAAGAAATGAAAA…
>PB.3026.1|NW_019105879.1:60414-63373(+)|c90586/f1p0/2925
AGGTTGATTTTTTTGTTGTTTTTATTCGTTCATCTACCAAACTCTTGCTTTGGCGGGAAAAGGAGATCCATGGAACGTTTGCGGCAGCCAGATGCTTCAGAAGAGAATTCTGGAAAATTTTTTTGGGAAGTTTTCAAAGTGAATAGTGAGCCAGCAAATATTAATCAAGAAGTACTCACCAATGATGATTTGACCAAATGCAGAGACGGCCAACATGATTTATTCAATACAAAATTCCCAACTCAAGACGAAAAAAAAACTGTACTGAAGATTTTGGGAGAAATAATAAACGGGAATGTTGCGTCGCCGGGACAACTAACTCTTTCAGAGTTCAGAAAATGTCAATTGAGGACAAAGTATAACAATGTCAGACAAGCAGCGAGAAGAATGTCAGTGGGT…
>PB.3027.1|NW_019105879.1:329823-334337(+)|c160348/f1p3/4993
AGACCGCGACTGATGATCAAAAAAGACAAAAGCATCCTGACCATCATACATCATTGGTAGTAGAATCGCCTTGTTCATCGCCCACAGATGACATAGAAGTCATTGAAGTGTTGACTCATTCTGCCTCATTCACCAACAAAGAGAATGTCACGACGACACACCTGCTCACAACTGATAGTGATGAACAGAAAAAGTCCAATCCCAATAGTGCTATCAATTGTGCCAAGAAGATTGCAGATGATAACAATGGTGCTACCAAAGTTTCAAGTTATTTTGCCAAGAGTAATGCTACTTGTGGTGCAATAAAAGTCACAGGGGTGAATTCTAATCTTCCTGGATCAATTGCCCATAGTTTTCAAAAAACACCTCCTAGTAATAAGGCTTTCAAAAACAATTGTA…
>PB.3027.2|NW_019105879.1:329823-334329(+)|c139956/f1p3/4481
CATTTTATGGCTGGTTTATTTCATCTTGGAAATATTTTCTAACATTTTTGTAAGCTTAAATTTTGTCTTTTTCCAGATGTCATCGTAATAGATGAAGGTGATGACGATTCTCCAGACGTCTTTTATGTTTCCGAAGTAATGGCCAAAAATAAAAATCCTGCAAATGCGGAATCCAGTAAGCCTCGAACCGCCAAACTCTTGGATGGCAACATCATCAAATATATCAGTGGAGAGAAAACCCAACACATGTTAAAACAAGGAAATGTGAAAGTTTTTAGCCGATTGAAAACCAACCCGCCTTCAGAGGATGCCAAAGACAGTGTTATAACTCTAGATTAATAATAACAAATTGTTAAAACCATATTCTATTCAAAATGAGATATAAAAATCATTGTTATG…
>PB.3027.3|NW_019105879.1:329823-334321(+)|c156481/f1p3/5052
ATCAAAAAAGACAAAAGCATCCTGACCATCATACATCATTGGTAGTAGAATCGCCTTGTTCATCGCCCACAGATGACATAGAAGTCATTGAAGTGTTGACTCATTCTGCCTCATTCACCAACAAAGAGAATGTCACGACGACACACCTGCTCACAACTGATAGTGATGAACAGAAAAAGTCCAATCCCAATAGTGCTATCAATTGTGCCAAGAAGATTGCAGATGATAACAATGGTGCTACCAAAGTTTCAAGTTATTTTGCCAAGAGTAATGCTACTTGTGGTGCAATAAAAGTCACAGGGGTGAATTCTAATCTTCCTGGATCAATTGCCCATAGTTTTCAAAAAACACCTCCTAGTAATAAGGCTTTCAAAAACAATTGTAAAAATTCCAGCTCTC…
>PB.3029.1|NW_019105879.1:441714-458231(-)|c139575/f1p0/4576
gtaatgagttgcctttgagatagaatgggAATTGTTTTATTTGTTATAAATAAGATAACCTACAGCAAAGGCCTGTAACTTATCCATGTTCCAATATTCGAGTGCTCTTGGCATGATTGTTTCTGCTTCTGCTATCATAGACAAaaaatatagtaTATAGTTAAATATAGTTTATATAGTACCTATATTATCTGataatccctgataaaagtttaatgtaaaaggtaaaatcctgaaaatatagtttCAATATAGTATAAGACTCTGTGATTTCTTTATTACATGGTATTGTCATTTATGCTATGTAAAACAAGCACAGCCTTCGTGTAAGTTTTATTGTTTCCAAGATTAGGTGATAATTTATTTTCTTCATCTTCGGTTTTTGTTATGAATGTTGCT…
>PB.3033.1|NW_019105880.1:113330-116155(+)|c78903/f1p3/2844
gaacatGGAAGATCCGACTGGCCTTTCTTTCTTGTTGCCAAGATCCTTTGGAACACCTTTTCTATTCAGACGGATTGTTCCCACTGTGGTTAGATTGTAAGGCGGTTTCAACAGCTCATCAGCAAGTGGTATATTTGTAAACCAATTGTCAGTGGTTACACTCCTATTGGACCCATGAATGCTCTTAGTCACAGTTTTTACGAAATAATCAGCTGCAGCTTGGCCTTCAGTTGGAGTTTTCTTACCTAAATATGGTGTGCCATCGACCATATAATATGTAGTGGTGTCACAGCAAAGCACAATCTTTATagCCATATTTGGCGGGCTTGTTCGGAATATACATCCTGAATGGGCATTTGCCCCTAAAAGCTAGGAGCTGTTCATCCACTGTTACATAAC…
>PB.3039.1|NW_019105881.1:35558-39611(+)|c144755/f1p7/4733
AGGTTATGTTTTCGCAAACTCTTGTTCACATTTGATTTACTGGAATAGTAATAAAGCCGATTTACTTTTTGTTACCTTGGAAACGGTACTTTTTTGTAAAACTGTATTAAATAATACAATTTAAAAACGTTGAATTCATTGTAGGTGCTTGAAATTGTAAGGTTTTTCATTTCCGGTATTGGGCTAGTAACTTTATGAATTTGAATCATAAATTTGTAATTGATTGAAAGTTTCCTATTATAATCCTCTGTGCAGCTTGAAGATGGCATCCTCTTTCAAAAAATCATCTCAGAGTGGAGGAGTGAGAAACAAGAAAGCAGGGCCCAAATTCGAACTAACTGAAGAACAGAAGGGTGATATTAAAGATGCTTTCAACCTATTCGATAAATCTGGAACAGG…
>PB.3046.1|NW_019105881.1:602948-607358(-)|c115715/f1p1/4177
AAAAGTGAAAGAGCAAAGGGATCAAGACAAGCGGTGATGCAAATATAATATTAGTATATAATCAATGCTGGGATGCTACGTGTAGGGTGAAAGAAGAAGTTGTTCAGCTCCATTCCAGCCCAAGCCAAAGAGCCACCCCACCAACCTCCTTTTATACACCACATCGCTGCAACCCTCGGCCTCCCTCATGTCTTCCGGCAAATTCCTATATATAATTTGAGCTAAGTAAAACGGTGATTTAAGTTCTATTCCATGCATTAATCTGGGGATAGAATAGCCATGGTTATTTCTTAGTCTAGTATGGTAATTGTGCTGTATGTTGGCAAGAAGTTCTATTTTATGTTTCCTAATATATGTAAGAATTGTTTTAATAAATAGCTGTCTTAAATTTAACACAGG…
>PB.3053.1|NW_019105883.1:25937-30416(-)|c147315/f1p5/4594
GCAAAAGGGATGCCACGACGAGCAGAGAACCTGATGAGTGCGGCAATGAAGGCCTTTGTTGAAAGCTCGGAGACCACCTCTACGTGAACTGCGCGCGTTACCATGCAAATAAACAAAGCAAGGTAAGCCTTGGAGAAATTGCGCGACTTTGAGCCACCAAGACGAATTGAAAGAGGACCTGCGTAGTCAACTCCACAATTATAAAATGGAAAATCCGGTTGTACACGAACTGCGGGAAGATGCCCCATGATTTGCTCAGAACGAAACGTAGAGAAACGAAAACACATTTTGCAACCCTTTATTACACTCTTGATGATGCGACGGGTGGATGGTATCCAAAAACGTTGTCGAATACTGGCCATAGTGACCTGAACGCCAGCATGTTGAAGACGTCTATGA…
>PB.3065.1|NW_019105885.1:44255-48522(+)|c142766/f1p30/4707
CCTTGATTGTGGGCTGATTAGTTTGCGCTTTCCTCCCCTTCCCCCTCCaagaggcaagatactctctccctcaccccgccttcatccgctctgttttaaatctttccTATCTTTCCACCCACCACTTCAAGAAGCGTTGTCGAGAAGTCAACATCTTTTTCGTTCCGTGTCTCCTGTTTCCGTGGCGTTCGAGCTTGAACGTAATTACCTCGTTTCGTTTCGTGATATATGTGCAATATCATATAGGCCTACGCATAAAGACAGGATATCGTCAGCAGTAACTTCTACACACGAGATACAGTCCACTTCCTCGCCAGTTCCAAGGTTAGTGCAAATTAAAGACTTACTTTTGGGGTTGTCGACGTTTTCGagcaaatCAACTTATAATCTTCATAAGAA…
>PB.3066.1|NW_019105885.1:44255-48674(-)|c111090/f1p47/4249
AGTATAATCGGAATTAGAAAATGTTAACGCCGATTAGTTTAATCTTGATTAAAAGTTAACCGACCGTTGTGCAACTAGAGGTTAAATTGAATGCAtcaaataaacaaattcatcattattataCTGGTGTTTTATTTATAAAGTGAACATAAAACATATTTTCAAATTATGgagAATACATTAAATTTTTATAAATACAGCTGACTTTTCTTAATGGTTCTTGAAACATTTCATGAAAATACGGTAATGTCTCATATTATTTGAATCAATAAAATAATGcTAATTGTTGCTCATATAAGTCAAGCGTGGGAGCCGCCCTAATAACTATAATTATTATAAACTATGCACAGTAATTATGTACAATATAACATGATTGAATAGTGATTAATTAGTAATAGT…
>PB.3075.1|NW_019105886.1:265651-268516(+)|c90124/f1p12/2871
AGTTATAGATTTCTTGAGTGAGTTGAATGGTGTTTTTGCGTGCGTAAGAGATAATAATGTTGTTTTTGCCGGCGACATTAATATATGTACTTTGAAACATTCTATTAATACTTTTGAATATCGGTCTTTATTGGCTAGCCATGGTTTCTATGAATTAATCAGCAAGCCAACTCGTGTTTTTGGAAATAGTAGCAGTTGTTTAGATCATATTAACGTAAGATCTAAACACGACGTTTTTTTGTTTGATTCAGATGTTGTGTCCTCTGGTCGTAGTGATCATGATATTTCCATTTGTAGTATTAAGCTGAAAGATCATTCAACTGATAAACTTAATAATCATTCTGTAAATAACAAAATTAATAGAAAGAAATTAAATTATGAACTGTTAAAAAATAATCT…
>PB.3092.1|NW_019105889.1:273799-277593(-)|c102950/f1p0/3553
caatcacTCTTTTCAAATTAGAATTTgAATTTTCTGTCAAGCTGATAGAAATTAAAATGTGAACCGACCTTTCCAAATGTGAATACTGAAAAATTACTAGTTTGTGGGAAAATCACTTGATATTCTGAAAAACTCCTTGGAAAGAACATTAAGAAATAGGCTACTAGACGAGACTGATCATTTTGGAGAATGCCTTGTTTCAAGAGAAACTACCCTGCTAgaaTACCAAAAGTGGTAAGATTTTCAATTTTTATTGACAATATGTTATCCTCCATAACAGTGAATTTTGTTcCATCAGTATGGGTATTCATCAGAAAATTATTCATCAGTTCATGGTAATATTAGAAAATAATTTCATCAGATcacggTTCATCAGTAATTCATAACTCATTAGTGAAT…
>PB.3109.1|NW_019105891.1:273809-280813(-)|c141188/f1p24/4447
acgattatggcgtaaaccagtgatagcctacgtagattcattgcattcgtttatgAATTTAAACAGTGATCAATTaAAAGTGCATTCAAATCTCATGTGAACTCGGAATCCCAAAGTTGAATAATGGTACCTTAGGAATAAGAAGGCAACCACATCGAATCAATTATTGGAAACCTTCAAAGTGGGTAAATATATGAGAACTTGTCAACTCACAACATTAAGTTATCCGGtaagTCAAACGTTTTCAATTATTCGCTCTTTTTTGAATTTGTGAACTTCTTCATCTtgtttggatttttttacatgaactctgattgatataaaaggaatcgaGTCAGTCGTCATATAGCTCTCAAACGATCcgtttctgttcagcataccGATTCAGGTCGACGGTTT…
>PB.3123.2|NW_019105893.1:475182-478333(+)|c93176/f1p2/3148
TTAGTATAATACGTGTAGCATCAGCTGATGAAAGTGGAATACGCATGTTCGTGGCGCTCAAGTCTGTACTTAGCTACAGACAGACCGAGGAAAATTCAAACATTTGAATGCTGACGTGAACAAACATACGCAGACCGACGGACGTGTGCGTTGCAACATTCGTTAACCTGAGGAGGGATTTTTGTCCACCTATCTGCATTTGAGACTCACTAGCTATACTGCCATTGTCTAGAAGTCTGTTATACCACAATATAGCGATTTTCACATAACTATAATTACTAAGATAGCATATAACTAAGATGGTTTTCGAGAAGCTTTTATCGTTAGTACAATTTCATCACTATTTAGAGCCAGCTGCAAGATTTAAGGATTTTTGAAAAGAAATTGCGCTGATTGGAG…
>PB.3137.1|NW_019105894.1:485462-488218(+)|c78445/f1p2/2702
CCCTACATGGATACTTATCATGTGAGCATGGTTGTTAAGGTGAATGTTTTGGCAACGAACTGTTTATAAAAAGATAACAAGTGAAAGCTTTGTGATGAACGTTCCAATTGATGTTGTATTTTATTTTTATCCTGTTCACAAATGTAAAATTTAAATGAATGTTAATTACAAAAGCACATTTATAACAGTTTTAATGTAAActgAAGAGTGAAGGATTATTTTTACCTCTTTTAAAAGAATTTCAGTGAACTTAACAACAGAATCAATGTTggTCAAGAATTTATATAATCAACTATGTAAAATTTATGGATAAAAACAAACTAAACTTATGTCTTTAAAGCAAACAAACAACAGTGATTTTAAATTTCCAGTGATATGTGTTCAGATGATGAATGTATG…
>PB.3158.1|NW_019105896.1:278782-281077(-)|c66110/f1p3/2411
caactttcctcgaacgatgttctccaaaattaccgagcaactacggttgccgtggttacctgtcagctcccagttcaccgtgcggtaatactctttaagcgcgcacctaatggtgtgCTATAGTTGGCCAAACGAAAATGGGTCCTTCAAGGTCGAAGCTTGCTCTTGACACCACCACCCGTCTCTACCAACACTGTTGCCACTTTGTACTAAGGGTGGCTAGTAAGAGAGAAAGTGAATGTGTGTGTGAGAGAGGGTGTGATAGTGAAGTATTGTTATTGTGGGGAGTATTGTTTGCCTTCTCTGGATTGTTGACTATGACGAGGACAATATAGTTCACAGTTTTACAAATGTATTGTACATAATGCTTTTATACTATATATTTATAATACATATAAC…
>PB.3160.1|NW_019105897.1:285726-287850(-)|c55686/f1p11/2124
TATGGACGATCTCACAGCTGTCCACCTCAAGACGAGAAAAGCGAAGTGGCTTCACTCAGCGTCTGTCCTCCGACATAAGCAGTACTAAATAATGTAATCTGTTCAGAAATTTGTATTAATCATGGCATCCATGCCAGCTTTAGGATTTTTAGTGTTTGGCTCTGGAACCTTTTGTTCCAGCAGCATTTTTAGTCTTTTGCCTATGTAGTCGCTTTAATTAAGAAGAGAGAGAGTATCAAATTGTCACCTTACAATGGAGATTTTTCTCCTATAACCGCTACTAAAGGTACGTCATAATTTATAATATTATTAAGGAAAATATCTTCAAAGAAAGCTTCCATCAAAGTATTTATTGTAATGTAAGAAAATTAACGATATATGTTTTGTAGAAATTTAGAA…
>PB.3183.2|NW_019105900.1:422886-427357(-)|c129742/f1p4/4252
aatgttgtaaacctgtgttgcactttccaagaataaaaTATGAAATTTTTAATATTGTTCGAaattgatcaccatgttttcatttcagaaacttcaaaactagaagttgataagattccaatcattaaatttcatcaaaacaatgggatagtgcactccttagtaagcatgttcaatatacggctatttctattgatctaaaataacTCTGTTATCTCAAGAAGAAAAATATTTCAAATTTGTCAATCAAAATTcgtcaggggatgttatcttAACACATTCAAAACAATTTTAGTAtacTAATTCATTTATTATTTTACATATTTgtagaggtagtttTTCAGTTTCTCCTGAATCAAGAAATTGATATTGTCATTGTGAGATTACCTTCTGAAAATG…
>PB.3186.1|NW_019105901.1:93838-98336(-)|c140010/f1p44/4459
CGAAAATGGAATAGGTGAAATTACTTGGCGACGACTCAAGCCGCGCGGCTAGAGCCACTGCTTTTAGAGAATAAACCTATAAATTCATTAGATTCGGTGATTCATTGGATTTTCATGTTGTATGAAAAGTGTTGGAAGTGTTGGCTACTATATTGCTTTTACCATTCATATCTAATGAATCAACAAATCTAAGGAATTTATAGGATATGTTCTCAAGCCGCTCTAACAACGCGGCTCTAGCCGTCCCTATGGTTGGTCGATTGTAACGCTACTTCTTATTTATTCATGATACATTTAACGGAAGAAGGCAAAGACTGGTTTGAAAATGGTTATGTATGTGGAAGATCTTGGTCACACTACACTCACTTGATATTTTTTTAGTATTTTTGGATAACGTTT…
>PB.3195.1|NW_019105902.1:422733-445445(+)|c172700/f1p19/5450
ATACTCATAAAACTAGACATAATTTTTTTATAAGTTGAAAATTCATTCAATACAAGGATTCATAGGTTTGATTGGAGTCAAATAATCATTGGATTCAATATTGAGAGTCACCATCTGCAAGTCGACTACAGTTGGCTACTGAGATCGGCCTTTGTTAGCCTCACACGTGAAAGAGGATTCTGCAAATGTACAGACCCGGAGATCTTCACTTGTGAAATGTAAATATTTGAAATCACGTTGCCGTTTGTTTGAGCTGTGATTTTGAAATTTTAAAACTTAACAAAAAGAAGATAGTCATGAAACACATTGAATATGTAGATTTTATAGAGGGTGATTTATATCTCATTTATGTGGAGAAAAATATCAAATAAATGAAGGTGAATTTCTCTCTGATCGAAA…
>PB.3200.1|NW_019105904.1:271889-569035(+)|c173493/f1p1/5541
agtgaccctccagctttccgggCCGTAACTTCGAACTCCGAAAGGGCGGTGTCACCCTTCGCAAGTTTTCAGTCGAGAATTTTTTTCGCGACACTCGGGCAAAAAATGTTTTTGCCAAAATAGTAATATTTGGAGTAATTTCCATCGTCTGCTAAGTATCATAGTTGAAGAAAATAAATACATGAAGGATATTCAAAGACATTGCGATAGTCGTTGAATGTTAATACAGGGAGTACAGTGACAGTTTTAGAACAGTAATTATTTACTAAAAAAACAGCAAAGACATAGACTCAGACATCAAACTCTAATAAAGACAACATTACAGAGTTATTGTTAAAAGTGAAGTGTGGAGTTGAAAATAACTATTGTAGGTACTATTATCGTTGTGCTTGTGAGATA…
>PB.3201.2|NW_019105905.1:421793-426233(+)|c139488/f1p7/4413
agtatcggtttttcagacgtttgaaagaaaggttgttttttcgagtctatcggagtgatatagtactactacattcgTTTGAGCTACAACGTGTTTGAAGAAGTCTTAAAATCTGTGTTTGAATAATTGTTGTCTGCTTGGAACTGTGATTGTTATATTTGTTGCGAGTTTTTATTGGATTTATTTGTTTTTAAAATGAAATGCTGAAGTGTTGCTGTTGTGATTTATTCGTCcgagGTAACAAAACATTTTAAATTgcagtcctgtaaaaacctcatattaacTTCAAGTGCATGGGATTTTCTGAAATAAACCATAggaaactgctgacctgtcaaagccacatttGGCGCGGGGGGTGGGGGGGTcgcaacaccgtgggaaggaaaacacactagc…
>PB.3202.1|NW_019105905.1:421795-426259(-)|c19830/f5p7/4474
AGTATCGGTTCAGACGTTGAAAGAAGAGGTTGTTTTCGAAGTTGCTATCGGAGTGATAATAGTACTACGTACTTTTGAGCTACAACGTGTTTGAAGAAGTCTTAAAATCTGTGTTTGAATAATTGTTGTCTGCTTGGAACTGTGATTGTTATATTTGTTGCGAGTTTTTATTGGATTTATTTGTTTTTAAAATGAAATGCTGAAGTGTTGCTGTTGTGATTTATTCGTCGAGGTAACAAACATTTTAAATTGCACGTCCTGTAAAAACTCATATTAcTTCAAGTGCATGGGATTTTCTGAAATAAACCATAggAAACTGTCAAAAGCAAATTTGGCTAAGTGGAAGTGCTCAGGGTGTAAAAAAAATAAACTTTCATCTAGCAATCAGAGAAACACTAT…
>PB.3209.1|NW_019105907.1:320274-325034(-)|c153113/f1p0/4762
AGAACAGTGTGTGTACACAAAACAGTAGCAGGTAACAGTGTTCCTAAGCTTGCTAAGTGTAGAGTTCGAATTATCTTACTACAGACGCGTTCTTTCTAGAATATACTTGTTATTTTTACAAAAAAATAGGCAGTTTACTCAGATTTGAGTACCAGCTCTGTTGTTTTTTGAGACACGTCAATTTTGACCTAGTCTCAAAAAACTTTTTCTTTTTTCCGCGGGTGTTGATTTGTATTATTTACGGTTCTGTTCGCTTATTGTAACTTTTTTGTTGTTTTTTACGATTTTTTGTGTTTGTGACCTATTTTAGAGCGAATGTTGTTCTTGTTCTTGCTAGCTTGGATATAGATCAGGGCAAAGGAAGCAGAGGCACCATGGACCTGAGCGTCATTGTCATGA…
>PB.3216.1|NW_019105909.1:231183-233561(-)|c64066/f1p0/2388
ATATCTACTTATGCTACTGTTTCTCTATGATATACCATAGAAAATATAGCACAAGAAGAAATCCCATgttAAGGGCGTTTATGTTCCAATTTTCAATGTTtatcTCAATTCAATTTATTCCACCAAAAACACAAAAtAACAATAGCAGTAACAATGATATTAACACATTAAAGACAATATTGCTAAATGATGTGTAAAATTAtgcgTGCTGGAAAAAGAGGGGAAATACCTTGCCAACTATGGTTTACCATGTAATAGACAGGTAAaatagtccatataTGAGGTACACGTTATGATGGCAGTGTTTGTTTAGCAATGGTAGCCTATTGCTATCCTTGTCTATCATTCACAAAGCGGATAGCGCTTTCTCTTTCTCGCTTTTCTCTTTTGCCAGATCGT…
>PB.3217.1|NW_019105910.1:81011-84999(+)|c91075/f1p1/2844
ACCGTTGATTGTTGTAATGCCTAAGTGATTTTATTTTTAATAATGGATTTACAATCAATAAATGTGAGCGATCGAGTTAAAAAGCTTATGAATCTTGCTGCATTAAATAACAACATACAAGATACAGCTTCTCAAGGTgatattgagaaatctactcatgattatatccaatTGGAAAATGTGCAATGTATGGAAGAGCAGTTGGATTATGGAGAACGAGTTTCACCTGCACAATTGTCTCAAACACCAGATGAAAACTGTAAAaatggaggttgtaatgaCATTGATATTCAGAAATCCATCTCACATGACGAAGAGGAATCCATAGTCGACGACACTGATGCTGATCCATCATATCATCAAGAAGCAAACGAGAGTATGTCATCTTCTAACGAGGAA…
>PB.3239.1|NW_019105913.1:498618-503762(+)|c143539/f1p0/4533
aagCGCCTGCAGATAAATTTTTtattttatgtcagagggaagagagagattggttagctcaccgagatagaatgtgcttcaaactgtgtgtagggaaaagtgagtgtattaaaaatagtgagactgtcacttactcccatgtcgtgcacagcgattgcagccgaaacacaaagaatacaatccatgtccccacttgctatcggaatttatttctgttgatcatcccctccccacgtaatctttccaagccattcattcatcagttctctattactgtacctattaatgtggcgcaattctcatttttcatatcagatgattgcttaagggcataaaactgtatagatggaatggcacaataagggaagcttccctctttaatcttataaaacATAATAG…
>PB.3244.2|NW_019105914.1:300979-321976(+)|c118237/f1p0/579
ATCAGTTCACCATGAAGCTGCATGTGGCCTTGGGGATCGGCGTGCTCTTTGTCCTGTTCTTCATCCATCTCTCTCCTGCTGAGGCGGCTCCTCTCTCTCAGGATGAGTCACGCTTTATGGCTGAGATGATGAATGAAGTTGCGGTGGACAATGCTCATTCAAGATCTCCGAGAGCCAGAACAATAATGAGACATTTGCCATGGCCATTTTGCAAAATCGTAAATCTTGTCCAACAAAAACGAGTGTGTTGATATCAACCGTTCACCATCAAAAATGCAACAGGAGTCTCAGTAGAAGATGGATATTGTGAAACCTGAAGAATGATACTTTGATTATGCTGCGGTGGACGATGTACATTCAAGATCTCCAAGATCCGAAAAACTTTTGAAAGCATTGGTA…
>PB.3245.1|NW_019105914.1:397322-405364(+)|c91166/f1p16/2832
actgtaagaaatgaaGTCATATCTTATTTTTTCGACTGTTATACTTCTTTTCACGATTGTTCACTTTCTTATTGGACCTTCCAAAGCAAGTCACTCCGACAACGACGAGGCAAAAATGTCCGCTGAAATGTTAAAAGAAATGGTTGGAGAAGATAGAGCTGAATTGGCAAGGAATAAAAGAAGGTATTATGCAAGTGGTTTTATATTTGGAGGACGTCCCAGACGTTTCCAAAAAAGACCCAGATCCCAATGGTTCCACAGATATTGGACCGGATAGTCTAAATCAGTCGTAGCCATTCACAAACTATGAAAAAATGAACAAATTATAACCTGCAACCATTAAAAATGTCAACTACATCCactaacttattccgtgtattcctcattatcctgaacaat…
>PB.3247.1|NW_019105914.1:498819-502396(+)|c103195/f1p4/3607
gatatgatcaaatcgggaaggtgtagcctatatattctctaggtaattttttgacattttcatcaagttatttgatttacaaaacctttcatgacttgaaagcttAGAAATGTATAAAAATATTTTGAAAAgtcctataagtcctaaagttcaaatttgaaTAATGTGCAATGGATATTTTAATTGCGCAGAATGTAAGAATATCAATTCCTTGTGAAAGATAATTCAACATAGGTACCGTACTCTTAAGTCTATTACAGTATTATCCCATAATATCTTGAAATTATTTCACTCAACAATTTATCTCATCAACAATTCACTCATCACAAAGATGGACGAGGAGGAGAGCATATCACACTCCAAGTGTGTAATATAATAATTATTATGTATTACTTGGTT…
>PB.3247.2|NW_019105914.1:498902-504599(+)|c173718/f1p4/5625
acttgaaagcgtAGAAAATGATTATAAAAGTattttgaaaagtcCTATTTCAAATTTGAATAAtcTGCAATGGATATTTTAATTGCGCAGAATGTAAGAATATCAATTCCTTGTGAAAGATAATTCAACATAGGTACCGTACTCTTAAGTCTATTACAGTATTATCCCATAAaaatTCCCATAATATCTTGAAATTATTTCACTCAACAATTTATCTCATCAACAATTCACTCATCACAAAGATGGACGAGGAGGAGAGCATATCACACTCCAAGTGTGTAATATAATAATTATTATGTATTACTTGGTTCAGAATTGAAATCTTCAATTTCTTTAAACTGCTTGCTACTATGACGCGACTAAAGCTGTTATTTGTTGTGAATGCTAGTGAACCCTTTG…
>PB.3248.1|NW_019105914.1:499319-504617(-)|c164566/f1p4/5223
AGGACTCAAAAGTCATGCATTCAAAGTTCTTCAATACCTCTGGTAGGTAATACTTATTAAAGGATAGTATTACTTAACTGAATCAATTTTATTGAAAGACAGTAATGAAATATGATGATAGCAAAAGAAAAATAGCTACATAAATAGAAAGAGTTAGCAAGGGAAAAATAAGAGATTTCAACAATATTCACAGTAATTCAAGAGAAACTTTGTATTCGGATCTTTTCCTTTGGCACGACATGTGAATATTATCATAGAAACTATTATCATCAGCGACAGCCAAATTCATTAAATTTATGTGGGGAGGGGGTGTCAAACAATAATGGACCATGAAGACCGGCGGGGTAAGGAGGTTGTGCTTGCTCTTATGGGAGGATATGAGAAATCATATTCAATAAA…
>PB.3282.1|NW_019105918.1:551144-559921(-)|c151386/f1p130/4694
AGATGACGAGGTCGAGCCGTGAGTCGAGCCACCAGCGGGAGGTTCGCTGCGGCTGCCAGTACTTTCAGAGCGACAGCCTCCTCCCCGAGAGACAGTCTCTGGTGGGGACGCGACCTTCCAGTCGGCAGGAGTTCGAGAGGGTGTCCTCGCCTGCAGACATGAACGGGGATCACGAGTACGAGCCGATCAACCCGATGGCCAGCCAGCGTTCGCCTCCCCCTGTTATGCAGGTAACAGACACGGAAGCAGCCCCTGCTTCGACAAAGCAGCAAAAGAAAGGCCCCTCGGCTCGCATCACCTACATCGACAACGACCCCAACTTCATCCACATCCCTCTCCACGGCAGCGACGAGGACGTCACCGACGCCCCTCCCCTCTCCTACCTCCAGATCCCCTCCG…
>PB.3306.1|NW_019105923.1:445384-447429(-)|c53515/f1p1/1837
aagaagttgtgaaatgaatgttgtggagaattggtgggcttcaattgTTATTATGACAGTCAAGTCCTTTTGATTTTTATGCAGGACACaggATTGTACCTTTGAACACAGTGGGTAGGGGTGTTTAAACCCTAAACAGAGCTGCGGGGGTCGGGGATTGTCTTCCCAACTTTTTTTCCCTCTATTACCTTCCTTGACTGGACTACTGGGGATATAAGCGGGATGCATTTTCAGTTAAGTTAGAGTCACAGCTCAGCACCAATACGTTAGACAGTTATAAGTCCCTCGTTCGGTTGCTCAAGATTCTGGGAGTTTCTTTCATAATTGTGTCAAATTACCAGTGTTACTATTTTTTATCCTTTTCCCCGgtgggtcgtcggcggtgaaggAAAATAATAG…
>PB.3315.1|NW_019105925.1:109465-113717(+)|c142081/f1p18/4564
AGGAGATTGAGGTGCTGAAATCAAAGCTAGAAAAATTGAAAAGCAATTCCGACGAATTAAAAAAAGAGCTTGATTCAAGAGATGCTATTATAAATCTTTTGCAAAACGATTCTCAGCTCACGGCGAATAAAATTTCAGAGTTAGAGTCCGAATTAACATTAGTAaagaagtatggaacaaagttccaatctccaaaaaggacattaaaatattcacgagttaccagggaaaATGAAATTAAGACTTCAAATCGCTTTTCTGTATTGGATGAAGTGAATGCTGAATCACCTTTGTCACAATCAACTGAAGGACGTACTTTTCAAGTACGGGCTCAGGTGCACAGGAATGCTACAAGTTCTCAGTTACCACCAAATCAAATCGCTCTTACTAGCACTTCTT…
>PB.3321.1|NW_019105925.1:498913-505653(-)|c149320/f1p2/4823
TGTACGAATAGGGATATACTCCTTTTTTCAACAATAGTTGCCTTTGTTCGAGATCGGGGTCATTAAATACTGAAAACAGTCGTTTGAACTTCGATTCCATATCTGTACTATCTACCAAGTTGcgcactaatactcCTCAAAGTTGTAATTCATAAATTTATATGAATCTAAAAACTTGATTTTTCCCACTGTCAATGTCAAAAATCTTTCTGATGTATTGGCGATACAGGAAATTTCTTTTTTACATTTTCCGAGAGCTTTTAGAATAAAATGACTGTCAAATCCACTAAAATTATGGAAGTAACAGCTAATCGTATCGTCAGTTCGAGTATTTAAATTACACGACACATGAGCAGCACACAAAAACTTTCCATTTTCATGTGCATGATGGCATACCTT…
>PB.3323.1|NW_019105926.1:12546-16111(+)|c101788/f1p0/3556
ataCCAGACAGACAGACAGACAGACAAAAGATATTTATTCAAAAAATGCACTTTACATACAAAGTAATAATCTTATGTACTCATTATCAATATAAAACAACAACAAAGAATAAAATCAACCTCATGAATACAGTAAGCCAAGTAAATCTTTAGAAAATGGTCTGCATGGGCAAAAAATGCCTGTGCGCAAACCAGAGTTGCATATTATAAGTTTGTTAGAAAGAAAGGAAACACTAATTTTGCTGCATTCAGAATCCTATTTAATATTATTACGTACAGAGGATTATTGGATAGCTgAAAAAAATAATAAAAAGGTTAATTATTGTAATGATGCATACAGATTCCAAGAACAGTAGTCAGGTTGTCACTACCAGCGAATTTATCAATTAAGGTAGGTAT…
>PB.3368.1|NW_019105932.1:157840-163969(+)|c168311/f1p7/5471
GAGAGCGGCGATGGGGACGGCGATGGTGATGGGGATGAGGGCAACCAATCAGAGGAGGACAATCTGGGCAGCTGCGGCAGCGGGGGGGACGCCCACTCACCCGGTGAGGACGACGATGGAGAGTCGCTGCAGCAGTCACTGTCCAGTCCGGGCGGGCTGAGTGGCCTCTCCAGCCTCACCAGTCCGTCGATGATCCTGCCCAGTCCGAGCGCCAGTCTGGCTTCACCCAGCGTCAGTCTGGCGTCGCCTTGCATGAGTCTGCAGTCGCCGCTGACGCCGCACACGTTGGACTACGCTGACTGCAACGGAGGATCAACTGTCAAACAACCGCCGCAGCCGCCTCCCATCCCCGCCCCACCACCCCTCCTCCCACTGCTCATCAACCACCACCACCATCAC…
>PB.3370.1|NW_019105932.1:379481-425071(+)|c170948/f1p21/5273
attgccCATAGAAAAACAAAATACAAATAAAAAACTTACAAAAGAAttctagATTATAATAATTTTTTTTTTTTTTTTTTAAAATTTTTTTTTTTTTTTTTTGTTTTTTTTTTTTTTTTTTGTTTATTATgcATTTTCAATAAATTAAAATTACATGGCACCACCGAGCAAGGGCAAAACCCTGACCGCTGAGTGAGAGTATCAGCTGTTAGACAATATAAAAATTTATTTACTAATAATCAAAGCTACAAAAAAATCGAAGTTAACAATAAATTACTAGTCTTGTAATTATAATATTTGACTGATGTCGAAGAAAAAATTTTGTATCACCCACTTATTTATCTGTTCCATCCTCTGTCTACCCCTATTAGAAAGATATTCTGACAATGCATTTGGCAT…
>PB.3375.1|NW_019105933.1:471829-477452(+)|c171521/f1p1/5618
attgtcaattccaataGAAATTTTGAAAATTGAATTGAATCAAAGTAAAAAGAtcaagttgagatagtaattaATTGATAATTTGAAACAAAATGAAAGggggcatCTGAAATTAAAAGAAAACAattAAGAAAAAAAAAAGATAAAATTAAATATATGAAAAATCATCAATCAACATttagtattctaaaatgagatataaaacagtaattatctataataatcaatgttataatttgaaataataatagggactatccaccatcaagatgcatccggcagatagaaatagacctatgcaaAATTGAATAATCCAATTTTTTATAATTTTTGTGtcagtgatccctaataaTGAAGATTTTTAATTGTCTTATTtggaagacctcccctagcgccaaa…
>PB.3398.1|NW_019105938.1:549768-552111(-)|c65917/f1p0/2343
tgagtgaagtcagttttgataagtgttcgattttgtgttttggaagtgtataataccgtgagtagaatctgcatttaactgtaaagcgtttgcatctcttgtagaagaacttttaaacgccattttttcagatacaggaaggatttccaattttgacggttcatatttacactgtatctctctattcaatctctttgatcaacttgttgtaatagtaatttactgtatcgttgaactgtgatacagcagtgataccaactgacgtaattttggttgtttttcattataagcgcaacttgtaactGACAATACAGTATCATATACCTggatgagccgctctctctagttctcgaaaataatagttgaatgatgattgattatttactgatcattattaac…
>PB.3403.1|NW_019105939.1:315465-320369(+)|c25004/f2p27/5232
GCTTGATTCAAAATTTCTTCCGCATGCGTTTAGCTCGAAATGAGTTAATTTCAAGAGTCCGTTTATACATCGTTCAAGCCAGTTTCGAGCTCGAAAATGCAGGCTCTAATCAGGCTGGTGCTGCGAGCTAAAATCAAAGTCACGTTGCGAGCTCGATTCAGGCCCGAGATGCACGGTCGAATCAGGATTGAGATGCAGTCTTGACTCAGGCTTGAAACGCATGCTGGATGCGATCCCCCCATTCAAGGCCACCTGGCACACCTTTCACAAAATGCAAGCTCGATACTATTGTGATTCTAGATCAATTAGAGTCTGATTCAAGCTGGATGTTTAGAGTGAATCAATCCTGATTCAAGGCATACTGCCCTCTTGAAGTAAGCTTCTTTCAGCTTCAAATCA…
>PB.3403.2|NW_019105939.1:315465-320370(+)|c25494/f2p27/5374
cgaaacatattcttcTCATCAATTGGTAGTGATATCTATCAGTAAAGTGTTGAATTAGAAAAAAAGATTGGTCAAATCAGCCCAATCAGCAAAATCAACTTGAATCGAAATCAAAGCAAGCTCGTTTTGTCAAACGTGAGGGCTTGATTCAAAATTTCTTCCGCATGCGTTTAGCTCGAAATGAGTTAATTTCAAGAGTCCGTTTATACATCGTTCAAGCCAGTTTCGAGCTCGAAAATGCAGGCTCTAATCAGGCTGGTGCTGCGAGCTAAAATCAAAGTCACGTTGCGAGCTCGATTCAGGCCCGAGATGCACGGTCGAATCAGGATTGAGATGCAGTCTTGACTCAGGCTTGAAACGCATGCTGGATGCGATCCCCCCATTCAAGGCCACCTGGCA…
>PB.3406.1|NW_019105940.1:317557-320345(-)|c79706/f1p0/2828
CAAAATTTGGAGATCTAAATCATTCCCGTTTTTCCGGTATGCAATCCACAATTTGACATGTTTTGATGCGAACAAACGAACACACAAACAAACACAACCCTACTCTCTCTTATTACATAGATGAAATACAAATTCAAACGTGAACTGAGTTTGTCAATTTAAAAcagttgacataatattatgagggtgttgatcaaaggtggtttctccactcagttgatttcgagatattgatggaaaactGAATGAATAGTAAAAAATAAATAAATAATAGTTGtgttcaaTCTTAAAAAATTAAAATAAAATACAAATTTAATGATGACAAAAAATTATAATTTTGATATCTagatatttttttttcaacaaataggttggagattgcgactttttgttactgaa…
>PB.3407.1|NW_019105940.1:336957-340137(+)|c101439/f1p32/3444
TTTGTCCTGAGTGTATGTTATCCTTTCACACCAAGTGAGTAATATGGCATATAACTGATTGATTGATTGATATTATATATTTCTGTATTGTTTTTTGTGTATTTAAATATTACCCTATTTTTATTGTAAAAgattggtgtgtatTATCTAATAGTAATAATAATATTctggtgataaagtatacaacacaatttatgcttgttattcttttccttaaatatatgcagacaatgctatagattataagatagtgacttccatgcatcatgaatcatagaggacacattaatgacacaattatgtaatgggaaatggtacaaaccagtgagggatgtttatactcattttaatgataaacgcattgAAAAAATTTTTTCAAAAATTTTAATAAAtctgcct…
>PB.3409.2|NW_019105940.1:481003-483355(+)|c63975/f1p1/2301
TGCTGGGATAATTTTTAATATAACACTGAATTATTCAACTTTTAAAATTTAAATAAACGCACTAAATATATGTTTTTATTTTATGGTTTGATTAGAATACGCACAACCGCCGTGTTAGGCGGATTTTCGCCTAACTGGGCCGGGCCGGCCCAAAGACTGGACCAAAGCTGGGCCGGGCCGACCCGAGCGGATCGATGCGATGCCGAGCCGAGCGGAATATGTCTGCGTTCGCACTGAAGCCGATTGCCGATTTGCTTTTTAAGACATTTCTAGTTGAATACAAAATATTTCGCAACTCACTACGTGGGAAGATCGAACTAAACTGAAAGAAGGCAGAATCCGCTTGGCCGAAAACGTTCGAGTTGGGCGTCAAGCCGACTGCACAAATCTGCTCGGCTC…
>PB.3413.2|NW_019105941.1:294-8678(+)|c173233/f1p7/5549
agtctgtttttttggccaGAAGAGAAGGTCGTTCAGCCTACGGGCCTGGTGGGCTCTGCCCCGGCGCCACTCCAAGCAACCCGCATCAGTTCCAACAATCCGATGCGGCTCTCACTAAACATTCCTCAGATACCATGAATCGACTGCACATTGAGATCGTCAAAACAAATTCTTCAAACAAACCAGAAGAATTACATCTTCATGAAGAATCACCGAATCCTTGCATTCTCTCTCAATCAAGATTGATTTCACTTCTATATGCAACACAATAGTTAAAAACTATACAGATTAATAGTTGGATACTATTTTAATAGTTATAACAATTATTATTTGTGAACTTATTCATCAATCCATTTCTCAACTCGAAATGTTTTTAAAATATAAGGTCGCAAACGTTTT…
>PB.3418.1|NW_019105941.1:256282-332181(+)|c76243/f1p3/2631
aAAAACACAAAAACATGTTGCTTGCGGCTATGCGTTTATTATTTTAGACGAATCAGGTGAAATATTCTACGGCCCACGCGTTTATAGAGCTACAAGTGTTGGCGAGAAAATTATTGAACAATTTCTTGATGAGATCATTGCCATAGCTCGAAACTGTTCCATTGATATGCAACAAGAAGTGCCCATGATTGAATTGAATGAAGAACAATTATTAGCTTTTAACAATAGTACAGTATGTTTCTTGTGCAACGATGAATTTAAAGCCAACGAAATTCGTATTAGGCACCATTCTCATACAACAGGCCATTATCTCGGTGCAACGCACAAGTCATGTAATTTAAATGCAAAAGCACCAAAACTATTAAACTGTTTTTTTCATAATTTTCGCGGATATGATAG…
>PB.3433.1|NW_019105943.1:351020-355174(+)|c110668/f1p6/4143
gaatatgtcatgggttgcctttgtggatgcttgtcaggttgattgcctttatcggggactatcaaaggcatgtgataagttgatcactcttgatgatgccaagctgaagggttatggtgttcatggttccatgctgatgtggctggatagctaccttagagacagacactttattgtgagatatgagggtcggagtcttctccttttagggcgagtgtctggtgttccgccagggctcacaccggctctcctcttcaacttatgtctggaatgatattggcagtgtcatatcatgtcatTTATATGTATGCTGATGATGTGAAACTCTTTGATGTGGTGAAACCTGGTCTGGGGCATGTGGCTTGGCAGGATTGATGAATGGTGTCTCAATAATGGTAT…
>PB.3441.1|NW_019105944.1:321890-327314(+)|c25798/f2p7/5564
acataagcattttgaattctgatgttaagtttgtcaacaggccttcagcatcaccaatcataactattcagttgttcagtaatgctgagatagAAAGGCACGCTGTTCGGAGCTCCTCAATTTTTGTTTGTTTCGACCGGTAAATGTGAGCACTTTGTTATGAGTTTTGGCATAGTAGTCGGGTAGTAGATAGGTGATAGATGTGTGAAATCGGTTTTTGATAAGAGTGGTCCGTTCCTGAGTAATTTGCGAATTTAGTATTGCGTGGTGCTATTAATTTCGTTGTGCAATATTAAACATGCCGCCTAAAAGGAAGGGTTCAAGAGACGAAGCAGCAGCTAGCGATAACGTCAATTATTTTTTTTTTTTTTTTTAAAAATTTTTTTTTTTTTTTTTTCA…
>PB.3441.3|NW_019105944.1:322735-327314(+)|c146650/f1p7/4607
TAAAAAGGGAAGAATATTAGCCAGTGATATTGGGTGGTCGAATGATGCTCGTGTAATCTACATTAATGAAACTATGTCTCCGTTCTGCAAGAGTATCTTCAACAAAGGAAAGGAACTTCAAAAACAAGGTCATTTGAAATATGTGTGGTTCAAAAATGGCAATGTATTCGTCAAAGCTGATGATCTTTCCAAAAGTGTACACATTTCAAGAATTGAGGACTTCAATAAGTTAGTTACTAAAAGATAAATTTTGATTGATTGATCTATTTTTGTCATACTAGGCTATGTGGGCATGTAGAGAGTGCAAATTGCCGTCTAATGTTTTTTATATTATTTATTCTATTTTATTTTTTTCTATTCTTATTATGATTTCAATAATTTTGCTTGCTTGATATTTGA…
>PB.3447.1|NW_019105945.1:63294-161711(-)|c175522/f1p6/5705
TGCTACAAAAATGTTCTGGTTGTTTTTATCTGGGTTTGACTCGTCAGTTAGTACAGACAATGTAGTGTCCTATCTAAAAAGTCTCAAAGATTCAACTGTTTATGTTTGTGAACGAATCAATTCCAAATATAGCACTTATAGCTCTTTTAAGGTTGGTATACCTCTTGAACTGGCTGATGAACTGATGCATCCCAATCTATGGCCACAAGGATGTGTTGTAGGTAAATATAGAGCACCAAGAAACAAAACTGTGCCAGAAAACCGTTTTTTACAACCAAGTCAAGAACGGCAATTACTGACTTGAATTTAAAATCAGTTTCTGAAAAAACTGTGCAAGCTGTTAGGAAATGTCTGTGTATATTTAGTGTGAATGTACAATCGCTCCGTAATAAAATACAT…
>PB.3447.2|NW_019105945.1:129391-130601(-)|c35875/f1p0/1207
ATATTTATAATCATTGGTAGCTTGTTAGTTGTCAGTCAGTGATATTCTGCAACGTTCGTTTGACACAGTGATCATGAAACTATTTTGTAGTGTCTTTTTGTTTGTGTTAATAACTCATGAACAAGAATTTGTTCATGGTATGAAGGTGAGCAAATGGGGAATTATCAATGATTTAAGTAGATTGACAATGTCATTGCGAGATCTATTTCAAGAATCAATGACAATGATTGGGAGTGACGATATTTATGTGCTACCAGATATCAAGCACACGTACAAGCATACTTTGAGAAATAAAACTGGAACAGTGATGTTCAGGGCCTACAATGGTTATCTCACAGGATTGTCAGCGGATGTAGTGAACTGCACGGAGAAAAATCAACTGCGACGGTTAACCATGAC…
>PB.3464.1|NW_019105946.1:417189-419242(-)|c57130/f1p0/2101
gaaacgtaaaaagaagatcacagtgttgaagcagtaagcaagaccagcctacaccgtctatatttgaaaaggacacagcttcaaaaggcagcagtccctaatccagaatctcccgtatacatccctagaacaatcctttgcaaaagaagatccactgcgactcattaattatttctgtcgagcaacgaagctatttagagatCCGCGCCTGTTTGCTATTCTCTTTATGCGAGAATTGAACCACAGCCGCTGTGTCAGATAATATGACATGCGTAGGTTCAAGGCAGCAGCTATCTCATAAAGCTCACAACTCGCTATTATAAGCACCAAGTATGCGAAAGGATATTATGGTGGAGTGTGTTATTGGGAATTTAGAAGCTGCAATCAGAGATCATAGAT…
>PB.3502.11|NW_019105951.1:218769-283493(-)|c75080/f1p0/2456
TTTTTTTTTGTTTTTTTTTTTTTTTTTTGTAAATAATAATAATTATTTTACAGTATAATACTAAATCACTTTCATCAATTTTCACTAGTCATTCGAAATTTATTGACTACAGTTTTGTTTTTGAAGATCGCGAGCGTGCTAATTGTAACTGAGGTTTACAAAAAAACATTGGATACAAAAAAATTTGTCCAACTTTCAATTTCAGATAAATCTTTAGCGTGGATTTCGTCTCATGTGTGCAGATTTTTCTGAGTGAAAGTTTTCCCTTGCATAATGGCTGTGATTTCTTCAGCATCGAGTGTCTCGTACTTTAAAAGTGCTTCGGCAATCATTTTATGCTCTTTGGCGTGAATTTTCAGAATTGATTTCGCTCGCTCGTACGATTCGAGCATTATTCTT…
>PB.3502.13|NW_019105951.1:243085-287462(-)|c103010/f1p1/3506
acaaacgaatgaaactcaaggatttaggtagcatagcaaggctgcaatttgcgtttattttttgggaattgattctatacctttaacatttgattctatatgaaacgggAATATTTAAATATATAAAAAGGTAGCTgtcttcagtggtgttccgtataaTCATTCCTAAACCAGTGAATCCTGCACTTTTGCAAACTCATGTGATGTTCATGGTGTTATACTTGACTGGATTTTTCCTTGAAAGAAAGCCCTGCACAATTTGCAGTTTAGTATTTCTAGCAGCAGTATTTTTGATTTGCTATAGTGGTGTTGGAAATTGCTTGTTTTGGAGCACTAGCTGTGACACAGTGCATTGTGAAAATGGTTGATCTCTCATGATGATGGATCTGGAACTAGttg…
>PB.3516.1|NW_019105953.1:405766-410226(+)|c124700/f1p3/4428
CTGGGATTGGCGCTACAATTTGAATGCTCTGGCCGAAACATACCCCCGCCTCTGAAAAACTATTTTCCAGCCAGTTACAAAAAAACTGAAAAAAAAAACCACAGAAAGGAAAAAATCCAGACATGACAAAAAAAACAAAACACCAACACGAAAAAACAACACAAAAGAAAAAATGCAACAATCACAACAACTATTAAGTTGGGAGTGGATATAATTTTTTACTAGGTCGAATACGGAAACAACGATTACACTTAAAAACACAAATACGAATAATAGAGCGAGCAGACAGTATCCAGAATTTCTGTCTGATCAAGGACAACAATAACGAAGGTCCAGCATGACAGTTCTTCTTGTGATGATAATCAATCAACATCGATACGAAAGCGTCGGATTTTGGTA…
>PB.3517.1|NW_019105953.1:511126-516608(-)|c168537/f1p11/5315
ATACAAAAATAGATACTCAATCTGCAGTTATCAAAAAGCTAGAAACTCGTCTAGATGATGTCACCTGTCAAATAAATGAACGGTTGGATGACGTACCAAAGGAAGTTGAAAAACAGGTGGACGTATTAGGTAAGGAGCTGGGCACCGCTATCATGGGAACGGTCATGGGAAAGGTGTTAGAAAATAAGGGCGAGATAGAGTCGAAAGTGGAGGAAAATAATAAGAAAATAGTAGAAATAGTCAAGGAACAAAGTAACGTGCAGGCATGTATAGCAAATTTAGCGGAGGAGGGGGCAAAATCAAGTGAGAGATACGGCATGTTGGAGAATGCTATAGGCGGACAGCAGTTGAAGCTAACCGGATTGTATGATGAAGTGAATACACATAAGAAAATTATGA…
>PB.3518.1|NW_019105953.1:557725-562244(-)|c145975/f1p6/4628
CAATCACTTAGATCTGTTCCAATATCCAGGTTGAATCAATTATTTCAATGATCGTATTCGATCGGTTCTTGATGATGTAGAACGTGTCAGACACAATAATTGACAGGCTTAAGAAATAATCGAACTCAGAAGACGAATTAACAAAATTGAAATATATTATAATAAAATATATGATCTCACAGTGCAGATTCAGAATTTGATTTACAGATTGAAAGTGGTTTAACATTAACAAAAATGATTAGAAGTTTGCTTGTGCTTGCATGACACCATGCATGATTCGACAGAATTTTACAATTGATAAAGTTTAACAGTTTTGAAAAAATAGTGAAAATAACTTATGAAAGATTTTTAAAATTGCTCggggtCGGGGTCTGGCAGCGGAGGATAGTTAATCAATTA…
>PB.3529.1|NW_019105957.1:220747-225076(-)|c127479/f1p4/4330
ctcgtaaaatggccctgaatattaataatgtaacagagattctcgagaaattcaaaagcgaaattatcgcaaatactaaggaagttataaaaaaggaaataagtgagttgaattttaaaacaatcatcgcagaacagaataataaaattgaagaactaagaacgcagaatgaaAGTTGAAAAGTGATCTTCAGAaacagtattatttgattaacaacatgaaaagagaaaacaatttgattttctatggggttaatgagtctgataatgaagatggaggacacgtcatgggaaagataatggacatatgcaatgaagtgatgaaagtggaacttaaagaaagtgagataaactttgttcgaagattgggaagaaaatcagatactaaaacacggccaat…
>PB.3545.1|NW_019105960.1:154619-158836(+)|c112337/f1p6/4321
aaCTGTGGCAGTTGATATAGCTTATCAATGACTGTTTTAGGTTTAAATTTGATCAAATCGTTGGAGCCGTTTCGAGAAAATTGCAAAAAATCCTGTTTTTGACAACATTTTCGCCATTTTAGCCGCCATTTTGAATTGCATCAGATCGAAATTGTTCGTGTCGGATACTTATATTGTAAGGACCTTAAGTTCCAAGTTTCAAGTCATTCCGTTAATTGGGAGATGAGACATCGTGTACACAGACGCACATACACTCATACACACACACACACATACAGACCAACACCCAAAAACCACTTTTTTGGACTCAGGGGACCTTGAAACATATAGAAATTTAGAAATTGGGGTACCTTAATTTTTTCGGAAAGCAATACTTTCCTTACCTATGTAATAGGGCAA…
>PB.3551.1|NW_019105961.1:161868-167286(+)|c163899/f1p1/5176
ACATTCGGAGAATTGTATTATAAATTATTGTGAAAGATGTGAACAACCAGAAACGACAATAAACTGTTAATCTGTGTTGAAAATAGCTGTTAATCTACTCCAAATTTATGAAATTTGTGGCAGGTGAACAACCAAAAACGAATAAAAACTGTTGATCTGTGTTGAGAATAGCTCTTAACCTACTTGGAATTTATAAATGTTGTGAACCATAAACGAGAATAAACAGTTAATTTGTGTTGAGAATAGATTTTAATCTACTAGGAATTTATGAAATTTGTGGCAGGTGAACAACCAAAAACGAATAAAAACTGTTGATCTGTGTTGAGAATAGCTCTTAACCTACTTGGAATTTATAAATTTTGTGAACCAAAAACTAGAATGAACTGTTAATATGTGtta…
>PB.3552.1|NW_019105961.1:407433-412293(-)|c159042/f1p5/4885
TATGAGAATGAAACCAGAAGCCTTCTTCCTATAGGGGGTGGATCCTCTATAAAAGATTCTAAACGATGAGTAAAATTTTGAATTGAAATTTGAGTTTAGTGCGGAAACCTTGATTATATAAAGAACTTGCCAGGCATCTGTCAAGGAATTACCGTATCATTCAATTGGTGTTATAACATTGAAGGCACAGTACCAGAGTATTTTATTTTGTATAAAACCAACAGTAGCGAAGCCAATAAGAGAGCCCAGTTAGGCCCAACCCATATTTGAGAACTGTGCGATTTGAAATAATCAAGTCGAAAAACTTTTCTCAAATTGAGTATTTCTTATGGGAGGCTCCTTTACCCTGTGGAGTACTCAACAAATACTACTTGGGAAAAACACTGTCCCCTCCCTCGC…
>PB.3552.2|NW_019105961.1:407434-412480(-)|c158018/f1p5/5071
gttTTTTAATCTTGGAGTTTATTCTTCTTATTTTCAAGCTTGATTTTCCACAAATCTTAGATCATCGGTAACTAGGAGAAATAATATTTGTTGGTTGAAATTGTAGTATGGCTTAACATAATAATAGTCCAACATAATCGAGACTACGATGAAAACAATAACTGGATACTACAACTGTATCCTTTCAATCGTATGAGAATGAAACCAGAAGCCTTCTTCCTATAGGGGGTGGATCCTCTATAAAAGATTCTAAACGATGAGTAAAATTTTGAATTGAAATTTGAGTTTAGTGCGGAAACCTTGATTATATAAAGAACTTGCCAGGCATCTGTCAAGGAATTACCGTATCATTCAATTGGTGTTATAACATTGAAGGCACAGTACCAGAATATTTTATTT…
>PB.3562.1|NW_019105963.1:204773-210093(+)|c44222/f1p0/1744
GGAACGGACGAGGTATTCATGCCGGCACAGGAAGCGGTTGGGGCTGCGCACAGGGACTCACAAGACAAATCGTCATTTGTGAATGGAAGATACCGTTGCAACATGTGTAGTAAAAGTTATAAGGAGAAATGTGGTTTGTATACTCATCAGAAGTATGAGTGCGGCAAAGAACCACAATTCCAATGTCCTTTCTGTCCTCACCGCACTAAACACAAAGGACACCTGAAAACTCACATTGGTCTCAAcatggtcCACAATTTATTCAGTATGTTTGAAAAATTCGAATGTGATTGGTCTCAAACATTGTCCAAGAAATAATTCGATCAAATAATAAATAATTCTTGTAAGAATATGATGAAAAATTCAAAATATTGTACTATCAGTCCTATTGACCAAGGG…
>PB.3564.1|NW_019105963.1:416890-420260(-)|c96554/f1p0/3392
ACATGGGAAGACATGGACCCTCTCACGGAGACTCTCACCAAGGATTTGCGACATCATGGCGCATGCAGGGTGATCGATCGGGAACAGAggtttcatggcggaaggagcggttgggcgccaagggaCTCACAAGCTTACCCCTACTACCTGAAGTCGCGGAAAGGCTGCAACATGCTGGTCTACAACGGCTATGTCTACCGCAAGAACTCCAAGTACATGAACAAGACCTACTGGCTGTGCAGCAGTCGGGGTGACTGTCACGGCAGGGCGGTCTCGGTTGACGAACCCCTCCAAGTGGTGCACTGTTCGGGCCACAACCACCTCCCCAACGAGCAGGAGATGATCCAGCATAATGCTGCCTCAGCGTATTTGAACACTCACCTGCATAGAGCACAAACC…
>PB.3565.1|NW_019105963.1:456087-476505(+)|c98615/f1p0/3412
CTGTCACAAAGCCTATGTGCGGAAACAGCATCTGCAGCGACATCAGAAGTATGAATGTGGCAAGCAGCCGCAGTTTGCATGTCCCTTTTGCGGCAAGCGGTCCTTCCACAAATGCAACCTGCAGCAGCACATCTACACCACTCATCTGATGAGAGTGACTGCGTCTGCTGGGGCTGTACTACCGCCCATCTGAGCCTGGCTTCTTACTTCCTATTTTCTTATGTAATCGTCTCAAAATGTCCTGACGATGTTCCTTCATCTGATCTGCCTCAAATGTCACCAGGAACAATTTTTTTGTAATGTTAAGAGAGGAGTTTCAGCAACTGTCACGTTTTTCACAGGTTCTATTCCAGTAAGACATTTGTAAGAAGAACTTACGTAGAATGATTTTATGATGAA…
>PB.3575.2|NW_019105965.1:156499-172087(-)|c68288/f1p0/2318
ACTCCAATCAGCGGTGTGCTCCACTGTGTGCTTTTGACATCACACAACATAACCTCACTCCTCATTCTCCAGTAAAAGCTGGAAACATCATGGACTGACAGGGGAGCACTTCTTCAAATCCTCAAGGATATTCTCTCGGATTGAAGAACGCTTGTCATGGATTGAACAGCTATTGGCATTCAGCTAGCAGTTGATCTGAAGATGGACTACTTGTTCCTCACATCCATCTGGTTGCTATTGGCTTACGCCTCTTTCTTGCTGGCGTTGAGTCCAATCGTAGTGGTCGCACTGGCATTGAAGCCTGAACTGCCAGCTTTGGTGCTCAGGCGGGTCTACTCGATTCCTATAGAAGCTGTGTGATCGACACAATAATATACCGTAGTGAAAAAGTTCTGACTG…
>PB.3604.1|NW_019105971.1:191376-192863(+)|c1471/f2p0/1484
aatagtgaggttatgtttatagaGTCACGTTTACGTTGATATTCATATCAATAACACTTAATGTTGAATGAGGCTACTTTATTTATTTTATATCCATTTCAAGATTGCAATATTTGTGATTTGTGACTGATTCATGTAAGTGTTGGTTCAACTTTCTCCCTAGCACCAATATTGGTCGTTATTGTCCAATAGGTACTCAACATGTCAGTTTAGACTATAGTCTCGTGATAACTTGGTATCATAGTTCCATTCCCTTCATCTACAATGGTCAGCTTGAGTTGTAATAAACAAAATATAGCATTAACAGTTGAAAATAGAACCATATTTGTCAACATTGAATCTCAATTCATTAAAGTGGTTGAGTTGGAAAAAAATATTGCATCTTCTTTCAGCACTGAC…
>PB.3611.1|NW_019105972.1:5023-9401(+)|c134094/f1p1/4355
cttgaatgatttgcaataagtgcgataacgtaTTCCGGATAGGGAAAGTATAGTGTGTCCCAAGgcttattcaatgtaagatttcagactcagcagtcgtagagacaagacgtactttttctaaacctcaattcattcttttatatcTAACTTGAAATGATTTGCAataagtgCGATAACGTTATTCCGGATAGGAAAGTATAGTGTGTCCCAAGTGTAATCGTGTTTATCATTATTTGTGTCAATCGATCAAGGAAGTAAGTTTTAAAAAAATGTCAAACGATTCAAAATCGAAATGGAGCTGCGTGGACTGTAAGTCGGTTTGTGCTTCTAATACAAAAACGGTTTTatctcgatcgataacacactgcagaataaggacggtagacaagcagcggt…
>PB.3617.1|NW_019105972.1:514052-516631(+)|c83525/f1p11/2803
TTCTTTGAAATGCATTAAAAATTTTTGTTGCTTTCACATGATTGTAGTTCGAGTTTGATTAGTCTGAGATTCATTATTAGTATTTTATTTGAAATTTTGAGGTGAATAATTCCTTTTTGTAGTTATTGGTCTTATACAGGGTGTTACCGATGGCATTGTCATGTTGTTTTCTGCCAAATTTTTTTACGACTTAACCCGGTGTTCCACACTCAAGAAGGGGGAGTATTGTAACAATAATTATTGTTACAATTATGAGCGATGAGAATTATGCAAATTAGCCTGAGAAGTTAGCCTGTTATAAAAATGGATTTTGCTGTTCTGCTTTTCTGTGTTGTGTTGTGTTGACTCTGTAAGTGTGTGCGTAGAAGCTAGGATCCTAGGAATAACATCAATTTTCCT…
>PB.3617.2|NW_019105972.1:514565-516634(+)|c38340/f1p10/1399
ACTCAGTGTCTGTCGACTGTCATAAGCAGTACTAAATGTAGTCTGTTCAGAACTTTGTATTAATCATGGCTTCCATGCCAGCTTTAGGCTTTTTTTAGTATTTGGCTCTGGAACCTTTTGTTCCAGCAGCATTTTTAGTCTTTTGCCTATGTAGTCGCTTTAATTAAGAAGAGAGAGAGTATCAAATTGTCACCTCACAATGGAGATTTTTCTCCTATAACCGCTACTAAAGCGGTGTAAGTACGGGGATCAACGTACGAATCCATCATTTCATGGGTTCATGAACGTGTGTCTGTAAGCCGCTGAGACGCCTCTGAATCGATGGCCGTCCTAGCTTGGGGTATGCTGTCTCCTGTCCATCTGGACGTGTAGAGCTCGATCACCGAGCCTAGATTCAAT…
>PB.3650.2|NW_019105978.1:208395-212829(-)|c173068/f1p7/5462
GATAAGGTGTTGAAATTCCCGAACGTGATGAATATTCTACCCTGTTACTTAACAGGTCTTGAAAAATTACAGCTTGAAATGATATGTTTAACCCCAACCTAGGGGTCAGATTGGTACTGTTCCAAAAAGAGTGAAGAAACATCTTCGATTGAGTGGCTAATTTTTGTATGCTAATATTTGAGGATTTCAAAATCTAACTCTATTGTATTAGGTATTGAGGAGGCAGACAACAGTAAAGAAAAATTTGAAGAGGAATATAATGAAGAAATTCAATGTTAGACATTTTTTCAAGTTGATACGGCCATACTTGTTAAAATTATTTTGTATAAAAGACTTCTTTCTAAAGTTTATAAAAAATAATGCATAGTAAATCAAAAATTGGATGAATTTCAAGAAGAA…
>PB.3650.4|NW_019105978.1:209622-214606(-)|c156415/f1p7/4882
GATTTCAATTGCATCACTGCATGATTATGGAAGGGATATTCAATCCCAAACAACAAAGGATCCAATATATCCTAAGTTCTGATTAATTGATAAAGGTGATACGAAGGAGTGTACACTTTTGAAAGTAACCGAGTAGGGATAAAAAAATGAGCTTACTCGAGAGAAGTTTGGGTACAATAACTGAGCTTGAAAATTATGTTATTGCTTTGATACGGTCTAACATTCCACGTTTGATCCTCTCCCCATGCTACCCTGAGCTATAAAGCATTTTACCCCACTCTTTCAACATAAATTTTGATAAATGTACTTTGGTGATCGTGTTACCCAACACATCAATCATTGTTCTATTCTTGAGTCGTCTATCTAATTGTATTGACGTGATACCTCTAGTGAAATTGC…
>PB.3652.1|NW_019105978.1:401335-406943(-)|c25719/f2p8/5588
AGGAATTGGCTTATAAATTTTCAGGATATGTGTTTGACGCATCATCACTTCTGAACTACTGAACTGATTAACTTGAAATTTCGCATAAAGATTCTTAATTTACCGAGGATGGTTATAGGCCTATTTTCATTTGTATAATTTAATTAATATTGGAACAAATTTATTCGATTTTTGATACAAAGTTTACATAAGATAAAAGCCCAATCAAATTGGGTTTCTTTTGTAAATTATTACAGTTGTTATACCACAGTATATACATACAGTATGGCTAGTACCCTGGCGCAAAAATCCACCATCTTGTTAGGAAGCGCCGCATTGTAATAGTATTGATGGGAGGTTCGGATCACTTTAATGATCCGGATCAATTGATCTCGTTCACTGCCACGAGCCAATCAGAAG…
>PB.3654.4|NW_019105980.1:119009-124035(+)|c57665/f1p12/2190
aggcgtacgcatgctatctgatccataaaagttaaccattttacaaagtcaaagttcaacagaacactgattaaatttaggtttgtgcgtagaaaatagataagtttatagtaacaatcagcagAGATTTGTATAAACAGTATgTACACAATCAAACGCAGTTTTTTTCTTCGTTTTCAAGAATTCGTTCTATTAAATTACAAATTGCAGCTAAGTAAAATGTATCTAACATAAATTAGACATAGAGTCATCATTCTTGTTTCTTATAATTGAATTGAACACTGAAAATAATTTCCTTGTAAAAATATTGTATCTACATGAGAGTTATTTTCACTTTATTGTATCTTCAACTGGAAGAAGCCCGACCAGTAAAGCTCGGGACATATAAAACCGCACCGA…
>PB.3659.1|NW_019105980.1:265777-269451(-)|c108780/f1p22/4026
agtatcagttggtttatCCTACATACTGGATTGGTGTGCTGAGTTTGCTAACGTTTAAAGTTATTCGAACTGTGCTGTGGAACTGTAATTTTTAACAAGTGAACAATCTACTGTTGGACAGAATATACTTTGAAATTTTTGTGAACTTTGTAATATGTTACTTTGAAAAGTGAGCATTCCACTTGTTCTATATATACTACTGTATCAGTTGGACTAATACTTAACTAATTTTTGTGAACTGCGGAAGATCTTTGTGTTATGAATGTATTTTGTTTATAAAGCTAAAAAATCATCTCTGTGGTAATTATCAAGTGGCAATAATTTCTGTGACCTGTGATTTGAATCCAAGTGACTGTAGAACTTGAGTATGGGTCACATTGAAACATTTGTTATTTCAAT…
>PB.3659.2|NW_019105980.1:265777-268541(-)|c68850/f1p8/2397
CAACATTTTACAAATTAAATTCTCTTACATTATCATATCTACTGAACTCTAAAACTGTAACTACTTCTTGAATTAATTTTTCACATTACTTAGCCTAGTATTGATTGTTTTGTTGATAATGTTGTGATAGCTAGTTCAATTTCTTGAATCTCAATACAACTGTGTTAACATTTTCAACTACTGAAACGTAAAAAGCTGTACTTGTTGAACTATTGTTCCACAATATTCATGTATTGATTTATGATAGCTAAATCAATTTCTTGTTCTCATTAACAGTGTTGACATTACAACAGTACTTGAACTAATTTCATACCGATTGTTTTGTGGATAATGTTCGATAAATCATCCGAAGAAATGAACTCGAATGTGTTCAAAATCACGAAAGAAAAGCTACTGTCG…
>PB.3659.3|NW_019105980.1:265778-269289(-)|c91472/f2p9/3152
ATTCCACTTGTTCTATATATACTACTGTATCAGTTGGACTAATACTTAACTAATTTTTGTGAACTGCGGAAGATCTTTGTGTTATGAATGTATTTTGTTTATAAAGCTAAAAAATCATCTCTGTGGTAATTATCAAGTGGCAATAATTTCTGTGACCTGTGATTTGAATCCAAGTGACTGTAGAACTTGAGTATGGGTCACATTGAAACATTTGTTATTTCAATGATATTTCAACAACTGAAAAGGTGCTAAATTTTTTAGAGGAAAATATTTTCTTTAATAAATAACATGAACTTCAATGTGATCTACAGACTTTCGGAAAATATTAGATTGGCCGGGTAAACTGCTCAGCTTCTCTACAAAAAATTCTATTATATTATAAGAAAAACTATTACATCG…
>PB.3665.1|NW_019105981.1:17968-23834(-)|c151721/f1p2/4826
gagggccaggtcgatagaatggtcaatcattctgagtgtccattttcgagctctaacaagatcctatacaatgatatgagaaaatcgagcttatctacaccccccatacttttgttgtataactttattgcctctgggcgtggaacttcaacatactgttttgtaattttgttccatcttctgcatgactcaatatctccacatcctacaaaattggaagctacaaggactcctttgttgtctatgaagattattgagtatgaaaattacttacctagcttcaatctccagttaaaaacagtattataagttgGATATAACTGTGAGAAATCATCAACtgaaacgtgcacatgaagaacagatgtacgaggttttctctctacaaactgtagcctacga…
>PB.3666.1|NW_019105981.1:53970-57783(-)|c105145/f1p1/3729
aACGATACAATGATCGGAAAAGAAAAAAACAGGCTATGCCCAAAACTTTTTCAATTTCCTAATTTAGTTCCAAATTGTCCAATATTatacttaggttaggTCCATTTTAATTTTCTACACCAAATCACAATCTGAGAATATAGATTAGAATAAAACAAACAATTTTAAATTTGGATAGATTGATAGTAAAACTTTCGTAAAAACATGAAACAAACTTTAAATTCACAAAATAAAGAATAAAACCACTTGAATTTTGAGCTCGAAAATATCACGTTCACCTTAGCTACATAACAGCTGTTTCATGTTGACAGTAGATGACATTCAGTTGACGAGTATTTTCTATTCCCAAAACGAGCAAGTGCTCGGCAAACCACGCATGTGTGTAGATGTGTGCTCGTT…
>PB.3681.1|NW_019105983.1:160900-165987(+)|c164477/f1p1/5053
GGAATTATGTCCATGTTGATCAGCACCAGCATTTAATTCACCAGTCATCGAATTTTCTTAAATCAACCCCCAACAAACCGGTCTGTATCTGAGCGCATTCTCATTACACCTTACTGACTTATCTACCCTATCTGATTCACCTTTATTCCATCATATATCATTCACCTTTATCCTGTCAGATTCCTTAATCTTCAAATATTAGAAGATTTGATGTTCTGATGTTGCTGGTGCATTTGATGAAGTGTCAACTCTGTACGTCTATCATAATTCGATgGTGCATTCAATTTTCGATCAAGTGCTACCTCTCTACCCATGGCGATCAAATTTGAAACAATTTTCACTGTTTCCTTTGACCTACGTATTTTTGGAATTTATTTATCCCCCTTGCACTTTACAATC…
>PB.3687.1|NW_019105985.1:253265-258715(-)|c173478/f1p14/5731
GTACAATAAGTGAAGTGCCCCCCCGTTCCCTCACTCCCTACAAAGTAGGAGGCTGAAGCTGCCTTCGCCGCCCTGTCTCCGCCCAGTGTGTCATCAGCCACATTACCACCCACCAACAACCACATCATTTACATATACATTACATTCAATCACTCAGCATTTTTATAAGACAAAGAGTATTTTGTATACGTATATATATCTATTTTAAAATAGTTTTTAAATGATTATCGGTTGAACGCTGCAACTAACAAGTTTATGGAGACTTTTTAACATCGGATTATTATTCATGTACAATATTCAGATAATATCGAGTCTATTTTTATAAAAATTTAACAGTGGTGTGAAGTGGCGAGGCGAGGGGCAAGAGGTGGGGCAGCAGCTTCATCCCATGTGATCATG…
>PB.3693.1|NW_019105986.1:208085-213774(-)|c170454/f1p5/5745
AGTGTCAATCGAGAGCTCGAGTCGTGTGTACAGTGTTATTATTTATTTAACCTCTCTATTATTAGAGTAATTAGTTTTACAGTCCACGGTGTGAGTGATTACGACTCGCATCTTAACGTATGTTTGATTAGTGTTCATCATCACGTTAATTCATGGTTCTCCTTATCCGGATAATTACCGCGACATAAAGATGAGAGACATTTTGATGTGGACAAAGTGTAAGCGTGCGTGTGAGTGAGAAAGACGGAGCGGAGAGAGACATTTCGTTCATCGTTGAGTGTACTGTGCATGTCTAGACAGGTCTAGATATTATGCAGATTGCAGAACAGCCGTGCAGAAGAGACGTGGAGAGGAGCATCTAATAACAACAACAATTGCGTAAGATTGTTTTCATAGTTT…
>PB.3696.1|NW_019105986.1:232707-243953(-)|c168632/f1p32/5380
gAACAGATTCCAAATAAATATGTCCCAAATGGTACACCATGAAATCCCTGGTTATAGAAATTATTAGTGGATAGATATCTTGATAGGTTATGAATGGTTTGTTGCTGAGTGGGAGGTCGGTTCAAGAGAGATCAAGTTTTAATGAATCAGTGCATATTACAAAATGGCAAACATTAGAAATGATCTGAATCTTATAGCATTCTTAACACAAAGGTTTGATAAGCTAGATGCTAGATTTGATGAGTTAAATGCTAAATTTGATAAGCAAAATGCTAAGTTAGACCAAATGTTTAAAAATCAAAATGCTAGGTTTGATGATATGAAGCAAGAATGTACTAGCATTAGACTAGAGCAGGTTAGTATAAACCTTCTATTGAAAAATGCAAATGAATCAGTGAA…
>PB.3707.1|NW_019105988.1:316635-318671(+)|c56419/f1p0/2040
GTTCAGCAGTGATAGGCTCGGATGACGCCTGCGCAAGTTCTTCGAACTCTTTGTAAGCTCCCTTCACCAGATAATTGCCCAGACAGCGAGTGTTTTCTTGATTTCCTAGTCGGTATCCtaccaatcaattaaaacaaaatcatcgtgaatgaatttatataatagactaATTGTTATTTTAGTTGTTGCAAaaatcaggttttcccaaataaccaaataaaccctacatgaccTGCGCCCAGCGGTCAAATGGGAGTGATACATGGCTCCTATACACACGTACACTGAGTACGTCGTGACGTCATCACTGCTTGTCACACTATTTGTCCCGCTctcacTCTGTCAAAGTGATAACCAtctgcattattttgaacatttttattcgattagccctagctc…
>PB.3723.1|NW_019105991.1:251082-256540(-)|c169370/f1p1/5418
ACAATTAATTATAAGAAATCGGTCAACTGACAGAAAAATGGAATATGCAGTAGGCAATTTAGACCATGAATCGTCTCACAGACGATAGTGAGACGGAAATGATTCTAAATAACATGGGTTTGTTGGTGACAATGACAGGAGGTTGCTAATGATGTTTTTTCATGAAAAGTGGATTCAATGTTATGGCGGCTTGTTATGCCTATGCAGAATGTTTATGCTCACAAGTCGGTTTCCGATCTCATACTAAAGCGAAAACAAGAGCTAACTAACTAAGCTGTGATGTCTCCGGCCGGTTCGGTAGGTCTAGAAACTATTCATCCATGAAACAGGGAAATATCGTGTTGAAAAGGGAAGAAATGGTACAATCAAatagtcctatttgagagatagaagtcgact…
>PB.3737.1|NW_019105994.1:294832-297983(+)|c88222/f1p5/2871
aggcgagaatggaTGAAATTTTTTTTATTGCTCGCCGAATGGTCAACGTACAACTTCTTTTTATATTTTTCAGATTTTGTCTTGTGACAGTTGATAGCACTTATAATTCGTAATCAAAATCCTGTCCAAAATCTAATAATTTAaagttttttcctggATTTATAACTATATACTTTATTCTAAGTATGTTATATAGTATCCTTAGTACTCTTTTGAAAATTGTGTAACTCTGAATGATTAAATAAGTAAATACAATAAAGAACACCCTTAAATGCGTTGGAGGGAAAATATTGGAAATGAATAATACGAGCCACATTCCACGTATCTTGAAAAAACATGCTTTACTGTAAATAAATATAGGGTGCCCCACGAAGAGGTTAACACGTTTAATTGTGTATT…
>PB.3742.2|NW_019105995.1:229967-232492(-)|c75928/f1p3/2526
caactaaaatttgaaggtcaagtttttgaatacatgttggattcgtgatgggatccatccgtgagaaactccttaccatgtcaatatttctactaacagaataccggtagtcctaaagttggtggtccgtcgcaatcctctctccctcggtttccaatagagtaatcaaactctatTTTCATTCCTGTCAATTTACTTCTGCtCATCTTAGTATCGGTTCTGATATTAAATATAATATTTCGATTTTCTCCTATTCCGaAGTAACCACTTCCAAATAAAATTTCAGTAGTGAGTTtacttcttaatgtttgtcggaagcattatgaagatcagcaatcgtctggatTGAACAGCATGTGGTAGCGATCCTCCTGGTCCCTGAGACCCTAATTTGTGAAG…
>PB.3743.4|NW_019105996.1:116184-119218(+)|c87928/f1p0/2978
AATGAAGAGGATGAAGAAGTAGAGAATGAAAGGAAAgtgatagaGGTGATAAAGAAGGATAGTtggaaggaaaggattgcgatgggtacaggagtgATTGAGTACTTTATTTTATTTATGTAGATTACAATATATTCTGGCTTATACACTAATTCACAATAAATGACAGTACAGCTAATAATTATTCAACGAATTTTACAAAGTATGAAAAATTATCAATCAGAATGAAGATTGAATGCAAaattcgaatatcGATAATATAATATTATAACTGTTagtcCATGAATCGGCGGTGTTTCAACAAACAATTGTTGATTCTTTGAAAATGATATAAAATAATATCCTTCTCATTAACACACGACCGGGGAGAGAGAGCGAGAGAAAGAGAAggatgaaaac…
>PB.3747.1|NW_019105996.1:275313-279581(+)|c114127/f1p3/4269
TCAATAGTACAGCATAGATTATTTCAGGGAAGAGTTTGGTAAACAATATTGATGGAACTAttctaaggttttcTCTCTCTTCTCTCATTCACTCACTCACTCACTCTGTCTCTCACTCGCTCTCTCTGTCGCTCGCTCTCTCTCTCGCTCACTCTCTCTCTCGCTCACTATCTCTCTCGCATTCTTTCTCCCGTTCAAGATATTCTGCTTGATAATTAGTTATGTCGTAAAGAAAATAAGAATAGCTTTAGGCTGACCTCTCGAAAATGGTTTTCGCTAAAAGATCTACTGTAGTAGTCGTAGTTTGATTTTCATTTCTTATCAATTTCAGTATTAATGCTAACTACTTGCTTTCGAGCCTACTACTATTATTGACTTTTATCACCCCTATCAAAATTC…
>PB.3749.1|NW_019105996.1:373210-375939(-)|c93489/f1p0/3167
TTTTTTTTGTTTTTTTTTTTTTTTTTTGTTTTTTTTTTTTTTTTTTCAGAGTAAGTTAATAAGCTAATTTTTCCAAATTATTTTATATAATTTTTTTTTCTTTTTTTGTCTGGATAATTCAAAATAACTTTACTTTATATTTTAGAATTAATTTCAAATTTAGTTGTAATTGTGGGTAGGCTTAACTTGCCAGTGAGCAAATCTTTATATTACAATAATAAACAATATAATACAATAAATAAACAACTTGCTTTGAGTTGTGGGTGCTGTGATGATAATGTGAAGATCCAACGATGCGATGTGGAGCAGCTGGTGCGATGTGAAGCAGCTGGACCGATGTGGAGCTGGAGCATCATGGAGCAGCTGGTGCGATGTGGAGCAGCTGGACCATGTGCTTAA…
>PB.3749.2|NW_019105996.1:375504-383016(-)|c107809/f1p1/4017
TCTTCTTCTCAGAAGAAGACCAGGTGATTTCCGCTTTTTGGGAAGAAGAGACACTTGCCTTCTGAGAATCGAATTATCAGGACCCGTTTAATTTGTCCTATTAAAATTAATGTTTAAATGGTTTCTCTTCTTGTTAAATGTAATATATCCAGTGTGTTAAATGTGTAGCTCCTCTGAAGTCTTGTGCTCTTAAATTAAATTGGAAGGCAAGTTCAATTTGTATAAGCTTATTCCTGAGGAAGAATTGTGAAACTAAATCCTGGGTGACGCCATTCCACGCCAGATCTTCAAGTGAAATAAAATTATTAAGTGAATTGGGGCCCCACGATCGAGTTGGTGAGCGAAAAATACTTATTCTATCCAATCAGTGAATTGAGAAAGCTACAATTTTCTATCGAT…
>PB.3749.3|NW_019105996.1:375557-381045(-)|c172948/f1p3/5486
AAACAAGTAATAGTTTGGACAAGAAAATAGAAGAAACCAGTAATAGATTGGACAAGAAAGTGGAAGAAATGACCGCAAACTTTTTGCAACTCAAAAGTAACGTTGAGGATTTACATCGAAAAATGGATGAAAAACAAATTGAAGCTAAGAATTATACAAATGAACAAATACAAACGGTGAGAAGTGAATTTGGTGAAAGAATTCTAAACCAACACCGGGAAAATACTGAAGCAAATGGTGAATTGGAGAGCAAGATTACCCAGGCCAATGCTAAGCTGGCTCAGAATGATGTGAGGTTAGGTGAATTGGAGGCTCAGCAAACAAATCACACGGCCCAAATAAACCAGCTGAGAGCAGATGTCACACAGAATTCAGCTGAAACTTTAAATCCCGAAGTAA…
>PB.3762.1|NW_019105998.1:417438-421064(+)|c107077/f1p24/3864
ACCAGGATTGGAACTTCCCAAGGTCACGTGACGTGTTTAGTATTGGGTCCATGTAAAAAAGCATTGGTTAGATAAGCGTTGATTACAAGGTTCCATTCTGTATCTATTCTGTGGTACGGTAAggtaagtcctcaacaatatccACATTGACGACAAAGGAATGGAACACTCGCCTCACTGACCATATGCTTCCATGCTGCATTCAATCCCATCTTTGCACACTTCAATTCTTCACTCATATGATTTGTAAAACTCAAATTTGGAGTTTCTCTGTTGCAAAATATGGAGTACCTAGTCTGTGGAAAGATTGCCAAAGTTGAGCTCATGAGGGTAGATGACATCTCAAAATCCGAATCAATAATCTATTCACAGATTGAAATTGTGAAACATGAGAGTCCA…
>PB.3764.1|NW_019105999.1:265908-527545(-)|c101119/f1p7/3641
GAAAATTATTCAATAAAATTATAATTATTTTGCGAATAAAGCACAAATTATTTATGAATCGCTCACTGATTTTGAGGTTACACTTGTTTACTATCGATCAGATGTTTTTAAAACAGTTCGAACGCAGCTGACTGATTCAAAGCATTGTCAAATGTCATGCCGGTTTTCATGCAAGGTAAAATATCATTCCTAAAAATTATAAAACTATCAATAAAGGATCAAGAATTTCAAAATAAAAAATAAAATGTATGTATTATTGTTGAAATTATTTATTATTTAAGAAATTATATTATACGTCAGGTCTTATTGTAACTAAATAGGTCATAGCATGAAATTATATTATTGATAAAATGGCAGAAATTAATTATAATAATCTCAAACCTAATAAAAATTGTACAA…
>PB.3780.1|NW_019106003.1:79578-133877(+)|c108796/f1p4/4201
AGTCATCAATACAAATGAAATGTATTTTTGCGTAGTTTACCTATTTGAACAGAGTTTGATCATTTAAAATGTGCTAACTTTACTATCTTTCCGTTCTTAGTGCTGTTTTTGGGCAATTGTTGATTTTCAAGTGGCTATGAATATCTATTTTGAATTTTAAAAAAACTAAATTTTTACAGAAATGGCATGTTTTCTTGTTCATAATAATGATACCACAATTACTATACCGCAAGTTGAAAACACTAACAATATTGTGTTTTATATTATAAATGTAAAAGTTGGGCCAGTTGAATGGTCAGTCAAGCAACGCTATAATGGATTTCTTGAATTGCATGAAATACTTGTGTCAGACCACAGTGTCGCCAAAGACTTGTTACCGCCAAAGAAAATTATAGGCAA…
>PB.3830.1|NW_019106014.1:363098-366084(-)|c91118/f1p2/2865
CTTGAATCGAAATAAATTCTATCCTCCATCAACAAGGAAAGTCTACTTGAAGGAAGGCTTTCAATGCTTTACAATGAGTTAGAATTGTTCTGATGATGCACTTGACTTTCTCAATTTTCAGTGTGATTGCATAATGATAACATGTCAAATATGAGGGAAATATTAATTGAAAACTACGATTTCTCGATTACATGCTTTTTCTTGATACGTctatTGAAAAATTCAAAATGGAGTCAAGGTGAAAGAGATTGTTTTCCTCTTTTCACTCCAATAAACGATTTTAGCTATACGATTACCATTAAAAAGTTACCAGAAATCGAAAAATTACAATTTTATTTTTCATTTTCctTGTTAATCAACAGCCTCTAAATAGAGAATGATACATGATAGGAACTTGCG…
>PB.3834.1|NW_019106015.1:182954-188110(+)|c165438/f1p0/5137
AGGTGATTTATACTGATTAGATTTATTACTTACAACACTATAACACACGGAGGTAAACTAGAAACAACTATAAACTGATAACTACCTAATAAATTACACAGAATTATCACAAGCTTATGTTATCTGATATAAATAACTGTctccaagaATCAATAAACCGTATAAGCAACTACAAAAGTCTATTATCACTATAACTAGTCTGTCACGATTATTATCACTAGTCTTTCACAATGAGAAAGAAGCAAACACTCCACTGTAGTTTCTTAACTCAACTCGCCGACTGCAACACGCGTTATTTATATAGGCAACAAAACTTTCAAGAAGGATCTGGAGGTGTTGAATACGCCTGACCAATCACAGTGTTTCAAAGGTTCTGGAACGCGCTTGTCATTGGTCGAC…
>PB.3842.4|NW_019106017.1:12893-14512(+)|c45564/f1p0/1621
AAAGAGCCAATTTCGTATCATCGCCAGATAAGATGCACCATTCACTGTGTTTTCCTCAAAAAGAAGGGACCATACACCTTAGTTTGTGAAACTGCACAAAAAACGTTCACTTTAGTCGAATCTCGTTTATGCTCCACTGTTTCATGGAGTTTTCAGTTTCCTCTTATACGAACATTATGACGATTAACTTTACCGCTTACATGAAATGTTGACTCATCGCTGAATATCAACCGCTGAAAAAAGTTATGTCTTCTCGGATATCATTACAGAAGTCGACGTGTCTGCTTCTGTCACCAGCACGAAGCGCTTGTACGAGTTGCAGTCGGTATGGTCGTAAGGCCAAACGCCGCCTTAACACACGCCACACAGTAGTGTCAGCTACTCCAAGTTCTCGGTTTG…
>PB.3851.1|NW_019106017.1:346738-350626(-)|c111626/f1p0/4183
attttatgacTTTTATAGATCTATTTTGTAtaaagatgaacagaagttcaggtagaattatttattatttccaggatttaatttacttcatattgtttatgagaagtcgtcaaattaaatatgtatctgaagaatacaatatcactaataattataaaactgttaaaaagttgaattcaagcgagattagttttttgtctttgctgattgatttattgaaagatggcttcttggtattattttatttgaacggccaaaggtatatatatagaacgCAATTTTGAAAACGTTCAATCattttattactatgtttattgtaaatttatctagaatgattccaaacagctttattagagccgaagatccacaaattaaacaagaaCAGGTTGATTTGAATAT…
>PB.3888.1|NW_019106023.1:216035-217976(-)|c50370/f1p0/1861
GAATTAAGAAAGTCGAAGGTTTAACTAGTTTCCATTCCTTTCCATTCATTATTCTGATTAATATAACTATTACGACGGCTCAGCAGTTTTTTCTCGCCAGTTGGTTTTTCGCGAGGTGACCGACCGCGGCAGGCGACGCGAACGTACGGACGCGAGCGCGCACATGCGTACTACTTCCACTCACAGCCGGCTCTATTTTTCCAGCGTAAGCAAACCTATTGTTCTATTGAATATAGTAAACGACACTAAACTACACTAccgacacactATAATATATATAATATACTgaaatactttaaacaatctctacatgttccacttcggtgtctaacgctgactgaaaaaggatttgatatgaagaacggtgaaaactaggtgagtcagacagtacttcacttg…
>PB.3889.1|NW_019106024.1:31146-33812(+)|c80846/f1p1/2673
gagatagaaggtttcctcaggtgaaattatctagataagaaaatgatactggaaataaaacaattttttctaggtaaaTTGCCATTATATTTACTTGTTAATATAATATAAAATTGTAGAAAGAAGTATAAAAAGTTGAATTGGAGTTGTTATTTTCTTATTTGTCCATGAAAGGAATGCTGTCATAAAATTGGTGATAGTCCACAGGTAGGATGGCTTTCAAATCCTGAAGATCATCGTATTTTCTTTTCTTTATCTTTCTCCTATTTCCAAGAAGATTGGGTATGTCCTGAAGATTTGTTGGCTTCATTGTCGTGATTCTCCTCTGTGGAAGGTCTGACCAATTATCAGAAAAATTCAATTTGAATTTAATTATCCCTTCAGGATGGTACATGAATG…
>PB.3893.1|NW_019106024.1:191929-195809(+)|c104305/f1p7/3756
CAACAAGACTAAGATCTTTGTACAGCAACAGAACTCTCCTGTCAGGTCTGTCATCACATTTGAAAATGGCGTCAACAAGTCGTCAGGTATGGGAAGGGAGGATATCATTGTTTTAAACCCCAGTAAACCCGATGTCAAACATTCGAATGATACTGATCTAGATTCAAAAAGGCTGAGGCATAAGATTGATCGACCTACTTCATTGTATCACCCCAAGGAAAATGAAGAAAAGAATGAAAAGATAATGGGGCAGTTGGAAACTCAGCTTAAAATGAAGTTTCCCTCCTCTGAAACTATACAACTCGAGGAGAAGCTCTTAGCTTCAACTAAAAATAACAAGAACAATCAAAGGCAGCAAATGTCGAGTGACCGGTCCAAAAATGCCACACTCAAAGCTGG…
>PB.3895.1|NW_019106025.1:40718-49399(+)|c172361/f1p6/5610
acagaAGATAATGATAGATTCCGAGTAGAGGCTGTGTCAGGTTCGAGCTCCTCGTTTTTATAGCTTTTCGTCAGTTTAAAGTTGGATTTTTGAATTTtatacgtaCCATCGTGTGCAGTTTTCTTTGTTTTATAAAATTGTCAGTTAATAATTCCTGTTACTTTCGTGTTGTGGCTGCAAATTGTGTCTtaAAAACTAAAATTAATCATGAATTCACtaaAAACACACTACTGTGACTCGTTCTCAGTCAGGCAAAGCAGATAAGCAGTCATCGTCATCATCGCAGTCGTCCTCATCAGCTGTGAAAGATAAGGTGCCACAGCAGACgtcatctaCTGCTTCGAAGCCAGGCTCTGCCTCTGAGCCGGCTCGCCCTTTATCACCGGCTGTTATCTCAGG…
>PB.3904.2|NW_019106027.1:161844-165658(-)|c108385/f1p20/4156
TTTTTTTTTTGTTTTTTTTTTTTTTTTTTAAAATGAATcaagATGTATTTCGAATCTCATCAATCACAAAAATCACTTGTTCTATAAATTTCATTATTCTCAAAAAATgagtatgaaaaatACAAACACACAACGCTATGTAATTAGACAAAGATTTTTCCAACAATACGAGCTAAATAAAAAATAACTTAAAAGTAATGACTAGACAAATTGTTCAAGAAAATTGAGAGATTCTTGCTTTGATGTTCGAAAATTTGTAATTTATTCCCACATTCTGACTTTCTAAATGAACTCAATAAGAAATTCTTATGAAATTTATTTTTCTAAGTTTTTGGTATCTTCGTACCGTAGTTGACATTATTAAACCTTAGTAAGCAAACCTTAAATAAGATTGGTTAA…
>PB.3922.1|NW_019106030.1:425363-428099(-)|c73236/f1p26/2208
ATAGGGAACACATATTAGAAATTAGGAAGCAATGTTGTATTTGCTTTTTGGGATGTATTGTATTGTTTTTTTAAATAAAGATTTGAAGAAGGTACTGCTCAAAGATAGCTTACAGTGATGTCCACGTTATAATGGCAGTATTTGATTAACATTGGTGTTGCTATCCTTTTCTAGCTCCGCAACGTTTCCAGATAGTTTTTAACCATGTATAGATATAATTAACTAACAAAATATTTTACCTCAATCATGAAAATTTATTATTTCCTCAGCATTATATAATATTGATTATTTAAAACAAGAATCAACAGTTGATATTACATCAGATATGCCTTTATCAGCTATCCACTATAGAAGACAGTGGCAACACTGTTATCCTATCTTTCTCCACTGCCATTTTAA…
>PB.3926.2|NW_019106031.1:133514-138620(-)|c140081/f1p1/4458
ggccttgaCACATCATGTTTTTTTTTTTGTTCTTGcaACCAACGTCTACACTCATCCATAGGAGTTTTTCCTTCTTTGCTCGACATAAGATAGATTGGCTTATTGTCGTTCCATTCCACTACAGCAACTGACACCTTTTCTAAATCTTGAGAAACAAACATTTCAGTGGTACCTCTTGGCAAACGAGAAAAATCTTTATCGCAAATGAAATCGCATTTTGGAAGCTTATTCCTCATTACTGTCCCTGTGCAAGCTATTTGCTGCTCTCCTAACAGATCGATCAATTTTTCAGTTGTGAAATATCTGTCCATGTAGATGCAAGAGCTGGCTGGAACAGACTCTGACAATTTCATCACAACAGCTTCTGCTACATTCAAAGTCAGGTGACAGTCTGTTTGA…
>PB.3929.1|NW_019106032.1:9767-20081(-)|c65063/f1p0/2407
tagtaatcaaatctcgataattttttcttgtttttctcttataatgctttcactaacAATAATAATTTATGTTTCTAATTATggctattttccgttggtatatctaaatttcatgaaagataatagtagatcctcgaagattccaagctataaatcaatttgaatagggtactgtcaacggcttcttgttttaggtgatacaataaatcttggaatacacattcattcaacaGAATCCTCGATTATGAAATattacacacgtctgaactaatcttgataatgatacttcaacttatattagtagacaaggaaataaatcacagaggtttgaggggaacatgaaagtcctttctcctcgtattaagataatcacacaacgtgtttttcttctatcggtga…
>PB.3943.1|NW_019106035.1:36210-41544(-)|c167867/f1p1/5386
GAACAACTTCTATCTTTTCTTCAAAAGCTTCTTAAATTGTTTTTTTACTTTAATAGATGTATTACTTCATTCCTCATTGCTAGATGCCAAACTGATATCTTCATCTCTCCAGCTTCCTTTTTTTGAGTCTTTCAAGTTTTTTTTAGCACCGCAAAACAATATCTTGTTGAACACTCTACTTTTGTCCCTCCTTCCACGCTGTGAGGCATTGATTTAGAAGCGAAAATAGATAACACAAAAGCAATAAGTTAACCTGCTTATAATTGAATTTGATATTACTTCAAAAATACTTACAATAGCTACAATAATATTATGATAGTTGAACTGTCACCCACAGATGTCAAAGTAATGGCGTTTCATTAGGGAAACTAAATAATTTCCCCTACATTATTTCCATGT…
>PB.3952.1|NW_019106036.1:459244-465147(+)|c140574/f1p11/4539
taccataataCTTTTATTCATTTTACAAAGAATTTTAATCATTTTGTGGCCAAGAATCTTATCTTCCTTGCAATCAATGATCCTTTCTTTCTCCTATCAATTTGTTCATGTAATAATGCATGGTAGTCCATATATAGATTATTCTGTGGAAAAAATATAAAATCTGAGTGTCTACTTCTTAAAAAAGTGTTATTGAAAACGTTTTCTATTGTAGAATAGTAGGTAATGCCTACCCTTGAATCCAAAAGACAATATCTAGTTATGTAATTGACTTATATATCAGTAACCTTTCTTGAAAAATCAGTAGATTTTCGTACATATTTCTATAAATCTCGACTAATGCCTAGTAATTTGCTGATGAGCAATAACTTATAGCTATTATTTTGGTGTGGGGGTGTA…
>PB.3964.1|NW_019106038.1:69121-73692(-)|c142009/f1p1/4582
aTTAATTCTGTTTAGAAAATTGCAAGACCAAGACAGAGTCCAATGCAATACAGGACTGTGCTTTTCAAAAATCTTTGAACAACTATTTATCAACCAAATACTAGAATATAGTTTTGATATATTCAATTTCAATTCAATTTCAATTCAATTCCTTTTATTTGCCATCAATACAATTTACAATAAAGTATTCAAGAAATTCATAGAAATAAAAATAAAACATAGCTTACAATCAAAACAAAAATTATAAATTAAATATATTTAAATCAAAATCTATTCATTAAGGCAACAACCCAGCAAGGAAAATCCTGTCCGCTGGGCGTGAGCATCAGTTCAATATTATTATATGCTAAGCAACTGGATCGAACTTGTTTGCTTTAATATTGTATTCAGCAGTGTTAT…
>PB.3978.1|NW_019106041.1:486573-499154(-)|c25636/f4p74/5893
AGTTGAAGTCAACATGGCGTTCATGGTACCAGTTGTGAAAAATGATTACGATATCTACAAACAGCGGCGCATATCGGAGTGTTCAAATTCTCAGACATGCCGCAGTCGAAAAGTGTCCGAATGTTCAAAATCGGAAGGTCCCAGCCTGAGTACATCTCCAGGAAGTGATTTTTTGGTCGGCTCACCGGCCCACCGCTTGGGAATGTTGTCGGGCTCCCGACAATACAGCAGGAATTCCTCGAGGACTTCTCAGTCGAGCCTGCAAAGTCCGAGCAAATCGAGTTCCTCGTCACCTCCCAAGTCCGGATCCACCAACTCGTTGAATAAGTTCCACAATCGGTTGGTCGACAAGTTGAAGAGGTCGCTGAAATCCAAGGATTCTTCAGGTGATGGATGGGG…
>PB.3978.2|NW_019106041.1:486575-499327(-)|c173354/f1p78/5745
AGGTCTCGTACGCTTTGCTTTGCGTAGGCTACTCTCTGGAAATCGTTAGCTGGTGTGATAGTGGGGCCGGCTTTGGCCGCGAGATAGCGCGCAGTTTTCCCAATCGAGATGCCCCCCTCCACACACAGCACCCATCACGCCTTGCCATATAACCGGAGCAAATTCAAGAATCGCGCCAGTTGAAGTCAACATGGCGTTCATGGTACCAGTTGTGAAAAATGATTACGATATCTACAAACAGCGGCGCATATCGGAGTGTTCAAATTCTCAGACATGCCGCAGTCGAAAAGTGTCCGAATGTTCAAAATCGGAAGGTCCCAGCCTGAGTACATCTCCAGGAAGTGATTTTTTGGTCGGCTCACCGGCCCACCGCTTGGGAATGTTGTCGGGCTCCCGACA…
>PB.3978.4|NW_019106041.1:486576-499150(-)|c174123/f1p83/5811
AGTTGAAGTCAACATGGCGTTCATGGTACCCGTTGTGAAAAATGATTACGATATCTACAAACAGCGGCGCATATCGGAGTGTTCAAATTCTCAGACATGCCGCAGTCGAAAAGTGTCCGAATGTTCAAAATCGGAAGGTCCCAGCCTGAGTACATCTCCAGGAAGTGATTTTTTGGTCGGCTCACCGGCCCACCGCTTGGGAATGTTGTCGGGCTCCCGACAATACAGCAGGAATTCCTCGAGGACTTCTCAGTCGAGCCTGCAAAGTCCGAGCAAATCGAGTTCCTCGTCACCTCCCAAGTCCGGATCCACCAACTCGTTGAATAAGTTCCACAATCGGTTGGTCGACAAGTTGAAGAGGTCGCTGAAATCCAAGGATTCTTCAGGTGATGCGGGCAC…
>PB.3978.5|NW_019106041.1:486578-499346(-)|c175693/f1p87/5887
aTGATTTGTTTGTTTGAAGTAGGTCTCGTACGCTTTGCTTTGCGTAGGCTACTCTCTGGAAATCGTTAGCTGGTGTGATAGTGGGGCCGGCTTTGGCCGCGAGATAGCGCGCAGTTTTCCCAATCGAGATGCCCCCCTCCACACACAGCACCCATCACGCCTTGCCATATAACCGGAGCAAATTCAAGAATCGCGCCAGTTGAAGTCAACATGGCGTTCATGGTACCCGTTGTGAAAAATGATTACGATATCTACAAACAGCGGCGCATATCGGAGTGTTCAAATTCTCAGACATGCCGCAGTCGAAAAGTGTCCGAATGTTCAAAATCGGAAGGTCCCAGCCTGAGTACATCTCCAGGAAGTGATTTTTTGGTCGGCTCACCGGCCCACCGCTTGGGA…
>PB.3978.6|NW_019106041.1:486579-499150(-)|c118091/f1p87/5755
AGTTGAAGTCAACATGGCGTTCATGGTACCAGTTGTGAAAAATGATTACGATATCTACAAACAGCGGCGCATATCGGAGTGTTCAAATTCTCAGACATGCCGCAGTCGAAAAGTGTCCGAATGTTCAAAATCGGAAGGTCCCAGCCTGAGTACATCTCCAGGAAGTGATTTTTTGGTCGGCTCACCGGCCCACCGCTTGGGAATGTTGTCGGGCTCCCGACAATACAGCAGGAATTCCTCGAGGACTTCTCAGTCGAGCCTGCAAAGTCCGAGCAAATCGAGTTCCTCGTCACCTCCCAAGTCCGGATCCACCAACTCGTTGAATAAGTTCCACAATCGGTTGGTCGACAAGTTGAAGAGGTCGCTGAAATCCAAGGATTCTTCAGGTGATGGATGGGG…
>PB.3978.7|NW_019106041.1:486579-499150(-)|c173388/f1p77/5746
AGTTGAAGTCAACATGGCGTTCATGGTACCAGTTGTGAAAAATGATTACGATATCTACAAACAGCGGCGCATATCGGAGTGTTCAAATTCTCAGACATGCCGCAGTCGAAAAGTGTCCGAATGTTCAAAATCGGAAGGTCCCAGCCTGAGTACATCTCCAGGAAGTGATTTTTTGGTCGGCTCACCGGCCCACCGCTTGGGAATGTTGTCGGGCTCCCGACAATACAGCAGGAATTCCTCGAGGACTTCTCAGTCGAGCCTGCAAAGTCCGAGCAAATCGAGTTCCTCGTCACCTCCCAAGTCCGGATCAACCAACTCGTTGAATAAGTTCCACAATCGGTTGGTCGACAAGTTGAAGAGGTCGCTGAAATCCAAGGATTCTTCAGGTGATGGATGGGG…
>PB.3978.8|NW_019106041.1:486579-499150(-)|c175481/f1p87/5877
AGTTGAAGTCAACATGGCGTTCATGGTACCAGTTGTGAAAAATGATTACGATATCTACAAACAGCGGCGCATATCGGAGTGTTCAAATTCTCAGACATGCCGCAGTCGAAAAGTGTCCGAATGTTCAAAATCGGAAGGTCCCAGCCTGAGTACATCTCCAGGAAGTGATTTTTTGGTCGGCTCACCGGCCCACCGCTTGGGAATGTTGTCGGGCTCCCGACAATACAGCAGGAATTCCTCGAGGACTTCTCAGTCGAGCCTGCAAAGTCCGAGCAAATCGAGTTCCTCGTCACCTCCCAAGTCCGGATCCACCAACTCGTTGAATAAGTTCCACAATCGGTTGGTCGACAAGTTGAAGAGGTCGCTGAAATCCAAGGATTCTTCAGGTGATGGATGGGG…
>PB.3978.9|NW_019106041.1:486589-499166(-)|c174182/f1p88/5680
ATTCAAGAATCGCGCCAGTTGAAGTCAACATGGCGTTCATGGTACCAGTTGTGAAAAATGATTACGATATCTACAAACAGCGGCGCATATCGGAGTGTTCAAATTCTCAGACATGCCGCAGTCGAAAAGTGTCCGAATGTTCAAAATCGGAAGGTCCCAGCCTGAGTACATCTCCAGGAAGTGATTTTTTGGTCGGCTCACCGGCCCACCGCTTGGGAATGTTGTCGGGCTCCCGACAATACAGCAGGAATTCCTCGAGGACTTCTCAGTCGAGCCTGCAAAGTCCGAGCAAATCGAGTTCCTCGTCACCTCCCAAGTCCGGATCCACCAACTCGTTGAATAAGTTCCACAATCGGTTGGTCGACAAGTTGAAGAGGTCGCTGAAATCCAAGGATTCTT…
>PB.3978.20|NW_019106041.1:495786-499150(-)|c103383/f1p41/3432
AGTTGAAGTCAACATGGCGTTCATGGTACCCGTTGTGAAAAATGATTACGATATCTACAAACAGCGGCGCATATCGGAGTGTTCAAATTCTCAGACATGCCGCAGTCGAAAAGTGTCCGAATGTTCAAAATCGGAAGGTCCCAGCCTGAGTACATCTCCAGGAAGTGATTTTTTGGTCGGCTCACCGGCCCACCGCTTGGGAATGTTGTCGGGCTCCCGACAATACAGCAGGAATTCCTCGAGGACTTCTCAGTCGAGCCTGCAAAGTCCGAGCAAATCGAGTTCCTCGTCACCTCCCAAGTCCGGATCCACCAACTCGTTGAATAAGTTCCACAATCGGTTGGTCGACAAGTTGAAGAGGTCGCTGAAATCCAAGGATTCTTCAGGTGATGGTGAGTC…
>PB.3984.1|NW_019106043.1:203847-209228(-)|c168471/f1p3/5378
TACGTTGGTAAACAATTTGAAGATATGTGTACATGTTATGAGAAATGTCTTTCCAAAGTATGGGTGAATGCAAATGCAAAGCGGTTAAAATATACGGCAAAAATAGAAATACTCAACTTGTAATGAAAACTAACAGTATTGTAAAAGTTATTCGCATCTTTCAATGACATGTATTTATTGTTTGCTAAAAATGTTTCAGCTTTTTTATGGAGATACCTAGTTTCATACGTTTTACAGTCCACAATTCAGATTTTTTCGTTTTTATTGAGTTCTTTCTTGAGACAAACTCTGTTCGTTGCTCACATTGAATTCTTCACTTGGAAAGTGCGCTAAAAATGCCAAATTTAAATAATAATTTACTTTATACAAGCAGGTAACCCGTGCTCCACTTGGGTCTGA…
>PB.3988.1|NW_019106044.1:396120-400570(+)|c143893/f1p0/4404
TTTTTTTTTGTTTTTTTTTTTTTTTTTTAGAAGAAAAATCAATTtattcgagtaattagctttacggtGACACTGGCAACACTCAAGGTGTTCTTTTGAAGGCACTATTGATATGGATTACACTGAACATACTGTTACGGTCGCCTCTATGTCACAAATCAGCATCATAATCACAAAGATTATGGATCAAATATTAATTATTAAGATTAACTATTCACAATTTTAATGCTTAATAATTCTATAATAGCATGAGAGGTGAATAATAATTTTAACTATAAAAATATATTGCACAAAAATTTGTTGTATTCTTAAGTAACTATAATCCACAAAATATGATCTGGTAGCAAGAATAAAGTTTGCATCACATTTTTGCAGTCTATTGATTTGGCCTCTTATTAT…
>PB.4002.1|NW_019106047.1:295300-301189(+)|c175413/f1p3/5855
ATGTTGGATCTGACAAATCATGTGATACTCTCTGCATCAGGACAATTTATTGTTGAGTGATAACTATTATTTCAATCAGGATTCGACAAGTGATAAACTTAGGTACCGTAGCTGCTGCAGAGGACAATGTGTTGTGTAAAGACTTGTGCGTTCAGTTATATGTGTGTAATATACAGTAATATTATCTTGAAAATAAAGCTTTAATAACAATAATGACGATACTATAAAAACAAAACACAATTTTAATATTACTTATGCTATGCACGTGCATATCGAATGATGGGAAACTACAATTTAAAATGCATTGTGTCTATGGTACCATTTATAAGGATTAAACATATACGAGGGCCTATTGAGTGAATGTGATTCAGATTTTGGCCTACGGAGGTAGCTCTTTAT…
>PB.4018.1|NW_019106051.1:148338-153556(-)|c169347/f1p0/5318
agatgaaggaaaaaaatacagaaatcaagaatacaccagaccaacagaccgaattgactcgagcagagatgggagcacaaatttcCGAACAAAACAACAAATTTactgctctcacaagcgccgtagaggttagattgaataccaccttgggctgatcataatctggggggtagattcaaagcttaagggaaatagagctaaaacagatcgatactacaaaaaaaggttgaTAGAATCGAAGAAGAAGTTCGTTGttgaaaaaacaataatttgatcctatcttccagtttcagaacttagctcacaagtaactctggcagaggctaagccttagcgaaatcaagaatagcttagcaagcatggctagccgccgcccagagataataacttgagtcaaat…
>PB.4027.2|NW_019106053.1:190175-244023(+)|c126259/f1p0/4388
gtagtggttagttttgatgccCTCGTGTGTTTATGTCGGTTCGAGTTGTAGTGTAGTAAAGTAGCCTAGCCTTGTAGAATTTCAGCGTGTTCTCCTCAAATTCTTCTTCACTTCAGTTCGGTGTCAGTGCATGCATGCAAGTGTTCAGTGATATTTGAAACTTGAACCGACGTTTTGTGCCTTCAATGTACCTTCCAAGTACCTGTATCTTCGAGTTTTTGCGGTCTTCCAAGTAATTGATTAGGTACTCATTGTAATAGATAGCCTACAGCTCAACAGTTCAGGATAGTTCTAGGCAAATAATATGTGATTTGCTAGTAACATGCTCAACGTTTGATAatatccacaAAAATTGTAAAATAGTTTTCAAATTGCATTTTATAGCAAATTTTCAAAAAC…
>PB.4031.1|NW_019106054.1:33935-39541(-)|c110715/f1p1/4189
gacactgttcgctgaggctcacccgaggcaaaggtacgtttttacaccgattaaacgcttggcaaacaaaatatcctacacccaaaaatcattaagtgacgtatagctaaacaacagagaacagacatcttctgaaattcgagcTTTTTTTTTTATTATTGAAAAAAATCATATATTATATTGATTTAATGATTGTAAATttcaccactcaatcctcATCTTACCTTCAAAACCTTCCAGGTATCATAATTATTCAGGTTAAACAATACTTAAACAATACTATACAATACAATACTCAGGTTAAACAATACTATTTTTCAGGTTATGCTTATAATACTCATTCAGTTTGACTGTACGTCAGCTTATGATTTTTTGGGATGCGATATTTTGTTCTTCAAA…
>PB.4061.2|NW_019106059.1:221344-225999(+)|c155652/f1p1/4642
GTTAGCAAAATCTCTAGAGACTGGGAGATCCTCATGAATGTGTTGTAACTGGGAAATGAACCTGTTCATCTTCTCAAGCCTTCTGAGATCTGGAGGCATGATATTACTAAGCACAGGCAACCACTCAGTCTCTGTTGGTCTCAATGTCCCACTAATCTTCCTCATAGTTTCATTGAAAACTGTATCAATTTTCTCAACATGTCTGCTGCGAGCCCAGACAGAAGAGCAGTACTCCCCTGTGCTGTACAGAAGTGCAAGACTTGATGTTCGAAGGGCATTCATGTCACAACCCCAGGTTGTTCCCGCAAGTTTGCTGATGATATTTAGCCTTGTCTTCAGTTTATCTCTCAACCCCTGCAGATGTTGTCGATATGTGAGGGATCTATCAAGTCTGACTCC…
>PB.4078.2|NW_019106061.1:75567-79584(-)|c94328/f1p1/3137
TAAGACAAGTAAACTTTTTCCCATGAATGATTTCTCTCAAAAAGATAGCATACTTTCCCTTAACAAATTCTTTACAAAAGCTTGAGCACTATGGCGTCATACACCATGAAAATCGTGCAACATCAAAATACAACATCATAACTTACCGCATGCAGTAAGAAGATATCCTGCTTTGGCCAATTATATACTTGAAAACTAAAACTTGTTTTGCTTAGCCGGTATTGTAAGCAAAAATTCTTCGTATGCAGTCATCATTTCagTCGGTCATACCGCTGTCATCTGTTTCCGGTCTAACTTCGCAATGGAATCCATTGTCACTCAGGAACTCCTTCTGTTCATTGGTGAGCATCTCGCCGTCTGGGTCAACGTCAGCCGCCCAGCTTTTCTCAACTGACTCAA…
>PB.4084.1|NW_019106062.1:113919-159598(+)|c172445/f1p9/5610
gagagacggaacaagttggtgaaGCGTCGGCCTAGGCGTCGGTTtttttggcaggggcagtagcgtagactgatagcattagcattgtagtgtcgacgAACGTTTTGCGGTGATGTGTTCACATATCAGTGCCGTCTGATAAATTACTTTCAGCTCAGTTTCCTTTAGTGAAGTGTTTGTGATTTTGTTATCAGCTTGCAGAGGAAGTGGTAGCGATGTCAACAATACAGGATTAGCGCTTGTGCAACGGATAAAGTTAGCTAGTGCCTTCGTTGGTGTGATGTTGGTTGAAATCAGCTGATCAACAGCTTCTTGACAAGTGTAGTGTTTGTTCAATAATTGTAATCGTTTTGCCCGGTGTTGAAGGGGTTGTTGTCGATGTGTGTCGATAAGTGCAGT…
>PB.4089.1|NW_019106063.1:43358-66292(-)|c175908/f1p2/5693
ATGTTTCGTCGAGCGCCAAAACAAACCACCGCTAATCCTGGAGCTAATTAGCTATATCTAAAACCATGCACTGATCTATCTAACCTGCAGAGATCTCAGAGGATAGCAGAATGAATAATTGGACAAATAAACTCGGCTATTTAACTAAAGGGTATCGAACTATGTATCCAACAATTTTAATACCTGGGTATTTATCTTCTATATAAAACATAGGCTACGTTAAAGTATCCAGGTGCATTCATGAGTTGCCAGATGGCCAAATAAAAGTTCAACTGAATTGTCTTCAGGTAAAATGAACAAGATTTCATTGTACGATttTTTACATTCAATGAATATATTTCCAGTTGGGCTTGAATACAATGAAGACTGTATATAATCATATGAGACTTATCTATTTCT…
>PB.4090.1|NW_019106063.1:109963-116180(-)|c85497/f1p3/2624
AGGTTATGTTGTAATTTTAGCGGAAAATAATGGTTATGTTTACTTATAATCAATAATTATTAGTTTGCAAGTTATATGAATATTTTAGCTACAAAAGCCAAAGTTTTCAAAAATAAAATTATTTTTCAGAATCGATTTGAGCTACACTATATAGCTGTATGATAACATAAAATAATGATGAAGATTGATGTTATTCTTCACTGTACCAGGCTCCAGAcacCAAAAACATATTACACAGTGTAGATGGACGGATAGAAAGCGTGAACATCAAAAGCCATCGTGTGTGTTACCAAGTTTCCATTCTGCATCTAACAATAGGAACCAAGCATCCAACATCATAACTTTATTATTATATAGTCCAGGCAATGATGCTCAAAAAAGGGTATGGAGAGAAAAGTT…
>PB.4100.1|NW_019106065.1:306326-311793(+)|c147422/f1p12/4591
CTGGCTCATATCGGGATGACTTAATACAACTATTTCAAGGAAAGCTTCTTTTAATTCTCGAAATATCTTCTCTTCTGCTTCTGTCCACTTCCATGCTTTGTTGGTAGATAATACGTGACTTAATTGGGCAGTGTAGTGTGACATACGGCTGTTGAAACGTCTATAGAATTGAAGAAATCCAATGAATTTCTGTAGTTGCTTTCGGTTGGTTGGTGAAGGGAATTTTCTGATGGCTTCTAATTTACTGCTATCCTGGGAGATGCCGTCCGGGGTGATGATATGTCCCAAATATTTGACTTGTTGTGCAAAAAATTCGCATTTTGATAATTTCAATTTGAGTCCACATCTGATGAGACGACGAAATATTATATCTAGGTGTTGACAATGGTCCTGAATATT…
>PB.4101.1|NW_019106065.1:304512-309376(-)|c150953/f1p5/4873
GGTAAGGAGCTGGGCACCGCTATCATGGGAACTGTCATGGGAAAGGTGTTAGAAAATAAGGGCGAGATAGAGTCGAAAGTGGAGGAAAATAATAAGAAAATAATAGAGATAGTCAAGGAACAAAGTAACGTGCAGGCATGTATGGCAAATTTAGCGGAGGAGGGGGCAAAATCAAGTGAGAGATACGGCATGTTGGAGAATGCTATAGGCGGACAGCAGTTGAAGCTAACCGGATTGTATGATGAAGTGAATACACATAAGAAAATTATGAATGATAAATGGATCGCAAATGAAGAACGAGTCTCCAGAATAGAGACACGTATaGGAAAATATCCCAGTCAGTCGAGTGCAGTATACACCGAATGAAGCAGTAAACGGCACTCAACTTTTTCAAAGTCT…
>PB.4114.1|NW_019106070.1:155402-163485(+)|c155832/f1p46/4842
GCAAAAGGGAATCCGGTTCCTATTCCGGAACCTGGCTGCGTAACCGCATCTTTGCGGGCACTTGCTTGCGAGCGCTCGTCGGGGTAACCCAAACTGGCCTGGAGACGCCGGCGGGAAGTCTGGAAAGAGTTTTCTTTTCTTTATAAGCGTTCGAGTACCCTGGAATCCTATAGCAGGGAGATAGGGTTTGGAATGCGAAGAGCACTGCAGTTGCGGCAGTGTCCGGACTTTCCCCCCGGACCTTGAAAATCCAGGTGAGGGCCACGCGGAAGTCGCGCCAGATCGTACCCATATCCGCAGCAGGTCTCCAAGGTTAAGAGCCTCTAGTCGATAGAATAATGTAGGTAAGGGAAGTCGGCAAATTGGATCCGTAACTTCGGGACAAGGATTGGCTCTGAG…
>PB.4115.8|NW_019106070.1:155365-165520(-)|c164021/f1p60/5060
GAGGAAAAGAAACCAACAGGGATTCCCTTAGTAGCTGCGAGCGAACAGGGATCAGCCCAGCGCTGAATCCCGTGGCCACAAGTCACTGGGAAATGTAGCGTTTGGGAGGGTCCAATTATCCCGACAAAACTATGAATGAGTCCAAGTCCATCTTGAATGGGGCCATCGCCCGCAGAGGGTGCCAGGCCTGTAGGACCATTCATGTTGTCGGGTGGATACCTCCTTAGAGTCGGGTTGCTTGAGAGTGCAGCCCTAAGCTGGTGGTAAACTCCATCTAAGGCTAAATATGACCACGAGACCGATAGCGAACAAGTACCGTGAGGGAAAGTTGAAAAGAACTTTGAAGAGAGAGTTCAAGAGTACGTGAAACCGCTCAGGGGTAAACGGAAAAGACCCGAA…
>PB.4115.9|NW_019106070.1:155365-163106(-)|c132355/f1p38/4399
GGACAAGGATTGGCTCTGAGGATCGGGGTGTGTCGGGCTAGGTCGGGATGTGGGTCAGCGCCAACGAGCCTGGCCTGAGCACGAGGAATGGAAAGCACTTCGGTGTGATCCAGGATTCGAGCTCGGTCCTGCGCCTTGGCCTCCCACGGATCGGCCTTGCTGCGGGGGTCTGTTGACAGTTGCATACAGACTTGTCTGTGTGTCAACCAGCAGAATTCACCTTCGGCCACCATTTAACGGTCAACTCAGAACTGGCACGGACTGGGAGAATCCGACTGTCTAATTAAAGCAAAGCATTGCGATGGCTCTAGCTGAGTGTTTACGCAATGTGATTTCTGCCCAGTGCTCTGAATGTCAACGTGAAGAAATTCAAGCAAGCGCGGGTAAACGGCGGGAGTA…
>PB.4115.10|NW_019106070.1:155370-160325(-)|c158570/f1p1/4954
GAAAAACAGAGAATGGAGGAAAAGGCGAAATCCATTCTTGAGGGAGAGAAGTTGAAGGCTCACTTAGAGCGATGTACCACCAGCTCGGCAGTGCAGACAGATGAGAGAATGCCAGGAGCTTTTGTGATCGATACAGACAAGCTAAGGTTGTCAAAGACACAGGCGGCAAGAGCGATTCTATATCTGCAGGAACAGACAAGGAGACTTAAGGAATATGAGAAGCAGAAGGCTCTGGACTCCATGGAGGCAAAGACAGGGGAAGAAGGTGCAGTGAGGATGAACAAGGATAGGCTAGAAATACGACTTAGAGGTGGTGCCAATGAAGAGGAAGACGTGGTATTTGAGGATAATGCCTGCTCAAAAAGGAAAAGATCTGAAGACGAGGCTGAGCCTAATAAG…
>PB.4115.11|NW_019106070.1:155372-163845(-)|c104082/f1p49/3718
AGGTCGCGACGGTGAGCGCAGAAGGGTCAGGGCGAGAGCCTGCCTGGAGCCGCCGTTGGTGCAGATCTTGGTGGTAGTAGCAAATACTCTAGCGAGGGCCTGGAGGACTGACGTGGAGAAGGGTTTCTTGTGAACAGCCGTTGCACAAGAGTCAGTCGACCCTGAGCCCTAGGAGAAATCCGATGACGATGGGTGGCTTGACAATATGCATGCGTGCACATAATTGTCTCGCTTGTAGCTCCTAGTAGCTCGCGACTCTTATGCTGCTGCAAACATACAATCATAGACCACAGACTGTGCTTGTCGTGTTCTTGCTTGTAGCTCTTGTAGCTCGCAGTATCGACTGAACAGCTCCTTTTGGGCAAAAGGGAATCCGGTTCCTATTCCGGAACCTGGCTG…
>PB.4115.16|NW_019106070.1:166510-169275(-)|c104989/f1p72/3804
GTCAATGTGTAGATTGAATTCGATAGTTGATCTTGATTCTCAGCATACATTTGTTCAGCAGAGTAAGAGTAACACAGTGGGTTGGCTGAAACTGTTACTAGCAGAGCAAATACAAGCTCCCTGGTTGATCCTGCCAGTAGTCATATGCTTGTCTCAAAGATTAAGCCATGCAAGTCTCAGTACAAGCCACATTAAGGTGAAACCGCAAAAGGCTCATTAAATCAGTTATGGTTCCTTGGATCGTACAATCCATTACTTGGATAACTGTGGTAATTCTAGAGCTAATACATGCAAACAGAGTCCCGACCAGAAATGGAAGGGGCGCTTTTATTAGATCAAAACCAATCGACGTCAGTTGGCTTGCCCAACTGCGCCGTACTCCTTGGTGACTCTGAATAA…
>PB.4122.1|NW_019106071.1:82282-86927(-)|c145523/f1p3/4558
GCACTGGGTTTGACGCATGGATTATCAAAACAACATTATCATTTTTTATTTTTGTTTACCGATGTGAATTTTTATTTTCATTTATTCAAAACCCGCTTCTATTGTTAAACCTCTTCGGGGTTTGAATAGACTGTTCTTGTAAGTTGTAATCACTTAATTCAAATCGTATGCTTTTTTCATGAAATTGTTGGTTATGTTGAGTAAATTGCAATTTTATTTTTATTGCGGATGATGCCCACATAAGCTTTTTGCTTGTGCGTGGGTAATTGGAAGTGCGAGGGTGAATTATGAGATGATCAAACGTCCATGCCTATTTGATGGGATTCGAACCCGCAACCAGATAGCACTAGCAGACCAAAGGGTGCAACGCCTCGGTCAActaggctatctggccggcta…
>PB.4124.1|NW_019106071.1:175845-181531(+)|c97834/f1p2/3366
aatgttggcttgttggttttggtttcagttcttcaattcagcgttgtctcctcatttgtatcctATATTTTTATGTAAATTATTATAATgggtctaaaaattagaatgcttcacttcatgtactaaaaacTATTTTTATATTTTGTCAATGTTTTcCTCGCTTTTATTTATATATATATATTATAAAGAAATTATTTTCAAgtggttgggtggtagcagaaggttgataacactgtttggggatggtgataaggaatggaccaacgaaggctgtgcctgtccctgttggtgatgccttcgatcttgtctcagatcTTGTTGTCTGCACTCTTAACACAGAATCAGCACAGTTCAAGTAGTTTTGTTAATGCATTCCTTTGGACATGTAGCCTAATACAA…
>PB.4124.12|NW_019106071.1:308333-314067(+)|c174070/f1p3/5531
TAGAGTCACCAACAATTAACCTATTTTCGAATGTGCTGTCTCATTCAGAAAAATCTCTAGAGCATCCACAAAACACGCTACATCAGTTTCTGGTGACCTATATAAAGCTGTGCAATAAAACTCCAATTCATCATACACTAATTTAAAATTCAAAACATTGGCATAATCTATATCTACTTCCAAAATATTATAATTAAGTTCATTCTTTATGTATACTACAATGCCATCACATTTATTAAATTTTGTTGGCTTTATGATTTTGTTATAGCCAGAGATATCAAATCCAGTTATATCGTGTGTGAGCCAAGACTCAGTTAATACTATAATATCAAACGCGACATCAAGACCAGACAACAAAATACACAATTCATCAAAATTTTTCCTTATACTCCTAATATT…
>PB.4128.1|NW_019106074.1:8822-12913(-)|c68560/f1p3/2269
CAAAATTTCATTGTATTTTTCGTATTTATCTATGTGATATAGACCTATTACCGTATATGTTTTTTATGCATATCTACTTGACTGTTTATGAGACTTAATCGTTGGTGGAATATAATTATATTATGAGTAGATGTAGATGATATAGTCAGTGTTTTTTCTCAATATAGAACAAAATAATAGCTATTTATGTAATAAGAGCGTAGAGAGCGACTTTATTGCTTGAGCAAAGCAGTTATCGCGCAACACATAGTGGAGCGCGATAATTTTGTGAAAACAATGAAAAAGTTTCACGCTCGAGTTACATACAAGTTTTTTCTACAACTGCTGTATGGGACTACAAACCAATAGATACAGAAATATACCTATATATTGTCTCCATAGATGAGGTTATGAACCTTA…
>PB.4130.4|NW_019106075.1:219871-222608(-)|c83089/f1p1/2719
tagcctagACAAGGATTTCAAAGTTAATTTGAAATCAACTTCTTGAAAATTCAACAAATTTTGTTTGGAACAAAATCAATTCTCATATTTTGTTCCTTTTTAGAATGTAACAAGTAATATTCACTAGTTAAGCTTGTCCTTGACTGATCTTGTACATGTAAATACTACCGGGTAAGACTTTAATATGCTTGTAATACATACATTATTGATAATTCTTACTACATATTAGTACTTAAATACCATATAAAATATGACAGAAGAAGTACACGCTCAAAAGAAGATACTGGAAAATTTTTCTCTAAAAAATTGTGGTTACTGTCATAGATCGGGGGATAAGTTCAAGAATAAGAACTAATGTCTTGAATGTTGGGAATTTTGGAAGACAGTTTCAACGAATTC…
>PB.4135.1|NW_019106077.1:86178-91586(-)|c163481/f1p3/5125
AAGACAAGTGAAAACGTTTTACAGTGACGAAAATTGTTCCATATTTGACAAATCGTTGAAAATTGATGTAGAGTGTTTTCAAGACAAGTGAGAACGTTTCATAGTGTGACGAAAATTGTACCACATTTGTCAAATAATCATTGAAAATTATTATTGATGCAGTGTTTGTTCGAGAAAAGTGGAAAATCAGACATCAGATCTCGTGACAGTATTTTTAAACAGTGACATATCACCACAGAGTGTGTAGGAGGCCTACTAGAAAAGTGTTTGGGATTAATCTGTGGTCAGTGTTGCCGAACGTAGCTGCGGCCGAGGTCGTAAATGCACTGCGGCCATCATCGGGACTGCGGCTGGGCTGCAGCAGCTGCGTTGTCGCGCCGCAAACCTCAGCGGCTATGA…
>PB.4135.2|NW_019106077.1:86958-91586(-)|c130387/f1p3/4353
AGGGACATCAACCTCGCCCACAACCCCATACAGAAGATTGACAGCCACGCTTTCAGAACTGTTCCCGGTCTTGTAAAACTCGACCTTTCCCACTGCGAACTACAAGCGATCGCTCCCATGGCGTTCGACGGTGTAGAACTACTAGAAGCCCTGAAACTAAACGGCAACCGGTTGTCGCAACTCAAACACAAAACTGTGGAGACGTTGAGTAGACTACATGGTGTTGAACTGCACGACAACCCTTGGCACTGTGATTGTCATCTGAGAGCTGTGAAACTATGGTTGGTGGGTAACAACATCCCCTACCCGATAGCACCAGTCTGTAGGGGAGGCCCAGACCGCGTCCTCGATCGCTCGTTCAGTGAGCTACAAGTCGACGACTTCGCCTGCAGACCTGTC…
>PB.4135.3|NW_019106077.1:87149-91464(-)|c110876/f1p3/4065
AACTGTGGAGACGTTGAGTAGACTACATGGTGTTGAACTGCACGACAACCCTTGGCACTGTGATTGTCATCTGAGAGCTGTGAAACTATGGTTGGTGGGTAACAACATCCCCTACCCGATAGCACCAGTCTGTAGGGGAGGCCCAGACCGCGTTCTCGATCGCTCGTTCAGTGAGCTTCAAGTCGACGACTTCGCCTGCAGACCTGTCGTCCGCGGAGACAGCAGGAGAGTGGAGGCTGTGTCTGGGGGCAACGCCAGCGTGGTGTGTAGAGTCGAGTCAACACCTGAAGCACACATCAGCTGGTACTGGAATGGACGTCTCCTCCTCAACAACTCAGCCTTCAGCTCGTTCCAGAGGGTGTACATTTACGAGAGTGGTCGTTTCCAGAAGAAGAGCAC…
>PB.4137.1|NW_019106077.1:293583-298163(+)|c142487/f1p32/4474
ATCCTGTGTCATGCCGGGATTCAGAATAGCAATGACCGTAAATACTACGTATGGTAAGAGTCCATAATTGTATCTTTTTTCTTTCCTGTAGCCTATTTTCTTGGCCCTTAATCTTTTCAATTTTCGATTCTTTCCTGTCTTTGTGTAATATTCAGTAAATTTCTTCTATGATGCATATCTTAACCAATCTTGTCCATAGTCATTTAAATTTGTATTTTTTTCTGAAATAATTTTAGAAGTTGAAATAGTAGCTTATTTTCCTAATCTTTAAATTGTTGATAAAACTTAACTTTTCTAAAATCTATCCATTGTTGTGTAAATAATTGTTTGCTTGCGGTATATTTTTTCATCATGTATTACATATTTTAATCATGTCTATTTTTTTTTAGGTATCATATT…
>PB.4137.2|NW_019106077.1:293583-298166(+)|c141256/f1p32/4471
ATCCTGTGTCATGCCGGGATTCAGAATAGCAATGACCGTAAATACTACGTATGGTAAGAGTCCATAATTGTATCTTTTTTCTTTCCTGTAGCCTATTTTCTTGGCCCTTAATCTTTTCAATTTTCGATTCTTTCCTGTCTTTGTGTAATATTCAGTAAATTTCTTCTATGATGCATATCTTAACCAATCTTGTCCATAGTCATTTAAATTTGTATTTTTTTCTGAAATAATTTTAGAAGTTGAAATAGTAGCTTATTTTCCTAATCTTTAAATTGTTGATAAAACTTAACTTTTCTAAAATCTATCCATTGTTGTGTAAATAATTGTTTGCTTGCGGTATATTTTTTCATCATGTATTACATATTTTAATCATGTCTATTTTTTTTTAGGTATCATATT…
>PB.4163.1|NW_019106085.1:204321-210783(+)|c11612/f2p0/3285
agtgtactccacactggcagcaCCGCTACTAGCAACTCGCGTTCACACCTACCCTGCCGAGGAAACCACCTCACCAACCGAGtgtgtaactgacttgtgctccgctaacctcacatttccctaccaaattgaatatttgatttctgtttgaccaggcgcccttgctgctgctgtagcatggcgctgcgcttattcttatcaaactaatttctcgttttgggtgtgtgcttgaaacaacatcgctttaatgcattcaatttcaatgaaaattgttgccggctctgtttgaaaaagctgtgttgtgtatgaatgtgaagcttaactccagtcacagtgagaagtcgattacccgacctgattgctgtctaattggttcgaataacaaaaagttaatccatt…
>PB.4170.1|NW_019106086.1:385112-389842(-)|c146499/f1p5/4588
actcactgttataaaatgcctgatgtggagatagaattgtacaatgacgaggaaataattggtgatgattgcattcgttgcgatggctgtaattcagtttaccattatagctgtgctggggtcgcaagaaaaacccaacaacgaaaaacacaggagaagaggaatgaatggcgctgccctcaacgttgtcgtgctgctagggaagtaactggtgacaatagagatactgaaagtgtggtaagtgatgatctagacttcgatttagactcaattacaaaaacaatctctaatccagaactgaaactggttttcacgtgtcttatgaagaaaattacaactttacacgattccgtgaaattcatgagtaatagcttcgacgaagttctatcacgtgtgaaa…
>PB.4174.1|NW_019106087.1:133097-136806(-)|c106240/f1p1/3609
aTATTTTATATAATATAATAAATAACTACATATTATAAGAATGGGGAAAATAAAACAATAGCAATGATGAAGAATTTATAGACAATTTTAGCAAATACCGTAATATTTTTTATAATACAAATTTAGCATAAATTTTTCAAGTTCAAAATatacaatTAAGACAAATTAATGGAATGGAATATGGATACCTATATTGGATCTACGGAAATGAAATATTTATTATAATATACCGAAACTTATATTTTATTACTTGGCAAATAATGATAATGAATCAACCTAAGCACAATATTCCTTGAAACGATCATTTGGCACTAGGCTTAGCCTGCATAAAACATGACCGATGAAAATATAAAAATACTTATGTATGAAAAGAAATATTTTTATCTGGCGCATGCAGAT…
>PB.4200.1|NW_019106094.1:209715-214606(-)|c152277/f1p5/4670
CCGGGGGGGCTTTACAAGACGCCCAAACTGGGCCCCAAGATCGGCTACACGACAGGCGGCGCGCAACTTGTGGGTCTCGAACTCTACAAGCGACTGCGCGAGTACCTCAGGTCCTACCTCGTCGTTCTACTCAAGGACTGTCTCGACCTCATGGATGAGGATGTTCTCAAGTTCTACACCAAGCAGTGGGAGCAGTATCAGTTCAGTTCGAAAGTTCTGAATGGTGTGTGTGCGTATCTGAACAGACACTGGGTTCGGCGTGAGTGTGAAGAAGGTCGTAAAGGGATTTTGGAGATCTATCAGCTGGCACTCGCTAACTGGCGTGATAACCTATTTGTGAAACTTAACAAACAGGTGACTAATGCAGTTCTCAAGCTGATTGAACGTGAGCGCAACGGT…
>PB.4207.1|NW_019106096.1:251102-258459(+)|c174440/f1p6/5527
ATAAAATATATTTTATAATATTATAACAtaAAAAGCATACAGTACGATAAATAATTATATACAATTACTTATGAATACAGTAAAATCTTTTAAACTAATATGTACAGAGCATATTACGGTAATATAATCATAATATAACTACAATGGTAATGATATTTGAGTTTTGGAGGAACCTTGTACAGATACATAAAATAAatttCTGGAAACATTTTTGAGAATAATGgGTTGATGAATAAAGGAACTTACTACCGTCTTGTCTTGTTAAAGTAGATGACAGTAGAGATCTTTTGTAAATAATTTTCAATTAAATGATAAATTCTCAAATTCTGCAGTAGAAGCATGAAATTAGGGTCTTTCTTTGCTGAATAAAGTATCATGCAATGCTCCGGCCGCGTTAAT…
>PB.4207.2|NW_019106096.1:253468-258460(+)|c154551/f1p6/4953
CTGATTGGAATGAAATAGTTTGCTAGACTTGTTTGACCTTTGTGTTGTGAAGGTCAAAACTGAATTCTGTACCGTATCCTTGGTAGTCTTTCAAATTAGCTGATTTGCAAGCTTTTTTGAACTTTGAGACCATGGTTGACCTTGAAGTAAGCTGATGAACAAAGCTATTGAAATCTTGTGACTTTGGTTCAAAAAAAATTTAATCAATAGCCAATGACCTTGCATGTCTTTGAGATCAGCTGATCCACACAAACTAACATACTTTGATGACCTTTTGACCTTGAAATCTTCATGAACCAACCAAAACTTCAATAGTTAGGTAGAAGATAATGTATGATTACAAGCTAGAATCAAATATTGCTTTCAAAATAAAACTTGATTAATTAGAGGCCTAGTAGA…
>PB.4209.1|NW_019106097.1:138917-140772(-)|c50745/f1p0/1890
CTGAGCCAATAGCAATGACTAGAGGCGTGTTGCAGGGAGACCCTGCCAGTCCCCTCCTCTTCGCCCTCTACACATCAGGTATAGAGTCGTTTTTTAGAGAGAGAGGATTGCATGGCCTGAATCTTGACGGCGACAATGATGTGTTAATGCTGCAATACGCCGATGACATAGTCATTCTGGCTGATAGCATTTCAGACGTGCGAAATAAATTGAAATGTTTGGACCAATACAGTGCAGGAGTAGGTCTCAAGGTGAATGCTAACAAAACCAAAATACTGACTTTCCATAGAGGTCGATTAAGCAAATGCCATAAATCCAGTTTCAAGCTCGGGGAGGAGAAAATAGAAATGTGTAGCCAGTATAATTATTTAGGAGTTATATTTCAATCTTCAGGAAGAT…
>PB.4215.1|NW_019106099.1:338660-343723(-)|c157936/f1p0/4918
attatcagttgaacttcggcagaaagcatcgtttgtttttcgctccgtatctcgaaaatccaaccgtcatagtgaaccattgaattcgggcgtgattgtttttgctttgtgttcgccttgtctttatactgtttgtatggAAGTAATTAAATTTCAACTATTAAAtgtcgtgtaaaattgttttaagcggttcgaAGCGGTCATAACTTTGATAAGGTTGCTTGTGGCGTGTGTTCGGGACTAGTGCATACAACCTGCGCTGGACTTGATGCTAATGACGTTAAATATATGACGGACAATAACCAAATgaacgCTGTAGGGAGTGTAACTTGGAGCGACGAAAAAGTATGTCGAGTGAGGCGCCGGTGACAACCGTTTCAGTGTCGTCATTATCCGATG…
>PB.4222.1|NW_019106101.1:185152-189832(+)|c146612/f1p0/4526
GGGCAGGGACGGAGGCGGCAGCAGTCGACTCCCCACCACCTTCAGCTGGCCCATCAGACCAGTCCAAGTCCAATGCCAATGCCAAAGGCTCCTCATGGTTCGGAAACAAACCTAAGCCGGCTGATGAGGAGGAGGGGTCGTGTGACAACTCCATTTGTTCCACTCTCAAAGATCTCTTTGTCAAGTAATTCTAAAACCTCCAGTTTTTATTCATTCCGGGAATCGAGTTTTATAATAATTTAGCATGGATAAAGTAGATGCAGCATTGTCATCTATATGAATCTTCGAAGCAATTTCCATTCTCAGTTTTAAATTATAACTTACCTAAACCTATAATTTTGTATTGGACCCATCAATCAAAATGATGGAATCATTAAAAACGTTTCCTTTACTCTCGAA…
>PB.4240.1|NW_019106105.1:458180-464023(+)|c175904/f1p6/5838
CTCAACAAACAAATGTTTTGTCTCTCAACATAATCTCGATAACAAAATTTAATAAAAATAGAAAAGATAATCAATAGTGTAGACGAAATTGAATCAATAATCAAGCTCATTCCAGATAAGAGGATATATTTCAATATATCTGTAATTGCAATTGAATCAATAATCAAATTGATACCAGATAATAAGAGAATATAATATATTGTATGTATAATAATTGCAATCAATACGTCTTTAAGACTCATAGAGAGAGTCTGAAACAAGTCCAGTCACACTATTTTACAATATTACAAATAACACACATAAATGAAATTGTAACACTTCGAAAACAGTATGAAATGGAATATTATACTTCGCTATACACTGATAGTGTTCCATCCACACTTTTTAGTCAAATCACAT…
>PB.4257.1|NW_019106108.1:329065-333267(+)|c109807/f1p1/4155
gaggcagtggcaagatggccggcgacaaatcatcagcgtgtggtgtctGTAATAAAATTGTTGAAAAAAtgacaaaggtttatgttgctacggattttgtaaaaaatgatttcacatgaaaattggaaaaagttaagtggttctgtgcgacttgccttgttatgttaactcaagtggttgagaatgaagcttcatcccgtaaaaatgaaaacattttgttggaaatttctaaaagatcgataaacttcttttaagcttatcaaaaaacctaatagatacctacaagtttaaatatgcaggtatgtggaaattcagtatcgtatgagcagtgttcttcccgtaaaagctcagcattcaacaagttcaaactctacaactaaattctacctgtaacgtgag…
>PB.4266.1|NW_019106111.1:56214-61497(-)|c164720/f1p4/5282
tgttgtgaaggaatttgaattatgtatctttggacaaatgattattgtaattcattcagttgaaattttaaacagaagtaaaaacattttcaactcgaaatttccttcaacactcaattcgttacaggttttactatagcttggtgattTACACTAAAGTGCGAGATACATTACTTTTAACACGGCTTTTTCcCAAAGATGGAGAGGTCCTATTCTCAATCCTCCACTAATCACTCCCTCTACCTAGCAGCATTCTAACGCGTCGCGCCAACACTCCCCTCCAGCTATTGCCTGGCATTGTTCAAAAAatggttaactggtcaagtggtatattagtttgtgtgaTTACAGATATGTTTTCATCACAAGAATGTAGAGCGAAATGACACGGCGCATCCA…
>PB.4268.1|NW_019106111.1:161759-230234(+)|c90335/f1p5/2847
agagtctaactaactggcaggCTAGATGGTTGTGTGCGTTGCTGGTGCTGCTTTGAACAGTTTCGTGGTGCGTGGTTGGTGTGAAGACCGTGACGCGAGTGCTTCAGTTTCATCTCTGCCTGCCTGCTGCTGTCGGAAATCAAACGTCTAGCAACAACCTCTTGAAAGAGGACGACGAAACTTCCAAGTTGGTTCGGTTCGTAGTAGAGATGACTATAGAGAGTGAGAGAGATAGCAGACTGGATGTTGTTTGCATGCCATGTGCCCCACCCGGTTTCCTTTCTCGCCCTCCCCACTCCTTCCCACCGGGCACCGGTTCCCGCGCTCTTTCTCCTTCAAACCGGATGTTGGTAGACGGCAGAAGCAAGCTGCTCTGCTAGTGCTAGTGAACAGTCCACG…
>PB.4268.2|NW_019106111.1:225259-229527(+)|c153095/f1p5/4682
GCGCAGTAGTATTTGTTCCAGCTTCGCAGTCTCTCCCCTAATTAACACCTTAACATCATTCAATGAAGCTGGAAGCGCCTCCCCGTGGTGCGCCTGGATACCCAAATTCAGGATGGGGATCTGAATCTGGGGAACTAAATCAAATACACACCTTAGCGGACCGGCAATAACACCTGCCACATCTACCGTGCCAAGGTGTGGGGTTGGTGACTGTTGGATATTGGCAATGATTGTACTgatcaacatgtgatatattattccattaactgcgcaaggtttTTATTGGGGTAATTCCGTTCGCGTCCGTAAACCAACTTACACGTGCCCCTTGgctaacactgaatgagcggaaccaaacgaGAAAGCCAATATAATTTCAAATTTAAAAATAttgattat…
>PB.4271.1|NW_019106112.1:279514-283278(-)|c109284/f1p10/3865
TAGGTGGCTGATCTTGGGTTATAGGATGTGCTGAATCTTCAGTTGATCCAACTCGTACGGCTAGACATCCAACATCAGCATCAATGTTGGACTCAACATTGGATTTTGGAACTCAAGTTGGACAGTCAATTGCCAGTTTTAGAGCTTATGCACCATCTACGCTGAACCACAATTACTTGAAGATTTGGTCGCATTCATTTTGATGTTCTACATTCCGGGTTTGAACTAACATTGGAACTGATATGGTGAACATGGAGCTGCATCACCCTTTGGTGTTGAAAATGCACACAGCAACAGACGGAGGGAAATCCCTCCCCAATTTTTCAAATGTTTCAACGTCTGTCAGTCTCCCTAAGCCTGCTGCAAACACCTGAGAAGGGATTTTCCTATAAATATCAG…
>PB.4272.1|NW_019106113.1:23004-28499(+)|c171324/f1p0/5498
agttggcagagccgtctgccgtggctggtcacgctttgtaacgctccgtaaatactttaattttgagccggttatttcagtgatttgtgagttttgaattgtatctttctgttgctttgagcctcctttttgttgtggtgaatctgaatcgtaagtagttgcagtgaatcacttacAATCGTCATTTAAATGTGACTAAATTTCGAGTGAATTGACATTCTCTTCATTTTACTTCAGTGAGGATCGGCACTTATCGCACGGACCGAAGTTCAATTTATTCGAGATAATAACTGACGTGCTTCTGCTATCTTTCTccttctttgactgtttggttttcgGTGTTTTCGGTTCTAGTTTTCACTTGTCAAATTTCGTATGAAGTCTATAAATCGTTTATCT…
>PB.4279.1|NW_019106114.1:413572-426208(-)|c43361/f1p0/1703
agtacaaagattatagtttctagggtgacatcttgaaaagattgtccaatttgctacacgtcattaatgcaaattaactcaaacttaaatgttcagtaaatattaactttcctttcaactctattataattCTGATATTCCATAGTATTGTAAAACATGGGAACAAAACCAGAACCAAAAGACGAgAAATTCGAAAACGTTATCAGCGGCCTCGAAAGAGCAAACATTAAATTCTACCAGTTCTCACTGCTTGTGTTgtatccaagaggagcctggaagtactacaactacatTGTTCTGTTTGTATTCGAGATATTGTCAGTCTACTTCATCATAGCCGGGGtaataactatttatcTACAAATACACAATATTTTTGCGGTTTTCGAAGTAGCCAAC…
>PB.4283.1|NW_019106115.1:57613-61296(-)|c102409/f1p4/3468
actctacgctCTATTTTGTACTTCGTCGTTAGGCTACAAAGGCTGCGGCCAGTTATCCAAATCTAGTTCATTTCAACTCATTTTACAATATATTTTTTTGTAACAAAGAAGAATACGATCGGGTGGAAAGATAGGCTGAATAAACGGCCCGTTGTGTCCGATGTCTAGTGCTGAAATCGACAATTCCGTTGAGCCCCCAGCCAAGAAGCGGAAGGTTGCTTCAGGAGAATCCGCAGTGAAATCCGTCTCTCAGGCTAGTGCAGACATGGCGAAGAATGGATCTTCTTCTCATAATGAGGAAATCGACGAAGGATTATACTCACGTCAACTTTATGTGCTCGGGCACGATGCTATGCGTCGGATGGCCGTTTCCGATGTACTAATTTCTGGCCTAGGTGG…
>PB.4283.2|NW_019106115.1:57613-61307(-)|c104412/f1p4/3762
TTTTTTTTGTTTTTTTTTTTTTTTTTTATTGTATTAGAAATCTTAATTTATTATTATTATCATCTCATCAAATATCAGTTATCACTTCTCTATTTTACAACAGTGGATTCAGAATGTACAGGCCATAATTGTTCAGCCTATGAAATCAGTAAATTAAAGCATAACATGGAAATTATTAGTATAAGAAAACACTTGAAGGTTTCTCACTAGGCTTCAATGTAAAGCTAGAACTGTATTTGAATTATTGTGAATTTCATAAGTGAAGAGAGATATTAGAAACTCAAAGCTTTCTACTGATTGCACTCGATAATAAATTTTGAAAGTGTTCTAAACATTTGTAGACGAAAATTGAAAGTAGTATCACACAATTGAACTCTAGAAAAAATATATTGGCTTATA…
>PB.4292.1|NW_019106117.1:212182-216523(-)|c130545/f1p3/4326
AATCACTGGATGTGAATGTGATTAAATTTAATCCTATATACACATCCAGTTTCATTCAGACACCCCAGTTTTTGAAAAACAAAACATGTATTATAAATGTGAAAAATCTCTCTGACGAAAAATGCTTTTTATGGTCAGTGCTCGCGTATTTCCATCAGAAGCCAAGGAACTCGGACTTAAGTGTAAAGTATTTGAGCAAGTTTGCTCACACACTTAATACGCGAGGTGTAAATTTCCCGGTGACGACACGCGATATTAAGAAATTTGAAATACTCAATCCGGACATTGCAATTCACGTCATCGCATACGACAACAAAAAGTTTTTCCCCTTCCGTACAAGCATTTTCCGCACGCGTAAACACCAAATTAATCTTTTAATGCTAAAAGGCGATGCAGGAA…
>PB.4298.1|NW_019106119.1:452432-457073(+)|c140160/f1p0/4460
cattgagctgggtctagattagggtacgcatgaaacttgttcgaaaattctgaaaaatgtctgctaatagaagaagtctgtttttagtaagtctggtattcagcaagattttttatgttggaatgcttccaatgttctttgcctgctgatattctgtttccagtgattgactgtcggttgtctatgtagatttatcaatagtaggtaattcgtttcttggaatcgctcaaaactattcattatatttatggtaaaattgttttgtttcaataggtctgctttatttgaggaaagttttgatagaagatcaattttgaatgatctcagccaattctCAAGAGATGATTCAAGAAATTgagagaatcaataaatcttagtgttcattcatgtatagagata…
>PB.4299.1|NW_019106120.1:378492-383605(-)|c159651/f1p8/4994
CAAGCTGCATAAATACAGACAAACTGTATCACACGAGTTTGAGAACATAATTCTCATAATAGAGAAAATTGGATGGAAATTTCCATAAAAGTCTATAGTAAAATTTTGATTTTGATCTTTGAATCTAGACATTGTATGCTGACCAGGGTTATAGGTTATTTGAGGCATTATAATACTATCGTTATTCAGGAGGATAAGACCCTAATTAAAATTTTAAGAACTATATTAGTGTAATTTGTAAGCCATATCTGTCTATGTTGATAAGCGTACCTGTAGCACTCGAAGGTCTTTTTGTAATATATGTACATGACACTTGAAACTTCAACACAACACAATTTTATCCAGAATAGGCACTATCACTGAATCCATTTTAATATTCCTGAGACTTGGCAACACACT…
>PB.4313.1|NW_019106125.1:447483-460370(-)|c55408/f1p11/2041
CGGTGGCGGAGGCGGAGGCGGGAGACGGGCGGCGCGCGGCCGCTTCTCTGCGCAGAGCAACAGTGTTGTCTGTTTGATATGGAGAGAACAGGTTGTAAGGCGGCTGATCTTTTAATGGAGCCAAGGGGAAGCTGTTATGTAATTGGTGTAAATTAACTGGATAGGACAGGTCTGCTTCAATTATATAGCCAGTCTCGGCTTCATCGTGTATGCTTGTAAAATCGCCTAAAGCCATAATTTCATTTTGTGATAAAAATCTGAAATTTGATTCAGGTAGCTTGTAGGCAATCATTGTATGTGCGTATAAGCTTGTACAATCAAGATAGAGCAAAAAAACTATTTTCAATAGCCGGGTTATAATTTACGCCCATATATTTATTGTTTGCGACTGCATGACGG…
>PB.4315.1|NW_019106126.1:83164-88007(+)|c150704/f1p1/4802
AATGAATAATAAATTAATTTATTGATCTTACACCATTCCTAGACCATTAAAAATTTCCTGTAAAAAGAAAGGTTGAGATTTTTTTATCATATTTATAAACTAAAATGAATATGACTGAAgTTTATAAATTATTATGTATTTTTACAATATGATAATTTTCACTTTGATTTCATTCCTTTTATTCAGTATTTTTCGATATTGTTATTCAGACATTTTTCGTCATTATTATATAATTTTGAAATTTTTAACCTTAAAATCTTAGTTAATTTCTGCAGGTTGGATTTCGTGTATAAACTGATGAAAATAGTTTCGTGCTTTGAAATTAAAATTGTGTTTTCGATTTTTTATTGTATTTTATAAAATATAATTGGTTAGACataattTGATCATGTTTATATT…
>PB.4315.2|NW_019106126.1:83643-88020(+)|c133573/f1p1/4367
AGTCTGAAAGTTCTTGAGATCAATAGTCTACTGAAATTTCCATGTGTGCCTAAATAGAGAGCAAAAAATTATATTTTAATGTACTTCCACCAGTAAATTATTAGAGCATTTGTCGATTTTTCAAATTATAAAAAGTTGAATTTCATCCTAGAATATAATTCTATCTTTCTCGTATCTATGATTTGGTGTTGAATTAGTTTTATATTTTACACTGACACACTTCACTAGCCTATTGTATTTTTTCATAGTTCACTATAATTTAATTTTGTTCCAAGACCATTTCAGCACTCTCACAAATATTTGATTAAGCTTGAAACAATTATGGGCTTTTGAATATCATTAGTTGAATGTTATTAATTTTAATGAACTGCTCCTCAACATCATTATTGTAACAAAAGA…
>PB.4322.1|NW_019106127.1:322671-326760(-)|c116399/f1p4/4060
AGGATACTGATCAAAAACCTCTATACTACCATCTCCCATTGTCATACCCAAGTATTGTTCGCATATAAGAAGTTTTTTTATGCACTCTGTACAGCCCAGAGAGTGGCCACAAGGCAAACAAACTCTGGTTGCCTCGAAATTTGTGCATAGGCGGCAAACTACTTTCACCGAAGGGCTTGTACCCTCGGCATTCTCCAAATCCTTCATCAAGTCATCTTTCTGCTCCTCAACAAATCTTCGAGAGCACATTTCGAAGGGACTCTCAGGGTTGAAGTTTGTTGGTTTTGTTTTGAACTCTTTCAAAGATTCGTCCACCTCTTTAGCGAAAAACTCGTCTGCGGCATAATCCTCTTGTGGGGCAACAACCTCGGCGGTAGCAGCTTCCTCCATTTGTTGTGG…
>PB.4323.1|NW_019106127.1:447898-453379(-)|c170747/f1p3/5473
AGATAACAGGACAAAAACTGTTCAACAAACTGCCTTCCCATTTACATAATGTGTCACAAAAGATATTTAAACAAAAGATATATAGCTGGCTAGTATTAAATCCGTTTTATAAATTGACTGAATTCGATGAGTGCCTAGTAAATATATGTTAGTAAATAATTAGTACCTGTCTATAAGTGTTGGTTAGTCTGATTATCTTGTTATCTAAATTCAACTTCTCTTCATCACTCAACTGTGATACTATAACTTAGTAGAAACGTCCAAATGTATTTATTGTTGTTGTTATTCTATTTGTTATATTATAATAATATAATTTTTGTTCTATTTTAcAATATTAACCATCATTACATGAGCATTGTGTATATACTACTGTAGAAGTGTGTGACTTGAACTTATTGT…
>PB.4346.3|NW_019106135.1:402306-415479(+)|c74386/f1p0/2495
agaagtcaagtggaagtgttactaaatggctactAACCCAATTTAATTCATTTCAAAAAGACACCATTCGAGCAAGTGGTATTTTCAAACACTTCAAATAGCTATGGCTTACTCTCAACATTAAACGTGACAATTGGTAAATCGAATAAAAGATTCAGCATAGAATTGGAAAACAAGAGAAATTCTTTGCTCGGTTCTGGAGTGAGAGTAAGTCAATTTCAGAAAGGTAAGTATATAAGGATCACATTGCATGCATTTGAGTGCAAGTGCACGTCAGATCATTCATGACTAAGCGCGCAGATTAGAAACAAAATCTAGATATTCCtacttaagcctataatgtcaagttgtcttgatgttaaagttaagcctatgatttaaagtttgtataaaaattgt…
>PB.4375.1|NW_019106142.1:323603-326375(-)|c82877/f1p0/2722
tgaatgaaacatgtacctactaataccactgaTATTAATCCTTCTGATATTAACTCTGTATAAAAGAGTACTAAAGTTCACGGCCCTAAAGAGTAACGGTCAAAACACTTTGGAGCTGAAAAGGTAGCTGATAGTGTTGAATAGTAATGTATTCAAATGTGTCTGGACATACAGTAGTGGAGgAAAAGTAGGGTAGAAGGTAGATGGAAGCAGATTCATTATTTTCAACATTCTCAGCTACCTTCTTTTGCCCTCTTCTTTTCATCTTATTCTCCTACCCTGCACCTTCGTCGCTCCACTATGTCCTAATAAAATTGAGTGATTTGTTTTCACTTCTATATAGAATGAGTCTGTTCTTCAGTCATATTTTAttgcaactactgaatacgattgatattg…
>PB.4379.1|NW_019106143.1:133807-137259(-)|c4213/f2p20/2041
CAACCGGACGCTACCCTCCACACGGTCTGCTACGTCGTTGGTTGAGACCCCGCCCAGCTCCCAGGAGCAAATCAGTGGATGCTGCTGAGGATCCCGATCTAGCCAAGTCGAAGCAACCTCTGAAGGGAGTGTTCGACGACTTCCTCTTCCCGGACTTCGAGGATCTGTGGCTGCCCAGGCGTCGGATTCTGTTTCACGAAGATCCGCTGAAAGCACTACGCGCCGAGGAAGCTCACGACGCCCGTTTGGCCTCCATTGAGTCGCTGTTCCCCGTGCAGTACAGGCATCCGTGGATGTACAAACCCCGCCAGCCACAGCCCAAGACAAAGATCACACCTCCTGAGTACCAGCCACCCAGGAAGTCGCCCAGCGAGACTGTCGGACAGTACTTCAACTATG…
>PB.4382.2|NW_019106143.1:263551-268599(-)|c159420/f1p1/4966
GGGATCCTGTGAACAACCGTCCGTTTATCGAAATGGAAGAACTACGTGTACAGGCCCAGGAGCTTCTAGACCAGGCTCAGCGGAATGAACAGGAGAGAGCCAGATTGACCAGGGAGCTAGAGGAAGTCCGGATGGCATTGTCTTCTCGGCCCGTAACGATGTCCACGTCTACCAGAAAGGATCTGGGTCTGCAATCCCTTATCAAGACCTTCTCAGGGGAAGCTGGAAGTCCGACTGTCAAAGAATTTCTACAGAATATCAAGTTGGTTGCTCAGACTGGTAATTGGGAGGATAAAGACCAACGGCTCATCTGCAGGCTGAAAACAACTGGCGCAGCTGCTGCATGTCTTGAAATTCATCCAGAGTTGTCTGCAGAAAGTGTCACCTTTGCGGATTATG…
>PB.4394.1|NW_019106144.1:337872-341163(-)|c92789/f1p18/3242
GACCTGGTCAAAAGTCACCTGATGTTCGCTGTGCGGGAAGAAGTGGAAGTATTAAAGGAGAAGATCGCCGAACTGATGGACAGGATAAACCACCTGGAGTTTGAGAATTCGTTTCTGAAGGCGAACGCAACGCAGGAGACGCTGGCCCAGCTGTCCAGCATGCCGCAGCCGCCTTCGTCGAGTGGTGCGCCCTAGGCTGACTGCGCAGCGCCCCTGGTGTCACCTACTGGAACTATGTGACGCTGCACCTGCTGCAGCTCTGGCAGTCGTCGCCCTCTGCCGGCGATCACTCTGCTACACATTTCTCTGTTGCGCGCGCCTTTCAATCTGTGCGACGTCTATTGAATTTTGTGTATTAAAAAAAATTCGCTTGTATTTATCTCTAGTTTGTAAGAAATG…
>PB.4405.1|NW_019106147.1:309318-313896(+)|c139806/f1p0/4564
TTCCAGACTTTGGTGTATGAAAAATATTGTGAAAATTATATTCACAAATTATATATAAATACTAATTAGTGTAGGTAATTATTCAGGTAGTTGACTTTgaatcCAGTACCGTAATTTTTCAAcatccagaaaatcaattctatattcaggagcggTAATATTTTTCTTTCCAATaatcatttttttatggtagtTAATAATGATATCAATAATATTTATATATTAATTCAAGTAAGTGAAACTTATTTTTTAATTAAAAAAAAAAAAAAAAAATATTTATACATTTTTTGAATGAATGATTGTatcaagtatgaaggttctattatcatcattgatcatttgaaagttgataaatcatattgattAGAGATAGAGAAAGATGAAAGAAGATAATAATTT…
>PB.4405.2|NW_019106147.1:309900-313891(+)|c107197/f1p0/3991
GAAGAAATCATTGAAGAACAATaattCTCGAATAGACTACCTTTGAAAAATGTACCGTggtcgtcaaaatataAATTATTGGTGATGATTATTggttGATATATTTTATTGGTGAATAAATTATTCTGAATTGCAATAAAATAAGTCATCAAATTTCATTGAAAACATTCTATATCTGTTGATGGTGATCCGGACGCATTATTTCAAATTACTTTTTGTTTTTGAATCCTAGGGCAAACTAAGCTTAATTTTTTTCCTTTGCTGATGAAATTTATTTTTACATTATTTTTCAGCTCCACCGGTTTCTATTTGATTTCCATTCCCGTGAGAATCATCAACATAAAAATATCAGTTGATTAGCATTTTTTGTAATAAGGAACTGAGAAGCACAATAATTTA…
>PB.4408.1|NW_019106147.1:356590-361407(-)|c101671/f1p0/3490
gtggtgacgtcaaaatcgtaataacctaaaaactagtaaatacGAAATTCAAATTTATAATTTTTGGAATAAATTTTAAACGTTGAGGTTCTTTGGCAGGTATTAAAATGTGCGAATTTTAATAATAATAGCTGATAGCAATTTTATGAAGTGGATAGATTTTGTTTGTTGATTGTCAAACGCAATGTTCAATGATACAACTGTAGCTAGAACCGCCAACAATAGTGACATTATTTATGTTGGTTCTTACCAAGTAGACTCTACTACCTTATTTGAGTTTTTCTGTTTCTTATCATTTCTGAGTTTTGCTATTCTCTGCTACACTTCTATTAAAGCAATGAGGTTGAGGAGAGGACGCCGCAGAGTTCGCAAATACGGAATCCTGGCCAGCAGAGAGGA…
>PB.4408.2|NW_019106147.1:356590-361386(-)|c103494/f1p0/3439
aacctaaaaactagtaaatACGAAATTCAAATTGATAATTTTTGGAATAAATTTTAAACGTTGAGGTTCTTTGGCAGGTATTAAAATGTGCGAATTTTAATAATAATAGCTGATAGCAATTTTATGAAGTGGATAGATTCTGTTTGTTGATTGTCAAACGCAATGTTCAATGATACAACTGTAGCTAGAACCGCCAACAATAGTGACATTATTTATGTTGGTTCTTACCAAGTAGACTCTACTACCTTATTTGAGTTTTTCTGTTTCTTATCATTTCTGAGTTTTGCTATTCTCTGCTACACTTCTATCAAAGCAATGAGGTTGAGGAGAGGACGCCGCAGAGTTCGCAAATACGGAATCCTGGCCAGCAGAGAGGACGTTGAAATGACACCATTGGGA…
>PB.4413.1|NW_019106148.1:436281-439648(+)|c104634/f1p0/3629
gggaaccatgcaaagggatttacgtttggatactttttatttgcaccatgtatgATAAAATGTTCAACTAATGAtttgaacaacatatgccctagtgtcaccagctcttttcatactcaagttcgttatTGAAATTAACCATATATTTctaatatggaattatcaaacttgattaataaaagcataggaaactatcagtcttcagttctttcaatcacagtttcatcaagtgggagtacacgcttaaattgaagctaggttgtatgtatgttgtatgaattgtcatttattgacgaaaacccaattcttgtcaggcaatatattaaattggaatatctcgactgtagtttgattaaattatcattcaagataaggatttgatccgaaaaaccagagagg…
>PB.4435.1|NW_019106153.1:196484-418685(+)|c110295/f1p20/4274
ggggacatagaaGGAGCCTCCACGCGAGCAAAAAGCAATTACCAAGCTATATACGAAAAGTTTTTTGCCGGCGTCCCCTGGAAACGTCACTTATATAGTGACGGCCAATCCTTCTACCACCGGACTTTCAAATAAATGCACAACGGAACATCAGGCCCATTTTTGACGATAGTAAGCTTTAATGTTGAAGGCTTATCTAGATCTAAAGAGGATATTTTAGCATTACTATGCAGTGAACAGAAAATAGATGTACTGTGCCTACAAGAAACACACAGGGACGAAAACAGTGCCCGACCTCGAATTCAGGGAATGACTCTAGTTGCTGAGATTCCACACAAAGCCTACGGCAGTGCTATGTTCACCAGAAGCGATTTCACCATCACATCCACTGACACAAAA…
>PB.4436.5|NW_019106153.1:327452-332026(-)|c115157/f1p4/4250
aaccatttaatgaattaaaagtacatgCCAAATCAAAGTTATCAATtggaagttTCTTCAGATTGGTAGTTTTTGAAAATTCGTTTTTAAATCAATCTTTTTCTTGCATATTCTTCATTCTGTTACAATTTACTTGGACCTTTTTATGAAATCCTGATGATCCATGAAGTTATACCCTGGTGGTTTCTGAATCCATACTGATGGATTCCCATGAGGGTATCCGTTTGGATCTTAAGATTTAATTGTAATAGAAATTTATGGAATAATGTTCAATATTAATTTGTTTCTCTGAATGAATTTATTTTATTTTGGGGGGGATTTTGTCCATGTTTATGTAGCTCGAAACATGTCAAGTAAAGCAATGTGTAATAGAATGAAGAATTGCAAGGTGTTTTTTGA…
>PB.4436.6|NW_019106153.1:327455-329289(-)|c150968/f1p8/4879
TATATCTCAGTTACTATAAAATAAGACGTTGTTTTACTTTGAGCTTACATGAAAGAATTATTAATTATTTCATACTAGATTTCCTCTTGGGAAATCTGGTCTGGAACAATATTGAATAATTTGATTAATGGCAAATACTCTTGAAGTCCAATTCTATTCAAATCATTGTCTACTCATAATTATGATGGAAACCTTTTTTTTGTAAAATGCATAGTGAATGATAAGGATAGTCTAATAAATCCTTTTTTTAATTGAATCATATTTGAAAAACAAAACATTTCAAGCTGTCTGTCAATTCAAGATTAATAATTTGTCTTATCTCCCACATACGGGCTTCATGTCTATGTCGGAGGATTCATCAGAAATCAAAACAATTTTAGAACTATTTTAATGAATTTA…
>PB.4436.7|NW_019106153.1:327455-330666(-)|c92591/f1p13/3071
ACTTTCGAAATTCAAAGTACAAACTCTGTGTAATTTTTTATATTTCATGAGATTGTGATTGTAATTAAACTGTTTTGTATATAATAATATGGAGTTGAAAGATATATATTAAGAAAGTAATAATTAAAATAATAATATAAAGTGAGATTTTTATATGTATCACATATTTTTAATAATCAACCAGCAATGTACTGTAATTACTATTCAAAACTTATCTTTCATTGTTTTTCAACTAATTTTTTCTTAAGTTTTTCATTTATCTATTTAAAAAGAGAAACTGCACATTTTCAAGAGAAATTTGCTCTACAATAATCAGCTTATATTTAAAACTATAATCAGCTTAAATTACTCATATTTTGCATTTGACTCAACACTGAAGCGTTACCAGAAGAGAATTCT…
>PB.4467.1|NW_019106160.1:275901-284975(-)|c130628/f1p10/4291
acactcagacttattgaggaactattttgcttcgtatctgaccagctgttgaaacaaggcgttgtattaactatactatgccaccaCAAAGTAAATTCTTATTCAATAATCAggtccttcaaccttctaagatacttgtttcttctcgggttctatcctttctactcgcatgcactgaaaaagtcctatctacgcagtttattactgttctactgtctactcatagcattttacgacatatttgtcactataatcataatattagctgcaggggatattatgattgaagcaacgctcgttaggaatgtggatttcatatcgattggttttggagaaatactcatctctagtactggtttaatattgaggctgctctataattgccaagcacacaaattg…
>PB.4477.1|NW_019106163.1:301101-319545(+)|c108334/f1p3/3955
actggcacgcgactgcgttaggttacattattcattaatGTTGTACAACACGATTCCTGCAAGGTTGGAGCCGGTCACTGTAGTTCCTTGTTCAGGTTTAAGCATCTGGCAACTATCTAGCTGCTGAAGTTGACGATGATtatttggctgatcagatgagaaagatgaggatcacgatcagatgagattaaattgagagatcaaactttcacaaaaaattgtgcaggatgataccactcgtctgcaCTTGAGTTGGAGCTCAATGACATCTGCTCAGGATTTtttcagggagatgctacggagtggagttggccaaaatatttggTATGACAATAAGCTCGAAGATTTGGATTTTGAACTCAATAATGCTGATTCTCAACATGTGGGTAGTGTTATTGA…
>PB.4493.1|NW_019106166.1:45355-50235(+)|c24131/f2p4/4888
TTTTTCTTTTTTTTTTTTTTTTATTCAAGTCGATTCATTTATCCaccCCTTAGTATGAGATTAGATCATTTATTAATAAAACACATTGAAGTAAGTTAAATGATATTCACCTTCTCGTGTAATATCTCGTCATATCATATTAAAGATGTATTTGTTTTGTTAATTTTTATTGATTTAGTTTATACAATCATCTTCTATGACACACGCAATTTATATATTTGTATAGAACTAATATTGATTATTTATCTATTTCGTTATTACTACTATCAGTCATCACTGTAGGAGCAATATTTATTTCAAATCATATCAATCTTGAGGATTGATTCATATTATATTATATCAATCTTAATATGTGATTTTTTATTATACCAGTATCAATATTTGAATGATAAACTTAGT…
>PB.4493.2|NW_019106166.1:45940-50234(+)|c112097/f1p4/4250
ATCAATTTCAGGGCCTCTGACAAGACCTAGCCACTGCTTTTTAGGCAGCCGGGACCGACGGCTTTACGTGTCCATCCGAAACACGGGAGTGGCCCGAGATAAATATCTTAAATGATTCAATTTCCAAAAAATAGGTTATATTTTCACTGCTAAGAACTGAAGTCCAATATTAGAAACTATCGATAGTTTTATTTGGCGAAGGAAACCTCTCGAGATGGTTCCACCTGCAACTGTTTCAATTAGGACACCACGGATCCACAGTTTAAGTGGAGTTCGAAACACCACAATGTCCTTCAACTACTTGCAATGGGTTGAATAATCTTATATATACTGTATACTCCGAATTAATCAAAAGAGGAAACTGTTGACTGGTCCTGACCTCATTCTTGTGAGATTTTC…
>PB.4493.3|NW_019106166.1:46180-50233(+)|c107092/f1p4/3973
TAGGACACCACGGATCCACAGTTTAAGTGGAGTTCGAAACACCACAATGTCCTTCAACTACTTGCAATGGGTTGAATAATCTTATATATACTGTATACTCCGAATTAATCAAAAGAGGAAACTGTTGACTGGTCCTGACCTCATTCTTGTGAGATTTTCTTCTTTATTGATTGGTTAGGTGTTTCCCTGCAATAACTTTGCCGGCTGCTCTCATTTTAGCTGCTGCTTGCAGGAGTACATCTCATCTTTTGTCTTTAAAAAGCAACCGACAGCAATTTTAGGCACAGTCAAAATCCTCACTTTCCACATCATTACTTCGAGGATTCGTTCTTGATTACTCAATCTATCACCGTGATTCTTTGCCGATATTTTTCTAGGACTGACGTGGCAGTTCGGTTT…
>PB.4494.1|NW_019106167.1:397488-402104(-)|c138737/f1p50/4553
ctatgtttatgactaatgtttatgatgactaaacacatggcattatcggtcactacaaacgtaataagtaagtacctacctctgcttgaaatgattcaccatatacttcacacgttacccatcattaagaaatttctttcaagttcactatactgatatgattattcggctacatactacttactcgtgccaaggaaaagaacgcgcattttctcactggtgagtcacagtactgaaaaatgatgaggagtaaataatatattattgggtgctggtactcattacacgtgttggctaatgacgtcatttcaacttatagcaatctgttgatatgagatgttccatgaacaaatataaacatttctgaattagtaaaatctttcttgataatactgTTGA…
>PB.4495.2|NW_019106169.1:55695-59023(+)|c96880/f1p0/3289
TTGTCGAAAATGTATGACATTGCAGTTAGTGTTTCAGACTCCAGTCGACTATCTGTGAGTCTCAGACTCCAGTCGGCTATCTGTGAGTCTCAGACTCTACATTGGATATAATGTGAGACTTGATTCGTCTATAGTTGAGGCCTTGAGACGGTTCTTGGACTCTTCATCGAATTTTTGAGACTCCAGTCGTTAATTTGTATGGTTAAGACTCAGTCATTGTAAAGGAATCTTGACTCGAGTCTTGGACTCATTGATGCCTGCCGTAGGTTGGATGCAATCAGTATTGTCTATCCTCAAACTGTGATAAATTTAAAAGTCATTTTTCCTAATTTTGATTGCTTATCAATCGATTGGCGCCTAATTTATCGTGTAAGCTAGATAATGTATTTAGATATTTTA…
>PB.4496.1|NW_019106169.1:59801-65582(-)|c141619/f1p2/4552
tatatatttaatcttattgaaacacacatgtacatgtactaaaattgaaactgtaaaatattaatattaactgaaaatattgcctgttttgtatttaatatggtaaatatcaagccttcatatattatatgcgttcaagtaaacagaaaaaaatgtatcccattcaaatctatcactatataaataatagaattccatctatttgccggtttctactctagaaataactttctttcaagctaagcaattaaaaagtattcaagttgagtcTATCATATTTTATTTTTTATTTTCCATAAAACAAAataatattcgatctgagagaagaataacttagaaattggaactttcttatgcttagctgctatcgtattttgagatacaaaagcaatggaactc…
>PB.4498.2|NW_019106169.1:147658-152248(+)|c153148/f1p3/4857
TTTATTGATGATATTAGGTAATCTTTAAGAACTTTACAAATAAATTTGAGACCCAAATTCAAAAGTGCTGTTCTGATTTTCAAAACACTTTCTCTGAACTCGAAGTACGTCAGAGAGGTAATGCTGGCAAAAGTTGAGAAAATAGCTCGATTACCTGATTTCTAAAATTATCTTTTTGAATTTGTCTTGCTGTGATCAAGCAGATTGCAAATCGGATTTAGTGTTTTGCGTTTCAACCTCATATCATATTAAATCAAAACATGAGATCTGATAAGCATGTCTAAAACTTGAGAACAAACCTTGAAGAAATAAACGTTCAAACTTTTCATAACTTTAAACCTCATCATATTAAATCAAAACATGAGATCAGATAAACATGTCTTAAACTTGAGAACAAAC…
>PB.4507.3|NW_019106170.1:218445-223631(-)|c101250/f1p5/3645
GCCGTGATGGCTGGTGCTTAGAGGTTAGGTCTTCATGTCATGTTATGTTATTGTCGTTTGTCGTTTTATATTGTCAATTAAATAAAGTCTAATTATCAATACAGTCTAATTATCTATCCACTTAAAACATGGTGTCAGGTGCAAGCGGACCCTGCTGTATCCGCCGTTTATTGTAGGCTACCATAGTGTCAGTGTCAGTGCATCTCTGTCAGTACAACATGTCTATTTCGACACAAAATATTCACCCTCTTAGCCTTTCCGGCGATGTGGCGAATAACTTCTCGACCTGGCTTCAACAATTTAAAATATTTTTGATTGCAGCAAACCTTGATGAGGCTCCATCCAAACGGAAAGTGGCCTTGTTTCTTGCCCTGATTGGACCTCAAGGGCTGGCAGTTT…
>PB.4518.1|NW_019106176.1:319569-323580(+)|c113796/f1p12/4237
AAATTAAAAGAATATTTGATGACTGATTATCAGTAACCATGTACCACTAGAGAATAATCAGGACCAACTATAGTTGTTTCTAGTTGATTCTTAAAACGCTCGTCGTGAATACAAGTATTCACCAATATACCCTTTCAAAATTCCTTAGAACTTACAACGCCAGTTCTTGAAGCTCTCTGGATCCTTATATGATATAACTGGAACCTTATTAATATAATTTCTTAATATATTTGTTCTGGCTGATAAAATGAATATCATCAAAGGATGATAAATATTGAGTGCTTTGAATAAGGTTAATATAATTGATTCAATAATTTTAAATGCTGCTAGATATTTGTTGGTACCAAAACAGCTCAAACTATATAACACGAGATGAATTGGGATATAATAAAAAATTCT…
>PB.4527.4|NW_019106177.1:321751-328354(+)|c142937/f1p2/4379
ATAGGATGGGCAGGAGGTTAATGACTCTTTGAGAGAACATGATTCAAAGTGAACCGTTCGGTATAGATAACAATGTTGCTCTAATTCGTCAAAGTGATAATGAATTGGAGTTGATGTTCTTCAGAGAATAGGGAGAGTAAAAATTTGATGACTCTGAGAGAAGATCATCTGTATTTTTGCTTAGATTGGTAATGAATCTAATTCATCAGAGTTGAGGTTTCGAGAATGTCTCTAATAGGGTGGGAAGCAGGTTAATGAGAATAGTGTTCTATCTCACCAAAGTGATCATGAATATTGAAGTTGACATTCTCTAGATATAAAAATATTTCTTAAGAAAGTGGTCATAAATTATTGTATTTGACATTTTCTAGAGAATTTCTTCAATAATAGGGTGGGTAA…
>PB.4527.5|NW_019106177.1:321936-328383(+)|c114110/f1p2/4163
TGATCTGTATTGAATTGTCAGCTTAAGTTGGTAATGAATCTAATTCATCAGTATTGAGGTTTTCTAGAGAACGTCTTTAATAGAGTGTGTAAGAGGTGAATGACTCTTTGAGTGAACATGGTCTGTATTGAACCGGTTTTTAAGGTTGGTAATGAATCTAATTCATCAGTATTGAGGTTTTCTAGAGAACGTCTTTAATAGAGTGTGTAAGAGGTGAATGACTCTTTGAGTGAACATGGTCTGTATTGAACCGGTTTTTAAGGTTGGTAATGAATCTAATTCATCATAGTTAAGATTTTCTCAAGAATCTCTGAACATCATTTGAAGTGAACAGTTTTCTAGAGGTAACAATATTGCGCCAACTCAACAAAGTTAGCATGAATTGGGTTGAACGTTTGC…
>PB.4550.1|NW_019106184.1:288526-302634(-)|c152183/f1p24/4777
AGAAGTGAGAACAAACAGAAGTGGAAGGTAGAAGAAGTTTTGTGTTGGAAATACGATGGGGTCTGCGATTTACTACAAAAACATTCATAAAAAGTTAATGATGAGTAGTATGAGTAAAGCCTACTCTTAGAAAACTATTAATTTTGGAATCCTTCAATGCTTGAAACAACAAGTCACTGGCTCGTAATCGTCTTAAGGTCATCAAGCAATTTACACTTAACACTAAAGGATTTGAAATCCCACAAAATCTTATCTCAGCTAAATTAAAAAAATATTATAAACTACTTGGAAACTTCCACTAGATATTATTTTAACAAAATGGATTCTACTCAGTCGGATCGTTCCCTATCTGGCATATCACTGCCACAGTGGATGAAGTCAAAGATATCAGACAGATAT…
>PB.4551.1|NW_019106184.1:303890-308873(+)|c142059/f1p1/4586
gAAAAAAATTTGAACTTTTTAgtAACAGATGGTGTTGAAGAAGTATGGACAAAGCTAGCCAATGGCCTGAAGGAAGCAGCAAATGAAGCAATTGGTCAGAAAAGATGGAAAAGGAATGAGGGATGttgggtaatacgataatgagtgcagagaaagcAATTAGAGAGAAAAATGGAAagccagagagccatgatattacaacgAGAAAACAAGAAGAAAGAAattatgaagactgcaaggaaaaatgcagggaattgccaatttagaaacacacaggaccaaagaaaagagaagcttgaacaaacagttgagaacaattgaaagcttattatataaacagaatgagatgaaaaagttctataGAGCAATTGGAAGAAAAAAATAAATAAAGAAATATAg…
>PB.4565.1|NW_019106192.1:44994-50400(+)|c173987/f1p31/5626
TGTAGATTTCAGTCCCGATCGATGTCACCAATCAGCTGTTAATGATGTAAACATTTGAATTTCATCGTGATGAACCAAAATCTAGACTAACGTGTTCACCCCCATGCTTTGTAATTTTGTAGTATGCTTTGTAGTAGGTCGCGGTGTAGATTTCAGTCCCGATCGATGTCACCAATCAGCTGTTAATGATGAAAACATTTGAATTTCATCGTGGTGAACCAAAATCTAGACTAACGTGTTCACCCCCATGCTTTGTAATTTGTTTGTGCTACATGAAGGTCTACCGCGAACGCGACCTACACTGGAAAGCTAAAACATCGACCTAACCGTTCTGTTCGTACCCTAACACTGACACAATTATCATACATATTAAAACAAAACTTGATACAGTGGAATGAG…
>PB.4565.2|NW_019106192.1:45417-50397(+)|c164502/f1p19/5079
GGCAAAGACATCACATCATAATCTGTTATTGTTGATCAATTGTTAAGAATATAATAAAACACCAATTCCTGACCACAATGTAGTGAAATTCACTTTAAACTTTCAGTATTATTCGAGAAATGCTGATAGTTGAAAGTTATTTCACTATGAATTACAATCGATTAGCAATAAGTATTGTTTGTAAAAGTTTGTTTTTTGAAAATTGATAGGATATTACTAGCTTTTGTGAGTCAGAACAGGCATTATAGCCTAAACCTTGAATTTAAGAAGATATTTGAAACATGATTTGACTTAATAAGGATTAGTATATTATATACTAACCTATTCAAGTACTAACTTTAGACTCAATCAACATTTTTTATTGAAATTAGTTGTTGATTGTAGACATGAAACCATACA…
>PB.4569.1|NW_019106194.1:70800-76674(+)|c176392/f1p0/5685
CAGTAGTGACATTTTGTGATGTGAAGTTGCCCCTGCACTTGATAATAATAGTTATGGCTTGTATTCATTTCTATTTCAGAACCGTTCATTTTGCAGAATTTTAGAATGTTACCTTTTGCTGCTTCTCTAGGGTGCTGTTGACTTATGGTCTGAGGACATTTAACTTCCACAATTCCTTGCCCATCTTCTAAAATTCCATCCGGAGATGCAGCAAGAAATGGAGAATTTGCATCAATGAACAGACCACATTTCATTATTTTCTTCCCAGTTATTcagctattTTTTTGAGAGCAGCCTCCTCATTCATCTTCCCATATTGCATGGCTGGCGAGCTTTTACCACCCCCATACAAAAGCTCACGAACAAGATTTGTGCAACTGGTGTGTGGCCTCCTCTTAC…
>PB.4575.1|NW_019106195.1:297513-298971(+)|c38796/f1p0/1492
TCGTAGTCGAGCAGTCGTACAGTAAACATCTAAATTAGTGAGTAGAGTAGCTTTCAATAACAGTGAAAAGTAGGTCAATAGAATAGTGTTAGTTAAACATCAGCTATATAGTGTAGTACCATCAACATTATAGTGTGGTGTCTTTTCAACAAATGCAATCACCAAAAAAACCACCATATGGAGTGATTCCAGAATACGAAGAAGAGGAGGACAAAGAAGAAGGAGAGGCGTTTCAACAAAACGTTACCATCAGCCCTTTGGAGCAGAAACAGAACCAGGAGGTGGAGCTGCAAAAAGGTAATAATATGAATACTATAAGTGAAGTTATGGCCAATGAATTCAAAAAGGATATTGAGGAACTATATAATAAACTCTTGGATTTTAAAAAATGGGCTGCAG…
>PB.4593.1|NW_019106199.1:279622-283601(-)|c113305/f1p4/4123
TGACGGACGAGAAGAAGAAGAAACAAAAGAATAATACGAACAGCTGGAATAAGAAAATCGATGATGATCTCGAACATGAAGAGGATCTCAAATAAAATAGTCATCCAATCTTCAAAATATTGGTCTAATTTAGATTGTATTCTATTGTTTGTATAATCTAAAAATCACTATCTGAAAGTTTCAAGTTTAATTCTTGTACAAAATGAAACAGCTCTAAGCCTAACTTAATCTGAAGCTGTATTATTTGTATTGAAAATCTTTAAAATAGCTTTGGAAACCCCATAAAGCTGCGTTTACACTAAAGTTGTCAACTAAATACTGTTCACAATTATAGTTTTCATGCAAAAAAGTTGTAGATTTCATTGTAGAAAACAAGTTACTCTTCTCAAATGTAGAGCA…
>PB.4594.1|NW_019106200.1:22704-26138(+)|c96634/f1p1/3405
GAGAAGTAATTAGTGGCAGGTTTTATGCAGAAGAAATTAAAAAAACACAATTAAATGAATCGGAGAGACAAGTGTATTTGATTGAAAAAATATTAAAACGAGATAAAAAAGGACTGCTTGTGAAATGGATTGGGTTTTCAACTCCTAGTTATATTACCAAAGATCAACTATTAGATGAAAAATAATCTTTTGTAAATATCATGTAAATTTATTGTAAATAATCTATTGTAAATATCACGTACATTTATTGTAAATAATCTATTGCAAATACATTCCATTCAGTGTAAAAATATGACAAAGATTTGGTGTAAATATAATACGTCTCTATCAAAAAATGCTTCTCAGTTTCATTTTAATCTGAAGTTTTATTTGCTAAGGCTCAAGCGTTCTCGTGAAGAG…
>PB.4603.1|NW_019106201.1:376276-379858(+)|c102656/f1p3/3583
ggctcctcagcgaaaaccctactaataactgctgatattaggcagccgaatcatcaataactatttctttgggtttggttgcaccggaccgcacccattccgatagccaatatgtgatggcattcgcattgtgtcgttcagatagcatgtaaacaactggtacaatgccatcttcacctgggcttatactaaccactccaaggtaaagaaatatatgcccactatggtcatttccgggaagtggcaacctttttacaagtttgcctgtcgcatccacAATCAATTTTGAATACTGAttggcacaatagtcattgtaaactttaagctgtaatggagttgatagatgtatgaaaaatggatcaagcccaatttccttgatggcaaattggtatgctgggc…
>PB.4609.1|NW_019106203.1:169147-174224(+)|c168080/f1p3/5212
TGAGCAACAGAAACAAATAGCGAACTTAACTCTAGAAAATCAAAATCTCAAAGCCAGACTGCGTGAAACCGAGCTAAACCAAGACGAACTTGAGCAGTACGGTAGAAAGAATTCTGTAGAAATTTTTGGTGTTCggACTTTGAAAACGAGAACGTTACTGATCGTGTTATTGATATCGGAAGGGCGCTTAACGTTACGTTGGACCCTAACGCAATCGTCGCTTGTCACCGGCTTCCGAGGAGAAAAAATCAATCCACTTCTACAATACATGTGCGTTTTGTGCGGCGTGGAGATGCGGACGCTTTACTGACGAACAGGCGTGCAACGAAGCACTTTTCGACGCGTAACATCGGCCTAAACGTAGAGGGTGAAAATGAAAATCCAATCTACCTCAACTTA…
>PB.4630.1|NW_019106209.1:299919-305277(+)|c156343/f1p31/4940
CATCAACATCGAAAGTATAAAGCTGCATGCTTGCGGGAATCTCAATGCAAATGACTGTCAATGTGAGAGTATTTCAAAAGTCGACTCACACAAATACTTGGGAATCGTTTTCAATAGCTCTATGAACTGGGCTGCTCATGTGGATTACATGAAAAATAAATTAAGGAAATTCATATTTGTCTTCAGGCAACTCCATGACATTCTATTCCCTGCTGAATTGAGGCTCTGTTACTTTGCATACTGCCAATCATTGCTTATGGGAGGTATAATAGCTTGGGGTGGAGGTTATAGATCTGTTTTGGAACCACTCAATGTAATCCAGAATTCCATCATCAAAGCAGCTCTTGGTAAGGGTCGTAGATATCCAACACACGCGCTTTTCAATGAATTCAATGTATT…
>PB.4632.1|NW_019106209.1:386703-391464(-)|c147086/f1p40/4504
aTTGGTAAGAAGAAATAGTAGCTACATAACCTCAATTTACTGATGGTTTGTAAACAAATAACAAATTTCCTGTAAAAATTAGCCTTCCTGTTATTATAAACAATGACATTCTATTACCAACTTAACGCTAAACTAGTTTAACTTAAACTGGATAAGTAAATGCACTGAGAAAACCGATTCAAGTTTAAACTTTCAGATTAACTTAAGCTCGATTAACTTAATTGAGTTTAGCAATCTATACTGTGCAAACGGCCCTAAGAATGAATAAATTTGGATTAAGTTCATGTTGAAACGTCAATATTATAGAAAAAAATTGTTATCCATTACAACGATCTATAGCTTCCGGTAGGCAATTTATTATTAAGAAACGAAATAAAGGTCGTCGTAATTTTCTTCGAA…
>PB.4635.1|NW_019106210.1:216600-221928(+)|c154423/f1p3/4691
gattatatttctatgggttttcaaagttttctatgttaattttcatagattaacttagaaacttacgtccacactcttttatttcatttaaatatgcaaaaattgtatcggtttatggaatttctatgggtttctatgtttattttcATACGTTACACTTGAAAAATTACGTCCAcactcttttatttcatctaaatgtgcaaaaattgtctctgtttatggaatttctatgggttttcaaagttttctatgttaattttcATACGTTACACTTGAAAAATTACGTCCAcactcttatttcatctaaatgtgcaaaaaattgtctatgtttatggaatttctatggGTTTTTCAAAGTTATCTGTGttaattttcatagaaaactatgtccacactcTT…
>PB.4643.1|NW_019106211.1:305566-309824(-)|c130430/f1p9/4301
AGGAAGAGCCGGCCGGGGATGTGGAAGAGACTGTTGATGAagattGCTGTGGAAGATGCTGTGAAGAGGCTGTCGAGGAGGCTGTCGAAAAGGCTGTCGAAGAGGCGAGTGGAGAGGCTTTCTGAAGGAGGCTGAGGTTCTAAATGAGCTGGAGCAAGTGAGTAAGATTTACTGGAGCAATTTAGTGAGATGGAGTACTCAGAGATTTGGGCACAGTCTTTATTATGATTGAGTGATTCAATCAATTCATAAATATGGAAATTTTGTTTTTTTATGAGAAAGTGAAATTTTAAAATACAATTAGGAAAATTAAATTTGGAAAAACAAATTTGAAAATTTTCAAAGGAAAAAAAACAAAAATATTTCTAGGAGAAAAAGGTTTTGATTTTGAAATGTGGA…
>PB.4643.2|NW_019106211.1:305569-330350(-)|c68999/f1p8/2223
GGCGCCTCAAGGCCGCCTTCAGGCCTCAGACTCACAACATGTGTGGAGCCGATACTTACGTCACATTCAACTATATCTCGTCACACTACACCTCTACCACAACTCGTAGACAAAAACCCAATCACCCAAAAACCACAGAGAATTCAACTCTCCATCTTCATAATCATCATGATAATACAGCAACGACCAAACTGTAGAAATTCCTCCCAGAGAATAACTTACAAGTCAAGAATGAACCAGTCTGTTCCAACCAACATACAGATTTTACTGTACCCTAAAAAATCCAGTTTTATCTGTGTAAAGCAATGGATTTATAGACAATGACTGTACCAGAAATTTATCTGAACCCTCCTCCATTCTTCAAAAAGAATTCCCTGCCTTGGCCATCAAAAGACTGAT…
>PB.4656.1|NW_019106214.1:141080-146591(-)|c165041/f1p7/5396
cacctatttcagaattcgtacGGAATACTACAATTTCCTCCAACAGCAGTCGTTCAGCACATCTTCACAGCTGCAGTTGTGGTTCACAGCCGGCAGTCAACCTCCGCACGTCGCCGCTCGCTTCATCATCAGTTGTCGCATCTACTTCTGAACAGTCATTGAATTCAACTGTAGAGTCATCTGCTAGGTCGCCGATTCCAGCCGCTGGTCAAGTAGTTAGTAATTCCAGTCACACATATGATGGCAACAAAAATTCAACAGTATCCATCATGCCTACTGCAGAGGTAGTAGTCTATGATAAGGTTGGTCAACCTATTTTGTGTCGCACGTTGTTGGACACAGGTAGTGACACCTGTTTCATTTCCAAACATCTTGCTTCACGGTTGTCTTTAGTTTCAA…
>PB.4659.1|NW_019106215.1:293936-296285(-)|c70606/f1p0/2338
ATATCATAGGCTCTCTGAAGGATATACAACTCTTTATGTCAACACTTTCTAGACTCTACGAATCTAATGTACCTAGAATACATGTATTCGTGGTACATTGCACGAATCCAAGTATTAGTTATATACTACTGTGAACAATAGGCCTCGCGCAGTTAAAAACCCCAGCCTCCTCTAATACTGTCCATCAGAGTGAATTATGTTCTGTCCTGACGTGTCGGTGTGGGCGAGATATTTATTTATCTATTTATTTATTTGTTTGATACAAAGACATAGAAAGGCTCAGACAGACTCCAGTTCGAGcttaatgacatatttgatggTATAACTCAATTATTTCTCTGATTGCCAATGAATTGCAGCCAGAGGAGTTTATTGAAAAACATATACATAATTGTTATA…
>PB.4663.1|NW_019106217.1:294391-299482(-)|c152050/f1p0/4739
TCAATCGATTAATTAGGAATGGAGTTATCGTGTACACAGACGCACATACATACACACACAGACCAACACCCAGAAATCATGTTTTTGGACTCAGAGGACCTTGAAACGTATGAAACATGAAATTAGGTTACCTTAAtttttttgatagCAACTTTCCTTACCTATGGCAATAGGtaataaagtaaacctacctatgggcaataataggtaatataaTTACTATAATAGGGCAAGGAAGTAAATTAATTTTTTTTTTTGAAAGTAAAAACAACAATTTTTGAATaggagttgaggtgacgaactgtcatgtataataaacacCAAATAATGTTTAATGACTGTTGTTTACTGTGTGATAAAATgtagtgctatgtagataatattggtttaatgctgcta…
>PB.4665.1|NW_019106218.1:136821-141089(+)|c109900/f1p0/4166
GGCGAAATAGGGAAACAAACTCGAATCAAATTCCCAACATCCTTTAAAGAAGCAGTAACAACAGCAATAGCGATTTCCAACCTAGATAGAAAACCCTTCCAAAATGAACAGGAGCCATCTAGAAAAGTATTTAGCACAATAACTCAAAAAAATTGTTATAACTGTGGGAAGATTGGACACATCGCTAGACATTGTAGGAAGAGAGTTGTACACACTGACACCCAACAAGTGGGCATTAGAGTTTGTAACTTTTGTAAGAAAAAGGGTCATCTAGAAACTGAATGTAGAATGAAACAATATTCCGCAGATAAAATTTGTAACAATTGCAACAAGCGAGGACATCTTGCACATAATTGTTGGGGAAGTGGGAAAAAGATAAATGACAACCGAAAAGATCAA…
>PB.4704.1|NW_019106227.1:41829-46809(-)|c56075/f1p4/2115
TACTGGGAAGAAGTGGATTAAAACATGTGTCAACAAGATGGTGGAATAACGAGTTGACCAACTTAAAAAGAAATGTGAAAAGGAAGAGAAGACTATTGCAGTCAACTCCGGAACCAGAGAGGAGAGCATTTGTCCTGGCTGAATATAAAGTGCTTGAGAGAGAATATTTTTCAAAAATAAGGGAGAGTAAAAGGGCCTCGTGGAGAAGTATTGTTGAAGAGTCGAGTGAGGACCCGTGGGGATTGGCATATAGAGTGGTGATGGGAAAGATGAAGACAAACGTGCCACTAGAAGCGATGAGATTTGAGAATGGCATTGAGATTGAACCAAGATTTGTAGTTTCCAGGTTGCTAAACCATCTTATGCCTGATGATGAGGTTGATAATGAGGATTGGTTTC…
>PB.4716.1|NW_019106230.1:242392-247602(-)|c164151/f1p1/5224
AAACTGTCACGTTTTTTTATGCTCAAGCGAGAGATTTTTATCAGATCCATATACTGTATTCAGTTGGCCTTATACTTGATATTATAGTGTTTGTTTTATTATTTTCATAGTACACAACTTACTGTAACCTATTAAACATTCTTGCTTCTCAGGGAACTCAGATGGGGCTGAGTTTCCGTTCCAAATTGCAATCATTGTTTGTCGGCTGTGCGTTGTTTGTTGTGTAGAGCATCGGTGACAAAGCGATCGGTTCGCGTCCTGTCAAGCTATTGGCATTCACCTACCGTACCGTACATACAGCGAGCCTCTTTTCGGGCTTCACTTGTTATTGTCCTCTTTGTTATTGCTCTTAAATATATATGTACAATTATAGAGAGATATATATATTTTATTACTAGT…
>PB.4724.1|NW_019106233.1:155684-159886(+)|c129541/f1p0/4234
ggacgccgcctcctgtgtggacgcttTTTGGAAGATGCCACACAAAGAGGATGACCACTGCAGCTGCTAATAGTACCGGAACAGGCGTGATATCAGCCGGCGTCTCGGTACCCGTGCAGATCCCCAGTCAGGCCACAGACCCTCACAGCTACTGGCCTCGGATTCAGTGATCCCAGCTGTTCGGGTTCCCGGCCAGTCGTCTGCTGCTCGAGGAACCCGTTCAAGGTCACATCTAAACTGGAAAGGCCGACCAAAATCCTCCCCGACGACGCCAAAACACCGCCACAACTCCCCACCAGCTGTGGAATACTGGAGAAACCTGTTCGACCTCGAAAGTACCCCTAGAAGCTTCACATCATCAAGGAAACTACGGGAAAAAGTAGTTGGACCTCACAAAGG…
>PB.4734.2|NW_019106234.1:221016-238122(-)|c90296/f1p1/2991
agtgcagattgtagctctcattaatacgcgCGTGAAACAGCTGTTCATCTGTTGCTAGTTagagaatttctccaaaatctgtggagttgaattactatcttgaacgcttgaatatcatcttttaggaattcATCTTTTAAAAAAAGCATACGGTTGGTTTCAAATGTCCGACTGGAGCGGCATGTAGACACGTGTGGAGATGCGCAATTGAGCAGATGCTATTTTTCACAATCCCTTCAAGCTCGGAAGTTCCAAGTGTTGTATCGGGTGGCAGCTTCTTTTCGTTCGGGACGAAGTTCAGATACTCGGGGCGAGTTGAGCGGGAAATTCTGGAGGACATCGGCCCGCTGAGGAGAGAAGAGCCCACCATAAATCGAGTGTCCAGTCTGAGAAGGAAGG…
>PB.4737.1|NW_019106234.1:294196-299609(+)|c166245/f1p3/5126
GGCGCCTCGACGCCGGTGCACATAGCTCAGCCTCCCTTGGTGCCGCCCGACGAGGTGCGACCAGTGTCACGCTCCGACGAGTACCTCGTGACGGTGGTGGTGCCGGCTGTTGTCATAGCAACCATGCTGATCTGCGCTGCTCTGGTCGCCTGCGTCCTGTACCGACGCCGACGCCAGGGCAAGATGAGCGTCGGTGACGAGGACGAACGACAGAGCTTCCGCAGCAAGGGGATACCCGTCATCTTCCAGGATGAACTCGAGGAGAGACCTGAACCGACCAACAAGTCGCCGGTGATAATGAAGGAGGAGAAACCGCCCCTGCCGCCCCCCGAGTACCAGCGCAACCACCCCGCCCCCACCGCTGCCACCGCTCTCCTGTCGGACACCGAGGATTCCCCC…
>PB.4738.2|NW_019106234.1:294200-298684(-)|c147932/f1p3/4438
aaaacatgtaacaaactcgcagaaaaggtttctatcgatcgcgtcgcgatcgggcggtatggcggtcatgggcgtacgactttcagtataagatcaaggggcgtggcttattctatacctggtctaagcttagctgccacataaaaacaacgTTTGAGTTGAGTGATTCGCAGGTGTTAATACTGGTTGTTGGTCAAAACGTCTAATTCCTCACATGAATATCATCTACTATTGATCCGTTTCTTGAGCTGCATACAAACAGCTGTTCTTGAGTTGAGTGATTCGCAGGTGACACTGATTATTGATCAAAACTTCTGTTCCCTCACATCGATAGGAAAAACCCGTACTAATACCTTGAACCAATTATACTACCACCGAAATATTATGATCCAAATAGTT…
>PB.4744.1|NW_019106235.1:133257-136535(-)|c97809/f1p1/3379
TTTTTTTTTTTTTTTTGTTTTTTTTTTTTTTTTTTGTTTTTTTTTTTTTTTTTTGTTTTTTTTTTTTTTTTTTGTTTTTTTTTTTTTTTTTTAAAAATAACCATTTTTATTTCAACTTTGTTATTTTTCTAGGAAGATTGCAATAAATTATTCAATAACTAAACTATTTATACAAGTTATGCAAGAACTGCATGAATGAATCATGATAATACACATTCCACTACTGTTAATCCATATTATTCATTTCAGATTAACACTTATGGCTATGATTCTTTCCAAGTCACAATGTTCTGAAATAACAATGTAGATGGATAAAGTGACTGCTATGATGTGAACAAAAAATTACGATGTCAATTTATTATGATTTTGTCATAGAATGAACAATTGTTTTTAATTAAT…
>PB.4746.1|NW_019106237.1:191156-195648(+)|c125341/f1p8/4262
agtctagcgcCGACCGTCGAGCTGAGCAGTTCGTGTACCCAGTCGGCTCCTCACTTCACACGCGTTCACTAGTGTTTGCGTTCATCACAGTGCAAGCGTGTTCATTCATTGTGTGTGATCTATTAATTGACAGTGTGTTTTGATGACAGTGCTTAGTTGTTATTAATCGACAATTCTGAGTGTTTTGTGTGACTGTTGAAAGTTGTTTACTAGACAAAATTGATCTAACTTGTGTGAACGGTATGTCAAGTTTGCCAGCCAAAATTGACCCAACTTTTGTAAACAGTTTGAACGATATGTCGTCGACAAAGAAATCGGCCGCTTCGTTGCTAGTGTCGGCAAAACGTCCGATACGTCAGCTGTCGCTCGAGGAGAAACTGCAGGCGATCGACCGCGTTC…
>PB.4746.2|NW_019106237.1:191156-195656(+)|c115156/f1p8/4379
agtctagcgccgaccgtcagctgagcagttcgtgtcccgtcggCTCCTCATTCACACCGTTCACTAGTGTTTGCGTTCATCACAGTGCAAGCGTGTTCATTCATTGTGTGTGATCTATTAATTGACAGTGTGTTTTGATGACAGTGCTTAGTTGTTATTAATCGACAATTCTGAGTGTTTTGTGTGACTGTTGAAAGTTGTTTACTAGACAAAATTGATCTAACTTGTGTGAACGGTATGTCAAGTTTGCCAGCCAAAATTGACCCAACTTTTGTAAACAGTTTGAACGATATGTCGTCGACAAAGAAATCGGCCGCTTCGTTGCTAGTGTCGGCAAAACGTCCGATACGTCAGCTGTCGCTCGAGGAGAAACTGCAGGCGATCGACCGCGTTCACAAG…
>PB.4752.1|NW_019106238.1:199510-201975(+)|c84423/f1p6/2677
ttcACCTGTTGTCAATATTTGCGTAGCtaagttcgTCGGGGTGAATTACAGCCTTTAATTTGGATTTTCGTTCATTAATaattGTCAATCAAATTAATAAAATATTGCTTGAGAATGTGCAATACCAGCACGAAACGGTCGTCGCCACACCAAAGAATTTGAGTGTTTTTCCACTTTAAAGTTATAAAAAATACAATAGTAATAAAATAATATggtagtgaatctatttttcccactattaattatttttgaagtaactacttaaactttgaattagaaacacgtttagagtaaaaaacactcactttctagaagtaaatgaagcaaactttttagtaagtttgacctgttactttatgacctccactccatgcttctatagccttgaacaaagagtat…
>PB.4777.2|NW_019106244.1:318688-323330(-)|c127210/f1p4/4438
TGATGTAGGAAACTCTTCCGATGTCAATCAAAAATATGAAACATTGTATTGATCAATTCAGGGATATGGCTAAATAACTTTTACTATAATGTGTATTCAATTATTATATCGCATATTCATCTAGGCTACTGAAAAATATTCATTTATTTTCAATTGATTTTTTTCATAAATCCACGTTAAACTTCGTTGATGAATAGAGTTGATCGATTTGTTAAGTTTGTACCAAAAGATGAAGAAATCATTATTGTCCGGAATTTATTCATGACTACCTGGATGAGGAATCCAGCTTTGAACAAGCTTTGAATTTCCCATATCCTTTCCTGACTCGTATACTCACCCCAAGTTAGTTCAACTGTGAGAACTGGAATACATCTCTTCTTAAGATTGAGGGGGTAAAAG…
>PB.4777.3|NW_019106244.1:318698-322971(-)|c127975/f1p4/4288
aaTTTTTCATAAATCCACGTTAAACTTCGTTGATGAATAGAGTTGATCGATTTGTTAAGTTTGTACCAAAAGATGAAGAAATCATTATTGTCCGGAATTTATTCATGACTACCTGGATGAGGAATCCAGCTTTGAACAAGCTTTGAATTTCCCATATCCTTTCCTGACTCGTATACTCACCCCAAGTTAGTTCAACTGTGAGAACTGGAATACATCTCTTCTTAAGATTGAGGGGGTAAAAGACTGGAGACTATAGAAAAGATCTTCCAAGGACAATTACGATTTTTCAGCTCAACTAGTTTGAATCCAGACTCCTCTTGAGCCTTTCCACATATGCTATCAGTGACGTAATATCTTCTATCGTTTCATAGTATTGTAATTTTAATTATCATGGCTTCC…
>PB.4787.1|NW_019106247.1:337227-343343(-)|c54633/f1p0/2007
gccgtttaTTTTTTGTGGTTATGTTTGCAGGTTCTCGGTTGTGCAAATGGATTTCCAGTTTTAAAAGGAAAATTGATTCCAAGTTAACTAACTCTCTCAACTGTAAATAATCTTCTATTTATAACATTCGATCTGGCACATATTGGGTTTTCTGAAAACAAAGATGTGGCCAATTCTTATGAGAGCGTTGAGAGGGTATGCCCCTTATATTACCCTCCCTGCAGCTGCCTTAATTGGAGCGATCGGTTATAACATTGAGAGCTACCTGTCAGATAAATACACTCCTTATTCAGAAAGTATCCAGGAAAAAAGGATGGACAGATACTTGGAAGAAGCCGACTCAATCACTGTAAAACCATTGAAAGAAAAGGCGTTTATACCACCAACTATATTCGAAAA…
>PB.4803.1|NW_019106250.1:103396-104150(+)|c27281/f22p1/754
AGTGCAGACAGAAGTCAAAGGAAAAACTGAGTTCTCTTTTATGTAAAGTGTTGTGGTTATTATAAATTTATTTGGTAGTAGTATCTCAACTTATTGAAACTGTGAATTTTTTCTACTAGCTTTGATTGCTTCATCAAAAATGAGCTTAGCACGAAGTCGGCTCTTGCAGATCTGCCGTGTTCCCGTTTATCAAGTAAGAAATGCAGCTGTTGGTTATTGGAACAAGGATTTTCAACCAGGCTTCAACATCCCAAAAACACCAGAAGAAAAAGCAGCAGTAGCAAAAAAATATAATCTACTTCCAGAAGAATATCAACCTGAACAGGAATTGCATGATATGGGTATTGGCTGTGGCGATTATCCTAAAGTACCCGATGTCTATGAATGGAGTAAGGATAT…
>PB.4808.1|NW_019106250.1:267274-269988(-)|c76565/f1p0/2531
caaaacataaacattaaagtgaagtctctgaaattgatactcgaaaattatttcagaatcccaacacgcAAATTGTGTAGATTTAGTTgctttcgtagccactgtatagataaaataataatttaggagttagtctggcgccatgaaatctaaaggttgtaggttgacttgtttccatatttggtgaaataaacttgttaataacctctagtgtattaactcacacatccgtataatactgcacacatgaacagaacagcctactagaaataggcatctgtatcctttcttctatttctatagtgattctATTCACTACAAACTGATAGCATTTCTCATAAATAACATCAgtgtttctctatcatgttgaaattttcaagttagtatgttcgttttttc…
>PB.4817.1|NW_019106253.1:81470-85352(+)|c64576/f1p0/2316
CACCACAAGATTTGTAGAATGTTCAATCTAACTGGTTGAGCTATTTTATTTTCCGAAAATGGTTCATTTCGTCGTTTCACAAATTTATATCAAAGTTCAGGAACAACAAAAAACTGAATATTTGCAAAGTTCGAAGTTGTTGCAATTGTTTTTTTCACTTTGTCGCAATTTGCACAGTGTAGTATACCAGAAACCAGATGTTATGCAAAGAATTCACAATTATTGATTTGAAGGATGCATATCTACAAATGGAAGTTGATACTTCTGTACAAAAGTATCTCACTATTTCTACTCATAAAGGATTTTTCAGATATTCACGCCTTCCTTTTGGGATAAAAATAGCAACAGCAGCTTTTCAGTGTAAAATGGATCAAATCTTGGCTGGCTTGGAAGGCGTTG…
>PB.4820.1|NW_019106253.1:110747-113636(+)|c88353/f1p0/2902
GATTCCAAGATGCCTGGAGCCAAGAGTACATTTTTAAGCTACAATGAAGATGCTATGAAAGCTGCAGTTGAAGATGTGCGCCTGCACAAAACATCTATCCGGACAGCTGCAAAGAAATTTGGAGTTCCTAGAACAACATTGAAGTATAAATTGGAGGGTAAATCACCGATGGAAAGAAGAATGGGCCCACCTTCCATTCTATCAAAAGAAGAGGAGGCTAAAATAAGCAGATGGGTGGAGAACATGGCAAAAGCTGGTTTTCCAATCACTATTGAACAGTTATGCATCAGTGTGGAGAGATGCTTAAAAGCTGTGAAACGTGATTCACCCTTTAAAGATGGAAGACCGGGCAGAACATGGGTCAAGAGTTTTCTTCGAAGAAATCCTCTTATTTCAAAA…
>PB.4826.1|NW_019106253.1:284876-299795(+)|c101570/f1p0/3516
tctcattcaagatggatcaaaaaaccaaatttttttagttgccaagccaagttgaagttgagTGACACGATTCTTGTTTGTGTGTGTCGGGTTCGCATTCATCTATGAAGAACTTTCAACCAAAAGTCATGTTTCCGATAAGTGTAGACATCAACTCATACACCTCTTGCATCAAGATTGCTGGAATTCCCATTCTTCCACCTTTGATCGATGACGATAAAAGAAGAGACTTGATGGAATTGAAAAAGAAAGCAGTGCTGGTTGAGAATCGTGTAAGAGAGCGACAGAAAATCAGAGAACAATCCACGTTATCAAGAAAGGATTCGGGCATCTTCACCGACACCACCTGTTCTCCCAAAGACACCATTCCGGGCTCCGTTTCAGATCAGCGTTCGGACA…
>PB.4834.1|NW_019106255.1:208845-212238(-)|c99007/f1p4/3725
AGGTGTGCTATGCTCCTCTTATGAGTCAGTCAACCTCCATCCTTGTAAATATTCAATTGGATCTTTGTGAGTGTACATTTTTCAATGAACTTGGATTCTTTCAACGTTTTAGGATTATCTCAATGTCTCTGCTAATAGTTAGTGGGATTTATTTTAGAATTTGATTTAACATTACGATGTTTGCTATCAAAGCAGGTTATTTTGGAATATCACCGATAGTTGATGTGAAATTCTCTTGAAAAGTTGTATCAAATTTTATTTTAGTTGTCGAGCCAAGTAAGCTCTCAGTTGAATGAACGTGGTAATCAGTTTTTTGCATGACTAGGTAATTGTAATTTACTCTTGCATACGTAACTCTGTATTTACATAACATGATCGTTCATGTGTGGTAAGATGATT…
>PB.4836.1|NW_019106256.1:37167-157641(+)|c75717/f1p1/2551
GGTGTTCCTAAAGTTTTGGGGTATTTTTGAAAAACACAGGTGTATCTTAAAATTGTGGCACCTGTATGAAAATAGCTTGGTGTCGTTAAAGTTTAGGGGCCTTTTTGAAAGATATAGTGTTCCCTAAATTGTGGAACCGTATGAACTGGGTGCCCCTAAAGTTTTGAGGCTTCTTTGAAAGATATACAGTGTTCCTAGAGCATCTTCCCCAAAGTTTTGAGGTTTGTTTAAAATATGTGGATATCTCCAAATTTCTAGGGCTTATTTGAAAAATATATGGTGCCCCTAAAGCTCTGGGGTATTGTATTTATAGTTTTGGGGTTTATTTTTTTATTTTTATCTATTTATAATTTCTACAAAGTAGCACTGATTGGGAGAGAAAAACTAAGGATACTCCTT…
>PB.4846.1|NW_019106258.1:109408-114039(-)|c138797/f1p8/4447
TGCTTGCAATGTTTGCCATCTAAGTTTGAAAAAAGATATGCAGGTACTAATGTTTTTCTTTCCTTACATCTTCTTCTATTTTCTTTGTATTCTCTCCTCTGGAACCAATTTTTCATGCTTTCATCATTTGTTTGAAGTGACTTTTCCCGCAGAATGTCAACATAAATGAAAATATTTTGAAGTGAATGGTAATAATTGTTTCTCTctggttctcTGTTTCTCTGCCGATTACAAAGGACGACCGTGCGATAGAAGATTTATTTGAAGATAGAAGAGAGGGGGATTCCGTTGGGTGTCAGTTGTAAGGTGTGGTCTCTTTGATAAGGAAAGAAGAGAGCAACCCACGTTTTGAAAAAGTGCTTAAGGACTGTATCTCAGGCCTTGGTAGAATGGTGGCAA…
>PB.4846.2|NW_019106258.1:110098-115537(-)|c166009/f1p1/5108
ATTTTCCAAAGGGAAGAGATATTTGTACTGTCATCTCTTTTGTTAAGGCTCCCTTGTTTCTCTATTTCTAGGGCCTCTCGTACAATCCTAACCCGAAAATCTTGAATGTTGGCTATTTGTTTGGAATTCTTAAAATTTATTTTGTGACCTGTGTTTTcatggtggaaaggctgAAGTGGATGTTTGTTTGTTtatgtcaatttgtgttccttatcctggctgatttttctatttgttgattactacatcttgtccacaattcatgcagggatatatagacgcctgattttctagttctatctctgaaaGGAGTTCTTTAGAAATTTCGAAATAGTTTGGAGTTCTTTAGAAATTTCGAAATAGTTACTTCTAAAGAAACCCTTTGGAATTTGAATTTGA…
>PB.4851.1|NW_019106259.1:186492-220171(+)|c135557/f1p1/4463
attgaGAAGACTGTCCAAAACTATCGAAAActaataagttcccatcaataAATTCTCTTCAGTGAATGTATCAATttcatcatttataagtataagttgtgtttctgtaacttctgtagctgtgtttgtgacccacgcatcatgtgaattcatactgtgaaattatgtctctttagtaccactgccctatcccgcacctaaaAGCTGCACAGATTCCACAACGAGGCAATTCGGATTGCCAAGACTCGGATCCTTTTCTAGCTTGCAAGAGGAAAGACGAGCCTCAGATACACCCAGACCACACGCCCGCACCCAAGAAGCCGCGTTTGGTTTTCACAGACCTCCAGCGCCGTACTCTACAGGCTATTTTTAAGGTTCTAATGAAATTCATTGCCTAAA…
>PB.4852.2|NW_019106259.1:227834-233345(+)|c171441/f1p3/5509
CAACTATTTTATTCCATATGACTAATTACATGAGTAAGAAAGCATTTATTACAGAAAAGTGAGTAGCTTTCTCTACTAAAATATTCATTGAATAATTTCATGGGATTAGTGCCTGGACACTCTTTCGATTTCATAGCTTACGGTAATATTGTAAGAACAGCAAAGTTCTTAGCATGATCAAATGTTAATATTATAATCAATCAGTATTCATAGCATTGTAGATCCAATTGAGACTGATTGCTGTATAGTTGTTAGAGATTGATCAGAGGATAGTACTAAATGACTAATGTTAAAATAAAATTGCAATCCATTATGTTGTTCTGTCATCTCTTATCTTTTTTACAGTATTTTCTCAATTTGTTAATAATTTATACCAAAGTTGAAATgATTTTTTTCTGA…
>PB.4858.1|NW_019106260.1:309487-310778(+)|c33167/f1p7/1228
CTACAATAAAAATATTCTCTGTTGTATATGTTATTTTTATAAATATTTTTCAGTTTACTTTGAGCATTTTTCTCGGTAATTTGAGCAAAAGTCTAAATTTCTGAATCCTGTTTCAGTACTTACAGCCATCCCAATCAGCTTGGCGTGTATTTTGAATGCAAACTTTTTGTTCTATCTGTATTTTTTCTGATTCTTGAATGAATAAAAATGAGAACTTTGGCTGAGAATTTTCAACTTCAATTGGATTATTAATTTTTAAATGAATTAAGGTTGTTATTAATAACAGCATCACACACACAAACATTTGATGGATTTCAGCCATCATTTTACCCATAATCAACCATTTCTCATATTCAATAGTAACTGTAGGAAAAGTTTAATGTGAAATACGTGTGCAAA…
>PB.4863.1|NW_019106262.1:137565-143187(+)|c141013/f1p17/4498
TTTTTTTGTTTTTTTTTTTTTTTTTTGCAGAAATAAAGTATTTAATTTGAAATATAATGAGCAGTAATAATAGTTAATAAACAGTACAGTTTCAAGATTTGATAGACAAGTTTTGAATAATTTTCTGTTTACAGGCTTATTTGATTTGTGCTATGATGCTGGGCTATCATCCACATTCCTTTTACAAAGTTTGAAAACTCTTATAGGTAAATTGGAATTCTAAATGATTTAACCAAGAATATTACAATATTTGAAATTTAATCAGGGTCGTGGTTCAGGCAGATAAGGACAGTTAAACAACCACAAAAACTTACAATTATTATTCAGTACACTTATTTTATTAGCGCTTTTGACATGGCCAATTTATTTATTGAAGTAAAATTGAAATAATTTTTGTAC…
>PB.4864.1|NW_019106262.1:137584-140829(-)|c97002/f1p18/3264
ggtatcaacgcagagtacatggggaCTAGCATTTTTGAAGAATATTTGTGCAGAGTTTTAAGTCTGTAGGCCAATTAGTTTGAGCTGTAGTGTGATTTTACATCAAAATTTTCGAAAAATGCCCTCTCCTGAACCCCCCTGTGCTCCTGATCAGAATTTTTCTGCATTGATCTAATTTTTTTTGTAGCTGAACAAAAAAGTTCCTTATGACTTTGCTGTGAAATGAACGGTTAAAAAGTACAAAATTTTGCGGGGGCCCAGCTCCCTCAGGGGGGTGCAGATTTCTGAAAATCCTTTTGTAGTGGATGTTTTGAGGCTATCATAAACAATTATTGTGCGAAATTTCAAGTTTTTAGGCTCATTAGTTTGGGCTGTGGTGTGATTTCAGTCTGTCGGGGC…
>PB.4865.1|NW_019106262.1:155701-158950(-)|c91574/f1p0/3105
ggtttGCTGAGTCCAGGTCCGAAGTCGGAAATCTTCTATCTATATTTTTAAGGAAGTTGGACTTTGAGAAAAAGTGATGAGTCATACTTTGTGGAAGCGGCGGCGTAGTTGTTGGATCTGTCGGCTTATTCGTAAGATCCCCATGTGAAAGTACAGGAGAGCTGCAAAATATGAAATATGATCTTCCGTAATATGATATTCCAGGAGCGAGGTCTCTGacggtgaaaCTGCCTTAGGCGACAGTTGAGGCCTCTCTAATTTTCGTACAGCCCCGACAGTCGAGACCTGCGACGGTAGAGGACTCCTGAAAAAGAGGCCTCAACTGTCGCCTGCGCTAGGCTCTCCAGAATGGTAGACAGCACCAAAAGAATTATCATTTAATTAGTATGGATTTACCAG…
>PB.4876.1|NW_019106264.1:90115-99218(+)|c100006/f1p33/3255
GCTGAGCATGTTTTGAGAAGAAAAGATGACAGCAATCTCAATCAAGTGTTGAAAAGCAATCCGGAAGGACGACGACCGAGAGGAAGACCACGACGGAAATGGTGGAGTCAAGTGAAGGCCGATATGGAGAGAATTGGAGCAACCGAGGAGGACGCGGAGAATCGAGAGAGGTGGAGGGGCTTTGTTGGTGCGGGCTGAATATCTACTTAGATATGTATGGCCATGGCAGTAAGTAAGTAAGTAATGTAGATTTTTTTTTTCATTTTTTTTTTCTTTCTGTGAATAAAATCTTGCATCAGCACTAATTTGTTGGTTGCAGACCTCGTTGGAGCAATGGCGGAAGGTGTTCGCAGTGACTGCCATGATATCAGTGGGCACGTACTTCTTCTATCAGGCGTT…
>PB.4879.1|NW_019106266.1:32298-35947(-)|c115943/f1p12/4141
aagcaaccgcaaatgcacgatctccgaagcagcctgcatcaggttgaggtttaatgcatcaaccgttgtttggttctatatacatccaggtggcttctctccactctctagaaaagagagtcgcggtcgcttttattgaagactttgctacgcccgccgccttgccatacaacataagagcccaagaaaataatggcaatagctgagccactctggcacggcctgctacaaacacgagcagctgagagaggaagatcagacggatgagacgAAGACAAGTGAGAGATAACtagggatgggaaggagtctctgagaaatagactggaaatgactgtgtgtaaaagagatggagtggcaagaatacaaggggagtacaagagaaagaacaagAGAGGAAAG…
>PB.4882.1|NW_019106267.1:13606-23157(+)|c145687/f1p29/4450
CAAGATCGAGAAGCAGGAGGATGAATTTGGAGAATGTGAATTAGCAACTAGCAGCATCAAAGATGAGTCATCCTCGCATAATGGTTCAACTTCCAATCAGATGGCGAGAGTTAAGCAGGAGAATGATAGCAGCCAAGAACCAGCGCCAGAGTGCAGCACTGCATGCTCTCCAACTGATGATGATTTCAGCCAACAACATTATCTAATCCCTGGCTATAATCTAATATTCATCAAAGAGGAAGAATATGTTGAGCAAGAGGCAGAAGGATGTTCAGTGGAGAGTGAACCGGAGATGTGGCCTTCAAACTGCAGCACATCTGAAACTGCCAATGCAACAGAAGTGGGTGGACTGAATGCACATTCAATCTCTCCCATGGAAGAGTGCACTGAGCCATCTGT…
>PB.4885.3|NW_019106267.1:213488-263990(-)|c162694/f1p5/5273
CAGGGCGAAATAGCGACAATCCTCGGCGAAGACTTCAAAGTGAAGAAGGAACGAGAAACGTAAGGAGGGAGTGAAATCCCTCTTTAAATCTCTGGCTGTTCTGGCCCTTTGTACTACAGAACAGAATCGGTTCTGTAAAAATAGCCATCGATTGGTATTGTTAAGTTGGCTATCGCAATGTCGTGGTTATATATTGTAAGGCGTTCCCATGGTGTGTACAGGTTTTGTCGTTTGTTACTGGAGATGAGTCGGGTTGAAAGATGTGATCCCACCAACTGATTTACTCAGTTTACAATTGATGTCGAACGGGAGACCCCGTTGAGGTTGACGTTTGTAAAATGTAACTGAGATTGTAATATAAAACACACGCTGTTCCTTGTGTATAATGCTGTACGTACA…
>PB.4895.1|NW_019106270.1:73694-130037(+)|c76923/f1p12/2666
TGATTTGAAATCACATATCAAAACACATACTGGAGAAACACCTTTCAGCTGCGAGTATTGTGACTATAAATGTGCTCAATCAAGTGCTTTGAAATCACATATCAGAACACATACAGGAGAAACACCTTTCAGCTGCGAGTATTGTGACTATAAATGTTTTACTGCAAGTGCTTTAAAATTACATATCAGAACACATACAGGAGAAACACCTTACAGCTGCAAGTATTGTGACTATAAATGTGCTCAACCAAGTGTTTTGAAATCACATATCAGAACACATACAGGAGAAACACCTTTCAGCTGCAAGTATTGTGACTATAAATGTGCTCGATCTGGTAATTTGAAGAGACATATCAGAACACATACAGGAGAAACACCTTTCAGCTGCAAGTATTGTGA…
>PB.4896.1|NW_019106270.1:73650-76179(-)|c63388/f1p12/2390
AGAACACATACAGGAGAAACACCTTTTCAGCTGCGAGTATTGTGACTATAAATGTGCTACTTCATGGAATTTGAAATCACATATCAGAACCCATACAGGAGAAACACCTTTCAGCTGCCAGTATTGTGGACTATAAATGTGCTTGGTCAAGTACTTTGAAGGGACATATAAGAACACATGAAGGAGAAACAACTACTAGCTGAAAATGTGTGACTTTACATGTACTCATTCAAATTTATTTTACTGTGTTTCTTAGGGTGGTCACTAATAACAGGACAAGTGTGTTGAACATGTGTGTACACTCATGTCGCCATTCATTGTTGTGTCATCACAGCTAAAGGCTTCAAACAACATTTTTGAGGTTCTGAGTATTGGCCCACACCTTGGCTCTATTCAAAT…
>PB.4909.2|NW_019106273.1:25317-27282(-)|c52548/f1p2/1978
TATCATTGTCATCATAATTATTCTGTTTGTCCACAATGGAAAGTTCATCGTCAATTTCAGTAGTTAGGCCTATATCAGCCTGACTAATATGCTCGTGCGATCCATTTATTTCCCGTACAATAGATACATTTGAATTTGTTTTTATCGATACTGAACAGTTTTTGTATAAACACCGCCATGTAACATCGCCTTTATTCGAAGTTGATGCTTTCCTGTACTTTACACCGTTGTACTCAATAGCAGCATTACCTCTGGATGTTTTACACTGTTTGATAGTGAAGTTCATATCAATTATGTTGTTGTAACCGTAACGTGAAAAAAATGCTTTATTGGAAGATTGAGAGCTATATCATACAGAACAGTTTGTTGTTGACGTAAGTAGCTATCGTAATTCAAACT…
>PB.4921.1|NW_019106276.1:145087-147974(-)|c88476/f1p6/2944
CAATATCTCCTGATGTTCTTTTGAAAAAGATAGTGCTTGGAGATGATTTCTTGAAATGGAGTACTTGCATAGTGCGGACTCCTTTAACCGTTTTTGGAAAGTGAGTGTTAAGTTGTTGGATGTCAATAGAATCAATTTCTTGCATCTTTGTAATGATGAATTTCCGGCTTGCTGATGCGACCAGGTCCATCCAATCATCTGGAACGAACATGTCTCTTTTATTCTTTCATCTTTTTATTTCTATAAGTCCAAAGTCTTGATCACACTCGTTGTATGAATGTCCCGACATCAGAAAATAATGGGTGATGCTTTCAAATTCTGTGTTCTTTACTAGGTACAACCAAAATTTCGATATTAGGTGGCTTTTATTTTGGCCTCCACAATTGTCGCTAAAGGCTA…
>PB.4922.1|NW_019106276.1:187251-191605(+)|c151286/f1p1/4674
tatgttcaAATAATAATGAAAAATATActcATTACTAAAATAAAAAGATGAATctACATGATGTAAATAAAACAatcaagtcAAAATATATAAGTAAACATGTAAGTAAAACATATACGGTAAGTCAAATCTATGAAAATTACCTATCTCTACCTGTGAAATTGTTTGAGACAATTCCTCCCTGGCACAAAACATAGATGAACCTTGCATTTTTCACAAAATACATGGGTTCTTTTTGAACAACCAGGATTCTTACATCTTGTTGCTTCTTTTTTTTCGTCATACTCAGGTTGATGATCAACCAGATCTTTTTGGACTTCATTGATAGGCCTAACTTCCATGATTCTCTTAGGCCTACTTGCAATGGGCATTACATCATCATCCTCCTCCTCCTCCTCC…
>PB.4923.1|NW_019106276.1:187002-191847(-)|c156960/f1p1/4996
GCACAAAACATAGATGAACCTTGCATTTTTCACAAAATACATGGGTTCTTTTTGAACAACCAGGATTCTTACATCTTGTTGCTTCTTTTTTTTCGTCATACTCAGGTTGATGATCAACCAGATCTTTTTGGACTTCATTGATAGGCCTAACTTCCATGATTCTCTTAGGCCTACTTGCAATGGGCATTACATCATCATCCTCCTCCTCCTCCTCAATATTTTTAGGGCGTCCTCTCTTCCTCCCTGATCCTACGGGGTTATCCATTTTTATGAGAGCCTCTCCCAACCTCAATTTAAAATCTAGAAGATCTAGAAATTTCTCTTTCCTCTCTTCCTTCTTCAACTTATATTCTAGCCATGAGTTCACACAtGCCATATCAATAGCATGAAAAAATAATC…
>PB.4924.1|NW_019106276.1:200248-204616(-)|c141526/f1p5/4625
TCGCTTTTATATATATAGATAATCTACTAAACTACTAAGAGTTGAACTAGCaTATAAAATGTTTAAATGTCcctattgATTAATTAATGTTGTAAAATAATTCTCATCTTAAAGTTGTAAAGGATCAAATGAAGTTTCAAGGACCCTAACCTTTCCTAAATTTGTTTTGATGACATATATTTTTGAATAGTTTTTTTAAGGTAGTATACCATGATGTGATACTTGAGGAATGTTTGTCCTTGCAGCGTTCATGATATAAAGATACTGAATAGTTATTATTGGGGGGGATCATTAATATTTGATAATGTTTTGATAGTGTTTTAAAGTTTCCAAGTGTGTTCAAAATTTAATGTTCTAAGAATTTTATGAATTTTATGTGGATCTTTTCTTAAAATATTT…
>PB.4933.1|NW_019106279.1:89884-91401(+)|c38193/f1p0/1431
AGTCATGTTTCCAACTCTCCGTGTTATTTCGAACGTGGTTGAACATTATTTTTCCAAGCTTCAAGCACCAAGCTTTATCGTGTGAGCAATCAGTCAATCACATATCACAAGGTGTGAGTGATTTTTTGATAAAAACTGTGATTGATTGATGTAAGTGATACAAACTAACCAAAGCCGTGAGTGATTCAAAAGTGTGTCTTGTTTCAAACTTATACAAGTTTATTATTCAACAAGTGAACTTGAAACGGTACAAGCCAGTCCAGTGTATATAAGTGAATAATATTTTGCTAGaggtgagtgcatggatgaatcagAAAGCTATTCGTGAGAAAAGTCaaatatctttgtagatgggcgatctcgtagaaaaggAACTACTGAACAATTAAATACCttcgc…
>PB.4945.1|NW_019106281.1:311765-315551(-)|c106123/f1p1/3752
GACAGGCTCAACATTGCAGCCTTCACCACCGGTGTCCATCCATGTATACATGCGGCTGTATCAAACAAGGCGCGGTAATCCTCCCATGGCATTTTTCCAaaaatttttgtagtccactctgctgatttgtcatatcaatagccccattgtagttattgacttctcaaggtggataacataagaatcaccacttttcaggttgtctttgccaccattatcattaatttgctgctccttattctccgagcaaattctcttccatatttttgattttcggtctccaaatctcatgtctcctgagtttcccatcgaattgatctttcaaattttattttttcttgtagtttctcatcaaatttactttccagagatccagatttactttcaaagataatttca…
>PB.4951.1|NW_019106283.1:172630-175316(-)|c79479/f1p1/2701
aaaaaggaatcaatatcactgtcttaactgaaactaagaagaaattacaaggaacaaaagatatgggaggatattgatggcatacagcggtgtaggacaaaatcagcgagcttgtggtggagtggccatattagtagatgACAAGTGGAAAAATAAAATagagtcttactcttactcaatgaaaggattattgtcatgagattcaaaatagaaagaggatacttatgtgtaataggagtttatgctccAGAAGAAAATAGAGAAGAActaagtgaatctttctatgaagcgctacaaagcaggtcaataaatacaaaatggatcacctgatcattgctggagatttgaatgcaagagtgggtaacagaaatgtgcaaggtgcggtgggtatatatggag…
>PB.4955.1|NW_019106284.1:7378-9437(+)|c43774/f1p82/1732
CAATAGAAGAGGAATTTCTCCGGATACCGGGGAGTTTCTTTGTAAGAGCTTACGAATCATTTCTCAAGTGCTATTTCTTGAGACTTTCTCCTTCCAGTAACCCCATAAAAAGAAGTCACAAGTGCTGTTGTCAGAGTGTTGCTGTGGATGGGTTTCAATTTCAATAATTTTGGACTTTTAAGGTTTTTATTAGACCTTGTTCTAGTAGTTCTGTTCAAAAGTTATACTGCCCTAAAGTGCAACAATAAAAATATTTTATAAAACCAAAAACACTTTTTTAATGTTTTTAAAGAATCGTTTTTCAATATGCCGCCATTTTGTTTCTGCAAAGGTTAGGGAGTTTAAATTTTCCCAGAATATTTTTAGAACCTGCTTTGTAAACTGTGTAAAATTTGAAAA…
>PB.4960.4|NW_019106284.1:215634-218752(+)|c93110/f1p1/3082
gagactctttctccttctgtgTTACCGTATCCTTGAAATGCAAAATTTCAAAAAACCTTGTGTTTACGTCAACGCGAAATTCAAAAAGGAACATATCTGTCAAATTTCATGAAAGTCTATTGCTGCGTTTTGCTGTAAATGTGCAACGTATAAACATTCAAACATTAATAGAAATGCCAAACTGTCGACTTGAATCTTGGATCTCACTTCGCTAGGTCAATAATCAAATTGAATCATTTAATTATTAAATTGATTTATCAAATTAATTGGATGAATTATTaaAAAAACTGTTTATTGTATTGGAATCCAATACTGCAGTTGTAGAAAAATTTTGTATGTAATTCGAGagtGATAAAGTCGCGTTTTACGCTCTTAATACATAAATAATtacctacctat…
>PB.4962.1|NW_019106284.1:244013-246011(+)|c50068/f1p0/2001
gtcCCCCTTTTTAAAAACAGGGATTATCTTTGTCAATTTCAGAGAGTCTGGGAAAACCCCAGTTACAAAAATCAGGTTTATTAAATGAGTGAGAGGAAGCAGTATTGCATCAATAATGTGCTTGATAACATAATTAGATAGATCATACACATCTGCAGTCCGTGATGAACTCAACTGCATAGCAATTGTCCTAACGGTGGAAGAATCTATCTGTCCTAAATGAAAATTGTCTTTCCGCTCACTTCGTTCCCATACAAACTTTTCAAGTAGCTCAAGATGACTGGGTACACCATCAACTTCCCCATTATTTGTCTGAATGCTTGAGTTTATGAAATAACTGTTAAAAACCTCTGCAGAAATAGAAATTTTCTTTGGTGCTCTCTTACACTGCTCACTCTT…
>PB.4965.1|NW_019106286.1:19412-24596(-)|c163430/f1p4/5146
TCCCTATAGTATTGACTGTCTTTCCCTAATATTCTACTGATGCTACTCAGCTAAGATTTTAATAGATTCTCAACTAAAAGGGAAATGTTGCACCTCATTAATCATCAGTTGTTTTCTATTGGAATAATTTCACTGATTACTTACTAATTGATCGAACATTTTATTAGTTAGAATATTGGAACTCGTATTAAGCTGCGTACAGACTTGGGCTCTACGAACACCCGCATTTCATTTTCAATCAGCTGATTATATTTTTATTCGTACAGAAACAGCACAGCAAGGTATATAATAAGCGTAGCATCAGCTGATCAAAAGTGAAATGATAGGCCTACTGTTCGTGGCGCTCAAGTCTGTATGCACTTTAGAATGGATATGGTAAGCAAAAACAGTTCCAGTTAT…
>PB.4986.1|NW_019106292.1:314281-365472(+)|c169859/f1p9/5322
ccgagagcCAGCAGTCACACAGGCAGGCGAAaataaCCTGACTTCGTTGTTTCTCTGGTCGTCTCTAGATTAAAATCGTTGTTTTATTACGTTTAAAACTCTGTGAATTTGTTGCTTCGTAGTTTTAGGACTTGAAAAGTAGTGTATTGTGAAGTGAGCTTTGTGTTTCGGGCATAGAATACCCGAACTTGAAAGTGTTATTGTGATTCGGCTGCGAGTTGATGGTGGAAGGAAGCTTCTAGCCAGCGCCTGTGCCAGACTCCTACACTGAAAAACATGGCTGCTGCTTTTGCTGTCCGTTCGCCGGCTTGTTCTCAGTTCAAACCATCTGCGCTCGATCGAATTGCGTCCTAGCTGCAATCTCAATCTCTAACGATTGAGTCGTCGGGGAGCAGAACG…
>PB.5004.1|NW_019106296.1:324303-371965(-)|c4388/f2p3/2064
TTTTTTTTTGTTTTTTTTTTTTTTTTTTCTTTTTTTTTTCGTCGAATAAGACGCATTTACTAGAATAGCATCACCAGCCAGTACAAAAATATTTCCCACAAGATATTCTAAATTAGCACTGTTATAAAAATGATTAAATAATTATTTTACAAGTTACTAAATATTTTATACAAACTGGATTAAATTTAGAATATTATTGGAATACGTTCATAAATCAACAAATCAAAACTAAAATAGTATTTTATATTGGAATCAAAAATTCAAATATCATCACAAACGCAGGTGATGATTCAAATATTGGAGAATATTATGAATCTGTTAATAGGGAGATACGGTACATTCGAAATAACAACTTTTCCAAATAAGTGACAAGATTACTAAAACAAATCTCGATTTTTC…
>PB.5006.1|NW_019106297.1:291582-293117(-)|c38079/f1p0/1564
gatacggtggaaagggtgggttcgggggacttGGAAGGTGATTTTAAAGTTGTAGAAGCGGGTGGCCACCGATCTAACATCAATTTCCTATCAAAGAATGGGGAAAATGGCAAAGATGGAGAGAGAGGTCAGTCTGGAGTACAAGGAAAGGGTGGAATTGTATTGACGTGCTACAAAACAAAAATAATCGAACAGGATCAAGCTTCTTCAGATACAAACGGCACGAAACTTTATTGGAAGTGCTGCGAAACACACAACAACTGCAATCATGATCTCCAACAGGAACAAAAATCTGGATCAGATTATCACATTGACACGGGAATCAAACGTCCATCAAAGAAATCTCTCTACCTTCATTTTTTATTTGGGCTATCCGATTATTCAAAATTTCTGATGACG…
>PB.5016.1|NW_019106298.1:338480-343085(+)|c144900/f1p2/4604
CTTCTCCTTGTATTTATACAATTCAAGTTTAAATTGAAACTGACCCCAAGTCCTGTTCCAAAACTGGACGATGAGCCAATTAATAGCTTCCCAAGTATATGGTCGCCTTTTCTTATAATATCACAATAATTTCTATGATACCTCTGGTCTTATTTTTTTATTCCGATTGGAAAAAGCTGTGTTGAGTTAGTtgactattaaccgatccaggaaaataattatcgttaatctttaatttcagagaattttTTGAAATAGTAAAAGTTTCGAGGATCTAATTTATATGTAGTTAAACCACATATTTTTATTGGGGTTGAGAGTTCTAGAATATTTCACAAGCTGAGGACCCTAGTGTCAATAAATTTTAAACAGTCCAGACCATGATTGCATTTAAGAAAT…
>PB.5033.1|NW_019106302.1:5978-10923(-)|c158054/f1p3/4967
aGGGTTGGCAAGCCTGTCTTGCTTGTGATTGTACTTGGTATTTGGAGCTCTTCAATTTTTACAGTTTTTTAATACAAAGTGTGGTCTAATTGTGTTTTGTGTGTGATAGTCATGGTGTGAAAAGGTAGGAACATTATTCTAAGTATCAATATATTCGAATTGCAAGTAAGTTTTACGGATATTGATAAATCAAAATCATTTCTTCAAGCCAGGCTATTGCGTTGTTTGCGTTGAAGACAAGCTTCAATCTTTTATCACTCCTATTCCTGCGTTTGTGTGAGTGTATTTACTTGATTTCGGCGCAATTATGCCAACTGTTTCAGTGAAAATACCCCCAAATTTGGCCCGTACTGTATAAAGGACTGCTCTGTAACGTTGCCTATTATTTTTCGACTCCTC…
>PB.5034.1|NW_019106302.1:216465-230297(+)|c107716/f1p9/4050
ATGTTACATCAGAATTTGCTATCGACTTTCATAACTAACCTAACTGCTCGATTTTTTCTCTTAAAAAGGCTTCTAACGGCTGGAAGGAGTTAAAACATTGGATTGTTGCCACGAGGTCCTATACCAATTTTAAATTTATTAAGGAAGTACGTCCGCATAAAACGAGAGATTTCTGCCATACGTCGCTCCACTGGGTTAGCGCTGGGGCTGTAAAGAGATGTCCTCGACCATTTAATATTAGCCAGGTGAAGTATTTCTTTCCACTGCTTGCTACAAAAATAGGTTGCGTTGTCTGATAGTACTCGTTTGGGCTTTCCTACTTCACTTGTCCATCTTTCCGTTATGCATCGGGCCAAAACTTCTCCGGTCAATTTGCCTATGGGAAATAGCATGGTATAT…
>PB.5034.2|NW_019106302.1:216465-230335(+)|c108778/f1p9/4127
ATGTTACATCAGAATTTGCTATCGACTTTCATAACTAACCTAACTGCTCGATTTTTTTCTCTTAAAAAGGCTTCTAACGGCTGGAAGGAGTTAAAACATTGGATTGTTGCCACGAGGTCCTATACCAATTTTAAATTTATTAAGGAAGTACGTCCGCATAAAACGAGAGATTTCTGCCATACGTCGCTCCACTGGGTTAGCGCTGGGGCTGTAAAGAGATGTCCTCGACCATTTAATATTAGCCAGGTGAAGTATTTCTTTCCACTGCTTGCTACAAAAATAGGTTGCGTTGTCTGATAGTACTCGTTTGGGCTTTCCTACTTCACTTGTCCATCTTTCCGTTATGCATCGGGCCAAAACTTCTCCGGTCAATTTGCCTATGGGAAATAGCATGGTATA…
>PB.5034.3|NW_019106302.1:216495-230340(+)|c136536/f1p8/4152
tgTTTGTTTTGTTTTTTTATTTTACAATTCAAgtgtttcatggacatagaattgctttTTTTTTTGGCTTAAATTTTtttcgacttaATAACTAACCTAACTGCTCGATTTTTTCTCTTAAAAAGGCTTCTAACGGCTGGAAGGAGTTAAAACATTGGATTGTTGCCACGAGGTCCTATACCAATTTTAAATTTATTAAGGAAGTACGTCCGCATAAAACGAGAGATTTCTGCCATACGTCGCTCCACTGGGTTAGCGCTGGGGCTGTAAAGAGATGTCCTCGACCATTTAATATTAGCCAGGTGAAGTATTTCTTTCCACTGCTTGCTACAAAAATAGGTTGCGTTGTCTGATAGTACTCGTTTGGGCTTTCCTACTTCACTTGTCCATCTTTCCGTT…
>PB.5048.1|NW_019106304.1:381157-386359(-)|c158196/f1p9/5106
gCGTTCTTAGTCAACAATATTACAAAATTCCTGATTCTAAAATTATCAAATAACTGAGCATAATTATTATAATTGTAGTTTAAAAGCAAAACACCAACCTAGCCTTTAACTAAGGTCTCCCCAACCATAATCCTTTTTTTAATTGCGGATGATGTCCACATGAACTTTTTTGCTTGTGCGTCCGTGGGTAATGGGGTGTGCGAGAGTATGTTATGTATGATATGATCAAACGTCCATGTCTAATCGATGGATTTCGGTGGGATTCGAACCCGCGACCAGGTAGCATTAGCAGACTGAAGGGTGCAACGCCTTAGTCAACTCGGCTATCTGGCCTTCTAATTTCATTTAAAATGATGACCACATCTGCATTCTTAGCCGTTCGTTAATATTGCTCTTGTT…
>PB.5048.2|NW_019106304.1:381231-386885(-)|c173333/f1p9/5655
TTATGATAGTGGATAAGATGATATACTGTAGTAATTATTGTTCTATAGGCTACCTAATCCAAACTAATAACATCACATTATTAGAAAGTGCTTCCTTCTGGAAGAATAGTTATTGATGTTTATGTAAGTTTTTATTTTATTAAAGTCATTTTATTGAGTTAATGAAATTGTGTACAGAGAAAAAAATGTTTTATGTCATTGTTTTATGCATTAACTAAGTGAAGTCAATTTATAAGAGTTGAAATGCCGACCGTATGAGAATGCAAGCTCATAAAATTGTAATCCAATTGGAGCAAGGTCAAGGCACGTTCCCATGATGCATTACAGCAATTTGCCTCAATATGGCATATTGAGTCTTCTTTTGAAGTCGGTTTACTTTCTATTTTGGTCCACTGATCA…
>PB.5048.3|NW_019106304.1:381237-385960(-)|c159466/f1p9/4758
AGGGAATTGACAGCCTGCAAACGTTCAGTGAAGTGAGAGGAAAAGTAATAGATATAAAACGTCCGCTGTTAGGGACGCTAAGACGCTATATATAGAAATAGCGATTAGCACCAGCCACCGTAGATAGGGGGGGGCGCTATATCTATATATAGCCACTATTGATTTAGCGGTAGACATCAGCCACTATAGATAGGGCGCTATCTTTATATATATAGATTGATATAGCGATAAGCATCCGAGAAGAGATCTCCAGTGATAACCAGTTAACACGTTCCTAATCAACAATGGAATTTAATAAAAAATAATAACATTTCTGATTTGATAACAGTCAACGAAAACTATCGATTGCGAACGAACGATATTTGATTCTAAGCCCCGTCCTTTATGGGCAAAATTCGC…
>PB.5054.1|NW_019106307.1:4128-7252(+)|c91550/f1p37/3048
GAACAAACGCTACTTTGCGGTGAGGGGTGGGGGGAAGATACCTGGGGGCAGACTGCCGCAGATAGGATCGTCGCGGCGTTCGCACAACCAGAACTCGGGCAGACGTCGTGGCCACTAAGCGACGACAGTCACCGCAAGGACAAGCGACTATTCCTGCTGAATGCACTCGACTACATACTTCTCAGGCAAATGCATCAACCCCGCAAACACTAAACACTAGTCCCACTCCCACACCGCAAACAGCCAACAACCTACACGACAAATCGTGTAGTCGCTTTTGTTGCCATCTATTTATTGCCATCTATTGTTGCCATCAAACCTCTCGTGAAGTGACTCCTGGGAAGAGGACTTGACAAGTACAAATCAATCAAGTCATAATGTCGATGACTGACAATATAA…
>PB.5054.2|NW_019106307.1:4257-7252(+)|c9817/f3p36/3056
GGGGAAGATACCTGGGGGCAGACTGCCGCAGATAGGATCGTCGCGGCGTTCGCACAACCAGAACTCGGGCAGACGTCGTGGCCACTAAGCGACGACAGTCACCGCAAGGACAAGCGACTATTCCTGCTGAATGCACTCGACTACATACTTCTCAGGCAAATGCATCAACCCCGCAAACACTAAACACTAGTCCCACTCCCACACCGCAAACAGCCAACAACCTACACGACAAATCGTGTAGTCGCTTTTGTTGCCATCTATTTATTGCCATCTATTGTTGCCATCAAACCTCTCGTGAAGTGACTCCTGGGAAGAGGACTTGACAAGTACAAATCAATCAAGTCATAATGTCGATGACTGACAATATAAAATTCAAAACTCAATATATAAAAATACAGA…
>PB.5058.1|NW_019106307.1:121542-141205(-)|c159481/f1p7/5063
TTTTTGGCGGTGAACTTTTACCGGTTGAATTTGGCTTGACGGCGAAGTCCTCTTACGTCCCTAGACCTGTCGTCTGAACGGGTGTCTTGAAGTGGTGTTACATAAAGTTGCGGAACCAAAGGGGTGGTACATAAAGTTGGTTTGGGGACACACATGAACCGCTGTAAATAAATGTATTACAGCATTAATTTCTAACTCTTCCTACAATTCATCAAAAGCTAAAACAGGAGTTTATTCTGTTATTTAATTTAGATTTTATCTTGACGTTCTGATTTCATTCTCAAAATTTAACAGATTTAAAACAAATTTACTTGCCAGAGTGTCATTAATATACAATGCAACATTTATGAAAACATCCGTAATAAATTAATATAATGCTTTTAGAAAAATGAATACTTC…
>PB.5061.1|NW_019106307.1:286986-289576(-)|c77227/f1p4/2599
TATAGGGACCTTAAGTTTAAAATTTCAAGTCAATCGGTTGATTAGGAATGGAGTTATCGTGTTCACAGACATACACACATACACACACACACACACACACACATACACACATACACACACACAGACCAATACCCAAAAATCATGTTTTTGGACTCAGGGGACCTTGAAACGTATAGAAAACTTGAAATTGGGGTACCTTAATTTTTTTTGGAAAGCAATACTTTCCTTACCTATGGTAGTAGGGCAAGGAAAGTAAAAATACAGCGCGGTTACAGTAGGCCTAACTTACAGTTTGTTTTTTCTACAACAGTGAGCGTAGATATTTCTGAAAATAATTTTCAGCTGATAATTTCTTTTAAATATTTTCTTATTTAAAACAAAATAAATCAGCTGTTTTGG…
>PB.5088.1|NW_019106316.1:49639-52728(-)|c93264/f1p27/3099
CAAAGATGTGAATTTTCAATGTGCTTTGATGCAAATTATTGCAAAAAACTAATATCATGGTTAGCTATGCATAAATTAATAGGCATGATGCTCATTCTTTACTGAATCGAAATAAGCTGTTATAACTTTGTCAACTATTAATTTGGTTTTCAATAAACTAGTTATGATCAGATGCCTTATTAATAAATGCAAAATTCATGTAGCTTATGTAGCTTTTCTGCAATAAACTAAAATTACTCAATAATTAAGTTGTTTAAGTTAGGCCACATTCACACCAGAGTTGTCAACTGAGTTCTCAACAATGAGACAATTTCTAGATATCCTTGTTTTAATCAAAAAGTTTAGTTTCCTAACCAGTATGAGAAACACTGAAAAAGTTGTGAACAAAATCTTCTACCT…
>PB.5092.1|NW_019106318.1:355447-358797(+)|c99425/f1p6/3368
tgagaggggggagggatgctttcgacttcactccttctgggccaaactgaacaggcatgccaagtacctgaaaattgacacatatttttaattcattccttcgacataataaacttcgagttcatgaatttgatcacttacatgaatgaatgagaagatttctggttttatttatttgcagtatatatttggtattgatgaactgagatcttatgattctgattatggaggagaatcaccactgaacactcaactaaatgaatgaatagaaagattttttgttcttccattgcagtatatcttcggttaatactgttagccggatcacttcagttttagcctaattgagttcCGTTGAACTGGAAACATTTTGTTTATGGAAAcaaaatgagtccctgg…
>PB.5095.1|NW_019106319.1:266011-270806(+)|c160341/f1p39/5017
gataaggcgccgcgcgttgaaagagctgcaaccacttaaCCGGACGTGACTCTCCCTCCGTCACGTTTTCACAAATCACTTTACCTTCCCGTGTAAATTTCGCGATAACGCGTGTTTAATGCTTTATCATCATCTGTTCACTCATCTTCCAATCATCCACTTATTGTTTAGACGTGAACGCGATAAAACATCCTCAGTTTTCAAAAATAATTTTCCTGTTCGTCTTTCTCTCCTCCGCAAAGGTGATTGATTGAAAACAAAACAAATTTCACAACACAGCGGCAGCGGATTGTTGAAAACCAAGTGTGCTTGTTAACAACTACTAAAGGAAACTGTTGCACAGAAACATCATTAGCTTTATTGTTGGTCGATCCTAGATAGCCTTAGTAAGCTAGTTTA…
>PB.5115.1|NW_019106327.1:248698-254627(-)|c174885/f1p2/5797
AGCCAGGGGCCTGGTGGCGGTGTGGCACAGGGAGGCGGCAGGGAGCAGGGTCCACCCGCCTCTCAGGGAGGTGGCCAACAGGCGGGGGGCGGCAAACAGCAACAGCAGCAGCAACAGTCCGGGGGCGGTGAGAAGGACAGTCGGTCTTCGTCTCCTCCACCGCAGCGTCACGTGCACACGCACCACCACACGCATGTCGGCCTCGGATACCCGATCCTAGCCGGAAACTATCCGGCTCCCTATGGAGGTAAGCCGCTCTGAGAAGCCTTCACATCAAGCCAGTCATACACTGTTACCAAAAATTATTATTGTTACGCGCCTCAAAATTATTGTTGATGATAAAACAGAATAAGCAATTGAGGTTCTTTTGTGCTTCATGATGAAACAGAATAATAAATT…
>PB.5121.1|NW_019106329.1:5107-10296(+)|c162828/f1p16/5123
acgatactactttacaaaaatgcTATTCAAACAGAAATGGAAATTATTCCAATGTTCGTGAAGAGTGTGAAATTTGTGTTCAAAATGGTTTAGTCTATGtatcaaatccatccaccaagactgctgTCTATAAAACTAATGTTTTAGCAAactaaatgtttgcttttattttctatccatttatttatccactcattgaaacatctcagtttgtatatcttatcagtcacgtgtatcaattatgactgtataattaatcttttccAAATTTCAATTTATGTAAAATTgtcataTAAAACAAAAAGATTTCTTCTAATACTGTGTTttactgtatataaaaatcattttggagagaaaactctctcaacgcttttgttccagactcgtttattaaaagat…
>PB.5141.1|NW_019106331.1:328077-332697(+)|c135824/f1p19/4517
TTGTGTGTGTGTGTGTGTGAATGTGTGTGGTGTGTGTGTGTGTGTGTTGGGTGTGTGTGTGTGTGTGTAGTGTGTGTGTGTGTGTGTTGTGTGGTGTGGTGTGTGTGTGTGTGTGTAGTGTGTGTGTGTGTGTGTCTGTGTCTGTGTCTGTGAACAGGATAACACcattcCTTATCAACCGATTGACTTGAAATTTTAAACTTAAGGTCCTTATACCATGAGGATCCGACAATAAGAAATTCAATAAAATTGAATTCAAAATGGCAGATAATTACTAAAAAACCATGTTTTTCACGGTTTTCTCTAAAACGGCTCTAACGATTTTCTTCAAATTTATAGCATGGATAGCTACTTATAAGCCCTATCAACTGAAATGAGTCTCATTTCTGGAAAAATTTC…
>PB.5151.1|NW_019106333.1:170370-173148(+)|c79614/f1p1/2791
atggtGATGATGAATGAGATGATGATGCGTCGTTCATCAAATTTGGAGAGGATGAATCTTCCATTGTGCTTTGTGCAGTCACTTTCGTAATCAATTTCTCCAACATTATAATCTGtagAGAACAGAAAAAAAAAAAAACACATGTtattacatataaaactactaacctaaaaatactctcaacacactttggtatatgactgttgctgggaagggggggctatttagatttattcctttgttctcgactaaatatgaaccttgcgcACATGACTCATTTCCATTTATAGAATTTCTTGAAGCCATTGTCAATAGTTCAGTTGTGAGTTGTGCTTCATACTGTCACgaagaaggagagggGTGTTGTTTAGCATTATTAGACgacaacAAGGTGTACAC…
>PB.5151.2|NW_019106333.1:176797-179337(+)|c75754/f1p1/2501
gtcattgagtgagtcaactttgacataacaagatgctttgttttggtggtaacaagccaatcttgataagcgagTTTTATCCACCAATAGATACTAGAGATGATGAGGAAGGCAACAATGGAGGTTGGGAGCTAGGATTGCTCAGTTTTACATGCAATAACTCAATTCCAAATGTAGAAAATGGTTTCAACAATAGGTTGGAATTCTTGACCAAAAAACCAAAACAGAAACGAAGTAATAGTACTATTAATACTAATACTACTGCTGCTAATCGAATAGAACTTACACATGACGAAATTCTCGGTATTGGCATGGTGGATAGTTATTCGCTGTGGAATCTACCTTCAAAAACATCACCGTCCATAGGTGGTGGTGGTGGTGAGGAGAAGGAGAAGGAGA…
>PB.5152.30|NW_019106333.1:175495-180365(-)|c125963/f1p1/4307
aaaaaatgaatagactaaacgaaattgtagggtggaagaagagaaaacgacgagcacatcagatgatttgTGGTGGTGAAGAAGAAGAAGAATAAGAGAAGAAGAAGAGAGGGTAAAAGATGTTGgagtgcagttgacttaatgcactttcgggagaaaaatcgatatttaaaTACCGTTCAAAAGGTGGTTCCACTCAACTTAACTGGCACCCCCTTCTTTTCCATCAATcgattcaccatctaACACTTCCCCCTCCCACCCtacgatattgccccctagaggtcgcggcttgactcactcacggctcatccttctcctccgaTACTCCATCTTCCACCCTAGATATCGCGGCATGACCCCACcccccgctccatatgccacctagaggTCGCGGCA…
>PB.5154.2|NW_019106334.1:4298-6377(-)|c142030/f1p10/4597
attctgtctctgaTTGTAAATTTAACTTTTTCCTTTGATTCCATTTTTATTTAGCTTATGCTAAATTTTTCTATTTATTACAATATGTAGTTGATCAGAGACAGATTTCATACATCACAAGTTGTGATATTATTATTATTTTCTTTATTTTTTTTTATTTCCTTTTTAAATATGTAAATTTTCTTGTTTGTTAAAAAAAAAAAAAAAAAAAAAAGAAAGTAATCATGTCCGAAAATTTAATTGAGTATTCATTCTAGCTGGCCTAAGTTATGGCAATTTATTTATATTTGTTGAAAACCTCATTCATCACATATGTATACATAGTAATTTCTACAATTTCCGCTGTACAGCGGTCATAGATTCATAGACTCGTAGACTCTTAGACTCGTAGACTCGTAG…
>PB.5181.1|NW_019106341.1:61241-66826(-)|c143338/f1p12/4515
ATTGGAGAATAGGAGTCCATCAACCATCATTGTTTGTCTGATATACAACCTTTTCCCGATTTATTCTGACAATTTGTGTCATTGAAATACTTTTTATTTTGCAAAATGTGGTATGAAATTTTACCATGTATTGGAATAATGACAGCATGTCTTGCTCTTCCAAATATTTAATTCCACTCAATCAGAGTCTGTGGCAAAATGGAAACGTAAgtaagctactgaTTTTGTAATAATCTATAGTctccaaaatgtaataaaaagctccaaatttgcctgctaagtgctaaattatgccattacccccaagattttttctaaatgcgaaagtagtactagatgattggaattagcaaaatgcttccattagctaaatggtactaaactgacattggaatcagt…
>PB.5183.1|NW_019106341.1:219076-221783(+)|c90810/f1p0/3002
CAATATCGAATTTTTGTGGATGAAAGAAAATTATGTGTAAATCCACTCTTTACAGGCACTATGCTATGGTACAGAGTTACCAGATATTAATCATATAACTAGACGGGTATGGCGAGCTAAGCAAACCTGCCCGCTAGTTACTTATATAATTAATCAGTATCGTCTTTTTGTGGATGAAAGAAAATGATGTGTAAATCCACTCTTTACAGGCACTATGCTATGGTACAGAGTTACCAGATATTAATCATATAACTAGACGGATAAGGCGAGCGAAGCGAACCTGCCGGCTAGTTACTTATATAATTAATCAGTAGTGTATTTTTGTGGATGGAAGAAAATTATGTGTAAATCCACTCTTTACAGGCACTATGCTATGGTACAGAGTTACCAGATATTAAT…
>PB.5188.1|NW_019106344.1:31340-32559(+)|c35581/f1p3/1259
TAGAGATCTATGCAGAAGATTTTGCAGCTTGTGTTGTACAACATTTTGGTGGAGATCAGGCTTCAGTTGAAATGGAATTTGTGGATTTTCAAAATGATCTGTCTCTCAGATCACTTTCTAAAACTGGAAATATTTGGCCTCAAGTCCCCCCCCAAAAAATATATCCAAATACTATTCAAGTTGCATTGAGGTTGAAAGCTATGTTCAGCTCTAGTTACTTGAGTGAAGCATCTTTTTCAAGTATGAAAGTCATGAAAAATCGATATAGGAACAGACTGACTGATGAACATTTGGACAACTGCATCAGAATGGCGGCTACAACGTACACTCCAGACATCAAGAAAATACTTGATGACCAGAAAGAGTACGTTCCACTGCTCTCATTGAAATATACATTTC…
>PB.5191.5|NW_019106345.1:286579-355736(+)|c84286/f1p0/2709
TTTTTTTTTTTGTTTTTTTTTTTTTTTTTTCTTTCAAGTTGAATATATTATTTAATTATGAGATACAACTCAATCACATAGTTTGTAATACACTATACAATACGAAAAACAGAAAATTAAAGTCTATCCTTGGTTTTCATGATAAAAAACTTGCCAAGTGTTTTACTTCTTTCGACCTCCTCTCTCCTTCAACTGGAGCTGAATGACTGTTCCCGGAGTGATGTTGTAGTAAGCCAGGCTGTTCGAGTCTTTGAAGAATAGTCCATCAAGATGCAGTTTCTGTTTTCCGGGAGGCATGCCGGTCGATTCATGTATCTTGGCTTTGATGACTGACACCGTGTCTTGCAGAGGAAGCACCATGCTCAGTACTTGACCATTCAACTTCCATTCAGGTTTATC…
>PB.5197.1|NW_019106347.1:170381-175170(+)|c76075/f1p1/2476
cagtatatgtttatttacaaaatgcatgacagttTTTCAACTCATGAAGTAATGTGTTGCAGTAGCCTAATTATTTTAACTTATTGAAGTTTAAATAATAAATAAATTTTCAAtAATAGTTAAATTTATTGTTAATATTTCATTTTAATTGTTTTAATAGTTAAATTGTTGATTCCAATTGCAAACAGAATAGCAGTAGTAGAAAGGTAGAAAAGATTGAAATTATTTAACATTATTTGTACATTATTTACTCGCTAGAGTACACAAATATCAATTCATAGATTTCAAATCAGAGTGTATAGCTGTAGACAATTTTGTATGTATTTATTCGATGTATTTACACATTTATTTGTAAACTTAAATGTGAACTTTCCGAGGCTCTCCTCCATAATTTCTTGT…
>PB.5206.1|NW_019106354.1:2326-5148(+)|c78315/f1p0/2730
caacatagtagataataatagtgaatcaaattatgagcttgaactcttcctccattatattgagcgtgAAAATATTGAAAGTTTCAATTATTAAGAATTCTtaataattcaaatattcaagcatgatgaattaaaaaGTTGTTTGAGGTCAACATTattcttATGTAATTAGTTATTTTTCATAAAATATATcgaagcaatttctacctctctaagtaggcgcaaatgtaggcacatttttgcattcagaagtacatccaagtgttatgaggttgagttccaggatcaaacaaagagaatgacaagaacagaaaagagaagaaagcctgacaaggacgctttaaccctgtttgggagcctgactggacgttaataaggttgatcagtttcttcccatgt…
>PB.5212.1|NW_019106354.1:350399-360094(-)|c50849/f1p1/1869
GTTGCGTTCAGTGTAAACATCGTGTTTCAATAGCACTTTTCAAATTTTGTTTTCTGGGTCATGCATGATTCTACGTAAATTTGCACATATCCATTCAATGTGATCATACAATTATTCTCATGTATCAGGATATTATTCATATTATTATTGTTGTGACCAAGAATAAATCTTTCAAGTAGTATCCTACCAGAGCGTCAATAGACATATCATTGGTTCATTAGCGCTATTGAAGAATATGCATAGATTCTTCATGATATGACATGGTCTTACATATGATATAAATATAAAAACTCTGATATCTCACTCTGCAATAAATTATTATTTACACTGTATCGATCAGCCATAACCCATAAAGAACACTTTACTTACTTACCGGTACAGTACTTACTTCCGATGAGT…
>PB.5221.1|NW_019106356.1:156429-161489(+)|c123868/f1p2/4323
AAGGGAATTTATTTTTCAAATAACATGACCACATTTATTGTTGTATTGAATGTATTACCTGTTGTTAACCTGTACTGAAACATGTAAATCCAAATTTTTATTGAAACATAATGGTACGTACATATGGGATACATGTCACAGAGACAAGTAGTGCTTTTAAACTAAATAGTAAATAATAGAGCTTAAATACTGTAGTAGTCTCATACAGACAAAGTTCCGTACAAACAAGTAGTTTTAAAAGAGACGGTCTCACACAAGTTCTCACTCGAACAAGTAGACAAGTAGAGTCTCATTCGAACAAGTAGAGTACAACTCGAAAAGTAGAGTCCAACTAGAAAAACTACAGTCCGACTGGAAAAGTACAGGTCAACTAGAAAAAGTACAGTCCGACTGGAAAAG…
>PB.5223.1|NW_019106356.1:229631-235233(+)|c169183/f1p0/5349
AAATCAACTAACCTTCTACGTCTGTTAGCATGAAATTCTGGTGGTAGCCGCCTTTTCATTCTCCTGGCTGAAAGAACCAACTTCTTCTTTCCCTcaactttagagttacgtaAGTAGAAGTTTTATCATTTctggcccattaagattatcaataacaggatcgggactggtgaagagttacctgaagttgccttagaactctgcagacatggaaacaccgccacttcttcgttcttttccgacattctacgataggaagctacatccgaaatgatacttgttttcacatccaaacatttataacaaaatcacctgaagctggtaatgactattacaataattacactgcgccatctctaATTCACTTAATAAATGAAAATAAATAAAACTTTGGTTATT…
>PB.5224.1|NW_019106357.1:213423-218225(-)|c150407/f1p0/4682
caaacacCAGACTATTAATCAAGTTATTTTATAAAATTTTGAACGCAAAAATACACACAACTTCTCTCACTAAGCACAGCTGTAATCTTCCATGTAGATTTGACACGACACATCATTCTTTTGGAATCTATGAAATCAGTCTTAGACATTTGCGACTTTTTCATGCGGCTGAACCATTCAAATAATTCTGCTGGTTTAAAGTGAATTTCTCTACAGGAAACTGACTTCAAACTGGCAGTATTCCTTTTATAATAACATCAATGCTCCCCATTCAACCAATGCTGACAATGAAATATGACAACACGACACCAGCTAAGATCAGCAGTAATGTCACATGGGACAGTCGCCATTTCACACAATCTGGCAACGCCGATTTTTGTCACCTGCAAACTCAGGTCT…
>PB.5230.1|NW_019106359.1:49202-62704(-)|c112650/f1p1/4081
ACGTTTGACGCATCTTGGTTATGGTATGGTTTTGGAAATAAGCAATACGACTTTGTGTTATTAAAATGTTGGAAATATTTATTTGATTTCAATATTGTGTTAGTGTTTTGAGAAAATAATTCAATCAACGGCTAGAAAACAATTATTGTTGAAAATGAGCTTTGCGGATAAGCAAGTTGGCTCCATGAAGGATTGGCTCACGACTCTCGAAGGTCTTCATGTCAAGAGAGGAGAGATGAACAAATTAATTATGAATTATTTGGTTACTGAGGGCTTCAAAGAGGCAGCAGAGAAGTTCCAGGTGGAGTCGGGCGTGCAGCCCACCATAGATCTGGATTCGATGGACGAACGCATCCGCATCAGAGACGCCATTCAGAGCGGACGCATTGAGGAGGCCAC…
>PB.5232.1|NW_019106361.1:30011-32383(+)|c63015/f1p0/2337
TGATCGTGGTCTGAATGGAGCATCAGTCACGTGTCATCGTTTCGACGGCACAGTTGTCAAAAATGGAGGAAGAAATGATGGAGAGTTGGAGCGTTACATCAAGTGCTTCCATGGTGGAACATCACTCGTATCGTGTGATGAACATCAGCCACTCAACACAACTGCTCAATACTCAAGAACAGGCCTGAAAAAGCCGACCCCCTTAAAGGATATTGAAATTTTTGATTATATGGATGAATACTCAACTCTACGTGCAGAACACAGGAATAATCCAGTATTCAATTTCATGCTATCACAGTTTTCATAATCGGAAATAGATAAAATCCGAAAACTCCAGACACAAATTCAAGAATGAGAAATTCCATCAGTAACCGGTTGCTTCATTTTCATCAAATAATA…
>PB.5235.1|NW_019106362.1:297269-300110(-)|c88066/f1p3/2934
CGTTAGAGCCCCGATATTCATTTATAGACACCCGGTATTTCCAAAATCGTTTAGGCTGACTCTGAAGGTCATACTCCGCTTTCCTAATCTTTCTTTCTCTATCAATTCCCATCTGAATTTTAACATCTCTTCGCAGGACAGAGAATTTTTCATAATGTGAAATATGGCCACTTCTTTTGTAGGCTCTGTGAGCAGCTCTTTTTCTCTTCATGAGTTTTATCAGCCTAAAAGAGAACCAGGAAGGGTATTTGAGTTTCCTTGGTGTACGTTTAGGAATAGAAACATCCATTGCCCGAATCATTATGCCATTCAGCTTTTCTGCAGCTTCATTTGGATTGTCAACATTGGTGACCGCATCCCAGCAGGCATCTCTTATCTCACTGTAAAGCCTTTCATAGT…
>PB.5243.1|NW_019106364.1:61079-63956(-)|c91040/f1p0/2826
agGCCTTTTCCTCTAAGTCGGCTAACGACTCAAATATTCGAGAAAagaaattaaagtccATAATAAAAAACATTTTTGAGATTTCtATATTTTTTTACGGAAAAACTATGAGGTTTATCGCAAAAATGTAGAGGACCACATTGAAAGCCAGTTATGTGTACATAATATTGAGAAAACATTCAAAGCTGTACTATGAATAGTAACTACAGGACAGGCGATTTTATAAACGCGCGTTTTTTACAACTTACCCCACTCTgtcgaccacccagaaacgtgatttttcaagaaaaaacacatttgtcatgaaaaatatacaattatgtcaccattatcaagctctgtacttcaaaatcttccATAAATATTTTTCAATTGTTATTaatgaatattgatgatttt…
>PB.5244.2|NW_019106364.1:90487-93971(-)|c38735/f1p0/1553
AGTTCGATTCAGATCATCGTATCAGTTGTTAAATTCTTTAACAGTCAGAGTGAATAAGATACGGTATAGAGAAGTTTTGTTTTTATTATCTATCTGACAGATCTTTGGATTATTTTATTTAAATCCAATTTATCCAATATATTTCACCTAATAGTTATCTTCTACCGAGCTGTCCGAAAATTGACAAAATCCTACTATAGGGAAGATCATTCAAATGAGGACGATTTCTGACAAGTGAGTGCATTATCTGAAGTGAATTGATAACAAGAAAGAAATGCAAGATATCAGGGGGAAATTTAAAGAAGGATACTCCTATTGCAGACAGAACGGGGGCGACGATGAAGACCTTCAATTACTACTGGTTGATGACCTACCGGCTCCGTTCACTAACCCTGCACT…
>PB.5248.1|NW_019106364.1:198347-217608(-)|c50182/f1p1/1990
aacgtttgaagtttgaccaaagaaatgttgaaattgaTCAATGAGCTGTAATCAAATTTTTCGAGGATTATTACAATTCATAAATAATcatacaatcgaattgatcataaaaaacaaggtttcatagaaaacgttttatctacattacgaTTATTTTGTTGCATTGTTGGTTAACcaGTGTACGTTTTCAATTTGCATTTTGCTTGGCGATCGTTGTACATGTACAGTAAACTCGTCTCTACACAATTTAAATATTTTTTATTGGTTTTGCTGCGATCCTTTTTTTTAAAGTCAAGACATCTCATCCAAAGATTCAAAATGGCGGCGGGCAGTGTAGACCTGACTGAAGAGGACGCAGCCGACCTGCAGTTTCCCAAGGAGTTTGAGAACGCAGAGACG…
>PB.5252.2|NW_019106366.1:333083-335259(-)|c56432/f1p0/2172
TTGTAGGGAAATGCGTAAAAGTGTGAGATCATACGTTAAATTGAAGAGAATTTTATGCTCTATAAGCTCATAATCAGCCTGGAATTTACCATCAATATTCAAGAAGCTATAAGAGCAAACATGGCAAAAAATTGGAAGCGAACGTGTTTTTTTTAATGTCACACATTTAAGAGTTGATATCTCGGGAACTATAGGAGGTACAGAGAAAGTTATAGGATGAATATTGTAGGAATTTGAGTATTCTTCAATTTTGTAGGAAACAGTCATGTCTGTAAGATGAATAGTTTCCGAGTTATATGCGAGATACAAAAAATGGTAGCTTTGAACGACCCCCACACCTTTAGCGCAACGGGTAGGGGTGGGGACCTTTGATAATGTTTACCACCTTACTACCCTTAA…
>PB.5275.1|NW_019106371.1:150536-155353(-)|c152391/f1p1/4834
TATGTGGAAGTACTATATCACTTCTTCAAACTTGTTATACGTCTTGCTGTACCAAGTATGGTGCCTCTGTAGGCATTGTGAATACTGGAATATACCCAATCACTATTATCGAGCACTGTGAAATATCATCGATTGGGACACGACTTTCCAATAATCTTCTCCCACTCTATGTTCACATGCCTTTTTTCAATGGTGAACTTCCAATTGATGAGTGCCATATCAGTTTTTTTCAATTCAGTATGATCTACCAATTTAAATTATAAAATCTTATGAACTTTATCGTCAATAAGCCTCAAACCTAACGAATACCGTACGTTGAGGATAACCCTCCTCTTTGGTGAAATCCAAAGCTGTTCCAAAAATAATATATCTCAATTCGGTTTAAATAAGAGTCATCTA…
>PB.5292.1|NW_019106374.1:139780-142287(-)|c76569/f1p1/2555
TTTTTTTGTTTTTTTTTTTTTTTTTTCCTTTTTAATCATCTTTTTATTTTAGTAATAGGGATACATGTTCCCAATCAACAGGATGAAAGTGTACTTGAATTTCTATTCATATATTTACAGTAAACTCGCAACACTATGCCTACAACAAATTTTACAAATTTACATTCCTTTCCAACAAATACATTTTCAATTACCAACATTTCATTAGAAATTGTGTAAACCAGTGTGATTTTAGATTTTAAGGAAGATGAATTTTAATATTACAAGCACCATTTGAAAATAGCTCTCTATCGTAGGCTGCTAGATCCAGCTACAAGATTTTAACTTTCGCGACTCATGTCTAAGAGTATAAAAACAAAAAAAAGTTTCACATACTTTCATCAAAATCAATGTTTTCTT…
>PB.5293.3|NW_019106374.1:209431-214776(+)|c167957/f1p2/5371
CATTAAGTTTCGTTTTAGTATTTTAGTTTTAGAAATCAATTGAATAGCTATTGTGATGTCATTAACAAACGATAAATGATAATATTATTGTGAAaAAAAATGTATACTCTGATTCTGAGACTCTCGAGCAAATTCATCAATGAAGTCTGGAATCAACTCAGCTGTAACTCATTGGCTTCATTAATGAAGAGGAATACCGTAGTTTCGGTATCTATCATAGTTACATTCTCAGTCAGTTACAATTGAATTAAAGAAAGAAGACAATTGTGTTTGTATTGTGTTTTTACTTCATTATGGTTGGATTAAAATTCTTGAAAATAACTAATTTGATATATGTTATCATAATTCAGAAAACATGAAGTGCTGACTCAAATCTTTGCTCTTTGGCTAATAGCAACC…
>PB.5294.1|NW_019106374.1:213072-214776(-)|c51978/f1p2/1963
TTTTACTTTTTTTTTTTTTTTTTTttttttttttttttTTTTTTTTTTTTTTTGTTTTTTTTTTTTTTTTTTGTTTTTTTTTTTTTTTTTTGTTTTTTTTTTTTTTTTTTGTTTTTTTTTTTTTTTTTTCGAGAAGAATAAAATTATATTATAACTAACAAACAAAAATACTTGAACTTGTGGTATTATATTTACAATATTGCCTATCATATAGTTCTAACACACAAATCTCATCTTCAAAGAGATGGAGTACAATATTATTACCTGCTCATTCTATAACTTTCGAATTCGAATGAAATATCATCCATTTAAATATAATGATTAATTTATAATAAGCAACTATCTTTATCACAATTGCTGAAGATCTTTCTACCTAGAACGCCGTCCCTAGTTTATAAT…
>PB.5300.3|NW_019106375.1:125717-166646(+)|c176336/f1p24/5848
TTTTGTTTTTTTTTTTTTTTTTTGTTTTTGATTTTATGTTTATTTTCAAATATCAATTCAATAACAATGAGTAAAAAATTAACAATTATAAATATTCTTGAGAAGTATTTAACAGTGATTAATGTTACATTATTGTTTGGTAATAATAAGCATAGTAGTAAGTCAATTAATTGGATCCAGTTCAATAAAATTTAATGTATTTTTGTGAATTTCATACAATGAAATTTGCTATTGCTATGAATTAAGAGAACACATTCATTTTCATTGATAATTTTTTAATTGTACTATTCATGAGTTTGCTAATTGGTTGAATGTTGACGATTATTCTTGTCTTATATCCATGCAAAAAGCGAGGGATTGTAAATTTTCTCCCATACTAGTATGTATTCAGCATAAATT…
>PB.5309.1|NW_019106377.1:306085-311007(-)|c148576/f1p0/4400
actccttcaaaacttaaactcactcacataacctgcaaatagacatgcatattaagcTTCACTGGCTGCTGGCTCACAGCTTGTCAGCTGAATAATTTCAGGTTTGCCACACAAACAAAAAATGTTCACAACTCACTCATTTTTCAAGATACAACAACATTTTATATACCAATCTGTTCACAATTTAATGGCGGAGCGAATGAAACGTGTTGCGGAAAAACGACACGAGTGGCCTCGGGTCGTTTTTCTTCCCAGCTCCTCAATTgtAAACAATAAATTATTGGTAcagagcaaagcagagtcatcttaacacATTAGGCCTACCATAATTTCTGGCTCAAATTTGCAAATTACTCAAAAATTCCAATTTTTTagagATTCTAGTAAAATTTTTTGTTT…
>PB.5311.1|NW_019106379.1:6496-11121(-)|c144513/f1p2/4622
ACTTGCTGTTGTAATGTGTAGAAGTAAACAACGAAATAAAATAAATAATGTGCAGCAGCAAGAAGAGTTTTATTTGTACGTTCCTAAAATACTACAATGGCGACGAGGATAACGGATAATGGGAAAAAGTGAACGTAAAAATTATCAAAGGGATATTATAAGTGACATTGTAAGTATAGTGTATGTAAGTATAGTGACAAGTCCCTATTCTATTGACCTCAATTGGCACGAAGGGTTATGGCCTGTTCAAGGACTTGTGCACACCTGCTTTGCCTTCGTCAAAAAGTTATGCTGAACTGGTTGAACTCATGTCTAATCACCTTCAACCCAGACCAAGTGAAATCACTGAACGTTACAAATTTAAAGAACGCCTTCAAAAAGACGACGAAACTATTGTAC…
>PB.5333.3|NW_019106385.1:96040-100645(+)|c165594/f1p16/5326
ATTCAATTTATTTATTTTTAgAGGTTGAATTTTTTATCATGAAGATGATAATTGAAATCTTCACTTTATAGAATAATCTAAATTCAATAAGGGTTATCTAAATAATTATTATGATACATCCGATAATATTCGTACTTTTATTTTTTTTTCATGTCACCTTCATCACAACAGCACAAGCTGATTATCTATCAATGAATTATCTTCATTTGAACCATTAATTTCTTCTACGCCCAGTAATCCTTGCTGCCGGTTGCACAAGAGCCGGTTAAATATCAATCGTGATTAATTTCCTGAGAGAACCAATCAGAAAAGTCTTCTTTCTAAAATAACTTTCTCTGATTAGCTCTCGTGAAATTAATCACGATTAAAATTAAGCCAGCTGTTATACAACTTGGCTTA…
>PB.5334.1|NW_019106385.1:96032-100442(-)|c136386/f1p9/4392
ctATGATAAATGGATGAATGGGCGTGAATGAATGCGTGAATGCATGAAAACGAAAATCGAACTGAAAACGAAATCGGAAGTAAATTGAAGAAAGATAAAGATGGGAGAGTTAGCTCACGAGAAGTAAGAGAAAATTTTGTACCGAATAGATTTAAGACGAGGTAGGTTGTTCGAAGAGCGGCGGTGATTTTCTAATTTTGTACTACTGAGATTTCAGATTCATTTTGTATTTGTAGTTGTATTTTTTTTTTAACATTCTGTTATGAGTTTATCGAACAACTCTCTCTTAGTATTAACTTCTAGTCACAAATTCCTGTTTTCAAACACTAAAGAGCTTGAGAAATATCTCTATTTATCTGTATGATAAATTATTGAATCGGAATATTCATGCTAGTGAAT…
>PB.5334.2|NW_019106385.1:96033-99469(-)|c88675/f1p5/3136
gagcatgcTTAAATAAAGTGGATTTTCGACAATTTTTCAAGTCTCCGACCTTGTCGCTTGATTAACTTGTATCCGAACTTTATCGCTCGAAACTTGAAAATTTCAAAATGAAACAGAATTTTTTAGAAGTCAGGGTATAATAAAAAATGATAATAGTAGGCCTATTGAGAATACTAAAGTATTCAGTCCCTTTTAAATGAAGTTGATCTTCACTGTAATAAATCATTAATGATACTTGGTTCTAATCTTCCGAACATGATACTGAAATATTTTTTTTCACAATAATTACGGTATTCTACTGATACAAGAAGATTGTAAACCACGCTTATCAAAATTTTTCACTGATTTGATAGTATCCAAATTGGAAAATGTTTCAAAATCTCAATCTAGGATATGCAG…
>PB.5334.3|NW_019106385.1:96033-100703(-)|c172848/f1p38/5624
TAGAAGGTTGCCATTGTCTTTTCAACATATGATACACACTGTACACGAAATAATATTGATTGAGTTGCAAAAGATGTTCTGATTCTAAGAGGGTGAACTTTAACTGCGTGTTAAATTTTTGATAAATTTAAAATTTTGTCAGAGTTTCGAATGAAAAACAACAGAAATGAAAACGCAAAACCGTTATGAGTTATTGTAAAATTATAAAAAAATTTTACTCTCCCCGATTAATTTATCATGAAAATGATATTAGTCGGTTATACTCTCCTCAATCGTGAAGAATCAAATTCAATATTATTGATTTTTTAGAAGGTTGAATTTTTTATCATGAAGGTGATAATTGAAATCTTCACTTTATAGAATAATCTAAATTCAATAAGGGTTATCTAAATAATTATT…
>PB.5338.1|NW_019106387.1:58685-70538(-)|c57392/f1p1/2049
gttgctgttgcagtgagcagtGTTTTGTGATTTGTTTAGAACACACATGTTTTACAAATGTTTTTCCCTTTTGCATGAGATAATTTTAGTAAGATTCATCTTTGAATTTTGTATAGCTCCTTTCCTTTATTATTTAATTAAAATTATTGTGATGGTAAAGTTCATTTTTGTAAAACTTTTAACAAGATTAGGCATTTTGTTATCAGTTTCAGCTCAGTGTTTAGCCTATAGCTACCGTTTATAGTCGAGTGCCCAGAATTGGAGAAATTTTACTGTACCTATATATTATGGATTCATGAACAACTCTTTGAAATCATTCAAATCAATCTTTTACATCGAAGGTTTGAAAAATACAAAGGATTTCACATCTACTCCTGTATCAAATCCTGGATTACATCA…
>PB.5342.1|NW_019106388.1:194551-202313(-)|c170661/f1p19/5242
TTTTTTTTTTTGTTTTTTTTTTTTTTTTTTAAAAATGCATGATTTTTAATATTACAAAAATTGactgtcaatttATTCTAATTATATAATTTCACTTTGAACTGCTATCGTCCTCGATTTGAGCTCCATGAGGCGTAGTCTCTCTGCTCTTGGTCCTGTAAAATATGGAATGTACAGTTTAGTGGGATAACTTATTAATAGGTTATTATGAGTAAAATATAAAATCTCTCGGTAATCAATTCTTAGAATGCTGATTATGTAGCTTAAAAACTTTTATAAGTTGGAGACTGATATACATACTGTAACTTTCAGGATAGTTATTGGTCAAATACTCCACCtttgacatacataaatgtttcaacactcagaagtgggtgacttagaccgccataagaAATT…
>PB.5345.1|NW_019106390.1:129637-134483(+)|c156903/f1p3/4903
TTTTTGTTTTTTTTTTTTTTTTTTCAGGTCTgAAAATGTTTTAATCAAGTACAGTATGTACTGTATTCAACATTATTTCTAATGCTAAAGAAGAGTTTAGATTGGTGACAATACTCAAGAAGGCTACTTTAAAGATTCTATAGGTAGCGTATTTCTTAGTCTAAAACACCTGATATCGTCAAACGTTTCTTCACTCAAGTCATTTATAAAACATGGCTTTATTGTTATCCGAAGAGAAAATTTAGAATGAAAAAGAGATCAGCTTCAAACAATTATTTCTTTTCAACCTCTGTTGCTTGTATTCGGTGTTTTCTATTTATATGAGTTTTTAAATAACTTTCAACTGCAAATGCTTTAGGACAAAAATTGCACAGGTATGGTTTCAAATCAGTATGAATC…
>PB.5347.1|NW_019106390.1:153520-158459(+)|c94817/f1p2/3055
AAGAACAAGAAACCGAAGAGGTTGTAATTGAAAAACTGGACTCAAAGGAGAAAGGAAAGACTGTCGAAATAACTGATAAGGGAACCATAATTCGTGATCAGATTGTGGTGGTGAGAAATGATATTAATCAAAAGCAGTTGATCTCATTCGTCTTGAATATGAATGAAAATGACAAGACCTTGGAACTGTGGAGTACTTTACAAGAAGTAAATGCAAGTGTCATCAATGATGTAGTGAAGCATGTCAGAGACAATTATGAATTGAATGATGATGATACATTGGCTGTTGAATTTAATGTTATTAAAAGTGGAAGTGATTCTGATTTGAATGCAACACAAATTGATAAGGAAGATGAACAATTTGGCTTAGCTGCTACTGAACAGAACTACCATTGTAAAG…
>PB.5353.5|NW_019106392.1:269091-299886(-)|c3911/f6p15/2104
TTTTTGTTTTTTTTTTTTTTTTTTGTTTTTTTTTTTTTTTTTTATTATAAACAATATTTTATTACATCAATCCAGTATGGCAAGCTCATGTATAAAATGTTGTAATGCAAACAACATACTTTTAATACTTTTTATCAAAACATCATAAAAATACTACAGAATCTTAAAAAAATATTTGATATAATTATTGAGGTGAAGTATAATATAATATTATGATGATCCTTATAAGGATGATGGCACATTTGGTTAATGATGGAACAATCGGATGTTGGTGTGAACCAATGTGATTTTGTGTTCGTTGCAGGCTTTGATCACATCAGCGTCGTTGGTTGACCCGGAAGGACTAGCAATGTATTTTACTCCACTCATTTTGGCTCGATCAATGTTGTCTCTGAAGGG…
>PB.5365.1|NW_019106395.1:133899-140516(-)|c56224/f1p0/2152
AGATCCAAGGTGGAGTGACGGAAGCGAAGTACAGCGGGCCGGTGGACGTGGTGAAGCAGCTGTACCGTGAGGGGGGCATGCGCAGCATCTACAAGGGCACTTGCGCCACGCTGCTGCGAGACGTGCCGGCCAGTGGCATGTACTTCATGACCTACGAGTGGCTGCAGAAGACGTTGGCCCCCGAGCCCGGCCAGCAGGACAATCTCGGCCTCCTGCGCACCATCTTCGCCGGCGGCATGGCGGGCATCTGCAACTGGCTCGTCGCCATTCCCGCCGATGTGCTCAAGAGTCGCCTGCAAACTGCTCCGGAAGGCACTTACCCAAACGGACTGCGGGACGTGTTAGCGAAACTGCGCCGCGAGGAGGGACTCAGCGCACTCTACCGCGGCTGCACCCCCG…
>PB.5385.1|NW_019106401.1:63325-68245(+)|c170069/f1p1/5458
tgtatggaaccaatataatgaaaagccaagagctattattaaattattggcaaagtctgaagaaagctttacattatttattgtattagaataaatcatagctttattaatgttagaaaatataaacgatagatataattatgcagaaaatagatatattaattaagtaataaattcaagttaccagtaaatgaaaccgagtcaacacggcaggaataacttattgtaaagaaaaccatttattTTTGTAATATTTATTCAGCacactcattccaagagtaaaattattatgaaaggcacaacatatactcatgaaaaaagctttaattactataagctcTTTGTGTTACTGTAACTATATCTTttgcaagtagataataaacgttatttctgtggtag…
>PB.5390.1|NW_019106401.1:294276-300304(-)|c143796/f1p0/4576
cagggacgcAACTCCTTTCTTTCTTTCTAtaattccaagtgttaatgttaaataatactcctaaatcatgaaattctctttcatTATTAGTATTCAATTAGAATAAaaatactaacacatgactggaataagattgaacctgtattcgaatgcgctgtgataatatactatccaacatcctctgtcTGTTTCTTTTCTTTCTTTACCTCTTGAATTTattgctcaatcagtttaactatcaatgtgtttcaagtagatttttataagcattatttttatgtagggagccctgaatgtaaacttgtttgcggctttgttcaaaacaactaatgttgaaataatgtctgtccatgaaatagcaattcagttatattcctaattagataagaagttATCCAA…
>PB.5408.1|NW_019106404.1:229183-233219(+)|c112865/f1p10/4140
TTTTTTTGTTTTTTTTTTTTTTTTTTCAACAGTcatcattacatttattcttacagggctcaaTCAAATTTTACATAGGCCTACATAACACTCATCGAAGAATCCACAACCAGAACAATTTTACAGTTACACATTCTGAATAACATACACAGGTAATTTGTTCTTGACAAACGAGCATTCATTCTTCATAAATACTACATATCATATACTTAAAATAAAATTAACATTGAATAAACTATTATAAATATATAATAAAACCGTTCGAGCATATTAAAACAATTCATAATAAAATAATTTTACGTTAGATGGATACTGAAATAGAATTAAAAAACTATTTCTATTCTCCAGTTGAACATCGGATTAGGATCACATTTTTTACAATATGAATTCACACAAACA…
>PB.5420.3|NW_019106406.1:263284-267478(-)|c109050/f1p7/4195
CGATTCCAAAAAGCCACCCAAAAAGTTTGACGCATCCGTGTTCGAAGACGATTTTGAGTATGCAACAAGAGCATCGACGTCACACCAATCTGCTCAAAATTTAAATTCATACAGTTTTTCACCAGCTAAAATTCGACAGTACGACGGGTTCCATGATGCCAAAGTAGTTTACAAGGGCGACAATTCGGAGGAAGAAGCCGACGCTGACATCATAATTGAAGAAGAGGATGTCTCTACTGATAATGGTTTGAGAGTGTTGCAGGAATTCTCTACTCCCTTCCATAAGAACGTTTTCATGAATGCCTGTGCAGCTAATATACCGTCCAGCTTTGATCATGTCAAACAAAAAGAAAATCAACCGAAAACACTGAACAGAGATTTTGAGATATTGAATATCGA…
>PB.5423.1|NW_019106407.1:82959-87071(-)|c155308/f1p28/4645
TAAGATGATCGGGTGAACTAAAACGATATTGTAGTCAACTTTCAGGACATTTAACTGTTGTCAACGTATTGTAATATAGTGGAGACTCTGACCATACCATTTTAAATACAAATTATTAAAACTGTTTGTTTAGAACTGTTTGCACAGCTACAAAAATTGTGACATCAATGTTAATTTATTTCCAATGAAACGCCCAATTCCAATCGCTTTTCTTCTTTACAGTATGCCAAGTCTCATTCCATATCTATTGATTTTAAATGAACACTTCGATTAAATTAATCTTTTGGAATAAATTGACAAAATGTTGAAGTAAAGTTGAAAATTATGTAGAAGATAGCTATTCTAATAGATGAGTTACTATAAATGTAATATTATTTTTATTATTGAGATATTAAAATA…
>PB.5435.1|NW_019106412.1:63132-66166(-)|c94419/f1p4/3165
ATTCTCATCTGCCCAAATATGTTTGTTGTGGACGTTAACGATAGCTGTTCTTGTAAAGAGTGCCTCGTCGGTAAATAGAACGTTTGTTGAAAAGTTTGGGTTAACAAATTTTACTAAAAACCATCGGCAAATACCAGCACGGGGAATACAGTCGCGTGGCAATAGAGTATGAACTTTCTGGAGGTGGTATGGATGTAATTGTTGCTCTTTTAGTATCCTCCAAATAATAGATTGATTGACATTAAACTGCACTGACAATTCTCTCGTGCTCTTCTCTGGAAGTTCATAAATTTCATTAAGAACTTGTTCTCCTAACTCAACAGTCATAGTAGATCGGGGTCTGCCTGCATAAATGCGCTCTTTGGATATCAAAGAACCTTTTTCAGACAGATGTTGATG…
>PB.5444.1|NW_019106415.1:94152-98753(-)|c154976/f1p20/4580
gAGGAGATCAGCCAATTACAGTGATTAATAGAGTCATAGGTGGAAGCGCAGTTGCCAATTTGTCAGTCGTCTGACTGCTTTCAGACAGGAAACTTCGCATGTGTAGCATGAGCACATGAACAGTCACTAGAAGTTGGAGAACGCTGGCCGCTTCAAAACGGCAACATCACGCCTCTGTATCCCTTCCGCTGTATGCTTTCTCTGTTGCGCATGTCCATCCCAAGTAAGAAGTAATTTTGTACAGAGTATAGTCCGGCAACATTCGACTCAACATCAACAACCCCATTTACGGTCCGACGTCGAATCCAACATTGAATATTTGACCCCAAGTTGGACTAGAAATCGGATAGTGAATGGCCCACTTTACACAGTCAAGTATATGATAATATGTTTGGTTGT…
>PB.5465.1|NW_019106419.1:78400-124878(-)|c31188/f1p11/1115
atatgttttcttgagtttgcgcctTGAACAATTCAAATCTCACAACTGCATCCCCACTACCGGCTACTGGACGCAGTACGGAGCCCCACTACTAAACGCAGTATCCAGGATCGTTAAAGCCCTTCTACACCCTCTGTCCTGCGTAGTACGTCTACTTCTCCAAAATGACTGGCACTTCGAATTCGCCCTTTGTGTTCCTCACACGCGTGTTGGTCGTATCCTTGCTGTACACAGGCGTCATGGGTGATCTTGTTTACAACAAGAAGTACAAGCTGGAGACCAGCGAAAACTTTGAAGAATTCATGAAGGCACTAGGCGTCGGCCTGCTGACCCGTAAGATGGGCAACGCTGTGAGCCCGGTCATTGAGCTGACCAAGAACGGGGACGAGTACACTCTGA…
>PB.5490.1|NW_019106424.1:234807-241373(+)|c174977/f1p1/5731
AAGCACTGCACCAAGGCCTACCACCTCAATTGCCTCAGTAGGAATAAGAAGCATCCAGCTGGCTATTGGCTATGTCCTTGGCATCAGTGCAATGTCTGCTGCAAAGGAAAGGTGTTCCGCTGCAACTTCTGCATCAACTCCTATTGTCCCACTCACGCTGAAGGCAACATTCGCCTCGAAGAGTCCATTGGATATGTCTGCACAAAGCATGGCTGTACTAAGAGTGATAAAAATAAAGCTGATGATAGGTTAAAGTTGATGATTAGCGCCGAAGTGAAGCCGAAGCCTGAAAAAAGCAGCCCATTGTCCGATGTGAAGGTGCCTGTTGTTGCTGATGCTCCATCAGTCGAGCCGCCATCATCTGATGTGAAGGTGCCTGATGTTTCTGATGCTCCACCG…
>PB.5490.2|NW_019106424.1:236368-241029(+)|c149516/f1p1/4726
CAAACGAGCCGCCATCATCCAAATCATCGGCCAGTTCTGAGGAGAAGCAGAACAACAACGTTGAGTCAGTGAAATCAGTTTGGAGCAGTCCGCGAACTCGCCGAGCTAGGAGCAATTCCGATGTGAACCAAGCTGCAGCATCAGCAAACATAACTGAATGTAGTGTGAAACTGCTAAGATATATCAGACGTCCGGCGTCTGTCGATTCATTGAAGGAAACTGAAGTGCCTCTCAAAGAAACTCTACTCAGGACCGCTGTGTTGAAAAGGAGGAGAAGCCTGAAAACCACCTCACAAGAGGAGGAGCAGGTGAAAAGAGCCGTTGTTGATTCAGAGTCTTGTGAAACCAGTAAAGAGAATACAGAACCAAAAGTGATGGCTAATCATGGAAATGGAGAAA…
>PB.5510.1|NW_019106430.1:354910-360172(+)|c171036/f1p2/5257
cacatcAATAACAACAAAAAATACCCAGGGAATATGTCGCACTGTTTTCTTTGTATAGCTATGGCTGATTTCATCggaataggATTCATCATCATCATTATTATCAATATTAACAAcgtaagtttCTAAATCCGCGTAAATGGTGTACTTTTTCTTCAACGTCGCGCCTAGTTTCTTGAATTTAATTGTCTCTccattAAATTACAAACATGTACTTGACCATCGTGTTTTGAAAGGTGGGAGAGAAGACGCGATAGCCCGTTTTTCCCGTTCGCGGTATTAATTAAACAGAAATGAGTTTTTCCTGCATCGGCTTTTAGCATTAAAAGATTAATTTGGTGCTTACGAGTGCGGAAAATGCTTGTGCGGTAGGGGAAAAACTTTTTGTTGTCATACGCG…
>PB.5511.1|NW_019106431.1:182850-187918(+)|c151605/f1p1/4813
cactatatttctagctaaaggccggcctcttctctctggttcagtaagactccacaaatgtccattttttccataacaagcattcacacatctaatacgcttaagaggcacagcagcatgtagaagtccaggtccagtagaaggtgattcatctcctcctccatcattttgttcaagtacTGCATCTTCATCAGGATCTtcttcatcagatttatcagaatgttcaagtacgaaatcaggatcttcatcactatcatctccgccaaataagctaccaatgtcactgtcatcactatcagcaagaaaatttcttatttcttcacttcccacttccatttcgacttgagatgatgaacaaaagttactgaaaatgcaaacaccaacaacacactggggtgt…
>PB.5520.3|NW_019106432.1:267590-272183(-)|c158560/f1p7/5215
agtcaaaagcaaaagtttttacgttttgatgtgataatatgtaggAAGTGTTGATAGATTTTAAATTTATTACTTAAACGTTTCATCATGGTTGATAGTGAAAAAGAAGAAGCAATAAGCCTTCAAAAAGAGTTTGAATGGGTTCTCAACAAAGAAGTCCATGCTGCACTTAGTCAACTTCATACGATACTACAAGAATGTGTGAGACGGTTTCCATTGCCATTATGCGGCAATGAAGGCACGCTCAAGCAGGATAAGTTTGTACTTACAGCGCCACCCGATCAAATGAAATGTATAATTTCGCTCACTGGAGATTCCATATCACAAGCGGACATGAACTTCAAAGTACAGCGTCAGCAGAACGTTCAATACAAGGTGCAGATACAGAACGACCATCCG…
>PB.5525.1|NW_019106434.1:336310-338277(+)|c51912/f1p0/1967
caaaataaacgagtgaagacattctatgtcaactctcgagatagaaaCTTCCGATCTTTTTTATCAAAAAACCACTTTATTTCTCACTTATTTAACTGGTGCCGAAACCCGGGAGCAGTTGTgtacgtttttttttcttacacagtggattacgcgacagtgaattataccataaaattagtgattcacaattgtgatagTCAAAAAAATGAATACACAaggaggtgttaacgcaaatattgcttctacatcaaaaacctccgacgttgagctttcaatgAAAATGGAACTAGTGAAAACAGCACGTGTTCAATATCTTATGAGTATGATAGACTCGGTTAAACTGTTCAATGGTGAAATGAAAGGATTAGAATTGTTTCTAGAATGGATGAATGCGGT…
>PB.5539.1|NW_019106440.1:340302-344807(+)|c153154/f1p0/4821
GTACTGAACAGTATAATGTACTAAAAAATAAACTTGCACCAAAGAAAGTTAGTGATTGCACATTTAACGAATGTTCTGAGTGTCTTATTAGTCATTATGCTCCAAAAACCAGAGTTATTTCTGAGACTTTCAAATTTCACAGCCGTGTTCAAAAAGAAGGTGAGAGTATCACAGAATTagTACGGACTTGAAACAATTATCTATCAAATGTGAGTTTGAAACTTATCTTGATCGTGCGTTACGAGATCAACTCGTAGTAGGACTTAATGATAAAAATATGATTAATCGTCTCCTACTAGAAGATAGCAGCCTTAATTTTGATAAAGCATGTCAAATAGTCATCGATATGGAGAGCGCAAGCCAGTCTGCTTCAAGCATTATGTCGTCAGGTCAACGTCA…
>PB.5541.1|NW_019106441.1:30748-35512(+)|c162657/f1p0/5022
caatatgccaccgaaatccaatacaggcattttgacaaTTTTTCCACCATTTCCATTCACCAATAATATTAATATGTTAGAAAATGTTGATAATGTTTTTCAATAGTTTATTAGTATTATTgatgatataattcttcgtcatgctcgttcctgttcgaatccttttattttagtgccaagacttgtatctacaactttgggctttttccggcctcgcgacagttggatcTCCCCTCAAACCCCTTTCAcctACTCTAATCAGTCATATTAAGCAAACAACTGCAAATATCTCTTTAATTATTTGTTAGGAAATGTCTATTCCAAATTCATTGTTGAagtatcatttgaccatttttcccttttgtaaataatgattatgacatacaactctttgtctca…
>PB.5549.1|NW_019106444.1:200005-222131(+)|c170275/f1p12/5425
aagacgtgtcagttctttttgaagttaacCTGAGCAAGATGTTGCATTATTGGTACCGTGTGTTGATTTTCTTCGTGAACTGTGTCATAATAATAAGGGGTGATAGAGGATCATCAACTAATCACTGCAGCGTATTACCACTATCAGAGCCGAAATGCTTTTCACCTACCAAGGATCGCACAAATAATCCTGAGACTGGAGTGAAAGAGATCAATTTCAGAGAGAAAGAGAGTGATAAAGATAAAATCACAACCAACCTTGGATATGGAGAAAACATTCGGCTGGGAGAGGATTACGTAGATACGTTTGGGACAGGAGGATCTGTTGTTAAATGCGAAAAACAATGTCTCATAAATAAGTATAAAGAGAAATTCGAGCCAAAACTGTACAAGCGCAAAA…
>PB.5549.2|NW_019106444.1:200015-257372(+)|c37619/f1p3/1549
agttcttttctgaagttaatCTGAGCAAGATGTTGCATTATTGGTACCGTGTGTTGATTTTCTTCGTGAACTGTGTCATAATAATAAGGGGTGATAGAGGATCATCAACTAATCACTGCAGCGTATTACCACTATCAGAGCCGAAATGCTTTTCACCTACCAAGGATCGCACAAATAATCCTGAGACTGGAGTGAAAGAGATCAATTTCAGAGAGAAAGAGAGTGATAAAGATAAAATCACAACCAACCTTGGATATGGAGAAAACATTCGGCTGGGAGAGGATTACGTAGATACGTTTGGGACAGGAGGATCTGTTGTTAAATGCGAAAAACAATGTCTCATAAATAAGTATAAAGAGAAATTCGAGCCAAAACTGTACAAGCGCAAAAACAAGGACT…
>PB.5549.3|NW_019106444.1:200015-217601(+)|c87898/f1p14/3001
agttcttttctgaagttaatCTGAGCAAGATGTTGCATTATTGGTACCGTGTGTTGATTTTCTTCGTGAACTGTGTCATAATAATAAGGGGTGATAGAGGATCATCAACTAATCACTGCAGCGTATTACCACTATCAGAGCCGAAATGCTTTTCACCTACCAAGGATCGCACAAATAATCCTGAGACTGGAGTGAAAGAGATCAATTTCAGAGAGAAAGAGAGTGATAAAGATAAAATCACAACCAACCTTGGATATGGAGAAAACATTCGGCTGGGAGAGGATTACGTAGATACGTTTGGGACAGGAGGATCTGTTGTTAAATGCGAAAAACAATGTCTCATAAATAAGTATAAAGAGAAATTCGAGCCAAAACTGTACAAGCGCAAAAACAAGGACT…
>PB.5549.4|NW_019106444.1:200015-222131(+)|c148954/f1p11/4713
agttcttttctgaagttaatCTGAGCAAGATGTTGCATTATTGGTACCGTGTGTTGATTTTCTTCGTGAACTGTGTCATAATAATAAGGGGTGATAGAGGATGGTGGAATTCAACTCATGATACCGGAAGGCCTGCCAGAAAAAGTGGCTACAGAAGAAGCTGCAGCAGAAAAATCTGCAACGGAAAAAGCTATAGCAGGAACAATTGCAGCAGAAAAATCAAAAGCAGAGCAGAAGAGAAAGTTTGAAAAGGGAGGAAACAATCCTAAAAAAATGATGGGACCTGGAAAATCGAATAATGGAGATAAGAATAAGAAAAAAAATTAGAATAAGAATAAGAAAAAAATATCAATACTGTCTCATTATCACTATATGCATAATATGTTGCTAAACATAGCA…
>PB.5549.5|NW_019106444.1:200015-222131(+)|c168460/f1p13/5335
[truncated: 1,871 more rows]

## Sheet: CDS sequences
Table S10. 2,664 CDS sequences of all predicted novel genes
>PB.16.1|NW_019105540.1:992014-1000628(-)|c144699/f1p3/4459|m.1 type:likely-NA len:147 strand:+ pos:435-875
[truncated: 5,327 more rows]
