# Supplementary material for: Combining next-generation sequencing and single-molecule sequencing to explore brown plant hopper responses to contrasting genotypes of japonica rice
Source: BMC Genomics. 2019 Aug 29;20:682. doi: 10.1186/s12864-019-6049-7 (PMC6716848; doi:10.1186/s12864-019-6049-7)
Supplement: Supplementary file 9 — Functional annotations of novel genes in six databases: Nr, Swiss-Prot, KEGG, GO, RefSeq and COG. (XLSX 382 kb) [file 12864_2019_6049_MOESM9_ESM.xlsx]

## Sheet: Nr
Gene_ID	NR_ID	Identity	Align Length	Q start	Q end	T start	T end	E value	Score	Function
PB.1.11|NC_021748.1:2220-7252(+)|c42155/f1p46/1663	gi|525340920|ref|YP_008238908.1|	88.189	508	5	1528	2	509	0	629	cytochrome c oxidase subunit I (mitochondrion) [Nilaparvata lugens]
PB.5.1|NW_019105540.1:393579-400621(-)|c67100/f1p0/2246	gi|939258049|ref|XP_014248842.1|	83.929	56	1679	1512	253	308	2.17e-19	101	PREDICTED: arylsulfatase B-like [Cimex lectularius]
PB.16.1|NW_019105540.1:992014-1000628(-)|c144699/f1p3/4459	gi|646715729|gb|KDR19233.1|	30.935	139	441	854	5	143	8.35e-11	69.3	Heme transporter hrg-1 [Zootermopsis nevadensis]
PB.16.2|NW_019105540.1:992686-1000639(-)|c95325/f1p2/3034	gi|646715729|gb|KDR19233.1|	30.935	139	430	843	5	143	5.51e-11	69.3	Heme transporter hrg-1 [Zootermopsis nevadensis]
PB.26.1|NW_019105540.1:1800531-1804568(-)|c114621/f1p3/4091	gi|1005439725|ref|XP_015757222.1|	40.909	88	2062	2325	18	104	2.28e-32	75.5	PREDICTED: RNA-directed DNA polymerase from mobile element jockey-like [Acropora digitifera]
PB.40.1|NW_019105541.1:493644-496504(-)|c84948/f1p0/2855	gi|1004396017|gb|KYB25262.1|	36.853	464	1433	45	1	443	3.13e-85	289	putative RNA-directed DNA polymerase from transposon BS-like Protein [Tribolium castaneum]
PB.44.1|NW_019105541.1:833210-837618(-)|c166867/f1p6/5068	gi|943943485|ref|XP_014355190.1|	31.484	883	2758	170	21	895	2.64e-122	417	PREDICTED: RNA-directed DNA polymerase from mobile element jockey-like [Papilio machaon]
PB.44.2|NW_019105541.1:833210-837935(-)|c165748/f1p6/5403	gi|432431|gb|AAA53489.1|	30.627	702	3024	1072	99	786	1.21e-98	276	putative reverse transcriptase [Anopheles gambiae]
PB.54.1|NW_019105541.1:1504856-1510382(-)|c164206/f1p14/5264	gi|1012981035|gb|KYQ54935.1|	51.689	296	421	1293	4	293	2.65e-76	263	Small glutamine-rich tetratricopeptide repeat-containing protein alpha [Trachymyrmex zeteki]
PB.84.1|NW_019105542.1:1153334-1163160(+)|c153002/f1p0/4680	gi|913324481|ref|XP_013193561.1|	30.53	773	2295	4511	13	764	2.04e-94	336	PREDICTED: RNA-directed DNA polymerase from mobile element jockey-like isoform X1 [Amyelois transitella]
PB.105.1|NW_019105544.1:605954-611619(-)|c173004/f1p3/5468	gi|999973193|gb|KXJ12367.1|	42.486	346	1354	2391	886	1207	6.4e-146	286	hypothetical protein AC249_AIPGENE6719 [Exaiptasia pallida]
PB.107.1|NW_019105544.1:1277846-1283531(-)|c172063/f1p1/5581	gi|270016690|gb|EFA13136.1|	66.006	353	1000	2052	52	404	6.36e-149	474	Retrovirus-related Pol polyprotein from transposon 17.6-like Protein [Tribolium castaneum]
PB.171.1|NW_019105548.1:1117762-1122493(-)|c152117/f1p0/4721	gi|954576870|ref|XP_014612877.1|	76.543	81	3061	2819	354	434	5.39e-28	130	PREDICTED: calpain-A isoform X7 [Polistes canadensis]
PB.189.1|NW_019105549.1:1131153-1135762(-)|c19975/f3p2/4609	gi|298204367|gb|ADI61832.1|	36.494	1255	835	4395	71	1277	0	714	endonuclease-reverse transcriptase [Bombyx mori]
PB.194.1|NW_019105550.1:1001597-1006025(+)|c152942/f1p1/4842	gi|768429721|ref|XP_011556051.1|	42.458	179	1639	1103	457	635	1.66e-61	149	PREDICTED: RNA-directed DNA polymerase from mobile element jockey-like [Plutella xylostella]
PB.208.2|NW_019105551.1:1121888-1124263(+)|c68343/f1p6/2365	gi|646712992|gb|KDR17512.1|	66.667	81	823	581	413	493	1.22e-26	125	putative dolichyl-P-Man:Man(7)GlcNAc(2)-PP-dolichyl-alpha-1, 6-mannosyltransferase [Zootermopsis nevadensis]
PB.220.1|NW_019105552.1:518424-523153(-)|c155335/f1p0/4685	gi|270015677|gb|EFA12125.1|	39.806	103	4507	4199	55	150	2.16e-15	82.8	putative RNA-directed DNA polymerase from transposon X-element-like Protein [Tribolium castaneum]
PB.223.1|NW_019105552.1:597481-604570(-)|c149224/f1p0/4858	gi|307173098|gb|EFN64217.1|	39.372	414	910	2139	100	513	1.59e-85	284	THAP domain-containing protein 9, partial [Camponotus floridanus]
PB.279.1|NW_019105555.1:1207840-1211853(+)|c154221/f1p18/4452	gi|1005439725|ref|XP_015757222.1|	36.396	283	3	848	56	331	8.66e-50	191	PREDICTED: RNA-directed DNA polymerase from mobile element jockey-like [Acropora digitifera]
PB.283.1|NW_019105556.1:23746-29430(-)|c176421/f1p1/5760	gi|1004396017|gb|KYB25262.1|	38.571	420	2915	1668	1	417	2.02e-87	302	putative RNA-directed DNA polymerase from transposon BS-like Protein [Tribolium castaneum]
PB.329.1|NW_019105559.1:709843-713893(+)|c50844/f1p5/1940	gi|675859936|ref|XP_009015528.1|	54.167	48	724	581	546	593	4.37e-15	60.8	hypothetical protein HELRODRAFT_106036 [Helobdella robusta]
PB.349.1|NW_019105560.1:640511-643084(-)|c77477/f1p3/2567	gi|1008455642|ref|XP_015840004.1|	23.119	545	1900	347	14	543	4.41e-46	184	PREDICTED: uncharacterized protein LOC107398934 [Tribolium castaneum]
PB.351.1|NW_019105560.1:655320-965916(-)|c150983/f1p0/4760	gi|343481903|gb|AEM44817.1|	34.749	895	663	3296	9	890	5.17e-133	443	unknown [Pectinophora gossypiella]
PB.351.2|NW_019105560.1:664300-671306(-)|c55558/f1p6/2187	gi|907667406|ref|XP_013103627.1|	46.774	62	1106	921	85	146	1.11e-09	65.9	PREDICTED: uncharacterized protein LOC106084471 [Stomoxys calcitrans]
PB.351.4|NW_019105560.1:664320-676674(-)|c69702/f1p8/2217	gi|907667406|ref|XP_013103627.1|	46.774	62	1220	1035	85	146	1.13e-09	65.9	PREDICTED: uncharacterized protein LOC106084471 [Stomoxys calcitrans]
PB.351.5|NW_019105560.1:899169-903126(-)|c143242/f1p0/4514	gi|913333595|ref|XP_013198477.1|	37.801	291	881	1738	141	420	2.39e-44	178	PREDICTED: uncharacterized protein LOC106141368 [Amyelois transitella]
PB.356.1|NW_019105561.1:571059-574503(+)|c102439/f1p2/3596	gi|939692147|ref|XP_014290092.1|	91.748	206	3	620	88	293	8.37e-116	369	PREDICTED: alpha-soluble NSF attachment protein [Halyomorpha halys]
PB.374.1|NW_019105563.1:82506-87447(+)|c165840/f1p11/5214	gi|668449491|gb|KFB38869.1|	85.455	55	450	614	16	70	3.78e-20	93.6	AGAP000237-PA-like protein [Anopheles sinensis]
PB.378.1|NW_019105564.1:116445-119665(+)|c91627/f1p0/3131	gi|1009390853|gb|KYN12207.1|	37.284	464	466	1818	296	753	1.51e-130	330	hypothetical protein ALC57_15604 [Trachymyrmex cornetzi]
PB.418.1|NW_019105566.1:1220421-1225041(+)|c149322/f1p12/4780	gi|861611749|gb|KMQ85356.1|	35.916	955	3648	802	3	942	0	587	rna-directed dna polymerase from mobile element jockey-like protein [Lasius niger]
PB.421.1|NW_019105567.1:25507-30155(+)|c22795/f7p3/4799	gi|972214775|ref|XP_015189940.1|	31.76	1102	1320	4550	252	1335	3.43e-172	562	PREDICTED: uncharacterized protein LOC107073756 [Polistes dominula]
PB.456.1|NW_019105569.1:1171671-1176627(-)|c169934/f1p3/5329	gi|1005439725|ref|XP_015757222.1|	42.241	116	3148	3495	76	191	1.08e-33	100	PREDICTED: RNA-directed DNA polymerase from mobile element jockey-like [Acropora digitifera]
PB.466.8|NW_019105571.1:948413-978935(+)|c166311/f1p6/5474	gi|939241218|ref|XP_014239861.1|	78.125	128	2547	2164	166	293	3.6e-77	206	PREDICTED: DNA ligase 1-like isoform X3 [Cimex lectularius]
PB.466.9|NW_019105571.1:948414-951077(+)|c146102/f1p8/4588	gi|939241218|ref|XP_014239861.1|	65.267	262	1644	871	169	415	5.74e-88	308	PREDICTED: DNA ligase 1-like isoform X3 [Cimex lectularius]
PB.466.10|NW_019105571.1:948416-951789(+)|c94297/f1p5/3150	gi|939241218|ref|XP_014239861.1|	70	70	210	1	166	235	1.25e-19	102	PREDICTED: DNA ligase 1-like isoform X3 [Cimex lectularius]
PB.466.11|NW_019105571.1:948416-978935(+)|c153056/f1p8/4793	gi|939241218|ref|XP_014239861.1|	62.044	274	1871	1062	169	415	2.9e-85	300	PREDICTED: DNA ligase 1-like isoform X3 [Cimex lectularius]
PB.467.1|NW_019105571.1:948416-952263(-)|c101433/f1p4/3670	gi|939241218|ref|XP_014239861.1|	59.729	221	738	76	166	359	2.27e-61	230	PREDICTED: DNA ligase 1-like isoform X3 [Cimex lectularius]
PB.506.1|NW_019105575.1:853068-857539(+)|c147687/f1p1/4466	gi|808870943|gb|KKF20718.1|	36.441	354	193	1227	140	488	1.56e-54	209	Transposon TX1 hypothetical protein [Larimichthys crocea]
PB.511.1|NW_019105575.1:981096-1026283(-)|c173231/f1p3/5629	gi|913324481|ref|XP_013193561.1|	39.333	600	2874	4613	287	875	9.73e-119	408	PREDICTED: RNA-directed DNA polymerase from mobile element jockey-like isoform X1 [Amyelois transitella]
PB.535.1|NW_019105577.1:468199-479210(+)|c55672/f1p0/2134	gi|321473155|gb|EFX84123.1|	32.484	157	1146	1604	69	225	1.08e-16	87.8	hypothetical protein DAPPUDRAFT_301396 [Daphnia pulex]
PB.540.1|NW_019105577.1:1055568-1061407(-)|c172494/f1p0/5641	gi|913324481|ref|XP_013193561.1|	33.147	893	2169	4778	13	869	1.06e-134	453	PREDICTED: RNA-directed DNA polymerase from mobile element jockey-like isoform X1 [Amyelois transitella]
PB.573.1|NW_019105580.1:139455-144098(-)|c20947/f3p17/4573	gi|780650512|ref|XP_011690257.1|	56.436	606	293	2092	6	603	0	679	PREDICTED: phosphoglucomutase-2 [Wasmannia auropunctata]
PB.584.1|NW_019105580.1:728667-789102(-)|c95481/f1p1/3017	gi|985409342|ref|XP_015370062.1|	38.889	288	1702	854	335	580	1.71e-42	172	PREDICTED: membrane-associated guanylate kinase, WW and PDZ domain-containing protein 3-like [Diuraphis noxia]
PB.584.3|NW_019105580.1:742549-746148(-)|c102850/f1p0/3512	gi|939260846|ref|XP_014250299.1|	25.333	525	389	1852	32	511	5.48e-26	122	PREDICTED: pickpocket protein 28-like isoform X3 [Cimex lectularius]
PB.586.1|NW_019105580.1:1048623-1053436(+)|c167357/f1p5/5396	gi|1004396017|gb|KYB25262.1|	34.848	396	3512	4699	81	470	3.21e-64	220	putative RNA-directed DNA polymerase from transposon BS-like Protein [Tribolium castaneum]
PB.616.1|NW_019105583.1:172772-175958(+)|c104538/f1p2/3783	gi|1008455751|ref|XP_015840034.1|	33.942	274	789	1	828	1098	4.08e-52	141	PREDICTED: retrovirus-related Pol polyprotein from transposon 17.6 [Tribolium castaneum]
PB.627.1|NW_019105583.1:843649-845968(-)|c65282/f1p10/2254	gi|468362474|gb|AGH30326.1|	80	55	222	70	1	55	7.95e-16	90.5	argonaute-1 [Nilaparvata lugens]
PB.649.1|NW_019105586.1:408176-414754(+)|c153905/f1p5/4827	gi|270012036|gb|EFA08484.1|	58.602	372	2474	3589	813	1181	5.69e-133	452	hypothetical protein TcasGA2_TC006136 [Tribolium castaneum]
PB.657.1|NW_019105587.1:300184-431379(+)|c115766/f1p29/4458	gi|1005420826|ref|XP_015758992.1|	32.064	683	2030	4036	10	667	1.83e-81	291	PREDICTED: RNA-directed DNA polymerase from mobile element jockey-like [Acropora digitifera]
PB.657.3|NW_019105587.1:427664-431379(+)|c107797/f1p27/3860	gi|1005420826|ref|XP_015758992.1|	32.064	683	1426	3432	10	667	4.62e-82	292	PREDICTED: RNA-directed DNA polymerase from mobile element jockey-like [Acropora digitifera]
PB.674.1|NW_019105588.1:434389-437743(+)|c98019/f1p0/3394	gi|913324481|ref|XP_013193561.1|	40.594	101	2383	2685	771	871	3.54e-22	75.5	PREDICTED: RNA-directed DNA polymerase from mobile element jockey-like isoform X1 [Amyelois transitella]
PB.686.1|NW_019105588.1:1015232-1020682(-)|c169967/f1p1/5443	gi|1004396017|gb|KYB25262.1|	37.076	472	3679	5085	1	467	1.12e-88	305	putative RNA-directed DNA polymerase from transposon BS-like Protein [Tribolium castaneum]
PB.707.1|NW_019105591.1:164638-170814(+)|c156540/f1p2/4903	gi|951562387|ref|XP_014480095.1|	46.364	440	3861	2578	148	585	1.02e-111	377	PREDICTED: piggyBac transposable element-derived protein 4-like [Dinoponera quadriceps]
PB.714.1|NW_019105592.1:120921-123608(+)|c83532/f1p2/2687	gi|298204363|gb|ADI61830.1|	38.337	866	9	2540	384	1235	2.17e-167	527	endonuclease-reverse transcriptase [Bombyx mori]
PB.717.1|NW_019105592.1:425837-473112(+)|c169419/f1p1/5367	gi|646709446|gb|KDR15295.1|	60.92	87	2	262	765	851	1.86e-24	121	Leucine-rich repeat-containing protein 16A [Zootermopsis nevadensis]
PB.723.1|NW_019105592.1:911562-914427(+)|c88047/f1p0/2944	gi|1009433461|gb|KYN50407.1|	40.741	54	1385	1224	155	208	9.67e-07	58.5	hypothetical protein ALC57_00044 [Trachymyrmex cornetzi]
PB.740.1|NW_019105595.1:245117-250397(-)|c166098/f1p3/5162	gi|952538750|gb|KRT84858.1|	54.922	386	468	1580	1	382	5.14e-117	389	hypothetical protein AMK59_730, partial [Oryctes borbonicus]
PB.744.1|NW_019105595.1:582559-587148(-)|c20533/f4p2/4583	gi|913324481|ref|XP_013193561.1|	29.226	982	1255	4128	14	952	1.62e-107	373	PREDICTED: RNA-directed DNA polymerase from mobile element jockey-like isoform X1 [Amyelois transitella]
PB.773.8|NW_019105598.1:532957-534876(+)|c51336/f1p36/1863	gi|242003562|ref|XP_002422774.1|	70.492	61	423	596	208	268	6.12e-18	93.2	lysosomal-associated transmembrane protein, putative [Pediculus humanus corporis]
PB.818.1|NW_019105603.1:391282-395761(-)|c141401/f1p1/4473	gi|961103453|ref|XP_014776287.1|	38.261	115	3	341	27	133	1.4e-08	62.8	PREDICTED: uncharacterized protein LOC106873446 [Octopus bimaculoides]
PB.844.2|NW_019105605.1:355515-358176(+)|c67804/f1p1/2388	gi|939635731|ref|XP_014293971.1|	52.317	518	632	2119	1	518	0	546	PREDICTED: prolyl 4-hydroxylase subunit alpha-2-like [Halyomorpha halys]
PB.859.1|NW_019105606.1:308100-311103(+)|c90726/f1p14/2946	gi|468362474|gb|AGH30326.1|	84.091	44	266	135	13	56	1.44e-10	74.3	argonaute-1 [Nilaparvata lugens]
PB.862.1|NW_019105606.1:526588-530367(-)|c103832/f1p3/3819	gi|1009386194|gb|KYN08435.1|	54.545	55	704	868	39	72	3.97e-08	51.2	hypothetical protein ALC62_00579 [Cyphomyrmex costatus]
PB.863.1|NW_019105606.1:560529-566838(-)|c164368/f1p3/5157	gi|478346404|gb|AGI96991.1|	90.291	103	1720	2028	468	570	1.62e-70	197	projectin, partial [Nilaparvata lugens]
PB.870.1|NW_019105607.1:853509-858416(+)|c158432/f1p1/4915	gi|751226264|ref|XP_011166551.1|	33.333	1503	4459	2	152	1537	0	764	PREDICTED: uncharacterized protein LOC105200613 [Solenopsis invicta]
PB.875.1|NW_019105608.1:78210-83236(+)|c157597/f1p3/5016	gi|999973193|gb|KXJ12367.1|	39.267	1174	666	4157	87	1210	0	743	hypothetical protein AC249_AIPGENE6719 [Exaiptasia pallida]
PB.879.2|NW_019105608.1:885428-888276(+)|c90136/f1p7/2825	gi|1000758238|ref|XP_015602096.1|	43.456	596	3	1784	433	1026	2.36e-169	528	PREDICTED: presequence protease, mitochondrial [Cephus cinctus]
PB.880.1|NW_019105608.1:549071-967068(-)|c150634/f1p4/4811	gi|1012681166|gb|AMS38369.1|	42.857	77	3005	2790	522	597	8.09e-18	50.4	hypothetical protein [Bactrocera tryoni]
PB.889.1|NW_019105609.1:927828-933122(+)|c165259/f1p0/5242	gi|749729396|gb|KII74358.1|	45.614	399	2448	3644	354	752	0	383	Transposon Tf2-6 polyprotein [Thelohanellus kitauei]
PB.891.1|NW_019105609.1:947955-952595(-)|c113179/f1p6/4073	gi|1004396017|gb|KYB25262.1|	35.968	253	2581	3339	48	281	1.68e-54	154	putative RNA-directed DNA polymerase from transposon BS-like Protein [Tribolium castaneum]
PB.891.3|NW_019105609.1:947969-952458(-)|c115681/f1p5/4160	gi|1004396017|gb|KYB25262.1|	33.945	327	2729	3697	31	337	1.17e-54	161	putative RNA-directed DNA polymerase from transposon BS-like Protein [Tribolium castaneum]
PB.941.1|NW_019105615.1:451076-455103(-)|c108897/f1p1/3987	gi|913309826|ref|XP_013185518.1|	28.182	220	411	1034	419	621	5.26e-16	72.4	PREDICTED: RNA-directed DNA polymerase from mobile element jockey-like [Amyelois transitella]
PB.950.1|NW_019105616.1:796356-801726(+)|c167595/f1p2/5308	gi|242011202|ref|XP_002426344.1|	37.931	87	222	482	740	825	1.52e-16	57	Nardilysin precursor, putative [Pediculus humanus corporis]
PB.967.1|NW_019105617.1:974219-978737(-)|c130369/f1p1/4443	gi|675375882|gb|KFM68784.1|	51.064	47	1220	1080	129	175	9.32e-08	48.1	Histone-lysine N-methyltransferase SETMAR, partial [Stegodyphus mimosarum]
PB.973.1|NW_019105618.1:228529-233017(-)|c125874/f1p0/4317	gi|939263981|ref|XP_014251976.1|	76	50	4313	4164	100	149	1.86e-13	81.6	PREDICTED: formin-G-like [Cimex lectularius]
PB.1020.4|NW_019105622.1:378521-398952(+)|c56101/f1p1/2018	gi|817072099|ref|XP_012258143.1|	52.92	274	1915	1145	20	278	1.02e-77	256	PREDICTED: uncharacterized protein C17orf59 homolog isoform X1 [Athalia rosae]
PB.1020.5|NW_019105622.1:378526-398954(+)|c54684/f1p1/2067	gi|817072099|ref|XP_012258143.1|	52.92	274	1953	1183	20	278	1.51e-77	256	PREDICTED: uncharacterized protein C17orf59 homolog isoform X1 [Athalia rosae]
PB.1026.113|NW_019105622.1:662594-712595(-)|c111332/f1p277/3645	gi|723001888|dbj|BAP87098.1|	94.911	727	776	2956	1115	1841	0	1356	vitellogenin [Nilaparvata lugens]
PB.1026.110|NW_019105622.1:662588-713672(-)|c76866/f1p87/2576	gi|154799937|dbj|BAF75351.1|	98.807	419	387	1643	578	996	0	866	vitellogenin [Nilaparvata lugens]
PB.1026.111|NW_019105622.1:662589-710160(-)|c3554/f55p54/1934	gi|342318865|gb|AEL22916.1|	91.489	423	3	1271	1419	1841	0	758	vitellogenin [Nilaparvata lugens]
PB.1032.1|NW_019105623.1:72506-100098(+)|c92756/f1p5/3063	gi|939638269|ref|XP_014270227.1|	26.767	665	297	2165	31	648	4.07e-46	187	PREDICTED: uncharacterized protein LOC106677055 [Halyomorpha halys]
PB.1035.1|NW_019105623.1:303848-308538(+)|c149570/f1p17/4706	gi|672374615|gb|AIJ27485.1|	46.957	115	2553	2218	813	926	9.17e-28	106	endonuclease-reverse transcriptase [Eyprepocnemis plorans plorans]
PB.1073.1|NW_019105626.1:685586-748040(-)|c159479/f1p2/4853	gi|662195490|ref|XP_008470740.1|	33.835	133	1249	1641	1043	1175	2.44e-30	83.6	PREDICTED: HEAT repeat-containing protein 5B-like [Diaphorina citri]
PB.1078.1|NW_019105627.1:69350-74046(-)|c149748/f1p0/4697	gi|939273927|ref|XP_014257281.1|	44.466	524	2094	3665	2	495	2.6e-128	425	PREDICTED: uncharacterized protein LOC106671035 [Cimex lectularius]
PB.1112.1|NW_019105630.1:599808-619634(+)|c89143/f1p16/2970	gi|861622106|gb|KMQ87671.1|	64.286	70	1849	1640	312	381	6.44e-45	96.3	reverse transcriptase [Lasius niger]
PB.1113.2|NW_019105630.1:569234-575044(-)|c171507/f1p0/5582	gi|357618507|gb|EHJ71459.1|	55.814	215	648	4	175	387	1.79e-79	273	hypothetical protein KGM_18910 [Danaus plexippus]
PB.1126.1|NW_019105631.1:639781-650992(-)|c132320/f1p1/4376	gi|913333448|ref|XP_013198398.1|	45.029	171	2184	1675	165	335	6.7e-76	162	PREDICTED: piggyBac transposable element-derived protein 4-like [Amyelois transitella]
PB.1136.1|NW_019105633.1:3992-8557(+)|c145754/f1p22/4506	gi|1005432287|ref|XP_015753740.1|	36.689	447	294	1595	26	461	4.18e-80	281	PREDICTED: RNA-directed DNA polymerase from mobile element jockey-like [Acropora digitifera]
PB.1178.1|NW_019105637.1:30993-33315(+)|c66052/f1p2/2320	gi|998522826|ref|XP_015522510.1|	40.541	111	1715	2047	97	205	1.88e-14	85.1	PREDICTED: RNA-directed DNA polymerase from mobile element jockey-like [Neodiprion lecontei]
PB.1180.1|NW_019105637.1:228605-230600(-)|c54963/f1p0/2004	gi|970918142|ref|XP_015125653.1|	44.928	207	348	962	448	653	1.77e-57	172	PREDICTED: ATP-dependent DNA helicase PIF2-like, partial [Diachasma alloeum]
PB.1201.1|NW_019105638.1:506759-513972(-)|c109250/f1p0/3823	gi|861623934|gb|KMQ88136.1|	51.376	109	624	298	366	473	2.53e-47	115	hypothetical protein RF55_12429 [Lasius niger]
PB.1215.3|NW_019105639.1:414104-548842(-)|c154760/f1p4/4774	gi|939633287|ref|XP_014287615.1|	31.818	154	3524	3081	69	222	5.08e-10	71.6	PREDICTED: uncharacterized protein LOC106687938 [Halyomorpha halys]
PB.1219.1|NW_019105640.1:832137-836622(+)|c29600/f1p0/1217	gi|260822996|ref|XP_002603969.1|	39.227	181	798	256	438	617	2.48e-40	159	hypothetical protein BRAFLDRAFT_71743 [Branchiostoma floridae]
PB.1226.1|NW_019105641.1:366326-371909(-)|c173924/f1p5/5584	gi|939276897|ref|XP_014258944.1|	31.601	481	2114	3529	61	521	6e-65	242	PREDICTED: uncharacterized protein LOC106672218 [Cimex lectularius]
PB.1230.1|NW_019105641.1:755758-814257(+)|c168707/f1p2/5426	gi|861611749|gb|KMQ85356.1|	37.619	949	1899	4730	4	942	0	603	rna-directed dna polymerase from mobile element jockey-like protein [Lasius niger]
PB.1264.3|NW_019105646.1:770004-774732(+)|c139656/f1p7/4572	gi|1000736308|ref|XP_015590642.1|	59.574	94	622	894	395	488	2.42e-23	115	PREDICTED: BAG domain-containing protein Samui-like isoform X3 [Cephus cinctus]
PB.1277.1|NW_019105647.1:729205-759130(-)|c105307/f1p8/3783	gi|998492146|ref|XP_015523581.1|	59.697	727	3	2030	568	1280	0	798	PREDICTED: type I inositol 3,4-bisphosphate 4-phosphatase [Neodiprion lecontei]
PB.1277.2|NW_019105647.1:730501-759130(-)|c144953/f1p8/4492	gi|646704089|gb|KDR12444.1|	60.058	686	2	1810	645	1323	0	752	Type I inositol-3,4-bisphosphate 4-phosphatase [Zootermopsis nevadensis]
PB.1294.1|NW_019105648.1:898358-902750(-)|c137174/f1p2/4298	gi|939273927|ref|XP_014257281.1|	41.935	217	38	688	59	274	5.01e-61	177	PREDICTED: uncharacterized protein LOC106671035 [Cimex lectularius]
PB.1295.1|NW_019105649.1:134711-137749(+)|c83449/f1p0/2805	gi|939627942|ref|XP_014294001.1|	74.144	584	148	1884	13	594	0	775	PREDICTED: protein lines [Halyomorpha halys]
PB.1349.1|NW_019105655.1:748301-795248(-)|c154487/f1p3/4845	gi|913324481|ref|XP_013193561.1|	33.544	474	2122	3507	395	865	1.5e-79	271	PREDICTED: RNA-directed DNA polymerase from mobile element jockey-like isoform X1 [Amyelois transitella]
PB.1384.1|NW_019105659.1:338547-345820(-)|c110852/f1p2/4094	gi|646717137|gb|KDR20118.1|	60.45	311	32	925	233	543	6.57e-119	390	BRCA1-associated protein [Zootermopsis nevadensis]
PB.1395.1|NW_019105662.1:287758-306000(-)|c104829/f1p4/3866	gi|826290274|ref|XP_012498552.1|	25.758	462	1398	2750	347	784	6.75e-22	111	PREDICTED: zinc finger protein 473 [Propithecus coquereli]
PB.1395.2|NW_019105662.1:291521-295431(-)|c107678/f1p1/3902	gi|913324481|ref|XP_013193561.1|	33.224	912	597	3290	8	890	7.8e-149	482	PREDICTED: RNA-directed DNA polymerase from mobile element jockey-like isoform X1 [Amyelois transitella]
PB.1396.1|NW_019105662.1:368002-371054(+)|c93191/f1p0/3125	gi|270017024|gb|EFA13470.1|	42.007	269	584	1381	55	313	6.44e-66	232	Putative uncharacterized transposon-derived protein F54H12.3-like Protein [Tribolium castaneum]
PB.1399.1|NW_019105662.1:638392-642898(-)|c144573/f1p8/4513	gi|1012681305|gb|AMS38375.1|	50.676	888	1741	4404	4	884	0	897	hypothetical protein [Bactrocera tryoni]
PB.1403.1|NW_019105663.1:160819-164402(+)|c102953/f1p0/3467	gi|1004172906|gb|KXZ75731.1|	41.831	557	2006	381	1290	1844	1.09e-131	452	hypothetical protein TcasGA2_TC031670 [Tribolium castaneum]
PB.1433.1|NW_019105667.1:253568-257811(-)|c151934/f1p29/4818	gi|1005420826|ref|XP_015758992.1|	32.064	683	2374	4380	10	667	2.47e-81	291	PREDICTED: RNA-directed DNA polymerase from mobile element jockey-like [Acropora digitifera]
PB.1434.1|NW_019105667.1:325248-330146(-)|c157788/f1p1/4879	gi|676469105|ref|XP_009058424.1|	36.585	123	870	511	11	133	2.37e-29	73.9	hypothetical protein LOTGIDRAFT_163649 [Lottia gigantea]
PB.1468.1|NW_019105669.1:815270-819243(+)|c147233/f1p7/4563	gi|241068495|ref|XP_002408450.1|	28.352	261	74	814	15	267	7.49e-16	87.8	ribonuclease inhibitor, putative [Ixodes scapularis]
PB.1487.2|NW_019105672.1:153614-157369(-)|c102580/f1p3/3647	gi|972214775|ref|XP_015189940.1|	25.685	292	813	25	395	670	1.54e-11	78.2	PREDICTED: uncharacterized protein LOC107073756 [Polistes dominula]
PB.1505.1|NW_019105674.1:449771-452210(+)|c56463/f1p4/2233	gi|939673740|ref|XP_014298578.1|	54.286	70	1064	1273	765	817	1.6e-12	80.5	PREDICTED: titin [Microplitis demolitor]
PB.1520.1|NW_019105675.1:750173-832016(+)|c87800/f1p16/2947	gi|957824367|ref|XP_014661924.1|	52.397	292	579	1424	227	518	2.91e-97	326	PREDICTED: zinc finger protein 845-like [Priapulus caudatus]
PB.1520.3|NW_019105675.1:816093-832013(+)|c132152/f1p24/4431	gi|225031006|gb|ACN79510.1|	64.062	128	2184	2558	106	223	7.54e-38	149	ribosome biogenesis protein [Nilaparvata lugens]
PB.1535.1|NW_019105677.1:663295-697561(-)|c167573/f1p4/5292	gi|939235739|ref|XP_014252392.1|	70.703	256	395	1162	44	293	1.18e-109	358	PREDICTED: cytochrome b reductase 1 isoform X2 [Cimex lectularius]
PB.1560.1|NW_019105681.1:233871-237559(-)|c96439/f1p7/3447	gi|861619723|gb|KMQ87090.1|	34.545	715	2134	11	107	808	2.97e-138	449	rna-directed dna polymerase from mobile element jockey-like protein [Lasius niger]
PB.1560.2|NW_019105681.1:234010-236986(-)|c89682/f1p8/2978	gi|817057203|ref|XP_012269497.1|	43.077	260	777	1	637	886	2.6e-94	193	PREDICTED: RNA-directed DNA polymerase from mobile element jockey-like [Athalia rosae]
PB.1563.2|NW_019105681.1:529636-551868(-)|c87650/f1p1/3015	gi|733604566|dbj|BAQ02350.1|	83.756	197	2901	2401	156	352	4.5e-96	320	sugar transporter [Nilaparvata lugens]
PB.1569.1|NW_019105681.1:821120-823130(+)|c54520/f1p5/2011	gi|808268031|gb|AKD28118.1|	32.946	516	9	1520	668	1173	3.54e-83	292	pol polyprotein [Glypta fumiferanae]
PB.1585.1|NW_019105684.1:421183-427227(-)|c174822/f1p3/5805	gi|999973193|gb|KXJ12367.1|	37.956	1096	2325	5597	205	1207	0	668	hypothetical protein AC249_AIPGENE6719 [Exaiptasia pallida]
PB.1591.2|NW_019105685.1:668656-672948(+)|c105709/f1p3/3726	gi|817220440|ref|XP_012285831.1|	35.2	125	434	781	8	132	2.63e-07	62.8	PREDICTED: uncharacterized protein LOC105702678 [Orussus abietinus]
PB.1592.5|NW_019105685.1:668650-673613(-)|c159653/f1p13/4956	gi|749751630|ref|XP_011138129.1|	43.564	101	1134	1424	16	116	4.02e-09	67.8	PREDICTED: probable ATP-dependent helicase PF08_0048 [Harpegnathos saltator]
PB.1596.1|NW_019105686.1:69255-73585(-)|c125624/f1p1/4311	gi|1004173151|gb|KXZ75794.1|	33.426	721	1	2091	3199	3900	2.47e-118	420	hypothetical protein TcasGA2_TC031778 [Tribolium castaneum]
PB.1597.1|NW_019105686.1:204617-210597(+)|c140564/f1p1/4482	gi|1008455751|ref|XP_015840034.1|	39.551	445	2927	4261	510	954	1.4e-104	373	PREDICTED: retrovirus-related Pol polyprotein from transposon 17.6 [Tribolium castaneum]
PB.1597.2|NW_019105686.1:205794-210508(+)|c146934/f1p1/4629	gi|1008455751|ref|XP_015840034.1|	30.757	608	2650	4425	803	1391	8.64e-137	294	PREDICTED: retrovirus-related Pol polyprotein from transposon 17.6 [Tribolium castaneum]
PB.1624.1|NW_019105689.1:572097-577479(-)|c172342/f1p0/5458	gi|817212181|ref|XP_012282266.1|	44.244	443	2541	3869	1269	1711	0	401	PREDICTED: uncharacterized protein LOC105700713 [Orussus abietinus]
PB.1629.1|NW_019105690.1:530496-534877(+)|c144116/f1p0/4434	gi|817212181|ref|XP_012282266.1|	35.465	516	1972	440	436	943	1.96e-144	316	PREDICTED: uncharacterized protein LOC105700713 [Orussus abietinus]
PB.1654.1|NW_019105692.1:441854-447142(-)|c161401/f1p0/5003	gi|913324481|ref|XP_013193561.1|	41.469	422	3031	4293	475	887	1.22e-88	320	PREDICTED: RNA-directed DNA polymerase from mobile element jockey-like isoform X1 [Amyelois transitella]
PB.1681.1|NW_019105695.1:223977-228985(+)|c154326/f1p1/4789	gi|907667406|ref|XP_013103627.1|	38.356	438	3006	4307	1	436	1.27e-91	312	PREDICTED: uncharacterized protein LOC106084471 [Stomoxys calcitrans]
PB.1691.1|NW_019105696.1:85804-89757(+)|c107818/f1p11/3949	gi|762124380|ref|XP_011445198.1|	47.727	44	951	820	181	224	2.63e-15	49.3	PREDICTED: uncharacterized protein LOC105340721 isoform X1 [Crassostrea gigas]
PB.1692.1|NW_019105696.1:92173-96974(-)|c145504/f1p9/4648	gi|762124380|ref|XP_011445198.1|	38.667	75	4037	3819	182	255	2.32e-11	49.7	PREDICTED: uncharacterized protein LOC105340721 isoform X1 [Crassostrea gigas]
PB.1693.1|NW_019105696.1:125421-130575(+)|c164734/f1p3/5118	gi|641650196|ref|XP_008188519.1|	48.98	98	1866	1573	292	388	8.71e-60	103	PREDICTED: piggyBac transposable element-derived protein 4-like [Acyrthosiphon pisum]
PB.1733.3|NW_019105700.1:441236-446002(-)|c164412/f1p15/5377	gi|646719661|gb|KDR21701.1|	78.571	84	5202	4951	469	551	6.44e-32	141	GTP-binding protein 2 [Zootermopsis nevadensis]
PB.1743.1|NW_019105701.1:362991-366161(-)|c9834/f3p1/2983	gi|662219223|ref|XP_008483682.1|	46.763	139	516	103	215	353	1.48e-32	144	PREDICTED: RNA-directed DNA polymerase from mobile element jockey-like, partial [Diaphorina citri]
PB.1750.1|NW_019105702.1:193912-197971(-)|c103378/f1p3/3431	gi|795016334|ref|XP_011858459.1|	31.667	120	2368	2727	70	189	3.01e-17	60.8	PREDICTED: uncharacterized protein LOC105556015 [Vollenhovia emeryi]
PB.1757.1|NW_019105702.1:656704-661941(+)|c162837/f1p17/5038	gi|646706158|gb|KDR13536.1|	54.14	157	3585	3121	4	160	4.43e-40	154	hypothetical protein L798_11449, partial [Zootermopsis nevadensis]
PB.1763.1|NW_019105703.1:471702-476864(+)|c111065/f1p1/4251	gi|939697048|ref|XP_014292674.1|	40	195	3320	2736	34	213	3.44e-40	157	PREDICTED: uncharacterized protein LOC106691424 [Halyomorpha halys]
PB.1764.1|NW_019105703.1:471676-477229(-)|c172810/f1p4/5546	gi|939678298|ref|XP_014284774.1|	36.444	225	4432	3758	10	234	2.81e-34	140	PREDICTED: uncharacterized protein LOC106686136 [Halyomorpha halys]
PB.1788.2|NW_019105707.1:396696-400802(+)|c106101/f1p3/4068	gi|939258286|ref|XP_014248959.1|	48.052	154	471	13	895	1041	2.3e-25	123	PREDICTED: uncharacterized protein LOC106666348 isoform X2 [Cimex lectularius]
PB.1791.1|NW_019105707.1:478798-483099(-)|c135543/f1p0/4379	gi|913321724|ref|XP_013192038.1|	30	510	1239	2657	2	492	1.3e-121	193	PREDICTED: RNA-directed DNA polymerase from mobile element jockey-like [Amyelois transitella]
PB.1803.15|NW_019105709.1:247905-250444(-)|c75085/f1p1/2541	gi|443699690|gb|ELT99035.1|	35.185	108	798	475	301	408	6.65e-15	69.3	hypothetical protein CAPTEDRAFT_212468 [Capitella teleta]
PB.1829.1|NW_019105711.1:798703-803196(-)|c125831/f1p5/4485	gi|4239843|dbj|BAA74713.1|	43.601	883	1058	3595	289	1148	0	714	Yokozuna [Bombyx mori]
PB.1830.1|NW_019105712.1:594134-598667(+)|c146360/f1p3/4541	gi|1012681437|gb|AMS38379.1|	52.239	871	2874	271	1	865	0	874	hypothetical protein, partial [Bactrocera tryoni]
PB.1840.1|NW_019105713.1:279986-285465(+)|c175654/f1p8/5742	gi|528495735|ref|XP_005156176.1|	30.795	906	313	2997	789	1676	2.34e-137	479	PREDICTED: uncharacterized protein LOC101885994 [Danio rerio]
PB.1840.4|NW_019105713.1:281723-286729(+)|c150577/f1p8/4714	gi|528495735|ref|XP_005156176.1|	29.765	682	1	2013	1013	1676	4.85e-89	330	PREDICTED: uncharacterized protein LOC101885994 [Danio rerio]
PB.1842.1|NW_019105713.1:407365-412049(-)|c24894/f2p27/5071	gi|1005420826|ref|XP_015758992.1|	42.135	178	3272	3805	377	554	5.96e-62	137	PREDICTED: RNA-directed DNA polymerase from mobile element jockey-like [Acropora digitifera]
PB.1859.1|NW_019105715.1:314035-318112(+)|c145367/f1p0/4564	gi|1004396017|gb|KYB25262.1|	41.226	473	2064	658	1	467	1.61e-112	371	putative RNA-directed DNA polymerase from transposon BS-like Protein [Tribolium castaneum]
PB.1867.1|NW_019105716.1:142810-176816(-)|c68752/f1p1/2310	gi|939646369|ref|XP_014273033.1|	88.246	553	2138	486	1	553	0	903	PREDICTED: 60 kDa heat shock protein, mitochondrial [Halyomorpha halys]
PB.1880.1|NW_019105717.1:521997-525522(+)|c109047/f1p9/3978	gi|913324481|ref|XP_013193561.1|	34.447	958	769	3552	16	941	1.12e-167	532	PREDICTED: RNA-directed DNA polymerase from mobile element jockey-like isoform X1 [Amyelois transitella]
PB.1920.1|NW_019105725.1:264631-271784(-)|c175531/f1p19/5953	gi|242007565|ref|XP_002424610.1|	59.091	66	3069	3266	10	69	2.44e-12	77	conserved hypothetical protein [Pediculus humanus corporis]
PB.1930.1|NW_019105726.1:650999-779067(-)|c68685/f1p7/2389	gi|1004402846|gb|KYB29224.1|	48.889	45	255	389	35	79	2.6e-06	53.5	hypothetical protein TcasGA2_TC032144 [Tribolium castaneum]
PB.1930.12|NW_019105726.1:760601-779095(-)|c3972/f19p7/2102	gi|1004402846|gb|KYB29224.1|	48.889	45	274	408	35	79	1.61e-06	53.9	hypothetical protein TcasGA2_TC032144 [Tribolium castaneum]
PB.1932.1|NW_019105727.1:220283-225743(+)|c169527/f1p2/5433	gi|60593115|gb|AAX28844.1|	51.268	355	2551	3600	241	595	4.99e-142	384	reverse transcriptase [Drosophila melanogaster]
PB.1940.1|NW_019105727.1:662272-664763(+)|c77475/f1p0/2489	gi|1005445586|ref|XP_015760085.1|	29.63	162	1856	2326	118	275	2e-07	61.6	PREDICTED: uncharacterized protein LOC107339329 [Acropora digitifera]
PB.1941.1|NW_019105727.1:738073-741712(-)|c104018/f1p2/3639	gi|1004396017|gb|KYB25262.1|	38.095	357	2381	3448	122	468	3.08e-79	246	putative RNA-directed DNA polymerase from transposon BS-like Protein [Tribolium castaneum]
PB.1943.1|NW_019105728.1:33241-37735(+)|c134130/f1p64/4772	gi|646718959|gb|KDR21247.1|	58.042	143	120	542	1	142	1.42e-47	174	hypothetical protein L798_04038 [Zootermopsis nevadensis]
PB.1955.1|NW_019105729.1:97176-101303(+)|c115855/f1p25/4135	gi|1008451853|ref|XP_015838953.1|	35.417	144	3605	4030	120	260	4.38e-17	90.9	PREDICTED: uncharacterized protein LOC107398643 [Tribolium castaneum]
PB.1965.1|NW_019105729.1:712206-717004(-)|c172281/f1p1/5504	gi|861615013|gb|KMQ86003.1|	39.449	1270	352	4071	1	1193	0	879	gag-pol polyprotein, partial [Lasius niger]
PB.1967.1|NW_019105730.1:523085-539272(+)|c92766/f1p0/3040	gi|913324481|ref|XP_013193561.1|	30.769	533	1644	76	62	565	5.47e-55	208	PREDICTED: RNA-directed DNA polymerase from mobile element jockey-like isoform X1 [Amyelois transitella]
PB.1968.1|NW_019105731.1:34948-38965(+)|c153239/f1p14/4686	gi|1012681437|gb|AMS38379.1|	52.644	870	1810	4419	1	865	0	905	hypothetical protein, partial [Bactrocera tryoni]
PB.1980.1|NW_019105731.1:643150-646396(+)|c70480/f1p3/2277	gi|939662178|ref|XP_014278818.1|	64.706	85	2	256	397	479	2.84e-26	121	PREDICTED: endoplasmic reticulum lectin 1 [Halyomorpha halys]
PB.1982.1|NW_019105732.1:12568-17592(+)|c94330/f1p32/3162	gi|939277757|ref|XP_014259397.1|	38.835	103	283	591	458	546	2.29e-07	63.5	PREDICTED: uncharacterized protein LOC106672456 [Cimex lectularius]
PB.1993.1|NW_019105733.1:412100-414715(-)|c89422/f1p0/2863	gi|939632280|ref|XP_014284420.1|	36.829	391	107	1255	46	414	3.68e-58	214	PREDICTED: cell cycle checkpoint protein RAD17 [Halyomorpha halys]
PB.2012.1|NW_019105734.1:632382-635378(+)|c74935/f1p0/2441	gi|939654312|ref|XP_014275819.1|	38.889	108	1570	1890	560	631	6.71e-09	68.2	PREDICTED: uncharacterized protein LOC106680552 [Halyomorpha halys]
PB.2028.1|NW_019105736.1:302252-304798(-)|c74694/f1p1/2546	gi|914569064|gb|KOB72812.1|	32.3	387	1347	2489	32	398	1.92e-36	151	putative tick transposon [Operophtera brumata]
PB.2029.1|NW_019105736.1:413874-418462(+)|c141497/f1p1/4584	gi|468362493|gb|AGH30328.1|	49.282	418	144	1370	376	790	1.23e-107	382	argonaute-3 [Nilaparvata lugens]
PB.2043.1|NW_019105738.1:98631-103126(-)|c154583/f1p1/4667	gi|512839867|ref|XP_004914327.1|	42.245	864	1455	3989	424	1282	0	716	PREDICTED: uncharacterized protein K02A2.6-like [Xenopus tropicalis]
PB.2044.1|NW_019105738.1:104735-106960(+)|c57236/f1p2/2215	gi|357603855|gb|EHJ63953.1|	50.993	302	2	901	273	573	1.95e-94	313	hypothetical protein KGM_00631 [Danaus plexippus]
PB.2063.1|NW_019105739.1:18266-22884(+)|c139438/f1p9/4604	gi|817185642|ref|XP_012287291.1|	51.905	210	1904	2512	1	210	2.6e-66	236	PREDICTED: uncharacterized protein LOC105703454 [Orussus abietinus]
PB.2078.1|NW_019105740.1:448056-449653(+)|c58014/f1p2/2141	gi|861630869|gb|KMQ90176.1|	47.414	116	289	630	1229	1343	1e-23	115	reverse transcriptase [Lasius niger]
PB.2095.1|NW_019105743.1:263616-274247(+)|c139217/f1p2/4540	gi|1008451853|ref|XP_015838953.1|	28.966	145	1352	1768	129	265	4.23e-06	58.5	PREDICTED: uncharacterized protein LOC107398643 [Tribolium castaneum]
PB.2103.1|NW_019105744.1:495258-511019(+)|c56887/f1p4/2211	gi|939246744|ref|XP_014242792.1|	67.416	89	2	268	871	958	5.13e-26	123	PREDICTED: microtubule-associated protein futsch isoform X5 [Cimex lectularius]
PB.2107.4|NW_019105745.1:157822-163591(+)|c175773/f1p13/5733	gi|929054948|ref|XP_014057034.1|	46.739	92	4895	4620	314	405	6.45e-29	89.4	PREDICTED: uncharacterized protein LOC106605670 [Salmo salar]
PB.2107.6|NW_019105745.1:195648-201863(+)|c97886/f1p0/3405	gi|270012036|gb|EFA08484.1|	55.443	395	1695	511	788	1181	2.06e-147	481	hypothetical protein TcasGA2_TC006136 [Tribolium castaneum]
PB.2122.3|NW_019105746.1:461576-469892(+)|c151146/f1p6/4761	gi|999971605|gb|KXJ10779.1|	32.526	289	3097	3939	335	605	5.13e-19	102	putative RNA-directed DNA polymerase from transposon BS [Exaiptasia pallida]
PB.2131.1|NW_019105747.1:420179-422367(+)|c54804/f1p6/2199	gi|662223286|ref|XP_008485929.1|	74.242	66	1854	2051	13	78	4.56e-24	105	PREDICTED: uncharacterized protein LOC103522607, partial [Diaphorina citri]
PB.2152.11|NW_019105749.1:524313-538214(-)|c163234/f1p5/5092	gi|939272407|ref|XP_014256495.1|	46.479	71	353	565	30	100	5.38e-11	69.3	PREDICTED: astakine-like isoform X2 [Cimex lectularius]
PB.2152.13|NW_019105749.1:524475-538213(-)|c58073/f1p5/2085	gi|383866293|ref|XP_003708605.1|	51.25	80	328	567	23	102	3.87e-16	83.2	PREDICTED: astakine-like [Megachile rotundata]
PB.2152.14|NW_019105749.1:524707-538228(-)|c142504/f1p5/4742	gi|1016158748|gb|KZC05910.1|	48	75	340	564	23	97	5.85e-13	75.1	Astakine [Dufourea novaeangliae]
PB.2152.17|NW_019105749.1:529121-538214(-)|c88376/f1p2/3026	gi|1016158748|gb|KZC05910.1|	48	75	391	615	23	97	3.64e-13	75.1	Astakine [Dufourea novaeangliae]
PB.2160.1|NW_019105751.1:130578-134965(-)|c124256/f1p0/4381	gi|913324481|ref|XP_013193561.1|	40.599	367	2588	3661	532	898	4.09e-108	248	PREDICTED: RNA-directed DNA polymerase from mobile element jockey-like isoform X1 [Amyelois transitella]
PB.2169.1|NW_019105752.1:281519-286808(+)|c162874/f1p20/5177	gi|861602493|gb|KMQ83939.1|	39.053	169	4740	5189	116	284	4.6e-25	117	nucleic-acid-binding protein from transposon x-element, partial [Lasius niger]
PB.2188.1|NW_019105753.1:549120-552938(+)|c20501/f2p19/4483	gi|814606835|gb|AKE33867.1|	100	220	1	660	204	423	1.96e-88	302	forkhead box O [Nilaparvata lugens]
PB.2194.1|NW_019105755.1:17860-25073(+)|c177705/f1p5/5920	gi|939667892|ref|XP_014281019.1|	63.636	506	3161	1671	595	1056	0	580	PREDICTED: LOW QUALITY PROTEIN: uncharacterized protein LOC106683821 [Halyomorpha halys]
PB.2194.4|NW_019105755.1:23801-29514(+)|c171913/f1p1/5629	gi|662220426|ref|XP_008484349.1|	71.429	91	4476	4207	2	92	1.92e-30	125	PREDICTED: protein Wnt-1-like, partial [Diaphorina citri]
PB.2198.1|NW_019105755.1:187195-191300(-)|c111188/f1p2/4181	gi|1008456772|ref|XP_015840338.1|	37.463	1001	2939	3	41	1025	0	635	PREDICTED: uncharacterized protein LOC103314804 [Tribolium castaneum]
PB.2220.1|NW_019105757.1:380144-385421(+)|c170881/f1p8/5273	gi|528495735|ref|XP_005156176.1|	30.795	906	868	3552	789	1676	5.32e-138	478	PREDICTED: uncharacterized protein LOC101885994 [Danio rerio]
PB.2228.1|NW_019105758.1:23555-28092(-)|c144896/f1p54/4560	gi|998500513|ref|XP_015510200.1|	74.672	1220	4424	777	1	1215	0	1960	PREDICTED: coatomer subunit alpha [Neodiprion lecontei]
PB.2237.1|NW_019105759.1:31915-36896(+)|c135066/f1p1/4367	gi|270016690|gb|EFA13136.1|	57.673	404	2	1198	20	423	4.55e-156	486	Retrovirus-related Pol polyprotein from transposon 17.6-like Protein [Tribolium castaneum]
PB.2239.1|NW_019105759.1:184054-205939(+)|c85411/f1p0/2623	gi|817189221|ref|XP_012289211.1|	56.863	51	772	620	226	276	7.25e-11	72	PREDICTED: clavesin-1 [Orussus abietinus]
PB.2261.1|NW_019105762.1:2163-6659(+)|c146270/f1p1/4431	gi|662215751|ref|XP_008481774.1|	51.087	184	1849	2391	647	824	3.32e-89	169	PREDICTED: uncharacterized protein LOC103518485 [Diaphorina citri]
PB.2261.2|NW_019105762.1:4045-8715(+)|c140546/f1p1/4433	gi|270016690|gb|EFA13136.1|	58.168	404	2	1198	20	423	1.11e-156	489	Retrovirus-related Pol polyprotein from transposon 17.6-like Protein [Tribolium castaneum]
PB.2264.1|NW_019105762.1:110657-115747(-)|c158748/f1p1/5047	gi|672374615|gb|AIJ27485.1|	50.893	112	737	1057	875	986	2.51e-20	107	endonuclease-reverse transcriptase [Eyprepocnemis plorans plorans]
PB.2268.1|NW_019105762.1:378785-384223(-)|c168875/f1p1/5388	gi|1004401676|gb|EEZ99467.2|	42.188	64	2576	2391	412	474	3.09e-07	53.5	hypothetical protein TcasGA2_TC000033 [Tribolium castaneum]
PB.2270.1|NW_019105762.1:455880-460512(+)|c159376/f1p0/5057	gi|1004396017|gb|KYB25262.1|	34.672	473	1985	576	1	467	1.63e-86	299	putative RNA-directed DNA polymerase from transposon BS-like Protein [Tribolium castaneum]
PB.2283.1|NW_019105764.1:678842-681978(-)|c93125/f1p0/3139	gi|1004396017|gb|KYB25262.1|	36.701	485	1571	3013	1	467	1.81e-91	307	putative RNA-directed DNA polymerase from transposon BS-like Protein [Tribolium castaneum]
PB.2284.1|NW_019105765.1:222707-229419(+)|c169593/f1p3/5282	gi|270017040|gb|EFA13486.1|	37.003	654	2655	4604	81	729	2.25e-120	405	putative RNA-directed DNA polymerase from transposon BS-like Protein [Tribolium castaneum]
PB.2300.13|NW_019105767.1:530178-532848(+)|c74653/f1p0/2585	gi|998522826|ref|XP_015522510.1|	26.763	482	1401	1	10	424	5.46e-35	147	PREDICTED: RNA-directed DNA polymerase from mobile element jockey-like [Neodiprion lecontei]
PB.2301.7|NW_019105767.1:550684-554668(-)|c108803/f1p1/3948	gi|943943485|ref|XP_014355190.1|	32.771	949	182	2974	24	948	1.88e-142	466	PREDICTED: RNA-directed DNA polymerase from mobile element jockey-like [Papilio machaon]
PB.2305.1|NW_019105768.1:286436-366638(+)|c41123/f1p0/1785	gi|939256639|ref|XP_014248114.1|	73.469	49	570	716	37	85	4.19e-14	84	PREDICTED: hemicentin-2 isoform X2 [Cimex lectularius]
PB.2308.1|NW_019105768.1:427476-432095(+)|c123934/f1p0/4294	gi|646703669|gb|KDR12222.1|	69.231	130	3835	3446	498	627	1.16e-52	207	hypothetical protein L798_13829, partial [Zootermopsis nevadensis]
PB.2345.1|NW_019105772.1:252796-259455(+)|c105444/f1p1/3750	gi|985423731|ref|XP_015377365.1|	46.759	216	2584	3231	284	498	8.37e-128	199	PREDICTED: piggyBac transposable element-derived protein 3-like [Diuraphis noxia]
PB.2363.1|NW_019105775.1:9004-110102(+)|c69662/f1p7/2250	gi|957862171|ref|XP_014679519.1|	58.549	193	103	681	6	194	1.32e-62	215	PREDICTED: oocyte zinc finger protein XlCOF6-like, partial [Priapulus caudatus]
PB.2394.1|NW_019105779.1:697491-699503(-)|c55906/f1p0/2065	gi|669301964|gb|KFD45673.1|	50	138	594	184	93	228	5e-64	147	hypothetical protein M513_13456 [Trichuris suis]
PB.2476.1|NW_019105792.1:514342-519902(-)|c172230/f1p1/5463	gi|861630869|gb|KMQ90176.1|	38.144	97	292	2	1321	1416	8.03e-08	66.6	reverse transcriptase [Lasius niger]
PB.2477.1|NW_019105792.1:525499-539488(+)|c131654/f1p1/4384	gi|939273927|ref|XP_014257281.1|	48.588	177	4319	3789	55	230	4.43e-80	167	PREDICTED: uncharacterized protein LOC106671035 [Cimex lectularius]
PB.2498.1|NW_019105797.1:129036-132544(+)|c103072/f1p2/3523	gi|1008455642|ref|XP_015840004.1|	25.862	522	20	1486	27	541	9.26e-47	188	PREDICTED: uncharacterized protein LOC107398934 [Tribolium castaneum]
PB.2502.2|NW_019105797.1:380409-385893(+)|c174652/f1p5/5434	gi|1004394197|gb|KYB24594.1|	36.905	168	4341	4817	168	329	1.07e-34	95.1	hypothetical protein TcasGA2_TC030943 [Tribolium castaneum]
PB.2503.1|NW_019105797.1:380798-385893(-)|c152879/f1p5/5028	gi|1004394197|gb|KYB24594.1|	36.905	168	3938	4414	168	329	9.8e-35	95.1	hypothetical protein TcasGA2_TC030943 [Tribolium castaneum]
PB.2529.1|NW_019105800.1:377740-382153(-)|c139917/f1p0/4539	gi|913324481|ref|XP_013193561.1|	34.49	893	1339	3972	14	874	6.07e-140	462	PREDICTED: RNA-directed DNA polymerase from mobile element jockey-like isoform X1 [Amyelois transitella]
PB.2533.1|NW_019105801.1:184517-186423(-)|c57274/f1p0/2159	gi|255522809|ref|NP_001157317.1|	62.245	98	13	294	242	332	8.34e-19	78.6	longitudinals lacking isoform 8 [Tribolium castaneum]
PB.2546.1|NW_019105802.1:166635-185989(-)|c39269/f1p0/1440	gi|482875733|gb|AGK40896.1|	96.154	104	65	376	1	104	3.2e-52	178	defensin B [Nilaparvata lugens]
PB.2548.3|NW_019105802.1:414129-418554(-)|c145935/f1p4/4563	gi|242004780|ref|XP_002423255.1|	61.667	60	97	276	8	67	1.41e-07	57.8	hypothetical protein Phum_PHUM045770 [Pediculus humanus corporis]
PB.2553.1|NW_019105803.1:214291-219647(-)|c168822/f1p2/5335	gi|1004396017|gb|KYB25262.1|	37.752	347	4047	5063	126	470	1.79e-75	231	putative RNA-directed DNA polymerase from transposon BS-like Protein [Tribolium castaneum]
PB.2557.1|NW_019105804.1:193501-196444(+)|c80015/f1p6/2719	gi|939253242|ref|XP_014246287.1|	64.224	232	2	691	197	425	5.43e-97	318	PREDICTED: exonuclease GOR isoform X7 [Cimex lectularius]
PB.2558.2|NW_019105804.1:104816-109098(-)|c67621/f1p0/2309	gi|149596613|ref|XP_001514487.1|	54.902	51	1119	1271	249	297	2.35e-07	62.4	PREDICTED: NADH dehydrogenase [ubiquinone] complex I, assembly factor 7, partial [Ornithorhynchus anatinus]
PB.2579.1|NW_019105807.1:326180-330856(+)|c143389/f1p1/4651	gi|970897882|ref|XP_015114523.1|	42.857	105	600	289	180	284	3.03e-19	91.7	PREDICTED: uncharacterized protein LOC107039435 [Diachasma alloeum]
PB.2596.18|NW_019105809.1:574894-580469(-)|c165380/f1p2/5294	gi|646721908|gb|KDR23083.1|	34.343	198	394	987	312	509	3.1e-31	142	hypothetical protein L798_14213 [Zootermopsis nevadensis]
PB.2596.19|NW_019105809.1:575589-580453(-)|c142497/f1p2/4594	gi|242016530|ref|XP_002428840.1|	38.462	143	1063	1479	1254	1387	1.88e-17	97.8	zinc finger protein, putative [Pediculus humanus corporis]
PB.2596.20|NW_019105809.1:575805-580469(-)|c113975/f1p2/4381	gi|242016530|ref|XP_002428840.1|	38.462	143	847	1263	1254	1387	1.61e-17	97.8	zinc finger protein, putative [Pediculus humanus corporis]
PB.2617.1|NW_019105812.1:644247-650647(+)|c173913/f1p21/5734	gi|1009369568|gb|KYM94179.1|	39.32	412	2863	1646	2	400	1.57e-92	314	hypothetical protein ALC62_15210, partial [Cyphomyrmex costatus]
PB.2618.1|NW_019105812.1:644273-650693(-)|c164544/f1p20/6397	gi|1009369568|gb|KYM94179.1|	39.32	412	2970	4187	2	400	1.8e-92	314	hypothetical protein ALC62_15210, partial [Cyphomyrmex costatus]
PB.2634.1|NW_019105817.1:62229-67751(-)|c26656/f2p19/6286	gi|939674441|ref|XP_014283418.1|	75.646	271	188	976	1	265	5.07e-135	430	PREDICTED: adapter molecule Crk isoform X1 [Halyomorpha halys]
PB.2638.1|NW_019105817.1:515982-518475(-)|c76800/f1p1/2548	gi|808870571|gb|KKF20397.1|	35.971	139	815	1222	695	827	1.33e-33	93.2	Transposon TX1 hypothetical protein [Larimichthys crocea]
PB.2640.11|NW_019105817.1:541130-562407(-)|c151898/f1p19/4866	gi|443694928|gb|ELT95946.1|	58.333	48	479	622	205	252	5.19e-11	75.5	hypothetical protein CAPTEDRAFT_219293 [Capitella teleta]
PB.2655.1|NW_019105818.1:632514-637498(+)|c151380/f1p5/4651	gi|270003365|gb|EEZ99812.1|	44.845	194	2896	3474	238	431	6.42e-55	174	putative RNA-directed DNA polymerase from transposon X-element-like Protein [Tribolium castaneum]
PB.2670.1|NW_019105820.1:535575-540365(+)|c157942/f1p1/4891	gi|913324481|ref|XP_013193561.1|	31.862	725	2187	4319	249	952	6.37e-105	367	PREDICTED: RNA-directed DNA polymerase from mobile element jockey-like isoform X1 [Amyelois transitella]
PB.2675.1|NW_019105821.1:430585-433077(-)|c5979/f2p7/2483	gi|939255951|ref|XP_014247750.1|	47.836	439	2292	997	26	462	5.84e-143	442	PREDICTED: dolichyl-diphosphooligosaccharide--protein glycosyltransferase subunit 1 [Cimex lectularius]
PB.2723.1|NW_019105828.1:231135-323698(+)|c172432/f1p6/5480	gi|795020895|ref|XP_011860079.1|	37.931	203	611	3	13	213	3.52e-34	150	PREDICTED: RNA-directed DNA polymerase from mobile element jockey-like [Vollenhovia emeryi]
PB.2723.2|NW_019105828.1:231136-283374(+)|c165603/f1p7/5095	gi|795020895|ref|XP_011860079.1|	37.931	203	610	2	13	213	3.29e-34	150	PREDICTED: RNA-directed DNA polymerase from mobile element jockey-like [Vollenhovia emeryi]
PB.2748.1|NW_019105832.1:180032-183620(-)|c103297/f1p0/3563	gi|307185706|gb|EFN71622.1|	86.364	44	1208	1339	83	126	9.53e-13	74.3	Heterogeneous nuclear ribonucleoprotein K [Camponotus floridanus]
PB.2778.1|NW_019105837.1:542464-546935(+)|c143313/f1p10/4461	gi|808268031|gb|AKD28118.1|	34.249	619	5	1792	576	1173	7.75e-99	353	pol polyprotein [Glypta fumiferanae]
PB.2806.1|NW_019105842.1:358122-404851(+)|c100943/f1p2/3736	gi|646724188|gb|KDR24523.1|	45.557	1069	608	3694	58	1113	0	910	Nardilysin [Zootermopsis nevadensis]
PB.2806.2|NW_019105842.1:358123-404126(+)|c88598/f1p2/3029	gi|646724188|gb|KDR24523.1|	48.462	910	97	2805	125	1031	0	866	Nardilysin [Zootermopsis nevadensis]
PB.2807.2|NW_019105842.1:358123-361671(-)|c105267/f1p2/3776	gi|755970440|ref|XP_011306829.1|	52.276	637	623	2509	86	719	0	660	PREDICTED: nardilysin-like [Fopius arisanus]
PB.2813.1|NW_019105843.1:41004-46200(-)|c173829/f1p9/5569	gi|641654593|ref|XP_008179266.1|	57.647	85	2462	2716	265	349	8e-21	104	PREDICTED: general transcription factor II-I repeat domain-containing protein 2A-like [Acyrthosiphon pisum]
PB.2822.1|NW_019105844.1:520751-544740(+)|c35553/f1p0/1229	gi|242009791|ref|XP_002425666.1|	41.558	308	56	976	1	307	7e-75	242	protein C20orf121, putative [Pediculus humanus corporis]
PB.2832.2|NW_019105846.1:9432-19529(+)|c170057/f1p8/5516	gi|241116834|ref|XP_002401630.1|	33.945	327	1770	2720	1	314	2.86e-24	115	conserved hypothetical protein [Ixodes scapularis]
PB.2832.3|NW_019105846.1:9447-19356(+)|c24714/f2p10/5144	gi|241116834|ref|XP_002401630.1|	33.841	328	1570	2520	1	314	5.1e-24	114	conserved hypothetical protein [Ixodes scapularis]
PB.2832.4|NW_019105846.1:9523-19339(+)|c170042/f1p12/5351	gi|241116834|ref|XP_002401630.1|	33.945	327	1792	2742	1	314	1.99e-24	115	conserved hypothetical protein [Ixodes scapularis]
PB.2833.1|NW_019105846.1:13617-19552(-)|c152604/f1p12/4942	gi|241116834|ref|XP_002401630.1|	33.945	327	1169	2119	1	314	2.39e-24	115	conserved hypothetical protein [Ixodes scapularis]
PB.2836.1|NW_019105847.1:91883-96494(+)|c147412/f1p0/4562	gi|795013061|ref|XP_011881361.1|	32.558	516	104	1627	129	584	1.28e-113	249	PREDICTED: uncharacterized protein LOC105569470, partial [Vollenhovia emeryi]
PB.2836.2|NW_019105847.1:92029-96494(+)|c124925/f1p0/4293	gi|795013061|ref|XP_011881361.1|	35.733	764	3	2246	144	841	2.46e-123	420	PREDICTED: uncharacterized protein LOC105569470, partial [Vollenhovia emeryi]
PB.2836.3|NW_019105847.1:92139-96494(+)|c124827/f1p0/4346	gi|795013061|ref|XP_011881361.1|	36.138	725	1	2136	180	841	1.16e-114	395	PREDICTED: uncharacterized protein LOC105569470, partial [Vollenhovia emeryi]
PB.2840.3|NW_019105847.1:489471-544636(+)|c161053/f1p12/4969	gi|241116834|ref|XP_002401630.1|	25.541	231	13	615	46	275	3.71e-07	62.8	conserved hypothetical protein [Ixodes scapularis]
PB.2844.1|NW_019105848.1:46119-47855(+)|c44547/f1p1/1734	gi|675379021|gb|KFM71923.1|	30.372	349	3	1022	111	453	2.5e-30	132	THAP domain-containing protein 9, partial [Stegodyphus mimosarum]
PB.2880.1|NW_019105853.1:494362-499897(-)|c170112/f1p5/5389	gi|861611749|gb|KMQ85356.1|	37.662	924	2220	4967	4	924	0	593	rna-directed dna polymerase from mobile element jockey-like protein [Lasius niger]
PB.2885.1|NW_019105854.1:60458-67912(-)|c139060/f1p0/4535	gi|755851255|ref|XP_011292058.1|	37.143	70	3030	2821	140	209	1.23e-19	50.8	PREDICTED: uncharacterized protein LOC105261751 [Musca domestica]
PB.2887.1|NW_019105854.1:97440-103251(+)|c51629/f1p0/1962	gi|985425821|ref|XP_015378397.1|	52.622	572	182	1888	48	611	0	576	PREDICTED: piggyBac transposable element-derived protein 2-like [Diuraphis noxia]
PB.2909.1|NW_019105857.1:526037-531217(+)|c76087/f1p0/2585	gi|1008451853|ref|XP_015838953.1|	35.945	217	801	1451	37	252	5.46e-35	142	PREDICTED: uncharacterized protein LOC107398643 [Tribolium castaneum]
PB.2932.1|NW_019105861.1:384141-386946(+)|c82679/f1p4/2804	gi|913324481|ref|XP_013193561.1|	35.259	831	2	2479	153	952	4.63e-144	459	PREDICTED: RNA-directed DNA polymerase from mobile element jockey-like isoform X1 [Amyelois transitella]
PB.2953.1|NW_019105865.1:587332-592416(+)|c166874/f1p0/5092	gi|861589062|gb|KMQ82651.1|	49.383	81	3445	3687	29	109	4.51e-12	69.7	maverick capsid-like protein [Lasius niger]
PB.2956.1|NW_019105866.1:266572-270744(-)|c141738/f1p0/4461	gi|861611749|gb|KMQ85356.1|	36.069	926	3610	857	4	925	3.16e-180	569	rna-directed dna polymerase from mobile element jockey-like protein [Lasius niger]
PB.2960.1|NW_019105867.1:139673-143521(-)|c109367/f1p1/3850	gi|913324481|ref|XP_013193561.1|	32.655	885	3252	616	13	871	1.54e-132	438	PREDICTED: RNA-directed DNA polymerase from mobile element jockey-like isoform X1 [Amyelois transitella]
PB.2962.1|NW_019105867.1:193837-219043(+)|c83380/f1p1/2768	gi|985416923|ref|XP_015373921.1|	35.922	103	476	781	20	120	2.52e-11	73.9	PREDICTED: uncharacterized protein LOC107168890 isoform X1 [Diuraphis noxia]
PB.2992.1|NW_019105872.1:177687-183111(+)|c168641/f1p8/5348	gi|524917305|ref|XP_005113412.1|	39.655	116	409	80	219	334	1.29e-06	62	PREDICTED: serine/threonine-protein kinase STE20-like [Aplysia californica]
PB.3001.1|NW_019105874.1:254729-261685(+)|c104503/f1p1/3815	gi|939638269|ref|XP_014270227.1|	27.554	646	328	2166	34	643	1.9e-41	174	PREDICTED: uncharacterized protein LOC106677055 [Halyomorpha halys]
PB.3001.2|NW_019105874.1:254729-261702(+)|c109304/f1p1/3820	gi|939638269|ref|XP_014270227.1|	27.554	646	327	2165	34	643	1.79e-41	174	PREDICTED: uncharacterized protein LOC106677055 [Halyomorpha halys]
PB.3010.1|NW_019105876.1:544971-549494(-)|c133205/f1p1/4423	gi|1004396017|gb|KYB25262.1|	38.889	306	1618	2532	47	348	7.21e-59	211	putative RNA-directed DNA polymerase from transposon BS-like Protein [Tribolium castaneum]
PB.3019.1|NW_019105878.1:198286-204082(+)|c172429/f1p0/5489	gi|315308148|gb|ADU04477.1|	35.102	245	3281	2565	326	568	9.59e-60	132	transposase [Aphis gossypii]
PB.3027.1|NW_019105879.1:329823-334337(+)|c160348/f1p3/4993	gi|298204349|gb|ADI61823.1|	38.4	250	1775	2500	390	637	1.76e-106	187	endonuclease-reverse transcriptase [Bombyx mori]
PB.3027.2|NW_019105879.1:329823-334329(+)|c139956/f1p3/4481	gi|298204349|gb|ADI61823.1|	42.282	149	1495	1923	489	637	8.35e-108	138	endonuclease-reverse transcriptase [Bombyx mori]
PB.3027.3|NW_019105879.1:329823-334321(+)|c156481/f1p3/5052	gi|298204349|gb|ADI61823.1|	41.751	297	2070	2936	489	785	3.2e-112	248	endonuclease-reverse transcriptase [Bombyx mori]
PB.3029.1|NW_019105879.1:441714-458231(-)|c139575/f1p0/4576	gi|861641357|gb|KMQ93530.1|	42.776	526	975	2522	66	586	5.66e-155	381	hypothetical protein RF55_6363 [Lasius niger]
PB.3033.1|NW_019105880.1:113330-116155(+)|c78903/f1p3/2844	gi|675369436|gb|KFM62338.1|	47.541	366	2039	942	7	338	2.09e-103	333	hypothetical protein X975_16238, partial [Stegodyphus mimosarum]
PB.3039.1|NW_019105881.1:35558-39611(+)|c144755/f1p7/4733	gi|242012892|ref|XP_002427159.1|	76.163	172	263	778	1	171	1.1e-78	264	Centrin-1, putative [Pediculus humanus corporis]
PB.3046.1|NW_019105881.1:602948-607358(-)|c115715/f1p1/4177	gi|913324481|ref|XP_013193561.1|	34.06	963	2955	94	18	952	4.42e-150	488	PREDICTED: RNA-directed DNA polymerase from mobile element jockey-like isoform X1 [Amyelois transitella]
PB.3053.1|NW_019105883.1:25937-30416(-)|c147315/f1p5/4594	gi|943946571|ref|XP_014356450.1|	36.121	562	1661	6	453	977	1.57e-90	329	PREDICTED: uncharacterized protein LOC106709215 isoform X2 [Papilio machaon]
PB.3075.1|NW_019105886.1:265651-268516(+)|c90124/f1p12/2871	gi|913324481|ref|XP_013193561.1|	32.715	593	8	1765	128	689	2.54e-72	221	PREDICTED: RNA-directed DNA polymerase from mobile element jockey-like isoform X1 [Amyelois transitella]
PB.3109.1|NW_019105891.1:273809-280813(-)|c141188/f1p24/4447	gi|861614313|gb|KMQ85847.1|	71.429	35	986	1090	113	147	3.73e-07	48.5	hypothetical protein RF55_15365 [Lasius niger]
PB.3137.1|NW_019105894.1:485462-488218(+)|c78445/f1p2/2702	gi|662187893|ref|XP_008487597.1|	31	100	853	1152	28	123	1.64e-17	59.7	PREDICTED: uncharacterized protein LOC103524363 [Diaphorina citri]
PB.3158.1|NW_019105896.1:278782-281077(-)|c66110/f1p3/2411	gi|641651867|ref|XP_008178161.1|	51.02	441	963	2240	4	441	8.73e-150	453	PREDICTED: uncharacterized protein LOC103307708 [Acyrthosiphon pisum]
PB.3186.1|NW_019105901.1:93838-98336(-)|c140010/f1p44/4459	gi|194192498|gb|EDX06074.1|	65.116	43	2609	2737	44	86	3.05e-09	63.2	GD10219 [Drosophila simulans]
PB.3195.1|NW_019105902.1:422733-445445(+)|c172700/f1p19/5450	gi|195155541|ref|XP_002018662.1|	46.97	66	4756	4571	433	498	4.64e-08	66.6	GL25830 [Drosophila persimilis]
PB.3200.1|NW_019105904.1:271889-569035(+)|c173493/f1p1/5541	gi|642931937|ref|XP_008196785.1|	60	105	549	833	19	123	1.79e-23	105	PREDICTED: uncharacterized protein LOC103313949 isoform X2 [Tribolium castaneum]
PB.3201.2|NW_019105905.1:421793-426233(+)|c139488/f1p7/4413	gi|913324481|ref|XP_013193561.1|	35.407	884	1279	3891	13	871	2.46e-155	503	PREDICTED: RNA-directed DNA polymerase from mobile element jockey-like isoform X1 [Amyelois transitella]
PB.3202.1|NW_019105905.1:421795-426259(-)|c19830/f5p7/4474	gi|913324481|ref|XP_013193561.1|	35.407	884	1357	3969	13	871	3.45e-155	503	PREDICTED: RNA-directed DNA polymerase from mobile element jockey-like isoform X1 [Amyelois transitella]
PB.3217.1|NW_019105910.1:81011-84999(+)|c91075/f1p1/2844	gi|676466245|ref|XP_009057505.1|	47.988	323	1251	2219	248	561	2.08e-95	319	hypothetical protein LOTGIDRAFT_163196 [Lottia gigantea]
PB.3282.1|NW_019105918.1:551144-559921(-)|c151386/f1p130/4694	gi|646714262|gb|KDR18300.1|	36.45	1048	48	2906	41	949	8.48e-120	421	hypothetical protein L798_07794 [Zootermopsis nevadensis]
PB.3315.1|NW_019105925.1:109465-113717(+)|c142081/f1p18/4564	gi|1004396017|gb|KYB25262.1|	31.633	490	2814	4280	2	465	5.87e-76	268	putative RNA-directed DNA polymerase from transposon BS-like Protein [Tribolium castaneum]
PB.3321.1|NW_019105925.1:498913-505653(-)|c149320/f1p2/4823	gi|1009594224|ref|XP_015925979.1|	34.971	346	1667	639	163	475	6.89e-64	168	PREDICTED: uncharacterized protein LOC107453613 [Parasteatoda tepidariorum]
PB.3323.1|NW_019105926.1:12546-16111(+)|c101788/f1p0/3556	gi|913324481|ref|XP_013193561.1|	33.454	828	3267	811	17	825	1.7e-125	417	PREDICTED: RNA-directed DNA polymerase from mobile element jockey-like isoform X1 [Amyelois transitella]
PB.3368.1|NW_019105932.1:157840-163969(+)|c168311/f1p7/5471	gi|939250514|ref|XP_014244822.1|	60.795	176	64	591	806	949	3.47e-10	73.9	PREDICTED: uncharacterized protein LOC106664004 isoform X1 [Cimex lectularius]
PB.3370.1|NW_019105932.1:379481-425071(+)|c170948/f1p21/5273	gi|1005420826|ref|XP_015758992.1|	32.842	679	1493	3490	2	664	1.38e-88	313	PREDICTED: RNA-directed DNA polymerase from mobile element jockey-like [Acropora digitifera]
PB.3375.1|NW_019105933.1:471829-477452(+)|c171521/f1p1/5618	gi|323387798|gb|ADX60048.1|	32.589	448	2592	1279	526	967	1.11e-111	225	R2 protein [Kalotermes flavicollis]
PB.3398.1|NW_019105938.1:549768-552111(-)|c65917/f1p0/2343	gi|659099435|gb|AID60318.1|	50	86	673	930	1	86	6.5e-61	86.3	prothrombin [Nilaparvata lugens]
PB.3403.1|NW_019105939.1:315465-320369(+)|c25004/f2p27/5232	gi|1005420826|ref|XP_015758992.1|	42.135	178	3430	3963	377	554	6.16e-62	137	PREDICTED: RNA-directed DNA polymerase from mobile element jockey-like [Acropora digitifera]
PB.3403.2|NW_019105939.1:315465-320370(+)|c25494/f2p27/5374	gi|1005420826|ref|XP_015758992.1|	41.573	178	3571	4104	377	554	3.85e-61	134	PREDICTED: RNA-directed DNA polymerase from mobile element jockey-like [Acropora digitifera]
PB.3406.1|NW_019105940.1:317557-320345(-)|c79706/f1p0/2828	gi|913333595|ref|XP_013198477.1|	35.294	289	1653	805	245	522	1.09e-35	151	PREDICTED: uncharacterized protein LOC106141368 [Amyelois transitella]
PB.3418.1|NW_019105941.1:256282-332181(+)|c76243/f1p3/2631	gi|999973193|gb|KXJ12367.1|	36.018	447	1187	2521	804	1207	1.36e-132	276	hypothetical protein AC249_AIPGENE6719 [Exaiptasia pallida]
PB.3433.1|NW_019105943.1:351020-355174(+)|c110668/f1p6/4143	gi|831288435|ref|XP_012675614.1|	55.072	69	2042	2248	858	926	6.11e-28	87.4	PREDICTED: uncharacterized protein LOC105893702 [Clupea harengus]
PB.3441.1|NW_019105944.1:321890-327314(+)|c25798/f2p7/5564	gi|913324481|ref|XP_013193561.1|	31.068	824	1911	4292	14	791	3.25e-93	333	PREDICTED: RNA-directed DNA polymerase from mobile element jockey-like isoform X1 [Amyelois transitella]
PB.3441.3|NW_019105944.1:322735-327314(+)|c146650/f1p7/4607	gi|913324481|ref|XP_013193561.1|	31.189	824	947	3328	14	791	2.45e-94	335	PREDICTED: RNA-directed DNA polymerase from mobile element jockey-like isoform X1 [Amyelois transitella]
PB.3447.1|NW_019105945.1:63294-161711(-)|c175522/f1p6/5705	gi|1004396017|gb|KYB25262.1|	39.056	233	1732	2424	1	233	6.45e-78	161	putative RNA-directed DNA polymerase from transposon BS-like Protein [Tribolium castaneum]
PB.3447.2|NW_019105945.1:129391-130601(-)|c35875/f1p0/1207	gi|939654507|ref|XP_014275889.1|	30.741	270	74	829	1	264	1.29e-29	122	PREDICTED: uncharacterized protein LOC106680590 [Halyomorpha halys]
PB.3502.11|NW_019105951.1:218769-283493(-)|c75080/f1p0/2456	gi|646715732|gb|KDR19236.1|	73.841	604	2006	246	162	758	0	839	ATP-dependent metalloprotease YME1L1 [Zootermopsis nevadensis]
PB.3502.13|NW_019105951.1:243085-287462(-)|c103010/f1p1/3506	gi|1000720889|ref|XP_015609062.1|	87.143	70	156	365	27	96	4.44e-34	134	PREDICTED: bladder cancer-associated protein-like [Cephus cinctus]
PB.3516.1|NW_019105953.1:405766-410226(+)|c124700/f1p3/4428	gi|1008456772|ref|XP_015840338.1|	39.603	1409	4378	224	13	1389	0	918	PREDICTED: uncharacterized protein LOC103314804 [Tribolium castaneum]
PB.3518.1|NW_019105953.1:557725-562244(-)|c145975/f1p6/4628	gi|970895111|ref|XP_015113018.1|	41.304	138	2561	2172	51	187	4.34e-44	115	PREDICTED: uncharacterized protein LOC107038435 [Diachasma alloeum]
PB.3529.1|NW_019105957.1:220747-225076(-)|c127479/f1p4/4330	gi|939273927|ref|XP_014257281.1|	41.23	553	1914	3560	2	521	2.65e-120	402	PREDICTED: uncharacterized protein LOC106671035 [Cimex lectularius]
PB.3562.1|NW_019105963.1:204773-210093(+)|c44222/f1p0/1744	gi|985395871|ref|XP_015365408.1|	56.79	81	4	243	327	402	1.88e-15	87	PREDICTED: longitudinals lacking protein, isoforms N/O/W/X/Y-like isoform X33 [Diuraphis noxia]
PB.3564.1|NW_019105963.1:416890-420260(-)|c96554/f1p0/3392	gi|815810119|ref|XP_012225949.1|	43.284	67	2443	2640	63	129	2.27e-08	63.9	PREDICTED: longitudinals lacking protein, isoforms N/O/W/X/Y-like [Linepithema humile]
PB.3565.1|NW_019105963.1:456087-476505(+)|c98615/f1p0/3412	gi|1000729164|ref|XP_015586991.1|	58	50	2	151	65	114	2.78e-08	60.8	PREDICTED: zinc finger protein 2-like, partial [Cephus cinctus]
PB.3604.1|NW_019105971.1:191376-192863(+)|c1471/f2p0/1484	gi|861647135|gb|KMQ95804.1|	40.062	322	469	1389	12	328	1.8e-66	224	trna guanine-n-methyltransferase subunit wdr4-like protein [Lasius niger]
PB.3611.1|NW_019105972.1:5023-9401(+)|c134094/f1p1/4355	gi|913324481|ref|XP_013193561.1|	44.928	138	2861	3274	546	683	3.27e-34	124	PREDICTED: RNA-directed DNA polymerase from mobile element jockey-like isoform X1 [Amyelois transitella]
PB.3665.1|NW_019105981.1:17968-23834(-)|c151721/f1p2/4826	gi|913324481|ref|XP_013193561.1|	43.709	151	1878	1426	475	625	2.15e-61	135	PREDICTED: RNA-directed DNA polymerase from mobile element jockey-like isoform X1 [Amyelois transitella]
PB.3666.1|NW_019105981.1:53970-57783(-)|c105145/f1p1/3729	gi|985423620|ref|XP_015377312.1|	52.74	146	2945	2526	301	446	1.07e-62	155	PREDICTED: piggyBac transposable element-derived protein 4-like [Diuraphis noxia]
PB.3693.1|NW_019105986.1:208085-213774(-)|c170454/f1p5/5745	gi|817212181|ref|XP_012282266.1|	39.279	1721	501	5600	12	1707	0	1214	PREDICTED: uncharacterized protein LOC105700713 [Orussus abietinus]
PB.3707.1|NW_019105988.1:316635-318671(+)|c56419/f1p0/2040	gi|939644295|ref|XP_014272297.1|	74.026	77	1760	1530	135	211	1.01e-26	121	PREDICTED: TGF-beta-activated kinase 1 and MAP3K7-binding protein 1-like isoform X2 [Halyomorpha halys]
PB.3723.1|NW_019105991.1:251082-256540(-)|c169370/f1p1/5418	gi|1004396017|gb|KYB25262.1|	29.2	250	578	1312	227	467	6.73e-25	101	putative RNA-directed DNA polymerase from transposon BS-like Protein [Tribolium castaneum]
PB.3737.1|NW_019105994.1:294832-297983(+)|c88222/f1p5/2871	gi|1009383524|gb|KYN06109.1|	43.363	113	630	959	20	129	2.3e-13	75.9	hypothetical protein ALC62_02951, partial [Cyphomyrmex costatus]
PB.3747.1|NW_019105996.1:275313-279581(+)|c114127/f1p3/4269	gi|913324481|ref|XP_013193561.1|	32.9	462	2340	3701	506	956	1.24e-72	230	PREDICTED: RNA-directed DNA polymerase from mobile element jockey-like isoform X1 [Amyelois transitella]
PB.3749.3|NW_019105996.1:375557-381045(-)|c172948/f1p3/5486	gi|1008455751|ref|XP_015840034.1|	33.182	1103	1902	5129	336	1387	3.52e-177	582	PREDICTED: retrovirus-related Pol polyprotein from transposon 17.6 [Tribolium castaneum]
PB.3762.1|NW_019105998.1:417438-421064(+)|c107077/f1p24/3864	gi|957857980|ref|XP_014678141.1|	39.846	389	883	1989	71	423	1.73e-74	263	PREDICTED: zinc finger protein 26-like [Priapulus caudatus]
PB.3780.1|NW_019106003.1:79578-133877(+)|c108796/f1p4/4201	gi|646691501|gb|KDR07128.1|	55.357	448	182	1525	1	448	6.4e-169	520	Nischarin [Zootermopsis nevadensis]
PB.3842.4|NW_019106017.1:12893-14512(+)|c45564/f1p0/1621	gi|641673887|ref|XP_008186498.1|	49.265	136	658	251	2	137	5.87e-41	110	PREDICTED: uncharacterized protein LOC103310332 [Acyrthosiphon pisum]
PB.3851.1|NW_019106017.1:346738-350626(-)|c111626/f1p0/4183	gi|913324481|ref|XP_013193561.1|	41.026	351	2251	3282	529	878	5.28e-72	269	PREDICTED: RNA-directed DNA polymerase from mobile element jockey-like isoform X1 [Amyelois transitella]
PB.3889.1|NW_019106024.1:31146-33812(+)|c80846/f1p1/2673	gi|913328191|ref|XP_013195591.1|	44.214	337	1156	170	388	717	2.11e-85	295	PREDICTED: uncharacterized protein LOC106138849 [Amyelois transitella]
PB.3893.1|NW_019106024.1:191929-195809(+)|c104305/f1p7/3756	gi|939683108|ref|XP_014286290.1|	44.805	308	2	895	497	767	8.51e-39	164	PREDICTED: uncharacterized protein LOC106687111 isoform X2 [Halyomorpha halys]
PB.3895.1|NW_019106025.1:40718-49399(+)|c172361/f1p6/5610	gi|861611749|gb|KMQ85356.1|	37.662	924	2282	5029	4	924	0	593	rna-directed dna polymerase from mobile element jockey-like protein [Lasius niger]
PB.3904.2|NW_019106027.1:161844-165658(-)|c108385/f1p20/4156	gi|646722249|gb|KDR23301.1|	39.896	193	3849	3337	242	432	1.82e-28	128	BTB/POZ domain-containing protein 2 [Zootermopsis nevadensis]
PB.3926.2|NW_019106031.1:133514-138620(-)|c140081/f1p1/4458	gi|548473615|ref|XP_005748415.1|	45.794	321	962	3	49	362	2.84e-87	303	PREDICTED: piggyBac transposable element-derived protein 3-like [Pundamilia nyererei]
PB.3929.1|NW_019106032.1:9767-20081(-)|c65063/f1p0/2407	gi|943940816|ref|XP_014371867.1|	57.279	419	2334	1087	402	819	1.05e-146	458	PREDICTED: RNA-directed DNA polymerase from mobile element jockey-like [Papilio machaon]
PB.3943.1|NW_019106035.1:36210-41544(-)|c167867/f1p1/5386	gi|829782570|ref|XP_012623491.1|	35.809	377	3546	2455	20	374	3.09e-46	180	PREDICTED: piggyBac transposable element-derived protein 4 isoform X1 [Microcebus murinus]
PB.3978.1|NW_019106041.1:486573-499154(-)|c25636/f4p74/5893	gi|646696945|gb|KDR08909.1|	80.531	113	14	340	1	113	5.18e-27	115	hypothetical protein L798_00563 [Zootermopsis nevadensis]
PB.3978.2|NW_019106041.1:486575-499327(-)|c173354/f1p78/5745	gi|646696945|gb|KDR08909.1|	77.333	75	191	403	1	75	1e-26	115	hypothetical protein L798_00563 [Zootermopsis nevadensis]
PB.3978.4|NW_019106041.1:486576-499150(-)|c174123/f1p83/5811	gi|646696945|gb|KDR08909.1|	80.87	115	14	346	1	115	2.1e-28	120	hypothetical protein L798_00563 [Zootermopsis nevadensis]
PB.3978.5|NW_019106041.1:486578-499346(-)|c175693/f1p87/5887	gi|646696945|gb|KDR08909.1|	80.531	113	211	537	1	113	9.15e-27	115	hypothetical protein L798_00563 [Zootermopsis nevadensis]
PB.3978.6|NW_019106041.1:486579-499150(-)|c118091/f1p87/5755	gi|646696945|gb|KDR08909.1|	80.531	113	14	340	1	113	5.06e-27	115	hypothetical protein L798_00563 [Zootermopsis nevadensis]
PB.3978.7|NW_019106041.1:486579-499150(-)|c173388/f1p77/5746	gi|646696945|gb|KDR08909.1|	80.531	113	14	340	1	113	5.04e-27	115	hypothetical protein L798_00563 [Zootermopsis nevadensis]
PB.3978.8|NW_019106041.1:486579-499150(-)|c175481/f1p87/5877	gi|646696945|gb|KDR08909.1|	80.531	113	14	340	1	113	5.16e-27	115	hypothetical protein L798_00563 [Zootermopsis nevadensis]
PB.3978.9|NW_019106041.1:486589-499166(-)|c174182/f1p88/5680	gi|646696945|gb|KDR08909.1|	77.333	75	30	242	1	75	1.97e-26	114	hypothetical protein L798_00563 [Zootermopsis nevadensis]
PB.3978.20|NW_019106041.1:495786-499150(-)|c103383/f1p41/3432	gi|646696945|gb|KDR08909.1|	81.034	116	14	349	1	116	2.35e-29	122	hypothetical protein L798_00563 [Zootermopsis nevadensis]
PB.3988.1|NW_019106044.1:396120-400570(+)|c143893/f1p0/4404	gi|939646191|ref|XP_014272970.1|	88.333	60	2593	2414	196	255	1.55e-25	117	PREDICTED: inactive pancreatic lipase-related protein 1 [Halyomorpha halys]
PB.4018.1|NW_019106051.1:148338-153556(-)|c169347/f1p0/5318	gi|749715597|gb|KII64432.1|	39.56	91	3707	3979	842	931	2.09e-28	68.6	Retrovirus-related Pol polyprotein [Thelohanellus kitauei]
PB.4027.2|NW_019106053.1:190175-244023(+)|c126259/f1p0/4388	gi|242009006|ref|XP_002425284.1|	48.366	153	695	1129	1	152	2.58e-29	122	conserved hypothetical protein [Pediculus humanus corporis]
PB.4031.1|NW_019106054.1:33935-39541(-)|c110715/f1p1/4189	gi|501295375|dbj|BAN20862.1|	70.909	220	735	1391	1	220	7.64e-103	333	adenylate kinase 3 [Riptortus pedestris]
PB.4061.2|NW_019106059.1:221344-225999(+)|c155652/f1p1/4642	gi|641661222|ref|XP_008181798.1|	55.396	139	414	1	84	219	1.99e-40	157	PREDICTED: RNA-directed DNA polymerase from mobile element jockey-like [Acyrthosiphon pisum]
PB.4078.2|NW_019106061.1:75567-79584(-)|c94328/f1p1/3137	gi|820858225|ref|XP_012346151.1|	46.97	66	1494	1297	26	91	3.51e-08	63.5	PREDICTED: tubulin-folding cofactor B [Apis florea]
PB.4084.1|NW_019106062.1:113919-159598(+)|c172445/f1p9/5610	gi|939687871|ref|XP_014287852.1|	32.212	773	550	2748	20	755	1.02e-100	350	PREDICTED: uncharacterized protein LOC106688079 [Halyomorpha halys]
PB.4100.1|NW_019106065.1:306326-311793(+)|c147422/f1p12/4591	gi|2133581|pir||S68306	32.386	528	1557	1	102	599	4.47e-84	299	pol polyprotein, truncated - red flour beetle retrotransposon Woot
PB.4101.1|NW_019106065.1:304512-309376(-)|c150953/f1p5/4873	gi|1008455751|ref|XP_015840034.1|	33.033	1111	1490	4747	334	1392	0	602	PREDICTED: retrovirus-related Pol polyprotein from transposon 17.6 [Tribolium castaneum]
PB.4114.1|NW_019106070.1:155402-163485(+)|c155832/f1p46/4842	gi|323387798|gb|ADX60048.1|	35.558	779	2285	4600	517	1285	3.95e-148	496	R2 protein [Kalotermes flavicollis]
PB.4115.8|NW_019106070.1:155365-165520(-)|c164021/f1p60/5060	gi|323387794|gb|ADX60046.1|	39.204	653	2837	4771	1	641	1.43e-132	436	R2 protein [Reticulitermes grassei]
PB.4115.9|NW_019106070.1:155365-163106(-)|c132355/f1p38/4399	gi|323387798|gb|ADX60048.1|	35.43	779	1804	4119	517	1285	4.66e-149	496	R2 protein [Kalotermes flavicollis]
PB.4115.10|NW_019106070.1:155370-160325(-)|c158570/f1p1/4954	gi|323387798|gb|ADX60048.1|	35.43	779	2366	4681	517	1285	1.04e-147	496	R2 protein [Kalotermes flavicollis]
PB.4115.11|NW_019106070.1:155372-163845(-)|c104082/f1p49/3718	gi|323387790|gb|ADX60044.1|	36.96	579	1238	2932	394	962	7.32e-126	352	R2 protein [Reticulitermes urbis]
PB.4115.16|NW_019106070.1:166510-169275(-)|c104989/f1p72/3804	gi|1000747599|ref|XP_015596585.1|	90.833	120	1618	1977	21	140	8.39e-64	220	PREDICTED: uncharacterized protein LOC107268379 [Cephus cinctus]
PB.4122.1|NW_019106071.1:82282-86927(-)|c145523/f1p3/4558	gi|646713819|gb|KDR18012.1|	39.493	276	3001	3810	16	288	1.8e-54	200	DNA repair protein XRCC2 [Zootermopsis nevadensis]
PB.4124.1|NW_019106071.1:175845-181531(+)|c97834/f1p2/3366	gi|242019113|ref|XP_002430010.1|	76	50	501	650	1	50	1.81e-15	90.9	conserved hypothetical protein [Pediculus humanus corporis]
PB.4124.12|NW_019106071.1:308333-314067(+)|c174070/f1p3/5531	gi|861619492|gb|KMQ87036.1|	33.846	195	2461	3009	661	843	1.26e-17	84.7	zinc finger mym-type protein 1-like protein [Lasius niger]
PB.4135.1|NW_019106077.1:86178-91586(-)|c163481/f1p3/5125	gi|939278038|ref|XP_014259547.1|	62.581	620	462	2258	23	592	0	681	PREDICTED: leucine-rich repeat-containing protein 4 [Cimex lectularius]
PB.4135.2|NW_019106077.1:86958-91586(-)|c130387/f1p3/4353	gi|939278038|ref|XP_014259547.1|	60.938	512	1	1473	131	592	5.83e-165	515	PREDICTED: leucine-rich repeat-containing protein 4 [Cimex lectularius]
PB.4135.3|NW_019106077.1:87149-91464(-)|c110876/f1p3/4065	gi|939278038|ref|XP_014259547.1|	59.598	448	2	1282	195	592	2.36e-129	419	PREDICTED: leucine-rich repeat-containing protein 4 [Cimex lectularius]
PB.4170.1|NW_019106086.1:385112-389842(-)|c146499/f1p5/4588	gi|913324481|ref|XP_013193561.1|	27.616	927	1241	3982	29	918	3.28e-86	311	PREDICTED: RNA-directed DNA polymerase from mobile element jockey-like isoform X1 [Amyelois transitella]
PB.4174.1|NW_019106087.1:133097-136806(-)|c106240/f1p1/3609	gi|102939|pir||B36329	43.284	67	2953	3153	881	947	3.69e-15	75.1	hypothetical protein 2 - cabbage looper transposon TED (fragment)
PB.4200.1|NW_019106094.1:209715-214606(-)|c152277/f1p5/4670	gi|646702041|gb|KDR11477.1|	80.731	711	37	2163	70	769	0	1154	Cullin-1 [Zootermopsis nevadensis]
PB.4209.1|NW_019106097.1:138917-140772(-)|c50745/f1p0/1890	gi|662195490|ref|XP_008470740.1|	33.577	411	9	1220	928	1334	9.73e-66	243	PREDICTED: HEAT repeat-containing protein 5B-like [Diaphorina citri]
PB.4215.1|NW_019106099.1:338660-343723(-)|c157936/f1p0/4918	gi|1005481196|ref|XP_015777317.1|	40.865	208	3244	3864	129	335	2.13e-60	165	PREDICTED: RNA-directed DNA polymerase from mobile element jockey-like [Acropora digitifera]
PB.4257.1|NW_019106108.1:329065-333267(+)|c109807/f1p1/4155	gi|1004396017|gb|KYB25262.1|	39.118	363	2471	3544	28	386	3.4e-77	271	putative RNA-directed DNA polymerase from transposon BS-like Protein [Tribolium castaneum]
PB.4266.1|NW_019106111.1:56214-61497(-)|c164720/f1p4/5282	gi|943977896|ref|XP_014369962.1|	47.887	71	1728	1940	3	72	4.9e-11	72.4	PREDICTED: uncharacterized protein LOC106719978 [Papilio machaon]
PB.4272.1|NW_019106113.1:23004-28499(+)|c171324/f1p0/5498	gi|1004396017|gb|KYB25262.1|	33.201	503	3910	5403	4	468	1.54e-79	279	putative RNA-directed DNA polymerase from transposon BS-like Protein [Tribolium castaneum]
PB.4279.1|NW_019106114.1:413572-426208(-)|c43361/f1p0/1703	gi|939628624|ref|XP_014271872.1|	27.273	264	670	1422	159	419	1.09e-14	84.7	PREDICTED: uncharacterized protein LOC106678083 [Halyomorpha halys]
PB.4283.1|NW_019106115.1:57613-61296(-)|c102409/f1p4/3468	gi|1004402317|gb|KYB28908.1|	75.682	843	161	2668	1	835	0	1333	Ubiquitin-like modifier-activating enzyme 1 [Tribolium castaneum]
PB.4283.2|NW_019106115.1:57613-61307(-)|c104412/f1p4/3762	gi|1004402317|gb|KYB28908.1|	76.718	1048	3624	502	1	1040	0	1680	Ubiquitin-like modifier-activating enzyme 1 [Tribolium castaneum]
PB.4292.1|NW_019106117.1:212182-216523(-)|c130545/f1p3/4326	gi|999973193|gb|KXJ12367.1|	40.678	1062	6	3161	189	1210	0	712	hypothetical protein AC249_AIPGENE6719 [Exaiptasia pallida]
PB.4298.1|NW_019106119.1:452432-457073(+)|c140160/f1p0/4460	gi|1009382369|gb|KYN05096.1|	31.868	91	3765	4034	79	169	1.77e-06	46.6	hypothetical protein ALC62_04010 [Cyphomyrmex costatus]
PB.4313.1|NW_019106125.1:447483-460370(-)|c55408/f1p11/2041	gi|999968141|gb|KXJ07315.1|	46.98	149	794	351	708	855	8.59e-39	124	hypothetical protein AC249_AIPGENE23730 [Exaiptasia pallida]
PB.4315.1|NW_019106126.1:83164-88007(+)|c150704/f1p1/4802	gi|829782570|ref|XP_012623491.1|	36.693	387	3018	1900	11	374	3.73e-50	191	PREDICTED: piggyBac transposable element-derived protein 4 isoform X1 [Microcebus murinus]
PB.4315.2|NW_019106126.1:83643-88020(+)|c133573/f1p1/4367	gi|829782570|ref|XP_012623491.1|	36.788	386	2540	1422	11	374	4.57e-51	194	PREDICTED: piggyBac transposable element-derived protein 4 isoform X1 [Microcebus murinus]
PB.4322.1|NW_019106127.1:322671-326760(-)|c116399/f1p4/4060	gi|641649257|ref|XP_008185321.1|	54.605	152	1922	1476	209	359	1.52e-94	174	PREDICTED: uncharacterized protein LOC103310050 [Acyrthosiphon pisum]
PB.4323.1|NW_019106127.1:447898-453379(-)|c170747/f1p3/5473	gi|391336237|ref|XP_003742488.1|	34.472	322	3715	2753	83	400	6.11e-52	187	PREDICTED: RNA-directed DNA polymerase from mobile element jockey-like [Metaseiulus occidentalis]
PB.4379.1|NW_019106143.1:133807-137259(-)|c4213/f2p20/2041	gi|985422942|ref|XP_015376942.1|	43.038	158	192	659	117	263	1.61e-28	122	PREDICTED: uncharacterized protein LOC107171228 [Diuraphis noxia]
PB.4382.2|NW_019106143.1:263551-268599(-)|c159420/f1p1/4966	gi|1004172906|gb|KXZ75731.1|	42.38	958	2036	4843	928	1872	0	780	hypothetical protein TcasGA2_TC031670 [Tribolium castaneum]
PB.4394.1|NW_019106144.1:337872-341163(-)|c92789/f1p18/3242	gi|668443990|gb|KFB34951.1|	85.417	48	1	144	55	102	3.36e-17	87.8	hypothetical protein ZHAS_00000693 [Anopheles sinensis]
PB.4435.1|NW_019106153.1:196484-418685(+)|c110295/f1p20/4274	gi|641654081|ref|XP_008179060.1|	46.555	958	253	2928	1	950	0	879	PREDICTED: RNA-directed DNA polymerase from mobile element jockey-like [Acyrthosiphon pisum]
PB.4467.1|NW_019106160.1:275901-284975(-)|c130628/f1p10/4291	gi|939234885|ref|XP_014247478.1|	80	75	2326	2102	109	183	4.34e-32	131	PREDICTED: ras-related and estrogen-regulated growth inhibitor isoform X3 [Cimex lectularius]
PB.4477.1|NW_019106163.1:301101-319545(+)|c108334/f1p3/3955	gi|662195377|ref|XP_008470678.1|	74.074	27	34	114	288	314	1.24e-06	47.8	PREDICTED: LOW QUALITY PROTEIN: inositol 1,4,5-trisphosphate receptor [Diaphorina citri]
PB.4493.1|NW_019106166.1:45355-50235(+)|c24131/f2p4/4888	gi|307200315|gb|EFN80576.1|	55.556	45	3436	3570	74	118	3.74e-08	62.4	Putative uncharacterized transposon-derived protein F52C9.6, partial [Harpegnathos saltator]
PB.4493.2|NW_019106166.1:45940-50234(+)|c112097/f1p4/4250	gi|307200315|gb|EFN80576.1|	53.333	45	2793	2927	74	118	2.48e-07	59.7	Putative uncharacterized transposon-derived protein F52C9.6, partial [Harpegnathos saltator]
PB.4493.3|NW_019106166.1:46180-50233(+)|c107092/f1p4/3973	gi|307200315|gb|EFN80576.1|	53.333	45	2517	2651	74	118	2.22e-07	60.1	Putative uncharacterized transposon-derived protein F52C9.6, partial [Harpegnathos saltator]
PB.4507.3|NW_019106170.1:218445-223631(-)|c101250/f1p5/3645	gi|662219265|ref|XP_008483707.1|	40.201	398	1675	2859	73	470	1.34e-104	353	PREDICTED: uncharacterized protein K02A2.6-like [Diaphorina citri]
PB.4518.1|NW_019106176.1:319569-323580(+)|c113796/f1p12/4237	gi|751236818|ref|XP_011172262.1|	61.905	105	2865	2551	41	145	1.43e-61	147	PREDICTED: uncharacterized protein LOC105204770 [Solenopsis invicta]
PB.4550.1|NW_019106184.1:288526-302634(-)|c152183/f1p24/4777	gi|939243544|ref|XP_014241087.1|	43.011	186	3023	3580	99	258	3.71e-34	140	PREDICTED: uncharacterized protein LOC106661876 [Cimex lectularius]
PB.4551.1|NW_019106184.1:303890-308873(+)|c142059/f1p1/4586	gi|913296944|ref|XP_013186479.1|	36.905	168	1966	2457	118	285	7.24e-64	135	PREDICTED: uncharacterized protein LOC106131811 [Amyelois transitella]
PB.4569.1|NW_019106194.1:70800-76674(+)|c176392/f1p0/5685	gi|914576919|gb|KOB78717.1|	42.907	289	1586	726	175	459	2.49e-97	232	hypothetical protein OBRU01_01900 [Operophtera brumata]
PB.4575.1|NW_019106195.1:297513-298971(+)|c38796/f1p0/1492	gi|915653672|gb|KOC58583.1|	37.069	116	962	1309	1	114	3.85e-23	104	hypothetical protein WH47_08616 [Habropoda laboriosa]
PB.4594.1|NW_019106200.1:22704-26138(+)|c96634/f1p1/3405	gi|190702373|gb|ACE75266.1|	32.653	539	551	2146	8	514	8.05e-71	253	conserved hypothetical protein [Glyptapanteles flavicoxis]
PB.4603.1|NW_019106201.1:376276-379858(+)|c102656/f1p3/3583	gi|307167639|gb|EFN61160.1|	39.665	179	574	41	148	321	3.2e-28	131	120.7 kDa protein in NOF-FB transposable element, partial [Camponotus floridanus]
PB.4609.1|NW_019106203.1:169147-174224(+)|c168080/f1p3/5212	gi|913324481|ref|XP_013193561.1|	42.716	405	3454	4668	472	875	6.17e-92	329	PREDICTED: RNA-directed DNA polymerase from mobile element jockey-like isoform X1 [Amyelois transitella]
PB.4630.1|NW_019106209.1:299919-305277(+)|c156343/f1p31/4940	gi|914559549|gb|KOB67160.1|	35.172	145	32	466	237	378	2.66e-19	101	putative RNA-directed DNA polymerase [Operophtera brumata]
PB.4656.1|NW_019106214.1:141080-146591(-)|c165041/f1p7/5396	gi|795014231|ref|XP_011883810.1|	35.446	852	255	2690	64	909	3.15e-176	564	PREDICTED: uncharacterized protein LOC105570960 [Vollenhovia emeryi]
PB.4663.1|NW_019106217.1:294391-299482(-)|c152050/f1p0/4739	gi|1009363729|gb|KYM88782.1|	28.571	182	1803	2273	146	321	7.98e-06	53.1	hypothetical protein ALC53_02547 [Atta colombica]
PB.4665.1|NW_019106218.1:136821-141089(+)|c109900/f1p0/4166	gi|1004172906|gb|KXZ75731.1|	42.888	921	1289	4003	938	1844	0	768	hypothetical protein TcasGA2_TC031670 [Tribolium castaneum]
PB.4704.1|NW_019106227.1:41829-46809(-)|c56075/f1p4/2115	gi|56798156|dbj|BAD82946.1|	34.531	640	177	2063	353	979	3.99e-106	353	non-LTR retrotransposon R1Bmks ORF2 protein [Bombyx mori]
PB.4724.1|NW_019106233.1:155684-159886(+)|c129541/f1p0/4234	gi|662196817|ref|XP_008471457.1|	81.25	32	72	167	152	183	9e-07	58.5	PREDICTED: paired box protein Pax-6-like [Diaphorina citri]
PB.4734.2|NW_019106234.1:221016-238122(-)|c90296/f1p1/2991	gi|270014529|gb|EFA10977.1|	48.534	307	141	995	263	564	6.65e-49	191	Protein 4.1 homolog-like Protein [Tribolium castaneum]
PB.4737.1|NW_019106234.1:294196-299609(+)|c166245/f1p3/5126	gi|939272053|ref|XP_014256305.1|	77.692	130	52	441	901	1028	1.12e-40	173	PREDICTED: dystroglycan isoform X3 [Cimex lectularius]
PB.4746.1|NW_019106237.1:191156-195648(+)|c125341/f1p8/4262	gi|646711545|gb|KDR16669.1|	45.833	192	594	1052	143	328	8.9e-28	124	Protein distal antenna [Zootermopsis nevadensis]
PB.4746.2|NW_019106237.1:191156-195656(+)|c115156/f1p8/4379	gi|646711545|gb|KDR16669.1|	45.833	192	589	1047	143	328	9.22e-28	124	Protein distal antenna [Zootermopsis nevadensis]
PB.4787.1|NW_019106247.1:337227-343343(-)|c54633/f1p0/2007	gi|321468437|gb|EFX79422.1|	56.522	92	164	430	1	92	1.13e-25	108	hypothetical protein DAPPUDRAFT_304831 [Daphnia pulex]
PB.4803.1|NW_019106250.1:103396-104150(+)|c27281/f22p1/754	gi|646690477|gb|KDR06880.1|	38.462	182	125	661	1	172	2.76e-20	92	NADH dehydrogenase [ubiquinone] 1 beta subcomplex subunit 8, mitochondrial [Zootermopsis nevadensis]
PB.4817.1|NW_019106253.1:81470-85352(+)|c64576/f1p0/2316	gi|669319540|gb|KFD59941.1|	47.753	356	1059	2123	271	622	0	370	hypothetical protein M514_07281 [Trichuris suis]
PB.4820.1|NW_019106253.1:110747-113636(+)|c88353/f1p0/2902	gi|861626561|gb|KMQ88832.1|	45.916	453	34	1392	5	452	3.47e-142	441	tigger transposable element-derived protein 6-like protein, partial [Lasius niger]
PB.4826.1|NW_019106253.1:284876-299795(+)|c101570/f1p0/3516	gi|665798217|ref|XP_008546975.1|	35.762	151	1461	1877	532	682	1.68e-10	73.9	PREDICTED: uncharacterized protein LOC103570871 [Microplitis demolitor]
PB.4846.1|NW_019106258.1:109408-114039(-)|c138797/f1p8/4447	gi|641655191|ref|XP_008179494.1|	30.233	129	1261	1623	567	684	2.11e-09	49.3	PREDICTED: uncharacterized protein LOC103308220 [Acyrthosiphon pisum]
PB.4851.1|NW_019106259.1:186492-220171(+)|c135557/f1p1/4463	gi|662219100|ref|XP_008483612.1|	64.516	62	189	374	3	63	6.53e-13	75.1	PREDICTED: homeobox protein onecut-like, partial [Diaphorina citri]
PB.4876.1|NW_019106264.1:90115-99218(+)|c100006/f1p33/3255	gi|939253909|ref|XP_014246642.1|	54.545	66	290	487	394	458	2.65e-10	72.8	PREDICTED: sialin isoform X2 [Cimex lectularius]
PB.4879.1|NW_019106266.1:32298-35947(-)|c115943/f1p12/4141	gi|861611749|gb|KMQ85356.1|	35.916	955	3964	1118	3	942	0	587	rna-directed dna polymerase from mobile element jockey-like protein [Lasius niger]
PB.4882.1|NW_019106267.1:13606-23157(+)|c145687/f1p29/4450	gi|939246858|ref|XP_014242853.1|	51.327	226	401	994	23	248	1.29e-66	233	PREDICTED: gastrula zinc finger protein XlCGF49.1-like [Cimex lectularius]
PB.4895.1|NW_019106270.1:73694-130037(+)|c76923/f1p12/2666	gi|828216461|ref|XP_004209657.2|	54.605	152	2	457	91	242	9.96e-53	191	PREDICTED: gastrula zinc finger protein XlCGF8.2DB-like, partial [Hydra vulgaris]
PB.4896.1|NW_019106270.1:73650-76179(-)|c63388/f1p12/2390	gi|957862171|ref|XP_014679519.1|	58.537	41	5	127	32	71	4.99e-08	53.1	PREDICTED: oocyte zinc finger protein XlCOF6-like, partial [Priapulus caudatus]
PB.4909.2|NW_019106273.1:25317-27282(-)|c52548/f1p2/1978	gi|757813245|gb|AJO25050.1|	50.746	67	289	89	76	142	5.46e-13	81.3	beta-N-acetylhexosaminidase [Nilaparvata lugens]
PB.4921.1|NW_019106276.1:145087-147974(-)|c88476/f1p6/2944	gi|805814073|ref|XP_012148112.1|	31.507	146	406	5	272	416	2.01e-11	75.9	PREDICTED: uncharacterized protein LOC105663491 [Megachile rotundata]
PB.4922.1|NW_019106276.1:187251-191605(+)|c151286/f1p1/4674	gi|913295643|ref|XP_013199810.1|	50	152	1465	1022	131	280	1.39e-46	136	PREDICTED: uncharacterized protein LOC106142558, partial [Amyelois transitella]
PB.4923.1|NW_019106276.1:187002-191847(-)|c156960/f1p1/4996	gi|913295643|ref|XP_013199810.1|	40.102	394	1666	500	1	340	3.23e-79	287	PREDICTED: uncharacterized protein LOC106142558, partial [Amyelois transitella]
PB.4924.1|NW_019106276.1:200248-204616(-)|c141526/f1p5/4625	gi|929269649|ref|XP_014011461.1|	29.5	200	2964	2377	192	389	3.48e-22	84.7	PREDICTED: uncharacterized protein LOC106577669 isoform X1 [Salmo salar]
PB.4933.1|NW_019106279.1:89884-91401(+)|c38193/f1p0/1431	gi|221108211|ref|XP_002160151.1|	28.358	134	642	1043	56	158	9.41e-07	59.7	PREDICTED: BTB/POZ domain-containing protein 6-like [Hydra vulgaris]
PB.4951.1|NW_019106283.1:172630-175316(-)|c79479/f1p1/2701	gi|964087519|ref|XP_014760162.1|	31.2	375	1490	2575	503	847	5.81e-68	154	uncharacterized protein Dana_GF27899 [Drosophila ananassae]
PB.4962.1|NW_019106284.1:244013-246011(+)|c50068/f1p0/2001	gi|270003365|gb|EEZ99812.1|	28.906	256	756	1	37	273	4.3e-17	93.2	putative RNA-directed DNA polymerase from transposon X-element-like Protein [Tribolium castaneum]
PB.4986.1|NW_019106292.1:314281-365472(+)|c169859/f1p9/5322	gi|861641912|gb|KMQ93725.1|	45.078	193	1312	1860	174	366	5.21e-34	143	protein sprouty [Lasius niger]
PB.5004.1|NW_019106296.1:324303-371965(-)|c4388/f2p3/2064	gi|219911523|emb|CAX11687.1|	98.723	470	1968	559	1	470	0	925	adenylosuccinate lyase [Nilaparvata lugens]
PB.5033.1|NW_019106302.1:5978-10923(-)|c158054/f1p3/4967	gi|939273927|ref|XP_014257281.1|	42.413	547	2517	4154	2	515	1.09e-118	400	PREDICTED: uncharacterized protein LOC106671035 [Cimex lectularius]
PB.5034.1|NW_019106302.1:216465-230297(+)|c107716/f1p9/4050	gi|808268031|gb|AKD28118.1|	39.13	207	770	150	812	1017	1.66e-39	169	pol polyprotein [Glypta fumiferanae]
PB.5034.2|NW_019106302.1:216465-230335(+)|c108778/f1p9/4127	gi|808268031|gb|AKD28118.1|	39.13	207	771	151	812	1017	1.71e-39	169	pol polyprotein [Glypta fumiferanae]
PB.5034.3|NW_019106302.1:216495-230340(+)|c136536/f1p8/4152	gi|808268031|gb|AKD28118.1|	39.13	207	827	207	812	1017	1.78e-39	169	pol polyprotein [Glypta fumiferanae]
PB.5048.1|NW_019106304.1:381157-386359(-)|c158196/f1p9/5106	gi|641649257|ref|XP_008185321.1|	47.518	141	3564	3977	42	182	2.04e-23	110	PREDICTED: uncharacterized protein LOC103310050 [Acyrthosiphon pisum]
PB.5048.2|NW_019106304.1:381231-386885(-)|c173333/f1p9/5655	gi|641649257|ref|XP_008185321.1|	53.535	99	4238	4534	84	182	1.34e-21	97.8	PREDICTED: uncharacterized protein LOC103310050 [Acyrthosiphon pisum]
PB.5048.3|NW_019106304.1:381237-385960(-)|c159466/f1p9/4758	gi|961129565|ref|XP_014785467.1|	68.571	35	3165	3269	41	75	2.67e-10	50.8	PREDICTED: uncharacterized protein LOC106880146 [Octopus bimaculoides]
PB.5054.1|NW_019106307.1:4128-7252(+)|c91550/f1p37/3048	gi|549130036|dbj|BAO00966.1|	100	38	2	115	470	507	9.9e-13	80.5	neuropeptide-like precursor 1 [Nilaparvata lugens]
PB.5054.2|NW_019106307.1:4257-7252(+)|c9817/f3p36/3056	gi|549130036|dbj|BAO00966.1|	100	28	2	85	480	507	2.77e-06	59.7	neuropeptide-like precursor 1 [Nilaparvata lugens]
PB.5058.1|NW_019106307.1:121542-141205(-)|c159481/f1p7/5063	gi|913333595|ref|XP_013198477.1|	38.095	63	3372	3184	184	246	6.6e-18	57	PREDICTED: uncharacterized protein LOC106141368 [Amyelois transitella]
PB.5151.1|NW_019106333.1:170370-173148(+)|c79614/f1p1/2791	gi|1009433621|gb|KYN50567.1|	50.476	210	2041	2670	25	231	1.21e-66	229	hypothetical protein ALC57_06481 [Trachymyrmex cornetzi]
PB.5151.2|NW_019106333.1:176797-179337(+)|c75754/f1p1/2501	gi|970914529|ref|XP_015123622.1|	41.627	418	1232	2410	4	410	9.59e-103	331	PREDICTED: uncharacterized protein LOC107045777 [Diachasma alloeum]
PB.5152.30|NW_019106333.1:175495-180365(-)|c125963/f1p1/4307	gi|970914529|ref|XP_015123622.1|	41.627	418	2144	966	4	410	8.82e-99	331	PREDICTED: uncharacterized protein LOC107045777 [Diachasma alloeum]
PB.5154.2|NW_019106334.1:4298-6377(-)|c142030/f1p10/4597	gi|688556537|ref|XP_009300009.1|	31.042	451	3293	4570	421	861	4.67e-60	236	PREDICTED: uncharacterized protein K02A2.6-like [Danio rerio]
PB.5181.1|NW_019106341.1:61241-66826(-)|c143338/f1p12/4515	gi|913330978|ref|XP_013197039.1|	45.139	144	2753	2331	56	199	1.25e-58	132	PREDICTED: RNA-directed DNA polymerase from mobile element jockey-like [Amyelois transitella]
PB.5188.1|NW_019106344.1:31340-32559(+)|c35581/f1p3/1259	gi|831509342|ref|XP_012713541.1|	43.299	97	63	353	253	348	1.9e-12	76.3	PREDICTED: general transcription factor II-I repeat domain-containing protein 2B-like [Fundulus heteroclitus]
PB.5191.5|NW_019106345.1:286579-355736(+)|c84286/f1p0/2709	gi|380021745|ref|XP_003694718.1|	72.041	583	2604	862	1	542	0	728	PREDICTED: splicing factor 3A subunit 1 [Apis florea]
PB.5197.1|NW_019106347.1:170381-175170(+)|c76075/f1p1/2476	gi|861591666|gb|KMQ82837.1|	66.216	74	1357	1136	34	107	3.25e-23	108	integrase core domain protein [Lasius niger]
PB.5212.1|NW_019106354.1:350399-360094(-)|c50849/f1p1/1869	gi|817189888|ref|XP_012270290.1|	42.647	68	1803	1600	83	150	6.79e-08	63.5	PREDICTED: putative nuclease HARBI1 [Orussus abietinus]
PB.5221.1|NW_019106356.1:156429-161489(+)|c123868/f1p2/4323	gi|270001168|gb|EEZ97615.1|	55.085	118	1458	1105	266	383	3.65e-18	96.7	Retrovirus-related Pol polyprotein from transposon 17.6-like Protein [Tribolium castaneum]
PB.5223.1|NW_019106356.1:229631-235233(+)|c169183/f1p0/5349	gi|641652477|ref|XP_008178409.1|	31.227	269	4793	4065	305	562	6.24e-25	72.4	PREDICTED: piggyBac transposable element-derived protein 4-like [Acyrthosiphon pisum]
PB.5230.1|NW_019106359.1:49202-62704(-)|c112650/f1p1/4081	gi|766937654|ref|XP_011501290.1|	78.261	230	155	838	12	241	1.62e-115	368	PREDICTED: glucose-induced degradation protein 8 homolog isoform X1 [Ceratosolen solmsi marchali]
PB.5235.1|NW_019106362.1:297269-300110(-)|c88066/f1p3/2934	gi|662220900|ref|XP_008484612.1|	40.476	168	1167	703	30	192	1.35e-30	109	PREDICTED: uncharacterized protein LOC103521280, partial [Diaphorina citri]
PB.5243.1|NW_019106364.1:61079-63956(-)|c91040/f1p0/2826	gi|929054948|ref|XP_014057034.1|	33.766	154	2012	1566	132	281	3.41e-25	95.1	PREDICTED: uncharacterized protein LOC106605670 [Salmo salar]
PB.5248.1|NW_019106364.1:198347-217608(-)|c50182/f1p1/1990	gi|939247758|ref|XP_014243345.1|	85.366	82	334	579	4	85	2.73e-55	143	PREDICTED: DNA-directed RNA polymerase II 16 kDa polypeptide [Cimex lectularius]
PB.5300.3|NW_019106375.1:125717-166646(+)|c176336/f1p24/5848	gi|939643623|ref|XP_014272087.1|	61.875	640	3887	1989	1070	1695	0	815	PREDICTED: mucin-17-like isoform X3 [Halyomorpha halys]
PB.5309.1|NW_019106377.1:306085-311007(-)|c148576/f1p0/4400	gi|805812284|ref|XP_012147626.1|	57.514	346	2854	1835	3	347	3.12e-126	404	PREDICTED: putative uncharacterized protein FLJ37770 isoform X1 [Megachile rotundata]
PB.5311.1|NW_019106379.1:6496-11121(-)|c144513/f1p2/4622	gi|936601007|ref|XP_014214167.1|	50.136	738	1766	3958	604	1336	0	778	PREDICTED: uncharacterized protein K02A2.6-like [Copidosoma floridanum]
PB.5345.1|NW_019106390.1:129637-134483(+)|c156903/f1p3/4903	gi|646710672|gb|KDR16118.1|	32.418	364	1394	318	262	615	6.85e-47	187	hypothetical protein L798_10008 [Zootermopsis nevadensis]
PB.5347.1|NW_019106390.1:153520-158459(+)|c94817/f1p2/3055	gi|817059822|ref|XP_012251433.1|	32.222	270	261	1070	126	355	1.27e-44	173	PREDICTED: zinc finger protein 239-like [Athalia rosae]
PB.5353.5|NW_019106392.1:269091-299886(-)|c3911/f6p15/2104	gi|270002383|gb|EEZ98830.1|	72.681	593	2028	250	1	593	0	915	Bifunctional purine biosynthesis protein PURH-like Protein [Tribolium castaneum]
PB.5365.1|NW_019106395.1:133899-140516(-)|c56224/f1p0/2152	gi|939679559|ref|XP_014285156.1|	74.074	162	3	488	136	296	1.49e-72	244	PREDICTED: congested-like trachea protein [Halyomorpha halys]
PB.5390.1|NW_019106401.1:294276-300304(-)|c143796/f1p0/4576	gi|913324481|ref|XP_013193561.1|	36.908	802	2182	4554	76	854	3e-140	464	PREDICTED: RNA-directed DNA polymerase from mobile element jockey-like isoform X1 [Amyelois transitella]
PB.5420.3|NW_019106406.1:263284-267478(-)|c109050/f1p7/4195	gi|242014631|ref|XP_002427990.1|	47.541	183	542	1087	185	361	1.52e-39	169	conserved hypothetical protein [Pediculus humanus corporis]
PB.5435.1|NW_019106412.1:63132-66166(-)|c94419/f1p4/3165	gi|861599125|gb|KMQ83546.1|	50.276	181	540	1	4	181	2.55e-45	175	transposase-like protein [Lasius niger]
PB.5465.1|NW_019106419.1:78400-124878(-)|c31188/f1p11/1115	gi|506965540|gb|AGM32122.1|	77.344	128	249	632	3	130	1.19e-63	206	lipocalin / cytosolic fatty-acid binding protein [Coptotermes formosanus]
PB.5490.1|NW_019106424.1:234807-241373(+)|c174977/f1p1/5731	gi|939644103|ref|XP_014272236.1|	58.904	73	7	225	1757	1828	6.1e-18	100	PREDICTED: histone-lysine N-methyltransferase NSD2 isoform X2 [Halyomorpha halys]
PB.5510.1|NW_019106430.1:354910-360172(+)|c171036/f1p2/5257	gi|1009603427|ref|XP_015929776.1|	40.8	125	814	446	190	308	5.61e-22	87.4	PREDICTED: uncharacterized protein LOC107456430 [Parasteatoda tepidariorum]
PB.5511.1|NW_019106431.1:182850-187918(+)|c151605/f1p1/4813	gi|985419016|ref|XP_015374994.1|	48.387	248	2645	1902	63	305	1.53e-62	225	PREDICTED: piggyBac transposable element-derived protein 4-like [Diuraphis noxia]
PB.5520.3|NW_019106432.1:267590-272183(-)|c158560/f1p7/5215	gi|936562944|ref|XP_014216113.1|	68.627	153	88	546	1	153	5.81e-83	229	PREDICTED: protein rogdi isoform X1 [Copidosoma floridanum]
PB.5525.1|NW_019106434.1:336310-338277(+)|c51912/f1p0/1967	gi|939660192|ref|XP_014278041.1|	48	50	1064	1207	88	137	5.63e-08	60.8	PREDICTED: serine/arginine-rich splicing factor RS2Z32-like [Halyomorpha halys]
PB.5539.1|NW_019106440.1:340302-344807(+)|c153154/f1p0/4821	gi|762108598|ref|XP_011436926.1|	38.781	771	601	2853	221	957	0	558	PREDICTED: uncharacterized protein K02A2.6-like [Crassostrea gigas]
PB.5541.1|NW_019106441.1:30748-35512(+)|c162657/f1p0/5022	gi|780116089|ref|XP_011677218.1|	30.952	630	2513	681	136	729	3.9e-74	271	PREDICTED: uncharacterized protein LOC100888373 [Strongylocentrotus purpuratus]
PB.5549.1|NW_019106444.1:200005-222131(+)|c170275/f1p12/5425	gi|646704657|gb|KDR12736.1|	44.444	108	4164	3841	1	106	1.21e-22	102	hypothetical protein L798_12533 [Zootermopsis nevadensis]
PB.5549.4|NW_019106444.1:200015-222131(+)|c148954/f1p11/4713	gi|646704657|gb|KDR12736.1|	44.444	108	3430	3107	1	106	8.79e-23	102	hypothetical protein L798_12533 [Zootermopsis nevadensis]
PB.5549.5|NW_019106444.1:200015-222131(+)|c168460/f1p13/5335	gi|646704657|gb|KDR12736.1|	44.118	102	4017	3712	1	102	5.83e-22	100	hypothetical protein L798_12533 [Zootermopsis nevadensis]
PB.5549.6|NW_019106444.1:200015-222155(+)|c175726/f1p13/5807	gi|646704657|gb|KDR12736.1|	45.714	105	4510	4196	1	103	1.74e-22	101	hypothetical protein L798_12533 [Zootermopsis nevadensis]
PB.5549.7|NW_019106444.1:200018-222133(+)|c177721/f1p13/5982	gi|646704657|gb|KDR12736.1|	45.714	105	4705	4391	1	103	1.78e-22	101	hypothetical protein L798_12533 [Zootermopsis nevadensis]
PB.5549.8|NW_019106444.1:200021-222140(+)|c166415/f1p12/5208	gi|646704657|gb|KDR12736.1|	44.444	108	4153	3830	1	106	1.17e-22	102	hypothetical protein L798_12533 [Zootermopsis nevadensis]
PB.5549.10|NW_019106444.1:206120-222131(+)|c156450/f1p10/4912	gi|646704657|gb|KDR12736.1|	45.714	105	3653	3339	1	103	1.1e-22	102	hypothetical protein L798_12533 [Zootermopsis nevadensis]
PB.5549.11|NW_019106444.1:206203-222135(+)|c150892/f1p9/4762	gi|646704657|gb|KDR12736.1|	45.714	105	3500	3186	1	103	1.05e-22	102	hypothetical protein L798_12533 [Zootermopsis nevadensis]
PB.5585.4|NW_019106456.1:336797-342178(+)|c150940/f1p29/4798	gi|1005420826|ref|XP_015758992.1|	32.064	683	2379	4385	10	667	2.46e-81	291	PREDICTED: RNA-directed DNA polymerase from mobile element jockey-like [Acropora digitifera]
PB.5597.1|NW_019106458.1:162986-167682(-)|c149017/f1p1/4706	gi|675380494|gb|KFM73396.1|	44.086	93	2735	2466	106	193	2.27e-13	66.2	hypothetical protein X975_14027, partial [Stegodyphus mimosarum]
PB.5606.1|NW_019106460.1:56477-61442(-)|c158464/f1p2/4933	gi|762152718|ref|XP_011414370.1|	46.386	498	730	2193	680	1170	3.24e-154	425	PREDICTED: uncharacterized protein LOC105318792 [Crassostrea gigas]
PB.5613.1|NW_019106461.1:160385-163913(+)|c109205/f1p5/3956	gi|1008456772|ref|XP_015840338.1|	32.516	775	2266	2	13	762	8.28e-105	374	PREDICTED: uncharacterized protein LOC103314804 [Tribolium castaneum]
PB.5619.1|NW_019106463.1:188855-208827(-)|c110026/f1p3/4245	gi|1004396017|gb|KYB25262.1|	41.314	472	2674	4077	1	470	9.41e-109	360	putative RNA-directed DNA polymerase from transposon BS-like Protein [Tribolium castaneum]
PB.5638.2|NW_019106467.1:175207-179961(+)|c148885/f1p20/4697	gi|307200315|gb|EFN80576.1|	45.283	106	694	407	8	113	3.72e-13	76.6	Putative uncharacterized transposon-derived protein F52C9.6, partial [Harpegnathos saltator]
PB.5640.1|NW_019106467.1:205562-210029(+)|c135016/f1p7/4459	gi|1005420826|ref|XP_015758992.1|	36.962	395	2845	4029	283	664	1.12e-63	239	PREDICTED: RNA-directed DNA polymerase from mobile element jockey-like [Acropora digitifera]
PB.5643.1|NW_019106468.1:73450-78206(-)|c148956/f1p0/4736	gi|357623784|gb|EHJ74808.1|	40.067	297	2740	1862	13	295	5.46e-48	196	hypothetical protein KGM_09271 [Danaus plexippus]
PB.5645.1|NW_019106468.1:103809-109330(-)|c173504/f1p16/5520	gi|659099435|gb|AID60318.1|	79.487	39	4078	3962	764	800	1.38e-07	60.5	prothrombin [Nilaparvata lugens]
PB.5693.1|NW_019106483.1:46798-51666(-)|c161679/f1p24/4859	gi|156367217|ref|XP_001627315.1|	41.071	112	4117	3803	147	258	5.11e-11	74.3	predicted protein [Nematostella vectensis]
PB.5720.1|NW_019106489.1:303518-308147(-)|c139242/f1p0/4550	gi|913324481|ref|XP_013193561.1|	29.196	572	2669	987	16	564	1.49e-67	209	PREDICTED: RNA-directed DNA polymerase from mobile element jockey-like isoform X1 [Amyelois transitella]
PB.5734.1|NW_019106494.1:219784-221968(-)|c51391/f1p2/2012	gi|423292561|gb|AFX84560.1|	83.362	583	85	1821	61	643	0	922	70 kDa heat shock protein [Lygus hesperus]
PB.5738.1|NW_019106495.1:221308-226304(-)|c156619/f1p2/5001	gi|657533886|ref|XP_008273895.1|	50.53	661	4190	2232	3	651	0	653	PREDICTED: zinc finger MYM-type protein 1-like [Stegastes partitus]
PB.5749.1|NW_019106502.1:2286-4870(+)|c88914/f1p2/2829	gi|646705132|gb|KDR13011.1|	62.745	102	185	487	408	509	2.31e-26	122	Rab11 family-interacting protein 1 [Zootermopsis nevadensis]
PB.5764.1|NW_019106505.1:95449-100958(-)|c107614/f1p5/3850	gi|1009375440|gb|KYM99023.1|	41.791	134	1755	1372	281	411	6.32e-39	118	hypothetical protein ALC62_10245 [Cyphomyrmex costatus]
PB.5769.1|NW_019106506.1:140670-145151(-)|c124505/f1p1/4389	gi|939685377|ref|XP_014287051.1|	45.556	90	1113	844	1	87	1.22e-15	86.7	PREDICTED: uncharacterized protein LOC106687590 isoform X1 [Halyomorpha halys]
PB.5770.1|NW_019106506.1:183690-186998(+)|c99377/f1p8/3320	gi|913321724|ref|XP_013192038.1|	35.294	272	1781	966	624	895	1.88e-47	180	PREDICTED: RNA-directed DNA polymerase from mobile element jockey-like [Amyelois transitella]
PB.5772.2|NW_019106507.1:29716-34850(-)|c163412/f1p1/5036	gi|808268031|gb|AKD28118.1|	30.93	430	2485	3765	757	1172	1.34e-142	213	pol polyprotein [Glypta fumiferanae]
PB.5773.1|NW_019106507.1:187692-191096(+)|c102089/f1p24/3578	gi|943954233|ref|XP_014360043.1|	30.88	557	1827	3395	188	701	8.05e-48	193	PREDICTED: uncharacterized protein LOC106712108 [Papilio machaon]
PB.5775.1|NW_019106507.1:285705-289959(+)|c114383/f1p3/4122	gi|999973193|gb|KXJ12367.1|	35.628	741	493	2691	115	782	0	379	hypothetical protein AC249_AIPGENE6719 [Exaiptasia pallida]
PB.5784.4|NW_019106510.1:271995-276280(+)|c140747/f1p2/4494	gi|768424448|ref|XP_011553179.1|	31.69	142	2434	2859	42	178	3.5e-09	65.9	PREDICTED: uncharacterized protein LOC105384608 isoform X1 [Plutella xylostella]
PB.5788.1|NW_019106512.1:122127-127619(-)|c169101/f1p1/5421	gi|102939|pir||B36329	45.674	705	1695	3749	14	702	0	602	hypothetical protein 2 - cabbage looper transposon TED (fragment)
PB.5798.1|NW_019106518.1:255786-260527(-)|c154011/f1p1/4781	gi|1012681305|gb|AMS38375.1|	55.699	386	3379	4536	493	878	0	447	hypothetical protein [Bactrocera tryoni]
PB.5810.1|NW_019106523.1:64821-70032(+)|c138798/f1p17/4635	gi|298204361|gb|ADI61829.1|	43.333	90	2504	2767	745	834	1.25e-45	80.9	endonuclease-reverse transcriptase [Bombyx mori]
PB.5810.2|NW_019106523.1:67101-70067(+)|c77627/f1p2/2522	gi|298204361|gb|ADI61829.1|	41.722	151	104	553	684	834	1.68e-49	135	endonuclease-reverse transcriptase [Bombyx mori]
PB.5818.1|NW_019106525.1:134910-136769(+)|c55204/f1p0/2133	gi|998523131|ref|XP_015522679.1|	41.768	328	37	987	91	405	1.11e-71	246	PREDICTED: protein cereblon [Neodiprion lecontei]
PB.5841.1|NW_019106532.1:28444-33042(-)|c124777/f1p5/4576	gi|913324481|ref|XP_013193561.1|	34.202	883	1223	3859	16	873	3.11e-149	488	PREDICTED: RNA-directed DNA polymerase from mobile element jockey-like isoform X1 [Amyelois transitella]
PB.5848.1|NW_019106532.1:278360-282438(+)|c109905/f1p2/4023	gi|913300085|ref|XP_013198796.1|	35.987	314	9	947	907	1220	1.83e-92	241	PREDICTED: uncharacterized protein LOC106141703 [Amyelois transitella]
PB.5856.1|NW_019106534.1:135376-157972(+)|c164170/f1p18/5238	gi|270017024|gb|EFA13470.1|	42.54	315	2465	3400	7	313	7.08e-83	283	Putative uncharacterized transposon-derived protein F54H12.3-like Protein [Tribolium castaneum]
PB.5857.1|NW_019106534.1:231405-235410(+)|c107147/f1p6/3985	gi|1004395274|gb|KYB24829.1|	38.795	415	1852	3063	2	403	5.11e-87	297	putative RNA-directed DNA polymerase from transposon BS-like Protein [Tribolium castaneum]
PB.5866.1|NW_019106536.1:106876-112165(+)|c158383/f1p10/5168	gi|675381624|gb|KFM74526.1|	77.333	75	3457	3233	1	74	3.46e-38	121	Histone-lysine N-methyltransferase SETMAR, partial [Stegodyphus mimosarum]
PB.5869.1|NW_019106539.1:19-54391(+)|c112218/f1p8/4174	gi|1005439725|ref|XP_015757222.1|	38.039	255	1010	255	19	265	3.38e-39	159	PREDICTED: RNA-directed DNA polymerase from mobile element jockey-like [Acropora digitifera]
PB.5870.1|NW_019106539.1:33932-36972(-)|c91732/f1p0/3041	gi|939648170|ref|XP_014273657.1|	50.556	180	1640	1101	129	308	1.25e-95	174	PREDICTED: uncharacterized protein LOC106679171 isoform X7 [Halyomorpha halys]
PB.5871.1|NW_019106539.1:57055-66539(+)|c105376/f1p3/3747	gi|913307476|ref|XP_013184225.1|	45.055	182	2162	2707	79	259	7.61e-39	157	PREDICTED: RNA-directed DNA polymerase from mobile element jockey-like [Amyelois transitella]
PB.5872.1|NW_019106539.1:57092-65389(-)|c77908/f1p2/2432	gi|326578932|gb|ADZ95996.1|	48.673	113	1304	966	12	124	2.35e-31	128	reverse transcriptase, partial [Triuncina brunnea]
PB.5872.2|NW_019106539.1:66239-70680(-)|c123886/f1p3/4380	gi|861641337|gb|KMQ93522.1|	37.457	291	4217	3345	330	620	1.95e-57	219	reverse transcriptase [Lasius niger]
PB.5875.1|NW_019106540.1:118255-123280(-)|c170717/f1p6/5631	gi|646703222|gb|KDR12017.1|	89.372	207	295	912	288	494	3.37e-164	389	Protein kinase C iota type, partial [Zootermopsis nevadensis]
PB.5877.1|NW_019106542.1:24901-51955(-)|c127398/f1p0/4286	gi|939691535|ref|XP_014289778.1|	91.576	368	892	1995	1	365	0	668	PREDICTED: protein mab-21 [Halyomorpha halys]
PB.5880.1|NW_019106544.1:12262-15262(+)|c95457/f1p3/2998	gi|910344202|ref|XP_013175912.1|	39.56	182	757	1293	22	200	4.17e-52	145	PREDICTED: uncharacterized protein LOC106124020 isoform X2 [Papilio xuthus]
PB.5894.2|NW_019106546.1:166360-170907(+)|c143754/f1p0/4579	gi|913324481|ref|XP_013193561.1|	34.88	625	1578	3413	114	716	5.73e-119	341	PREDICTED: RNA-directed DNA polymerase from mobile element jockey-like isoform X1 [Amyelois transitella]
PB.5895.1|NW_019106546.1:224867-227067(-)|c56725/f1p2/2121	gi|733604568|dbj|BAQ02351.1|	100	365	1	1095	153	517	0	709	sugar transporter [Nilaparvata lugens]
PB.5895.2|NW_019106546.1:224997-227067(-)|c3110/f2p2/2005	gi|733604568|dbj|BAQ02351.1|	100	321	3	965	197	517	0	621	sugar transporter [Nilaparvata lugens]
PB.5897.1|NW_019106546.1:260906-263378(+)|c75052/f1p6/2492	gi|56798156|dbj|BAD82946.1|	35.97	531	21	1604	454	979	1.31e-93	323	non-LTR retrotransposon R1Bmks ORF2 protein [Bombyx mori]
PB.5913.1|NW_019106549.1:252588-257844(+)|c165600/f1p7/5223	gi|260805778|ref|XP_002597763.1|	31.776	107	527	207	6	112	6.06e-13	77	hypothetical protein BRAFLDRAFT_217421 [Branchiostoma floridae]
PB.5913.2|NW_019106549.1:252590-258060(+)|c163792/f1p7/5219	gi|723567427|ref|XP_010304151.1|	68.235	85	36	290	62	145	4.21e-29	122	PREDICTED: multiple PDZ domain protein-like [Balearica regulorum gibbericeps]
PB.5920.1|NW_019106551.1:122652-126369(+)|c102405/f1p4/3618	gi|939236841|ref|XP_014258101.1|	53.409	88	80	301	1128	1212	1.87e-12	80.9	PREDICTED: uncharacterized protein LOC106671682 [Cimex lectularius]
PB.5925.1|NW_019106553.1:50223-54919(-)|c151708/f1p0/4735	gi|913324481|ref|XP_013193561.1|	29.412	323	1250	309	211	520	3.57e-46	123	PREDICTED: RNA-directed DNA polymerase from mobile element jockey-like isoform X1 [Amyelois transitella]
PB.5977.1|NW_019106572.1:63706-251404(+)|c91594/f1p4/3166	gi|641980341|emb|CDQ99800.1|	42.735	117	1115	768	110	224	2.04e-20	99	unnamed protein product [Oncorhynchus mykiss]
PB.5977.2|NW_019106572.1:209157-219069(+)|c140737/f1p0/4525	gi|939237163|ref|XP_014259591.1|	69.645	705	300	2369	1	703	0	1000	PREDICTED: dynamin-1-like protein isoform X2 [Cimex lectularius]
PB.5979.1|NW_019106572.1:268477-272956(-)|c141212/f1p0/4590	gi|913324481|ref|XP_013193561.1|	46.948	213	637	5	472	683	5.92e-42	176	PREDICTED: RNA-directed DNA polymerase from mobile element jockey-like isoform X1 [Amyelois transitella]
PB.5987.7|NW_019106574.1:30843-35923(-)|c164058/f1p1/5090	gi|323387798|gb|ADX60048.1|	35.98	806	1663	4041	521	1307	1.36e-144	488	R2 protein [Kalotermes flavicollis]
PB.5987.15|NW_019106574.1:42584-64979(-)|c132043/f1p127/4453	gi|1000747599|ref|XP_015596585.1|	90.833	120	3605	3964	21	140	1.05e-63	220	PREDICTED: uncharacterized protein LOC107268379 [Cephus cinctus]
PB.5987.16|NW_019106574.1:42766-46091(-)|c96376/f1p41/3326	gi|1000747599|ref|XP_015596585.1|	90.833	120	2634	2993	21	140	5.57e-64	220	PREDICTED: uncharacterized protein LOC107268379 [Cephus cinctus]
PB.5987.23|NW_019106574.1:60591-86721(-)|c153971/f1p137/4768	gi|1000747599|ref|XP_015596585.1|	90.833	120	3917	4276	21	140	1.12e-63	220	PREDICTED: uncharacterized protein LOC107268379 [Cephus cinctus]
PB.5987.25|NW_019106574.1:61290-65092(-)|c102557/f1p125/3729	gi|242009491|ref|XP_002425519.1|	77.686	121	3374	3730	13	124	3.36e-46	169	conserved hypothetical protein [Pediculus humanus corporis]
PB.5992.1|NW_019106580.1:11091-114145(+)|c160449/f1p12/4936	gi|669319540|gb|KFD59941.1|	49.413	682	2907	4946	1	678	0	730	hypothetical protein M514_07281 [Trichuris suis]
PB.5993.1|NW_019106580.1:96855-101770(-)|c153616/f1p4/4913	gi|939276897|ref|XP_014258944.1|	32.024	331	1871	2857	204	521	3.12e-54	176	PREDICTED: uncharacterized protein LOC106672218 [Cimex lectularius]
PB.6000.1|NW_019106583.1:133153-141632(+)|c99257/f1p3/3291	gi|985394910|ref|XP_015364877.1|	47.208	197	599	1189	176	368	4.02e-78	201	PREDICTED: tigger transposable element-derived protein 4-like [Diuraphis noxia]
PB.6009.1|NW_019106587.1:278763-283624(-)|c141210/f1p3/4662	gi|999976381|gb|KXJ15555.1|	53.947	76	1583	1365	275	336	6.21e-12	79.7	E3 ubiquitin-protein ligase SHPRH [Exaiptasia pallida]
PB.6013.8|NW_019106588.1:239629-283141(+)|c112165/f1p4/4160	gi|1004396997|gb|KYB25818.1|	57.827	1003	4111	1112	3	996	0	1112	Trifunctional purine biosynthetic protein adenosine-3-like protein [Tribolium castaneum]
PB.6013.12|NW_019106588.1:287985-292970(+)|c125453/f1p14/4475	gi|939236560|ref|XP_014256553.1|	56.41	39	2077	1961	637	675	2.64e-09	58.5	PREDICTED: uncharacterized protein LOC106670582 isoform X1 [Cimex lectularius]
PB.6035.1|NW_019106595.1:261-4822(-)|c152500/f1p0/4665	gi|357607323|gb|EHJ65450.1|	37.046	413	2889	4097	362	757	2.37e-94	259	putative endonuclease and reverse transcriptase-like protein [Danaus plexippus]
PB.6045.1|NW_019106597.1:248380-252889(-)|c141366/f1p1/4516	gi|913324481|ref|XP_013193561.1|	37.269	432	2892	4181	445	874	1.96e-97	286	PREDICTED: RNA-directed DNA polymerase from mobile element jockey-like isoform X1 [Amyelois transitella]
PB.6050.1|NW_019106599.1:250992-256374(-)|c168378/f1p1/5403	gi|1008455751|ref|XP_015840034.1|	32.13	1108	1562	4831	324	1389	0	597	PREDICTED: retrovirus-related Pol polyprotein from transposon 17.6 [Tribolium castaneum]
PB.6084.1|NW_019106610.1:221835-226978(-)|c148723/f2p1/4951	gi|1004172906|gb|KXZ75731.1|	42.067	958	1954	4764	928	1872	0	782	hypothetical protein TcasGA2_TC031670 [Tribolium castaneum]
PB.6084.3|NW_019106610.1:226909-231302(-)|c111494/f1p0/4126	gi|939281299|ref|XP_014261298.1|	29.982	567	599	2299	11	561	6.34e-80	283	PREDICTED: uncharacterized protein LOC106673632 [Cimex lectularius]
PB.6087.1|NW_019106612.1:231934-236828(-)|c160926/f1p0/4822	gi|907667406|ref|XP_013103627.1|	33.333	336	3361	4353	105	437	6.98e-68	196	PREDICTED: uncharacterized protein LOC106084471 [Stomoxys calcitrans]
PB.6091.1|NW_019106614.1:99210-103514(+)|c124717/f1p2/4270	gi|759071332|ref|XP_011345267.1|	49.02	102	1058	756	106	207	1.35e-19	97.8	PREDICTED: uncharacterized protein LOC105283860 [Cerapachys biroi]
PB.6092.2|NW_019106614.1:99217-103142(-)|c116115/f1p4/4115	gi|607352019|gb|EZA47069.1|	46.61	118	347	3	34	151	3.67e-21	99.8	hypothetical protein X777_16744 [Cerapachys biroi]
PB.6097.1|NW_019106617.1:21782-26788(+)|c144308/f1p0/4435	gi|531033915|emb|CCQ71133.1|	56.436	101	3897	4196	10	110	2.87e-25	112	hypothetical Maverick capsid-like protein p31.10 [Cotesia congregata]
PB.6110.1|NW_019106621.1:77121-81156(+)|c117982/f1p28/4040	gi|1005420826|ref|XP_015758992.1|	32.064	683	1610	3616	10	667	9.71e-82	291	PREDICTED: RNA-directed DNA polymerase from mobile element jockey-like [Acropora digitifera]
PB.6119.2|NW_019106622.1:90829-95210(-)|c132162/f1p6/4447	gi|156374337|ref|XP_001629764.1|	35.065	77	2588	2812	49	125	8.61e-12	72.4	predicted protein [Nematostella vectensis]
PB.6126.1|NW_019106624.1:267886-279037(+)|c174946/f1p3/5737	gi|951536993|ref|XP_014471856.1|	44.186	215	2	622	709	905	7.11e-27	128	PREDICTED: uncharacterized protein LOC106742968 [Dinoponera quadriceps]
PB.6141.1|NW_019106627.1:196620-208237(-)|c139478/f1p2/4464	gi|943945604|ref|XP_014356047.1|	49.396	1158	4020	655	1	1136	0	1107	PREDICTED: uncharacterized protein LOC106708941 [Papilio machaon]
PB.6149.2|NW_019106629.1:225497-230604(-)|c129426/f1p1/4255	gi|646722390|gb|KDR23403.1|	70.213	47	4129	4269	1	47	3.3e-11	72.4	Histone-lysine N-methyltransferase SETMAR [Zootermopsis nevadensis]
PB.6189.1|NW_019106643.1:109408-112214(-)|c81024/f1p13/2804	gi|952511555|gb|KRT78431.1|	96.296	54	1828	1667	54	107	2.69e-26	112	hypothetical protein AMK59_6585, partial [Oryctes borbonicus]
PB.6190.1|NW_019106643.1:114543-139771(+)|c101871/f1p5/3563	gi|817195041|ref|XP_012273048.1|	47.5	400	2	1000	43	422	8.43e-99	328	PREDICTED: uncharacterized protein LOC105695748 isoform X2 [Orussus abietinus]
PB.6190.2|NW_019106643.1:114544-125334(+)|c95516/f1p5/3027	gi|817195041|ref|XP_012273048.1|	64.198	162	2	469	261	422	4.43e-55	205	PREDICTED: uncharacterized protein LOC105695748 isoform X2 [Orussus abietinus]
PB.6242.1|NW_019106661.1:81555-85037(-)|c102143/f1p2/3470	gi|913324481|ref|XP_013193561.1|	35.131	686	3120	1147	78	731	2.5e-101	350	PREDICTED: RNA-directed DNA polymerase from mobile element jockey-like isoform X1 [Amyelois transitella]
PB.6289.1|NW_019106682.1:1496-16693(+)|c58107/f1p0/2088	gi|923415622|gb|ALB30225.1|	95.319	470	9	1418	58	527	0	917	cytochrome P450 [Nilaparvata lugens]
PB.6293.1|NW_019106683.1:19904-22710(+)|c148805/f1p12/4811	gi|957840652|ref|XP_014670638.1|	49.102	334	434	1435	151	482	6.95e-99	337	PREDICTED: zinc finger protein 845-like, partial [Priapulus caudatus]
PB.6296.1|NW_019106683.1:260437-266192(+)|c145163/f1p5/4574	gi|861619723|gb|KMQ87090.1|	35.973	884	9	2633	32	912	3.21e-175	556	rna-directed dna polymerase from mobile element jockey-like protein [Lasius niger]
PB.6320.1|NW_019106694.1:65457-70573(-)|c165953/f1p3/5289	gi|641664521|ref|XP_008183038.1|	32.778	180	1919	1413	248	421	9.46e-15	72	PREDICTED: uncharacterized protein LOC103309427 [Acyrthosiphon pisum]
PB.6321.1|NW_019106694.1:240169-284434(-)|c157658/f1p13/5209	gi|861611749|gb|KMQ85356.1|	36.021	955	4081	1235	3	942	0	589	rna-directed dna polymerase from mobile element jockey-like protein [Lasius niger]
PB.6333.1|NW_019106700.1:29591-40594(-)|c169491/f1p61/5352	gi|676417152|gb|KFO60377.1|	40.426	235	1043	1747	10	243	6.19e-50	187	hypothetical protein N302_03680, partial [Corvus brachyrhynchos]
PB.6368.4|NW_019106710.1:210538-220151(+)|c129080/f1p70/4447	gi|998495653|ref|XP_015523501.1|	70.652	92	4043	3771	16	101	5.85e-44	110	PREDICTED: uncharacterized protein LOC107227008 [Neodiprion lecontei]
PB.6369.4|NW_019106710.1:208469-288469(-)|c107043/f1p56/3942	gi|323387798|gb|ADX60048.1|	35.666	743	1459	3669	553	1285	1.73e-145	483	R2 protein [Kalotermes flavicollis]
PB.6369.5|NW_019106710.1:214272-217301(-)|c90208/f1p49/2998	gi|998495653|ref|XP_015523501.1|	70.652	92	1194	922	16	101	3.79e-44	110	PREDICTED: uncharacterized protein LOC107227008 [Neodiprion lecontei]
PB.6369.15|NW_019106710.1:219679-277474(-)|c143649/f1p120/4660	gi|1000747599|ref|XP_015596585.1|	90.833	120	3820	4179	21	140	1.1e-63	220	PREDICTED: uncharacterized protein LOC107268379 [Cephus cinctus]
PB.6369.16|NW_019106710.1:219681-224083(-)|c125594/f1p116/4394	gi|1000747599|ref|XP_015596585.1|	90.833	120	3531	3890	21	140	1.03e-63	220	PREDICTED: uncharacterized protein LOC107268379 [Cephus cinctus]
PB.6369.18|NW_019106710.1:219744-277472(-)|c154980/f1p100/4464	gi|1000747599|ref|XP_015596585.1|	90.833	120	3654	4013	21	140	1.04e-63	220	PREDICTED: uncharacterized protein LOC107268379 [Cephus cinctus]
PB.6369.19|NW_019106710.1:220073-246770(-)|c124127/f1p29/3987	gi|1000747599|ref|XP_015596585.1|	90.833	120	3507	3866	21	140	9.07e-64	220	PREDICTED: uncharacterized protein LOC107268379 [Cephus cinctus]
PB.6369.20|NW_019106710.1:220117-277474(-)|c115238/f1p125/4241	gi|1000747599|ref|XP_015596585.1|	90.833	120	3823	4182	21	140	9.9e-64	220	PREDICTED: uncharacterized protein LOC107268379 [Cephus cinctus]
PB.6369.22|NW_019106710.1:229981-234636(-)|c131713/f1p1/4343	gi|323387798|gb|ADX60048.1|	35.586	444	1053	2351	521	953	9.01e-124	253	R2 protein [Kalotermes flavicollis]
PB.6369.23|NW_019106710.1:234685-268638(-)|c81641/f1p0/2804	gi|733902927|ref|XP_010715001.1|	40.796	201	1474	2067	340	540	3.07e-44	176	PREDICTED: LOW QUALITY PROTEIN: sentrin-specific protease 2, partial [Meleagris gallopavo]
PB.6369.24|NW_019106710.1:240326-245502(-)|c171134/f1p154/5331	gi|1000747599|ref|XP_015596585.1|	90.833	120	2760	3119	21	140	1.26e-63	220	PREDICTED: uncharacterized protein LOC107268379 [Cephus cinctus]
PB.6369.27|NW_019106710.1:240875-277474(-)|c175957/f1p166/5794	gi|1000747599|ref|XP_015596585.1|	90.833	120	3530	3889	21	140	1.37e-63	220	PREDICTED: uncharacterized protein LOC107268379 [Cephus cinctus]
PB.6369.29|NW_019106710.1:241725-277474(-)|c173510/f1p172/5774	gi|1000747599|ref|XP_015596585.1|	90.833	120	3529	3888	21	140	1.37e-63	220	PREDICTED: uncharacterized protein LOC107268379 [Cephus cinctus]
PB.6369.32|NW_019106710.1:242263-246761(-)|c123955/f1p115/4352	gi|1000747599|ref|XP_015596585.1|	90.833	120	3471	3830	21	140	1.01e-63	220	PREDICTED: uncharacterized protein LOC107268379 [Cephus cinctus]
PB.6369.33|NW_019106710.1:242265-277474(-)|c134413/f1p115/4507	gi|1000747599|ref|XP_015596585.1|	90.833	120	3628	3987	21	140	1.05e-63	220	PREDICTED: uncharacterized protein LOC107268379 [Cephus cinctus]
PB.6369.36|NW_019106710.1:242268-277474(-)|c124985/f1p115/4504	gi|1000747599|ref|XP_015596585.1|	90.833	120	3628	3987	21	140	1.05e-63	220	PREDICTED: uncharacterized protein LOC107268379 [Cephus cinctus]
PB.6369.43|NW_019106710.1:255509-260060(-)|c151491/f1p5/4561	gi|56798156|dbj|BAD82946.1|	32.212	1040	1446	4457	7	972	1.05e-112	389	non-LTR retrotransposon R1Bmks ORF2 protein [Bombyx mori]
PB.6369.44|NW_019106710.1:261090-276730(-)|c162361/f1p139/4721	gi|1000747599|ref|XP_015596585.1|	90.833	120	2809	3168	21	140	1.11e-63	220	PREDICTED: uncharacterized protein LOC107268379 [Cephus cinctus]
PB.6369.45|NW_019106710.1:261137-282208(-)|c132479/f1p7/4297	gi|323387798|gb|ADX60048.1|	35.98	806	963	3341	521	1307	1.92e-146	488	R2 protein [Kalotermes flavicollis]
PB.6369.46|NW_019106710.1:273044-277474(-)|c138534/f1p81/4306	gi|1000747599|ref|XP_015596585.1|	90.833	120	3432	3791	21	140	1e-63	220	PREDICTED: uncharacterized protein LOC107268379 [Cephus cinctus]
PB.6369.47|NW_019106710.1:283169-287495(-)|c155113/f1p32/4765	gi|861630869|gb|KMQ90176.1|	41.256	812	1720	4131	668	1449	1.28e-167	552	reverse transcriptase [Lasius niger]
PB.6369.48|NW_019106710.1:283285-287495(-)|c135733/f1p32/4624	gi|861630869|gb|KMQ90176.1|	38.519	810	1719	3998	668	1449	4.37e-148	498	reverse transcriptase [Lasius niger]
PB.6397.2|NW_019106718.1:76551-78372(+)|c37992/f1p7/1734	gi|913330650|ref|XP_013196861.1|	45.205	73	9	227	195	267	5.75e-11	71.2	PREDICTED: apolipoprotein D-like [Amyelois transitella]
PB.6407.2|NW_019106720.1:158264-162634(+)|c138976/f1p7/4499	gi|1008455751|ref|XP_015840034.1|	33.303	1108	891	4142	334	1389	0	622	PREDICTED: retrovirus-related Pol polyprotein from transposon 17.6 [Tribolium castaneum]
PB.6408.2|NW_019106720.1:156630-162708(-)|c25733/f2p11/5525	gi|1008455751|ref|XP_015840034.1|	34.349	952	2923	146	334	1233	8.65e-165	548	PREDICTED: retrovirus-related Pol polyprotein from transposon 17.6 [Tribolium castaneum]
PB.6413.1|NW_019106721.1:97268-112391(+)|c52905/f1p0/1838	gi|646701264|gb|KDR11069.1|	60.963	187	150	683	44	216	4.18e-36	142	Protein Fer3 [Zootermopsis nevadensis]
PB.6416.1|NW_019106721.1:215183-219614(-)|c125455/f1p11/4317	gi|908514421|ref|XP_013120040.1|	42.44	377	10	1122	145	513	5.23e-82	295	PREDICTED: uncharacterized protein K02A2.6-like, partial [Oreochromis niloticus]
PB.6449.1|NW_019106729.1:217676-227292(+)|c134642/f1p5/4370	gi|190702372|gb|ACE75265.1|	45.973	298	1131	1991	5	284	2.02e-70	246	integrase core domain-containing protein [Glyptapanteles flavicoxis]
PB.6451.1|NW_019106729.1:272506-277177(+)|c155021/f1p1/4630	gi|1004172906|gb|KXZ75731.1|	51.056	284	1778	930	1143	1426	0	307	hypothetical protein TcasGA2_TC031670 [Tribolium castaneum]
PB.6453.1|NW_019106730.1:71778-76099(-)|c124953/f1p2/4312	gi|642940288|ref|XP_008201297.1|	60	45	411	277	248	292	1.16e-07	60.5	PREDICTED: uncharacterized protein LOC103315142 isoform X1 [Tribolium castaneum]
PB.6466.1|NW_019106733.1:257852-263133(+)|c147023/f1p19/4593	gi|482875825|gb|AGK40934.1|	91.228	57	2453	2623	18	74	9.1e-21	108	toll-1 [Nilaparvata lugens]
PB.6467.1|NW_019106733.1:257467-261663(-)|c128823/f1p19/4271	gi|482875825|gb|AGK40934.1|	87.719	57	2168	2338	18	74	3.69e-19	103	toll-1 [Nilaparvata lugens]
PB.6485.1|NW_019106738.1:209509-214249(+)|c150419/f1p84/4841	gi|646696956|gb|KDR08920.1|	42.857	175	803	1309	2	170	1.45e-10	69.7	Proline-rich nuclear receptor coactivator 2 [Zootermopsis nevadensis]
PB.6492.1|NW_019106739.1:212467-217766(-)|c153547/f1p2/4856	gi|939268964|ref|XP_014254652.1|	73.103	145	2	436	216	360	3.05e-62	225	PREDICTED: innexin inx1 [Cimex lectularius]
PB.6515.7|NW_019106744.1:89269-91506(-)|c67902/f1p4/2339	gi|936577518|ref|XP_014203591.1|	43.614	321	477	1424	303	618	7.81e-100	249	PREDICTED: glucose dehydrogenase [FAD, quinone] [Copidosoma floridanum]
PB.6540.1|NW_019106752.1:252141-257094(+)|c155026/f1p0/4668	gi|662219149|ref|XP_008483641.1|	34.286	175	3635	3129	10	175	1.79e-15	88.2	PREDICTED: myb-like protein P [Diaphorina citri]
PB.6544.1|NW_019106754.1:188461-191484(-)|c90478/f1p1/2976	gi|913324481|ref|XP_013193561.1|	42.165	351	1143	2168	472	812	1.07e-68	256	PREDICTED: RNA-directed DNA polymerase from mobile element jockey-like isoform X1 [Amyelois transitella]
PB.6550.1|NW_019106759.1:123282-132625(-)|c163526/f1p1/5203	gi|929356596|ref|XP_014087514.1|	50.485	309	4297	5220	3	266	2.66e-89	301	PREDICTED: uncharacterized protein LOC106615710 [Bactrocera oleae]
PB.6572.1|NW_019106769.1:21922-27892(-)|c30079/f1p10/1056	gi|717213079|gb|AIW80018.1|	100	33	3	101	478	510	6.58e-11	71.6	cytochrome P450 CYP425A1 [Nilaparvata lugens]
PB.6596.1|NW_019106778.1:161597-164899(-)|c96061/f1p0/3301	gi|913324481|ref|XP_013193561.1|	38.155	401	1295	96	475	874	1.35e-72	268	PREDICTED: RNA-directed DNA polymerase from mobile element jockey-like isoform X1 [Amyelois transitella]
PB.6608.1|NW_019106783.1:96261-99514(-)|c89551/f1p0/2909	gi|913323647|ref|XP_013193098.1|	47.222	180	862	1401	200	379	8.87e-83	184	PREDICTED: uncharacterized protein LOC106136949 isoform X2 [Amyelois transitella]
PB.6611.1|NW_019106783.1:160419-165657(-)|c167005/f1p5/5176	gi|646720619|gb|KDR22280.1|	41.635	1052	397	3420	1	1004	0	613	Integrator complex subunit 8 [Zootermopsis nevadensis]
PB.6614.1|NW_019106783.1:194899-266914(-)|c93891/f1p4/3151	gi|757813231|gb|AJO25043.1|	98.413	126	125	502	357	482	1.02e-75	265	chitinase [Nilaparvata lugens]
PB.6627.1|NW_019106788.1:133623-145014(+)|c170784/f1p1/5206	gi|970914203|ref|XP_015123443.1|	46.809	188	348	905	186	357	1.91e-42	167	PREDICTED: uncharacterized protein LOC107045636 [Diachasma alloeum]
PB.6644.3|NW_019106793.1:220026-224128(-)|c101126/f1p5/3551	gi|646709977|gb|KDR15616.1|	66.406	128	173	556	1	127	1.26e-31	128	hypothetical protein L798_09429 [Zootermopsis nevadensis]
PB.6668.1|NW_019106800.1:247031-251347(+)|c126465/f1p0/4308	gi|270003365|gb|EEZ99812.1|	35.25	539	2008	3576	21	534	2.11e-84	295	putative RNA-directed DNA polymerase from transposon X-element-like Protein [Tribolium castaneum]
PB.6675.2|NW_019106803.1:43673-49740(-)|c178357/f1p6/6052	gi|1008455751|ref|XP_015840034.1|	30.379	1083	1223	4366	323	1391	2.28e-161	541	PREDICTED: retrovirus-related Pol polyprotein from transposon 17.6 [Tribolium castaneum]
PB.6682.1|NW_019106806.1:94243-99385(+)|c166853/f1p0/5030	gi|817212181|ref|XP_012282266.1|	38.605	588	129	1889	868	1443	0	387	PREDICTED: uncharacterized protein LOC105700713 [Orussus abietinus]
PB.6689.1|NW_019106808.1:228710-230428(-)|c44190/f1p1/1711	gi|1012681305|gb|AMS38375.1|	54.018	224	426	1097	514	737	3.18e-146	272	hypothetical protein [Bactrocera tryoni]
PB.6704.1|NW_019106817.1:157438-182393(-)|c69768/f1p6/2230	gi|321475415|gb|EFX86378.1|	73.457	162	732	1217	4032	4193	4.58e-109	249	hypothetical protein DAPPUDRAFT_313219 [Daphnia pulex]
PB.6709.1|NW_019106820.1:50256-51341(-)|c31631/f1p0/1026	gi|827551045|ref|XP_012547427.1|	53.289	152	226	681	54	205	2.23e-48	170	PREDICTED: growth arrest and DNA damage-inducible proteins-interacting protein 1 [Bombyx mori]
PB.6712.1|NW_019106820.1:146214-149883(+)|c105282/f1p12/3639	gi|641657716|ref|XP_008180451.1|	42.857	98	717	424	291	388	2.55e-22	91.7	PREDICTED: RNA-directed DNA polymerase from mobile element jockey-like [Acyrthosiphon pisum]
PB.6717.1|NW_019106822.1:228178-255728(+)|c26331/f2p8/5734	gi|307206314|gb|EFN84371.1|	40	125	885	1187	7	131	1.01e-11	72	hypothetical protein EAI_13551, partial [Harpegnathos saltator]
PB.6717.2|NW_019106822.1:228178-233612(+)|c175683/f1p8/5766	gi|307206314|gb|EFN84371.1|	40	125	885	1187	7	131	1.01e-11	72	hypothetical protein EAI_13551, partial [Harpegnathos saltator]
PB.6717.3|NW_019106822.1:228180-233612(+)|c168690/f1p8/5691	gi|307206314|gb|EFN84371.1|	40	125	847	1149	7	131	1e-11	72	hypothetical protein EAI_13551, partial [Harpegnathos saltator]
PB.6718.1|NW_019106824.1:18770-23417(+)|c160512/f1p3/5028	gi|913324481|ref|XP_013193561.1|	27.678	943	1206	3995	13	918	1.75e-88	319	PREDICTED: RNA-directed DNA polymerase from mobile element jockey-like isoform X1 [Amyelois transitella]
PB.6755.1|NW_019106840.1:118256-123543(-)|c170977/f1p3/5286	gi|939273927|ref|XP_014257281.1|	36.553	528	2140	557	2	497	1.22e-99	347	PREDICTED: uncharacterized protein LOC106671035 [Cimex lectularius]
PB.6771.1|NW_019106845.1:10524-18840(-)|c126316/f1p0/4361	gi|646702236|gb|KDR11570.1|	52.344	128	3750	4127	1	125	3.16e-38	147	Phosphatidylinositol N-acetylglucosaminyltransferase subunit P [Zootermopsis nevadensis]
PB.6782.1|NW_019106847.1:20112-24016(-)|c107961/f1p0/3860	gi|1009604313|ref|XP_015930120.1|	31.69	284	1401	2171	36	303	1.05e-23	111	PREDICTED: uncharacterized protein LOC107456697 [Parasteatoda tepidariorum]
PB.6795.2|NW_019106852.1:204128-229617(-)|c94354/f1p5/3067	gi|642913158|ref|XP_975007.2|	80.508	354	2984	1923	61	414	0	545	PREDICTED: glycerol-3-phosphate dehydrogenase [NAD(+)], cytoplasmic isoform X2 [Tribolium castaneum]
PB.6798.1|NW_019106853.1:67520-69789(+)|c54148/f1p1/2114	gi|321444491|gb|EFX60420.1|	57.249	269	1	804	88	356	2.45e-82	272	hypothetical protein DAPPUDRAFT_277575 [Daphnia pulex]
PB.6851.1|NW_019106875.1:106511-111846(-)|c161013/f1p1/5178	gi|1009370993|gb|KYM95348.1|	40	335	4206	5150	83	407	1.43e-83	276	hypothetical protein ALC62_14009 [Cyphomyrmex costatus]
PB.6869.1|NW_019106884.1:197254-201915(+)|c154191/f1p0/4675	gi|1008455751|ref|XP_015840034.1|	44.149	188	3763	4323	682	869	3.06e-94	165	PREDICTED: retrovirus-related Pol polyprotein from transposon 17.6 [Tribolium castaneum]
PB.6873.1|NW_019106886.1:80145-85219(+)|c23509/f3p1/5055	gi|1005420826|ref|XP_015758992.1|	30.253	671	2691	4640	10	664	8.07e-68	252	PREDICTED: RNA-directed DNA polymerase from mobile element jockey-like [Acropora digitifera]
PB.6889.1|NW_019106889.1:62999-67587(+)|c139058/f1p13/4593	gi|913324481|ref|XP_013193561.1|	30.531	904	1373	4033	16	870	1.75e-92	330	PREDICTED: RNA-directed DNA polymerase from mobile element jockey-like isoform X1 [Amyelois transitella]
PB.6894.1|NW_019106891.1:144889-149068(-)|c115154/f1p0/4147	gi|861619723|gb|KMQ87090.1|	36.785	927	995	3757	2	923	0	595	rna-directed dna polymerase from mobile element jockey-like protein [Lasius niger]
PB.6895.1|NW_019106891.1:198737-205116(-)|c173710/f1p0/5574	gi|642949720|emb|CCH14900.1|	45.679	405	3056	1854	514	917	7.4e-102	360	endonuclease-reverse transcriptase [Blattella germanica]
PB.6930.1|NW_019106906.1:219987-221175(-)|c297/f2p1/1187	gi|985526169|gb|AMD09934.1|	74.176	182	137	676	12	188	8.7e-86	265	small heat shock protein 3 [Laodelphax striatella]
PB.6933.1|NW_019106907.1:163512-169497(+)|c176546/f1p2/5847	gi|908471825|ref|XP_013088811.1|	84.828	145	847	413	3	147	1.5e-78	263	PREDICTED: uncharacterized protein LOC106072905 [Biomphalaria glabrata]
PB.6946.1|NW_019106912.1:221993-225272(+)|c96313/f1p26/3275	gi|1005420826|ref|XP_015758992.1|	42.135	178	1465	1998	377	554	3.71e-62	137	PREDICTED: RNA-directed DNA polymerase from mobile element jockey-like [Acropora digitifera]
PB.6947.1|NW_019106913.1:107501-111522(+)|c144580/f1p3/4555	gi|926629146|ref|XP_013780209.1|	80.311	193	2	580	105	292	6.47e-99	330	PREDICTED: tyrosine-protein kinase Abl-like, partial [Limulus polyphemus]
PB.6951.1|NW_019106916.1:85009-93120(+)|c147455/f1p0/4668	gi|939648690|ref|XP_014273845.1|	56.643	143	20	445	100	233	1.73e-41	160	PREDICTED: gonadotropin-releasing hormone II receptor-like [Halyomorpha halys]
PB.6953.1|NW_019106917.1:2974-111210(+)|c162781/f1p29/5249	gi|1005420826|ref|XP_015758992.1|	32.064	683	2814	4820	10	667	3.03e-81	291	PREDICTED: RNA-directed DNA polymerase from mobile element jockey-like [Acropora digitifera]
PB.6954.1|NW_019106917.1:168802-174812(+)|c169679/f1p4/5250	gi|817212181|ref|XP_012282266.1|	39.279	1721	5	5104	12	1707	0	1214	PREDICTED: uncharacterized protein LOC105700713 [Orussus abietinus]
PB.6954.2|NW_019106917.1:170467-174525(+)|c130343/f1p4/4399	gi|817212181|ref|XP_012282266.1|	41.107	1355	49	4101	344	1678	0	1026	PREDICTED: uncharacterized protein LOC105700713 [Orussus abietinus]
PB.6998.1|NW_019106936.1:8266-13799(+)|c174395/f1p3/5480	gi|1009584885|ref|XP_015922599.1|	36.752	585	1350	3092	159	700	0	354	PREDICTED: uncharacterized protein LOC107451117 [Parasteatoda tepidariorum]
PB.7011.1|NW_019106949.1:12985-15290(+)|c54176/f1p4/2300	gi|861639142|gb|KMQ92759.1|	38.776	588	3	1748	34	618	1.48e-125	395	rna-directed dna polymerase from mobile element jockey-like protein [Lasius niger]
PB.7016.1|NW_019106951.1:108549-115083(+)|c175754/f1p51/5760	gi|646714593|gb|KDR18506.1|	81.69	426	433	1710	1	426	0	728	Histone deacetylase 3 [Zootermopsis nevadensis]
PB.7016.2|NW_019106951.1:108549-115070(+)|c174925/f1p52/5748	gi|646714593|gb|KDR18506.1|	81.69	426	432	1709	1	426	0	728	Histone deacetylase 3 [Zootermopsis nevadensis]
PB.7016.3|NW_019106951.1:109301-114963(+)|c166873/f1p41/5016	gi|646714593|gb|KDR18506.1|	80.449	312	2	937	115	426	1.63e-165	515	Histone deacetylase 3 [Zootermopsis nevadensis]
PB.7016.4|NW_019106951.1:109732-115083(+)|c138726/f1p49/4596	gi|646714593|gb|KDR18506.1|	74.096	166	3	500	261	426	4.17e-67	241	Histone deacetylase 3 [Zootermopsis nevadensis]
PB.7049.1|NW_019106962.1:107492-111438(+)|c56937/f1p1/2035	gi|815896140|ref|XP_012246108.1|	51.613	248	182	883	1	244	1.15e-53	196	PREDICTED: KH domain-containing, RNA-binding, signal transduction-associated protein 3-like isoform X1 [Bombus impatiens]
PB.7075.1|NW_019106975.1:46266-50837(-)|c141702/f1p5/4528	gi|795015854|ref|XP_011858289.1|	31.31	313	2990	3901	117	404	4.01e-41	174	PREDICTED: uncharacterized protein LOC105555857 [Vollenhovia emeryi]
PB.7078.1|NW_019106975.1:175889-177764(+)|c42056/f1p1/1692	gi|646700140|gb|KDR10432.1|	65.205	342	167	1171	2	342	8.81e-157	468	DnaJ-like protein subfamily C member 21 [Zootermopsis nevadensis]
PB.7102.1|NW_019106984.1:65199-71323(+)|c175715/f1p4/5847	gi|157121167|ref|XP_001659857.1|	52.442	471	3	1409	396	859	8.16e-160	520	AAEL009240-PA [Aedes aegypti]
PB.7124.1|NW_019106995.1:36911-80520(-)|c73741/f1p1/2450	gi|646720657|gb|KDR22299.1|	80.526	380	557	1681	58	422	0	620	Synapsin, partial [Zootermopsis nevadensis]
PB.7124.2|NW_019106995.1:36936-80522(-)|c67096/f1p1/2385	gi|646720657|gb|KDR22299.1|	81.892	370	574	1668	62	429	0	626	Synapsin, partial [Zootermopsis nevadensis]
PB.7140.1|NW_019107000.1:225490-229801(-)|c129835/f1p4/4361	gi|675389340|gb|KFM82237.1|	40.409	1272	231	3926	4	1261	0	920	Retrovirus-related Pol polyprotein from transposon 17.6, partial [Stegodyphus mimosarum]
PB.7161.1|NW_019107007.1:109758-114628(+)|c93472/f1p3/3174	gi|641655296|ref|XP_008179538.1|	57.838	185	1061	1609	267	451	1.17e-68	232	PREDICTED: uncharacterized protein LOC103308246 [Acyrthosiphon pisum]
PB.7167.1|NW_019107012.1:53018-57424(+)|c123889/f1p0/4338	gi|662220831|ref|XP_008484571.1|	45.614	114	2691	3032	476	588	2.55e-17	96.3	PREDICTED: uncharacterized protein LOC103521244 [Diaphorina citri]
PB.7167.2|NW_019107012.1:53213-57427(+)|c144198/f1p0/4405	gi|662220831|ref|XP_008484571.1|	44.737	114	2811	3152	476	588	1.8e-16	93.6	PREDICTED: uncharacterized protein LOC103521244 [Diaphorina citri]
PB.7188.1|NW_019107022.1:161924-167925(-)|c177373/f1p1/5978	gi|1009391877|gb|KYN13158.1|	32.661	248	2609	1920	107	353	3.65e-36	149	hypothetical protein ALC57_14653 [Trachymyrmex cornetzi]
PB.7196.3|NW_019107025.1:224540-237843(-)|c162854/f1p4/5374	gi|546679910|gb|ERL90292.1|	30.909	110	318	647	42	150	2.04e-11	72	hypothetical protein D910_07644 [Dendroctonus ponderosae]
PB.7196.4|NW_019107025.1:224540-237545(-)|c166158/f1p4/5170	gi|546679910|gb|ERL90292.1|	31.959	97	15	305	40	136	1.96e-11	72	hypothetical protein D910_07644 [Dendroctonus ponderosae]
PB.7196.5|NW_019107025.1:230699-237780(-)|c125631/f1p4/4103	gi|546679910|gb|ERL90292.1|	30.909	110	281	610	42	150	1.54e-11	72	hypothetical protein D910_07644 [Dendroctonus ponderosae]
PB.7212.1|NW_019107030.1:11836-17709(+)|c175441/f1p21/5768	gi|1009376721|gb|KYN00123.1|	41.141	333	3233	4213	71	399	1.63e-81	274	hypothetical protein ALC62_09114 [Cyphomyrmex costatus]
PB.7212.2|NW_019107030.1:11837-18399(+)|c124664/f1p19/4371	gi|1009403631|gb|KYN23153.1|	33.761	234	2107	2721	22	255	2.16e-37	149	hypothetical protein ALC57_04427 [Trachymyrmex cornetzi]
PB.7212.4|NW_019107030.1:11920-16818(+)|c144608/f1p21/4843	gi|1009376721|gb|KYN00123.1|	39.32	412	2972	4189	1	399	4.47e-92	312	hypothetical protein ALC62_09114 [Cyphomyrmex costatus]
PB.7213.1|NW_019107030.1:4324-18429(-)|c157550/f1p20/4879	gi|1009369568|gb|KYM94179.1|	39.32	412	3477	2260	2	400	1.03e-92	314	hypothetical protein ALC62_15210, partial [Cyphomyrmex costatus]
PB.7213.2|NW_019107030.1:4534-8972(-)|c145863/f1p3/4459	gi|999973193|gb|KXJ12367.1|	37.843	1094	1184	4450	205	1205	0	664	hypothetical protein AC249_AIPGENE6719 [Exaiptasia pallida]
PB.7213.3|NW_019107030.1:11836-16819(-)|c141369/f1p21/4811	gi|1009369568|gb|KYM94179.1|	39.32	412	2946	4163	2	400	9.67e-93	314	hypothetical protein ALC62_15210, partial [Cyphomyrmex costatus]
PB.7213.4|NW_019107030.1:11838-17713(-)|c176320/f1p21/5708	gi|1009376721|gb|KYN00123.1|	40.841	333	2556	1576	71	399	4.92e-81	273	hypothetical protein ALC62_09114 [Cyphomyrmex costatus]
PB.7213.5|NW_019107030.1:11852-17789(-)|c174952/f1p21/5834	gi|1009376721|gb|KYN00123.1|	41.141	333	2627	1647	71	399	1.65e-81	274	hypothetical protein ALC62_09114 [Cyphomyrmex costatus]
PB.7213.7|NW_019107030.1:11904-16826(-)|c152378/f1p21/4793	gi|1009369568|gb|KYM94179.1|	39.32	412	1909	692	2	400	9.53e-93	314	hypothetical protein ALC62_15210, partial [Cyphomyrmex costatus]
PB.7213.8|NW_019107030.1:11915-18426(-)|c181329/f1p21/6424	gi|1009369568|gb|KYM94179.1|	39.32	412	3477	2260	2	400	1.8e-92	314	hypothetical protein ALC62_15210, partial [Cyphomyrmex costatus]
PB.7213.9|NW_019107030.1:12037-16826(-)|c143581/f1p21/4842	gi|1009369568|gb|KYM94179.1|	39.32	412	1904	687	2	400	9.99e-93	314	hypothetical protein ALC62_15210, partial [Cyphomyrmex costatus]
PB.7218.1|NW_019107032.1:52991-54605(-)|c40006/f1p0/1630	gi|568254267|gb|ETN63252.1|	53.866	388	453	1616	10	395	9.31e-146	431	ceramide glucosyltransferase [Anopheles darlingi]
PB.7226.1|NW_019107034.1:69810-74269(-)|c19909/f3p1/4460	gi|913324481|ref|XP_013193561.1|	31.373	867	1568	4090	108	944	2.79e-84	306	PREDICTED: RNA-directed DNA polymerase from mobile element jockey-like isoform X1 [Amyelois transitella]
PB.7242.1|NW_019107041.1:84262-91555(+)|c168858/f1p0/5367	gi|641657266|ref|XP_003242632.2|	54.647	269	3358	2552	124	392	3.13e-108	322	PREDICTED: uncharacterized protein LOC100575723 [Acyrthosiphon pisum]
PB.7257.1|NW_019107048.1:156184-160693(+)|c141721/f1p1/4509	gi|298204365|gb|ADI61831.1|	39.542	612	2548	4368	666	1275	9.59e-165	441	endonuclease-reverse transcriptase [Bombyx mori]
PB.7299.1|NW_019107064.1:61197-64438(+)|c98395/f1p8/3249	gi|861611749|gb|KMQ85356.1|	37.228	736	2190	1	3	726	7.18e-146	468	rna-directed dna polymerase from mobile element jockey-like protein [Lasius niger]
PB.7332.1|NW_019107081.1:149665-165083(-)|c155329/f1p5/4629	gi|646701258|gb|KDR11063.1|	39.42	345	346	1179	52	395	6.95e-65	234	Prostatic acid phosphatase [Zootermopsis nevadensis]
PB.7332.2|NW_019107081.1:149670-165052(-)|c140616/f1p3/4802	gi|939665251|ref|XP_014280005.1|	43.968	373	230	1345	1	358	1.1e-89	304	PREDICTED: venom acid phosphatase Acph-1-like [Halyomorpha halys]
PB.7336.1|NW_019107084.1:51380-57115(+)|c173674/f1p1/5608	gi|1009389083|gb|KYN11002.1|	34.286	140	2895	2491	400	539	1.59e-28	79	hypothetical protein ALC57_16854 [Trachymyrmex cornetzi]
PB.7338.1|NW_019107085.1:29347-34984(+)|c161696/f1p10/4889	gi|939645554|ref|XP_014272741.1|	46.512	86	86	343	136	221	2.43e-17	90.5	PREDICTED: uncharacterized protein LOC106678629 [Halyomorpha halys]
PB.7406.1|NW_019107114.1:119288-123793(+)|c143559/f1p1/4541	gi|1004396017|gb|KYB25262.1|	38.395	461	2888	4258	16	469	1.56e-92	316	putative RNA-directed DNA polymerase from transposon BS-like Protein [Tribolium castaneum]
PB.7415.1|NW_019107118.1:209989-212361(-)|c63011/f1p0/2376	gi|913324481|ref|XP_013193561.1|	37.563	197	907	1485	600	792	7.67e-51	125	PREDICTED: RNA-directed DNA polymerase from mobile element jockey-like isoform X1 [Amyelois transitella]
PB.7424.1|NW_019107121.1:42453-55272(-)|c129303/f1p0/4246	gi|1009595686|ref|XP_015926545.1|	26.712	146	2203	2610	205	346	1.34e-06	46.6	PREDICTED: uncharacterized protein LOC107454015 [Parasteatoda tepidariorum]
PB.7426.1|NW_019107121.1:85899-96334(-)|c165478/f1p1/5167	gi|676434984|ref|XP_009047410.1|	35.859	198	2017	1469	7	187	8.13e-14	79.7	hypothetical protein LOTGIDRAFT_138845, partial [Lottia gigantea]
PB.7429.1|NW_019107125.1:62398-66981(+)|c139440/f1p1/4527	gi|1000190241|gb|KXJ68654.1|	41.176	119	1896	1540	33	151	2.41e-17	89	hypothetical protein RP20_CCG002253 [Aedes albopictus]
PB.7429.2|NW_019107125.1:63658-69070(+)|c164848/f1p1/5228	gi|1016165399|gb|KZC12561.1|	53.374	163	78	560	2	160	7.53e-34	136	Molybdenum cofactor biosynthesis protein 1 [Dufourea novaeangliae]
PB.7481.1|NW_019107151.1:48098-126675(+)|c109536/f1p19/4023	gi|564584755|gb|AHB86600.1|	61.94	268	443	1246	1	264	4.08e-91	302	aquaporin 2-like protein [Bactericera cockerelli]
PB.7481.2|NW_019107151.1:48103-61530(+)|c11634/f2p19/3425	gi|564584755|gb|AHB86600.1|	61.94	268	195	998	1	264	7.51e-92	302	aquaporin 2-like protein [Bactericera cockerelli]
PB.7481.4|NW_019107151.1:48103-126676(+)|c114487/f1p19/4037	gi|564584755|gb|AHB86600.1|	61.94	268	450	1253	1	264	4.91e-91	302	aquaporin 2-like protein [Bactericera cockerelli]
PB.7481.5|NW_019107151.1:48104-54503(+)|c56063/f1p18/2547	gi|662193939|ref|XP_008469897.1|	67.391	46	3	140	245	289	1.56e-08	65.1	PREDICTED: aquaporin AQPAe.a [Diaphorina citri]
PB.7481.6|NW_019107151.1:48105-61530(+)|c101609/f1p18/3744	gi|564584755|gb|AHB86600.1|	62.313	268	198	1001	1	264	1.63e-91	303	aquaporin 2-like protein [Bactericera cockerelli]
PB.7481.7|NW_019107151.1:48105-126676(+)|c114624/f1p22/4049	gi|564584755|gb|AHB86600.1|	61.94	268	450	1253	1	264	5.04e-91	302	aquaporin 2-like protein [Bactericera cockerelli]
PB.7481.8|NW_019107151.1:48106-126676(+)|c105837/f1p17/3688	gi|564584755|gb|AHB86600.1|	61.94	268	451	1254	1	264	1.85e-91	302	aquaporin 2-like protein [Bactericera cockerelli]
PB.7481.9|NW_019107151.1:48130-126674(+)|c101792/f1p18/3639	gi|564584755|gb|AHB86600.1|	61.94	268	431	1234	1	264	1.48e-91	302	aquaporin 2-like protein [Bactericera cockerelli]
PB.7481.10|NW_019107151.1:48293-126676(+)|c109658/f3p20/4235	gi|564584755|gb|AHB86600.1|	62.313	268	450	1253	1	264	3.96e-91	303	aquaporin 2-like protein [Bactericera cockerelli]
PB.7484.1|NW_019107152.1:125390-129573(+)|c154656/f1p16/4836	gi|861611749|gb|KMQ85356.1|	36.114	947	1382	4204	11	942	0	585	rna-directed dna polymerase from mobile element jockey-like protein [Lasius niger]
PB.7485.1|NW_019107152.1:111639-129558(-)|c155426/f1p14/4613	gi|861611749|gb|KMQ85356.1|	35.404	966	3509	630	3	942	0	572	rna-directed dna polymerase from mobile element jockey-like protein [Lasius niger]
PB.7496.1|NW_019107156.1:2449-7701(-)|c174810/f1p1/5810	gi|646715443|gb|KDR19055.1|	91.892	185	321	875	31	215	2.94e-108	355	Ras-related protein Rab-40C [Zootermopsis nevadensis]
PB.7500.2|NW_019107157.1:149544-154656(+)|c159587/f1p2/4976	gi|1008455751|ref|XP_015840034.1|	35.385	910	2047	4713	504	1387	6.39e-172	565	PREDICTED: retrovirus-related Pol polyprotein from transposon 17.6 [Tribolium castaneum]
PB.7504.1|NW_019107161.1:81438-83675(+)|c57180/f1p1/2176	gi|641649257|ref|XP_008185321.1|	42	100	1174	1428	168	261	5.03e-06	57.8	PREDICTED: uncharacterized protein LOC103310050 [Acyrthosiphon pisum]
PB.7510.1|NW_019107164.1:199644-202459(+)|c80817/f1p0/2680	gi|89355887|gb|ABD72267.1|	29.559	680	2	1927	510	1142	2.17e-67	252	pol polyprotein [Drosophila buzzatii]
PB.7511.1|NW_019107166.1:79683-84632(+)|c152668/f1p0/4767	gi|999969633|gb|KXJ08807.1|	39.51	286	1175	327	1042	1321	7.85e-61	192	putative RNA-directed DNA polymerase from transposon BS [Exaiptasia pallida]
PB.7522.1|NW_019107172.1:97040-122014(+)|c171862/f1p0/5524	gi|913324481|ref|XP_013193561.1|	33.147	893	2127	4736	13	869	7.34e-135	453	PREDICTED: RNA-directed DNA polymerase from mobile element jockey-like isoform X1 [Amyelois transitella]
PB.7526.1|NW_019107176.1:143155-147370(-)|c154615/f1p9/4802	gi|913324481|ref|XP_013193561.1|	34.74	711	2449	4530	9	699	9.7e-105	362	PREDICTED: RNA-directed DNA polymerase from mobile element jockey-like isoform X1 [Amyelois transitella]
PB.7535.2|NW_019107178.1:96446-103962(-)|c97680/f1p2/3239	gi|939235403|ref|XP_014250871.1|	78.667	150	3081	2632	4	153	4.13e-76	254	PREDICTED: golgin subfamily A member 7 [Cimex lectularius]
PB.7543.1|NW_019107184.1:133384-139178(+)|c108762/f1p0/4036	gi|926614904|ref|XP_013772513.1|	37.037	162	1429	944	19	171	9.67e-20	103	PREDICTED: zinc finger MYM-type protein 1-like [Limulus polyphemus]
PB.7550.1|NW_019107188.1:65057-70493(-)|c172378/f1p10/5589	gi|746848113|ref|XP_011054451.1|	32.544	169	3068	2607	22	185	2.4e-08	63.9	PREDICTED: uncharacterized protein LOC105146095 [Acromyrmex echinatior]
PB.7550.3|NW_019107188.1:69197-96297(-)|c92407/f1p3/3050	gi|939658623|ref|XP_014277438.1|	82.328	232	242	925	275	506	2.38e-98	327	PREDICTED: protein GDAP2 homolog isoform X2 [Halyomorpha halys]
PB.7550.4|NW_019107188.1:88320-93000(-)|c158371/f1p5/4931	gi|662195490|ref|XP_008470740.1|	32.595	316	1961	1035	955	1265	9.09e-54	149	PREDICTED: HEAT repeat-containing protein 5B-like [Diaphorina citri]
PB.7571.1|NW_019107197.1:2592-13239(+)|c131670/f1p12/4360	gi|571545516|ref|XP_006564739.1|	37.795	381	103	1167	1029	1389	2.41e-32	146	PREDICTED: PERQ amino acid-rich with GYF domain-containing protein CG11148-like isoform X4 [Apis mellifera]
PB.7571.2|NW_019107197.1:2592-13244(+)|c138862/f1p12/4599	gi|571545516|ref|XP_006564739.1|	37.795	381	163	1227	1029	1389	2.65e-32	146	PREDICTED: PERQ amino acid-rich with GYF domain-containing protein CG11148-like isoform X4 [Apis mellifera]
PB.7574.1|NW_019107197.1:139229-143704(-)|c142999/f1p0/4561	gi|985409607|ref|XP_015370208.1|	57.143	133	3911	3522	1	133	7.03e-39	149	PREDICTED: uncharacterized protein LOC107166166 [Diuraphis noxia]
PB.7595.1|NW_019107207.1:63153-64665(-)|c38875/f1p0/1514	gi|815789795|ref|XP_012215449.1|	33.025	324	121	1056	26	340	1.26e-34	140	PREDICTED: BTB/POZ domain-containing protein 6-B-like [Linepithema humile]
PB.7604.1|NW_019107210.1:155992-159395(-)|c99110/f1p15/3400	gi|951547344|ref|XP_014473878.1|	40.69	145	1466	1044	34	159	8.6e-35	95.5	PREDICTED: uncharacterized protein LOC106744010 [Dinoponera quadriceps]
PB.7605.1|NW_019107210.1:203105-207744(+)|c153679/f1p2/4637	gi|913324481|ref|XP_013193561.1|	37.5	344	2864	3880	518	861	1.54e-86	230	PREDICTED: RNA-directed DNA polymerase from mobile element jockey-like isoform X1 [Amyelois transitella]
PB.7612.1|NW_019107214.1:154122-162547(+)|c6165/f2p3/2343	gi|145207345|emb|CAM84196.1|	29.669	755	45	2282	69	692	2.67e-97	324	hexamerin 1 [Perla marginata]
PB.7619.1|NW_019107218.1:207772-210669(-)|c87657/f1p0/2899	gi|1000214112|gb|KXJ83452.1|	26.271	236	397	1056	147	376	1.54e-26	97.8	hypothetical protein RP20_CCG004849 [Aedes albopictus]
PB.7637.1|NW_019107228.1:115069-181998(+)|c70574/f1p6/2429	gi|780188049|ref|XP_011663005.1|	41.139	158	725	279	88	245	3.47e-24	110	PREDICTED: uncharacterized protein LOC105437747 [Strongylocentrotus purpuratus]
PB.7663.1|NW_019107245.1:18858-23332(+)|c144564/f1p5/4492	gi|4239843|dbj|BAA74713.1|	43.81	1034	1058	4042	289	1299	0	826	Yokozuna [Bombyx mori]
PB.7668.1|NW_019107246.1:54056-58377(+)|c141941/f1p0/4435	gi|913324481|ref|XP_013193561.1|	37.295	244	1376	654	633	874	4.27e-58	157	PREDICTED: RNA-directed DNA polymerase from mobile element jockey-like isoform X1 [Amyelois transitella]
PB.7690.1|NW_019107268.1:6270-9109(+)|c82032/f1p0/2787	gi|357603855|gb|EHJ63953.1|	56.019	216	806	1453	143	358	1.58e-132	267	hypothetical protein KGM_00631 [Danaus plexippus]
PB.7733.1|NW_019107293.1:74842-79447(-)|c170887/f1p9/5242	gi|817052244|ref|XP_012255288.1|	64.634	246	1	708	562	796	2.06e-89	320	PREDICTED: ubiquitin-protein ligase E3A [Athalia rosae]
PB.7737.1|NW_019107296.1:147834-160581(-)|c104631/f1p1/3782	gi|939674441|ref|XP_014283418.1|	80.723	166	2992	3489	11	176	3.41e-88	294	PREDICTED: adapter molecule Crk isoform X1 [Halyomorpha halys]
PB.7742.1|NW_019107301.1:13531-16070(+)|c55039/f1p0/2086	gi|985423731|ref|XP_015377365.1|	46.067	267	1151	1936	370	636	1.12e-130	252	PREDICTED: piggyBac transposable element-derived protein 3-like [Diuraphis noxia]
PB.7758.1|NW_019107308.1:29732-112156(-)|c93738/f1p12/3045	gi|861611749|gb|KMQ85356.1|	35.688	807	2	2404	151	942	3.04e-150	478	rna-directed dna polymerase from mobile element jockey-like protein [Lasius niger]
PB.7772.1|NW_019107316.1:28155-33586(-)|c165722/f1p4/5274	gi|641652696|ref|XP_008178499.1|	56.782	317	1498	2448	524	840	0	400	PREDICTED: uncharacterized protein K02A2.6-like [Acyrthosiphon pisum]
PB.7774.1|NW_019107319.1:66991-75593(+)|c178385/f1p0/5897	gi|828224055|ref|XP_012562826.1|	45.763	59	227	51	164	220	3.3e-07	61.6	PREDICTED: RNA-directed DNA polymerase from mobile element jockey-like [Hydra vulgaris]
PB.7775.1|NW_019107319.1:182944-186257(-)|c91766/f1p1/3305	gi|985424022|ref|XP_015377520.1|	45.436	997	224	3190	12	1000	0	900	PREDICTED: RNA-directed DNA polymerase from mobile element jockey-like [Diuraphis noxia]
PB.7785.1|NW_019107328.1:187864-191951(+)|c112817/f1p8/4096	gi|913324481|ref|XP_013193561.1|	35.211	710	1589	3667	220	916	3.36e-132	438	PREDICTED: RNA-directed DNA polymerase from mobile element jockey-like isoform X1 [Amyelois transitella]
PB.7799.1|NW_019107338.1:61571-72954(-)|c168553/f1p1/5427	gi|684385596|ref|XP_009168214.1|	35.28	428	3436	4695	5	414	1.79e-69	264	hypothetical protein T265_13669, partial [Opisthorchis viverrini]
PB.7838.1|NW_019107363.1:36601-54494(+)|c70402/f1p5/2422	gi|242005923|ref|XP_002423809.1|	69.504	141	2390	1968	80	218	5.25e-57	201	GTP-binding nuclear protein RAN1, putative [Pediculus humanus corporis]
PB.7842.1|NW_019107366.1:106726-109008(-)|c70394/f1p0/2283	gi|641672180|ref|XP_008185846.1|	49.254	67	324	127	593	659	7.16e-08	64.7	PREDICTED: zinc finger MYM-type protein 1-like [Acyrthosiphon pisum]
PB.7888.1|NW_019107393.1:88610-93326(+)|c102043/f1p0/3617	gi|795014300|ref|XP_011883833.1|	30.728	755	2243	15	211	871	1.65e-109	372	PREDICTED: uncharacterized protein LOC105570983, partial [Vollenhovia emeryi]
PB.7890.2|NW_019107395.1:141034-146377(+)|c178418/f1p14/5898	gi|645016933|ref|XP_003427552.2|	87.5	96	327	614	78	172	4.1e-50	183	PREDICTED: uncharacterized protein LOC100678235 [Nasonia vitripennis]
PB.7897.1|NW_019107408.1:145408-148969(-)|c102034/f1p3/3560	gi|913324481|ref|XP_013193561.1|	32.673	808	346	2727	8	790	1.26e-121	399	PREDICTED: RNA-directed DNA polymerase from mobile element jockey-like isoform X1 [Amyelois transitella]
PB.7905.1|NW_019107416.1:150328-153633(-)|c97029/f1p0/3264	gi|270017024|gb|EFA13470.1|	42.138	318	453	1397	7	313	2.09e-84	283	Putative uncharacterized transposon-derived protein F54H12.3-like Protein [Tribolium castaneum]
PB.7910.1|NW_019107419.1:113216-116415(-)|c94962/f1p0/3112	gi|936601007|ref|XP_014214167.1|	41.469	422	746	1951	719	1121	0	332	PREDICTED: uncharacterized protein K02A2.6-like [Copidosoma floridanum]
PB.7913.1|NW_019107422.1:127584-131275(-)|c78362/f1p0/2683	gi|913335353|ref|XP_013199436.1|	43.094	362	3	1055	59	419	1.11e-99	337	PREDICTED: uncharacterized protein LOC106142272 [Amyelois transitella]
PB.7924.3|NW_019107434.1:118-6882(+)|c67316/f1p0/2393	gi|645010466|ref|XP_008213505.1|	59.524	42	135	260	11	52	7.21e-07	54.7	PREDICTED: serine palmitoyltransferase small subunit A [Nasonia vitripennis]
PB.7942.1|NW_019107439.1:7165-23973(-)|c174033/f1p2/5615	gi|1004397056|gb|KYB25851.1|	54.545	77	456	680	14	85	6.76e-13	74.7	hypothetical protein TcasGA2_TC034079 [Tribolium castaneum]
PB.7952.1|NW_019107444.1:162985-167657(-)|c20581/f3p9/4474	gi|662184044|ref|XP_008469741.1|	52.174	207	1850	2458	2	208	3.03e-66	238	PREDICTED: LOW QUALITY PROTEIN: uncharacterized protein LOC103507074 [Diaphorina citri]
PB.7952.2|NW_019107444.1:162986-167661(-)|c126668/f1p9/4508	gi|817185642|ref|XP_012287291.1|	51.905	210	1876	2484	1	210	2.9e-66	236	PREDICTED: uncharacterized protein LOC105703454 [Orussus abietinus]
PB.7952.3|NW_019107444.1:162997-167658(-)|c126976/f1p9/4512	gi|817185642|ref|XP_012287291.1|	51.905	210	1878	2486	1	210	3.1e-66	236	PREDICTED: uncharacterized protein LOC105703454 [Orussus abietinus]
PB.7963.1|NW_019107457.1:155486-156697(+)|c35748/f1p1/1204	gi|939263057|ref|XP_014251479.1|	72.308	65	978	1172	140	204	1.74e-22	101	PREDICTED: 60S ribosomal protein L13a [Cimex lectularius]
PB.7972.1|NW_019107464.1:89830-93602(-)|c143663/f1p6/4489	gi|646714570|gb|KDR18483.1|	83.803	142	441	863	18	159	7.33e-75	253	Protein dodo [Zootermopsis nevadensis]
PB.7985.1|NW_019107473.1:80277-82920(-)|c89160/f1p13/2832	gi|646701571|gb|KDR11233.1|	76.586	457	3	1373	180	635	0	746	cGMP-dependent protein kinase, isozyme 1 [Zootermopsis nevadensis]
PB.8002.1|NW_019107486.1:39651-43240(-)|c97854/f1p0/3328	gi|662220831|ref|XP_008484571.1|	54.545	66	1944	2132	505	570	5.5e-11	75.5	PREDICTED: uncharacterized protein LOC103521244 [Diaphorina citri]
PB.8008.1|NW_019107488.1:137654-141952(-)|c17575/f2p15/4300	gi|913324481|ref|XP_013193561.1|	33.626	455	2331	3671	506	951	5.09e-62	239	PREDICTED: RNA-directed DNA polymerase from mobile element jockey-like isoform X1 [Amyelois transitella]
PB.8023.1|NW_019107498.1:123697-132635(-)|c21050/f2p6/4622	gi|662197231|ref|XP_008471682.1|	70	90	63	329	11	99	1.91e-33	133	PREDICTED: uncharacterized protein LOC103508882 [Diaphorina citri]
PB.8025.1|NW_019107500.1:41953-46112(-)|c113716/f1p47/4165	gi|659099237|gb|AID60309.1|	69.841	63	1632	1820	15	75	3.6e-13	80.9	serine protease 8 [Nilaparvata lugens]
PB.8033.1|NW_019107509.1:97407-102676(+)|c163231/f1p0/5126	gi|817212181|ref|XP_012282266.1|	42.883	1089	3	3254	629	1707	0	877	PREDICTED: uncharacterized protein LOC105700713 [Orussus abietinus]
PB.8041.1|NW_019107513.1:91887-97071(+)|c24685/f2p1/5205	gi|861611749|gb|KMQ85356.1|	37.829	949	1803	4634	4	942	0	607	rna-directed dna polymerase from mobile element jockey-like protein [Lasius niger]
PB.8046.1|NW_019107516.1:52993-58353(-)|c170417/f1p1/5341	gi|1009424870|gb|KYN43041.1|	63.636	110	1868	2197	36	145	8.32e-57	154	hypothetical protein ALC56_02521 [Trachymyrmex septentrionalis]
PB.8091.1|NW_019107551.1:52384-54986(-)|c82924/f1p1/2641	gi|662218480|ref|XP_008483272.1|	42.202	327	1254	2231	453	775	1.29e-102	259	PREDICTED: uncharacterized protein LOC103519961, partial [Diaphorina citri]
PB.8092.1|NW_019107551.1:154985-159216(-)|c107036/f1p4/4118	gi|999973193|gb|KXJ12367.1|	32.207	503	1489	2	115	549	1.93e-57	226	hypothetical protein AC249_AIPGENE6719 [Exaiptasia pallida]
PB.8109.1|NW_019107566.1:110-5627(+)|c173742/f1p2/5519	gi|808261192|gb|AKD28027.1|	41.732	1409	330	4370	178	1549	0	1071	pol polyprotein [Glypta fumiferanae]
PB.8118.1|NW_019107571.1:40325-44631(+)|c111534/f1p0/4118	gi|391325380|ref|XP_003737215.1|	44.262	61	3893	3711	97	157	7.92e-06	59.3	PREDICTED: uncharacterized protein LOC100899016 [Metaseiulus occidentalis]
PB.8124.1|NW_019107574.1:58598-92880(-)|c44706/f1p6/1794	gi|646713267|gb|KDR17686.1|	87.713	293	420	1298	265	557	0	568	WD repeat-containing protein 26 [Zootermopsis nevadensis]
PB.8127.1|NW_019107574.1:132654-137741(+)|c159866/f1p1/5018	gi|270017034|gb|EFA13480.1|	37.032	721	2399	4552	5	720	7.3e-140	458	putative RNA-directed DNA polymerase from transposon BS-like Protein [Tribolium castaneum]
PB.8129.1|NW_019107574.1:143000-145416(-)|c74905/f1p1/2542	gi|939260482|ref|XP_014250098.1|	31.515	165	1064	576	117	279	3.14e-13	79.7	PREDICTED: uncharacterized protein LOC106667019 [Cimex lectularius]
PB.8130.1|NW_019107575.1:99097-103494(+)|c131570/f1p0/4379	gi|913324481|ref|XP_013193561.1|	31.684	950	1169	3985	33	952	6.91e-136	451	PREDICTED: RNA-directed DNA polymerase from mobile element jockey-like isoform X1 [Amyelois transitella]
PB.8145.1|NW_019107593.1:119005-123583(-)|c142771/f1p0/4576	gi|939276897|ref|XP_014258944.1|	31.535	482	2115	3560	76	545	1.58e-70	258	PREDICTED: uncharacterized protein LOC106672218 [Cimex lectularius]
PB.8170.1|NW_019107622.1:5848-10012(-)|c114627/f1p3/4034	gi|270003682|gb|EFA00130.1|	42.982	342	1020	2021	1	335	1.02e-140	254	Transposon Tf2-6 polyprotein-like Protein [Tribolium castaneum]
PB.8170.2|NW_019107622.1:5983-11022(-)|c153963/f1p3/4861	gi|1004172906|gb|KXZ75731.1|	39.377	546	2592	4160	1328	1866	1.05e-134	386	hypothetical protein TcasGA2_TC031670 [Tribolium castaneum]
PB.8182.1|NW_019107625.1:69989-74587(+)|c143251/f1p1/4562	gi|861611749|gb|KMQ85356.1|	35.307	929	3430	668	6	932	9.46e-170	542	rna-directed dna polymerase from mobile element jockey-like protein [Lasius niger]
PB.8189.1|NW_019107632.1:135745-138562(-)|c80635/f1p16/2726	gi|646694348|gb|KDR07961.1|	58.182	55	679	515	29	83	4.88e-08	62	hypothetical protein L798_01616 [Zootermopsis nevadensis]
PB.8194.1|NW_019107638.1:126719-131483(+)|c154267/f1p3/4772	gi|641654593|ref|XP_008179266.1|	45.082	122	3968	3633	228	349	2.52e-22	108	PREDICTED: general transcription factor II-I repeat domain-containing protein 2A-like [Acyrthosiphon pisum]
PB.8213.1|NW_019107649.1:7701-12030(+)|c153780/f1p5/4880	gi|939252082|ref|XP_014245665.1|	90.556	180	1	540	301	480	1.88e-82	287	PREDICTED: probable nuclear hormone receptor HR3 isoform X7 [Cimex lectularius]
PB.8226.1|NW_019107655.1:84920-88117(+)|c55718/f1p0/2200	gi|939648145|ref|XP_014273646.1|	47.703	283	645	1448	299	580	2.37e-90	256	PREDICTED: uncharacterized protein LOC106679171 isoform X1 [Halyomorpha halys]
PB.8242.1|NW_019107672.1:29233-59779(-)|c169322/f1p20/5551	gi|939257097|ref|XP_014248358.1|	72.727	1221	5373	1726	2	1164	0	1692	PREDICTED: pre-mRNA-splicing factor ATP-dependent RNA helicase PRP16 [Cimex lectularius]
PB.8250.1|NW_019107679.1:129105-135293(-)|c139972/f1p0/4436	gi|943942555|ref|XP_014354819.1|	44.175	412	1957	3165	359	762	1.04e-114	324	PREDICTED: uncharacterized protein LOC106707885 [Papilio machaon]
PB.8259.1|NW_019107703.1:3787-7528(-)|c105901/f1p0/3747	gi|288869508|ref|NP_001165861.1|	92.647	68	2573	2776	120	187	5.73e-30	127	ribosomal protein S6 [Tribolium castaneum]
PB.8271.1|NW_019107713.1:44617-56794(+)|c51653/f1p0/1946	gi|662211968|ref|XP_008479692.1|	66.667	63	450	262	272	333	6.61e-15	85.9	PREDICTED: uncharacterized protein LOC103516502 [Diaphorina citri]
PB.8277.2|NW_019107718.1:120082-147087(-)|c23642/f2p13/5047	gi|817086719|ref|XP_012266102.1|	39.662	711	3	1958	100	724	2.85e-109	381	PREDICTED: hypoxia-inducible factor 1-alpha-like isoform X2 [Athalia rosae]
PB.8277.3|NW_019107718.1:120099-140369(-)|c151397/f1p13/4923	gi|1004399577|gb|EFA04586.2|	34.625	413	1341	2396	413	791	7.05e-29	134	hypoxia inducible factor 1, alpha subunit [Tribolium castaneum]
PB.8290.1|NW_019107727.1:62423-65054(-)|c57986/f1p0/2128	gi|954568881|ref|XP_014608539.1|	50	86	192	449	833	917	1.62e-17	95.9	PREDICTED: uncharacterized protein LOC106789125 [Polistes canadensis]
PB.8305.1|NW_019107741.1:134860-136826(+)|c54938/f1p1/2174	gi|1012681166|gb|AMS38369.1|	50.877	57	838	674	442	498	1.48e-12	57	hypothetical protein [Bactrocera tryoni]
PB.8309.1|NW_019107744.1:35342-39258(+)|c89956/f1p22/2983	gi|985399896|ref|XP_015367593.1|	66.667	72	567	355	62	133	2.64e-18	94	PREDICTED: E3 ubiquitin-protein ligase MYLIP-like [Diuraphis noxia]
PB.8309.2|NW_019107744.1:54100-59401(+)|c164609/f1p0/5110	gi|907667406|ref|XP_013103627.1|	39.408	439	3318	4622	1	437	2.89e-97	328	PREDICTED: uncharacterized protein LOC106084471 [Stomoxys calcitrans]
PB.8328.1|NW_019107763.1:126352-130597(+)|c155565/f1p9/4690	gi|861611749|gb|KMQ85356.1|	36.114	947	3640	818	11	942	0	585	rna-directed dna polymerase from mobile element jockey-like protein [Lasius niger]
PB.8334.1|NW_019107766.1:57463-81763(-)|c149046/f1p0/4830	gi|642940184|ref|XP_008200534.1|	43.478	115	3845	3522	299	411	1.04e-27	97.4	PREDICTED: uncharacterized protein LOC655735 isoform X1 [Tribolium castaneum]
PB.8357.1|NW_019107781.1:22161-26394(+)|c111478/f1p12/4107	gi|939631155|ref|XP_014280475.1|	86.838	623	1	1863	248	869	0	1136	PREDICTED: membrane-associated protein Hem [Halyomorpha halys]
PB.8359.18|NW_019107781.1:67239-77774(+)|c56729/f1p18/2185	gi|972176668|ref|XP_015190350.1|	28.889	135	75	467	604	736	4.37e-06	58.9	PREDICTED: zinc finger protein 800 [Polistes dominula]
PB.8380.1|NW_019107795.1:121184-125350(-)|c110911/f1p25/4152	gi|861647474|gb|KMQ95932.1|	55.069	434	1537	2838	201	633	9.77e-165	514	endonuclease-reverse transcriptase [Lasius niger]
PB.8390.1|NW_019107806.1:33600-38421(-)|c150397/f1p0/4647	gi|939273927|ref|XP_014257281.1|	31.544	298	2491	3336	32	322	3.61e-26	125	PREDICTED: uncharacterized protein LOC106671035 [Cimex lectularius]
PB.8417.1|NW_019107820.1:25995-28300(-)|c76129/f1p1/2473	gi|930679439|gb|KPJ19300.1|	70.52	173	95	613	248	420	1.2e-78	267	AP-1 complex subunit mu-1 [Papilio machaon]
PB.8417.2|NW_019107820.1:35282-38817(-)|c12427/f2p1/3540	gi|914615458|ref|NP_001299394.1|	72.922	421	379	1641	1	420	0	661	AP-1 complex subunit mu-1 [Papilio xuthus]
PB.8433.1|NW_019107847.1:102018-105017(-)|c88450/f1p1/2926	gi|999967809|gb|KXJ06983.1|	40.323	248	1216	1959	745	979	5.07e-75	183	hypothetical protein AC249_AIPGENE4900 [Exaiptasia pallida]
PB.8437.1|NW_019107849.1:63512-68391(+)|c149122/f1p2/4815	gi|936713808|ref|XP_014234863.1|	47.635	888	239	2872	56	905	0	835	PREDICTED: uncharacterized protein K02A2.6-like [Trichogramma pretiosum]
PB.8438.1|NW_019107849.1:63526-68387(-)|c151697/f1p2/4760	gi|936713808|ref|XP_014234863.1|	45.888	1301	244	4095	56	1310	0	1182	PREDICTED: uncharacterized protein K02A2.6-like [Trichogramma pretiosum]
PB.8443.1|NW_019107854.1:564-6190(+)|c168887/f1p14/5608	gi|952521376|gb|KRT81530.1|	80.357	56	1	168	188	243	2.2e-18	94.4	EGF domain-containing protein [Oryctes borbonicus]
PB.8465.1|NW_019107875.1:77493-80392(-)|c89689/f1p0/2860	gi|972184781|ref|XP_015173869.1|	73.043	115	2518	2174	83	197	1.23e-50	189	PREDICTED: L-lactate dehydrogenase-like [Polistes dominula]
PB.8492.1|NW_019107895.1:38853-43737(+)|c133524/f1p6/4375	gi|1000192852|gb|KXJ69408.1|	34.182	275	810	22	58	331	2.3e-35	147	hypothetical protein RP20_CCG027228 [Aedes albopictus]
PB.8492.2|NW_019107895.1:39137-43737(+)|c138698/f1p27/4575	gi|1004394197|gb|KYB24594.1|	31.405	121	340	2	291	411	1.75e-18	71.6	hypothetical protein TcasGA2_TC030943 [Tribolium castaneum]
PB.8495.3|NW_019107899.1:78238-91168(+)|c79688/f1p1/2705	gi|915658944|gb|KOC61971.1|	34.314	510	1236	2675	100	579	2.99e-67	242	hypothetical protein WH47_05860 [Habropoda laboriosa]
PB.8495.4|NW_019107899.1:78239-90900(+)|c54046/f1p1/1813	gi|915658944|gb|KOC61971.1|	33.397	524	304	1785	100	579	4.67e-67	236	hypothetical protein WH47_05860 [Habropoda laboriosa]
PB.8498.1|NW_019107900.1:110020-114562(-)|c144938/f1p1/4531	gi|913324481|ref|XP_013193561.1|	33.122	948	1330	4113	14	918	5.34e-153	498	PREDICTED: RNA-directed DNA polymerase from mobile element jockey-like isoform X1 [Amyelois transitella]
PB.8501.1|NW_019107902.1:66458-80774(-)|c171677/f1p2/5441	gi|646712672|gb|KDR17360.1|	25.888	197	3079	3663	83	276	2.82e-17	92.4	Mite allergen Lep d 7 [Zootermopsis nevadensis]
PB.8507.1|NW_019107910.1:89123-92241(+)|c92516/f1p1/2963	gi|939273228|ref|XP_014256930.1|	44.853	136	63	470	302	431	7e-21	104	PREDICTED: uncharacterized protein LOC106670819 isoform X2 [Cimex lectularius]
PB.8508.1|NW_019107914.1:35671-40061(-)|c153212/f1p0/4682	gi|1004396017|gb|KYB25262.1|	40.942	276	1641	826	1	276	9.55e-79	202	putative RNA-directed DNA polymerase from transposon BS-like Protein [Tribolium castaneum]
PB.8516.1|NW_019107923.1:5946-10444(+)|c144119/f1p0/4457	gi|1004398526|gb|KYB26731.1|	45.424	295	537	1415	81	350	1.14e-157	238	Retrovirus-related Pol polyprotein from transposon TNT 1-94-like Protein [Tribolium castaneum]
PB.8526.1|NW_019107941.1:200-7081(+)|c156398/f1p1/5019	gi|307168452|gb|EFN61584.1|	40.784	255	1783	2547	313	563	4.17e-79	205	hypothetical protein EAG_05435 [Camponotus floridanus]
PB.8534.1|NW_019107947.1:23710-28131(-)|c147508/f1p2/4678	gi|1008455642|ref|XP_015840004.1|	26.744	344	1373	2371	203	541	7.36e-34	130	PREDICTED: uncharacterized protein LOC107398934 [Tribolium castaneum]
PB.8536.1|NW_019107952.1:596-4784(+)|c87638/f1p11/2682	gi|169234692|ref|NP_001108467.1|	30.088	339	915	1895	762	1049	6.29e-14	85.1	projectin-like protein [Bombyx mori]
PB.8546.1|NW_019107960.1:7239-101674(+)|c177743/f1p3/5954	gi|939251255|ref|XP_014245227.1|	50	122	1075	1392	827	943	8.88e-17	95.9	PREDICTED: uncharacterized protein LOC106664232 isoform X3 [Cimex lectularius]
PB.8546.3|NW_019107960.1:11241-105134(+)|c170316/f1p4/5306	gi|646722790|gb|KDR23665.1|	40.404	297	2842	3657	516	779	8.88e-24	118	hypothetical protein L798_13355 [Zootermopsis nevadensis]
PB.8549.1|NW_019107965.1:37792-81160(-)|c87941/f1p8/2838	gi|328715725|ref|XP_001942657.2|	68.182	66	1	198	844	909	4.54e-19	101	PREDICTED: proline-rich receptor-like protein kinase PERK8 [Acyrthosiphon pisum]
PB.8564.8|NW_019107983.1:54505-62421(+)|c157197/f1p4/4972	gi|332028833|gb|EGI68861.1|	65.333	75	3913	3689	441	511	1.69e-19	102	Ring canal kelch-like protein [Acromyrmex echinatior]
PB.8572.1|NW_019107993.1:48598-53344(+)|c142153/f1p5/4616	gi|646722267|gb|KDR23309.1|	73.913	69	40	237	1	69	7.11e-13	73.2	Organic cation transporter 1 [Zootermopsis nevadensis]
PB.8637.1|NW_019108048.1:66869-79598(-)|c102795/f1p47/3535	gi|861614313|gb|KMQ85847.1|	51.799	139	911	1282	10	148	2.56e-28	119	hypothetical protein RF55_15365 [Lasius niger]
PB.8641.1|NW_019108051.1:97356-101831(+)|c113568/f1p1/4323	gi|307200315|gb|EFN80576.1|	48.889	90	2992	2723	75	164	6.06e-15	82	Putative uncharacterized transposon-derived protein F52C9.6, partial [Harpegnathos saltator]
PB.8645.1|NW_019108053.1:105406-113402(+)|c123638/f1p16/4500	gi|646696931|gb|KDR08895.1|	72.65	117	2	352	342	456	2.57e-44	176	Tubulin-specific chaperone cofactor E-like protein [Zootermopsis nevadensis]
PB.8646.3|NW_019108053.1:105404-113402(-)|c111707/f1p16/4240	gi|646696931|gb|KDR08895.1|	87.805	41	1	123	416	456	1.82e-12	79.7	Tubulin-specific chaperone cofactor E-like protein [Zootermopsis nevadensis]
PB.8646.4|NW_019108053.1:105405-113402(-)|c20964/f2p16/4539	gi|242010425|ref|XP_002425968.1|	68.75	128	3	386	275	400	3.1e-49	189	tubulin-specific chaperone E, putative [Pediculus humanus corporis]
PB.8646.6|NW_019108053.1:105405-113402(-)|c161927/f1p16/4885	gi|998501768|ref|XP_015510901.1|	70.435	230	79	765	269	496	8.56e-99	335	PREDICTED: tubulin-specific chaperone cofactor E-like protein [Neodiprion lecontei]
PB.8646.8|NW_019108053.1:105405-113402(-)|c147018/f1p16/4625	gi|242010425|ref|XP_002425968.1|	70.803	137	1	411	266	400	4.03e-55	206	tubulin-specific chaperone E, putative [Pediculus humanus corporis]
PB.8646.9|NW_019108053.1:105405-113402(-)|c161463/f1p16/4982	gi|817071868|ref|XP_012258017.1|	70.33	182	303	848	318	497	6.22e-77	273	PREDICTED: tubulin-specific chaperone cofactor E-like protein isoform X3 [Athalia rosae]
PB.8668.1|NW_019108069.1:15906-18868(+)|c88657/f1p10/2916	gi|662209952|ref|XP_008478596.1|	55.484	310	4	915	818	1106	2.31e-62	238	PREDICTED: calcium-activated chloride channel regulator 4-like [Diaphorina citri]
PB.8672.2|NW_019108069.1:104297-112194(-)|c26197/f2p22/5816	gi|939238495|ref|XP_014261939.1|	52.308	65	3	197	93	157	2.09e-13	77.4	PREDICTED: uncharacterized protein LOC106674023 [Cimex lectularius]
PB.8688.1|NW_019108080.1:3990-10379(+)|c173917/f1p4/5633	gi|242017092|ref|XP_002429026.1|	86.441	59	1	177	83	140	9.29e-25	110	conserved hypothetical protein [Pediculus humanus corporis]
PB.8692.1|NW_019108086.1:112275-116725(+)|c123913/f1p2/4455	gi|913324481|ref|XP_013193561.1|	33.448	580	2280	3983	381	944	1.35e-96	288	PREDICTED: RNA-directed DNA polymerase from mobile element jockey-like isoform X1 [Amyelois transitella]
PB.8706.1|NW_019108098.1:23785-26734(-)|c89831/f1p0/2949	gi|939273927|ref|XP_014257281.1|	41.566	498	394	1887	9	476	6.38e-117	383	PREDICTED: uncharacterized protein LOC106671035 [Cimex lectularius]
PB.8716.1|NW_019108113.1:35254-37191(-)|c49267/f1p1/1899	gi|820858225|ref|XP_012346151.1|	43.21	81	317	75	11	91	1.5e-09	67	PREDICTED: tubulin-folding cofactor B [Apis florea]
PB.8719.1|NW_019108115.1:18457-60977(-)|c172481/f1p3/5536	gi|188501476|gb|ACD54608.1|	26.968	864	987	3437	126	922	1.46e-28	134	leucine rich repeat containing proteins-like protein [Adineta vaga]
PB.8719.2|NW_019108115.1:18471-60965(-)|c169846/f1p3/5409	gi|188501476|gb|ACD54608.1|	27.283	865	919	3366	126	922	9.26e-28	132	leucine rich repeat containing proteins-like protein [Adineta vaga]
PB.8719.3|NW_019108115.1:21490-60706(-)|c138953/f1p35/4556	gi|241116834|ref|XP_002401630.1|	29.367	395	3385	4560	1	379	3.95e-21	105	conserved hypothetical protein [Ixodes scapularis]
PB.8783.1|NW_019108179.1:29296-34954(-)|c172933/f1p2/5689	gi|1004396017|gb|KYB25262.1|	34.87	499	4060	5547	1	469	1.86e-81	285	putative RNA-directed DNA polymerase from transposon BS-like Protein [Tribolium castaneum]
PB.8784.1|NW_019108182.1:84063-89842(-)|c172657/f1p0/5586	gi|751234336|ref|XP_011170892.1|	36.522	920	2646	5306	21	926	5.81e-180	577	PREDICTED: uncharacterized protein LOC105203713, partial [Solenopsis invicta]
PB.8790.1|NW_019108191.1:5180-8639(-)|c98569/f1p8/3326	gi|501292022|dbj|BAN20441.1|	63.522	159	433	897	1	145	6.27e-45	166	hypothetical protein [Riptortus pedestris]
PB.8790.2|NW_019108191.1:5181-8642(-)|c11656/f2p8/3383	gi|501292022|dbj|BAN20441.1|	63.522	159	421	885	1	145	6.38e-45	166	hypothetical protein [Riptortus pedestris]
PB.8790.3|NW_019108191.1:5184-8642(-)|c97118/f1p8/3320	gi|501292022|dbj|BAN20441.1|	63.522	159	429	893	1	145	6.25e-45	166	hypothetical protein [Riptortus pedestris]
PB.8790.4|NW_019108191.1:5190-7813(-)|c7879/f2p8/2553	gi|501292022|dbj|BAN20441.1|	63.522	159	423	887	1	145	3.65e-45	166	hypothetical protein [Riptortus pedestris]
PB.8790.5|NW_019108191.1:5190-8642(-)|c10824/f2p8/3160	gi|501292022|dbj|BAN20441.1|	63.522	159	423	887	1	145	5.87e-45	166	hypothetical protein [Riptortus pedestris]
PB.8790.7|NW_019108191.1:5387-7819(-)|c68178/f1p8/2304	gi|501292022|dbj|BAN20441.1|	63.522	159	226	690	1	145	2.36e-45	166	hypothetical protein [Riptortus pedestris]
PB.8795.1|NW_019108194.1:55232-61118(-)|c143406/f1p0/4597	gi|861616019|gb|KMQ86241.1|	40.998	922	17	2740	14	925	0	687	hypothetical protein RF55_14823 [Lasius niger]
PB.8812.1|NW_019108224.1:65961-70652(-)|c154691/f1p0/4655	gi|939692728|ref|XP_014290398.1|	53.947	152	2487	2032	174	325	1.38e-54	171	PREDICTED: piggyBac transposable element-derived protein 4-like [Halyomorpha halys]
PB.8832.1|NW_019108262.1:8476-13677(-)|c165296/f1p4/5138	gi|910348662|ref|XP_013178320.1|	36.458	96	4197	3910	9	104	3.35e-11	69.3	PREDICTED: uncharacterized protein LOC106125595 [Papilio xuthus]
PB.8832.2|NW_019108262.1:8478-13435(-)|c107072/f1p1/3983	gi|939633173|ref|XP_014287206.1|	42.453	106	3103	2786	84	189	1.22e-15	85.1	PREDICTED: uncharacterized protein LOC106687694 [Halyomorpha halys]
PB.8842.1|NW_019108272.1:33851-36234(+)|c68530/f1p1/2407	gi|939260276|ref|XP_014249991.1|	70.659	167	21	500	1	167	6.22e-53	191	PREDICTED: SOX domain-containing protein dichaete-like [Cimex lectularius]
PB.8849.1|NW_019108276.1:58672-64660(+)|c135611/f1p23/4464	gi|999970141|gb|KXJ09315.1|	29.091	165	3441	3920	187	351	1.31e-19	63.5	putative RNA-directed DNA polymerase from transposon X-element [Exaiptasia pallida]
PB.8858.1|NW_019108288.1:14602-20053(-)|c168610/f1p0/5449	gi|939273927|ref|XP_014257281.1|	41.434	502	2872	4377	5	476	3.1e-112	383	PREDICTED: uncharacterized protein LOC106671035 [Cimex lectularius]
PB.8859.2|NW_019108288.1:94996-101064(+)|c125794/f1p82/4317	gi|1004401449|gb|KYB28383.1|	92.105	38	1	114	78	115	3.52e-13	75.5	Neural proliferation differentiation and control protein 1-like protein [Tribolium castaneum]
PB.8859.3|NW_019108288.1:95755-102363(+)|c108697/f1p84/4111	gi|817206486|ref|XP_012279188.1|	59.459	148	245	658	248	393	6.61e-40	161	PREDICTED: uncharacterized protein LOC105699064 isoform X1 [Orussus abietinus]
PB.8871.1|NW_019108299.1:90747-96256(-)|c172782/f1p5/5512	gi|913324481|ref|XP_013193561.1|	43.151	292	2857	1991	518	809	5.95e-101	233	PREDICTED: RNA-directed DNA polymerase from mobile element jockey-like isoform X1 [Amyelois transitella]
PB.8878.1|NW_019108310.1:30212-34080(+)|c106117/f1p0/3762	gi|861611225|gb|KMQ85258.1|	27.811	169	2682	2200	51	200	9.09e-16	44.7	lish domain-containing [Lasius niger]
PB.8882.1|NW_019108314.1:10921-18689(+)|c170555/f1p0/5334	gi|943942555|ref|XP_014354819.1|	35.476	420	3841	2675	169	581	1.97e-107	217	PREDICTED: uncharacterized protein LOC106707885 [Papilio machaon]
PB.8894.1|NW_019108327.1:77169-91947(-)|c128186/f1p18/4338	gi|662223256|ref|XP_008485913.1|	31.624	117	902	1237	246	358	7.87e-07	61.6	PREDICTED: uncharacterized protein LOC103522591, partial [Diaphorina citri]
PB.8894.10|NW_019108327.1:77811-91947(-)|c102638/f1p17/4150	gi|662223256|ref|XP_008485913.1|	31.624	117	371	706	246	358	7.45e-07	61.6	PREDICTED: uncharacterized protein LOC103522591, partial [Diaphorina citri]
PB.8894.3|NW_019108327.1:77668-91947(-)|c141571/f1p18/4666	gi|662223256|ref|XP_008485913.1|	31.624	117	766	1101	246	358	8.58e-07	61.6	PREDICTED: uncharacterized protein LOC103522591, partial [Diaphorina citri]
PB.8894.4|NW_019108327.1:77668-91947(-)|c146531/f1p18/4604	gi|662223256|ref|XP_008485913.1|	31.624	117	947	1282	246	358	8.46e-07	61.6	PREDICTED: uncharacterized protein LOC103522591, partial [Diaphorina citri]
PB.8894.5|NW_019108327.1:77668-91947(-)|c142278/f1p18/4845	gi|662223256|ref|XP_008485913.1|	31.624	117	947	1282	246	358	8.95e-07	61.6	PREDICTED: uncharacterized protein LOC103522591, partial [Diaphorina citri]
PB.8894.6|NW_019108327.1:77672-91947(-)|c132559/f1p17/4475	gi|662223256|ref|XP_008485913.1|	31.624	117	946	1281	246	358	8.18e-07	61.6	PREDICTED: uncharacterized protein LOC103522591, partial [Diaphorina citri]
PB.8894.8|NW_019108327.1:77690-91947(-)|c149012/f1p13/4840	gi|662223256|ref|XP_008485913.1|	31.624	117	940	1275	246	358	8.95e-07	61.6	PREDICTED: uncharacterized protein LOC103522591, partial [Diaphorina citri]
PB.8894.9|NW_019108327.1:77802-91947(-)|c135418/f1p19/4347	gi|662223256|ref|XP_008485913.1|	31.624	117	939	1274	246	358	7.89e-07	61.6	PREDICTED: uncharacterized protein LOC103522591, partial [Diaphorina citri]
PB.8894.11|NW_019108327.1:77812-91947(-)|c22260/f2p18/4776	gi|662223256|ref|XP_008485913.1|	31.624	117	1000	1335	246	358	8.82e-07	61.6	PREDICTED: uncharacterized protein LOC103522591, partial [Diaphorina citri]
PB.8894.12|NW_019108327.1:77812-91947(-)|c141298/f1p17/4478	gi|662215085|ref|XP_008481405.1|	31.579	114	950	1285	62	172	1.23e-16	65.5	PREDICTED: uncharacterized protein LOC103518129 [Diaphorina citri]
PB.8899.1|NW_019108333.1:6257-58523(-)|c81296/f1p5/2651	gi|939682005|ref|XP_014285936.1|	81.78	236	207	914	1	225	3.17e-86	281	PREDICTED: charged multivesicular body protein 2a [Halyomorpha halys]
PB.8907.1|NW_019108345.1:83804-88521(+)|c154517/f1p1/4827	gi|943950602|ref|XP_014358272.1|	44.431	826	1055	3436	1	803	0	694	PREDICTED: uncharacterized protein LOC106710659 [Papilio machaon]
PB.8933.1|NW_019108397.1:86058-88916(-)|c90242/f1p1/2949	gi|943957896|ref|XP_014361684.1|	83.333	42	1096	1221	47	88	1.01e-14	78.2	PREDICTED: polycomb group RING finger protein 3-like, partial [Papilio machaon]
PB.8941.1|NW_019108405.1:60187-94130(-)|c165011/f1p5/5174	gi|256708537|gb|ACV20871.1|	99.876	807	158	2578	1	807	0	1640	trehalose 6-phosphate synthase [Nilaparvata lugens]
PB.8941.2|NW_019108405.1:60207-87572(-)|c112812/f1p5/4259	gi|256708537|gb|ACV20871.1|	99.82	556	1	1668	252	807	0	1102	trehalose 6-phosphate synthase [Nilaparvata lugens]
PB.8941.4|NW_019108405.1:60329-73322(-)|c99032/f1p5/3424	gi|256708537|gb|ACV20871.1|	99.654	289	3	869	519	807	4.41e-179	552	trehalose 6-phosphate synthase [Nilaparvata lugens]
PB.8955.1|NW_019108431.1:48852-53885(+)|c139159/f1p3/4567	gi|1008455642|ref|XP_015840004.1|	25.714	525	1183	2646	27	541	1.01e-43	179	PREDICTED: uncharacterized protein LOC107398934 [Tribolium castaneum]
PB.8973.2|NW_019108462.1:71336-76690(-)|c159395/f1p2/4952	gi|1005439725|ref|XP_015757222.1|	27.326	172	3500	3000	135	306	7.36e-23	79.7	PREDICTED: RNA-directed DNA polymerase from mobile element jockey-like [Acropora digitifera]
PB.8977.1|NW_019108473.1:71438-74528(-)|c92261/f1p0/3088	gi|913321724|ref|XP_013192038.1|	36.299	562	2240	606	272	821	9.36e-108	327	PREDICTED: RNA-directed DNA polymerase from mobile element jockey-like [Amyelois transitella]
PB.8983.1|NW_019108485.1:1197-6028(-)|c152524/f1p12/4866	gi|1012681437|gb|AMS38379.1|	52.644	870	1988	4597	1	865	0	905	hypothetical protein, partial [Bactrocera tryoni]
PB.8990.1|NW_019108499.1:67398-72438(+)|c95229/f1p0/3012	gi|646713273|gb|KDR17692.1|	53.2	250	179	844	7	252	7.56e-70	242	DNA-binding protein D-ETS-6, partial [Zootermopsis nevadensis]
PB.9007.1|NW_019108533.1:9664-14398(+)|c143299/f1p3/4624	gi|913324481|ref|XP_013193561.1|	28.625	538	2309	3880	316	842	5.72e-48	195	PREDICTED: RNA-directed DNA polymerase from mobile element jockey-like isoform X1 [Amyelois transitella]
PB.9009.1|NW_019108536.1:5721-10731(+)|c152779/f1p0/4797	gi|913324481|ref|XP_013193561.1|	39.709	481	2258	3685	394	873	1.72e-94	336	PREDICTED: RNA-directed DNA polymerase from mobile element jockey-like isoform X1 [Amyelois transitella]
PB.9022.1|NW_019108556.1:75014-77683(-)|c94513/f1p0/3113	gi|1004396017|gb|KYB25262.1|	36.402	478	990	2408	13	467	2.33e-89	301	putative RNA-directed DNA polymerase from transposon BS-like Protein [Tribolium castaneum]
PB.9035.1|NW_019108577.1:9233-15357(+)|c165392/f1p23/5154	gi|1008455751|ref|XP_015840034.1|	33.611	839	320	2770	568	1390	6.69e-127	440	PREDICTED: retrovirus-related Pol polyprotein from transposon 17.6 [Tribolium castaneum]
PB.9036.1|NW_019108577.1:11194-15822(-)|c130592/f1p27/4435	gi|641648881|ref|XP_008183841.1|	31.308	214	1	633	14	222	5.55e-30	129	PREDICTED: uncharacterized protein LOC103309645 [Acyrthosiphon pisum]
PB.9055.1|NW_019108607.1:10905-43612(+)|c22240/f2p27/4774	gi|915662351|gb|KOC64791.1|	58.772	228	4131	3514	2	224	3.16e-70	244	Dual specificity protein phosphatase 10 [Habropoda laboriosa]
PB.9067.1|NW_019108631.1:47556-49740(-)|c57913/f1p0/2183	gi|913324481|ref|XP_013193561.1|	36.286	350	77	1108	390	737	9.27e-73	218	PREDICTED: RNA-directed DNA polymerase from mobile element jockey-like isoform X1 [Amyelois transitella]
PB.9076.1|NW_019108654.1:77291-79427(+)|c55304/f1p0/2111	gi|751233195|ref|XP_011170263.1|	54.902	51	200	352	284	334	3.04e-07	62.8	PREDICTED: uncharacterized protein K02A2.6-like [Solenopsis invicta]
PB.9088.1|NW_019108691.1:73050-77971(-)|c99366/f1p2/3341	gi|861613420|gb|KMQ85663.1|	53.684	95	1239	1514	11	105	4.18e-24	105	reverse transcriptase [Lasius niger]
PB.9096.1|NW_019108702.1:10155-14563(-)|c144848/f1p7/4437	gi|913324481|ref|XP_013193561.1|	31.189	824	773	3154	14	791	6.41e-94	334	PREDICTED: RNA-directed DNA polymerase from mobile element jockey-like isoform X1 [Amyelois transitella]
PB.9099.1|NW_019108712.1:68999-71529(+)|c76936/f1p3/2529	gi|999973193|gb|KXJ12367.1|	40.182	769	7	2310	486	1205	3.87e-170	531	hypothetical protein AC249_AIPGENE6719 [Exaiptasia pallida]
PB.9111.1|NW_019108730.1:11395-16124(-)|c145878/f1p1/4691	gi|913324481|ref|XP_013193561.1|	30.331	544	2460	4025	353	886	8.47e-57	223	PREDICTED: RNA-directed DNA polymerase from mobile element jockey-like isoform X1 [Amyelois transitella]
PB.9121.1|NW_019108745.1:41759-46896(-)|c157852/f1p7/5053	gi|241116834|ref|XP_002401630.1|	34.101	217	43	693	190	380	1.76e-15	88.6	conserved hypothetical protein [Ixodes scapularis]
PB.9124.1|NW_019108759.1:2888-7449(-)|c135481/f1p2/4555	gi|762144262|ref|XP_011455395.1|	43.26	319	3122	4066	933	1241	2.8e-176	244	PREDICTED: uncharacterized protein K02A2.6-like [Crassostrea gigas]
PB.9126.1|NW_019108762.1:33507-46833(-)|c88212/f1p3/3186	gi|755979240|ref|XP_011308840.1|	57.143	154	5	442	1103	1255	3e-39	167	PREDICTED: guanylate cyclase 32E-like isoform X1 [Fopius arisanus]
PB.9145.1|NW_019108818.1:48019-52297(-)|c111660/f1p16/4265	gi|1008455751|ref|XP_015840034.1|	33.333	885	3941	1353	522	1390	1.22e-138	468	PREDICTED: retrovirus-related Pol polyprotein from transposon 17.6 [Tribolium castaneum]
PB.9147.1|NW_019108821.1:30980-34121(+)|c92481/f1p3/3067	gi|961808947|ref|XP_014871603.1|	50.993	302	958	1860	12	313	8.76e-102	329	PREDICTED: zinc finger protein 235-like [Poecilia latipinna]
PB.9152.1|NW_019108834.1:2219-6726(+)|c132876/f1p3/4326	gi|1004396017|gb|KYB25262.1|	34.037	379	2234	1101	96	467	3.19e-66	225	putative RNA-directed DNA polymerase from transposon BS-like Protein [Tribolium castaneum]
PB.9155.1|NW_019108834.1:34872-42842(-)|c111452/f1p0/4083	gi|924565346|gb|ALC49971.1|	24.825	286	994	1671	53	332	3.71e-09	68.6	CG1231 [Drosophila busckii]
PB.9160.1|NW_019108849.1:28693-33076(-)|c131077/f1p24/4363	gi|913324481|ref|XP_013193561.1|	37.019	624	2201	3988	316	918	1.42e-104	364	PREDICTED: RNA-directed DNA polymerase from mobile element jockey-like isoform X1 [Amyelois transitella]
PB.9165.1|NW_019108857.1:47714-50311(-)|c76250/f1p6/2572	gi|751232467|ref|XP_011169850.1|	32.083	240	917	285	2	227	1.4e-29	86.7	PREDICTED: uncharacterized protein LOC105202865 [Solenopsis invicta]
PB.9180.1|NW_019108882.1:39865-47965(+)|c149430/f1p2/4707	gi|641649257|ref|XP_008185321.1|	42.342	111	2436	2116	58	168	1.74e-17	84.7	PREDICTED: uncharacterized protein LOC103310050 [Acyrthosiphon pisum]
PB.9181.1|NW_019108893.1:854-5357(+)|c158003/f1p9/5019	gi|939697324|ref|XP_014292810.1|	57.706	279	60	890	1	256	6.63e-95	314	PREDICTED: ubiquitin-conjugating enzyme E2 J1-like [Halyomorpha halys]
PB.9182.1|NW_019108893.1:854-5362(-)|c160102/f1p9/5033	gi|939697324|ref|XP_014292810.1|	57.706	279	5013	4183	1	256	5.32e-95	315	PREDICTED: ubiquitin-conjugating enzyme E2 J1-like [Halyomorpha halys]
PB.9187.1|NW_019108900.1:25721-31126(-)|c143858/f1p1/4431	gi|936685905|ref|XP_014220924.1|	43.145	248	763	59	687	921	2.49e-40	172	PREDICTED: uncharacterized protein LOC106648510 [Trichogramma pretiosum]
PB.9219.1|NW_019109001.1:5893-11405(+)|c172785/f1p5/5650	gi|861611749|gb|KMQ85356.1|	37.554	924	2288	5035	4	924	0	589	rna-directed dna polymerase from mobile element jockey-like protein [Lasius niger]
PB.9222.1|NW_019109006.1:37232-42639(+)|c168714/f1p1/5515	gi|861619723|gb|KMQ87090.1|	35.781	858	2424	4934	92	921	1.02e-153	504	rna-directed dna polymerase from mobile element jockey-like protein [Lasius niger]
PB.9226.1|NW_019109014.1:28518-59256(-)|c82420/f1p0/2626	gi|723942028|gb|AIY24645.1|	96.774	31	3	95	126	156	1.95e-09	65.1	insulin-like peptide 1 [Nilaparvata lugens]
PB.9256.1|NW_019109098.1:25519-43729(-)|c75169/f1p17/2456	gi|675377997|gb|KFM70899.1|	50.602	83	1657	1905	40	121	5.3e-18	88.6	hypothetical protein X975_03732, partial [Stegodyphus mimosarum]
PB.9258.1|NW_019109105.1:50964-56333(-)|c170309/f1p2/5322	gi|913324481|ref|XP_013193561.1|	32.678	407	2837	1644	211	605	9.37e-107	204	PREDICTED: RNA-directed DNA polymerase from mobile element jockey-like isoform X1 [Amyelois transitella]
PB.9269.2|NW_019109142.1:13199-35683(-)|c12468/f2p0/3551	gi|646703687|gb|KDR12240.1|	64.363	738	3383	1287	2	739	0	921	VAC14-like protein [Zootermopsis nevadensis]
PB.9274.1|NW_019109164.1:40391-43853(-)|c102486/f1p0/3466	gi|675889572|ref|XP_009030288.1|	26.478	389	1336	218	124	472	7.55e-18	96.7	hypothetical protein HELRODRAFT_165469 [Helobdella robusta]
PB.9285.1|NW_019109198.1:1415-5437(-)|c93550/f1p0/3086	gi|646719797|gb|KDR21783.1|	81.022	137	3	413	99	234	1.91e-67	236	Protein SET [Zootermopsis nevadensis]
PB.9288.1|NW_019109205.1:47228-51000(+)|c104508/f1p27/3793	gi|1005432287|ref|XP_015753740.1|	36.689	447	1519	218	26	461	1.2e-80	281	PREDICTED: RNA-directed DNA polymerase from mobile element jockey-like [Acropora digitifera]
PB.9288.3|NW_019109205.1:47229-50998(+)|c102792/f1p28/3489	gi|1005432287|ref|XP_015753740.1|	35.294	442	1502	216	31	461	4.39e-73	259	PREDICTED: RNA-directed DNA polymerase from mobile element jockey-like [Acropora digitifera]
PB.9289.1|NW_019109205.1:47254-51182(-)|c13423/f2p29/3968	gi|1005432287|ref|XP_015753740.1|	36.689	447	2480	3781	26	461	3.43e-80	280	PREDICTED: RNA-directed DNA polymerase from mobile element jockey-like [Acropora digitifera]
PB.9289.2|NW_019109205.1:47254-54342(-)|c106376/f2p29/3795	gi|1005432287|ref|XP_015753740.1|	36.689	447	2308	3609	26	461	1.9e-80	280	PREDICTED: RNA-directed DNA polymerase from mobile element jockey-like [Acropora digitifera]
PB.9289.3|NW_019109205.1:47261-51101(-)|c108258/f1p21/3739	gi|1005432287|ref|XP_015753740.1|	37.037	459	2195	3532	14	461	1.93e-84	291	PREDICTED: RNA-directed DNA polymerase from mobile element jockey-like [Acropora digitifera]
PB.9290.1|NW_019109206.1:22990-26081(-)|c93926/f1p6/3157	gi|914558548|gb|KOB66686.1|	26.024	415	1868	3088	41	432	2.25e-26	122	putative tick transposon [Operophtera brumata]
PB.9295.3|NW_019109211.1:30017-35178(+)|c163280/f1p6/5207	gi|1000194406|gb|KXJ70035.1|	50.394	127	4333	3956	481	607	8.04e-74	136	hypothetical protein RP20_CCG025029 [Aedes albopictus]
PB.9303.2|NW_019109229.1:5286-29060(+)|c145371/f1p74/4614	gi|1000747599|ref|XP_015596585.1|	90.833	120	3783	4142	21	140	1.09e-63	220	PREDICTED: uncharacterized protein LOC107268379 [Cephus cinctus]
PB.9303.4|NW_019109229.1:8175-9792(+)|c169581/f1p130/5334	gi|1000747599|ref|XP_015596585.1|	90.833	120	745	1104	21	140	1.26e-63	220	PREDICTED: uncharacterized protein LOC107268379 [Cephus cinctus]
PB.9303.7|NW_019109229.1:9105-37073(+)|c172347/f1p140/5524	gi|861630869|gb|KMQ90176.1|	50.952	210	4512	5141	1228	1435	9.6e-50	203	reverse transcriptase [Lasius niger]
PB.9303.10|NW_019109229.1:9875-37073(+)|c167406/f1p165/5364	gi|861630869|gb|KMQ90176.1|	46.65	403	3774	4982	1048	1435	5.09e-82	307	reverse transcriptase [Lasius niger]
PB.9303.11|NW_019109229.1:9908-37146(+)|c180344/f1p634/6568	gi|861630869|gb|KMQ90176.1|	43.5	800	3786	6170	655	1435	4.76e-168	564	reverse transcriptase [Lasius niger]
PB.9303.14|NW_019109229.1:12043-37073(+)|c79789/f1p102/2706	gi|861630869|gb|KMQ90176.1|	49.597	248	1582	2325	1190	1435	8.96e-57	221	reverse transcriptase [Lasius niger]
PB.9303.18|NW_019109229.1:12546-37071(+)|c52398/f1p116/1895	gi|998495653|ref|XP_015523501.1|	70.652	92	813	541	16	101	2.18e-44	110	PREDICTED: uncharacterized protein LOC107227008 [Neodiprion lecontei]
PB.9303.19|NW_019109229.1:12634-37073(+)|c160803/f1p156/4979	gi|861630869|gb|KMQ90176.1|	43.182	792	2237	4597	663	1435	1.6e-167	554	reverse transcriptase [Lasius niger]
PB.9303.24|NW_019109229.1:13608-37165(+)|c116568/f1p24/4269	gi|861630869|gb|KMQ90176.1|	43.182	792	1348	3708	663	1435	1.76e-169	553	reverse transcriptase [Lasius niger]
PB.9303.37|NW_019109229.1:13610-37073(+)|c117977/f3p1/4228	gi|861630869|gb|KMQ90176.1|	43.182	792	1350	3710	663	1435	7.27e-170	554	reverse transcriptase [Lasius niger]
PB.9303.26|NW_019109229.1:13609-37073(+)|c110070/f1p13/4259	gi|861630869|gb|KMQ90176.1|	43.182	792	1350	3710	663	1435	1.8e-169	553	reverse transcriptase [Lasius niger]
PB.9303.27|NW_019109229.1:13609-37202(+)|c112757/f2p10/4250	gi|861630869|gb|KMQ90176.1|	43.182	792	1349	3709	663	1435	1.63e-169	553	reverse transcriptase [Lasius niger]
PB.9303.28|NW_019109229.1:13609-37146(+)|c117701/f1p4/4168	gi|861630869|gb|KMQ90176.1|	43.056	792	1349	3709	663	1435	6.29e-169	551	reverse transcriptase [Lasius niger]
PB.9303.29|NW_019109229.1:13609-37147(+)|c117880/f1p4/4180	gi|861630869|gb|KMQ90176.1|	43.056	792	1350	3710	663	1435	3.77e-169	551	reverse transcriptase [Lasius niger]
PB.9303.31|NW_019109229.1:13609-37153(+)|c110460/f1p89/4165	gi|861630869|gb|KMQ90176.1|	43.182	792	1350	3710	663	1435	6.85e-170	554	reverse transcriptase [Lasius niger]
PB.9303.33|NW_019109229.1:13609-37207(+)|c109677/f1p0/4209	gi|861630869|gb|KMQ90176.1|	43.182	792	1348	3708	663	1435	1.23e-169	553	reverse transcriptase [Lasius niger]
PB.9303.36|NW_019109229.1:13609-37165(+)|c165675/f1p365/4676	gi|861630869|gb|KMQ90176.1|	43.182	792	1421	3781	663	1435	4.6e-168	554	reverse transcriptase [Lasius niger]
PB.9303.42|NW_019109229.1:13620-37069(+)|c111521/f1p110/4253	gi|861630869|gb|KMQ90176.1|	43.182	792	1527	3887	663	1435	2.23e-169	553	reverse transcriptase [Lasius niger]
PB.9303.43|NW_019109229.1:13622-37310(+)|c115646/f1p3/4190	gi|861630869|gb|KMQ90176.1|	43.182	792	1348	3708	663	1435	4.86e-170	554	reverse transcriptase [Lasius niger]
PB.9303.48|NW_019109229.1:21715-37231(+)|c153295/f1p459/4823	gi|861630869|gb|KMQ90176.1|	43.182	792	1348	3708	663	1435	7.44e-168	553	reverse transcriptase [Lasius niger]
PB.9303.49|NW_019109229.1:24308-29060(+)|c18337/f2p121/4512	gi|1000747599|ref|XP_015596585.1|	90.833	120	3641	4000	21	140	1.06e-63	220	PREDICTED: uncharacterized protein LOC107268379 [Cephus cinctus]
PB.9303.50|NW_019109229.1:24308-29128(+)|c25182/f2p155/5377	gi|1000747599|ref|XP_015596585.1|	90.833	120	3529	3888	21	140	1.27e-63	220	PREDICTED: uncharacterized protein LOC107268379 [Cephus cinctus]
PB.9303.51|NW_019109229.1:24308-37095(+)|c155138/f1p125/4641	gi|1000747599|ref|XP_015596585.1|	90.833	120	3728	4087	21	140	1.08e-63	220	PREDICTED: uncharacterized protein LOC107268379 [Cephus cinctus]
PB.9303.52|NW_019109229.1:24308-29063(+)|c129460/f1p130/4502	gi|1000747599|ref|XP_015596585.1|	90.833	120	3628	3987	21	140	1.05e-63	220	PREDICTED: uncharacterized protein LOC107268379 [Cephus cinctus]
PB.9303.55|NW_019109229.1:24310-29063(+)|c148322/f1p55/4409	gi|1000747599|ref|XP_015596585.1|	90.833	120	3530	3889	21	140	1.03e-63	220	PREDICTED: uncharacterized protein LOC107268379 [Cephus cinctus]
PB.9303.56|NW_019109229.1:24310-29060(+)|c140145/f1p105/4500	gi|1000747599|ref|XP_015596585.1|	90.833	120	3628	3987	21	140	1.05e-63	220	PREDICTED: uncharacterized protein LOC107268379 [Cephus cinctus]
PB.9303.57|NW_019109229.1:24310-43900(+)|c142623/f1p19/4588	gi|1000747599|ref|XP_015596585.1|	90.833	120	3824	4183	21	140	1.07e-63	220	PREDICTED: uncharacterized protein LOC107268379 [Cephus cinctus]
PB.9303.60|NW_019109229.1:24310-27856(+)|c144868/f1p99/4502	gi|1000747599|ref|XP_015596585.1|	90.833	120	3628	3987	21	140	1.05e-63	220	PREDICTED: uncharacterized protein LOC107268379 [Cephus cinctus]
PB.9303.61|NW_019109229.1:24310-29062(+)|c124837/f1p77/4204	gi|1000747599|ref|XP_015596585.1|	90.833	120	3323	3682	21	140	9.73e-64	220	PREDICTED: uncharacterized protein LOC107268379 [Cephus cinctus]
PB.9303.62|NW_019109229.1:24310-46746(+)|c133941/f1p18/4252	gi|1000747599|ref|XP_015596585.1|	90.833	120	3765	4124	21	140	9.91e-64	220	PREDICTED: uncharacterized protein LOC107268379 [Cephus cinctus]
PB.9303.65|NW_019109229.1:24310-29054(+)|c146630/f1p33/4425	gi|1000747599|ref|XP_015596585.1|	90.833	120	3557	3916	21	140	1.03e-63	220	PREDICTED: uncharacterized protein LOC107268379 [Cephus cinctus]
PB.9303.67|NW_019109229.1:24310-29060(+)|c150478/f1p123/4564	gi|1000747599|ref|XP_015596585.1|	90.833	120	3690	4049	21	140	1.07e-63	220	PREDICTED: uncharacterized protein LOC107268379 [Cephus cinctus]
PB.9303.68|NW_019109229.1:24310-47116(+)|c159142/f1p118/4959	gi|1000747599|ref|XP_015596585.1|	90.833	120	3846	4205	21	140	1.17e-63	220	PREDICTED: uncharacterized protein LOC107268379 [Cephus cinctus]
PB.9303.70|NW_019109229.1:24312-47022(+)|c124905/f1p121/4492	gi|1000747599|ref|XP_015596585.1|	90.833	120	3528	3887	21	140	1.05e-63	220	PREDICTED: uncharacterized protein LOC107268379 [Cephus cinctus]
PB.9303.71|NW_019109229.1:24312-29057(+)|c131619/f1p129/4417	gi|1000747599|ref|XP_015596585.1|	90.833	120	3543	3902	21	140	1.03e-63	220	PREDICTED: uncharacterized protein LOC107268379 [Cephus cinctus]
PB.9303.72|NW_019109229.1:24312-29060(+)|c154333/f1p115/4328	gi|1000747599|ref|XP_015596585.1|	90.833	120	3454	3813	21	140	1.01e-63	220	PREDICTED: uncharacterized protein LOC107268379 [Cephus cinctus]
PB.9303.73|NW_019109229.1:24312-29060(+)|c151720/f1p126/4580	gi|1000747599|ref|XP_015596585.1|	90.833	120	3728	4087	21	140	1.08e-63	220	PREDICTED: uncharacterized protein LOC107268379 [Cephus cinctus]
PB.9303.74|NW_019109229.1:24315-37165(+)|c152393/f1p128/4546	gi|1000747599|ref|XP_015596585.1|	90.833	120	3528	3887	21	140	1.06e-63	220	PREDICTED: uncharacterized protein LOC107268379 [Cephus cinctus]
PB.9303.76|NW_019109229.1:24372-29063(+)|c140649/f1p118/4398	gi|1000747599|ref|XP_015596585.1|	90.833	120	3521	3880	21	140	1.03e-63	220	PREDICTED: uncharacterized protein LOC107268379 [Cephus cinctus]
PB.9303.83|NW_019109229.1:32880-37125(+)|c161204/f1p464/4811	gi|861630869|gb|KMQ90176.1|	43.182	792	1350	3710	663	1435	7.58e-168	553	reverse transcriptase [Lasius niger]
PB.9303.82|NW_019109229.1:32880-33975(+)|c295/f2p63/1056	gi|391862173|gb|AFM44926.1|	44.444	117	445	795	41	152	1.96e-16	89	R2 protein [Eyprepocnemis plorans]
PB.9303.84|NW_019109229.1:32880-38012(+)|c21152/f2p447/4398	gi|861630869|gb|KMQ90176.1|	43.182	792	1351	3711	663	1435	5.67e-169	553	reverse transcriptase [Lasius niger]
PB.9303.101|NW_019109229.1:32881-37165(+)|c110272/f1p112/4336	gi|861630869|gb|KMQ90176.1|	43.182	792	1346	3706	663	1435	3.58e-169	553	reverse transcriptase [Lasius niger]
PB.9303.88|NW_019109229.1:32881-37165(+)|c113718/f1p120/4252	gi|861630869|gb|KMQ90176.1|	43.182	792	1346	3706	663	1435	1.49e-169	554	reverse transcriptase [Lasius niger]
PB.9303.87|NW_019109229.1:32880-37187(+)|c15240/f2p82/4178	gi|861630869|gb|KMQ90176.1|	43.182	792	1347	3707	663	1435	8.1e-170	553	reverse transcriptase [Lasius niger]
PB.9303.92|NW_019109229.1:32881-37068(+)|c45155/f1p82/1724	gi|861630869|gb|KMQ90176.1|	47.414	116	999	1346	1321	1435	3.98e-19	100	reverse transcriptase [Lasius niger]
PB.9303.105|NW_019109229.1:32881-37198(+)|c113790/f1p0/4161	gi|861630869|gb|KMQ90176.1|	43.5	800	1325	3709	655	1435	3.4e-174	565	reverse transcriptase [Lasius niger]
PB.9303.107|NW_019109229.1:32881-37251(+)|c132203/f1p372/4421	gi|861630869|gb|KMQ90176.1|	43.182	792	1349	3709	663	1435	4.89e-169	553	reverse transcriptase [Lasius niger]
PB.9303.108|NW_019109229.1:32881-38518(+)|c174490/f1p200/5460	gi|861630869|gb|KMQ90176.1|	43.182	792	1351	3711	663	1435	2.52e-166	553	reverse transcriptase [Lasius niger]
PB.9303.112|NW_019109229.1:32882-37931(+)|c109600/f1p25/4170	gi|861630869|gb|KMQ90176.1|	43.182	792	1344	3704	663	1435	9.15e-170	553	reverse transcriptase [Lasius niger]
PB.9303.122|NW_019109229.1:32895-37068(+)|c74339/f1p273/2593	gi|861630869|gb|KMQ90176.1|	43.984	507	718	2238	944	1435	2.69e-104	360	reverse transcriptase [Lasius niger]
PB.9304.1|NW_019109229.1:10956-37071(-)|c97089/f1p132/3261	gi|998495653|ref|XP_015523501.1|	70.652	92	2403	2131	16	101	4.14e-44	110	PREDICTED: uncharacterized protein LOC107227008 [Neodiprion lecontei]
PB.9304.6|NW_019109229.1:13609-37214(-)|c110274/f1p0/4200	gi|861630869|gb|KMQ90176.1|	43.182	792	1349	3709	663	1435	5.23e-170	554	reverse transcriptase [Lasius niger]
PB.9304.8|NW_019109229.1:13609-37069(-)|c112306/f1p1/4093	gi|861630869|gb|KMQ90176.1|	43.182	792	1350	3710	663	1435	2.64e-169	551	reverse transcriptase [Lasius niger]
PB.9304.9|NW_019109229.1:13609-37297(-)|c157228/f1p427/4608	gi|861630869|gb|KMQ90176.1|	43.182	792	1647	4007	663	1435	2.77e-168	553	reverse transcriptase [Lasius niger]
PB.9304.10|NW_019109229.1:13610-37151(-)|c14148/f2p0/4178	gi|861630869|gb|KMQ90176.1|	43.182	792	1348	3708	663	1435	4.29e-170	554	reverse transcriptase [Lasius niger]
PB.9304.12|NW_019109229.1:32881-37153(-)|c112866/f1p0/4185	gi|861630869|gb|KMQ90176.1|	43.182	792	1350	3710	663	1435	5.61e-170	554	reverse transcriptase [Lasius niger]
PB.9304.13|NW_019109229.1:32882-37073(-)|c4842/f4p56/2124	gi|861630869|gb|KMQ90176.1|	50.206	243	1013	1741	1195	1435	3.05e-58	222	reverse transcriptase [Lasius niger]
PB.9304.15|NW_019109229.1:32892-37165(-)|c144773/f1p368/4192	gi|861630869|gb|KMQ90176.1|	43.182	792	1353	3713	663	1435	8.43e-170	553	reverse transcriptase [Lasius niger]
PB.9308.1|NW_019109253.1:30130-34666(-)|c128268/f1p0/4271	gi|795012546|ref|XP_011878651.1|	31.173	324	1165	233	486	802	1.03e-44	141	PREDICTED: uncharacterized protein LOC105567957, partial [Vollenhovia emeryi]
PB.9317.1|NW_019109278.1:32955-37433(+)|c127541/f1p0/4476	gi|1004172906|gb|KXZ75731.1|	40.785	331	432	1406	1542	1866	3.45e-68	251	hypothetical protein TcasGA2_TC031670 [Tribolium castaneum]
PB.9334.1|NW_019109335.1:5456-10006(-)|c139526/f1p0/4431	gi|641652266|ref|XP_008178315.1|	32.01	403	2406	3527	747	1129	5.57e-119	209	PREDICTED: uncharacterized protein K02A2.6-like [Acyrthosiphon pisum]
PB.9346.1|NW_019109393.1:22736-25969(+)|c101768/f1p7/3341	gi|752881745|ref|XP_011258490.1|	36.561	692	2331	313	30	711	1.58e-145	461	PREDICTED: zinc finger MYM-type protein 1-like [Camponotus floridanus]
PB.9348.1|NW_019109415.1:34194-45890(-)|c127163/f1p19/4349	gi|939273927|ref|XP_014257281.1|	41.091	275	1710	2534	2	275	1.31e-85	220	PREDICTED: uncharacterized protein LOC106671035 [Cimex lectularius]
PB.9358.1|NW_019109452.1:15600-20559(+)|c154025/f1p0/4671	gi|1004396017|gb|KYB25262.1|	32	350	4381	3344	157	468	8.63e-44	174	putative RNA-directed DNA polymerase from transposon BS-like Protein [Tribolium castaneum]
PB.9376.1|NW_019109543.1:38140-40575(-)|c7891/f2p74/2366	gi|1000190919|gb|KXJ68857.1|	87.5	72	1	216	104	175	2.87e-34	137	hypothetical protein RP20_CCG001401 [Aedes albopictus]
PB.9378.1|NW_019109557.1:11156-17222(+)|c158624/f1p0/4880	gi|645041022|ref|XP_008213805.1|	45.588	68	4582	4785	53	115	1.22e-07	59.7	PREDICTED: uncharacterized protein LOC103317460 [Nasonia vitripennis]
PB.9381.1|NW_019109571.1:2336-20211(+)|c151973/f1p11/5038	gi|957846033|ref|XP_014673467.1|	52.518	139	583	990	122	260	1.3e-54	156	PREDICTED: zinc finger protein 26-like [Priapulus caudatus]
PB.9416.1|NW_019109733.1:25788-30741(-)|c146901/f1p74/4510	gi|646718959|gb|KDR21247.1|	58.042	143	119	541	1	142	1.26e-47	174	hypothetical protein L798_04038 [Zootermopsis nevadensis]
PB.9416.2|NW_019109733.1:26299-30741(-)|c148752/f1p80/4893	gi|646718959|gb|KDR21247.1|	58.042	143	119	541	1	142	1.38e-47	174	hypothetical protein L798_04038 [Zootermopsis nevadensis]
PB.9416.3|NW_019109733.1:26302-30741(-)|c143939/f1p62/4394	gi|646718959|gb|KDR21247.1|	58.042	143	119	541	1	142	1.23e-47	174	hypothetical protein L798_04038 [Zootermopsis nevadensis]
PB.9416.4|NW_019109733.1:26302-30741(-)|c154290/f1p81/4406	gi|646718959|gb|KDR21247.1|	58.042	143	135	557	1	142	1.23e-47	174	hypothetical protein L798_04038 [Zootermopsis nevadensis]
PB.9416.5|NW_019109733.1:26305-30742(-)|c147736/f1p60/4598	gi|646718959|gb|KDR21247.1|	58.042	143	121	543	1	142	1.37e-47	174	hypothetical protein L798_04038 [Zootermopsis nevadensis]
PB.9426.1|NW_019109803.1:31009-34104(-)|c89285/f1p4/3037	gi|1008455642|ref|XP_015840004.1|	22.542	590	2448	760	14	588	1.66e-45	184	PREDICTED: uncharacterized protein LOC107398934 [Tribolium castaneum]
PB.9433.4|NW_019109811.1:4790-7623(-)|c23548/f3p8/4891	gi|56798156|dbj|BAD82946.1|	32.075	1007	1937	4834	7	979	1.11e-132	447	non-LTR retrotransposon R1Bmks ORF2 protein [Bombyx mori]
PB.9434.1|NW_019109817.1:18245-30555(-)|c141975/f1p0/4455	gi|646702236|gb|KDR11570.1|	51.562	128	4106	4483	1	125	3.5e-37	144	Phosphatidylinositol N-acetylglucosaminyltransferase subunit P [Zootermopsis nevadensis]
PB.9434.2|NW_019109817.1:18280-30559(-)|c277/f2p0/1147	gi|646702236|gb|KDR11570.1|	52.344	128	521	898	1	125	7.47e-41	147	Phosphatidylinositol N-acetylglucosaminyltransferase subunit P [Zootermopsis nevadensis]
PB.9434.3|NW_019109817.1:18280-30558(-)|c32892/f1p0/1388	gi|646702236|gb|KDR11570.1|	52.344	128	763	1140	1	125	3.88e-40	147	Phosphatidylinositol N-acetylglucosaminyltransferase subunit P [Zootermopsis nevadensis]
PB.9437.1|NW_019109842.1:11894-22610(-)|c99677/f1p0/3352	gi|782910472|gb|AJZ73104.1|	49.342	152	1319	1774	17	168	3.28e-42	159	Ac81-like.2 [Venturia canescens]
PB.9440.1|NW_019109844.1:10843-15250(+)|c132999/f1p19/4378	gi|659099435|gb|AID60318.1|	35.214	443	3705	2416	2	443	1.59e-61	238	prothrombin [Nilaparvata lugens]
PB.9443.1|NW_019109856.1:1751-6336(+)|c174455/f1p9/5258	gi|1012681305|gb|AMS38375.1|	50.788	888	2420	5083	4	884	0	898	hypothetical protein [Bactrocera tryoni]
PB.9451.3|NW_019109898.1:22744-27552(+)|c145854/f1p119/4516	gi|1000747599|ref|XP_015596585.1|	90.833	120	3824	4183	21	140	1.06e-63	220	PREDICTED: uncharacterized protein LOC107268379 [Cephus cinctus]
PB.9454.1|NW_019109902.1:22384-27172(-)|c153472/f1p1/4854	gi|939273927|ref|XP_014257281.1|	42.679	560	2103	3779	2	527	4.24e-127	423	PREDICTED: uncharacterized protein LOC106671035 [Cimex lectularius]
PB.9456.1|NW_019109908.1:27915-30405(+)|c87295/f1p1/2608	gi|482660320|gb|AGK25051.1|	46.243	519	1570	26	125	636	1.1e-156	479	transposase [Chilo suppressalis]
PB.9487.1|NW_019110035.1:15596-29328(+)|c97122/f1p11/3565	gi|957824367|ref|XP_014661924.1|	51.269	197	787	1377	323	518	1.75e-54	209	PREDICTED: zinc finger protein 845-like [Priapulus caudatus]
PB.9491.1|NW_019110063.1:25084-30060(+)|c157301/f1p5/4981	gi|597852829|gb|EYC02289.1|	42.241	116	4025	3678	64	179	1.4e-18	94	hypothetical protein Y032_0101g3416 [Ancylostoma ceylanicum]
PB.9512.1|NW_019110161.1:14317-16266(-)|c53719/f1p1/1805	gi|795066807|ref|XP_011874491.1|	64.549	488	255	1583	50	533	0	651	PREDICTED: aspartate--tRNA ligase, cytoplasmic [Vollenhovia emeryi]
PB.9538.1|NW_019110275.1:7820-20294(-)|c148886/f1p1/4831	gi|1008455751|ref|XP_015840034.1|	39.844	256	4128	3361	485	739	4.18e-153	221	PREDICTED: retrovirus-related Pol polyprotein from transposon 17.6 [Tribolium castaneum]
PB.9548.1|NW_019110336.1:1044-20959(-)|c170449/f1p0/5421	gi|1008455751|ref|XP_015840034.1|	29.574	399	2621	3730	337	725	7.41e-35	155	PREDICTED: retrovirus-related Pol polyprotein from transposon 17.6 [Tribolium castaneum]
PB.9551.1|NW_019110349.1:18172-25488(+)|c149871/f1p58/4848	gi|323387790|gb|ADX60044.1|	50	58	728	901	554	611	2.94e-17	59.7	R2 protein [Reticulitermes urbis]
PB.9564.2|NW_019110420.1:4160-10126(+)|c79704/f1p6/2749	gi|939693034|ref|XP_014290562.1|	84.932	73	64	282	209	278	2.02e-32	137	PREDICTED: midnolin-B-like isoform X1 [Halyomorpha halys]
PB.9572.2|NW_019110450.1:17215-22508(+)|c164276/f1p6/5285	gi|861563229|gb|KMQ81391.1|	51.064	47	1045	1176	5	51	9.23e-07	43.1	transposable element tc3 transposase, partial [Lasius niger]
PB.9575.1|NW_019110470.1:1380-8654(+)|c162353/f1p6/4910	gi|939259626|ref|XP_014249641.1|	54.895	286	2	835	252	514	4.11e-59	221	PREDICTED: uncharacterized protein LOC106666749 isoform X2 [Cimex lectularius]
PB.9575.2|NW_019110470.1:3535-8654(+)|c112739/f1p6/4273	gi|646704899|gb|KDR12858.1|	66.667	66	3	197	809	874	3.04e-14	86.7	hypothetical protein L798_13163 [Zootermopsis nevadensis]
PB.9583.1|NW_019110503.1:8635-14139(-)|c174408/f1p0/5477	gi|861611749|gb|KMQ85356.1|	35.892	925	2210	4960	4	924	5.24e-176	565	rna-directed dna polymerase from mobile element jockey-like protein [Lasius niger]
PB.9590.1|NW_019110547.1:20376-24691(-)|c108715/f1p0/4034	gi|815904897|ref|XP_012238345.1|	38.33	587	1852	3600	931	1462	4.03e-83	308	PREDICTED: mucin-19 isoform X4 [Bombus impatiens]
PB.9592.1|NW_019110566.1:16350-19121(-)|c79382/f1p2/2763	gi|1009594224|ref|XP_015925979.1|	38.023	597	1780	2	224	780	1.61e-111	379	PREDICTED: uncharacterized protein LOC107453613 [Parasteatoda tepidariorum]
PB.9593.4|NW_019110568.1:8934-13437(-)|c173603/f1p128/5662	gi|1000747599|ref|XP_015596585.1|	90.833	120	965	1324	21	140	1.34e-63	220	PREDICTED: uncharacterized protein LOC107268379 [Cephus cinctus]
PB.9593.5|NW_019110568.1:8935-13437(-)|c111504/f1p69/4319	gi|1000747599|ref|XP_015596585.1|	90.833	120	3432	3791	21	140	1e-63	220	PREDICTED: uncharacterized protein LOC107268379 [Cephus cinctus]
PB.9596.1|NW_019110638.1:1944-11701(-)|c167387/f1p144/5440	gi|1000747599|ref|XP_015596585.1|	90.833	120	602	961	21	140	1.28e-63	220	PREDICTED: uncharacterized protein LOC107268379 [Cephus cinctus]
PB.9596.2|NW_019110638.1:7063-14629(-)|c151423/f1p140/4790	gi|674565757|emb|CDS20307.1|	62.016	129	4062	3679	98	209	6.56e-40	128	hypothetical protein EgrG_000335800 [Echinococcus granulosus]
PB.9596.5|NW_019110638.1:10220-14631(-)|c160808/f1p138/5036	gi|1000747599|ref|XP_015596585.1|	90.833	120	3530	3889	21	140	1.18e-63	220	PREDICTED: uncharacterized protein LOC107268379 [Cephus cinctus]
PB.9596.4|NW_019110638.1:10154-14629(-)|c131172/f1p108/4387	gi|1000747599|ref|XP_015596585.1|	90.833	120	3432	3791	21	140	1.02e-63	220	PREDICTED: uncharacterized protein LOC107268379 [Cephus cinctus]
PB.9596.6|NW_019110638.1:10225-14629(-)|c19644/f2p59/4315	gi|1000747599|ref|XP_015596585.1|	90.833	120	3432	3791	21	140	1e-63	220	PREDICTED: uncharacterized protein LOC107268379 [Cephus cinctus]
PB.9608.1|NW_019110687.1:6942-12582(+)|c172813/f1p0/5568	gi|675376182|gb|KFM69084.1|	37.383	107	4179	3868	10	116	1.14e-42	70.5	PiggyBac transposable element-derived protein 4, partial [Stegodyphus mimosarum]
PB.9618.1|NW_019110794.1:8702-13312(-)|c140291/f1p98/4439	gi|1000747599|ref|XP_015596585.1|	90.833	120	3530	3889	21	140	1.04e-63	220	PREDICTED: uncharacterized protein LOC107268379 [Cephus cinctus]
PB.9618.2|NW_019110794.1:8709-13312(-)|c159456/f1p103/4469	gi|1000747599|ref|XP_015596585.1|	90.833	120	3551	3910	21	140	1.03e-63	220	PREDICTED: uncharacterized protein LOC107268379 [Cephus cinctus]
PB.9618.3|NW_019110794.1:8714-13312(-)|c153818/f1p113/4503	gi|1000747599|ref|XP_015596585.1|	90.833	120	3629	3988	21	140	1.05e-63	220	PREDICTED: uncharacterized protein LOC107268379 [Cephus cinctus]
PB.9633.4|NW_019110890.1:4117-9114(-)|c176432/f1p44/5810	gi|56798156|dbj|BAD82946.1|	32.421	950	10	2751	86	972	1.03e-100	358	non-LTR retrotransposon R1Bmks ORF2 protein [Bombyx mori]
PB.9633.9|NW_019110890.1:14975-19452(-)|c176395/f1p128/5714	gi|1000747599|ref|XP_015596585.1|	90.833	120	3530	3889	21	140	1.35e-63	220	PREDICTED: uncharacterized protein LOC107268379 [Cephus cinctus]
PB.9640.1|NW_019110983.1:14085-18929(-)|c173833/f1p2/5515	gi|861649925|gb|KMQ97045.1|	51.316	228	189	857	461	678	5.58e-54	211	nck-associated protein 5 [Lasius niger]
PB.9640.2|NW_019110983.1:14086-18929(-)|c156519/f1p2/5023	gi|817073689|ref|XP_012258999.1|	62.602	123	1	363	927	1039	4.65e-26	125	PREDICTED: uncharacterized protein LOC105687724 [Athalia rosae]
PB.9642.1|NW_019111031.1:7945-10664(+)|c80774/f1p1/2723	gi|468362474|gb|AGH30326.1|	69.091	55	977	837	1	55	3.7e-09	69.3	argonaute-1 [Nilaparvata lugens]
PB.9653.1|NW_019111120.1:12042-17061(+)|c167506/f1p8/5514	gi|939672195|ref|XP_014282631.1|	86.301	73	97	315	1	73	2.9e-29	136	PREDICTED: syntaxin-binding protein 5 isoform X6 [Halyomorpha halys]
PB.9656.3|NW_019111133.1:6258-10492(-)|c136007/f1p240/4371	gi|861630869|gb|KMQ90176.1|	43.451	794	1354	3711	664	1435	1.75e-159	527	reverse transcriptase [Lasius niger]
PB.9656.11|NW_019111133.1:6590-10501(-)|c157580/f1p448/4886	gi|861630869|gb|KMQ90176.1|	43.451	794	1353	3710	664	1435	2.28e-158	528	reverse transcriptase [Lasius niger]
PB.9656.4|NW_019111133.1:6304-10491(-)|c126271/f1p337/4497	gi|861630869|gb|KMQ90176.1|	43.451	794	1639	3996	664	1435	2.59e-159	528	reverse transcriptase [Lasius niger]
PB.9656.5|NW_019111133.1:6304-10920(-)|c138900/f1p202/4446	gi|861630869|gb|KMQ90176.1|	43.451	794	1279	3636	664	1435	1.06e-158	526	reverse transcriptase [Lasius niger]
PB.9656.9|NW_019111133.1:6400-10489(-)|c93977/f1p263/3151	gi|861630869|gb|KMQ90176.1|	43.544	333	1731	2723	1120	1435	3.18e-58	228	reverse transcriptase [Lasius niger]
PB.9656.7|NW_019111133.1:6330-10490(-)|c116892/f1p23/4145	gi|861630869|gb|KMQ90176.1|	43.451	794	1354	3711	664	1435	2.59e-160	528	reverse transcriptase [Lasius niger]
PB.9656.12|NW_019111133.1:6590-10489(-)|c68279/f1p85/2288	gi|861630869|gb|KMQ90176.1|	46.614	251	1120	1866	1187	1435	1.64e-47	191	reverse transcriptase [Lasius niger]
PB.9656.13|NW_019111133.1:6590-10742(-)|c135981/f1p174/4379	gi|861630869|gb|KMQ90176.1|	43.451	794	1586	3943	664	1435	1.48e-159	527	reverse transcriptase [Lasius niger]
PB.9679.1|NW_019111421.1:1894-4825(-)|c90988/f1p1/2917	gi|913324481|ref|XP_013193561.1|	44.737	152	1705	2160	489	640	9.91e-51	126	PREDICTED: RNA-directed DNA polymerase from mobile element jockey-like isoform X1 [Amyelois transitella]
PB.9684.5|NW_019111488.1:7049-11792(+)|c26658/f2p152/6586	gi|820865920|ref|XP_012349428.1|	85.135	148	6094	5651	12	159	8.5e-76	256	PREDICTED: LOW QUALITY PROTEIN: uncharacterized protein LOC105736982 [Apis florea]
PB.9685.1|NW_019111488.1:3110-11788(-)|c146505/f1p96/4463	gi|820865920|ref|XP_012349428.1|	85.135	148	3967	3524	12	159	5.42e-76	256	PREDICTED: LOW QUALITY PROTEIN: uncharacterized protein LOC105736982 [Apis florea]
PB.9685.2|NW_019111488.1:9226-14057(-)|c124971/f1p58/4335	gi|820865920|ref|XP_012349428.1|	85.135	148	2068	1625	12	159	5.11e-76	256	PREDICTED: LOW QUALITY PROTEIN: uncharacterized protein LOC105736982 [Apis florea]
PB.9686.1|NW_019111492.1:1-4848(-)|c169054/f1p0/5397	gi|828202010|ref|XP_012555455.1|	31.29	310	1857	973	83	379	1.21e-24	104	PREDICTED: uncharacterized protein LOC105843969 [Hydra vulgaris]
PB.9687.1|NW_019111499.1:11901-14395(+)|c80066/f1p1/2584	gi|646721141|gb|KDR22611.1|	51.724	261	4	786	228	482	1.07e-91	305	Membrane-bound transcription factor site-2 protease [Zootermopsis nevadensis]
PB.9701.1|NW_019111714.1:1227-5802(+)|c127290/f1p113/4557	gi|1000747599|ref|XP_015596585.1|	90.833	120	3628	3987	21	140	1.07e-63	220	PREDICTED: uncharacterized protein LOC107268379 [Cephus cinctus]
PB.9703.1|NW_019111719.1:607-5187(-)|c145650/f1p4/4537	gi|999973193|gb|KXJ12367.1|	34.106	604	1798	11	115	645	4.68e-74	279	hypothetical protein AC249_AIPGENE6719 [Exaiptasia pallida]
PB.9705.1|NW_019111751.1:3057-7817(-)|c168786/f1p3/5471	gi|242013395|ref|XP_002427393.1|	55.366	410	227	1441	3	408	7.93e-128	414	vacuole membrane protein, putative [Pediculus humanus corporis]
PB.9713.1|NW_019111905.1:7121-11534(+)|c147870/f1p0/4491	gi|1004172270|gb|KXZ75569.1|	35.826	321	3014	3967	907	1223	1.24e-92	206	hypothetical protein TcasGA2_TC031886, partial [Tribolium castaneum]
PB.9730.1|NW_019112197.1:245-4805(+)|c123990/f1p0/4452	gi|831299925|ref|XP_012681896.1|	35.346	795	267	2546	5	787	6.66e-156	515	PREDICTED: uncharacterized protein K02A2.6-like [Clupea harengus]
PB.9730.2|NW_019112197.1:323-4803(+)|c140430/f1p0/4443	gi|939260956|ref|XP_014250361.1|	39.13	253	1599	2348	487	737	7.27e-129	157	PREDICTED: uncharacterized protein K02A2.6-like [Cimex lectularius]
PB.9740.1|NW_019112356.1:3170-9027(-)|c24675/f2p14/5107	gi|218175578|gb|ACK75719.1|	99.454	183	1	549	357	539	1.66e-98	336	nicotinic acetylcholine receptor alpha 8 subunit [Nilaparvata lugens]
PB.9741.1|NW_019112371.1:2377-5191(+)|c82920/f1p11/2754	gi|1009601677|ref|XP_015929043.1|	48.78	82	2211	2444	57	138	1.17e-31	86.3	PREDICTED: histone-lysine N-methyltransferase SETMAR-like [Parasteatoda tepidariorum]
PB.9746.1|NW_019112449.1:5740-8901(-)|c105868/f1p80/3588	gi|242010823|ref|XP_002426158.1|	64.948	97	1	291	114	208	4.72e-35	143	protein phosphatase 1 regulatory subunit 3D, putative [Pediculus humanus corporis]
PB.9753.1|NW_019112641.1:1022-3478(+)|c84438/f1p11/2722	gi|985421389|ref|XP_015376109.1|	45.399	163	1	489	255	410	1.37e-32	139	PREDICTED: uncharacterized protein LOC107170493 [Diuraphis noxia]
PB.9755.1|NW_019112693.1:2342-4660(+)|c80656/f1p0/2799	gi|751464687|ref|XP_011187298.1|	36.522	115	265	579	2	114	1.12e-12	76.6	PREDICTED: uncharacterized protein LOC105215197 [Bactrocera cucurbitae]
PB.9757.1|NW_019112700.1:426-3088(-)|c90429/f1p8/2980	gi|312067691|ref|XP_003136862.1|	94.215	121	2890	2528	184	304	1.13e-60	218	CK1/CK1/CK1-A protein kinase [Loa loa]
PB.9761.1|NW_019112782.1:2119-7726(-)|c105526/f1p0/3690	gi|943942555|ref|XP_014354819.1|	43.723	462	1482	2825	336	788	1.99e-117	376	PREDICTED: uncharacterized protein LOC106707885 [Papilio machaon]
PB.9762.1|NW_019112810.1:526-3034(+)|c75159/f1p0/2523	gi|270012036|gb|EFA08484.1|	40.549	328	1183	212	657	979	1.36e-79	247	hypothetical protein TcasGA2_TC006136 [Tribolium castaneum]
PB.9766.4|NW_019112838.1:2078-5717(+)|c142235/f1p0/4501	gi|952529840|gb|KRT83229.1|	59.459	111	386	718	33	143	1.04e-40	154	hypothetical protein AMK59_3620 [Oryctes borbonicus]
PB.9766.2|NW_019112838.1:2078-5662(+)|c101073/f1p0/3582	gi|952529840|gb|KRT83229.1|	59.821	112	181	516	32	143	1.73e-41	156	hypothetical protein AMK59_3620 [Oryctes borbonicus]
PB.9766.3|NW_019112838.1:2078-5738(+)|c104531/f1p0/3688	gi|952529840|gb|KRT83229.1|	59.821	112	183	518	32	143	1.74e-41	156	hypothetical protein AMK59_3620 [Oryctes borbonicus]
PB.9767.1|NW_019112873.1:1487-4564(-)|c88736/f1p1/2983	gi|925684363|gb|KOX80865.1|	80	40	149	268	1	40	1.71e-11	68.6	Arf-GAP with SH3 domain, ANK repeat and PH domain-containing protein 1, partial [Melipona quadrifasciata]
PB.9773.1|NW_019113114.1:1911-5618(+)|c127396/f1p7/4340	gi|646721128|gb|KDR22598.1|	87.317	205	14	628	1	205	4.01e-120	380	Protein big brother [Zootermopsis nevadensis]
PB.9778.1|NW_019113181.1:339-5880(-)|c167655/f1p3/5430	gi|952513110|gb|KRT79740.1|	55.319	47	297	437	315	361	4.13e-07	62.8	hypothetical protein AMK59_7957, partial [Oryctes borbonicus]
PB.9790.1|NW_019113513.1:43-4646(-)|c170221/f1p0/5282	gi|907667406|ref|XP_013103627.1|	41.463	82	2	238	356	437	1.16e-06	61.6	PREDICTED: uncharacterized protein LOC106084471 [Stomoxys calcitrans]
PB.9816.3|NW_019114019.1:3436-4523(-)|c92781/f1p0/3068	gi|662211779|ref|XP_008479594.1|	55.056	89	58	324	1	89	1.1e-18	97.8	PREDICTED: solute carrier family 25 member 45-like [Diaphorina citri]
PB.9816.2|NW_019114019.1:1398-4493(-)|c56768/f1p0/2169	gi|662211779|ref|XP_008479594.1|	55.056	89	58	324	1	89	6.49e-19	97.8	PREDICTED: solute carrier family 25 member 45-like [Diaphorina citri]
PB.9822.1|NW_019114099.1:1002-3859(+)|c92248/f1p28/3116	gi|391862173|gb|AFM44926.1|	40.871	482	1717	3120	250	718	4.58e-83	299	R2 protein [Eyprepocnemis plorans]
PB.9837.1|NW_019114515.1:3222-4156(-)|c249/f3p2/1087	gi|1000741979|ref|XP_015593619.1|	51.515	99	3	281	483	581	2.17e-10	70.5	PREDICTED: E3 ubiquitin-protein ligase AMFR-like [Cephus cinctus]
PB.9838.1|NW_019114548.1:343-2877(+)|c63784/f1p0/2321	gi|357603855|gb|EHJ63953.1|	46.93	228	817	1497	133	360	3.85e-70	249	hypothetical protein KGM_00631 [Danaus plexippus]
PB.9854.1|NW_019114950.1:629-3532(+)|c51772/f1p1/2034	gi|662211898|ref|XP_008479654.1|	68.182	44	3	134	1501	1544	4.89e-08	65.5	PREDICTED: DE-cadherin-like, partial [Diaphorina citri]
PB.9855.1|NW_019115121.1:846-3116(+)|c66099/f1p0/2367	gi|1004396017|gb|KYB25262.1|	36.17	470	923	2320	1	470	3.02e-97	318	putative RNA-directed DNA polymerase from transposon BS-like Protein [Tribolium castaneum]

## Sheet: Swiss-Prot
Gene_ID	SwissProt_ID	Identity	Align Length	Q start	Q end	T start	T end	E value	Score	Function
PB.1.11|NC_021748.1:2220-7252(+)|c42155/f1p46/1663	COX1_CHOOC	68.959	509	5	1531	3	511	1.45e-176	511	Cytochrome c oxidase subunit 1 OS=Choristoneura occidentalis GN=COI PE=3 SV=2
PB.5.1|NW_019105540.1:393579-400621(-)|c67100/f1p0/2246	ARSI_HUMAN	55.556	45	474	340	315	359	1.14e-06	55.8	Arylsulfatase I OS=Homo sapiens GN=ARSI PE=1 SV=1
PB.26.1|NW_019105540.1:1800531-1804568(-)|c114621/f1p3/4091	RTBS_DROME	27.972	143	2339	2743	638	769	6.85e-10	48.5	Probable RNA-directed DNA polymerase from transposon BS OS=Drosophila melanogaster GN=RTase PE=2 SV=1
PB.40.1|NW_019105541.1:493644-496504(-)|c84948/f1p0/2855	RTXE_DROME	25.094	530	1559	24	417	907	3.84e-34	145	Probable RNA-directed DNA polymerase from transposon X-element OS=Drosophila melanogaster GN=X-element\ORF2 PE=3 SV=1
PB.44.1|NW_019105541.1:833210-837618(-)|c166867/f1p6/5068	RTBS_DROME	27.54	374	1492	440	413	785	4.62e-31	136	Probable RNA-directed DNA polymerase from transposon BS OS=Drosophila melanogaster GN=RTase PE=2 SV=1
PB.44.2|NW_019105541.1:833210-837935(-)|c165748/f1p6/5403	RTJK_DROME	28.966	290	1926	1090	414	686	1.61e-21	106	RNA-directed DNA polymerase from mobile element jockey OS=Drosophila melanogaster GN=pol PE=1 SV=1
PB.54.1|NW_019105541.1:1504856-1510382(-)|c164206/f1p14/5264	SGTA_BOVIN	45.847	301	409	1266	1	299	4.41e-71	244	Small glutamine-rich tetratricopeptide repeat-containing protein alpha OS=Bos taurus GN=SGTA PE=2 SV=1
PB.84.1|NW_019105542.1:1153334-1163160(+)|c153002/f1p0/4680	RTJK_DROME	22.645	552	3012	4514	249	760	2.78e-20	101	RNA-directed DNA polymerase from mobile element jockey OS=Drosophila melanogaster GN=pol PE=1 SV=1
PB.105.1|NW_019105544.1:605954-611619(-)|c173004/f1p3/5468	YMD3_CAEEL	33.166	199	2858	3451	1	188	5.67e-26	113	Putative uncharacterized transposon-derived protein F54H12.3 OS=Caenorhabditis elegans GN=F54H12.3 PE=5 SV=1
PB.107.1|NW_019105544.1:1277846-1283531(-)|c172063/f1p1/5581	POL3_DROME	51.107	497	577	2034	142	623	1.18e-138	463	Retrovirus-related Pol polyprotein from transposon 17.6 OS=Drosophila melanogaster GN=pol PE=3 SV=1
PB.171.1|NW_019105548.1:1117762-1122493(-)|c152117/f1p0/4721	CANB_DROME	65.432	81	3061	2819	643	723	7.7e-22	107	Calpain-B OS=Drosophila melanogaster GN=CalpB PE=1 SV=2
PB.189.1|NW_019105549.1:1131153-1135762(-)|c19975/f3p2/4609	CFDP2_TRAJA	33.197	244	1609	2325	238	473	1.15e-29	130	Craniofacial development protein 2 OS=Tragulus javanicus GN=CFDP2 PE=2 SV=1
PB.194.1|NW_019105550.1:1001597-1006025(+)|c152942/f1p1/4842	RTXE_DROME	27.219	169	1612	1115	453	620	3.03e-07	59.3	Probable RNA-directed DNA polymerase from transposon X-element OS=Drosophila melanogaster GN=X-element\ORF2 PE=3 SV=1
PB.208.2|NW_019105551.1:1121888-1124263(+)|c68343/f1p6/2365	ALG12_DROME	48.235	85	1999	1745	321	402	2.16e-15	84	Probable Dol-P-Man:Man(7)GlcNAc(2)-PP-Dol alpha-1,6-mannosyltransferase OS=Drosophila melanogaster GN=CG8412 PE=2 SV=1
PB.223.1|NW_019105552.1:597481-604570(-)|c149224/f1p0/4858	THAP9_HUMAN	27.119	413	910	2118	236	641	1.33e-37	132	DNA transposase THAP9 OS=Homo sapiens GN=THAP9 PE=1 SV=2
PB.279.1|NW_019105555.1:1207840-1211853(+)|c154221/f1p18/4452	RTBS_DROME	27.795	331	3	953	586	882	1.59e-17	92.8	Probable RNA-directed DNA polymerase from transposon BS OS=Drosophila melanogaster GN=RTase PE=2 SV=1
PB.283.1|NW_019105556.1:23746-29430(-)|c176421/f1p1/5760	RTJK_DROME	27.488	422	2867	1698	477	883	1.93e-30	135	RNA-directed DNA polymerase from mobile element jockey OS=Drosophila melanogaster GN=pol PE=1 SV=1
PB.329.1|NW_019105559.1:709843-713893(+)|c50844/f1p5/1940	SDN5_ARATH	48.889	45	715	581	258	302	2.15e-10	52	Small RNA degrading nuclease 5 OS=Arabidopsis thaliana GN=SDN5 PE=2 SV=2
PB.351.1|NW_019105560.1:655320-965916(-)|c150983/f1p0/4760	RTBS_DROME	26.995	426	1953	3188	432	850	6.13e-22	107	Probable RNA-directed DNA polymerase from transposon BS OS=Drosophila melanogaster GN=RTase PE=2 SV=1
PB.356.1|NW_019105561.1:571059-574503(+)|c102439/f1p2/3596	SNAP_DROME	78.155	206	3	620	87	292	2.34e-95	310	Alpha-soluble NSF attachment protein OS=Drosophila melanogaster GN=alphaSnap PE=1 SV=1
PB.374.1|NW_019105563.1:82506-87447(+)|c165840/f1p11/5214	CREBB_DROME	93.75	48	471	614	312	359	1.31e-18	93.2	Cyclic AMP response element-binding protein B OS=Drosophila melanogaster GN=CrebB PE=1 SV=1
PB.418.1|NW_019105566.1:1220421-1225041(+)|c149322/f1p12/4780	RTXE_DROME	24.422	606	2847	1138	263	845	6e-33	142	Probable RNA-directed DNA polymerase from transposon X-element OS=Drosophila melanogaster GN=X-element\ORF2 PE=3 SV=1
PB.421.1|NW_019105567.1:25507-30155(+)|c22795/f7p3/4799	RTJK_DROME	23.188	483	2556	3959	418	878	1.09e-25	119	RNA-directed DNA polymerase from mobile element jockey OS=Drosophila melanogaster GN=pol PE=1 SV=1
PB.456.1|NW_019105569.1:1171671-1176627(-)|c169934/f1p3/5329	Y2R2_DROME	33.333	120	2663	3016	438	554	5.95e-11	71.6	Putative 115 kDa protein in type-1 retrotransposable element R1DM OS=Drosophila melanogaster GN=R1A1-element\ORF2 PE=3 SV=1
PB.506.1|NW_019105575.1:853068-857539(+)|c147687/f1p1/4466	LORF2_MOUSE	26.953	256	229	975	535	789	1.07e-13	80.5	LINE-1 retrotransposable element ORF2 protein OS=Mus musculus GN=Pol PE=1 SV=2
PB.511.1|NW_019105575.1:981096-1026283(-)|c173231/f1p3/5629	RTBS_DROME	25.528	568	2982	4604	324	871	7.59e-44	177	Probable RNA-directed DNA polymerase from transposon BS OS=Drosophila melanogaster GN=RTase PE=2 SV=1
PB.535.1|NW_019105577.1:468199-479210(+)|c55672/f1p0/2134	ESCO1_MOUSE	27.027	259	894	1604	588	834	8.65e-14	79	N-acetyltransferase ESCO1 OS=Mus musculus GN=Esco1 PE=2 SV=2
PB.540.1|NW_019105577.1:1055568-1061407(-)|c172494/f1p0/5641	RTBS_DROME	24.424	434	3426	4685	420	837	1.19e-28	129	Probable RNA-directed DNA polymerase from transposon BS OS=Drosophila melanogaster GN=RTase PE=2 SV=1
PB.573.1|NW_019105580.1:139455-144098(-)|c20947/f3p17/4573	PGM2L_PONAB	46.645	611	296	2095	19	621	2.01e-179	552	Glucose 1,6-bisphosphate synthase OS=Pongo abelii GN=PGM2L1 PE=2 SV=1
PB.584.1|NW_019105580.1:728667-789102(-)|c95481/f1p1/3017	PDLI4_MOUSE	48.649	74	2942	2721	9	82	2.91e-13	75.9	PDZ and LIM domain protein 4 OS=Mus musculus GN=Pdlim4 PE=1 SV=3
PB.584.3|NW_019105580.1:742549-746148(-)|c102850/f1p0/3512	PPK28_DROME	24.818	274	1184	1906	272	527	2.56e-08	62	Pickpocket protein 28 OS=Drosophila melanogaster GN=ppk28 PE=1 SV=2
PB.586.1|NW_019105580.1:1048623-1053436(+)|c167357/f1p5/5396	RTBS_DROME	26.923	312	3506	4360	538	842	3.07e-20	94.7	Probable RNA-directed DNA polymerase from transposon BS OS=Drosophila melanogaster GN=RTase PE=2 SV=1
PB.616.1|NW_019105583.1:172772-175958(+)|c104538/f1p2/3783	POL3_DROME	34.921	126	774	397	507	627	1.59e-28	89	Retrovirus-related Pol polyprotein from transposon 17.6 OS=Drosophila melanogaster GN=pol PE=3 SV=1
PB.657.1|NW_019105587.1:300184-431379(+)|c115766/f1p29/4458	RTXE_DROME	28.833	437	2819	4090	435	853	8.86e-35	148	Probable RNA-directed DNA polymerase from transposon X-element OS=Drosophila melanogaster GN=X-element\ORF2 PE=3 SV=1
PB.657.3|NW_019105587.1:427664-431379(+)|c107797/f1p27/3860	RTXE_DROME	28.833	437	2215	3486	435	853	4.27e-35	149	Probable RNA-directed DNA polymerase from transposon X-element OS=Drosophila melanogaster GN=X-element\ORF2 PE=3 SV=1
PB.686.1|NW_019105588.1:1015232-1020682(-)|c169967/f1p1/5443	RTJK_DROFU	29.723	397	3625	4743	443	837	2.03e-36	154	RNA-directed DNA polymerase from mobile element jockey OS=Drosophila funebris GN=jockey\pol PE=1 SV=1
PB.707.1|NW_019105591.1:164638-170814(+)|c156540/f1p2/4903	PGBD4_HUMAN	29.085	306	3540	2662	178	471	1.04e-28	127	PiggyBac transposable element-derived protein 4 OS=Homo sapiens GN=PGBD4 PE=2 SV=3
PB.714.1|NW_019105592.1:120921-123608(+)|c83532/f1p2/2687	LIN1_NYCCO	25.758	660	186	2039	140	773	2.32e-35	149	LINE-1 reverse transcriptase homolog OS=Nycticebus coucang PE=3 SV=1
PB.717.1|NW_019105592.1:425837-473112(+)|c169419/f1p1/5367	LR16A_MOUSE	32.584	89	2	268	758	846	1.32e-06	57.4	Leucine-rich repeat-containing protein 16A OS=Mus musculus GN=Lrrc16a PE=1 SV=2
PB.740.1|NW_019105595.1:245117-250397(-)|c166098/f1p3/5162	EPC1_HUMAN	41.905	420	468	1580	1	415	5.42e-81	290	Enhancer of polycomb homolog 1 OS=Homo sapiens GN=EPC1 PE=1 SV=1
PB.744.1|NW_019105595.1:582559-587148(-)|c20533/f4p2/4583	RTXE_DROME	23.364	856	1366	3789	22	832	2.94e-30	134	Probable RNA-directed DNA polymerase from transposon X-element OS=Drosophila melanogaster GN=X-element\ORF2 PE=3 SV=1
PB.844.2|NW_019105605.1:355515-358176(+)|c67804/f1p1/2388	P4HA2_CAEEL	41.985	524	641	2128	3	523	3.33e-132	407	Prolyl 4-hydroxylase subunit alpha-2 OS=Caenorhabditis elegans GN=phy-2 PE=1 SV=1
PB.863.1|NW_019105606.1:560529-566838(-)|c164368/f1p3/5157	UNC22_CAEEL	39.583	96	1720	2007	6104	6199	1.18e-15	87.4	Twitchin OS=Caenorhabditis elegans GN=unc-22 PE=1 SV=3
PB.875.1|NW_019105608.1:78210-83236(+)|c157597/f1p3/5016	YMD3_CAEEL	32.02	203	4348	4950	1	191	9.97e-22	100	Putative uncharacterized transposon-derived protein F54H12.3 OS=Caenorhabditis elegans GN=F54H12.3 PE=5 SV=1
PB.879.2|NW_019105608.1:885428-888276(+)|c90136/f1p7/2825	PREP_DROME	33.39	593	3	1772	445	1032	1.49e-105	355	Presequence protease, mitochondrial OS=Drosophila melanogaster GN=CG3107 PE=2 SV=2
PB.889.1|NW_019105609.1:927828-933122(+)|c165259/f1p0/5242	TF28_SCHPO	34.366	355	2421	3473	481	832	6.64e-57	221	Transposon Tf2-8 polyprotein OS=Schizosaccharomyces pombe (strain 972 / ATCC 24843) GN=Tf2-8 PE=3 SV=1
PB.891.1|NW_019105609.1:947955-952595(-)|c113179/f1p6/4073	RTXE_DROME	30.916	262	2578	3342	505	756	2.03e-22	104	Probable RNA-directed DNA polymerase from transposon X-element OS=Drosophila melanogaster GN=X-element\ORF2 PE=3 SV=1
PB.891.3|NW_019105609.1:947969-952458(-)|c115681/f1p5/4160	RTXE_DROME	34.043	188	2768	3310	505	683	1.64e-15	86.3	Probable RNA-directed DNA polymerase from transposon X-element OS=Drosophila melanogaster GN=X-element\ORF2 PE=3 SV=1
PB.1020.4|NW_019105622.1:378521-398952(+)|c56101/f1p1/2018	CQ059_RAT	35.22	159	1627	1151	207	358	8.57e-21	98.2	Uncharacterized protein C17orf59 homolog OS=Rattus norvegicus PE=2 SV=2
PB.1020.5|NW_019105622.1:378526-398954(+)|c54684/f1p1/2067	CQ059_RAT	35.22	159	1665	1189	207	358	1.04e-20	97.8	Uncharacterized protein C17orf59 homolog OS=Rattus norvegicus PE=2 SV=2
PB.1026.113|NW_019105622.1:662594-712595(-)|c111332/f1p277/3645	VIT1_PERAM	25.23	761	821	3043	949	1681	8.33e-59	226	Vitellogenin-1 OS=Periplaneta americana GN=VG2 PE=2 SV=1
PB.1026.110|NW_019105622.1:662588-713672(-)|c76866/f1p87/2576	VIT_APIME	38.106	433	387	1664	387	818	7.65e-95	330	Vitellogenin OS=Apis mellifera GN=Vg PE=1 SV=1
PB.1026.111|NW_019105622.1:662589-710160(-)|c3554/f55p54/1934	VIT1_PERAM	26.941	438	84	1358	1264	1681	3.26e-30	131	Vitellogenin-1 OS=Periplaneta americana GN=VG2 PE=2 SV=1
PB.1035.1|NW_019105623.1:303848-308538(+)|c149570/f1p17/4706	PERL_MESAU	53.191	47	276	136	125	170	8.2e-06	54.3	Lactoperoxidase OS=Mesocricetus auratus GN=LPO PE=1 SV=1
PB.1073.1|NW_019105626.1:685586-748040(-)|c159479/f1p2/4853	CFDP2_BOVIN	28.777	139	3431	3060	248	380	1.08e-07	45.1	Craniofacial development protein 2 OS=Bos taurus GN=CFDP2 PE=1 SV=2
PB.1078.1|NW_019105627.1:69350-74046(-)|c149748/f1p0/4697	LORF2_HUMAN	26.426	333	2415	3389	447	774	1.68e-24	115	LINE-1 retrotransposable element ORF2 protein OS=Homo sapiens PE=1 SV=1
PB.1112.1|NW_019105630.1:599808-619634(+)|c89143/f1p16/2970	RTJK_DROME	29.185	233	320	976	572	792	6.29e-14	80.1	RNA-directed DNA polymerase from mobile element jockey OS=Drosophila melanogaster GN=pol PE=1 SV=1
PB.1113.2|NW_019105630.1:569234-575044(-)|c171507/f1p0/5582	P52K_MOUSE	27.358	212	3581	2952	534	728	2.79e-07	46.6	52 kDa repressor of the inhibitor of the protein kinase OS=Mus musculus GN=Prkrir PE=2 SV=2
PB.1126.1|NW_019105631.1:639781-650992(-)|c132320/f1p1/4376	PGBD4_HUMAN	30.726	179	2181	1681	158	336	1.08e-16	89.4	PiggyBac transposable element-derived protein 4 OS=Homo sapiens GN=PGBD4 PE=2 SV=3
PB.1136.1|NW_019105633.1:3992-8557(+)|c145754/f1p22/4506	RTXE_DROME	28.833	437	141	1412	435	853	5.72e-35	149	Probable RNA-directed DNA polymerase from transposon X-element OS=Drosophila melanogaster GN=X-element\ORF2 PE=3 SV=1
PB.1180.1|NW_019105637.1:228605-230600(-)|c54963/f1p0/2004	PIF1_DANRE	31.217	189	342	905	470	626	3.59e-10	67	ATP-dependent DNA helicase PIF1 OS=Danio rerio GN=pif1 PE=2 SV=1
PB.1219.1|NW_019105640.1:832137-836622(+)|c29600/f1p0/1217	ZN436_PONAB	40.252	159	729	253	216	374	9.59e-32	128	Zinc finger protein 436 OS=Pongo abelii GN=ZNF436 PE=2 SV=1
PB.1230.1|NW_019105641.1:755758-814257(+)|c168707/f1p2/5426	RTXE_DROME	29.683	347	3186	4205	438	771	2.17e-27	125	Probable RNA-directed DNA polymerase from transposon X-element OS=Drosophila melanogaster GN=X-element\ORF2 PE=3 SV=1
PB.1264.3|NW_019105646.1:770004-774732(+)|c139656/f1p7/4572	BAGS_BOMMO	58.537	82	634	879	378	458	3.5e-20	100	BAG domain-containing protein Samui OS=Bombyx mori GN=Samui PE=2 SV=1
PB.1277.1|NW_019105647.1:729205-759130(-)|c105307/f1p8/3783	INP4B_MACFA	41.783	359	954	2030	464	813	3.38e-73	265	Type II inositol 3,4-bisphosphate 4-phosphatase OS=Macaca fascicularis GN=INPP4B PE=2 SV=1
PB.1277.2|NW_019105647.1:730501-759130(-)|c144953/f1p8/4492	INP4B_MACFA	41.783	359	734	1810	464	813	7.27e-73	265	Type II inositol 3,4-bisphosphate 4-phosphatase OS=Macaca fascicularis GN=INPP4B PE=2 SV=1
PB.1294.1|NW_019105648.1:898358-902750(-)|c137174/f1p2/4298	LIN1_NYCCO	29.091	165	188	676	446	608	1.08e-20	70.5	LINE-1 reverse transcriptase homolog OS=Nycticebus coucang PE=3 SV=1
PB.1295.1|NW_019105649.1:134711-137749(+)|c83449/f1p0/2805	LINES_DROME	56.425	179	1357	1875	675	853	1.9e-40	164	Protein lines OS=Drosophila melanogaster GN=lin PE=1 SV=1
PB.1349.1|NW_019105655.1:748301-795248(-)|c154487/f1p3/4845	RTXE_DROME	26.708	483	2209	3594	435	896	1.14e-39	164	Probable RNA-directed DNA polymerase from transposon X-element OS=Drosophila melanogaster GN=X-element\ORF2 PE=3 SV=1
PB.1384.1|NW_019105659.1:338547-345820(-)|c110852/f1p2/4094	BRAP_HUMAN	48.276	319	14	919	247	562	1.07e-90	309	BRCA1-associated protein OS=Homo sapiens GN=BRAP PE=1 SV=2
PB.1395.1|NW_019105662.1:287758-306000(-)|c104829/f1p4/3866	ZNF99_HUMAN	26.087	437	1476	2747	285	696	3.23e-19	97.8	Zinc finger protein 99 OS=Homo sapiens GN=ZNF99 PE=2 SV=3
PB.1395.2|NW_019105662.1:291521-295431(-)|c107678/f1p1/3902	RTBS_DROME	24.576	708	1128	3134	176	832	3.35e-34	146	Probable RNA-directed DNA polymerase from transposon BS OS=Drosophila melanogaster GN=RTase PE=2 SV=1
PB.1396.1|NW_019105662.1:368002-371054(+)|c93191/f1p0/3125	YMD3_CAEEL	30.18	222	590	1252	13	216	1.07e-22	103	Putative uncharacterized transposon-derived protein F54H12.3 OS=Caenorhabditis elegans GN=F54H12.3 PE=5 SV=1
PB.1399.1|NW_019105662.1:638392-642898(-)|c144573/f1p8/4513	RTXE_DROME	37.344	881	1801	4404	20	897	0	583	Probable RNA-directed DNA polymerase from transposon X-element OS=Drosophila melanogaster GN=X-element\ORF2 PE=3 SV=1
PB.1403.1|NW_019105663.1:160819-164402(+)|c102953/f1p0/3467	YI31B_YEAST	27.531	563	1976	390	884	1441	1.6e-60	231	Transposon Ty3-I Gag-Pol polyprotein OS=Saccharomyces cerevisiae (strain ATCC 204508 / S288c) GN=TY3B-I PE=3 SV=2
PB.1433.1|NW_019105667.1:253568-257811(-)|c151934/f1p29/4818	RTXE_DROME	28.833	437	3163	4434	435	853	1.01e-34	148	Probable RNA-directed DNA polymerase from transposon X-element OS=Drosophila melanogaster GN=X-element\ORF2 PE=3 SV=1
PB.1468.1|NW_019105669.1:815270-819243(+)|c147233/f1p7/4563	PPR37_DANRE	32.71	107	518	826	429	535	2.84e-07	59.3	Protein phosphatase 1 regulatory subunit 37 OS=Danio rerio GN=ppp1r37 PE=2 SV=1
PB.1520.1|NW_019105675.1:750173-832016(+)|c87800/f1p16/2947	ZFP26_MOUSE	45.714	280	585	1424	328	607	5.21e-67	245	Zinc finger protein 26 OS=Mus musculus GN=Zfp26 PE=2 SV=2
PB.1520.3|NW_019105675.1:816093-832013(+)|c132152/f1p24/4431	ZFP26_MOUSE	36.098	205	2508	3092	414	607	7.63e-22	106	Zinc finger protein 26 OS=Mus musculus GN=Zfp26 PE=2 SV=2
PB.1535.1|NW_019105677.1:663295-697561(-)|c167573/f1p4/5292	CY561_PIG	34.615	208	512	1135	35	233	6.62e-31	126	Cytochrome b561 OS=Sus scrofa GN=CYB561 PE=2 SV=1
PB.1560.1|NW_019105681.1:233871-237559(-)|c96439/f1p7/3447	RTJK_DROME	25.448	558	1600	14	298	837	3.94e-33	142	RNA-directed DNA polymerase from mobile element jockey OS=Drosophila melanogaster GN=pol PE=1 SV=1
PB.1560.2|NW_019105681.1:234010-236986(-)|c89682/f1p8/2978	RTXE_DROME	31.783	258	750	1	397	647	2.42e-22	107	Probable RNA-directed DNA polymerase from transposon X-element OS=Drosophila melanogaster GN=X-element\ORF2 PE=3 SV=1
PB.1563.2|NW_019105681.1:529636-551868(-)|c87650/f1p1/3015	GTR8_HUMAN	29.032	217	2892	2350	153	369	3.03e-15	83.6	Solute carrier family 2, facilitated glucose transporter member 8 OS=Homo sapiens GN=SLC2A8 PE=1 SV=3
PB.1569.1|NW_019105681.1:821120-823130(+)|c54520/f1p5/2011	TF28_SCHPO	25.103	486	45	1457	779	1235	4.76e-31	134	Transposon Tf2-8 polyprotein OS=Schizosaccharomyces pombe (strain 972 / ATCC 24843) GN=Tf2-8 PE=3 SV=1
PB.1596.1|NW_019105686.1:69255-73585(-)|c125624/f1p1/4311	TF26_SCHPO	28.745	741	1	2157	529	1255	5.31e-81	296	Transposon Tf2-6 polyprotein OS=Schizosaccharomyces pombe (strain 972 / ATCC 24843) GN=Tf2-6 PE=3 SV=1
PB.1597.1|NW_019105686.1:204617-210597(+)|c140564/f1p1/4482	POL3_DROME	32.658	444	2984	4294	198	635	4.05e-64	242	Retrovirus-related Pol polyprotein from transposon 17.6 OS=Drosophila melanogaster GN=pol PE=3 SV=1
PB.1597.2|NW_019105686.1:205794-210508(+)|c146934/f1p1/4629	POL3_DROME	31.707	287	1752	2585	168	450	1.39e-52	141	Retrovirus-related Pol polyprotein from transposon 17.6 OS=Drosophila melanogaster GN=pol PE=3 SV=1
PB.1654.1|NW_019105692.1:441854-447142(-)|c161401/f1p0/5003	RTJK_DROFU	29.31	406	3022	4188	477	858	6.2e-37	155	RNA-directed DNA polymerase from mobile element jockey OS=Drosophila funebris GN=jockey\pol PE=1 SV=1
PB.1681.1|NW_019105695.1:223977-228985(+)|c154326/f1p1/4789	RTJK_DROFU	25.874	286	2796	3617	563	841	2.25e-15	85.9	RNA-directed DNA polymerase from mobile element jockey OS=Drosophila funebris GN=jockey\pol PE=1 SV=1
PB.1693.1|NW_019105696.1:125421-130575(+)|c164734/f1p3/5118	PGBD4_HUMAN	27.642	123	2590	2255	141	263	3.75e-08	62	PiggyBac transposable element-derived protein 4 OS=Homo sapiens GN=PGBD4 PE=2 SV=3
PB.1733.3|NW_019105700.1:441236-446002(-)|c164412/f1p15/5377	GTPB2_HUMAN	57.831	83	5202	4954	507	588	2.14e-19	98.2	GTP-binding protein 2 OS=Homo sapiens GN=GTPBP2 PE=1 SV=1
PB.1757.1|NW_019105702.1:656704-661941(+)|c162837/f1p17/5038	YSM6_CAEEL	30.693	101	3567	3274	108	208	1.59e-10	48.5	Putative uncharacterized transposon-derived protein F52C9.6 OS=Caenorhabditis elegans GN=F52C9.6 PE=5 SV=1
PB.1763.1|NW_019105703.1:471702-476864(+)|c111065/f1p1/4251	YSM6_CAEEL	25.581	215	3251	2619	11	211	5.27e-10	65.9	Putative uncharacterized transposon-derived protein F52C9.6 OS=Caenorhabditis elegans GN=F52C9.6 PE=5 SV=1
PB.1764.1|NW_019105703.1:471676-477229(-)|c172810/f1p4/5546	YSM6_CAEEL	27.66	141	4351	3941	73	211	1.92e-08	57.4	Putative uncharacterized transposon-derived protein F52C9.6 OS=Caenorhabditis elegans GN=F52C9.6 PE=5 SV=1
PB.1791.1|NW_019105707.1:478798-483099(-)|c135543/f1p0/4379	RTBS_DROME	31.604	212	2654	3244	476	684	1.38e-11	73.6	Probable RNA-directed DNA polymerase from transposon BS OS=Drosophila melanogaster GN=RTase PE=2 SV=1
PB.1829.1|NW_019105711.1:798703-803196(-)|c125831/f1p5/4485	POLX_TOBAC	34.597	818	1310	3595	356	1161	4.02e-137	428	Retrovirus-related Pol polyprotein from transposon TNT 1-94 OS=Nicotiana tabacum PE=2 SV=1
PB.1830.1|NW_019105712.1:594134-598667(+)|c146360/f1p3/4541	RTXE_DROME	37.233	889	2862	250	4	887	2.35e-169	536	Probable RNA-directed DNA polymerase from transposon X-element OS=Drosophila melanogaster GN=X-element\ORF2 PE=3 SV=1
PB.1840.1|NW_019105713.1:279986-285465(+)|c175654/f1p8/5742	TF28_SCHPO	30.351	939	283	3003	359	1257	1.01e-103	368	Transposon Tf2-8 polyprotein OS=Schizosaccharomyces pombe (strain 972 / ATCC 24843) GN=Tf2-8 PE=3 SV=1
PB.1840.4|NW_019105713.1:281723-286729(+)|c150577/f1p8/4714	TF211_SCHPO	29.956	681	49	2019	607	1257	1.78e-65	248	Transposon Tf2-11 polyprotein OS=Schizosaccharomyces pombe (strain 972 / ATCC 24843) GN=Tf2-11 PE=3 SV=1
PB.1842.1|NW_019105713.1:407365-412049(-)|c24894/f2p27/5071	RTBS_DROME	28.042	189	3275	3820	544	731	1.07e-23	85.9	Probable RNA-directed DNA polymerase from transposon BS OS=Drosophila melanogaster GN=RTase PE=2 SV=1
PB.1859.1|NW_019105715.1:314035-318112(+)|c145367/f1p0/4564	RTBS_DROME	28.329	413	2139	1000	435	838	7.87e-31	135	Probable RNA-directed DNA polymerase from transposon BS OS=Drosophila melanogaster GN=RTase PE=2 SV=1
PB.1867.1|NW_019105716.1:142810-176816(-)|c68752/f1p1/2310	CH60_DROME	82.514	549	2138	498	1	549	0	846	60 kDa heat shock protein, mitochondrial OS=Drosophila melanogaster GN=Hsp60 PE=1 SV=3
PB.1880.1|NW_019105717.1:521997-525522(+)|c109047/f1p9/3978	RTJK_DROME	28.637	433	2047	3306	442	855	3.28e-39	162	RNA-directed DNA polymerase from mobile element jockey OS=Drosophila melanogaster GN=pol PE=1 SV=1
PB.1932.1|NW_019105727.1:220283-225743(+)|c169527/f1p2/5433	POL3_DROME	43.681	364	2512	3600	233	596	4.36e-101	338	Retrovirus-related Pol polyprotein from transposon 17.6 OS=Drosophila melanogaster GN=pol PE=3 SV=1
PB.1941.1|NW_019105727.1:738073-741712(-)|c104018/f1p2/3639	RTJK_DROME	28.52	277	2390	3166	585	858	4.42e-30	98.2	RNA-directed DNA polymerase from mobile element jockey OS=Drosophila melanogaster GN=pol PE=1 SV=1
PB.1965.1|NW_019105729.1:712206-717004(-)|c172281/f1p1/5504	POLX_TOBAC	30.116	1378	385	4356	8	1316	0	598	Retrovirus-related Pol polyprotein from transposon TNT 1-94 OS=Nicotiana tabacum PE=2 SV=1
PB.1967.1|NW_019105730.1:523085-539272(+)|c92766/f1p0/3040	RTJK_DROFU	22.426	272	867	82	307	569	4.01e-08	61.2	RNA-directed DNA polymerase from mobile element jockey OS=Drosophila funebris GN=jockey\pol PE=1 SV=1
PB.1968.1|NW_019105731.1:34948-38965(+)|c153239/f1p14/4686	RTBS_DROME	36.08	898	1822	4455	4	897	2.25e-173	547	Probable RNA-directed DNA polymerase from transposon BS OS=Drosophila melanogaster GN=RTase PE=2 SV=1
PB.1980.1|NW_019105731.1:643150-646396(+)|c70480/f1p3/2277	ERLEC_MOUSE	61.972	71	44	256	411	481	1.24e-19	96.7	Endoplasmic reticulum lectin 1 OS=Mus musculus GN=Erlec1 PE=1 SV=1
PB.1993.1|NW_019105733.1:412100-414715(-)|c89422/f1p0/2863	RAD17_MOUSE	31.674	442	98	1258	90	528	2.88e-50	192	Cell cycle checkpoint protein RAD17 OS=Mus musculus GN=Rad17 PE=1 SV=2
PB.2029.1|NW_019105736.1:413874-418462(+)|c141497/f1p1/4584	RTBS_DROME	25.404	433	2857	4044	421	840	1.1e-28	129	Probable RNA-directed DNA polymerase from transposon BS OS=Drosophila melanogaster GN=RTase PE=2 SV=1
PB.2043.1|NW_019105738.1:98631-103126(-)|c154583/f1p1/4667	YRD6_CAEEL	33.689	469	2874	4166	716	1172	6.76e-67	253	Uncharacterized protein K02A2.6 OS=Caenorhabditis elegans GN=K02A2.6 PE=3 SV=1
PB.2044.1|NW_019105738.1:104735-106960(+)|c57236/f1p2/2215	PGBD2_HUMAN	33.071	254	2	751	277	521	6.86e-31	132	PiggyBac transposable element-derived protein 2 OS=Homo sapiens GN=PGBD2 PE=2 SV=1
PB.2078.1|NW_019105740.1:448056-449653(+)|c58014/f1p2/2141	PO21_NASVI	44.828	116	286	630	811	925	7.66e-17	89	Retrovirus-related Pol polyprotein from type-1 retrotransposable element R2 (Fragment) OS=Nasonia vitripennis PE=3 SV=2
PB.2107.4|NW_019105745.1:157822-163591(+)|c175773/f1p13/5733	NOF_DROME	28.505	214	1312	671	212	416	2.2e-11	73.2	120.7 kDa protein in NOF-FB transposable element OS=Drosophila melanogaster GN=NOF PE=4 SV=2
PB.2152.11|NW_019105749.1:524313-538214(-)|c163234/f1p5/5092	ASTA_PENMO	40.58	69	359	565	27	94	8.8e-08	55.8	Astakine OS=Penaeus monodon PE=2 SV=1
PB.2152.13|NW_019105749.1:524475-538213(-)|c58073/f1p5/2085	ASTA_PENMO	37.838	74	346	567	27	99	2.54e-06	50.4	Astakine OS=Penaeus monodon PE=2 SV=1
PB.2152.14|NW_019105749.1:524707-538228(-)|c142504/f1p5/4742	ASTA_PENMO	40.58	69	361	567	27	94	1.08e-07	55.5	Astakine OS=Penaeus monodon PE=2 SV=1
PB.2152.17|NW_019105749.1:529121-538214(-)|c88376/f1p2/3026	ASTA_PENMO	40.58	69	412	618	27	94	6.74e-08	55.5	Astakine OS=Penaeus monodon PE=2 SV=1
PB.2160.1|NW_019105751.1:130578-134965(-)|c124256/f1p0/4381	RTBS_DROME	24.573	293	2594	3439	539	817	6.33e-13	77.8	Probable RNA-directed DNA polymerase from transposon BS OS=Drosophila melanogaster GN=RTase PE=2 SV=1
PB.2188.1|NW_019105753.1:549120-552938(+)|c20501/f2p19/4483	FOXO_DROAN	53.968	63	10	165	251	313	5.6e-07	58.2	Forkhead box protein O OS=Drosophila ananassae GN=foxo PE=3 SV=2
PB.2194.1|NW_019105755.1:17860-25073(+)|c177705/f1p5/5920	POL2_DROME	39.545	220	1645	1004	408	623	5.6e-53	136	Retrovirus-related Pol polyprotein from transposon 297 OS=Drosophila melanogaster GN=pol PE=3 SV=1
PB.2194.4|NW_019105755.1:23801-29514(+)|c171913/f1p1/5629	WNT6_MOUSE	45.455	88	4476	4213	213	296	6.25e-15	82.4	Protein Wnt-6 OS=Mus musculus GN=Wnt6 PE=1 SV=2
PB.2220.1|NW_019105757.1:380144-385421(+)|c170881/f1p8/5273	TF211_SCHPO	30.351	939	838	3558	359	1257	1.28e-104	370	Transposon Tf2-11 polyprotein OS=Schizosaccharomyces pombe (strain 972 / ATCC 24843) GN=Tf2-11 PE=3 SV=1
PB.2228.1|NW_019105758.1:23555-28092(-)|c144896/f1p54/4560	COPA_BOVIN	71.208	1233	4424	777	1	1224	0	1872	Coatomer subunit alpha OS=Bos taurus GN=COPA PE=1 SV=1
PB.2237.1|NW_019105759.1:31915-36896(+)|c135066/f1p1/4367	POL2_DROME	57.52	379	2	1132	248	622	1.05e-135	449	Retrovirus-related Pol polyprotein from transposon 297 OS=Drosophila melanogaster GN=pol PE=3 SV=1
PB.2261.1|NW_019105762.1:2163-6659(+)|c146270/f1p1/4431	POL3_DROME	52.273	176	1855	2373	235	404	3.77e-79	174	Retrovirus-related Pol polyprotein from transposon 17.6 OS=Drosophila melanogaster GN=pol PE=3 SV=1
PB.2261.2|NW_019105762.1:4045-8715(+)|c140546/f1p1/4433	POL2_DROME	57.784	379	2	1132	248	622	3.75e-135	448	Retrovirus-related Pol polyprotein from transposon 297 OS=Drosophila melanogaster GN=pol PE=3 SV=1
PB.2270.1|NW_019105762.1:455880-460512(+)|c159376/f1p0/5057	RTBS_DROME	27.846	492	2045	663	440	892	1.36e-37	157	Probable RNA-directed DNA polymerase from transposon BS OS=Drosophila melanogaster GN=RTase PE=2 SV=1
PB.2283.1|NW_019105764.1:678842-681978(-)|c93125/f1p0/3139	RTBS_DROME	29.716	387	1499	2614	436	817	1.7e-36	152	Probable RNA-directed DNA polymerase from transposon BS OS=Drosophila melanogaster GN=RTase PE=2 SV=1
PB.2284.1|NW_019105765.1:222707-229419(+)|c169593/f1p3/5282	RTBS_DROME	26.667	450	3000	4289	392	836	6.85e-25	117	Probable RNA-directed DNA polymerase from transposon BS OS=Drosophila melanogaster GN=RTase PE=2 SV=1
PB.2301.7|NW_019105767.1:550684-554668(-)|c108803/f1p1/3948	RTBS_DROME	29.44	411	1535	2704	440	846	4.5e-26	120	Probable RNA-directed DNA polymerase from transposon BS OS=Drosophila melanogaster GN=RTase PE=2 SV=1
PB.2308.1|NW_019105768.1:427476-432095(+)|c123934/f1p0/4294	LRC49_MOUSE	43.651	126	3814	3440	409	534	5.87e-26	119	Leucine-rich repeat-containing protein 49 OS=Mus musculus GN=Lrrc49 PE=1 SV=1
PB.2345.1|NW_019105772.1:252796-259455(+)|c105444/f1p1/3750	PGBD3_HUMAN	41.818	220	2584	3231	257	465	2.9e-54	137	PiggyBac transposable element-derived protein 3 OS=Homo sapiens GN=PGBD3 PE=2 SV=3
PB.2363.1|NW_019105775.1:9004-110102(+)|c69662/f1p7/2250	ZN235_HUMAN	47.236	199	103	699	483	677	1.31e-49	185	Zinc finger protein 235 OS=Homo sapiens GN=ZNF235 PE=2 SV=3
PB.2477.1|NW_019105792.1:525499-539488(+)|c131654/f1p1/4384	RTJK_DROME	29.06	117	4139	3792	438	554	5.47e-13	54.7	RNA-directed DNA polymerase from mobile element jockey OS=Drosophila melanogaster GN=pol PE=1 SV=1
PB.2529.1|NW_019105800.1:377740-382153(-)|c139917/f1p0/4539	RTBS_DROME	26.744	430	2605	3864	431	837	4.24e-37	155	Probable RNA-directed DNA polymerase from transposon BS OS=Drosophila melanogaster GN=RTase PE=2 SV=1
PB.2546.1|NW_019105802.1:166635-185989(-)|c39269/f1p0/1440	DEFI_PYRAP	69.048	42	248	373	1	42	1.08e-13	68.6	Defensin OS=Pyrrhocoris apterus PE=1 SV=1
PB.2553.1|NW_019105803.1:214291-219647(-)|c168822/f1p2/5335	RTBS_DROME	26.647	334	4023	4910	577	896	4.18e-25	79.7	Probable RNA-directed DNA polymerase from transposon BS OS=Drosophila melanogaster GN=RTase PE=2 SV=1
PB.2557.1|NW_019105804.1:193501-196444(+)|c80015/f1p6/2719	GOR_HUMAN	48.684	228	2	676	437	656	6.7e-62	226	Putative exonuclease GOR OS=Homo sapiens GN=REXO1L1P PE=5 SV=2
PB.2558.2|NW_019105804.1:104816-109098(-)|c67621/f1p0/2309	NDUF7_HUMAN	50.98	51	1119	1271	264	312	2.43e-07	57.8	NADH dehydrogenase [ubiquinone] complex I, assembly factor 7 OS=Homo sapiens GN=NDUFAF7 PE=1 SV=1
PB.2596.18|NW_019105809.1:574894-580469(-)|c165380/f1p2/5294	ZN532_HUMAN	27.984	243	244	969	730	957	4.22e-18	95.1	Zinc finger protein 532 OS=Homo sapiens GN=ZNF532 PE=1 SV=2
PB.2596.19|NW_019105809.1:575589-580453(-)|c142497/f1p2/4594	ZN532_MOUSE	34.711	121	1117	1479	911	1030	3.13e-12	75.5	Zinc finger protein 532 OS=Mus musculus GN=Znf532 PE=1 SV=1
PB.2596.20|NW_019105809.1:575805-580469(-)|c113975/f1p2/4381	ZN532_MOUSE	34.711	121	901	1263	911	1030	3.22e-12	75.5	Zinc finger protein 532 OS=Mus musculus GN=Znf532 PE=1 SV=1
PB.2634.1|NW_019105817.1:62229-67751(-)|c26656/f2p19/6286	CRK_DROME	69.811	265	200	994	4	267	1.3e-119	382	Adapter molecule Crk OS=Drosophila melanogaster GN=Crk PE=1 SV=1
PB.2638.1|NW_019105817.1:515982-518475(-)|c76800/f1p1/2548	LORF2_MOUSE	30.4	125	827	1198	606	730	1.25e-09	66.2	LINE-1 retrotransposable element ORF2 protein OS=Mus musculus GN=Pol PE=1 SV=2
PB.2640.11|NW_019105817.1:541130-562407(-)|c151898/f1p19/4866	INT12_DANRE	55.102	49	479	622	164	212	2.15e-10	68.9	Integrator complex subunit 12 OS=Danio rerio GN=ints12 PE=2 SV=1
PB.2655.1|NW_019105818.1:632514-637498(+)|c151380/f1p5/4651	RTBS_DROME	36.464	181	2920	3459	480	659	9.6e-24	113	Probable RNA-directed DNA polymerase from transposon BS OS=Drosophila melanogaster GN=RTase PE=2 SV=1
PB.2670.1|NW_019105820.1:535575-540365(+)|c157942/f1p1/4891	RTXE_DROME	25.989	531	2253	3806	274	770	1.63e-31	138	Probable RNA-directed DNA polymerase from transposon X-element OS=Drosophila melanogaster GN=X-element\ORF2 PE=3 SV=1
PB.2675.1|NW_019105821.1:430585-433077(-)|c5979/f2p7/2483	RPN1_MACFA	45.495	444	2292	1000	32	466	6.82e-125	391	Dolichyl-diphosphooligosaccharide--protein glycosyltransferase subunit 1 OS=Macaca fascicularis GN=RPN1 PE=2 SV=1
PB.2748.1|NW_019105832.1:180032-183620(-)|c103297/f1p0/3563	HNRPK_CHICK	65.306	49	1187	1333	355	403	2.87e-08	61.2	Heterogeneous nuclear ribonucleoprotein K OS=Gallus gallus GN=HNRNPK PE=2 SV=1
PB.2778.1|NW_019105837.1:542464-546935(+)|c143313/f1p10/4461	TF211_SCHPO	24.061	586	14	1729	676	1235	1.66e-43	177	Transposon Tf2-11 polyprotein OS=Schizosaccharomyces pombe (strain 972 / ATCC 24843) GN=Tf2-11 PE=3 SV=1
PB.2806.1|NW_019105842.1:358122-404851(+)|c100943/f1p2/3736	NRDC_HUMAN	39.468	978	620	3460	101	1072	0	674	Nardilysin OS=Homo sapiens GN=NRD1 PE=1 SV=2
PB.2806.2|NW_019105842.1:358123-404126(+)|c88598/f1p2/3029	NRDC_MOUSE	40.387	879	133	2748	213	1084	0	659	Nardilysin OS=Mus musculus GN=Nrd1 PE=1 SV=1
PB.2807.2|NW_019105842.1:358123-361671(-)|c105267/f1p2/3776	NRDC_HUMAN	41.564	652	644	2509	101	748	0	475	Nardilysin OS=Homo sapiens GN=NRD1 PE=1 SV=2
PB.2822.1|NW_019105844.1:520751-544740(+)|c35553/f1p0/1229	TTPAL_MOUSE	26.613	248	140	874	59	301	2.98e-21	97.4	Alpha-tocopherol transfer protein-like OS=Mus musculus GN=Ttpal PE=1 SV=3
PB.2832.2|NW_019105846.1:9432-19529(+)|c170057/f1p8/5516	NLRC3_HUMAN	29.487	234	1773	2450	640	870	4.88e-08	62.4	Protein NLRC3 OS=Homo sapiens GN=NLRC3 PE=2 SV=2
PB.2832.3|NW_019105846.1:9447-19356(+)|c24714/f2p10/5144	NLRC3_HUMAN	29.487	234	1573	2250	640	870	5.43e-08	62	Protein NLRC3 OS=Homo sapiens GN=NLRC3 PE=2 SV=2
PB.2832.4|NW_019105846.1:9523-19339(+)|c170042/f1p12/5351	NLRC3_HUMAN	29.487	234	1795	2472	640	870	5e-08	62	Protein NLRC3 OS=Homo sapiens GN=NLRC3 PE=2 SV=2
PB.2833.1|NW_019105846.1:13617-19552(-)|c152604/f1p12/4942	NLRC3_HUMAN	29.487	234	1172	1849	640	870	4.29e-08	62.4	Protein NLRC3 OS=Homo sapiens GN=NLRC3 PE=2 SV=2
PB.2844.1|NW_019105848.1:46119-47855(+)|c44547/f1p1/1734	THAP9_HUMAN	25.146	342	3	986	520	849	9.77e-16	84.7	DNA transposase THAP9 OS=Homo sapiens GN=THAP9 PE=1 SV=2
PB.2880.1|NW_019105853.1:494362-499897(-)|c170112/f1p5/5389	RTXE_DROME	25.949	632	3006	4727	261	869	7.63e-33	142	Probable RNA-directed DNA polymerase from transposon X-element OS=Drosophila melanogaster GN=X-element\ORF2 PE=3 SV=1
PB.2887.1|NW_019105854.1:97440-103251(+)|c51629/f1p0/1962	PGBD3_HUMAN	31.185	481	422	1831	130	578	7.55e-65	228	PiggyBac transposable element-derived protein 3 OS=Homo sapiens GN=PGBD3 PE=2 SV=3
PB.2932.1|NW_019105861.1:384141-386946(+)|c82679/f1p4/2804	RTBS_DROME	28.315	558	536	2140	320	840	6.68e-44	176	Probable RNA-directed DNA polymerase from transposon BS OS=Drosophila melanogaster GN=RTase PE=2 SV=1
PB.2956.1|NW_019105866.1:266572-270744(-)|c141738/f1p0/4461	RTBS_DROME	25.739	575	2752	1151	277	838	1.63e-31	138	Probable RNA-directed DNA polymerase from transposon BS OS=Drosophila melanogaster GN=RTase PE=2 SV=1
PB.2960.1|NW_019105867.1:139673-143521(-)|c109367/f1p1/3850	RTJK_DROME	24.55	444	1944	661	431	850	2.81e-32	140	RNA-directed DNA polymerase from mobile element jockey OS=Drosophila melanogaster GN=pol PE=1 SV=1
PB.3010.1|NW_019105876.1:544971-549494(-)|c133205/f1p1/4423	RTJK_DROFU	26.42	352	1540	2523	480	829	2.21e-23	111	RNA-directed DNA polymerase from mobile element jockey OS=Drosophila funebris GN=jockey\pol PE=1 SV=1
PB.3019.1|NW_019105878.1:198286-204082(+)|c172429/f1p0/5489	ZMYM1_HUMAN	38.158	76	1105	878	683	758	1.4e-07	60.8	Zinc finger MYM-type protein 1 OS=Homo sapiens GN=ZMYM1 PE=2 SV=1
PB.3027.1|NW_019105879.1:329823-334337(+)|c160348/f1p3/4993	PO21_BRACO	29.73	148	2488	2925	292	438	7.97e-06	54.7	Retrovirus-related Pol polyprotein from type-1 retrotransposable element R2 (Fragment) OS=Bradysia coprophila PE=3 SV=1
PB.3027.2|NW_019105879.1:329823-334329(+)|c139956/f1p3/4481	PO21_BRACO	29.73	148	1911	2348	292	438	6.91e-06	54.7	Retrovirus-related Pol polyprotein from type-1 retrotransposable element R2 (Fragment) OS=Bradysia coprophila PE=3 SV=1
PB.3027.3|NW_019105879.1:329823-334321(+)|c156481/f1p3/5052	YTX2_XENLA	23.529	306	2070	2951	444	744	9.96e-15	84	Transposon TX1 uncharacterized 149 kDa protein OS=Xenopus laevis PE=3 SV=1
PB.3033.1|NW_019105880.1:113330-116155(+)|c78903/f1p3/2844	PGBD4_HUMAN	22.905	179	805	305	104	276	1.03e-08	49.3	PiggyBac transposable element-derived protein 4 OS=Homo sapiens GN=PGBD4 PE=2 SV=3
PB.3039.1|NW_019105881.1:35558-39611(+)|c144755/f1p7/4733	CETN2_MOUSE	70.349	172	263	778	1	172	8.58e-75	249	Centrin-2 OS=Mus musculus GN=Cetn2 PE=1 SV=1
PB.3046.1|NW_019105881.1:602948-607358(-)|c115715/f1p1/4177	RTJK_DROME	24.704	676	2382	448	202	837	5.17e-38	158	RNA-directed DNA polymerase from mobile element jockey OS=Drosophila melanogaster GN=pol PE=1 SV=1
PB.3075.1|NW_019105886.1:265651-268516(+)|c90124/f1p12/2871	RTBS_DROME	31.939	263	1001	1765	439	699	1.81e-23	110	Probable RNA-directed DNA polymerase from transposon BS OS=Drosophila melanogaster GN=RTase PE=2 SV=1
PB.3186.1|NW_019105901.1:93838-98336(-)|c140010/f1p44/4459	G3P2_DROPS	65.116	43	2609	2737	290	332	4.79e-09	63.5	Glyceraldehyde-3-phosphate dehydrogenase 2 OS=Drosophila pseudoobscura pseudoobscura GN=Gapdh2 PE=2 SV=2
PB.3201.2|NW_019105905.1:421793-426233(+)|c139488/f1p7/4413	RTJK_DROME	28.829	444	2551	3849	433	855	2.06e-38	160	RNA-directed DNA polymerase from mobile element jockey OS=Drosophila melanogaster GN=pol PE=1 SV=1
PB.3202.1|NW_019105905.1:421795-426259(-)|c19830/f5p7/4474	RTJK_DROME	28.829	444	2629	3927	433	855	2.12e-38	160	RNA-directed DNA polymerase from mobile element jockey OS=Drosophila melanogaster GN=pol PE=1 SV=1
PB.3315.1|NW_019105925.1:109465-113717(+)|c142081/f1p18/4564	RTBS_DROME	29.6	375	2898	3953	489	842	7.6e-31	135	Probable RNA-directed DNA polymerase from transposon BS OS=Drosophila melanogaster GN=RTase PE=2 SV=1
PB.3321.1|NW_019105925.1:498913-505653(-)|c149320/f1p2/4823	BIRC3_MOUSE	31.967	122	1993	2358	167	281	4.77e-08	61.6	Baculoviral IAP repeat-containing protein 3 OS=Mus musculus GN=Birc3 PE=1 SV=2
PB.3323.1|NW_019105926.1:12546-16111(+)|c101788/f1p0/3556	RTJK_DROME	24.356	427	1995	790	433	830	7.84e-21	103	RNA-directed DNA polymerase from mobile element jockey OS=Drosophila melanogaster GN=pol PE=1 SV=1
PB.3370.1|NW_019105932.1:379481-425071(+)|c170948/f1p21/5273	RTBS_DROME	27.804	428	2243	3490	422	838	3.32e-38	159	Probable RNA-directed DNA polymerase from transposon BS OS=Drosophila melanogaster GN=RTase PE=2 SV=1
PB.3375.1|NW_019105933.1:471829-477452(+)|c171521/f1p1/5618	PO21_NASVI	31.405	363	2340	1285	334	683	1.75e-37	152	Retrovirus-related Pol polyprotein from type-1 retrotransposable element R2 (Fragment) OS=Nasonia vitripennis PE=3 SV=2
PB.3403.1|NW_019105939.1:315465-320369(+)|c25004/f2p27/5232	RTBS_DROME	28.042	189	3433	3978	544	731	1.1e-23	85.9	Probable RNA-directed DNA polymerase from transposon BS OS=Drosophila melanogaster GN=RTase PE=2 SV=1
PB.3403.2|NW_019105939.1:315465-320370(+)|c25494/f2p27/5374	RTBS_DROME	28.571	189	3574	4119	544	731	1.65e-24	88.6	Probable RNA-directed DNA polymerase from transposon BS OS=Drosophila melanogaster GN=RTase PE=2 SV=1
PB.3441.1|NW_019105944.1:321890-327314(+)|c25798/f2p7/5564	RTJK_DROME	29.655	435	2985	4247	365	771	2.24e-39	163	RNA-directed DNA polymerase from mobile element jockey OS=Drosophila melanogaster GN=pol PE=1 SV=1
PB.3441.3|NW_019105944.1:322735-327314(+)|c146650/f1p7/4607	RTJK_DROME	29.655	435	2021	3283	365	771	2.22e-39	163	RNA-directed DNA polymerase from mobile element jockey OS=Drosophila melanogaster GN=pol PE=1 SV=1
PB.3447.1|NW_019105945.1:63294-161711(-)|c175522/f1p6/5705	RTXE_DROME	33.333	246	1678	2391	441	683	2.01e-28	128	Probable RNA-directed DNA polymerase from transposon X-element OS=Drosophila melanogaster GN=X-element\ORF2 PE=3 SV=1
PB.3502.11|NW_019105951.1:218769-283493(-)|c75080/f1p0/2456	YME1_CAEEL	64.363	463	1637	261	228	687	0	577	ATP-dependent zinc metalloprotease YME1 homolog OS=Caenorhabditis elegans GN=ymel-1 PE=3 SV=2
PB.3502.13|NW_019105951.1:243085-287462(-)|c103010/f1p1/3506	BLCAP_RAT	65.574	61	156	338	11	71	1.06e-17	82.4	Bladder cancer-associated protein OS=Rattus norvegicus GN=Blcap PE=3 SV=1
PB.3529.1|NW_019105957.1:220747-225076(-)|c127479/f1p4/4330	RTJK_DROFU	23.274	507	1944	3380	316	816	1.1e-31	138	RNA-directed DNA polymerase from mobile element jockey OS=Drosophila funebris GN=jockey\pol PE=1 SV=1
PB.3562.1|NW_019105963.1:204773-210093(+)|c44222/f1p0/1744	LOLA3_DROME	57.447	47	97	237	687	733	4.61e-10	66.6	Longitudinals lacking protein, isoforms A/B/D/L OS=Drosophila melanogaster GN=lola PE=1 SV=1
PB.3565.1|NW_019105963.1:456087-476505(+)|c98615/f1p0/3412	LOLA3_DROME	45.833	48	2	145	690	737	4.17e-07	58.2	Longitudinals lacking protein, isoforms A/B/D/L OS=Drosophila melanogaster GN=lola PE=1 SV=1
PB.3604.1|NW_019105971.1:191376-192863(+)|c1471/f2p0/1484	WDR4_MOUSE	32.827	329	448	1410	68	388	1.34e-48	175	tRNA (guanine-N(7)-)-methyltransferase non-catalytic subunit WDR4 OS=Mus musculus GN=Wdr4 PE=1 SV=2
PB.3611.1|NW_019105972.1:5023-9401(+)|c134094/f1p1/4355	RTBS_DROME	30.921	152	2861	3289	551	698	9.55e-12	73.9	Probable RNA-directed DNA polymerase from transposon BS OS=Drosophila melanogaster GN=RTase PE=2 SV=1
PB.3665.1|NW_019105981.1:17968-23834(-)|c151721/f1p2/4826	RTJK_DROME	31.579	152	1878	1426	480	630	5.88e-21	78.2	RNA-directed DNA polymerase from mobile element jockey OS=Drosophila melanogaster GN=pol PE=1 SV=1
PB.3666.1|NW_019105981.1:53970-57783(-)|c105145/f1p1/3729	PGBD4_HUMAN	30.579	121	2951	2616	283	401	6e-13	48.9	PiggyBac transposable element-derived protein 4 OS=Homo sapiens GN=PGBD4 PE=2 SV=3
PB.3707.1|NW_019105988.1:316635-318671(+)|c56419/f1p0/2040	TAB1_MOUSE	51.282	78	1760	1527	152	228	8.48e-14	78.2	TGF-beta-activated kinase 1 and MAP3K7-binding protein 1 OS=Mus musculus GN=Tab1 PE=1 SV=2
PB.3747.1|NW_019105996.1:275313-279581(+)|c114127/f1p3/4269	RTXE_DROME	29.855	345	2334	3338	508	834	5.46e-31	132	Probable RNA-directed DNA polymerase from transposon X-element OS=Drosophila melanogaster GN=X-element\ORF2 PE=3 SV=1
PB.3749.3|NW_019105996.1:375557-381045(-)|c172948/f1p3/5486	YI31B_YEAST	26.505	864	2235	4766	524	1344	5.64e-78	290	Transposon Ty3-I Gag-Pol polyprotein OS=Saccharomyces cerevisiae (strain ATCC 204508 / S288c) GN=TY3B-I PE=3 SV=2
PB.3762.1|NW_019105998.1:417438-421064(+)|c107077/f1p24/3864	ZN569_MOUSE	35	380	889	1959	235	598	8.45e-44	174	Zinc finger protein 569 OS=Mus musculus GN=Znf569 PE=2 SV=2
PB.3780.1|NW_019106003.1:79578-133877(+)|c108796/f1p4/4201	NISCH_HUMAN	38.356	438	236	1519	25	461	7.44e-76	281	Nischarin OS=Homo sapiens GN=NISCH PE=1 SV=3
PB.3851.1|NW_019106017.1:346738-350626(-)|c111626/f1p0/4183	RTBS_DROME	26.571	350	2272	3234	541	861	5.48e-32	112	Probable RNA-directed DNA polymerase from transposon BS OS=Drosophila melanogaster GN=RTase PE=2 SV=1
PB.3895.1|NW_019106025.1:40718-49399(+)|c172361/f1p6/5610	RTXE_DROME	26.108	632	3068	4789	261	869	2.11e-33	144	Probable RNA-directed DNA polymerase from transposon X-element OS=Drosophila melanogaster GN=X-element\ORF2 PE=3 SV=1
PB.3904.2|NW_019106027.1:161844-165658(-)|c108385/f1p20/4156	BTBD2_HUMAN	44.737	76	3831	3604	279	353	3.27e-10	68.2	BTB/POZ domain-containing protein 2 OS=Homo sapiens GN=BTBD2 PE=1 SV=1
PB.3926.2|NW_019106031.1:133514-138620(-)|c140081/f1p1/4458	PGBD3_HUMAN	29.808	312	932	18	146	444	2.12e-30	132	PiggyBac transposable element-derived protein 3 OS=Homo sapiens GN=PGBD3 PE=2 SV=3
PB.3929.1|NW_019106032.1:9767-20081(-)|c65063/f1p0/2407	LORF2_MOUSE	28.897	263	2340	1585	528	783	2.65e-19	97.4	LINE-1 retrotransposable element ORF2 protein OS=Mus musculus GN=Pol PE=1 SV=2
PB.3943.1|NW_019106035.1:36210-41544(-)|c167867/f1p1/5386	PGBD4_HUMAN	31.658	199	3198	2605	313	490	3.77e-13	78.2	PiggyBac transposable element-derived protein 4 OS=Homo sapiens GN=PGBD4 PE=2 SV=3
PB.3988.1|NW_019106044.1:396120-400570(+)|c143893/f1p0/4404	LIPH_RABIT	50.847	59	2593	2417	175	233	1.38e-07	59.7	Lipase member H OS=Oryctolagus cuniculus GN=LIPH PE=2 SV=1
PB.4018.1|NW_019106051.1:148338-153556(-)|c169347/f1p0/5318	POL4_DROME	32.222	90	3342	3611	539	628	3.38e-16	66.6	Retrovirus-related Pol polyprotein from transposon 412 OS=Drosophila melanogaster GN=POL PE=3 SV=1
PB.4031.1|NW_019106054.1:33935-39541(-)|c110715/f1p1/4189	KAD3_BOVIN	52.558	215	741	1385	6	220	3.66e-77	258	GTP:AMP phosphotransferase AK3, mitochondrial OS=Bos taurus GN=AK3 PE=1 SV=3
PB.4100.1|NW_019106065.1:306326-311793(+)|c147422/f1p12/4591	POL3_DROME	34.237	295	867	1	213	507	4.37e-48	191	Retrovirus-related Pol polyprotein from transposon 17.6 OS=Drosophila melanogaster GN=pol PE=3 SV=1
PB.4101.1|NW_019106065.1:304512-309376(-)|c150953/f1p5/4873	TF26_SCHPO	24.706	935	1937	4675	336	1235	2.57e-82	301	Transposon Tf2-6 polyprotein OS=Schizosaccharomyces pombe (strain 972 / ATCC 24843) GN=Tf2-6 PE=3 SV=1
PB.4114.1|NW_019106070.1:155402-163485(+)|c155832/f1p46/4842	POLR_DROME	29.76	709	2519	4588	344	1022	3.28e-66	249	Retrovirus-related Pol polyprotein from type-2 retrotransposable element R2DM OS=Drosophila melanogaster GN=pol PE=3 SV=1
PB.4115.8|NW_019106070.1:155365-165520(-)|c164021/f1p60/5060	POLR_DROME	29.697	660	2846	4768	389	1022	5.39e-61	233	Retrovirus-related Pol polyprotein from type-2 retrotransposable element R2DM OS=Drosophila melanogaster GN=pol PE=3 SV=1
PB.4115.9|NW_019106070.1:155365-163106(-)|c132355/f1p38/4399	POLR_DROME	29.76	709	2038	4107	344	1022	3.01e-66	248	Retrovirus-related Pol polyprotein from type-2 retrotransposable element R2DM OS=Drosophila melanogaster GN=pol PE=3 SV=1
PB.4115.10|NW_019106070.1:155370-160325(-)|c158570/f1p1/4954	POLR_DROME	29.76	709	2600	4669	344	1022	4.03e-66	248	Retrovirus-related Pol polyprotein from type-2 retrotransposable element R2DM OS=Drosophila melanogaster GN=pol PE=3 SV=1
PB.4115.11|NW_019106070.1:155372-163845(-)|c104082/f1p49/3718	POLR_DROME	33.726	424	1496	2749	344	757	8.34e-50	196	Retrovirus-related Pol polyprotein from type-2 retrotransposable element R2DM OS=Drosophila melanogaster GN=pol PE=3 SV=1
PB.4115.16|NW_019106070.1:166510-169275(-)|c104989/f1p72/3804	TAR1_YEAST	60	50	3802	3656	43	92	6.42e-08	55.8	Protein TAR1 OS=Saccharomyces cerevisiae (strain ATCC 204508 / S288c) GN=TAR1 PE=2 SV=1
PB.4122.1|NW_019106071.1:82282-86927(-)|c145523/f1p3/4558	XRCC2_HUMAN	33.18	217	2998	3633	6	204	1.17e-26	115	DNA repair protein XRCC2 OS=Homo sapiens GN=XRCC2 PE=1 SV=1
PB.4124.1|NW_019106071.1:175845-181531(+)|c97834/f1p2/3366	UNC79_MOUSE	63.83	47	510	650	1	47	3.18e-10	68.9	Protein unc-79 homolog OS=Mus musculus GN=Unc79 PE=1 SV=1
PB.4135.1|NW_019106077.1:86178-91586(-)|c163481/f1p3/5125	LRRC4_HUMAN	28.916	415	462	1478	46	442	6.02e-28	125	Leucine-rich repeat-containing protein 4 OS=Homo sapiens GN=LRRC4 PE=1 SV=2
PB.4135.2|NW_019106077.1:86958-91586(-)|c130387/f1p3/4353	PXDN_MOUSE	29.461	241	7	708	112	334	6.08e-19	97.8	Peroxidasin homolog OS=Mus musculus GN=Pxdn PE=1 SV=2
PB.4135.3|NW_019106077.1:87149-91464(-)|c110876/f1p3/4065	PXDN_MOUSE	28.492	179	2	517	174	334	4.56e-09	65.1	Peroxidasin homolog OS=Mus musculus GN=Pxdn PE=1 SV=2
PB.4170.1|NW_019106086.1:385112-389842(-)|c146499/f1p5/4588	RTBS_DROME	27.316	421	2522	3733	441	838	5.14e-31	136	Probable RNA-directed DNA polymerase from transposon BS OS=Drosophila melanogaster GN=RTase PE=2 SV=1
PB.4174.1|NW_019106087.1:133097-136806(-)|c106240/f1p1/3609	POLY_DROME	36.62	71	2956	3168	738	806	5.7e-06	47	Retrovirus-related Pol polyprotein from transposon gypsy OS=Drosophila melanogaster GN=pol PE=3 SV=1
PB.4200.1|NW_019106094.1:209715-214606(-)|c152277/f1p5/4670	CUL1_PONAB	73.743	716	22	2163	68	776	0	1052	Cullin-1 OS=Pongo abelii GN=CUL1 PE=2 SV=1
PB.4209.1|NW_019106097.1:138917-140772(-)|c50745/f1p0/1890	YSM6_CAEEL	30.435	138	150	557	11	143	1.45e-07	57	Putative uncharacterized transposon-derived protein F52C9.6 OS=Caenorhabditis elegans GN=F52C9.6 PE=5 SV=1
PB.4215.1|NW_019106099.1:338660-343723(-)|c157936/f1p0/4918	RTXE_DROME	27.311	238	3229	3897	508	743	3.21e-32	105	Probable RNA-directed DNA polymerase from transposon X-element OS=Drosophila melanogaster GN=X-element\ORF2 PE=3 SV=1
PB.4257.1|NW_019106108.1:329065-333267(+)|c109807/f1p1/4155	RTBS_DROME	28.682	387	2453	3508	481	859	7.32e-29	129	Probable RNA-directed DNA polymerase from transposon BS OS=Drosophila melanogaster GN=RTase PE=2 SV=1
PB.4272.1|NW_019106113.1:23004-28499(+)|c171324/f1p0/5498	RTBS_DROME	25.917	436	3841	5133	440	859	2.43e-34	147	Probable RNA-directed DNA polymerase from transposon BS OS=Drosophila melanogaster GN=RTase PE=2 SV=1
PB.4279.1|NW_019106114.1:413572-426208(-)|c43361/f1p0/1703	ORCO_AEDAE	24.224	161	955	1437	319	478	1.33e-06	54.7	Odorant receptor coreceptor OS=Aedes aegypti GN=SGPRor7 PE=1 SV=1
PB.4283.1|NW_019106115.1:57613-61296(-)|c102409/f1p4/3468	UBA1_BOVIN	61.602	849	185	2668	2	846	0	1080	Ubiquitin-like modifier-activating enzyme 1 OS=Bos taurus GN=UBA1 PE=2 SV=1
PB.4283.2|NW_019106115.1:57613-61307(-)|c104412/f1p4/3762	UBA1_BOVIN	63.242	1061	3600	499	2	1058	0	1401	Ubiquitin-like modifier-activating enzyme 1 OS=Bos taurus GN=UBA1 PE=2 SV=1
PB.4292.1|NW_019106117.1:212182-216523(-)|c130545/f1p3/4326	YMD3_CAEEL	30.769	234	3361	4038	1	220	6.91e-22	101	Putative uncharacterized transposon-derived protein F54H12.3 OS=Caenorhabditis elegans GN=F54H12.3 PE=5 SV=1
PB.4315.1|NW_019106126.1:83164-88007(+)|c150704/f1p1/4802	PGBD4_HUMAN	26.205	332	3018	2050	189	490	4.1e-12	74.7	PiggyBac transposable element-derived protein 4 OS=Homo sapiens GN=PGBD4 PE=2 SV=3
PB.4315.2|NW_019106126.1:83643-88020(+)|c133573/f1p1/4367	PGBD4_HUMAN	31.658	199	2165	1572	313	490	7.54e-13	77	PiggyBac transposable element-derived protein 4 OS=Homo sapiens GN=PGBD4 PE=2 SV=3
PB.4323.1|NW_019106127.1:447898-453379(-)|c170747/f1p3/5473	RTJK_DROME	28.049	328	3715	2783	535	840	1.03e-29	112	RNA-directed DNA polymerase from mobile element jockey OS=Drosophila melanogaster GN=pol PE=1 SV=1
PB.4382.2|NW_019106143.1:263551-268599(-)|c159420/f1p1/4966	POL3_DROME	42.949	468	2219	3613	161	623	1.58e-123	418	Retrovirus-related Pol polyprotein from transposon 17.6 OS=Drosophila melanogaster GN=pol PE=3 SV=1
PB.4394.1|NW_019106144.1:337872-341163(-)|c92789/f1p18/3242	BUN1_DROME	78.723	47	1	141	65	111	1.66e-14	77.4	Protein bunched, class 1/class 3/D/E isoforms OS=Drosophila melanogaster GN=bun PE=2 SV=2
PB.4435.1|NW_019106153.1:196484-418685(+)|c110295/f1p20/4274	RTBS_DROME	26.035	918	163	2688	4	889	6.75e-49	193	Probable RNA-directed DNA polymerase from transposon BS OS=Drosophila melanogaster GN=RTase PE=2 SV=1
PB.4467.1|NW_019106160.1:275901-284975(-)|c130628/f1p10/4291	RIT1_MOUSE	43.662	71	3828	3634	79	149	5.72e-09	61.6	GTP-binding protein Rit1 OS=Mus musculus GN=Rit1 PE=1 SV=1
PB.4477.1|NW_019106163.1:301101-319545(+)|c108334/f1p3/3955	ITPR_PATPE	80	25	40	114	285	309	1.42e-06	48.1	Inositol 1,4,5-trisphosphate receptor OS=Patiria pectinifera GN=IP3R PE=1 SV=1
PB.4507.3|NW_019106170.1:218445-223631(-)|c101250/f1p5/3645	YRD6_CAEEL	33.205	259	1864	2619	754	1008	1.81e-30	134	Uncharacterized protein K02A2.6 OS=Caenorhabditis elegans GN=K02A2.6 PE=3 SV=1
PB.4575.1|NW_019106195.1:297513-298971(+)|c38796/f1p0/1492	Y1R1_DROME	28.082	146	902	1330	291	432	2.66e-09	63.2	Uncharacterized 50 kDa protein in type I retrotransposable element R1DM OS=Drosophila melanogaster GN=R1A1-element\ORF1 PE=3 SV=1
PB.4603.1|NW_019106201.1:376276-379858(+)|c102656/f1p3/3583	NOF_DROME	31.308	214	640	8	215	414	1.02e-15	86.7	120.7 kDa protein in NOF-FB transposable element OS=Drosophila melanogaster GN=NOF PE=4 SV=2
PB.4609.1|NW_019106203.1:169147-174224(+)|c168080/f1p3/5212	RTBS_DROME	28.217	443	3373	4659	451	871	3.17e-40	166	Probable RNA-directed DNA polymerase from transposon BS OS=Drosophila melanogaster GN=RTase PE=2 SV=1
PB.4665.1|NW_019106218.1:136821-141089(+)|c109900/f1p0/4166	POL3_DROME	46.383	470	1451	2857	161	624	1.55e-133	442	Retrovirus-related Pol polyprotein from transposon 17.6 OS=Drosophila melanogaster GN=pol PE=3 SV=1
PB.4704.1|NW_019106227.1:41829-46809(-)|c56075/f1p4/2115	PO11_BRACO	31.493	670	135	2066	305	953	7.23e-83	286	Retrovirus-related Pol polyprotein from type-1 retrotransposable element R1 (Fragment) OS=Bradysia coprophila PE=3 SV=1
PB.4734.2|NW_019106234.1:221016-238122(-)|c90296/f1p1/2991	FRMD5_MOUSE	35.036	137	141	515	266	401	2.76e-08	61.2	FERM domain-containing protein 5 OS=Mus musculus GN=Frmd5 PE=1 SV=1
PB.4746.1|NW_019106237.1:191156-195648(+)|c125341/f1p8/4262	DAN_DROPS	67.241	58	339	512	9	66	1.92e-16	88.6	Protein distal antenna OS=Drosophila pseudoobscura pseudoobscura GN=dan PE=3 SV=2
PB.4746.2|NW_019106237.1:191156-195656(+)|c115156/f1p8/4379	DAN_DROPS	67.241	58	334	507	9	66	1.99e-16	88.6	Protein distal antenna OS=Drosophila pseudoobscura pseudoobscura GN=dan PE=3 SV=2
PB.4787.1|NW_019106247.1:337227-343343(-)|c54633/f1p0/2007	SI12A_XENLA	43.023	86	164	403	1	86	9.68e-13	67.8	Small integral membrane protein 12-A OS=Xenopus laevis GN=smim12-a PE=3 SV=1
PB.4803.1|NW_019106250.1:103396-104150(+)|c27281/f22p1/754	NDUB8_BOVIN	40.741	108	125	448	1	104	5.73e-12	65.9	NADH dehydrogenase [ubiquinone] 1 beta subcomplex subunit 8, mitochondrial OS=Bos taurus GN=NDUFB8 PE=1 SV=1
PB.4817.1|NW_019106253.1:81470-85352(+)|c64576/f1p0/2316	YRD6_CAEEL	40.067	297	1302	2180	716	1002	1.02e-57	217	Uncharacterized protein K02A2.6 OS=Caenorhabditis elegans GN=K02A2.6 PE=3 SV=1
PB.4820.1|NW_019106253.1:110747-113636(+)|c88353/f1p0/2902	POGK_HUMAN	23.097	381	106	1173	220	572	2.67e-07	58.5	Pogo transposable element with KRAB domain OS=Homo sapiens GN=POGK PE=1 SV=2
PB.4851.1|NW_019106259.1:186492-220171(+)|c135557/f1p1/4463	ONEC_DROME	74.359	39	258	374	904	940	2.97e-07	59.3	Homeobox protein onecut OS=Drosophila melanogaster GN=onecut PE=2 SV=2
PB.4879.1|NW_019106266.1:32298-35947(-)|c115943/f1p12/4141	RTXE_DROME	24.422	606	3163	1454	263	845	4.02e-33	142	Probable RNA-directed DNA polymerase from transposon X-element OS=Drosophila melanogaster GN=X-element\ORF2 PE=3 SV=1
PB.4882.1|NW_019106267.1:13606-23157(+)|c145687/f1p29/4450	ZF64A_HUMAN	42.105	190	437	1003	151	340	3.9e-44	175	Zinc finger protein 64 homolog, isoforms 1 and 2 OS=Homo sapiens GN=ZFP64 PE=1 SV=3
PB.4895.1|NW_019106270.1:73694-130037(+)|c76923/f1p12/2666	ZF64A_HUMAN	44.218	147	2	442	161	307	8.75e-36	148	Zinc finger protein 64 homolog, isoforms 1 and 2 OS=Homo sapiens GN=ZFP64 PE=1 SV=3
PB.4896.1|NW_019106270.1:73650-76179(-)|c63388/f1p12/2390	KEN_DROYA	55.882	34	26	127	106	139	4.6e-06	52	Probable transcription factor Ken (Fragment) OS=Drosophila yakuba GN=ken PE=2 SV=1
PB.4951.1|NW_019106283.1:172630-175316(-)|c79479/f1p1/2701	RTXE_DROME	23.776	429	1430	2638	493	893	6.76e-23	108	Probable RNA-directed DNA polymerase from transposon X-element OS=Drosophila melanogaster GN=X-element\ORF2 PE=3 SV=1
PB.4986.1|NW_019106292.1:314281-365472(+)|c169859/f1p9/5322	SPY_DROME	53.175	126	1396	1767	376	501	1.39e-26	120	Protein sprouty OS=Drosophila melanogaster GN=sty PE=1 SV=2
PB.5004.1|NW_019106296.1:324303-371965(-)|c4388/f2p3/2064	PUR8_CHICK	72.867	457	1944	574	14	470	0	669	Adenylosuccinate lyase OS=Gallus gallus GN=ADSL PE=2 SV=2
PB.5033.1|NW_019106302.1:5978-10923(-)|c158054/f1p3/4967	RTXE_DROME	24.336	678	2115	4022	172	824	1.29e-29	132	Probable RNA-directed DNA polymerase from transposon X-element OS=Drosophila melanogaster GN=X-element\ORF2 PE=3 SV=1
PB.5034.1|NW_019106302.1:216465-230297(+)|c107716/f1p9/4050	TF211_SCHPO	29.348	184	689	153	915	1097	1.75e-12	76.3	Transposon Tf2-11 polyprotein OS=Schizosaccharomyces pombe (strain 972 / ATCC 24843) GN=Tf2-11 PE=3 SV=1
PB.5034.2|NW_019106302.1:216465-230335(+)|c108778/f1p9/4127	TF211_SCHPO	29.348	184	690	154	915	1097	1.78e-12	76.3	Transposon Tf2-11 polyprotein OS=Schizosaccharomyces pombe (strain 972 / ATCC 24843) GN=Tf2-11 PE=3 SV=1
PB.5034.3|NW_019106302.1:216495-230340(+)|c136536/f1p8/4152	TF29_SCHPO	29.348	184	746	210	915	1097	1.84e-12	76.3	Transposon Tf2-9 polyprotein OS=Schizosaccharomyces pombe (strain 972 / ATCC 24843) GN=Tf2-9 PE=3 SV=1
PB.5058.1|NW_019106307.1:121542-141205(-)|c159481/f1p7/5063	RTJK_DROME	45	60	4535	4377	586	645	4.08e-07	46.2	RNA-directed DNA polymerase from mobile element jockey OS=Drosophila melanogaster GN=pol PE=1 SV=1
PB.5151.1|NW_019106333.1:170370-173148(+)|c79614/f1p1/2791	YMD3_CAEEL	27.642	123	1055	1420	1	123	3.4e-08	59.7	Putative uncharacterized transposon-derived protein F54H12.3 OS=Caenorhabditis elegans GN=F54H12.3 PE=5 SV=1
PB.5154.2|NW_019106334.1:4298-6377(-)|c142030/f1p10/4597	POL5_DROME	35.906	298	3710	4570	88	382	4.93e-45	181	Retrovirus-related Pol polyprotein from transposon opus OS=Drosophila melanogaster GN=pol PE=3 SV=1
PB.5191.5|NW_019106345.1:286579-355736(+)|c84286/f1p0/2709	SF3A1_BOVIN	67.114	298	2577	1693	22	318	1.73e-122	393	Splicing factor 3A subunit 1 OS=Bos taurus GN=SF3A1 PE=2 SV=1
PB.5221.1|NW_019106356.1:156429-161489(+)|c123868/f1p2/4323	POL3_DROME	48.624	109	1452	1126	503	607	3.59e-12	75.5	Retrovirus-related Pol polyprotein from transposon 17.6 OS=Drosophila melanogaster GN=pol PE=3 SV=1
PB.5223.1|NW_019106356.1:229631-235233(+)|c169183/f1p0/5349	PGBD3_HUMAN	50	66	2819	2631	236	300	1.06e-12	52.4	PiggyBac transposable element-derived protein 3 OS=Homo sapiens GN=PGBD3 PE=2 SV=3
PB.5230.1|NW_019106359.1:49202-62704(-)|c112650/f1p1/4081	GID8_CHICK	62.009	229	155	838	1	228	4.68e-85	280	Glucose-induced degradation protein 8 homolog OS=Gallus gallus GN=GID8 PE=2 SV=1
PB.5248.1|NW_019106364.1:198347-217608(-)|c50182/f1p1/1990	RPB4_DROME	75	84	328	579	5	88	3.17e-51	130	DNA-directed RNA polymerase II 16 kDa polypeptide OS=Drosophila melanogaster GN=Rpb4 PE=2 SV=5
PB.5300.3|NW_019106375.1:125717-166646(+)|c176336/f1p24/5848	DDHD2_MOUSE	43.582	670	3881	2061	36	695	3.17e-162	517	Phospholipase DDHD2 OS=Mus musculus GN=Ddhd2 PE=1 SV=3
PB.5309.1|NW_019106377.1:306085-311007(-)|c148576/f1p0/4400	MOS1T_DROMA	30.172	348	2851	1835	7	345	5.53e-39	152	Mariner Mos1 transposase OS=Drosophila mauritiana GN=mariner\T PE=1 SV=1
PB.5311.1|NW_019106379.1:6496-11121(-)|c144513/f1p2/4622	YG31B_YEAST	30.106	661	1766	3676	682	1322	2.78e-79	265	Transposon Ty3-G Gag-Pol polyprotein OS=Saccharomyces cerevisiae (strain ATCC 204508 / S288c) GN=TY3B-G PE=1 SV=3
PB.5345.1|NW_019106390.1:129637-134483(+)|c156903/f1p3/4903	ZN226_HUMAN	33.243	367	1394	321	365	717	1.13e-40	166	Zinc finger protein 226 OS=Homo sapiens GN=ZNF226 PE=2 SV=2
PB.5347.1|NW_019106390.1:153520-158459(+)|c94817/f1p2/3055	ZNF3_HUMAN	44.304	158	582	1055	202	358	1.71e-37	150	Zinc finger protein 3 OS=Homo sapiens GN=ZNF3 PE=1 SV=3
PB.5353.5|NW_019106392.1:269091-299886(-)|c3911/f6p15/2104	PUR9_RAT	68.983	590	2019	250	3	592	0	856	Bifunctional purine biosynthesis protein PURH OS=Rattus norvegicus GN=Atic PE=1 SV=2
PB.5365.1|NW_019106395.1:133899-140516(-)|c56224/f1p0/2152	MCAT_MOUSE	64.198	162	3	488	140	301	3.58e-63	216	Mitochondrial carnitine/acylcarnitine carrier protein OS=Mus musculus GN=Slc25a20 PE=1 SV=1
PB.5390.1|NW_019106401.1:294276-300304(-)|c143796/f1p0/4576	RTBS_DROME	25.163	461	3163	4509	392	838	9.27e-29	129	Probable RNA-directed DNA polymerase from transposon BS OS=Drosophila melanogaster GN=RTase PE=2 SV=1
PB.5420.3|NW_019106406.1:263284-267478(-)|c109050/f1p7/4195	N42L1_MOUSE	44.516	155	581	1045	40	184	3.73e-34	135	NEDD4-binding protein 2-like 1 OS=Mus musculus GN=N4bp2l1 PE=2 SV=1
PB.5465.1|NW_019106419.1:78400-124878(-)|c31188/f1p11/1115	FABPM_LOCMI	57.937	126	264	635	9	134	2.52e-41	144	Fatty acid-binding protein, muscle OS=Locusta migratoria PE=1 SV=2
PB.5490.1|NW_019106424.1:234807-241373(+)|c174977/f1p1/5731	NSD1_MOUSE	44.928	69	7	210	2036	2103	7.56e-11	71.6	Histone-lysine N-methyltransferase, H3 lysine-36 and H4 lysine-20 specific OS=Mus musculus GN=Nsd1 PE=1 SV=1
PB.5510.1|NW_019106430.1:354910-360172(+)|c171036/f1p2/5257	DIAP1_DROME	39.706	68	1299	1487	59	126	4.69e-07	58.2	Death-associated inhibitor of apoptosis 1 OS=Drosophila melanogaster GN=Diap1 PE=1 SV=2
PB.5511.1|NW_019106431.1:182850-187918(+)|c151605/f1p1/4813	PGBD4_HUMAN	28.311	219	2645	2001	315	527	7.79e-14	78.6	PiggyBac transposable element-derived protein 4 OS=Homo sapiens GN=PGBD4 PE=2 SV=3
PB.5520.3|NW_019106432.1:267590-272183(-)|c158560/f1p7/5215	ROGDI_DROME	57.792	154	85	546	3	155	3.17e-70	193	Protein rogdi OS=Drosophila melanogaster GN=rogdi PE=1 SV=2
PB.5539.1|NW_019106440.1:340302-344807(+)|c153154/f1p0/4821	POL5_DROME	31.597	576	1084	2718	85	635	4.55e-68	254	Retrovirus-related Pol polyprotein from transposon opus OS=Drosophila melanogaster GN=pol PE=3 SV=1
PB.5585.4|NW_019106456.1:336797-342178(+)|c150940/f1p29/4798	RTXE_DROME	28.833	437	3168	4439	435	853	1e-34	148	Probable RNA-directed DNA polymerase from transposon X-element OS=Drosophila melanogaster GN=X-element\ORF2 PE=3 SV=1
PB.5606.1|NW_019106460.1:56477-61442(-)|c158464/f1p2/4933	YMD3_CAEEL	31.111	225	2705	3373	1	209	3.19e-24	108	Putative uncharacterized transposon-derived protein F54H12.3 OS=Caenorhabditis elegans GN=F54H12.3 PE=5 SV=1
PB.5619.1|NW_019106463.1:188855-208827(-)|c110026/f1p3/4245	RTBS_DROME	28.632	475	2500	3798	398	862	8.56e-34	145	Probable RNA-directed DNA polymerase from transposon BS OS=Drosophila melanogaster GN=RTase PE=2 SV=1
PB.5640.1|NW_019106467.1:205562-210029(+)|c135016/f1p7/4459	RTBS_DROME	29.705	441	2755	4029	424	838	6.59e-31	135	Probable RNA-directed DNA polymerase from transposon BS OS=Drosophila melanogaster GN=RTase PE=2 SV=1
PB.5720.1|NW_019106489.1:303518-308147(-)|c139242/f1p0/4550	Y2R2_DROME	33.333	126	1379	1011	435	556	1.17e-13	58.9	Putative 115 kDa protein in type-1 retrotransposable element R1DM OS=Drosophila melanogaster GN=R1A1-element\ORF2 PE=3 SV=1
PB.5734.1|NW_019106494.1:219784-221968(-)|c51391/f1p2/2012	HSP72_ANOAL	79.31	580	88	1821	63	640	0	875	Heat shock protein 70 A2 OS=Anopheles albimanus GN=HSP70A2 PE=3 SV=1
PB.5738.1|NW_019106495.1:221308-226304(-)|c156619/f1p2/5001	ZMYM1_HUMAN	22.255	683	4142	2256	476	1141	1.72e-32	142	Zinc finger MYM-type protein 1 OS=Homo sapiens GN=ZMYM1 PE=2 SV=1
PB.5770.1|NW_019106506.1:183690-186998(+)|c99377/f1p8/3320	RTJK_DROME	25.893	224	1769	1140	615	837	9.44e-12	68.2	RNA-directed DNA polymerase from mobile element jockey OS=Drosophila melanogaster GN=pol PE=1 SV=1
PB.5772.2|NW_019106507.1:29716-34850(-)|c163412/f1p1/5036	YG31B_YEAST	34.234	222	1174	1830	575	794	1.82e-58	145	Transposon Ty3-G Gag-Pol polyprotein OS=Saccharomyces cerevisiae (strain ATCC 204508 / S288c) GN=TY3B-G PE=1 SV=3
PB.5773.1|NW_019106507.1:187692-191096(+)|c102089/f1p24/3578	LIN1_NYCCO	33.88	183	2820	3362	451	631	1.72e-16	89.4	LINE-1 reverse transcriptase homolog OS=Nycticebus coucang PE=3 SV=1
PB.5788.1|NW_019106512.1:122127-127619(-)|c169101/f1p1/5421	POL3_DROME	57.082	473	2328	3740	148	613	1.83e-175	563	Retrovirus-related Pol polyprotein from transposon 17.6 OS=Drosophila melanogaster GN=pol PE=3 SV=1
PB.5798.1|NW_019106518.1:255786-260527(-)|c154011/f1p1/4781	RTXE_DROME	43.434	396	3379	4551	502	896	9.48e-139	303	Probable RNA-directed DNA polymerase from transposon X-element OS=Drosophila melanogaster GN=X-element\ORF2 PE=3 SV=1
PB.5810.2|NW_019106523.1:67101-70067(+)|c77627/f1p2/2522	PO21_NASVI	33.333	126	119	490	450	574	3.44e-11	71.2	Retrovirus-related Pol polyprotein from type-1 retrotransposable element R2 (Fragment) OS=Nasonia vitripennis PE=3 SV=2
PB.5818.1|NW_019106525.1:134910-136769(+)|c55204/f1p0/2133	CRBN_HUMAN	37.677	353	37	1014	94	436	1.31e-55	199	Protein cereblon OS=Homo sapiens GN=CRBN PE=1 SV=1
PB.5841.1|NW_019106532.1:28444-33042(-)|c124777/f1p5/4576	RTBS_DROME	27.505	509	2216	3694	332	817	2.11e-39	163	Probable RNA-directed DNA polymerase from transposon BS OS=Drosophila melanogaster GN=RTase PE=2 SV=1
PB.5848.1|NW_019106532.1:278360-282438(+)|c109905/f1p2/4023	POL3_DROME	38.312	308	27	947	320	623	1.56e-61	233	Retrovirus-related Pol polyprotein from transposon 17.6 OS=Drosophila melanogaster GN=pol PE=3 SV=1
PB.5856.1|NW_019106534.1:135376-157972(+)|c164170/f1p18/5238	YMD3_CAEEL	33.5	200	2579	3175	1	188	1.71e-25	112	Putative uncharacterized transposon-derived protein F54H12.3 OS=Caenorhabditis elegans GN=F54H12.3 PE=5 SV=1
PB.5857.1|NW_019106534.1:231405-235410(+)|c107147/f1p6/3985	RTBS_DROME	27.114	402	1921	3072	440	822	1.35e-34	147	Probable RNA-directed DNA polymerase from transposon BS OS=Drosophila melanogaster GN=RTase PE=2 SV=1
PB.5866.1|NW_019106536.1:106876-112165(+)|c158383/f1p10/5168	PTN9_RAT	51.02	49	3	149	535	583	1.46e-07	60.1	Tyrosine-protein phosphatase non-receptor type 9 OS=Rattus norvegicus GN=Ptpn9 PE=2 SV=1
PB.5869.1|NW_019106539.1:19-54391(+)|c112218/f1p8/4174	RTBS_DROME	30.38	237	1010	330	549	769	6.12e-18	94	Probable RNA-directed DNA polymerase from transposon BS OS=Drosophila melanogaster GN=RTase PE=2 SV=1
PB.5871.1|NW_019106539.1:57055-66539(+)|c105376/f1p3/3747	LIN1_NYCCO	35.849	106	1245	1556	527	631	1.92e-07	59.7	LINE-1 reverse transcriptase homolog OS=Nycticebus coucang PE=3 SV=1
PB.5872.2|NW_019106539.1:66239-70680(-)|c123886/f1p3/4380	RTXE_DROME	35	120	2837	2484	464	582	1.45e-08	63.5	Probable RNA-directed DNA polymerase from transposon X-element OS=Drosophila melanogaster GN=X-element\ORF2 PE=3 SV=1
PB.5875.1|NW_019106540.1:118255-123280(-)|c170717/f1p6/5631	APKC_DROME	87	200	316	912	407	606	2.09e-158	367	Atypical protein kinase C OS=Drosophila melanogaster GN=aPKC PE=1 SV=1
PB.5877.1|NW_019106542.1:24901-51955(-)|c127398/f1p0/4286	MAB21_DROPS	80.759	369	892	1995	1	365	0	612	Protein mab-21 OS=Drosophila pseudoobscura pseudoobscura GN=mab-21 PE=3 SV=1
PB.5894.2|NW_019106546.1:166360-170907(+)|c143754/f1p0/4579	RTBS_DROME	31.454	337	2439	3410	402	724	1.45e-35	150	Probable RNA-directed DNA polymerase from transposon BS OS=Drosophila melanogaster GN=RTase PE=2 SV=1
PB.5895.1|NW_019106546.1:224867-227067(-)|c56725/f1p2/2121	TRET1_BOMMO	29.379	354	1	1062	145	491	2.11e-39	155	Facilitated trehalose transporter Tret1 OS=Bombyx mori GN=Tret1 PE=1 SV=1
PB.5895.2|NW_019106546.1:224997-227067(-)|c3110/f2p2/2005	TRET1_BOMMO	29.032	310	3	932	189	491	3.72e-31	131	Facilitated trehalose transporter Tret1 OS=Bombyx mori GN=Tret1 PE=1 SV=1
PB.5897.1|NW_019106546.1:260906-263378(+)|c75052/f1p6/2492	PO11_BRACO	32.574	571	6	1664	408	973	7.08e-76	270	Retrovirus-related Pol polyprotein from type-1 retrotransposable element R1 (Fragment) OS=Bradysia coprophila PE=3 SV=1
PB.5913.2|NW_019106549.1:252590-258060(+)|c163792/f1p7/5219	MPDZ_MOUSE	69.048	84	39	290	1971	2053	1.72e-25	119	Multiple PDZ domain protein OS=Mus musculus GN=Mpdz PE=1 SV=2
PB.5925.1|NW_019106553.1:50223-54919(-)|c151708/f1p0/4735	RTJK_DROFU	26.148	283	1100	309	258	526	2.88e-14	71.2	RNA-directed DNA polymerase from mobile element jockey OS=Drosophila funebris GN=jockey\pol PE=1 SV=1
PB.5977.1|NW_019106572.1:63706-251404(+)|c91594/f1p4/3166	RTJK_DROME	32.71	107	1118	798	551	656	1.48e-06	56.2	RNA-directed DNA polymerase from mobile element jockey OS=Drosophila melanogaster GN=pol PE=1 SV=1
PB.5977.2|NW_019106572.1:209157-219069(+)|c140737/f1p0/4525	DNM1L_DANRE	64.479	701	300	2369	1	691	0	913	Dynamin-1-like protein OS=Danio rerio GN=dnm1l PE=2 SV=1
PB.5979.1|NW_019106572.1:268477-272956(-)|c141212/f1p0/4590	RTXE_DROME	28.095	210	637	26	475	682	1.93e-15	85.9	Probable RNA-directed DNA polymerase from transposon X-element OS=Drosophila melanogaster GN=X-element\ORF2 PE=3 SV=1
PB.5987.7|NW_019106574.1:30843-35923(-)|c164058/f1p1/5090	POLR_DROME	25.518	772	1750	4017	294	1040	9.81e-62	235	Retrovirus-related Pol polyprotein from type-2 retrotransposable element R2DM OS=Drosophila melanogaster GN=pol PE=3 SV=1
PB.5992.1|NW_019106580.1:11091-114145(+)|c160449/f1p12/4936	TF28_SCHPO	29.387	701	2820	4856	481	1155	2.51e-75	280	Transposon Tf2-8 polyprotein OS=Schizosaccharomyces pombe (strain 972 / ATCC 24843) GN=Tf2-8 PE=3 SV=1
PB.6000.1|NW_019106583.1:133153-141632(+)|c99257/f1p3/3291	TIGD6_HUMAN	31.9	279	599	1408	184	453	7.74e-35	144	Tigger transposable element-derived protein 6 OS=Homo sapiens GN=TIGD6 PE=2 SV=2
PB.6013.8|NW_019106588.1:239629-283141(+)|c112165/f1p4/4160	PUR2_CHICK	53.946	1001	4117	1136	1	994	0	961	Trifunctional purine biosynthetic protein adenosine-3 OS=Gallus gallus GN=GART PE=2 SV=1
PB.6035.1|NW_019106595.1:261-4822(-)|c152500/f1p0/4665	RTBS_DROME	34.058	414	2907	4112	379	782	1.54e-64	229	Probable RNA-directed DNA polymerase from transposon BS OS=Drosophila melanogaster GN=RTase PE=2 SV=1
PB.6045.1|NW_019106597.1:248380-252889(-)|c141366/f1p1/4516	RTBS_DROME	26.862	376	2982	4073	478	837	4e-26	120	Probable RNA-directed DNA polymerase from transposon BS OS=Drosophila melanogaster GN=RTase PE=2 SV=1
PB.6050.1|NW_019106599.1:250992-256374(-)|c168378/f1p1/5403	YG31B_YEAST	27.212	904	2216	4819	575	1439	1.9e-80	298	Transposon Ty3-G Gag-Pol polyprotein OS=Saccharomyces cerevisiae (strain ATCC 204508 / S288c) GN=TY3B-G PE=1 SV=3
PB.6084.1|NW_019106610.1:221835-226978(-)|c148723/f2p1/4951	YG31B_YEAST	31.969	904	2248	4803	580	1461	5.67e-121	421	Transposon Ty3-G Gag-Pol polyprotein OS=Saccharomyces cerevisiae (strain ATCC 204508 / S288c) GN=TY3B-G PE=1 SV=3
PB.6087.1|NW_019106612.1:231934-236828(-)|c160926/f1p0/4822	LORF2_MOUSE	28.402	338	2313	3257	400	728	5.66e-18	94.7	LINE-1 retrotransposable element ORF2 protein OS=Mus musculus GN=Pol PE=1 SV=2
PB.6091.1|NW_019106614.1:99210-103514(+)|c124717/f1p2/4270	FOPNL_CHICK	32.075	106	319	2	1	104	1e-07	57	LisH domain-containing protein FOPNL OS=Gallus gallus GN=FOPNL PE=2 SV=1
PB.6110.1|NW_019106621.1:77121-81156(+)|c117982/f1p28/4040	RTXE_DROME	28.833	437	2399	3670	435	853	7.42e-35	148	Probable RNA-directed DNA polymerase from transposon X-element OS=Drosophila melanogaster GN=X-element\ORF2 PE=3 SV=1
PB.6141.1|NW_019106627.1:196620-208237(-)|c139478/f1p2/4464	POL3_DROME	35.484	403	2718	1543	225	624	2.22e-59	227	Retrovirus-related Pol polyprotein from transposon 17.6 OS=Drosophila melanogaster GN=pol PE=3 SV=1
PB.6189.1|NW_019106643.1:109408-112214(-)|c81024/f1p13/2804	HID1_MOUSE	90.741	54	1828	1667	715	768	3.93e-23	109	Protein HID1 OS=Mus musculus GN=Hid1 PE=1 SV=1
PB.6190.1|NW_019106643.1:114543-139771(+)|c101871/f1p5/3563	MI4GD_HUMAN	23.874	222	356	985	13	217	1.55e-10	65.9	MIF4G domain-containing protein OS=Homo sapiens GN=MIF4GD PE=1 SV=1
PB.6242.1|NW_019106661.1:81555-85037(-)|c102143/f1p2/3470	RTBS_DROME	25.295	593	2859	1186	155	728	4.28e-36	137	Probable RNA-directed DNA polymerase from transposon BS OS=Drosophila melanogaster GN=RTase PE=2 SV=1
PB.6289.1|NW_019106682.1:1496-16693(+)|c58107/f1p0/2088	C6A14_DROME	33.406	461	75	1415	76	508	1.12e-83	276	Probable cytochrome P450 6a14 OS=Drosophila melanogaster GN=Cyp6a14 PE=3 SV=2
PB.6293.1|NW_019106683.1:19904-22710(+)|c148805/f1p12/4811	ZN271_MOUSE	43.323	337	437	1447	156	490	3.01e-74	263	Zinc finger protein 271 OS=Mus musculus GN=Znf271 PE=2 SV=1
PB.6296.1|NW_019106683.1:260437-266192(+)|c145163/f1p5/4574	RTXE_DROME	26.258	636	648	2369	261	869	1.46e-34	147	Probable RNA-directed DNA polymerase from transposon X-element OS=Drosophila melanogaster GN=X-element\ORF2 PE=3 SV=1
PB.6321.1|NW_019106694.1:240169-284434(-)|c157658/f1p13/5209	RTXE_DROME	24.422	606	3280	1571	263	845	4.69e-33	143	Probable RNA-directed DNA polymerase from transposon X-element OS=Drosophila melanogaster GN=X-element\ORF2 PE=3 SV=1
PB.6333.1|NW_019106700.1:29591-40594(-)|c169491/f1p61/5352	YPF17_PLAF7	28.108	185	1725	1171	3930	4114	1.61e-18	97.1	Protein PF14_0175 OS=Plasmodium falciparum (isolate 3D7) GN=PF14_0175 PE=3 SV=1
PB.6368.4|NW_019106710.1:210538-220151(+)|c129080/f1p70/4447	TAR1_YEAST	60	50	1782	1636	43	92	3.56e-07	53.9	Protein TAR1 OS=Saccharomyces cerevisiae (strain ATCC 204508 / S288c) GN=TAR1 PE=2 SV=1
PB.6369.4|NW_019106710.1:208469-288469(-)|c107043/f1p56/3942	POLR_DROME	29.76	709	1588	3657	344	1022	4.58e-66	247	Retrovirus-related Pol polyprotein from type-2 retrotransposable element R2DM OS=Drosophila melanogaster GN=pol PE=3 SV=1
PB.6369.22|NW_019106710.1:229981-234636(-)|c131713/f1p1/4343	POLR_DROME	28.706	425	1140	2360	294	705	2.81e-37	157	Retrovirus-related Pol polyprotein from type-2 retrotransposable element R2DM OS=Drosophila melanogaster GN=pol PE=3 SV=1
PB.6369.23|NW_019106710.1:234685-268638(-)|c81641/f1p0/2804	SENP2_HUMAN	39.216	204	1480	2067	386	584	6.97e-38	154	Sentrin-specific protease 2 OS=Homo sapiens GN=SENP2 PE=1 SV=3
PB.6369.24|NW_019106710.1:240326-245502(-)|c171134/f1p154/5331	TAR1_YEAST	60	50	4944	4798	43	92	4.3e-07	53.9	Protein TAR1 OS=Saccharomyces cerevisiae (strain ATCC 204508 / S288c) GN=TAR1 PE=2 SV=1
PB.6369.27|NW_019106710.1:240875-277474(-)|c175957/f1p166/5794	TAR1_YEAST	60	50	5714	5568	43	92	9.5e-08	55.8	Protein TAR1 OS=Saccharomyces cerevisiae (strain ATCC 204508 / S288c) GN=TAR1 PE=2 SV=1
PB.6369.29|NW_019106710.1:241725-277474(-)|c173510/f1p172/5774	TAR1_YEAST	60	50	5713	5567	43	92	9.37e-08	55.8	Protein TAR1 OS=Saccharomyces cerevisiae (strain ATCC 204508 / S288c) GN=TAR1 PE=2 SV=1
PB.6369.43|NW_019106710.1:255509-260060(-)|c151491/f1p5/4561	PO11_BRACO	30.151	995	1563	4457	3	946	1.02e-92	327	Retrovirus-related Pol polyprotein from type-1 retrotransposable element R1 (Fragment) OS=Bradysia coprophila PE=3 SV=1
PB.6369.45|NW_019106710.1:261137-282208(-)|c132479/f1p7/4297	POLR_DROME	25.736	781	1050	3317	294	1040	1.66e-61	234	Retrovirus-related Pol polyprotein from type-2 retrotransposable element R2DM OS=Drosophila melanogaster GN=pol PE=3 SV=1
PB.6369.47|NW_019106710.1:283169-287495(-)|c155113/f1p32/4765	PO21_NASVI	36.813	728	1930	4104	314	1022	3.46e-143	470	Retrovirus-related Pol polyprotein from type-1 retrotransposable element R2 (Fragment) OS=Nasonia vitripennis PE=3 SV=2
PB.6369.48|NW_019106710.1:283285-287495(-)|c135733/f1p32/4624	PO21_NASVI	34.801	727	1929	3971	314	1022	1.75e-127	427	Retrovirus-related Pol polyprotein from type-1 retrotransposable element R2 (Fragment) OS=Nasonia vitripennis PE=3 SV=2
PB.6407.2|NW_019106720.1:158264-162634(+)|c138976/f1p7/4499	TF26_SCHPO	26.855	849	1581	4076	416	1235	8.15e-85	309	Transposon Tf2-6 polyprotein OS=Schizosaccharomyces pombe (strain 972 / ATCC 24843) GN=Tf2-6 PE=3 SV=1
PB.6408.2|NW_019106720.1:156630-162708(-)|c25733/f2p11/5525	POL3_DROME	30.585	667	2275	386	198	848	6.79e-76	279	Retrovirus-related Pol polyprotein from transposon 17.6 OS=Drosophila melanogaster GN=pol PE=3 SV=1
PB.6413.1|NW_019106721.1:97268-112391(+)|c52905/f1p0/1838	FER3_DROME	82.278	79	402	635	79	157	9.58e-23	99.8	Protein Fer3 OS=Drosophila melanogaster GN=fer3 PE=2 SV=2
PB.6416.1|NW_019106721.1:215183-219614(-)|c125455/f1p11/4317	POL5_DROME	24.356	427	16	1122	411	819	6.9e-19	97.1	Retrovirus-related Pol polyprotein from transposon opus OS=Drosophila melanogaster GN=pol PE=3 SV=1
PB.6449.1|NW_019106729.1:217676-227292(+)|c134642/f1p5/4370	YMD3_CAEEL	25	212	1239	1838	1	187	3.16e-14	78.6	Putative uncharacterized transposon-derived protein F54H12.3 OS=Caenorhabditis elegans GN=F54H12.3 PE=5 SV=1
PB.6451.1|NW_019106729.1:272506-277177(+)|c155021/f1p1/4630	POL3_DROME	49.129	287	1778	921	322	604	2.77e-103	293	Retrovirus-related Pol polyprotein from transposon 17.6 OS=Drosophila melanogaster GN=pol PE=3 SV=1
PB.6492.1|NW_019106739.1:212467-217766(-)|c153547/f1p2/4856	INX1_SCHAM	71.528	144	2	433	217	360	1.22e-60	216	Innexin inx1 OS=Schistocerca americana GN=inx1 PE=1 SV=1
PB.6515.7|NW_019106744.1:89269-91506(-)|c67902/f1p4/2339	DHGL_DROME	37.888	322	477	1430	313	612	9.92e-56	205	Glucose dehydrogenase [FAD, quinone] OS=Drosophila melanogaster GN=Gld PE=3 SV=3
PB.6544.1|NW_019106754.1:188461-191484(-)|c90478/f1p1/2976	RTBS_DROME	27.492	331	1152	2084	479	787	2.94e-23	101	Probable RNA-directed DNA polymerase from transposon BS OS=Drosophila melanogaster GN=RTase PE=2 SV=1
PB.6596.1|NW_019106778.1:161597-164899(-)|c96061/f1p0/3301	RTJK_DROME	26.606	436	1304	81	477	880	6.87e-29	129	RNA-directed DNA polymerase from mobile element jockey OS=Drosophila melanogaster GN=pol PE=1 SV=1
PB.6608.1|NW_019106783.1:96261-99514(-)|c89551/f1p0/2909	SNX9_HUMAN	50.877	57	48	218	4	60	3.74e-10	67.4	Sorting nexin-9 OS=Homo sapiens GN=SNX9 PE=1 SV=1
PB.6611.1|NW_019106783.1:160419-165657(-)|c167005/f1p5/5176	INT8_XENLA	27.281	1041	415	3417	15	990	1.11e-82	298	Integrator complex subunit 8 OS=Xenopus laevis GN=ints8 PE=2 SV=1
PB.6614.1|NW_019106783.1:194899-266914(-)|c93891/f1p4/3151	CHIT2_DROME	27.66	188	59	487	299	482	4.13e-10	67.4	Probable chitinase 2 OS=Drosophila melanogaster GN=Cht2 PE=1 SV=1
PB.6644.3|NW_019106793.1:220026-224128(-)|c101126/f1p5/3551	TMM60_MOUSE	34.579	107	248	559	28	132	3.26e-11	65.5	Transmembrane protein 60 OS=Mus musculus GN=Tmem60 PE=2 SV=1
PB.6668.1|NW_019106800.1:247031-251347(+)|c126465/f1p0/4308	RTBS_DROME	29.439	428	2536	3717	419	839	1.91e-40	166	Probable RNA-directed DNA polymerase from transposon BS OS=Drosophila melanogaster GN=RTase PE=2 SV=1
PB.6675.2|NW_019106803.1:43673-49740(-)|c178357/f1p6/6052	POL3_DROME	26.707	981	1262	3988	28	964	3.58e-85	307	Retrovirus-related Pol polyprotein from transposon 17.6 OS=Drosophila melanogaster GN=pol PE=3 SV=1
PB.6689.1|NW_019106808.1:228710-230428(-)|c44190/f1p1/1711	RTBS_DROME	41.991	231	435	1097	527	757	1.51e-90	191	Probable RNA-directed DNA polymerase from transposon BS OS=Drosophila melanogaster GN=RTase PE=2 SV=1
PB.6704.1|NW_019106817.1:157438-182393(-)|c69768/f1p6/2230	HUWE1_MOUSE	73.292	161	732	1214	4036	4196	1.38e-88	248	E3 ubiquitin-protein ligase HUWE1 OS=Mus musculus GN=Huwe1 PE=1 SV=5
PB.6709.1|NW_019106820.1:50256-51341(-)|c31631/f1p0/1026	G45IP_MOUSE	31.538	130	298	681	49	175	1.81e-12	69.3	Growth arrest and DNA damage-inducible proteins-interacting protein 1 OS=Mus musculus GN=Gadd45gip1 PE=1 SV=1
PB.6718.1|NW_019106824.1:18770-23417(+)|c160512/f1p3/5028	RTBS_DROME	27.316	421	2535	3746	441	838	4.72e-31	136	Probable RNA-directed DNA polymerase from transposon BS OS=Drosophila melanogaster GN=RTase PE=2 SV=1
PB.6755.1|NW_019106840.1:118256-123543(-)|c170977/f1p3/5286	RTXE_DROME	26.059	472	1798	467	437	888	3.46e-27	124	Probable RNA-directed DNA polymerase from transposon X-element OS=Drosophila melanogaster GN=X-element\ORF2 PE=3 SV=1
PB.6771.1|NW_019106845.1:10524-18840(-)|c126316/f1p0/4361	PIGP_MOUSE	46.97	132	3750	4145	1	130	1.59e-33	129	Phosphatidylinositol N-acetylglucosaminyltransferase subunit P OS=Mus musculus GN=Pigp PE=2 SV=1
PB.6795.2|NW_019106852.1:204128-229617(-)|c94354/f1p5/3067	GPDA_DROPS	77.429	350	2984	1935	1	349	2.66e-171	508	Glycerol-3-phosphate dehydrogenase [NAD(+)], cytoplasmic OS=Drosophila pseudoobscura pseudoobscura GN=Gpdh PE=3 SV=2
PB.6869.1|NW_019106884.1:197254-201915(+)|c154191/f1p0/4675	POL3_DROME	36.022	186	3775	4329	359	540	6.94e-50	127	Retrovirus-related Pol polyprotein from transposon 17.6 OS=Drosophila melanogaster GN=pol PE=3 SV=1
PB.6873.1|NW_019106886.1:80145-85219(+)|c23509/f3p1/5055	RTJK_DROME	25.647	425	3411	4640	422	837	1.49e-27	125	RNA-directed DNA polymerase from mobile element jockey OS=Drosophila melanogaster GN=pol PE=1 SV=1
PB.6889.1|NW_019106889.1:62999-67587(+)|c139058/f1p13/4593	RTBS_DROME	27.7	426	2714	3952	439	842	3.65e-32	140	Probable RNA-directed DNA polymerase from transposon BS OS=Drosophila melanogaster GN=RTase PE=2 SV=1
PB.6894.1|NW_019106891.1:144889-149068(-)|c115154/f1p0/4147	RTBS_DROME	24.045	890	953	3454	2	846	3.02e-31	137	Probable RNA-directed DNA polymerase from transposon BS OS=Drosophila melanogaster GN=RTase PE=2 SV=1
PB.6895.1|NW_019106891.1:198737-205116(-)|c173710/f1p0/5574	RTXE_DROME	23.907	389	3125	2001	458	837	2.95e-16	89	Probable RNA-directed DNA polymerase from transposon X-element OS=Drosophila melanogaster GN=X-element\ORF2 PE=3 SV=1
PB.6930.1|NW_019106906.1:219987-221175(-)|c297/f2p1/1187	L2EFL_DROME	43.85	187	95	631	1	181	3.43e-39	141	Protein lethal(2)essential for life OS=Drosophila melanogaster GN=l(2)efl PE=1 SV=1
PB.6933.1|NW_019106907.1:163512-169497(+)|c176546/f1p2/5847	TCB2_CAEBR	27.097	155	889	431	125	268	1.31e-07	58.9	Transposable element Tcb2 transposase OS=Caenorhabditis briggsae PE=3 SV=1
PB.6946.1|NW_019106912.1:221993-225272(+)|c96313/f1p26/3275	RTBS_DROME	28.042	189	1468	2013	544	731	6.83e-24	85.9	Probable RNA-directed DNA polymerase from transposon BS OS=Drosophila melanogaster GN=RTase PE=2 SV=1
PB.6947.1|NW_019106913.1:107501-111522(+)|c144580/f1p3/4555	ABL_DROME	77.949	195	2	580	275	464	5.26e-86	315	Tyrosine-protein kinase Abl OS=Drosophila melanogaster GN=Abl PE=1 SV=3
PB.6951.1|NW_019106916.1:85009-93120(+)|c147455/f1p0/4668	CCKAR_XENLA	48.052	77	20	247	339	415	2.32e-14	81.3	Cholecystokinin receptor OS=Xenopus laevis GN=cckar PE=2 SV=1
PB.6953.1|NW_019106917.1:2974-111210(+)|c162781/f1p29/5249	RTXE_DROME	28.833	437	3603	4874	435	853	1.15e-34	148	Probable RNA-directed DNA polymerase from transposon X-element OS=Drosophila melanogaster GN=X-element\ORF2 PE=3 SV=1
PB.6998.1|NW_019106936.1:8266-13799(+)|c174395/f1p3/5480	YMD3_CAEEL	33.005	203	4820	5413	1	191	1.29e-21	100	Putative uncharacterized transposon-derived protein F54H12.3 OS=Caenorhabditis elegans GN=F54H12.3 PE=5 SV=1
PB.7011.1|NW_019106949.1:12985-15290(+)|c54176/f1p4/2300	RTJK_DROME	30.205	341	372	1361	480	810	2.62e-33	141	RNA-directed DNA polymerase from mobile element jockey OS=Drosophila melanogaster GN=pol PE=1 SV=1
PB.7016.1|NW_019106951.1:108549-115083(+)|c175754/f1p51/5760	HDAC3_RAT	70.37	432	436	1722	1	425	0	624	Histone deacetylase 3 OS=Rattus norvegicus GN=Hdac3 PE=1 SV=1
PB.7016.2|NW_019106951.1:108549-115070(+)|c174925/f1p52/5748	HDAC3_RAT	70.37	432	435	1721	1	425	0	624	Histone deacetylase 3 OS=Rattus norvegicus GN=Hdac3 PE=1 SV=1
PB.7016.3|NW_019106951.1:109301-114963(+)|c166873/f1p41/5016	HDAC3_RAT	68.339	319	2	949	114	425	3.73e-138	437	Histone deacetylase 3 OS=Rattus norvegicus GN=Hdac3 PE=1 SV=1
PB.7016.4|NW_019106951.1:109732-115083(+)|c138726/f1p49/4596	HDAC3_MOUSE	59.763	169	3	500	260	421	4.48e-49	184	Histone deacetylase 3 OS=Mus musculus GN=Hdac3 PE=1 SV=1
PB.7049.1|NW_019106962.1:107492-111438(+)|c56937/f1p1/2035	KHDR3_MOUSE	55.09	167	293	781	6	171	3.66e-39	151	KH domain-containing, RNA-binding, signal transduction-associated protein 3 OS=Mus musculus GN=Khdrbs3 PE=1 SV=1
PB.7078.1|NW_019106975.1:175889-177764(+)|c42056/f1p1/1692	DJC21_BOVIN	52.571	350	167	1168	1	349	1.38e-120	369	DnaJ homolog subfamily C member 21 OS=Bos taurus GN=DNAJC21 PE=2 SV=2
PB.7102.1|NW_019106984.1:65199-71323(+)|c175715/f1p4/5847	NRT_DROME	48.95	476	3	1409	376	845	2.64e-139	459	Neurotactin OS=Drosophila melanogaster GN=Nrt PE=1 SV=3
PB.7124.1|NW_019106995.1:36911-80520(-)|c73741/f1p1/2450	SYN_DROME	59.218	358	623	1681	86	430	1.37e-154	481	Synapsin OS=Drosophila melanogaster GN=Syn PE=1 SV=2
PB.7124.2|NW_019106995.1:36936-80522(-)|c67096/f1p1/2385	SYN_DROME	60.484	372	649	1749	93	460	2.27e-164	505	Synapsin OS=Drosophila melanogaster GN=Syn PE=1 SV=2
PB.7140.1|NW_019107000.1:225490-229801(-)|c129835/f1p4/4361	YG31B_YEAST	29.589	730	1446	3530	579	1283	2.92e-77	286	Transposon Ty3-G Gag-Pol polyprotein OS=Saccharomyces cerevisiae (strain ATCC 204508 / S288c) GN=TY3B-G PE=1 SV=3
PB.7218.1|NW_019107032.1:52991-54605(-)|c40006/f1p0/1630	CEGT_XENTR	44.301	386	456	1613	10	393	1.38e-116	353	Ceramide glucosyltransferase OS=Xenopus tropicalis GN=ugcg PE=2 SV=1
PB.7226.1|NW_019107034.1:69810-74269(-)|c19909/f3p1/4460	RTJK_DROME	26.424	439	2501	3769	413	837	3.1e-23	111	RNA-directed DNA polymerase from mobile element jockey OS=Drosophila melanogaster GN=pol PE=1 SV=1
PB.7242.1|NW_019107041.1:84262-91555(+)|c168858/f1p0/5367	PGBD4_HUMAN	29.293	297	857	9	195	480	1.15e-22	108	PiggyBac transposable element-derived protein 4 OS=Homo sapiens GN=PGBD4 PE=2 SV=3
PB.7257.1|NW_019107048.1:156184-160693(+)|c141721/f1p1/4509	RTBS_DROME	27.292	469	2878	4200	426	872	1.33e-30	135	Probable RNA-directed DNA polymerase from transposon BS OS=Drosophila melanogaster GN=RTase PE=2 SV=1
PB.7299.1|NW_019107064.1:61197-64438(+)|c98395/f1p8/3249	RTXE_DROME	26.096	479	1389	28	263	726	2.36e-31	136	Probable RNA-directed DNA polymerase from transposon X-element OS=Drosophila melanogaster GN=X-element\ORF2 PE=3 SV=1
PB.7332.1|NW_019107081.1:149665-165083(-)|c155329/f1p5/4629	ACPH1_APIME	34.897	341	346	1167	17	355	2.96e-53	195	Venom acid phosphatase Acph-1 OS=Apis mellifera PE=1 SV=1
PB.7332.2|NW_019107081.1:149670-165052(-)|c140616/f1p3/4802	ACPH1_APIME	36.628	344	314	1327	17	355	3.47e-63	224	Venom acid phosphatase Acph-1 OS=Apis mellifera PE=1 SV=1
PB.7406.1|NW_019107114.1:119288-123793(+)|c143559/f1p1/4541	RTBS_DROME	30.807	409	2906	4042	481	878	2.65e-35	150	Probable RNA-directed DNA polymerase from transposon BS OS=Drosophila melanogaster GN=RTase PE=2 SV=1
PB.7415.1|NW_019107118.1:209989-212361(-)|c63011/f1p0/2376	RTJK_DROFU	28.758	153	416	868	440	592	1.56e-09	65.5	RNA-directed DNA polymerase from mobile element jockey OS=Drosophila funebris GN=jockey\pol PE=1 SV=1
PB.7429.1|NW_019107125.1:62398-66981(+)|c139440/f1p1/4527	COPIA_DROME	41.803	122	1896	1543	1265	1384	7.82e-13	77.8	Copia protein OS=Drosophila melanogaster GN=GIP PE=1 SV=3
PB.7429.2|NW_019107125.1:63658-69070(+)|c164848/f1p1/5228	MOAC_EUBAC	52.532	158	87	560	3	154	4e-35	135	Cyclic pyranopterin monophosphate synthase accessory protein OS=Eubacterium acidaminophilum GN=moaC PE=3 SV=2
PB.7481.1|NW_019107151.1:48098-126675(+)|c109536/f1p19/4023	AQP_HAEIX	47.234	235	464	1168	11	237	7.64e-54	192	Aquaporin OS=Haematobia irritans exigua PE=2 SV=1
PB.7481.2|NW_019107151.1:48103-61530(+)|c11634/f2p19/3425	AQP_HAEIX	46.694	242	216	941	11	243	1.37e-53	191	Aquaporin OS=Haematobia irritans exigua PE=2 SV=1
PB.7481.4|NW_019107151.1:48103-126676(+)|c114487/f1p19/4037	AQP_HAEIX	47.234	235	471	1175	11	237	7.82e-54	192	Aquaporin OS=Haematobia irritans exigua PE=2 SV=1
PB.7481.6|NW_019107151.1:48105-61530(+)|c101609/f1p18/3744	AQP_HAEIX	47.107	242	219	944	11	243	8.09e-54	192	Aquaporin OS=Haematobia irritans exigua PE=2 SV=1
PB.7481.7|NW_019107151.1:48105-126676(+)|c114624/f1p22/4049	AQP_HAEIX	47.234	235	471	1175	11	237	7.85e-54	192	Aquaporin OS=Haematobia irritans exigua PE=2 SV=1
PB.7481.8|NW_019107151.1:48106-126676(+)|c105837/f1p17/3688	AQP_HAEIX	47.234	235	472	1176	11	237	6.98e-54	192	Aquaporin OS=Haematobia irritans exigua PE=2 SV=1
PB.7481.9|NW_019107151.1:48130-126674(+)|c101792/f1p18/3639	AQP_HAEIX	47.234	235	452	1156	11	237	6.79e-54	192	Aquaporin OS=Haematobia irritans exigua PE=2 SV=1
PB.7481.10|NW_019107151.1:48293-126676(+)|c109658/f3p20/4235	AQP_HAEIX	47.66	235	471	1175	11	237	4.83e-54	192	Aquaporin OS=Haematobia irritans exigua PE=2 SV=1
PB.7484.1|NW_019107152.1:125390-129573(+)|c154656/f1p16/4836	RTXE_DROME	24.422	606	2159	3868	263	845	6.12e-33	142	Probable RNA-directed DNA polymerase from transposon X-element OS=Drosophila melanogaster GN=X-element\ORF2 PE=3 SV=1
PB.7485.1|NW_019107152.1:111639-129558(-)|c155426/f1p14/4613	RTJK_DROME	24.78	569	2603	984	298	837	1.07e-31	138	RNA-directed DNA polymerase from mobile element jockey OS=Drosophila melanogaster GN=pol PE=1 SV=1
PB.7496.1|NW_019107156.1:2449-7701(-)|c174810/f1p1/5810	RB40C_MOUSE	73.656	186	324	875	29	214	4.85e-90	298	Ras-related protein Rab-40C OS=Mus musculus GN=Rab40c PE=1 SV=1
PB.7500.2|NW_019107157.1:149544-154656(+)|c159587/f1p2/4976	YI31B_YEAST	27.633	731	2203	4350	639	1344	3.47e-78	290	Transposon Ty3-I Gag-Pol polyprotein OS=Saccharomyces cerevisiae (strain ATCC 204508 / S288c) GN=TY3B-I PE=3 SV=2
PB.7510.1|NW_019107164.1:199644-202459(+)|c80817/f1p0/2680	TF26_SCHPO	26.176	680	26	1933	628	1257	2.22e-36	152	Transposon Tf2-6 polyprotein OS=Schizosaccharomyces pombe (strain 972 / ATCC 24843) GN=Tf2-6 PE=3 SV=1
PB.7511.1|NW_019107166.1:79683-84632(+)|c152668/f1p0/4767	RTBS_DROME	31.599	269	1064	309	432	688	5.79e-23	110	Probable RNA-directed DNA polymerase from transposon BS OS=Drosophila melanogaster GN=RTase PE=2 SV=1
PB.7522.1|NW_019107172.1:97040-122014(+)|c171862/f1p0/5524	RTBS_DROME	24.424	434	3384	4643	420	837	1.5e-28	129	Probable RNA-directed DNA polymerase from transposon BS OS=Drosophila melanogaster GN=RTase PE=2 SV=1
PB.7526.1|NW_019107176.1:143155-147370(-)|c154615/f1p9/4802	RTBS_DROME	30.45	289	3688	4533	423	710	5.69e-27	123	Probable RNA-directed DNA polymerase from transposon BS OS=Drosophila melanogaster GN=RTase PE=2 SV=1
PB.7535.2|NW_019107178.1:96446-103962(-)|c97680/f1p2/3239	GOG7B_MOUSE	54.412	136	3057	2650	3	138	4.21e-45	163	Golgin subfamily A member 7B OS=Mus musculus GN=GOLGA7B PE=1 SV=1
PB.7550.3|NW_019107188.1:69197-96297(-)|c92407/f1p3/3050	GDAP2_DROPS	68.468	222	269	922	319	540	1.32e-73	256	Protein GDAP2 homolog OS=Drosophila pseudoobscura pseudoobscura GN=GA15091 PE=3 SV=1
PB.7571.1|NW_019107197.1:2592-13239(+)|c131670/f1p12/4360	PERQ1_DROME	44.526	137	745	1155	1438	1570	3.09e-19	98.6	PERQ amino acid-rich with GYF domain-containing protein CG11148 OS=Drosophila melanogaster GN=CG11148 PE=1 SV=2
PB.7571.2|NW_019107197.1:2592-13244(+)|c138862/f1p12/4599	PERQ1_DROME	44.526	137	805	1215	1438	1570	3.33e-19	98.6	PERQ amino acid-rich with GYF domain-containing protein CG11148 OS=Drosophila melanogaster GN=CG11148 PE=1 SV=2
PB.7595.1|NW_019107207.1:63153-64665(-)|c38875/f1p0/1514	BTBD3_MUSPF	31.381	239	121	810	123	358	3.01e-20	97.4	BTB/POZ domain-containing protein 3 OS=Mustela putorius furo GN=BTBD3 PE=2 SV=2
PB.7605.1|NW_019107210.1:203105-207744(+)|c153679/f1p2/4637	RTBS_DROME	27.66	329	2879	3814	528	838	6.86e-27	114	Probable RNA-directed DNA polymerase from transposon BS OS=Drosophila melanogaster GN=RTase PE=2 SV=1
PB.7612.1|NW_019107214.1:154122-162547(+)|c6165/f2p3/2343	CRPI_PERAM	27.034	725	117	2288	90	678	1.44e-73	256	Allergen Cr-PI OS=Periplaneta americana PE=1 SV=1
PB.7619.1|NW_019107218.1:207772-210669(-)|c87657/f1p0/2899	RTJK_DROME	28.448	116	424	750	726	837	4.29e-06	54.7	RNA-directed DNA polymerase from mobile element jockey OS=Drosophila melanogaster GN=pol PE=1 SV=1
PB.7663.1|NW_019107245.1:18858-23332(+)|c144564/f1p5/4492	POLX_TOBAC	35.066	981	1310	4084	356	1323	4.6e-154	506	Retrovirus-related Pol polyprotein from transposon TNT 1-94 OS=Nicotiana tabacum PE=2 SV=1
PB.7668.1|NW_019107246.1:54056-58377(+)|c141941/f1p0/4435	RTJK_DROFU	29.075	227	1406	771	625	835	1.54e-16	68.2	RNA-directed DNA polymerase from mobile element jockey OS=Drosophila funebris GN=jockey\pol PE=1 SV=1
PB.7690.1|NW_019107268.1:6270-9109(+)|c82032/f1p0/2787	PGBD3_HUMAN	31.325	249	794	1519	145	379	3.17e-23	108	PiggyBac transposable element-derived protein 3 OS=Homo sapiens GN=PGBD3 PE=2 SV=3
PB.7733.1|NW_019107293.1:74842-79447(-)|c170887/f1p9/5242	UBE3A_MOUSE	64.062	192	1	576	568	758	2.03e-73	268	Ubiquitin-protein ligase E3A OS=Mus musculus GN=Ube3a PE=1 SV=2
PB.7737.1|NW_019107296.1:147834-160581(-)|c104631/f1p1/3782	CRK_DROME	75.974	154	2992	3453	10	163	2.24e-74	251	Adapter molecule Crk OS=Drosophila melanogaster GN=Crk PE=1 SV=1
PB.7742.1|NW_019107301.1:13531-16070(+)|c55039/f1p0/2086	PGBD3_HUMAN	36.905	336	118	1098	5	325	2.35e-96	189	PiggyBac transposable element-derived protein 3 OS=Homo sapiens GN=PGBD3 PE=2 SV=3
PB.7758.1|NW_019107308.1:29732-112156(-)|c93738/f1p12/3045	RTXE_DROME	24.422	606	359	2068	263	845	1.37e-33	143	Probable RNA-directed DNA polymerase from transposon X-element OS=Drosophila melanogaster GN=X-element\ORF2 PE=3 SV=1
PB.7772.1|NW_019107316.1:28155-33586(-)|c165722/f1p4/5274	POL2_DROME	38.033	305	1504	2406	281	579	2.66e-57	209	Retrovirus-related Pol polyprotein from transposon 297 OS=Drosophila melanogaster GN=pol PE=3 SV=1
PB.7775.1|NW_019107319.1:182944-186257(-)|c91766/f1p1/3305	RTBS_DROME	31.907	514	1331	2815	398	897	3.42e-50	196	Probable RNA-directed DNA polymerase from transposon BS OS=Drosophila melanogaster GN=RTase PE=2 SV=1
PB.7785.1|NW_019107328.1:187864-191951(+)|c112817/f1p8/4096	RTJK_DROME	28.406	433	2213	3472	442	855	1.02e-38	160	RNA-directed DNA polymerase from mobile element jockey OS=Drosophila melanogaster GN=pol PE=1 SV=1
PB.7799.1|NW_019107338.1:61571-72954(-)|c168553/f1p1/5427	L_LBVAV	29.825	171	2191	1679	334	500	1.82e-56	92.4	RNA-directed RNA polymerase L OS=Lettuce big-vein associated virus (isolate Japan/Kagawa) GN=L PE=3 SV=1
PB.7838.1|NW_019107363.1:36601-54494(+)|c70402/f1p5/2422	RAB38_HUMAN	65.741	108	2390	2067	74	181	5.42e-43	158	Ras-related protein Rab-38 OS=Homo sapiens GN=RAB38 PE=1 SV=1
PB.7897.1|NW_019107408.1:145408-148969(-)|c102034/f1p3/3560	RTJK_DROME	30.055	366	1621	2697	423	775	1.06e-42	169	RNA-directed DNA polymerase from mobile element jockey OS=Drosophila melanogaster GN=pol PE=1 SV=1
PB.7905.1|NW_019107416.1:150328-153633(-)|c97029/f1p0/3264	YMD3_CAEEL	32.02	203	567	1172	1	188	1.59e-24	108	Putative uncharacterized transposon-derived protein F54H12.3 OS=Caenorhabditis elegans GN=F54H12.3 PE=5 SV=1
PB.7910.1|NW_019107419.1:113216-116415(-)|c94962/f1p0/3112	YG31B_YEAST	27.002	437	767	1951	804	1198	1.19e-52	113	Transposon Ty3-G Gag-Pol polyprotein OS=Saccharomyces cerevisiae (strain ATCC 204508 / S288c) GN=TY3B-G PE=1 SV=3
PB.7924.3|NW_019107434.1:118-6882(+)|c67316/f1p0/2393	SPTSA_SALSA	38.776	49	114	260	2	50	8.94e-06	47.4	Serine palmitoyltransferase small subunit A OS=Salmo salar GN=sptssa PE=3 SV=1
PB.7963.1|NW_019107457.1:155486-156697(+)|c35748/f1p1/1204	RL13A_SPOFR	53.846	65	978	1172	140	204	1.21e-15	78.6	60S ribosomal protein L13a OS=Spodoptera frugiperda GN=RpL13A PE=2 SV=1
PB.7972.1|NW_019107464.1:89830-93602(-)|c143663/f1p6/4489	PIN1_MOUSE	58.904	146	441	860	19	164	3.3e-48	172	Peptidyl-prolyl cis-trans isomerase NIMA-interacting 1 OS=Mus musculus GN=Pin1 PE=1 SV=1
PB.7985.1|NW_019107473.1:80277-82920(-)|c89160/f1p13/2832	KGP1_DROME	63.636	462	3	1373	307	768	0	627	cGMP-dependent protein kinase, isozyme 1 OS=Drosophila melanogaster GN=Pkg21D PE=1 SV=2
PB.8008.1|NW_019107488.1:137654-141952(-)|c17575/f2p15/4300	RTXE_DROME	29.769	346	2340	3335	513	836	1.53e-28	128	Probable RNA-directed DNA polymerase from transposon X-element OS=Drosophila melanogaster GN=X-element\ORF2 PE=3 SV=1
PB.8041.1|NW_019107513.1:91887-97071(+)|c24685/f2p1/5205	RTXE_DROME	29.683	347	3090	4109	438	771	1.75e-27	125	Probable RNA-directed DNA polymerase from transposon X-element OS=Drosophila melanogaster GN=X-element\ORF2 PE=3 SV=1
PB.8091.1|NW_019107551.1:52384-54986(-)|c82924/f1p1/2641	LORF2_HUMAN	33.5	200	2066	2641	547	734	2.09e-12	75.1	LINE-1 retrotransposable element ORF2 protein OS=Homo sapiens PE=1 SV=1
PB.8092.1|NW_019107551.1:154985-159216(-)|c107036/f1p4/4118	BIRC3_CANFA	34.615	130	4061	3681	179	302	1.77e-11	72.4	Baculoviral IAP repeat-containing protein 3 OS=Canis familiaris GN=BIRC3 PE=2 SV=1
PB.8109.1|NW_019107566.1:110-5627(+)|c173742/f1p2/5519	YI31B_YEAST	31.579	855	1854	4310	626	1453	7.88e-104	370	Transposon Ty3-I Gag-Pol polyprotein OS=Saccharomyces cerevisiae (strain ATCC 204508 / S288c) GN=TY3B-I PE=3 SV=2
PB.8124.1|NW_019107574.1:58598-92880(-)|c44706/f1p6/1794	WDR26_XENTR	71.672	293	420	1298	303	595	3.75e-155	462	WD repeat-containing protein 26 OS=Xenopus tropicalis GN=wdr26 PE=2 SV=2
PB.8127.1|NW_019107574.1:132654-137741(+)|c159866/f1p1/5018	RTBS_DROME	27.61	431	3113	4360	440	862	1.37e-31	138	Probable RNA-directed DNA polymerase from transposon BS OS=Drosophila melanogaster GN=RTase PE=2 SV=1
PB.8130.1|NW_019107575.1:99097-103494(+)|c131570/f1p0/4379	RTJK_DROME	22.964	614	1862	3631	257	837	1.08e-30	135	RNA-directed DNA polymerase from mobile element jockey OS=Drosophila melanogaster GN=pol PE=1 SV=1
PB.8145.1|NW_019107593.1:119005-123583(-)|c142771/f1p0/4576	POL4_DROME	27.326	172	3	515	1067	1233	4.98e-09	65.1	Retrovirus-related Pol polyprotein from transposon 412 OS=Drosophila melanogaster GN=POL PE=3 SV=1
PB.8170.1|NW_019107622.1:5848-10012(-)|c114627/f1p3/4034	POL3_DROME	39.948	383	894	1985	261	623	2.76e-71	263	Retrovirus-related Pol polyprotein from transposon 17.6 OS=Drosophila melanogaster GN=pol PE=3 SV=1
PB.8170.2|NW_019107622.1:5983-11022(-)|c153963/f1p3/4861	POL4_DROME	29.607	331	3171	4160	908	1233	1.67e-39	164	Retrovirus-related Pol polyprotein from transposon 412 OS=Drosophila melanogaster GN=POL PE=3 SV=1
PB.8182.1|NW_019107625.1:69989-74587(+)|c143251/f1p1/4562	RTBS_DROME	25.96	547	2452	926	327	850	2.32e-31	137	Probable RNA-directed DNA polymerase from transposon BS OS=Drosophila melanogaster GN=RTase PE=2 SV=1
PB.8213.1|NW_019107649.1:7701-12030(+)|c153780/f1p5/4880	HR3_DROME	61.667	180	1	540	304	482	5.07e-52	195	Probable nuclear hormone receptor HR3 OS=Drosophila melanogaster GN=Hr46 PE=2 SV=1
PB.8242.1|NW_019107672.1:29233-59779(-)|c169322/f1p20/5551	PRP16_HUMAN	68.861	1018	4695	1717	194	1211	0	1405	Pre-mRNA-splicing factor ATP-dependent RNA helicase PRP16 OS=Homo sapiens GN=DHX38 PE=1 SV=2
PB.8259.1|NW_019107703.1:3787-7528(-)|c105901/f1p0/3747	RS6_AEDAE	86.765	68	2573	2776	120	187	5.33e-28	120	40S ribosomal protein S6 OS=Aedes aegypti GN=RpS6 PE=2 SV=2
PB.8277.2|NW_019107718.1:120082-147087(-)|c23642/f2p13/5047	HIF1A_CHICK	50.189	265	3	779	92	353	3.58e-84	298	Hypoxia-inducible factor 1-alpha OS=Gallus gallus GN=HIF1A PE=2 SV=2
PB.8309.1|NW_019107744.1:35342-39258(+)|c89956/f1p22/2983	MYLIP_RAT	39.241	79	576	343	219	296	3.79e-06	54.3	E3 ubiquitin-protein ligase MYLIP OS=Rattus norvegicus GN=Mylip PE=2 SV=1
PB.8309.2|NW_019107744.1:54100-59401(+)|c164609/f1p0/5110	RTBS_DROME	25.358	489	2601	3992	397	867	9.88e-28	126	Probable RNA-directed DNA polymerase from transposon BS OS=Drosophila melanogaster GN=RTase PE=2 SV=1
PB.8328.1|NW_019107763.1:126352-130597(+)|c155565/f1p9/4690	RTXE_DROME	24.422	606	2863	1154	263	845	5.66e-33	142	Probable RNA-directed DNA polymerase from transposon X-element OS=Drosophila melanogaster GN=X-element\ORF2 PE=3 SV=1
PB.8357.1|NW_019107781.1:22161-26394(+)|c111478/f1p12/4107	HEM_DROME	72.684	637	1	1908	248	884	0	978	Membrane-associated protein Hem OS=Drosophila melanogaster GN=Hem PE=2 SV=1
PB.8380.1|NW_019107795.1:121184-125350(-)|c110911/f1p25/4152	LORF2_HUMAN	29.961	257	1549	2298	524	776	7.04e-19	97.4	LINE-1 retrotransposable element ORF2 protein OS=Homo sapiens PE=1 SV=1
PB.8417.1|NW_019107820.1:25995-28300(-)|c76129/f1p1/2473	AP1M1_HUMAN	68	175	95	619	249	423	3.18e-77	259	AP-1 complex subunit mu-1 OS=Homo sapiens GN=AP1M1 PE=1 SV=3
PB.8417.2|NW_019107820.1:35282-38817(-)|c12427/f2p1/3540	AP1M1_HUMAN	65.248	423	379	1647	1	423	0	610	AP-1 complex subunit mu-1 OS=Homo sapiens GN=AP1M1 PE=1 SV=3
PB.8433.1|NW_019107847.1:102018-105017(-)|c88450/f1p1/2926	YMD3_CAEEL	40	70	2778	2987	69	138	2.58e-09	53.5	Putative uncharacterized transposon-derived protein F54H12.3 OS=Caenorhabditis elegans GN=F54H12.3 PE=5 SV=1
PB.8437.1|NW_019107849.1:63512-68391(+)|c149122/f1p2/4815	YG31B_YEAST	36.516	419	1631	2872	585	990	1.79e-80	240	Transposon Ty3-G Gag-Pol polyprotein OS=Saccharomyces cerevisiae (strain ATCC 204508 / S288c) GN=TY3B-G PE=1 SV=3
PB.8438.1|NW_019107849.1:63526-68387(-)|c151697/f1p2/4760	YG31B_YEAST	30.799	763	1639	3846	585	1322	1.09e-86	317	Transposon Ty3-G Gag-Pol polyprotein OS=Saccharomyces cerevisiae (strain ATCC 204508 / S288c) GN=TY3B-G PE=1 SV=3
PB.8443.1|NW_019107854.1:564-6190(+)|c168887/f1p14/5608	SLIT_DROME	55.357	56	1	168	1449	1504	3.52e-10	69.3	Protein slit OS=Drosophila melanogaster GN=sli PE=1 SV=2
PB.8465.1|NW_019107875.1:77493-80392(-)|c89689/f1p0/2860	LDH_CAEEL	68.696	115	2518	2174	83	197	3.57e-50	183	L-lactate dehydrogenase OS=Caenorhabditis elegans GN=ldh-1 PE=2 SV=1
PB.8498.1|NW_019107900.1:110020-114562(-)|c144938/f1p1/4531	RTXE_DROME	24.512	461	2575	3930	415	853	4.85e-30	133	Probable RNA-directed DNA polymerase from transposon X-element OS=Drosophila melanogaster GN=X-element\ORF2 PE=3 SV=1
PB.8508.1|NW_019107914.1:35671-40061(-)|c153212/f1p0/4682	RTXE_DROME	29.032	248	1581	862	479	725	1.46e-19	99.4	Probable RNA-directed DNA polymerase from transposon X-element OS=Drosophila melanogaster GN=X-element\ORF2 PE=3 SV=1
PB.8516.1|NW_019107923.1:5946-10444(+)|c144119/f1p0/4457	POLX_TOBAC	40.838	191	1911	2483	529	719	5.27e-65	145	Retrovirus-related Pol polyprotein from transposon TNT 1-94 OS=Nicotiana tabacum PE=2 SV=1
PB.8549.1|NW_019107965.1:37792-81160(-)|c87941/f1p8/2838	CAD96_DROME	43.077	65	1	195	698	759	2.82e-08	61.6	Tyrosine kinase receptor Cad96Ca OS=Drosophila melanogaster GN=Cad96Ca PE=2 SV=2
PB.8564.8|NW_019107983.1:54505-62421(+)|c157197/f1p4/4972	KELC_ANOST	68.421	57	3913	3743	532	588	1.03e-15	87.4	Ring canal kelch homolog OS=Anopheles stephensi GN=kel PE=2 SV=2
PB.8637.1|NW_019108048.1:66869-79598(-)|c102795/f1p47/3535	RTBS_DROME	36.667	90	908	1177	768	856	5.67e-08	61.2	Probable RNA-directed DNA polymerase from transposon BS OS=Drosophila melanogaster GN=RTase PE=2 SV=1
PB.8645.1|NW_019108053.1:105406-113402(+)|c123638/f1p16/4500	TBCEL_MOUSE	43.59	117	2	352	310	422	1.46e-19	97.1	Tubulin-specific chaperone cofactor E-like protein OS=Mus musculus GN=Tbcel PE=1 SV=1
PB.8646.4|NW_019108053.1:105405-113402(-)|c20964/f2p16/4539	TBCEL_MOUSE	45.669	127	3	383	300	422	9.57e-25	112	Tubulin-specific chaperone cofactor E-like protein OS=Mus musculus GN=Tbcel PE=1 SV=1
PB.8646.6|NW_019108053.1:105405-113402(-)|c161927/f1p16/4885	TBCEL_MOUSE	46.341	205	142	756	226	422	5.53e-46	175	Tubulin-specific chaperone cofactor E-like protein OS=Mus musculus GN=Tbcel PE=1 SV=1
PB.8646.8|NW_019108053.1:105405-113402(-)|c147018/f1p16/4625	TBCEL_MOUSE	46.324	136	1	408	291	422	1.32e-27	121	Tubulin-specific chaperone cofactor E-like protein OS=Mus musculus GN=Tbcel PE=1 SV=1
PB.8646.9|NW_019108053.1:105405-113402(-)|c161463/f1p16/4982	TBCEL_MOUSE	46.961	181	297	839	250	422	9.6e-39	154	Tubulin-specific chaperone cofactor E-like protein OS=Mus musculus GN=Tbcel PE=1 SV=1
PB.8692.1|NW_019108086.1:112275-116725(+)|c123913/f1p2/4455	RTBS_DROME	27.23	426	2427	3662	431	838	7.91e-28	126	Probable RNA-directed DNA polymerase from transposon BS OS=Drosophila melanogaster GN=RTase PE=2 SV=1
PB.8706.1|NW_019108098.1:23785-26734(-)|c89831/f1p0/2949	RTJK_DROME	25.699	572	460	2049	336	885	1.81e-32	140	RNA-directed DNA polymerase from mobile element jockey OS=Drosophila melanogaster GN=pol PE=1 SV=1
PB.8719.1|NW_019108115.1:18457-60977(-)|c172481/f1p3/5536	NLRC3_MOUSE	32.628	331	2466	3425	560	868	2.62e-12	76.3	Protein NLRC3 OS=Mus musculus GN=Nlrc3 PE=2 SV=2
PB.8719.2|NW_019108115.1:18471-60965(-)|c169846/f1p3/5409	NLRC3_MOUSE	32.628	331	2395	3354	560	868	2.02e-12	76.6	Protein NLRC3 OS=Mus musculus GN=Nlrc3 PE=2 SV=2
PB.8783.1|NW_019108179.1:29296-34954(-)|c172933/f1p2/5689	RTBS_DROME	27.699	491	3844	5265	402	859	5.03e-36	153	Probable RNA-directed DNA polymerase from transposon BS OS=Drosophila melanogaster GN=RTase PE=2 SV=1
PB.8790.1|NW_019108191.1:5180-8639(-)|c98569/f1p8/3326	Y3800_DROME	52.795	161	430	888	1	159	2.03e-35	135	CCHC-type zinc finger protein CG3800 OS=Drosophila melanogaster GN=CG3800 PE=1 SV=1
PB.8790.2|NW_019108191.1:5181-8642(-)|c11656/f2p8/3383	Y3800_DROME	52.795	161	418	876	1	159	2.06e-35	135	CCHC-type zinc finger protein CG3800 OS=Drosophila melanogaster GN=CG3800 PE=1 SV=1
PB.8790.3|NW_019108191.1:5184-8642(-)|c97118/f1p8/3320	Y3800_DROME	52.795	161	426	884	1	159	2.02e-35	135	CCHC-type zinc finger protein CG3800 OS=Drosophila melanogaster GN=CG3800 PE=1 SV=1
PB.8790.4|NW_019108191.1:5190-7813(-)|c7879/f2p8/2553	Y3800_DROME	52.795	161	420	878	1	159	1.48e-35	135	CCHC-type zinc finger protein CG3800 OS=Drosophila melanogaster GN=CG3800 PE=1 SV=1
PB.8790.5|NW_019108191.1:5190-8642(-)|c10824/f2p8/3160	Y3800_DROME	52.795	161	420	878	1	159	1.91e-35	135	CCHC-type zinc finger protein CG3800 OS=Drosophila melanogaster GN=CG3800 PE=1 SV=1
PB.8790.7|NW_019108191.1:5387-7819(-)|c68178/f1p8/2304	Y3800_DROME	52.795	161	223	681	1	159	1.24e-35	135	CCHC-type zinc finger protein CG3800 OS=Drosophila melanogaster GN=CG3800 PE=1 SV=1
PB.8812.1|NW_019108224.1:65961-70652(-)|c154691/f1p0/4655	DUT_FOWPN	66.667	36	790	683	80	115	4.27e-08	57.4	Deoxyuridine 5'-triphosphate nucleotidohydrolase OS=Fowlpox virus (strain NVSL) GN=DUT PE=3 SV=1
PB.8842.1|NW_019108272.1:33851-36234(+)|c68530/f1p1/2407	DICH_DROME	81.72	93	72	350	139	227	1.25e-41	160	SOX domain-containing protein dichaete OS=Drosophila melanogaster GN=D PE=2 SV=1
PB.8858.1|NW_019108288.1:14602-20053(-)|c168610/f1p0/5449	RTJK_DROME	26.834	477	3169	4539	428	885	7.9e-32	139	RNA-directed DNA polymerase from mobile element jockey OS=Drosophila melanogaster GN=pol PE=1 SV=1
PB.8859.2|NW_019108288.1:94996-101064(+)|c125794/f1p82/4317	NPDC1_MOUSE	66.667	42	1	120	286	327	3.7e-07	57.8	Neural proliferation differentiation and control protein 1 OS=Mus musculus GN=Npdc1 PE=2 SV=2
PB.8859.3|NW_019108288.1:95755-102363(+)|c108697/f1p84/4111	NPDC1_MOUSE	45.299	117	359	673	212	327	5.54e-17	87.4	Neural proliferation differentiation and control protein 1 OS=Mus musculus GN=Npdc1 PE=2 SV=2
PB.8871.1|NW_019108299.1:90747-96256(-)|c172782/f1p5/5512	RTJK_DROME	27.817	284	2857	2069	524	778	5.98e-23	94.4	RNA-directed DNA polymerase from mobile element jockey OS=Drosophila melanogaster GN=pol PE=1 SV=1
PB.8899.1|NW_019108333.1:6257-58523(-)|c81296/f1p5/2651	CHM2A_DANRE	71.186	236	207	914	1	220	1.06e-73	244	Charged multivesicular body protein 2a OS=Danio rerio GN=chmp2a PE=2 SV=1
PB.8907.1|NW_019108345.1:83804-88521(+)|c154517/f1p1/4827	POL5_DROME	31.156	398	2309	3421	123	519	1.82e-56	199	Retrovirus-related Pol polyprotein from transposon opus OS=Drosophila melanogaster GN=pol PE=3 SV=1
PB.8933.1|NW_019108397.1:86058-88916(-)|c90242/f1p1/2949	PCGF3_XENTR	73.81	42	1096	1221	200	241	4e-12	70.9	Polycomb group RING finger protein 3 OS=Xenopus tropicalis GN=pcgf3 PE=2 SV=1
PB.8941.1|NW_019108405.1:60187-94130(-)|c165011/f1p5/5174	TPSP_THETK	34.35	754	197	2380	2	705	6.28e-116	388	Bifunctional trehalose-6-phosphate synthase/phosphatase OS=Thermoproteus tenax (strain ATCC 35583 / NBRC 100435 / JCM 9277 / Kra 1) GN=tpsp PE=1 SV=1
PB.8941.2|NW_019108405.1:60207-87572(-)|c112812/f1p5/4259	TPSP_THETK	34.476	496	28	1470	227	705	6.73e-68	248	Bifunctional trehalose-6-phosphate synthase/phosphatase OS=Thermoproteus tenax (strain ATCC 35583 / NBRC 100435 / JCM 9277 / Kra 1) GN=tpsp PE=1 SV=1
PB.8941.4|NW_019108405.1:60329-73322(-)|c99032/f1p5/3424	TPPB_ARATH	29.31	232	33	695	117	344	4.65e-25	112	Trehalose-phosphate phosphatase B OS=Arabidopsis thaliana GN=TPPB PE=1 SV=1
PB.8973.2|NW_019108462.1:71336-76690(-)|c159395/f1p2/4952	RTBS_DROME	20.497	161	3500	3027	671	829	5.15e-06	44.3	Probable RNA-directed DNA polymerase from transposon BS OS=Drosophila melanogaster GN=RTase PE=2 SV=1
PB.8977.1|NW_019108473.1:71438-74528(-)|c92261/f1p0/3088	RTXE_DROME	27.152	453	1904	591	375	818	1.5e-33	143	Probable RNA-directed DNA polymerase from transposon X-element OS=Drosophila melanogaster GN=X-element\ORF2 PE=3 SV=1
PB.8983.1|NW_019108485.1:1197-6028(-)|c152524/f1p12/4866	RTBS_DROME	36.08	898	2000	4633	4	897	6.71e-173	547	Probable RNA-directed DNA polymerase from transposon BS OS=Drosophila melanogaster GN=RTase PE=2 SV=1
PB.8990.1|NW_019108499.1:67398-72438(+)|c95229/f1p0/3012	ETS6_DROME	55.909	220	179	823	150	364	1.95e-59	215	DNA-binding protein D-ETS-6 OS=Drosophila melanogaster GN=Ets21C PE=2 SV=2
PB.9007.1|NW_019108533.1:9664-14398(+)|c143299/f1p3/4624	RTJK_DROME	24.062	453	2603	3874	421	838	1.62e-23	112	RNA-directed DNA polymerase from mobile element jockey OS=Drosophila melanogaster GN=pol PE=1 SV=1
PB.9009.1|NW_019108536.1:5721-10731(+)|c152779/f1p0/4797	RTBS_DROME	26.078	487	2345	3754	428	898	4.01e-30	133	Probable RNA-directed DNA polymerase from transposon BS OS=Drosophila melanogaster GN=RTase PE=2 SV=1
PB.9022.1|NW_019108556.1:75014-77683(-)|c94513/f1p0/3113	RTJK_DROME	28.074	431	894	2135	441	858	1.71e-30	134	RNA-directed DNA polymerase from mobile element jockey OS=Drosophila melanogaster GN=pol PE=1 SV=1
PB.9035.1|NW_019108577.1:9233-15357(+)|c165392/f1p23/5154	YG31B_YEAST	28.129	711	326	2404	627	1323	6.45e-67	254	Transposon Ty3-G Gag-Pol polyprotein OS=Saccharomyces cerevisiae (strain ATCC 204508 / S288c) GN=TY3B-G PE=1 SV=3
PB.9036.1|NW_019108577.1:11194-15822(-)|c130592/f1p27/4435	POL_SFVCP	30.137	146	1	432	877	1020	4.37e-08	62	Pro-Pol polyprotein OS=Simian foamy virus (isolate chimpanzee) GN=pol PE=3 SV=1
PB.9055.1|NW_019108607.1:10905-43612(+)|c22240/f2p27/4774	DUS10_HUMAN	48.469	196	4065	3517	271	463	2.93e-37	151	Dual specificity protein phosphatase 10 OS=Homo sapiens GN=DUSP10 PE=1 SV=1
PB.9067.1|NW_019108631.1:47556-49740(-)|c57913/f1p0/2183	RTJK_DROME	28.916	332	71	1042	402	722	2.81e-23	102	RNA-directed DNA polymerase from mobile element jockey OS=Drosophila melanogaster GN=pol PE=1 SV=1
PB.9088.1|NW_019108691.1:73050-77971(-)|c99366/f1p2/3341	RTBS_DROME	38.961	77	1272	1502	780	856	3.62e-08	61.6	Probable RNA-directed DNA polymerase from transposon BS OS=Drosophila melanogaster GN=RTase PE=2 SV=1
PB.9096.1|NW_019108702.1:10155-14563(-)|c144848/f1p7/4437	RTJK_DROME	29.655	435	1847	3109	365	771	5.48e-39	162	RNA-directed DNA polymerase from mobile element jockey OS=Drosophila melanogaster GN=pol PE=1 SV=1
PB.9111.1|NW_019108730.1:11395-16124(-)|c145878/f1p1/4691	RTBS_DROME	27.816	435	2652	3923	422	839	3.42e-32	140	Probable RNA-directed DNA polymerase from transposon BS OS=Drosophila melanogaster GN=RTase PE=2 SV=1
PB.9124.1|NW_019108759.1:2888-7449(-)|c135481/f1p2/4555	POL3_DROME	36.287	237	2217	2924	406	637	5.26e-49	124	Retrovirus-related Pol polyprotein from transposon 17.6 OS=Drosophila melanogaster GN=pol PE=3 SV=1
PB.9126.1|NW_019108762.1:33507-46833(-)|c88212/f1p3/3186	GCY_STRPU	75	72	5	220	1022	1093	1.96e-27	124	Speract receptor OS=Strongylocentrotus purpuratus PE=2 SV=1
PB.9145.1|NW_019108818.1:48019-52297(-)|c111660/f1p16/4265	YG31B_YEAST	27.867	750	3911	1719	588	1323	1.49e-70	265	Transposon Ty3-G Gag-Pol polyprotein OS=Saccharomyces cerevisiae (strain ATCC 204508 / S288c) GN=TY3B-G PE=1 SV=3
PB.9147.1|NW_019108821.1:30980-34121(+)|c92481/f1p3/3067	ZN300_HUMAN	45.364	302	958	1860	299	600	1.2e-75	264	Zinc finger protein 300 OS=Homo sapiens GN=ZNF300 PE=1 SV=1
PB.9152.1|NW_019108834.1:2219-6726(+)|c132876/f1p3/4326	RTBS_DROME	27.239	268	2144	1425	585	843	2.55e-20	90.9	Probable RNA-directed DNA polymerase from transposon BS OS=Drosophila melanogaster GN=RTase PE=2 SV=1
PB.9155.1|NW_019108834.1:34872-42842(-)|c111452/f1p0/4083	ZFHX2_HUMAN	26.667	90	1423	1665	508	597	4.63e-06	55.5	Zinc finger homeobox protein 2 OS=Homo sapiens GN=ZFHX2 PE=2 SV=3
PB.9160.1|NW_019108849.1:28693-33076(-)|c131077/f1p24/4363	RTBS_DROME	30.323	465	2477	3817	415	861	5e-44	177	Probable RNA-directed DNA polymerase from transposon BS OS=Drosophila melanogaster GN=RTase PE=2 SV=1
PB.9181.1|NW_019108893.1:854-5357(+)|c158003/f1p9/5019	UB2J1_HUMAN	59.716	211	66	695	1	208	3.47e-78	265	Ubiquitin-conjugating enzyme E2 J1 OS=Homo sapiens GN=UBE2J1 PE=1 SV=2
PB.9182.1|NW_019108893.1:854-5362(-)|c160102/f1p9/5033	UB2J1_HUMAN	59.716	211	5007	4378	1	208	2.93e-78	265	Ubiquitin-conjugating enzyme E2 J1 OS=Homo sapiens GN=UBE2J1 PE=1 SV=2
PB.9187.1|NW_019108900.1:25721-31126(-)|c143858/f1p1/4431	POL3_DROME	28.448	232	763	80	414	631	1.48e-13	80.1	Retrovirus-related Pol polyprotein from transposon 17.6 OS=Drosophila melanogaster GN=pol PE=3 SV=1
PB.9219.1|NW_019109001.1:5893-11405(+)|c172785/f1p5/5650	RTXE_DROME	26.266	632	3074	4795	261	869	1.74e-33	144	Probable RNA-directed DNA polymerase from transposon X-element OS=Drosophila melanogaster GN=X-element\ORF2 PE=3 SV=1
PB.9222.1|NW_019109006.1:37232-42639(+)|c168714/f1p1/5515	RTXE_DROME	24.959	605	2898	4586	262	832	4.89e-19	98.2	Probable RNA-directed DNA polymerase from transposon X-element OS=Drosophila melanogaster GN=X-element\ORF2 PE=3 SV=1
PB.9258.1|NW_019109105.1:50964-56333(-)|c170309/f1p2/5322	RTJK_DROME	34.444	180	2198	1662	426	605	5.52e-36	107	RNA-directed DNA polymerase from mobile element jockey OS=Drosophila melanogaster GN=pol PE=1 SV=1
PB.9269.2|NW_019109142.1:13199-35683(-)|c12468/f2p0/3551	VAC14_CHICK	50.263	760	3380	1338	3	760	0	717	Protein VAC14 homolog OS=Gallus gallus GN=VAC14 PE=2 SV=1
PB.9285.1|NW_019109198.1:1415-5437(-)|c93550/f1p0/3086	SET_MOUSE	61.24	129	3	389	107	235	7.97e-50	181	Protein SET OS=Mus musculus GN=Set PE=1 SV=1
PB.9288.1|NW_019109205.1:47228-51000(+)|c104508/f1p27/3793	RTXE_DROME	28.604	437	1672	401	435	853	4.75e-35	149	Probable RNA-directed DNA polymerase from transposon X-element OS=Drosophila melanogaster GN=X-element\ORF2 PE=3 SV=1
PB.9288.3|NW_019109205.1:47229-50998(+)|c102792/f1p28/3489	RTXE_DROME	29.058	382	1505	399	492	853	7.22e-32	138	Probable RNA-directed DNA polymerase from transposon X-element OS=Drosophila melanogaster GN=X-element\ORF2 PE=3 SV=1
PB.9289.1|NW_019109205.1:47254-51182(-)|c13423/f2p29/3968	RTXE_DROME	28.833	437	2327	3598	435	853	5.84e-35	149	Probable RNA-directed DNA polymerase from transposon X-element OS=Drosophila melanogaster GN=X-element\ORF2 PE=3 SV=1
PB.9289.2|NW_019109205.1:47254-54342(-)|c106376/f2p29/3795	RTXE_DROME	28.604	437	2155	3426	435	853	5.32e-35	149	Probable RNA-directed DNA polymerase from transposon X-element OS=Drosophila melanogaster GN=X-element\ORF2 PE=3 SV=1
PB.9289.3|NW_019109205.1:47261-51101(-)|c108258/f1p21/3739	RTXE_DROME	30.208	384	2237	3349	488	853	2.46e-33	143	Probable RNA-directed DNA polymerase from transposon X-element OS=Drosophila melanogaster GN=X-element\ORF2 PE=3 SV=1
PB.9295.3|NW_019109211.1:30017-35178(+)|c163280/f1p6/5207	YRD6_CAEEL	38.129	139	4333	3920	799	934	4.64e-26	103	Uncharacterized protein K02A2.6 OS=Caenorhabditis elegans GN=K02A2.6 PE=3 SV=1
PB.9303.4|NW_019109229.1:8175-9792(+)|c169581/f1p130/5334	TAR1_YEAST	60	50	2929	2783	43	92	4.3e-07	53.9	Protein TAR1 OS=Saccharomyces cerevisiae (strain ATCC 204508 / S288c) GN=TAR1 PE=2 SV=1
PB.9303.7|NW_019109229.1:9105-37073(+)|c172347/f1p140/5524	PO21_NASVI	38.756	209	4515	5138	812	1015	3.17e-32	141	Retrovirus-related Pol polyprotein from type-1 retrotransposable element R2 (Fragment) OS=Nasonia vitripennis PE=3 SV=2
PB.9303.10|NW_019109229.1:9875-37073(+)|c167406/f1p165/5364	PO21_NASVI	35.732	403	3774	4979	631	1015	4.53e-62	236	Retrovirus-related Pol polyprotein from type-1 retrotransposable element R2 (Fragment) OS=Nasonia vitripennis PE=3 SV=2
PB.9303.11|NW_019109229.1:9908-37146(+)|c180344/f1p634/6568	PO21_NASVI	36.466	798	3789	6167	245	1015	3.05e-149	495	Retrovirus-related Pol polyprotein from type-1 retrotransposable element R2 (Fragment) OS=Nasonia vitripennis PE=3 SV=2
PB.9303.14|NW_019109229.1:12043-37073(+)|c79789/f1p102/2706	PO21_NASVI	36.255	251	1573	2322	770	1015	1.93e-36	152	Retrovirus-related Pol polyprotein from type-1 retrotransposable element R2 (Fragment) OS=Nasonia vitripennis PE=3 SV=2
PB.9303.18|NW_019109229.1:12546-37071(+)|c52398/f1p116/1895	PO21_NASVI	36.774	155	1050	1511	864	1015	2.43e-20	99.8	Retrovirus-related Pol polyprotein from type-1 retrotransposable element R2 (Fragment) OS=Nasonia vitripennis PE=3 SV=2
PB.9303.19|NW_019109229.1:12634-37073(+)|c160803/f1p156/4979	PO21_NASVI	36.829	782	2264	4594	261	1015	7.77e-151	493	Retrovirus-related Pol polyprotein from type-1 retrotransposable element R2 (Fragment) OS=Nasonia vitripennis PE=3 SV=2
PB.9303.24|NW_019109229.1:13608-37165(+)|c116568/f1p24/4269	PO21_NASVI	36.829	782	1375	3705	261	1015	1.4e-152	493	Retrovirus-related Pol polyprotein from type-1 retrotransposable element R2 (Fragment) OS=Nasonia vitripennis PE=3 SV=2
PB.9303.37|NW_019109229.1:13610-37073(+)|c117977/f3p1/4228	PO21_NASVI	36.701	782	1377	3707	261	1015	8.73e-152	490	Retrovirus-related Pol polyprotein from type-1 retrotransposable element R2 (Fragment) OS=Nasonia vitripennis PE=3 SV=2
PB.9303.26|NW_019109229.1:13609-37073(+)|c110070/f1p13/4259	PO21_NASVI	36.829	782	1377	3707	261	1015	1.43e-152	493	Retrovirus-related Pol polyprotein from type-1 retrotransposable element R2 (Fragment) OS=Nasonia vitripennis PE=3 SV=2
PB.9303.27|NW_019109229.1:13609-37202(+)|c112757/f2p10/4250	PO21_NASVI	36.829	782	1376	3706	261	1015	1.3e-152	493	Retrovirus-related Pol polyprotein from type-1 retrotransposable element R2 (Fragment) OS=Nasonia vitripennis PE=3 SV=2
PB.9303.28|NW_019109229.1:13609-37146(+)|c117701/f1p4/4168	PO21_NASVI	36.573	782	1376	3706	261	1015	9.73e-151	487	Retrovirus-related Pol polyprotein from type-1 retrotransposable element R2 (Fragment) OS=Nasonia vitripennis PE=3 SV=2
PB.9303.29|NW_019109229.1:13609-37147(+)|c117880/f1p4/4180	PO21_NASVI	36.701	782	1377	3707	261	1015	4.13e-152	491	Retrovirus-related Pol polyprotein from type-1 retrotransposable element R2 (Fragment) OS=Nasonia vitripennis PE=3 SV=2
PB.9303.31|NW_019109229.1:13609-37153(+)|c110460/f1p89/4165	PO21_NASVI	36.829	782	1377	3707	261	1015	7.54e-153	493	Retrovirus-related Pol polyprotein from type-1 retrotransposable element R2 (Fragment) OS=Nasonia vitripennis PE=3 SV=2
PB.9303.33|NW_019109229.1:13609-37207(+)|c109677/f1p0/4209	PO21_NASVI	36.573	782	1375	3705	261	1015	2.41e-151	489	Retrovirus-related Pol polyprotein from type-1 retrotransposable element R2 (Fragment) OS=Nasonia vitripennis PE=3 SV=2
PB.9303.36|NW_019109229.1:13609-37165(+)|c165675/f1p365/4676	PO21_NASVI	36.957	782	1448	3778	261	1015	9.54e-152	494	Retrovirus-related Pol polyprotein from type-1 retrotransposable element R2 (Fragment) OS=Nasonia vitripennis PE=3 SV=2
PB.9303.42|NW_019109229.1:13620-37069(+)|c111521/f1p110/4253	PO21_NASVI	36.957	782	1554	3884	261	1015	4.69e-153	494	Retrovirus-related Pol polyprotein from type-1 retrotransposable element R2 (Fragment) OS=Nasonia vitripennis PE=3 SV=2
PB.9303.43|NW_019109229.1:13622-37310(+)|c115646/f1p3/4190	PO21_NASVI	36.573	782	1375	3705	261	1015	2.95e-151	488	Retrovirus-related Pol polyprotein from type-1 retrotransposable element R2 (Fragment) OS=Nasonia vitripennis PE=3 SV=2
PB.9303.48|NW_019109229.1:21715-37231(+)|c153295/f1p459/4823	PO21_NASVI	36.829	782	1375	3705	261	1015	3.79e-151	493	Retrovirus-related Pol polyprotein from type-1 retrotransposable element R2 (Fragment) OS=Nasonia vitripennis PE=3 SV=2
PB.9303.83|NW_019109229.1:32880-37125(+)|c161204/f1p464/4811	PO21_NASVI	36.829	782	1377	3707	261	1015	3.85e-151	493	Retrovirus-related Pol polyprotein from type-1 retrotransposable element R2 (Fragment) OS=Nasonia vitripennis PE=3 SV=2
PB.9303.82|NW_019109229.1:32880-33975(+)|c295/f2p63/1056	POLR_DROME	38.947	95	445	729	63	155	7.78e-12	70.5	Retrovirus-related Pol polyprotein from type-2 retrotransposable element R2DM OS=Drosophila melanogaster GN=pol PE=3 SV=1
PB.9303.84|NW_019109229.1:32880-38012(+)|c21152/f2p447/4398	PO21_NASVI	36.957	782	1378	3708	261	1015	1.77e-152	493	Retrovirus-related Pol polyprotein from type-1 retrotransposable element R2 (Fragment) OS=Nasonia vitripennis PE=3 SV=2
PB.9303.101|NW_019109229.1:32881-37165(+)|c110272/f1p112/4336	PO21_NASVI	36.957	782	1373	3703	261	1015	8.74e-153	494	Retrovirus-related Pol polyprotein from type-1 retrotransposable element R2 (Fragment) OS=Nasonia vitripennis PE=3 SV=2
PB.9303.88|NW_019109229.1:32881-37165(+)|c113718/f1p120/4252	PO21_NASVI	36.829	782	1373	3703	261	1015	1.66e-152	493	Retrovirus-related Pol polyprotein from type-1 retrotransposable element R2 (Fragment) OS=Nasonia vitripennis PE=3 SV=2
PB.9303.87|NW_019109229.1:32880-37187(+)|c15240/f2p82/4178	PO21_NASVI	36.829	782	1374	3704	261	1015	7.85e-153	493	Retrovirus-related Pol polyprotein from type-1 retrotransposable element R2 (Fragment) OS=Nasonia vitripennis PE=3 SV=2
PB.9303.92|NW_019109229.1:32881-37068(+)|c45155/f1p82/1724	PO21_NASVI	34.188	117	996	1343	902	1015	3.88e-11	70.1	Retrovirus-related Pol polyprotein from type-1 retrotransposable element R2 (Fragment) OS=Nasonia vitripennis PE=3 SV=2
PB.9303.105|NW_019109229.1:32881-37198(+)|c113790/f1p0/4161	PO21_NASVI	36.273	805	1307	3706	238	1015	1.49e-153	494	Retrovirus-related Pol polyprotein from type-1 retrotransposable element R2 (Fragment) OS=Nasonia vitripennis PE=3 SV=2
PB.9303.107|NW_019109229.1:32881-37251(+)|c132203/f1p372/4421	PO21_NASVI	36.829	782	1376	3706	261	1015	3.75e-152	493	Retrovirus-related Pol polyprotein from type-1 retrotransposable element R2 (Fragment) OS=Nasonia vitripennis PE=3 SV=2
PB.9303.108|NW_019109229.1:32881-38518(+)|c174490/f1p200/5460	PO21_NASVI	36.829	782	1378	3708	261	1015	6.95e-150	493	Retrovirus-related Pol polyprotein from type-1 retrotransposable element R2 (Fragment) OS=Nasonia vitripennis PE=3 SV=2
PB.9303.112|NW_019109229.1:32882-37931(+)|c109600/f1p25/4170	PO21_NASVI	36.957	782	1371	3701	261	1015	2.62e-153	494	Retrovirus-related Pol polyprotein from type-1 retrotransposable element R2 (Fragment) OS=Nasonia vitripennis PE=3 SV=2
PB.9303.122|NW_019109229.1:32895-37068(+)|c74339/f1p273/2593	PO21_NASVI	35.7	507	718	2235	527	1015	1.89e-90	311	Retrovirus-related Pol polyprotein from type-1 retrotransposable element R2 (Fragment) OS=Nasonia vitripennis PE=3 SV=2
PB.9304.1|NW_019109229.1:10956-37071(-)|c97089/f1p132/3261	TAR1_YEAST	66.667	39	142	26	43	81	2.95e-07	53.9	Protein TAR1 OS=Saccharomyces cerevisiae (strain ATCC 204508 / S288c) GN=TAR1 PE=2 SV=1
PB.9304.6|NW_019109229.1:13609-37214(-)|c110274/f1p0/4200	PO21_NASVI	36.573	782	1376	3706	261	1015	3.6e-151	488	Retrovirus-related Pol polyprotein from type-1 retrotransposable element R2 (Fragment) OS=Nasonia vitripennis PE=3 SV=2
PB.9304.8|NW_019109229.1:13609-37069(-)|c112306/f1p1/4093	PO21_NASVI	36.701	782	1377	3707	261	1015	1.45e-151	488	Retrovirus-related Pol polyprotein from type-1 retrotransposable element R2 (Fragment) OS=Nasonia vitripennis PE=3 SV=2
PB.9304.9|NW_019109229.1:13609-37297(-)|c157228/f1p427/4608	PO21_NASVI	36.829	782	1674	4004	261	1015	1.37e-151	492	Retrovirus-related Pol polyprotein from type-1 retrotransposable element R2 (Fragment) OS=Nasonia vitripennis PE=3 SV=2
PB.9304.10|NW_019109229.1:13610-37151(-)|c14148/f2p0/4178	PO21_NASVI	36.829	782	1375	3705	261	1015	1.83e-152	491	Retrovirus-related Pol polyprotein from type-1 retrotransposable element R2 (Fragment) OS=Nasonia vitripennis PE=3 SV=2
PB.9304.12|NW_019109229.1:32881-37153(-)|c112866/f1p0/4185	PO21_NASVI	36.829	782	1377	3707	261	1015	1.63e-152	492	Retrovirus-related Pol polyprotein from type-1 retrotransposable element R2 (Fragment) OS=Nasonia vitripennis PE=3 SV=2
PB.9304.13|NW_019109229.1:32882-37073(-)|c4842/f4p56/2124	PO21_NASVI	37.449	243	1013	1738	778	1015	5.69e-37	152	Retrovirus-related Pol polyprotein from type-1 retrotransposable element R2 (Fragment) OS=Nasonia vitripennis PE=3 SV=2
PB.9304.15|NW_019109229.1:32892-37165(-)|c144773/f1p368/4192	PO21_NASVI	36.829	782	1380	3710	261	1015	8.65e-153	493	Retrovirus-related Pol polyprotein from type-1 retrotransposable element R2 (Fragment) OS=Nasonia vitripennis PE=3 SV=2
PB.9317.1|NW_019109278.1:32955-37433(+)|c127541/f1p0/4476	POL4_DROME	29.851	335	420	1406	911	1233	1.54e-35	151	Retrovirus-related Pol polyprotein from transposon 412 OS=Drosophila melanogaster GN=POL PE=3 SV=1
PB.9334.1|NW_019109335.1:5456-10006(-)|c139526/f1p0/4431	TF28_SCHPO	27.076	277	2520	3296	754	1012	2.94e-13	79	Transposon Tf2-8 polyprotein OS=Schizosaccharomyces pombe (strain 972 / ATCC 24843) GN=Tf2-8 PE=3 SV=1
PB.9346.1|NW_019109393.1:22736-25969(+)|c101768/f1p7/3341	ZMYM1_HUMAN	25.035	711	2352	346	453	1137	2.92e-48	191	Zinc finger MYM-type protein 1 OS=Homo sapiens GN=ZMYM1 PE=2 SV=1
PB.9348.1|NW_019109415.1:34194-45890(-)|c127163/f1p19/4349	LIN1_NYCCO	30.814	172	2031	2540	446	615	9.64e-24	76.6	LINE-1 reverse transcriptase homolog OS=Nycticebus coucang PE=3 SV=1
PB.9358.1|NW_019109452.1:15600-20559(+)|c154025/f1p0/4671	RTBS_DROME	26.136	264	4393	3614	611	859	1.2e-18	96.7	Probable RNA-directed DNA polymerase from transposon BS OS=Drosophila melanogaster GN=RTase PE=2 SV=1
PB.9376.1|NW_019109543.1:38140-40575(-)|c7891/f2p74/2366	SRCA_MOUSE	43.86	57	16	186	825	881	1.75e-09	65.5	Sarcalumenin OS=Mus musculus GN=Srl PE=1 SV=1
PB.9381.1|NW_019109571.1:2336-20211(+)|c151973/f1p11/5038	ZFP3_HUMAN	36.17	235	298	987	51	273	9.2e-35	120	Zinc finger protein 3 homolog OS=Homo sapiens GN=ZFP3 PE=2 SV=1
PB.9433.4|NW_019109811.1:4790-7623(-)|c23548/f3p8/4891	PO11_BRACO	28.896	969	2111	4888	27	971	1.43e-97	342	Retrovirus-related Pol polyprotein from type-1 retrotransposable element R1 (Fragment) OS=Bradysia coprophila PE=3 SV=1
PB.9434.1|NW_019109817.1:18245-30555(-)|c141975/f1p0/4455	PIGP_MOUSE	45.455	132	4106	4501	1	130	5.88e-32	125	Phosphatidylinositol N-acetylglucosaminyltransferase subunit P OS=Mus musculus GN=Pigp PE=2 SV=1
PB.9434.2|NW_019109817.1:18280-30559(-)|c277/f2p0/1147	PIGP_MOUSE	46.97	132	521	916	1	130	2.19e-35	129	Phosphatidylinositol N-acetylglucosaminyltransferase subunit P OS=Mus musculus GN=Pigp PE=2 SV=1
PB.9434.3|NW_019109817.1:18280-30558(-)|c32892/f1p0/1388	PIGP_MOUSE	46.97	132	763	1158	1	130	8.76e-35	129	Phosphatidylinositol N-acetylglucosaminyltransferase subunit P OS=Mus musculus GN=Pigp PE=2 SV=1
PB.9443.1|NW_019109856.1:1751-6336(+)|c174455/f1p9/5258	RTXE_DROME	37.457	881	2480	5083	20	897	0	585	Probable RNA-directed DNA polymerase from transposon X-element OS=Drosophila melanogaster GN=X-element\ORF2 PE=3 SV=1
PB.9454.1|NW_019109902.1:22384-27172(-)|c153472/f1p1/4854	RTJK_DROFU	21.739	690	1653	3611	161	826	8.6e-25	116	RNA-directed DNA polymerase from mobile element jockey OS=Drosophila funebris GN=jockey\pol PE=1 SV=1
PB.9456.1|NW_019109908.1:27915-30405(+)|c87295/f1p1/2608	PGBD2_HUMAN	28.144	501	1510	29	140	590	1.34e-48	185	PiggyBac transposable element-derived protein 2 OS=Homo sapiens GN=PGBD2 PE=2 SV=1
PB.9487.1|NW_019110035.1:15596-29328(+)|c97122/f1p11/3565	ZF64A_HUMAN	38.22	191	808	1374	151	312	7.33e-33	140	Zinc finger protein 64 homolog, isoforms 1 and 2 OS=Homo sapiens GN=ZFP64 PE=1 SV=3
PB.9512.1|NW_019110161.1:14317-16266(-)|c53719/f1p1/1805	SYDC_MOUSE	59.002	461	330	1583	46	501	0	543	Aspartate--tRNA ligase, cytoplasmic OS=Mus musculus GN=Dars PE=1 SV=2
PB.9538.1|NW_019110275.1:7820-20294(-)|c148886/f1p1/4831	POL3_DROME	32.911	237	4056	3361	183	412	1.53e-68	140	Retrovirus-related Pol polyprotein from transposon 17.6 OS=Drosophila melanogaster GN=pol PE=3 SV=1
PB.9548.1|NW_019110336.1:1044-20959(-)|c170449/f1p0/5421	POL2_DROME	30.208	192	3185	3733	210	398	3.43e-15	85.5	Retrovirus-related Pol polyprotein from transposon 297 OS=Drosophila melanogaster GN=pol PE=3 SV=1
PB.9564.2|NW_019110420.1:4160-10126(+)|c79704/f1p6/2749	MIDN_HUMAN	62.295	61	106	288	263	323	2.81e-15	83.2	Midnolin OS=Homo sapiens GN=MIDN PE=2 SV=2
PB.9583.1|NW_019110503.1:8635-14139(-)|c174408/f1p0/5477	RTBS_DROME	25.913	575	3068	4669	277	838	1.18e-31	139	Probable RNA-directed DNA polymerase from transposon BS OS=Drosophila melanogaster GN=RTase PE=2 SV=1
PB.9592.1|NW_019110566.1:16350-19121(-)|c79382/f1p2/2763	BIRC3_MOUSE	31.967	122	2313	2678	167	281	4.08e-08	60.8	Baculoviral IAP repeat-containing protein 3 OS=Mus musculus GN=Birc3 PE=1 SV=2
PB.9593.4|NW_019110568.1:8934-13437(-)|c173603/f1p128/5662	TAR1_YEAST	60	50	3149	3003	43	92	4.58e-07	53.9	Protein TAR1 OS=Saccharomyces cerevisiae (strain ATCC 204508 / S288c) GN=TAR1 PE=2 SV=1
PB.9596.1|NW_019110638.1:1944-11701(-)|c167387/f1p144/5440	TAR1_YEAST	60	50	2786	2640	43	92	4.4e-07	53.9	Protein TAR1 OS=Saccharomyces cerevisiae (strain ATCC 204508 / S288c) GN=TAR1 PE=2 SV=1
PB.9596.2|NW_019110638.1:7063-14629(-)|c151423/f1p140/4790	TAR1_YEAST	60	50	2937	2791	43	92	3.85e-07	53.9	Protein TAR1 OS=Saccharomyces cerevisiae (strain ATCC 204508 / S288c) GN=TAR1 PE=2 SV=1
PB.9608.1|NW_019110687.1:6942-12582(+)|c172813/f1p0/5568	PGBD4_HUMAN	30.508	236	3751	3104	256	469	1.91e-28	79	PiggyBac transposable element-derived protein 4 OS=Homo sapiens GN=PGBD4 PE=2 SV=3
PB.9633.4|NW_019110890.1:4117-9114(-)|c176432/f1p44/5810	PO11_BRACO	30.248	929	19	2751	61	946	1.01e-88	317	Retrovirus-related Pol polyprotein from type-1 retrotransposable element R1 (Fragment) OS=Bradysia coprophila PE=3 SV=1
PB.9633.9|NW_019110890.1:14975-19452(-)|c176395/f1p128/5714	TAR1_YEAST	60	50	5714	5568	43	92	9.82e-08	55.8	Protein TAR1 OS=Saccharomyces cerevisiae (strain ATCC 204508 / S288c) GN=TAR1 PE=2 SV=1
PB.9653.1|NW_019111120.1:12042-17061(+)|c167506/f1p8/5514	STXB5_HUMAN	46.988	83	97	315	1	83	9.42e-15	84.3	Syntaxin-binding protein 5 OS=Homo sapiens GN=STXBP5 PE=1 SV=1
PB.9656.3|NW_019111133.1:6258-10492(-)|c136007/f1p240/4371	PO21_NASVI	37.212	782	1378	3708	261	1015	5.62e-145	473	Retrovirus-related Pol polyprotein from type-1 retrotransposable element R2 (Fragment) OS=Nasonia vitripennis PE=3 SV=2
PB.9656.11|NW_019111133.1:6590-10501(-)|c157580/f1p448/4886	PO21_NASVI	37.212	782	1377	3707	261	1015	1.59e-143	472	Retrovirus-related Pol polyprotein from type-1 retrotransposable element R2 (Fragment) OS=Nasonia vitripennis PE=3 SV=2
PB.9656.4|NW_019111133.1:6304-10491(-)|c126271/f1p337/4497	PO21_NASVI	37.212	782	1663	3993	261	1015	1.79e-144	473	Retrovirus-related Pol polyprotein from type-1 retrotransposable element R2 (Fragment) OS=Nasonia vitripennis PE=3 SV=2
PB.9656.5|NW_019111133.1:6304-10920(-)|c138900/f1p202/4446	PO21_NASVI	37.212	782	1303	3633	261	1015	1.92e-144	472	Retrovirus-related Pol polyprotein from type-1 retrotransposable element R2 (Fragment) OS=Nasonia vitripennis PE=3 SV=2
PB.9656.9|NW_019111133.1:6400-10489(-)|c93977/f1p263/3151	PO21_NASVI	34.557	327	1743	2720	707	1015	8.83e-44	176	Retrovirus-related Pol polyprotein from type-1 retrotransposable element R2 (Fragment) OS=Nasonia vitripennis PE=3 SV=2
PB.9656.7|NW_019111133.1:6330-10490(-)|c116892/f1p23/4145	PO21_NASVI	37.212	782	1378	3708	261	1015	2.77e-145	472	Retrovirus-related Pol polyprotein from type-1 retrotransposable element R2 (Fragment) OS=Nasonia vitripennis PE=3 SV=2
PB.9656.12|NW_019111133.1:6590-10489(-)|c68279/f1p85/2288	PO21_NASVI	38.211	246	1129	1863	775	1015	3.33e-33	141	Retrovirus-related Pol polyprotein from type-1 retrotransposable element R2 (Fragment) OS=Nasonia vitripennis PE=3 SV=2
PB.9656.13|NW_019111133.1:6590-10742(-)|c135981/f1p174/4379	PO21_NASVI	37.212	782	1610	3940	261	1015	5.53e-145	473	Retrovirus-related Pol polyprotein from type-1 retrotransposable element R2 (Fragment) OS=Nasonia vitripennis PE=3 SV=2
PB.9679.1|NW_019111421.1:1894-4825(-)|c90988/f1p1/2917	RTXE_DROME	31.298	131	1702	2091	491	620	7.06e-16	67.4	Probable RNA-directed DNA polymerase from transposon X-element OS=Drosophila melanogaster GN=X-element\ORF2 PE=3 SV=1
PB.9684.5|NW_019111488.1:7049-11792(+)|c26658/f2p152/6586	ART2_YEAST	54.545	55	5845	5681	4	58	6.09e-11	63.2	Putative uncharacterized protein ART2 OS=Saccharomyces cerevisiae (strain ATCC 204508 / S288c) GN=ART2 PE=5 SV=1
PB.9685.1|NW_019111488.1:3110-11788(-)|c146505/f1p96/4463	ART2_YEAST	54.545	55	3718	3554	4	58	4.11e-11	63.2	Putative uncharacterized protein ART2 OS=Saccharomyces cerevisiae (strain ATCC 204508 / S288c) GN=ART2 PE=5 SV=1
PB.9685.2|NW_019111488.1:9226-14057(-)|c124971/f1p58/4335	PO24_POPJA	32.227	211	4039	3443	221	424	1.88e-11	72	Retrovirus-related Pol polyprotein from type-1 retrotransposable element R2 (Fragment) OS=Popillia japonica PE=3 SV=2
PB.9687.1|NW_019111499.1:11901-14395(+)|c80066/f1p1/2584	MBTP2_MOUSE	33.824	272	4	819	249	512	2.05e-45	174	Membrane-bound transcription factor site-2 protease OS=Mus musculus GN=Mbtps2 PE=2 SV=1
PB.9703.1|NW_019111719.1:607-5187(-)|c145650/f1p4/4537	BIRC3_HUMAN	36.111	108	4335	4021	201	302	7.54e-07	50.8	Baculoviral IAP repeat-containing protein 3 OS=Homo sapiens GN=BIRC3 PE=1 SV=2
PB.9705.1|NW_019111751.1:3057-7817(-)|c168786/f1p3/5471	VMP1_DANRE	50.253	396	257	1438	19	403	4.04e-108	354	Vacuole membrane protein 1 OS=Danio rerio GN=vmp1 PE=2 SV=1
PB.9713.1|NW_019111905.1:7121-11534(+)|c147870/f1p0/4491	RTBS_DROME	37.423	326	3023	3967	441	762	1.2e-72	209	Probable RNA-directed DNA polymerase from transposon BS OS=Drosophila melanogaster GN=RTase PE=2 SV=1
PB.9730.1|NW_019112197.1:245-4805(+)|c123990/f1p0/4452	YRD6_CAEEL	33.333	357	2864	3907	732	1087	1.63e-52	206	Uncharacterized protein K02A2.6 OS=Caenorhabditis elegans GN=K02A2.6 PE=3 SV=1
PB.9730.2|NW_019112197.1:323-4803(+)|c140430/f1p0/4443	YRD6_CAEEL	32.932	249	3189	3908	839	1087	2.19e-32	141	Uncharacterized protein K02A2.6 OS=Caenorhabditis elegans GN=K02A2.6 PE=3 SV=1
PB.9740.1|NW_019112356.1:3170-9027(-)|c24675/f2p14/5107	ACH4_DROME	49.425	174	1	522	354	510	2.67e-34	143	Acetylcholine receptor subunit beta-like 2 OS=Drosophila melanogaster GN=nAChRbeta2 PE=2 SV=3
PB.9741.1|NW_019112371.1:2377-5191(+)|c82920/f1p11/2754	SETMR_HUMAN	36.559	93	2456	2734	581	673	2.71e-14	70.5	Histone-lysine N-methyltransferase SETMAR OS=Homo sapiens GN=SETMAR PE=1 SV=2
PB.9746.1|NW_019112449.1:5740-8901(-)|c105868/f1p80/3588	PPR3C_XENTR	45.263	95	4	288	123	211	2.03e-17	86.3	Protein phosphatase 1 regulatory subunit 3C OS=Xenopus tropicalis GN=ppp1r3c PE=2 SV=1
PB.9753.1|NW_019112641.1:1022-3478(+)|c84438/f1p11/2722	VAS1_RAT	37.5	88	217	480	375	460	1.96e-07	58.5	V-type proton ATPase subunit S1 OS=Rattus norvegicus GN=Atp6ap1 PE=2 SV=1
PB.9757.1|NW_019112700.1:426-3088(-)|c90429/f1p8/2980	KC1A_MOUSE	92.5	120	2887	2528	185	304	5.19e-60	212	Casein kinase I isoform alpha OS=Mus musculus GN=Csnk1a1 PE=1 SV=2
PB.9766.4|NW_019112838.1:2078-5717(+)|c142235/f1p0/4501	HIUH_MOUSE	43.478	115	380	718	4	118	1.57e-27	112	5-hydroxyisourate hydrolase OS=Mus musculus GN=Urah PE=1 SV=1
PB.9766.2|NW_019112838.1:2078-5662(+)|c101073/f1p0/3582	HIUH_MOUSE	43.478	115	178	516	4	118	1.62e-27	111	5-hydroxyisourate hydrolase OS=Mus musculus GN=Urah PE=1 SV=1
PB.9766.3|NW_019112838.1:2078-5738(+)|c104531/f1p0/3688	HIUH_MOUSE	43.478	115	180	518	4	118	1.63e-27	111	5-hydroxyisourate hydrolase OS=Mus musculus GN=Urah PE=1 SV=1
PB.9767.1|NW_019112873.1:1487-4564(-)|c88736/f1p1/2983	ASAP1_HUMAN	58.974	39	149	265	20	58	2.83e-06	55.5	Arf-GAP with SH3 domain, ANK repeat and PH domain-containing protein 1 OS=Homo sapiens GN=ASAP1 PE=1 SV=4
PB.9773.1|NW_019113114.1:1911-5618(+)|c127396/f1p7/4340	BGB_DROME	75.936	187	23	583	1	184	2.49e-93	303	Protein big brother OS=Drosophila melanogaster GN=Bgb PE=2 SV=3
PB.9816.3|NW_019114019.1:3436-4523(-)|c92781/f1p0/3068	CAPSD_DSDNV	32.99	97	58	324	177	273	3.11e-07	58.5	Capsid protein VP1 OS=Diatraea saccharalis densovirus GN=VP PE=3 SV=1
PB.9816.2|NW_019114019.1:1398-4493(-)|c56768/f1p0/2169	CAPSD_DSDNV	32.99	97	58	324	177	273	1.93e-07	58.5	Capsid protein VP1 OS=Diatraea saccharalis densovirus GN=VP PE=3 SV=1
PB.9822.1|NW_019114099.1:1002-3859(+)|c92248/f1p28/3116	PO21_BRACO	35.805	472	1717	3120	92	551	1.72e-79	281	Retrovirus-related Pol polyprotein from type-1 retrotransposable element R2 (Fragment) OS=Bradysia coprophila PE=3 SV=1
PB.9838.1|NW_019114548.1:343-2877(+)|c63784/f1p0/2321	PGBD4_HUMAN	27.615	239	811	1467	99	333	5.55e-20	98.6	PiggyBac transposable element-derived protein 4 OS=Homo sapiens GN=PGBD4 PE=2 SV=3
PB.9854.1|NW_019114950.1:629-3532(+)|c51772/f1p1/2034	CADE_DROME	77.419	31	3	95	1464	1494	4.35e-06	54.3	DE-cadherin OS=Drosophila melanogaster GN=shg PE=1 SV=2
PB.9855.1|NW_019115121.1:846-3116(+)|c66099/f1p0/2367	RTXE_DROME	25.995	427	983	2176	479	880	5.12e-26	118	Probable RNA-directed DNA polymerase from transposon X-element OS=Drosophila melanogaster GN=X-element\ORF2 PE=3 SV=1

## Sheet: KEGG
Gene_ID	KeggOrthlog
PB.1.11|NC_021748.1:2220-7252(+)|c42155/f1p46/1663	K02256 COX1; cytochrome c oxidase subunit 1 [EC:1.9.3.1]
PB.16.1|NW_019105540.1:992014-1000628(-)|c144699/f1p3/4459	K15380 -
PB.16.2|NW_019105540.1:992686-1000639(-)|c95325/f1p2/3034	K15380 -
PB.54.1|NW_019105541.1:1504856-1510382(-)|c164206/f1p14/5264	K16365 -
PB.171.1|NW_019105548.1:1117762-1122493(-)|c152117/f1p0/4721	K08585 -
PB.208.2|NW_019105551.1:1121888-1124263(+)|c68343/f1p6/2365	K03847 ALG12; alpha-1,6-mannosyltransferase [EC:2.4.1.260]
PB.329.1|NW_019105559.1:709843-713893(+)|c50844/f1p5/1940	K14570 REX1, REXO1, RNH70; RNA exonuclease 1 [EC:3.1.-.-]
PB.356.1|NW_019105561.1:571059-574503(+)|c102439/f1p2/3596	K15296 NAPA, SNAPA, SEC17; alpha-soluble NSF attachment protein
PB.374.1|NW_019105563.1:82506-87447(+)|c165840/f1p11/5214	K09050 -
PB.535.1|NW_019105577.1:468199-479210(+)|c55672/f1p0/2134	K11268 -
PB.573.1|NW_019105580.1:139455-144098(-)|c20947/f3p17/4573	K15779 PGM2; phosphoglucomutase / phosphopentomutase [EC:5.4.2.2 5.4.2.7]
PB.584.3|NW_019105580.1:742549-746148(-)|c102850/f1p0/3512	K03440 -
PB.740.1|NW_019105595.1:245117-250397(-)|c166098/f1p3/5162	K11322 -
PB.773.8|NW_019105598.1:532957-534876(+)|c51336/f1p36/1863	K12387 LAPTM; lysosomal-associated transmembrane protein
PB.844.2|NW_019105605.1:355515-358176(+)|c67804/f1p1/2388	K00472 E1.14.11.2; prolyl 4-hydroxylase [EC:1.14.11.2]
PB.879.2|NW_019105608.1:885428-888276(+)|c90136/f1p7/2825	K06972 -
PB.950.1|NW_019105616.1:796356-801726(+)|c167595/f1p2/5308	K01411 -
PB.1112.1|NW_019105630.1:599808-619634(+)|c89143/f1p16/2970	K13356 FAR; alcohol-forming fatty acyl-CoA reductase [EC:1.2.1.84]
PB.1277.1|NW_019105647.1:729205-759130(-)|c105307/f1p8/3783	K01109 INPP4; inositol polyphosphate-4-phosphatase [EC:3.1.3.66]
PB.1277.2|NW_019105647.1:730501-759130(-)|c144953/f1p8/4492	K01109 INPP4; inositol polyphosphate-4-phosphatase [EC:3.1.3.66]
PB.1384.1|NW_019105659.1:338547-345820(-)|c110852/f1p2/4094	K10632 BRAP; BRCA1-associated protein [EC:2.3.2.27]
PB.1395.1|NW_019105662.1:287758-306000(-)|c104829/f1p4/3866	K09228 -
PB.1505.1|NW_019105674.1:449771-452210(+)|c56463/f1p4/2233	K11657 -
PB.1520.3|NW_019105675.1:816093-832013(+)|c132152/f1p24/4431	K09228 -
PB.1867.1|NW_019105716.1:142810-176816(-)|c68752/f1p1/2310	K04077 groEL, HSPD1; chaperonin GroEL
PB.1980.1|NW_019105731.1:643150-646396(+)|c70480/f1p3/2277	K14008 ERLEC1, XTP3B; endoplasmic reticulum lectin 1
PB.1993.1|NW_019105733.1:412100-414715(-)|c89422/f1p0/2863	K06662 HRAD17, RAD24; cell cycle checkpoint protein
PB.2160.1|NW_019105751.1:130578-134965(-)|c124256/f1p0/4381	K13356 FAR; alcohol-forming fatty acyl-CoA reductase [EC:1.2.1.84]
PB.2188.1|NW_019105753.1:549120-552938(+)|c20501/f2p19/4483	K09408 FOXO3; forkhead box protein O3
PB.2228.1|NW_019105758.1:23555-28092(-)|c144896/f1p54/4560	K05236 -
PB.2308.1|NW_019105768.1:427476-432095(+)|c123934/f1p0/4294	K16606 -
PB.2557.1|NW_019105804.1:193501-196444(+)|c80015/f1p6/2719	K14570 REX1, REXO1, RNH70; RNA exonuclease 1 [EC:3.1.-.-]
PB.2558.2|NW_019105804.1:104816-109098(-)|c67621/f1p0/2309	K18164 -
PB.2634.1|NW_019105817.1:62229-67751(-)|c26656/f2p19/6286	K04438 CRK, CRKII; proto-oncogene C-crk
PB.2638.1|NW_019105817.1:515982-518475(-)|c76800/f1p1/2548	K17914 -
PB.2640.11|NW_019105817.1:541130-562407(-)|c151898/f1p19/4866	K13149 -
PB.2675.1|NW_019105821.1:430585-433077(-)|c5979/f2p7/2483	K12666 OST1, RPN1; oligosaccharyltransferase complex subunit alpha (ribophorin I)
PB.2748.1|NW_019105832.1:180032-183620(-)|c103297/f1p0/3563	K12886 HNRNPK; heterogeneous nuclear ribonucleoprotein K
PB.2806.1|NW_019105842.1:358122-404851(+)|c100943/f1p2/3736	K01411 -
PB.2806.2|NW_019105842.1:358123-404126(+)|c88598/f1p2/3029	K01411 -
PB.2807.2|NW_019105842.1:358123-361671(-)|c105267/f1p2/3776	K01411 -
PB.3039.1|NW_019105881.1:35558-39611(+)|c144755/f1p7/4733	K16465 -
PB.3186.1|NW_019105901.1:93838-98336(-)|c140010/f1p44/4459	K00134 GAPDH, gapA; glyceraldehyde 3-phosphate dehydrogenase [EC:1.2.1.12]
PB.3195.1|NW_019105902.1:422733-445445(+)|c172700/f1p19/5450	K05542 -
PB.3368.1|NW_019105932.1:157840-163969(+)|c168311/f1p7/5471	K04491 TCF7L2; transcription factor 7-like 2
PB.3502.11|NW_019105951.1:218769-283493(-)|c75080/f1p0/2456	K08955 YME1; ATP-dependent metalloprotease [EC:3.4.24.-]
PB.3604.1|NW_019105971.1:191376-192863(+)|c1471/f2p0/1484	K15443 -
PB.3611.1|NW_019105972.1:5023-9401(+)|c134094/f1p1/4355	K13356 FAR; alcohol-forming fatty acyl-CoA reductase [EC:1.2.1.84]
PB.3707.1|NW_019105988.1:316635-318671(+)|c56419/f1p0/2040	K04403 MAP3K7IP1, TAB1; TAK1-binding protein 1
PB.3851.1|NW_019106017.1:346738-350626(-)|c111626/f1p0/4183	K13356 FAR; alcohol-forming fatty acyl-CoA reductase [EC:1.2.1.84]
PB.3904.2|NW_019106027.1:161844-165658(-)|c108385/f1p20/4156	K10477 -
PB.4031.1|NW_019106054.1:33935-39541(-)|c110715/f1p1/4189	K00944 AK3; nucleoside-triphosphate--adenylate kinase [EC:2.7.4.10]
PB.4078.2|NW_019106061.1:75567-79584(-)|c94328/f1p1/3137	K17262 -
PB.4122.1|NW_019106071.1:82282-86927(-)|c145523/f1p3/4558	K10879 XRCC2; DNA-repair protein XRCC2
PB.4200.1|NW_019106094.1:209715-214606(-)|c152277/f1p5/4670	K03347 CUL1, CDC53; cullin 1
PB.4283.1|NW_019106115.1:57613-61296(-)|c102409/f1p4/3468	K03178 UBE1, UBA1; ubiquitin-activating enzyme E1 [EC:6.2.1.45]
PB.4283.2|NW_019106115.1:57613-61307(-)|c104412/f1p4/3762	K03178 UBE1, UBA1; ubiquitin-activating enzyme E1 [EC:6.2.1.45]
PB.4477.1|NW_019106163.1:301101-319545(+)|c108334/f1p3/3955	K04958 ITPR1; inositol 1,4,5-triphosphate receptor type 1
PB.4737.1|NW_019106234.1:294196-299609(+)|c166245/f1p3/5126	K06265 DAG1; dystroglycan 1
PB.4803.1|NW_019106250.1:103396-104150(+)|c27281/f22p1/754	K03964 NDUFB8; NADH dehydrogenase (ubiquinone) 1 beta subcomplex subunit 8
PB.4826.1|NW_019106253.1:284876-299795(+)|c101570/f1p0/3516	K16453 -
PB.4986.1|NW_019106292.1:314281-365472(+)|c169859/f1p9/5322	K17383 SPRY2; protein sprouty homolog 2
PB.5004.1|NW_019106296.1:324303-371965(-)|c4388/f2p3/2064	K01756 purB, ADSL; adenylosuccinate lyase [EC:4.3.2.2]
PB.5058.1|NW_019106307.1:121542-141205(-)|c159481/f1p7/5063	K18533 AK9; adenylate/nucleoside-diphosphate kinase [EC:2.7.4.3 2.7.4.6]
PB.5191.5|NW_019106345.1:286579-355736(+)|c84286/f1p0/2709	K12825 SF3A1, SAP114; splicing factor 3A subunit 1
PB.5248.1|NW_019106364.1:198347-217608(-)|c50182/f1p1/1990	K11314 -
PB.5353.5|NW_019106392.1:269091-299886(-)|c3911/f6p15/2104	K00602 purH; phosphoribosylaminoimidazolecarboxamide formyltransferase / IMP cyclohydrolase [EC:2.1.2.3 3.5.4.10]
PB.5365.1|NW_019106395.1:133899-140516(-)|c56224/f1p0/2152	K15109 -
PB.5420.3|NW_019106406.1:263284-267478(-)|c109050/f1p7/4195	K15720 -
PB.5465.1|NW_019106419.1:78400-124878(-)|c31188/f1p11/1115	K08756 FABP7; fatty acid-binding protein 7, brain
PB.5490.1|NW_019106424.1:234807-241373(+)|c174977/f1p1/5731	K11424 WHSC1, MMSET, NSD2; histone-lysine N-methyltransferase NSD2 [EC:2.1.1.43]
PB.5734.1|NW_019106494.1:219784-221968(-)|c51391/f1p2/2012	K03283 HSPA1_8; heat shock 70kDa protein 1/8
PB.5749.1|NW_019106502.1:2286-4870(+)|c88914/f1p2/2829	K12484 RAB11FIP1_2_5; Rab11 family-interacting protein 1/2/5
PB.5818.1|NW_019106525.1:134910-136769(+)|c55204/f1p0/2133	K11793 -
PB.5866.1|NW_019106536.1:106876-112165(+)|c158383/f1p10/5168	K18038 -
PB.5875.1|NW_019106540.1:118255-123280(-)|c170717/f1p6/5631	K06069 PRKCI; atypical protein kinase C iota type [EC:2.7.11.13]
PB.5913.2|NW_019106549.1:252590-258060(+)|c163792/f1p7/5219	K06095 MPDZ, MUPP1, Patj; multiple PDZ domain protein
PB.5977.2|NW_019106572.1:209157-219069(+)|c140737/f1p0/4525	K17065 DNM1L; dynamin 1-like protein [EC:3.6.5.5]
PB.6009.1|NW_019106587.1:278763-283624(-)|c141210/f1p3/4662	K15710 -
PB.6013.8|NW_019106588.1:239629-283141(+)|c112165/f1p4/4160	K11787 GART; phosphoribosylamine--glycine ligase / phosphoribosylglycinamide formyltransferase / phosphoribosylformylglycinamidine cyclo-ligase [EC:6.3.4.13 2.1.2.2 6.3.3.1]
PB.6091.1|NW_019106614.1:99210-103514(+)|c124717/f1p2/4270	K16535 -
PB.6149.2|NW_019106629.1:225497-230604(-)|c129426/f1p1/4255	K11433 SETMAR; histone-lysine N-methyltransferase SETMAR [EC:2.1.1.43]
PB.6289.1|NW_019106682.1:1496-16693(+)|c58107/f1p0/2088	K14999 -
PB.6369.23|NW_019106710.1:234685-268638(-)|c81641/f1p0/2804	K03345 SENP2, AXAM2; sentrin-specific protease 2 (axin associating molecule) [EC:3.4.22.68]
PB.6397.2|NW_019106718.1:76551-78372(+)|c37992/f1p7/1734	K03098 -
PB.6611.1|NW_019106783.1:160419-165657(-)|c167005/f1p5/5176	K13145 -
PB.6614.1|NW_019106783.1:194899-266914(-)|c93891/f1p4/3151	K01183 E3.2.1.14; chitinase [EC:3.2.1.14]
PB.6704.1|NW_019106817.1:157438-182393(-)|c69768/f1p6/2230	K10592 HUWE1, MULE, ARF-BP1; E3 ubiquitin-protein ligase HUWE1 [EC:2.3.2.26]
PB.6771.1|NW_019106845.1:10524-18840(-)|c126316/f1p0/4361	K03861 PIGP, GPI19, DSCR5; phosphatidylinositol glycan, class P
PB.6795.2|NW_019106852.1:204128-229617(-)|c94354/f1p5/3067	K00006 GPD1; glycerol-3-phosphate dehydrogenase (NAD+) [EC:1.1.1.8]
PB.6930.1|NW_019106906.1:219987-221175(-)|c297/f2p1/1187	K09542 CRYAB; crystallin, alpha B
PB.6947.1|NW_019106913.1:107501-111522(+)|c144580/f1p3/4555	K06619 ABL1; abelson tyrosine-protein kinase 1 [EC:2.7.10.2]
PB.6951.1|NW_019106916.1:85009-93120(+)|c147455/f1p0/4668	K04196 CCKLR; cholecystokinin-like receptor
PB.7016.1|NW_019106951.1:108549-115083(+)|c175754/f1p51/5760	K11404 HDAC3; histone deacetylase 3 [EC:3.5.1.98]
PB.7016.2|NW_019106951.1:108549-115070(+)|c174925/f1p52/5748	K11404 HDAC3; histone deacetylase 3 [EC:3.5.1.98]
PB.7016.3|NW_019106951.1:109301-114963(+)|c166873/f1p41/5016	K11404 HDAC3; histone deacetylase 3 [EC:3.5.1.98]
PB.7016.4|NW_019106951.1:109732-115083(+)|c138726/f1p49/4596	K11404 HDAC3; histone deacetylase 3 [EC:3.5.1.98]
PB.7049.1|NW_019106962.1:107492-111438(+)|c56937/f1p1/2035	K14942 -
PB.7078.1|NW_019106975.1:175889-177764(+)|c42056/f1p1/1692	K09506 -
PB.7218.1|NW_019107032.1:52991-54605(-)|c40006/f1p0/1630	K00720 UGCG; ceramide glucosyltransferase [EC:2.4.1.80]
PB.7332.2|NW_019107081.1:149670-165052(-)|c140616/f1p3/4802	K14410 ACP2; lysosomal acid phosphatase [EC:3.1.3.2]
PB.7429.2|NW_019107125.1:63658-69070(+)|c164848/f1p1/5228	K03639 MOCS1, moaA; cyclic pyranopterin phosphate synthase [EC:4.1.99.18]
PB.7481.1|NW_019107151.1:48098-126675(+)|c109536/f1p19/4023	K09884 -
PB.7481.2|NW_019107151.1:48103-61530(+)|c11634/f2p19/3425	K09884 -
PB.7481.4|NW_019107151.1:48103-126676(+)|c114487/f1p19/4037	K09884 -
PB.7481.6|NW_019107151.1:48105-61530(+)|c101609/f1p18/3744	K09884 -
PB.7481.7|NW_019107151.1:48105-126676(+)|c114624/f1p22/4049	K09884 -
PB.7481.8|NW_019107151.1:48106-126676(+)|c105837/f1p17/3688	K09884 -
PB.7481.9|NW_019107151.1:48130-126674(+)|c101792/f1p18/3639	K09884 -
PB.7481.10|NW_019107151.1:48293-126676(+)|c109658/f3p20/4235	K09884 -
PB.7496.1|NW_019107156.1:2449-7701(-)|c174810/f1p1/5810	K07928 -
PB.7571.1|NW_019107197.1:2592-13239(+)|c131670/f1p12/4360	K18730 -
PB.7571.2|NW_019107197.1:2592-13244(+)|c138862/f1p12/4599	K18730 -
PB.7637.1|NW_019107228.1:115069-181998(+)|c70574/f1p6/2429	K12585 DIS3, RRP44; exosome complex exonuclease DIS3/RRP44 [EC:3.1.13.-]
PB.7733.1|NW_019107293.1:74842-79447(-)|c170887/f1p9/5242	K10587 UBE3A, E6AP; ubiquitin-protein ligase E3 A [EC:2.3.2.26]
PB.7737.1|NW_019107296.1:147834-160581(-)|c104631/f1p1/3782	K04438 CRK, CRKII; proto-oncogene C-crk
PB.7838.1|NW_019107363.1:36601-54494(+)|c70402/f1p5/2422	K07918 -
PB.7963.1|NW_019107457.1:155486-156697(+)|c35748/f1p1/1204	K02872 RP-L13Ae, RPL13A; large subunit ribosomal protein L13Ae
PB.7972.1|NW_019107464.1:89830-93602(-)|c143663/f1p6/4489	K09578 PIN1; peptidyl-prolyl cis-trans isomerase NIMA-interacting 1 [EC:5.2.1.8]
PB.7985.1|NW_019107473.1:80277-82920(-)|c89160/f1p13/2832	K07376 PRKG1; cGMP-dependent protein kinase 1 [EC:2.7.11.12]
PB.8213.1|NW_019107649.1:7701-12030(+)|c153780/f1p5/4880	K14033 -
PB.8242.1|NW_019107672.1:29233-59779(-)|c169322/f1p20/5551	K12815 DHX38, PRP16; pre-mRNA-splicing factor ATP-dependent RNA helicase DHX38/PRP16 [EC:3.6.4.13]
PB.8259.1|NW_019107703.1:3787-7528(-)|c105901/f1p0/3747	K02991 RP-S6e, RPS6; small subunit ribosomal protein S6e
PB.8277.2|NW_019107718.1:120082-147087(-)|c23642/f2p13/5047	K08268 HIF1A; hypoxia-inducible factor 1 alpha
PB.8277.3|NW_019107718.1:120099-140369(-)|c151397/f1p13/4923	K08268 HIF1A; hypoxia-inducible factor 1 alpha
PB.8309.1|NW_019107744.1:35342-39258(+)|c89956/f1p22/2983	K10637 -
PB.8357.1|NW_019107781.1:22161-26394(+)|c111478/f1p12/4107	K05750 NCKAP1, NAP125; NCK-associated protein 1
PB.8417.1|NW_019107820.1:25995-28300(-)|c76129/f1p1/2473	K12393 AP1M; AP-1 complex subunit mu
PB.8417.2|NW_019107820.1:35282-38817(-)|c12427/f2p1/3540	K12393 AP1M; AP-1 complex subunit mu
PB.8443.1|NW_019107854.1:564-6190(+)|c168887/f1p14/5608	K06839 SLIT2; slit 2
PB.8465.1|NW_019107875.1:77493-80392(-)|c89689/f1p0/2860	K00016 LDH, ldh; L-lactate dehydrogenase [EC:1.1.1.27]
PB.8564.8|NW_019107983.1:54505-62421(+)|c157197/f1p4/4972	K10443 -
PB.8716.1|NW_019108113.1:35254-37191(-)|c49267/f1p1/1899	K17262 -
PB.8790.1|NW_019108191.1:5180-8639(-)|c98569/f1p8/3326	K09250 -
PB.8790.2|NW_019108191.1:5181-8642(-)|c11656/f2p8/3383	K09250 -
PB.8790.3|NW_019108191.1:5184-8642(-)|c97118/f1p8/3320	K09250 -
PB.8790.4|NW_019108191.1:5190-7813(-)|c7879/f2p8/2553	K09250 -
PB.8790.5|NW_019108191.1:5190-8642(-)|c10824/f2p8/3160	K09250 -
PB.8790.7|NW_019108191.1:5387-7819(-)|c68178/f1p8/2304	K09250 -
PB.8899.1|NW_019108333.1:6257-58523(-)|c81296/f1p5/2651	K12191 CHMP2A; charged multivesicular body protein 2A
PB.8933.1|NW_019108397.1:86058-88916(-)|c90242/f1p1/2949	K11488 PCGF3; polycomb group RING finger protein 3
PB.8941.1|NW_019108405.1:60187-94130(-)|c165011/f1p5/5174	K16055 TPS; trehalose 6-phosphate synthase/phosphatase [EC:2.4.1.15 3.1.3.12]
PB.8941.2|NW_019108405.1:60207-87572(-)|c112812/f1p5/4259	K16055 TPS; trehalose 6-phosphate synthase/phosphatase [EC:2.4.1.15 3.1.3.12]
PB.8941.4|NW_019108405.1:60329-73322(-)|c99032/f1p5/3424	K16055 TPS; trehalose 6-phosphate synthase/phosphatase [EC:2.4.1.15 3.1.3.12]
PB.8990.1|NW_019108499.1:67398-72438(+)|c95229/f1p0/3012	K09443 -
PB.9055.1|NW_019108607.1:10905-43612(+)|c22240/f2p27/4774	K04459 DUSP, MKP; dual specificity MAP kinase phosphatase [EC:3.1.3.16 3.1.3.48]
PB.9147.1|NW_019108821.1:30980-34121(+)|c92481/f1p3/3067	K09228 -
PB.9181.1|NW_019108893.1:854-5357(+)|c158003/f1p9/5019	K10578 UBE2J1, NCUBE1, UBC6; ubiquitin-conjugating enzyme E2 J1 [EC:2.3.2.23]
PB.9182.1|NW_019108893.1:854-5362(-)|c160102/f1p9/5033	K10578 UBE2J1, NCUBE1, UBC6; ubiquitin-conjugating enzyme E2 J1 [EC:2.3.2.23]
PB.9269.2|NW_019109142.1:13199-35683(-)|c12468/f2p0/3551	K15305 VAC14, TAX1BP2; vacuole morphology and inheritance protein 14
PB.9285.1|NW_019109198.1:1415-5437(-)|c93550/f1p0/3086	K11290 -
PB.9434.1|NW_019109817.1:18245-30555(-)|c141975/f1p0/4455	K03861 PIGP, GPI19, DSCR5; phosphatidylinositol glycan, class P
PB.9434.2|NW_019109817.1:18280-30559(-)|c277/f2p0/1147	K03861 PIGP, GPI19, DSCR5; phosphatidylinositol glycan, class P
PB.9434.3|NW_019109817.1:18280-30558(-)|c32892/f1p0/1388	K03861 PIGP, GPI19, DSCR5; phosphatidylinositol glycan, class P
PB.9512.1|NW_019110161.1:14317-16266(-)|c53719/f1p1/1805	K01876 DARS, aspS; aspartyl-tRNA synthetase [EC:6.1.1.12]
PB.9653.1|NW_019111120.1:12042-17061(+)|c167506/f1p8/5514	K08518 -
PB.9687.1|NW_019111499.1:11901-14395(+)|c80066/f1p1/2584	K07765 MBTPS2; S2P endopeptidase [EC:3.4.24.85]
PB.9740.1|NW_019112356.1:3170-9027(-)|c24675/f2p14/5107	K05312 -
PB.9746.1|NW_019112449.1:5740-8901(-)|c105868/f1p80/3588	K07189 PPP1R3; protein phosphatase 1 regulatory subunit 3A/B/C/D/E
PB.9753.1|NW_019112641.1:1022-3478(+)|c84438/f1p11/2722	K03662 ATPeVS1, ATP6S1; V-type H+-transporting ATPase S1 subunit
PB.9757.1|NW_019112700.1:426-3088(-)|c90429/f1p8/2980	K08957 CSNK1A; casein kinase 1, alpha [EC:2.7.11.1]
PB.9766.4|NW_019112838.1:2078-5717(+)|c142235/f1p0/4501	K07127 uraH, pucM, hiuH; 5-hydroxyisourate hydrolase [EC:3.5.2.17]
PB.9766.2|NW_019112838.1:2078-5662(+)|c101073/f1p0/3582	K07127 uraH, pucM, hiuH; 5-hydroxyisourate hydrolase [EC:3.5.2.17]
PB.9766.3|NW_019112838.1:2078-5738(+)|c104531/f1p0/3688	K07127 uraH, pucM, hiuH; 5-hydroxyisourate hydrolase [EC:3.5.2.17]
PB.9767.1|NW_019112873.1:1487-4564(-)|c88736/f1p1/2983	K12488 ASAP; Arf-GAP with SH3 domain, ANK repeat and PH domain-containing protein
PB.9837.1|NW_019114515.1:3222-4156(-)|c249/f3p2/1087	K10636 AMFR, GP78; autocrine motility factor receptor [EC:2.3.2.27]

## Sheet: GO
Gene_ID	Biological Process	Cellular Component	Molecular Function
PB.2220.1|NW_019105757.1:380144-385421(+)|c170881/f1p8/5273	GO:0015074(DNA integration)	-	GO:0003676(nucleic acid binding),GO:0008270(zinc ion binding)
PB.1840.1|NW_019105713.1:279986-285465(+)|c175654/f1p8/5742	GO:0015074(DNA integration)	-	-
PB.1965.1|NW_019105729.1:712206-717004(-)|c172281/f1p1/5504	GO:0015074(DNA integration)	-	GO:0003676(nucleic acid binding),GO:0008270(zinc ion binding)
PB.2237.1|NW_019105759.1:31915-36896(+)|c135066/f1p1/4367	GO:0015074(DNA integration)	-	-
PB.1113.2|NW_019105630.1:569234-575044(-)|c171507/f1p0/5582	-	-	GO:0046983(protein dimerization activity),GO:0003676(nucleic acid binding)
PB.1396.1|NW_019105662.1:368002-371054(+)|c93191/f1p0/3125	GO:0015074(DNA integration)	-	-
PB.1136.1|NW_019105633.1:3992-8557(+)|c145754/f1p22/4506	GO:0015074(DNA integration)	-	-
PB.1468.1|NW_019105669.1:815270-819243(+)|c147233/f1p7/4563	-	-	GO:0005515(protein binding)
PB.374.1|NW_019105563.1:82506-87447(+)|c165840/f1p11/5214	GO:0006355(regulation of transcription, DNA-templated)	-	GO:0003700(transcription factor activity, sequence-specific DNA binding)
PB.1829.1|NW_019105711.1:798703-803196(-)|c125831/f1p5/4485	GO:0015074(DNA integration)	-	-
PB.1932.1|NW_019105727.1:220283-225743(+)|c169527/f1p2/5433	GO:0015074(DNA integration)	-	GO:0003676(nucleic acid binding),GO:0008270(zinc ion binding)
PB.1585.1|NW_019105684.1:421183-427227(-)|c174822/f1p3/5805	GO:0006260(DNA replication)	-	GO:0000166(nucleotide binding),GO:0003677(DNA binding),GO:0003887(DNA-directed DNA polymerase activity),GO:0008408(3'-5' exonuclease activity)
PB.2194.4|NW_019105755.1:23801-29514(+)|c171913/f1p1/5629	GO:0007275(multicellular organism development),GO:0016055(Wnt signaling pathway)	GO:0005576(extracellular region)	GO:0005102(receptor binding)
PB.1395.1|NW_019105662.1:287758-306000(-)|c104829/f1p4/3866	-	GO:0005634(nucleus)	GO:0008270(zinc ion binding)
PB.466.10|NW_019105571.1:948416-951789(+)|c94297/f1p5/3150	-	-	GO:0003779(actin binding)
PB.105.1|NW_019105544.1:605954-611619(-)|c173004/f1p3/5468	GO:0006260(DNA replication),GO:0015074(DNA integration)	-	GO:0000166(nucleotide binding),GO:0003677(DNA binding),GO:0003887(DNA-directed DNA polymerase activity),GO:0008408(3'-5' exonuclease activity)
PB.1867.1|NW_019105716.1:142810-176816(-)|c68752/f1p1/2310	-	-	GO:0005524(ATP binding)
PB.844.2|NW_019105605.1:355515-358176(+)|c67804/f1p1/2388	GO:0055114(oxidation-reduction process)	GO:0005783(endoplasmic reticulum)	GO:0016491(oxidoreductase activity),GO:0004656(procollagen-proline 4-dioxygenase activity),GO:0016702(oxidoreductase activity, acting on single donors with incorporation of molecular oxygen, incorporation of two atoms of oxygen)
PB.1563.2|NW_019105681.1:529636-551868(-)|c87650/f1p1/3015	GO:0055085(transmembrane transport)	GO:0016021(integral component of membrane)	GO:0022857(transmembrane transporter activity)
PB.466.9|NW_019105571.1:948414-951077(+)|c146102/f1p8/4588	-	-	GO:0003779(actin binding)
PB.2261.2|NW_019105762.1:4045-8715(+)|c140546/f1p1/4433	GO:0015074(DNA integration)	-	-
PB.16.2|NW_019105540.1:992686-1000639(-)|c95325/f1p2/3034	GO:0015886(heme transport)	-	GO:0015232(heme transporter activity)
PB.16.1|NW_019105540.1:992014-1000628(-)|c144699/f1p3/4459	GO:0015886(heme transport)	-	GO:0015232(heme transporter activity)
PB.1403.1|NW_019105663.1:160819-164402(+)|c102953/f1p0/3467	GO:0015074(DNA integration)	-	-
PB.54.1|NW_019105541.1:1504856-1510382(-)|c164206/f1p14/5264	-	-	GO:0005515(protein binding)
PB.1.11|NC_021748.1:2220-7252(+)|c42155/f1p46/1663	GO:0009060(aerobic respiration),GO:0055114(oxidation-reduction process)	GO:0016021(integral component of membrane)	GO:0004129(cytochrome-c oxidase activity),GO:0005506(iron ion binding),GO:0009055(electron carrier activity),GO:0020037(heme binding)
PB.1026.110|NW_019105622.1:662588-713672(-)|c76866/f1p87/2576	GO:0006869(lipid transport)	-	GO:0005319(lipid transporter activity)
PB.573.1|NW_019105580.1:139455-144098(-)|c20947/f3p17/4573	GO:0071704(organic substance metabolic process),GO:0005975(carbohydrate metabolic process)	-	GO:0016868(intramolecular transferase activity, phosphotransferases)
PB.1384.1|NW_019105659.1:338547-345820(-)|c110852/f1p2/4094	-	-	GO:0008270(zinc ion binding)
PB.584.3|NW_019105580.1:742549-746148(-)|c102850/f1p0/3512	GO:0006814(sodium ion transport)	GO:0016020(membrane)	GO:0005272(sodium channel activity)
PB.1180.1|NW_019105637.1:228605-230600(-)|c54963/f1p0/2004	-	-	GO:0004386(helicase activity),GO:0005524(ATP binding)
PB.1026.113|NW_019105622.1:662594-712595(-)|c111332/f1p277/3645	GO:0006869(lipid transport)	-	GO:0005319(lipid transporter activity)
PB.649.1|NW_019105586.1:408176-414754(+)|c153905/f1p5/4827	GO:0015074(DNA integration)	-	-
PB.1624.1|NW_019105689.1:572097-577479(-)|c172342/f1p0/5458	GO:0015074(DNA integration)	-	-
PB.1840.4|NW_019105713.1:281723-286729(+)|c150577/f1p8/4714	GO:0015074(DNA integration)	-	-
PB.107.1|NW_019105544.1:1277846-1283531(-)|c172063/f1p1/5581	GO:0015074(DNA integration)	-	-
PB.1433.1|NW_019105667.1:253568-257811(-)|c151934/f1p29/4818	-	-	GO:0005509(calcium ion binding),GO:0005544(calcium-dependent phospholipid binding)
PB.1596.1|NW_019105686.1:69255-73585(-)|c125624/f1p1/4311	GO:0015074(DNA integration)	-	-
PB.2228.1|NW_019105758.1:23555-28092(-)|c144896/f1p54/4560	GO:0006886(intracellular protein transport),GO:0016192(vesicle-mediated transport)	GO:0030117(membrane coat),GO:0030126(COPI vesicle coat)	GO:0005198(structural molecule activity),GO:0005515(protein binding)
PB.1569.1|NW_019105681.1:821120-823130(+)|c54520/f1p5/2011	GO:0015074(DNA integration)	-	-
PB.466.8|NW_019105571.1:948413-978935(+)|c166311/f1p6/5474	-	-	GO:0003779(actin binding)
PB.584.1|NW_019105580.1:728667-789102(-)|c95481/f1p1/3017	-	-	GO:0005515(protein binding)
PB.467.1|NW_019105571.1:948416-952263(-)|c101433/f1p4/3670	-	-	GO:0003779(actin binding)
PB.1880.1|NW_019105717.1:521997-525522(+)|c109047/f1p9/3978	-	-	GO:0005524(ATP binding)
PB.875.1|NW_019105608.1:78210-83236(+)|c157597/f1p3/5016	GO:0015074(DNA integration)	-	-
PB.2063.1|NW_019105739.1:18266-22884(+)|c139438/f1p9/4604	GO:0035556(intracellular signal transduction)	-	-
PB.686.1|NW_019105588.1:1015232-1020682(-)|c169967/f1p1/5443	GO:0006508(proteolysis)	-	GO:0008234(cysteine-type peptidase activity)
PB.2194.1|NW_019105755.1:17860-25073(+)|c177705/f1p5/5920	GO:0015074(DNA integration)	-	-
PB.466.11|NW_019105571.1:948416-978935(+)|c153056/f1p8/4793	-	-	GO:0003779(actin binding)
PB.863.1|NW_019105606.1:560529-566838(-)|c164368/f1p3/5157	-	-	GO:0005515(protein binding)
PB.879.2|NW_019105608.1:885428-888276(+)|c90136/f1p7/2825	GO:0006508(proteolysis)	-	-
PB.1597.2|NW_019105686.1:205794-210508(+)|c146934/f1p1/4629	GO:0015074(DNA integration)	-	-
PB.5.1|NW_019105540.1:393579-400621(-)|c67100/f1p0/2246	GO:0008152(metabolic process)	-	GO:0008484(sulfuric ester hydrolase activity)
PB.223.1|NW_019105552.1:597481-604570(-)|c149224/f1p0/4858	-	-	GO:0003676(nucleic acid binding)
PB.1264.3|NW_019105646.1:770004-774732(+)|c139656/f1p7/4572	-	-	GO:0051087(chaperone binding)
PB.2043.1|NW_019105738.1:98631-103126(-)|c154583/f1p1/4667	GO:0015074(DNA integration)	-	-
PB.2261.1|NW_019105762.1:2163-6659(+)|c146270/f1p1/4431	GO:0015074(DNA integration)	-	-
PB.4394.1|NW_019106144.1:337872-341163(-)|c92789/f1p18/3242	GO:0006355(regulation of transcription, DNA-templated)	-	GO:0003700(transcription factor activity, sequence-specific DNA binding)
PB.3693.1|NW_019105986.1:208085-213774(-)|c170454/f1p5/5745	GO:0015074(DNA integration)	-	-
PB.4382.2|NW_019106143.1:263551-268599(-)|c159420/f1p1/4966	GO:0015074(DNA integration)	-	GO:0003676(nucleic acid binding),GO:0008270(zinc ion binding)
PB.4101.1|NW_019106065.1:304512-309376(-)|c150953/f1p5/4873	GO:0015074(DNA integration)	-	-
PB.4283.2|NW_019106115.1:57613-61307(-)|c104412/f1p4/3762	-	-	GO:0008641(small protein activating enzyme activity)
PB.4200.1|NW_019106094.1:209715-214606(-)|c152277/f1p5/4670	GO:0006511(ubiquitin-dependent protein catabolic process)	-	GO:0031625(ubiquitin protein ligase binding)
PB.4283.1|NW_019106115.1:57613-61296(-)|c102409/f1p4/3468	-	-	GO:0008641(small protein activating enzyme activity)
PB.3749.3|NW_019105996.1:375557-381045(-)|c172948/f1p3/5486	GO:0015074(DNA integration)	-	-
PB.4292.1|NW_019106117.1:212182-216523(-)|c130545/f1p3/4326	GO:0015074(DNA integration)	-	-
PB.3418.1|NW_019105941.1:256282-332181(+)|c76243/f1p3/2631	GO:0006260(DNA replication)	-	GO:0000166(nucleotide binding),GO:0003677(DNA binding),GO:0003887(DNA-directed DNA polymerase activity),GO:0008408(3'-5' exonuclease activity)
PB.4467.1|NW_019106160.1:275901-284975(-)|c130628/f1p10/4291	GO:0050909(sensory perception of taste)	GO:0016021(integral component of membrane)	GO:0003924(GTPase activity),GO:0005525(GTP binding)
PB.2778.1|NW_019105837.1:542464-546935(+)|c143313/f1p10/4461	GO:0015074(DNA integration)	-	-
PB.4100.1|NW_019106065.1:306326-311793(+)|c147422/f1p12/4591	GO:0006508(proteolysis)	-	GO:0004190(aspartic-type endopeptidase activity)
PB.4078.2|NW_019106061.1:75567-79584(-)|c94328/f1p1/3137	-	-	GO:0005515(protein binding)
PB.2634.1|NW_019105817.1:62229-67751(-)|c26656/f2p19/6286	-	-	GO:0005515(protein binding)
PB.3039.1|NW_019105881.1:35558-39611(+)|c144755/f1p7/4733	-	-	GO:0005509(calcium ion binding)
PB.3502.11|NW_019105951.1:218769-283493(-)|c75080/f1p0/2456	GO:0006508(proteolysis)	-	GO:0005524(ATP binding),GO:0004222(metalloendopeptidase activity)
PB.3666.1|NW_019105981.1:53970-57783(-)|c105145/f1p1/3729	GO:0006508(proteolysis)	-	GO:0008234(cysteine-type peptidase activity)
PB.2832.3|NW_019105846.1:9447-19356(+)|c24714/f2p10/5144	-	-	GO:0005515(protein binding)
PB.2546.1|NW_019105802.1:166635-185989(-)|c39269/f1p0/1440	GO:0006952(defense response)	-	-
PB.2675.1|NW_019105821.1:430585-433077(-)|c5979/f2p7/2483	GO:0006486(protein glycosylation)	GO:0005783(endoplasmic reticulum),GO:0016021(integral component of membrane)	GO:0004579(dolichyl-diphosphooligosaccharide-protein glycotransferase activity)
PB.4135.2|NW_019106077.1:86958-91586(-)|c130387/f1p3/4353	-	-	GO:0005515(protein binding)
PB.4279.1|NW_019106114.1:413572-426208(-)|c43361/f1p0/1703	GO:0007608(sensory perception of smell)	GO:0016020(membrane)	GO:0004984(olfactory receptor activity),GO:0005549(odorant binding)
PB.4507.3|NW_019106170.1:218445-223631(-)|c101250/f1p5/3645	GO:0015074(DNA integration)	-	-
PB.2840.3|NW_019105847.1:489471-544636(+)|c161053/f1p12/4969	-	-	GO:0005515(protein binding)
PB.2832.2|NW_019105846.1:9432-19529(+)|c170057/f1p8/5516	-	-	GO:0005515(protein binding)
PB.3707.1|NW_019105988.1:316635-318671(+)|c56419/f1p0/2040	-	-	GO:0003824(catalytic activity)
PB.4031.1|NW_019106054.1:33935-39541(-)|c110715/f1p1/4189	-	-	GO:0004017(adenylate kinase activity)
PB.3780.1|NW_019106003.1:79578-133877(+)|c108796/f1p4/4201	-	-	GO:0035091(phosphatidylinositol binding),GO:0005515(protein binding)
PB.4124.12|NW_019106071.1:308333-314067(+)|c174070/f1p3/5531	-	-	GO:0046983(protein dimerization activity)
PB.2885.1|NW_019105854.1:60458-67912(-)|c139060/f1p0/4535	-	-	GO:0003677(DNA binding)
PB.2748.1|NW_019105832.1:180032-183620(-)|c103297/f1p0/3563	-	-	GO:0003723(RNA binding)
PB.2715.1|NW_019105827.1:377041-384607(+)|c171595/f1p1/5628	-	-	GO:0005515(protein binding)
PB.4135.1|NW_019106077.1:86178-91586(-)|c163481/f1p3/5125	-	-	GO:0005515(protein binding)
PB.2833.1|NW_019105846.1:13617-19552(-)|c152604/f1p12/4942	-	-	GO:0005515(protein binding)
PB.2723.3|NW_019105828.1:371598-451175(+)|c56883/f1p2/2046	-	-	GO:0003676(nucleic acid binding)
PB.2832.4|NW_019105846.1:9523-19339(+)|c170042/f1p12/5351	-	-	GO:0005515(protein binding)
PB.5191.5|NW_019106345.1:286579-355736(+)|c84286/f1p0/2709	GO:0006396(RNA processing)	-	GO:0005515(protein binding),GO:0003723(RNA binding)
PB.6614.1|NW_019106783.1:194899-266914(-)|c93891/f1p4/3151	GO:0005975(carbohydrate metabolic process)	-	-
PB.5875.1|NW_019106540.1:118255-123280(-)|c170717/f1p6/5631	GO:0006468(protein phosphorylation)	-	GO:0004674(protein serine/threonine kinase activity),GO:0005524(ATP binding),GO:0004672(protein kinase activity)
PB.6515.7|NW_019106744.1:89269-91506(-)|c67902/f1p4/2339	GO:0055114(oxidation-reduction process)	-	GO:0016614(oxidoreductase activity, acting on CH-OH group of donors),GO:0050660(flavin adenine dinucleotide binding)
PB.6013.8|NW_019106588.1:239629-283141(+)|c112165/f1p4/4160	GO:0009058(biosynthetic process),GO:0009113(purine nucleobase biosynthetic process)	-	GO:0016742(hydroxymethyl-, formyl- and related transferase activity),GO:0004637(phosphoribosylamine-glycine ligase activity)
PB.4820.1|NW_019106253.1:110747-113636(+)|c88353/f1p0/2902	-	-	GO:0003677(DNA binding),GO:0003676(nucleic acid binding)
PB.5856.1|NW_019106534.1:135376-157972(+)|c164170/f1p18/5238	GO:0015074(DNA integration)	-	-
PB.4746.1|NW_019106237.1:191156-195648(+)|c125341/f1p8/4262	-	-	GO:0003677(DNA binding)
PB.4746.2|NW_019106237.1:191156-195656(+)|c115156/f1p8/4379	-	-	GO:0003677(DNA binding)
PB.5034.1|NW_019106302.1:216465-230297(+)|c107716/f1p9/4050	GO:0015074(DNA integration)	-	-
PB.5034.2|NW_019106302.1:216465-230335(+)|c108778/f1p9/4127	GO:0015074(DNA integration)	-	-
PB.5788.1|NW_019106512.1:122127-127619(-)|c169101/f1p1/5421	GO:0015074(DNA integration)	-	-
PB.5230.1|NW_019106359.1:49202-62704(-)|c112650/f1p1/4081	-	-	GO:0005515(protein binding)
PB.5977.2|NW_019106572.1:209157-219069(+)|c140737/f1p0/4525	-	-	GO:0005525(GTP binding),GO:0003924(GTPase activity)
PB.4986.1|NW_019106292.1:314281-365472(+)|c169859/f1p9/5322	GO:0007275(multicellular organism development),GO:0009966(regulation of signal transduction)	GO:0016020(membrane)	-
PB.4923.1|NW_019106276.1:187002-191847(-)|c156960/f1p1/4996	-	-	GO:0003676(nucleic acid binding)
PB.6091.1|NW_019106614.1:99210-103514(+)|c124717/f1p2/4270	GO:0034453(microtubule anchoring)	GO:0005815(microtubule organizing center)	-
PB.6451.1|NW_019106729.1:272506-277177(+)|c155021/f1p1/4630	GO:0015074(DNA integration)	-	GO:0003676(nucleic acid binding),GO:0008270(zinc ion binding)
PB.5895.2|NW_019106546.1:224997-227067(-)|c3110/f2p2/2005	GO:0055085(transmembrane transport)	GO:0016021(integral component of membrane)	GO:0022857(transmembrane transporter activity)
PB.6408.2|NW_019106720.1:156630-162708(-)|c25733/f2p11/5525	GO:0015074(DNA integration)	-	-
PB.5913.2|NW_019106549.1:252590-258060(+)|c163792/f1p7/5219	-	-	GO:0005515(protein binding)
PB.5866.1|NW_019106536.1:106876-112165(+)|c158383/f1p10/5168	GO:0006470(protein dephosphorylation)	-	GO:0004725(protein tyrosine phosphatase activity)
PB.6608.1|NW_019106783.1:96261-99514(-)|c89551/f1p0/2909	-	-	GO:0003676(nucleic acid binding),GO:0005515(protein binding),GO:0003677(DNA binding)
PB.6050.1|NW_019106599.1:250992-256374(-)|c168378/f1p1/5403	GO:0006508(proteolysis),GO:0015074(DNA integration)	-	GO:0004190(aspartic-type endopeptidase activity)
PB.5300.3|NW_019106375.1:125717-166646(+)|c176336/f1p24/5848	-	-	GO:0046872(metal ion binding)
PB.5606.1|NW_019106460.1:56477-61442(-)|c158464/f1p2/4933	GO:0015074(DNA integration),GO:0006260(DNA replication)	-	GO:0000166(nucleotide binding),GO:0003677(DNA binding),GO:0003887(DNA-directed DNA polymerase activity),GO:0008408(3'-5' exonuclease activity)
PB.6190.2|NW_019106643.1:114544-125334(+)|c95516/f1p5/3027	-	-	GO:0003723(RNA binding),GO:0005515(protein binding)
PB.5311.1|NW_019106379.1:6496-11121(-)|c144513/f1p2/4622	GO:0015074(DNA integration)	-	-
PB.6289.1|NW_019106682.1:1496-16693(+)|c58107/f1p0/2088	GO:0055114(oxidation-reduction process)	-	GO:0005506(iron ion binding),GO:0016705(oxidoreductase activity, acting on paired donors, with incorporation or reduction of molecular oxygen),GO:0020037(heme binding)
PB.4933.1|NW_019106279.1:89884-91401(+)|c38193/f1p0/1431	-	-	GO:0005515(protein binding)
PB.5738.1|NW_019106495.1:221308-226304(-)|c156619/f1p2/5001	-	-	GO:0046983(protein dimerization activity)
PB.6141.1|NW_019106627.1:196620-208237(-)|c139478/f1p2/4464	GO:0015074(DNA integration)	-	-
PB.4656.1|NW_019106214.1:141080-146591(-)|c165041/f1p7/5396	GO:0015074(DNA integration)	-	-
PB.6084.1|NW_019106610.1:221835-226978(-)|c148723/f2p1/4951	GO:0015074(DNA integration)	-	GO:0003676(nucleic acid binding),GO:0008270(zinc ion binding)
PB.6449.1|NW_019106729.1:217676-227292(+)|c134642/f1p5/4370	GO:0015074(DNA integration)	-	-
PB.6492.1|NW_019106739.1:212467-217766(-)|c153547/f1p2/4856	-	GO:0005921(gap junction)	-
PB.5539.1|NW_019106440.1:340302-344807(+)|c153154/f1p0/4821	GO:0015074(DNA integration)	-	-
PB.5353.5|NW_019106392.1:269091-299886(-)|c3911/f6p15/2104	GO:0006164(purine nucleotide biosynthetic process)	-	GO:0003937(IMP cyclohydrolase activity),GO:0004643(phosphoribosylaminoimidazolecarboxamide formyltransferase activity)
PB.4665.1|NW_019106218.1:136821-141089(+)|c109900/f1p0/4166	GO:0015074(DNA integration)	-	GO:0003676(nucleic acid binding),GO:0008270(zinc ion binding)
PB.5772.2|NW_019106507.1:29716-34850(-)|c163412/f1p1/5036	GO:0015074(DNA integration)	-	-
PB.6675.2|NW_019106803.1:43673-49740(-)|c178357/f1p6/6052	GO:0015074(DNA integration)	-	-
PB.4922.1|NW_019106276.1:187251-191605(+)|c151286/f1p1/4674	-	-	GO:0003676(nucleic acid binding)
PB.5197.1|NW_019106347.1:170381-175170(+)|c76075/f1p1/2476	GO:0015074(DNA integration)	-	-
PB.5870.1|NW_019106539.1:33932-36972(-)|c91732/f1p0/3041	-	-	GO:0003676(nucleic acid binding)
PB.6446.1|NW_019106728.1:123924-129324(-)|c169921/f1p10/5458	GO:0007018(microtubule-based movement)	-	GO:0003777(microtubule motor activity),GO:0005524(ATP binding),GO:0008017(microtubule binding)
PB.5151.1|NW_019106333.1:170370-173148(+)|c79614/f1p1/2791	GO:0015074(DNA integration)	-	-
PB.6369.23|NW_019106710.1:234685-268638(-)|c81641/f1p0/2804	GO:0006508(proteolysis)	-	GO:0008234(cysteine-type peptidase activity)
PB.6009.1|NW_019106587.1:278763-283624(-)|c141210/f1p3/4662	-	-	GO:0005524(ATP binding)
PB.5034.3|NW_019106302.1:216495-230340(+)|c136536/f1p8/4152	GO:0015074(DNA integration)	-	-
PB.6413.1|NW_019106721.1:97268-112391(+)|c52905/f1p0/1838	-	-	GO:0046983(protein dimerization activity)
PB.5188.1|NW_019106344.1:31340-32559(+)|c35581/f1p3/1259	-	-	GO:0046983(protein dimerization activity)
PB.5248.1|NW_019106364.1:198347-217608(-)|c50182/f1p1/1990	GO:0006351(transcription, DNA-templated)	-	GO:0003899(DNA-directed RNA polymerase activity)
PB.5895.1|NW_019106546.1:224867-227067(-)|c56725/f1p2/2121	GO:0055085(transmembrane transport)	GO:0016021(integral component of membrane)	GO:0022857(transmembrane transporter activity)
PB.4817.1|NW_019106253.1:81470-85352(+)|c64576/f1p0/2316	GO:0015074(DNA integration)	-	-
PB.6000.1|NW_019106583.1:133153-141632(+)|c99257/f1p3/3291	-	-	GO:0003676(nucleic acid binding),GO:0003677(DNA binding)
PB.6568.1|NW_019106766.1:202592-207902(+)|c163464/f1p27/5233	-	-	GO:0046983(protein dimerization activity)
PB.6407.2|NW_019106720.1:158264-162634(+)|c138976/f1p7/4499	GO:0015074(DNA integration)	-	-
PB.5992.1|NW_019106580.1:11091-114145(+)|c160449/f1p12/4936	GO:0015074(DNA integration)	-	-
PB.5775.1|NW_019106507.1:285705-289959(+)|c114383/f1p3/4122	GO:0006260(DNA replication)	-	GO:0000166(nucleotide binding),GO:0003677(DNA binding),GO:0003887(DNA-directed DNA polymerase activity),GO:0008408(3'-5' exonuclease activity)
PB.6190.1|NW_019106643.1:114543-139771(+)|c101871/f1p5/3563	-	-	GO:0003723(RNA binding),GO:0005515(protein binding)
PB.4803.1|NW_019106250.1:103396-104150(+)|c27281/f22p1/754	-	GO:0005739(mitochondrion)	GO:0003954(NADH dehydrogenase activity),GO:0008137(NADH dehydrogenase (ubiquinone) activity)
PB.5154.2|NW_019106334.1:4298-6377(-)|c142030/f1p10/4597	-	-	GO:0003676(nucleic acid binding),GO:0008270(zinc ion binding)
PB.5525.1|NW_019106434.1:336310-338277(+)|c51912/f1p0/1967	-	-	GO:0003676(nucleic acid binding),GO:0008270(zinc ion binding)
PB.4737.1|NW_019106234.1:294196-299609(+)|c166245/f1p3/5126	GO:0007016(cytoskeletal anchoring at plasma membrane)	GO:0016010(dystrophin-associated glycoprotein complex)	-
PB.6704.1|NW_019106817.1:157438-182393(-)|c69768/f1p6/2230	-	-	GO:0004842(ubiquitin-protein transferase activity)
PB.6709.1|NW_019106820.1:50256-51341(-)|c31631/f1p0/1026	GO:0007049(cell cycle)	GO:0005634(nucleus)	-
PB.6954.1|NW_019106917.1:168802-174812(+)|c169679/f1p4/5250	GO:0015074(DNA integration)	-	-
PB.7212.2|NW_019107030.1:11837-18399(+)|c124664/f1p19/4371	GO:0006508(proteolysis)	-	GO:0004197(cysteine-type endopeptidase activity)
PB.7213.8|NW_019107030.1:11915-18426(-)|c181329/f1p21/6424	GO:0006508(proteolysis)	-	GO:0004197(cysteine-type endopeptidase activity)
PB.7212.1|NW_019107030.1:11836-17709(+)|c175441/f1p21/5768	GO:0006508(proteolysis)	-	GO:0004197(cysteine-type endopeptidase activity)
PB.8438.1|NW_019107849.1:63526-68387(-)|c151697/f1p2/4760	GO:0015074(DNA integration)	-	-
PB.7481.10|NW_019107151.1:48293-126676(+)|c109658/f3p20/4235	GO:0006810(transport)	GO:0016020(membrane)	GO:0005215(transporter activity)
PB.8033.1|NW_019107509.1:97407-102676(+)|c163231/f1p0/5126	GO:0015074(DNA integration)	-	-
PB.7737.1|NW_019107296.1:147834-160581(-)|c104631/f1p1/3782	-	-	GO:0005515(protein binding)
PB.7218.1|NW_019107032.1:52991-54605(-)|c40006/f1p0/1630	-	-	GO:0016757(transferase activity, transferring glycosyl groups)
PB.7799.1|NW_019107338.1:61571-72954(-)|c168553/f1p1/5427	GO:0006370(7-methylguanosine mRNA capping)	GO:0019012(virion)	GO:0003968(RNA-directed RNA polymerase activity),GO:0004482(mRNA (guanine-N7-)-methyltransferase activity),GO:0005524(ATP binding)
PB.8437.1|NW_019107849.1:63512-68391(+)|c149122/f1p2/4815	GO:0015074(DNA integration)	-	-
PB.7905.1|NW_019107416.1:150328-153633(-)|c97029/f1p0/3264	GO:0015074(DNA integration)	-	-
PB.7500.2|NW_019107157.1:149544-154656(+)|c159587/f1p2/4976	GO:0015074(DNA integration)	-	-
PB.7481.6|NW_019107151.1:48105-61530(+)|c101609/f1p18/3744	GO:0006810(transport)	GO:0016020(membrane)	GO:0005215(transporter activity)
PB.7663.1|NW_019107245.1:18858-23332(+)|c144564/f1p5/4492	GO:0015074(DNA integration)	-	-
PB.8516.1|NW_019107923.1:5946-10444(+)|c144119/f1p0/4457	GO:0015074(DNA integration)	-	GO:0003676(nucleic acid binding),GO:0008270(zinc ion binding)
PB.7481.7|NW_019107151.1:48105-126676(+)|c114624/f1p22/4049	GO:0006810(transport)	GO:0016020(membrane)	GO:0005215(transporter activity)
PB.7481.8|NW_019107151.1:48106-126676(+)|c105837/f1p17/3688	GO:0006810(transport)	GO:0016020(membrane)	GO:0005215(transporter activity)
PB.7952.2|NW_019107444.1:162986-167661(-)|c126668/f1p9/4508	GO:0035556(intracellular signal transduction)	-	-
PB.8465.1|NW_019107875.1:77493-80392(-)|c89689/f1p0/2860	GO:0055114(oxidation-reduction process)	-	GO:0016491(oxidoreductase activity),GO:0016616(oxidoreductase activity, acting on the CH-OH group of donors, NAD or NADP as acceptor)
PB.7213.2|NW_019107030.1:4534-8972(-)|c145863/f1p3/4459	GO:0006260(DNA replication)	-	GO:0000166(nucleotide binding),GO:0003677(DNA binding),GO:0003887(DNA-directed DNA polymerase activity),GO:0008408(3'-5' exonuclease activity)
PB.8433.1|NW_019107847.1:102018-105017(-)|c88450/f1p1/2926	GO:0015074(DNA integration),GO:0006260(DNA replication)	-	GO:0000166(nucleotide binding),GO:0003677(DNA binding),GO:0003887(DNA-directed DNA polymerase activity),GO:0008408(3'-5' exonuclease activity)
PB.6998.1|NW_019106936.1:8266-13799(+)|c174395/f1p3/5480	GO:0015074(DNA integration),GO:0006260(DNA replication)	-	GO:0000166(nucleotide binding),GO:0003677(DNA binding),GO:0003887(DNA-directed DNA polymerase activity),GO:0008408(3'-5' exonuclease activity)
PB.7910.1|NW_019107419.1:113216-116415(-)|c94962/f1p0/3112	GO:0015074(DNA integration)	-	-
PB.8109.1|NW_019107566.1:110-5627(+)|c173742/f1p2/5519	GO:0015074(DNA integration)	-	GO:0003676(nucleic acid binding),GO:0008270(zinc ion binding)
PB.7897.1|NW_019107408.1:145408-148969(-)|c102034/f1p3/3560	-	-	GO:0005524(ATP binding)
PB.7481.1|NW_019107151.1:48098-126675(+)|c109536/f1p19/4023	GO:0006810(transport)	GO:0016020(membrane)	GO:0005215(transporter activity)
PB.7481.9|NW_019107151.1:48130-126674(+)|c101792/f1p18/3639	GO:0006810(transport)	GO:0016020(membrane)	GO:0005215(transporter activity)
PB.8170.2|NW_019107622.1:5983-11022(-)|c153963/f1p3/4861	GO:0015074(DNA integration)	-	-
PB.6795.2|NW_019106852.1:204128-229617(-)|c94354/f1p5/3067	GO:0046168(glycerol-3-phosphate catabolic process),GO:0055114(oxidation-reduction process),GO:0005975(carbohydrate metabolic process)	-	GO:0016616(oxidoreductase activity, acting on the CH-OH group of donors, NAD or NADP as acceptor),GO:0051287(NAD binding),GO:0004367(glycerol-3-phosphate dehydrogenase [NAD+] activity)
PB.7140.1|NW_019107000.1:225490-229801(-)|c129835/f1p4/4361	GO:0015074(DNA integration)	-	-
PB.7049.1|NW_019106962.1:107492-111438(+)|c56937/f1p1/2035	-	-	GO:0003723(RNA binding)
PB.7510.1|NW_019107164.1:199644-202459(+)|c80817/f1p0/2680	GO:0015074(DNA integration)	-	-
PB.7481.4|NW_019107151.1:48103-126676(+)|c114487/f1p19/4037	GO:0006810(transport)	GO:0016020(membrane)	GO:0005215(transporter activity)
PB.8213.1|NW_019107649.1:7701-12030(+)|c153780/f1p5/4880	GO:0006355(regulation of transcription, DNA-templated),GO:0043401(steroid hormone mediated signaling pathway)	-	-
PB.7913.1|NW_019107422.1:127584-131275(-)|c78362/f1p0/2683	-	-	GO:0003676(nucleic acid binding)
PB.7733.1|NW_019107293.1:74842-79447(-)|c170887/f1p9/5242	-	-	GO:0004842(ubiquitin-protein transferase activity)
PB.8124.1|NW_019107574.1:58598-92880(-)|c44706/f1p6/1794	-	-	GO:0005515(protein binding)
PB.6947.1|NW_019106913.1:107501-111522(+)|c144580/f1p3/4555	GO:0006468(protein phosphorylation)	-	GO:0004672(protein kinase activity)
PB.7496.1|NW_019107156.1:2449-7701(-)|c174810/f1p1/5810	-	-	GO:0003924(GTPase activity),GO:0005525(GTP binding)
PB.7595.1|NW_019107207.1:63153-64665(-)|c38875/f1p0/1514	-	-	GO:0005515(protein binding)
PB.7985.1|NW_019107473.1:80277-82920(-)|c89160/f1p13/2832	GO:0006468(protein phosphorylation)	-	GO:0004672(protein kinase activity),GO:0005524(ATP binding)
PB.8242.1|NW_019107672.1:29233-59779(-)|c169322/f1p20/5551	-	-	GO:0004386(helicase activity)
PB.7785.1|NW_019107328.1:187864-191951(+)|c112817/f1p8/4096	-	-	GO:0005524(ATP binding)
PB.8170.1|NW_019107622.1:5848-10012(-)|c114627/f1p3/4034	GO:0015074(DNA integration)	-	-
PB.8226.1|NW_019107655.1:84920-88117(+)|c55718/f1p0/2200	-	-	GO:0003676(nucleic acid binding),GO:0003677(DNA binding)
PB.6954.2|NW_019106917.1:170467-174525(+)|c130343/f1p4/4399	GO:0015074(DNA integration)	-	-
PB.7772.1|NW_019107316.1:28155-33586(-)|c165722/f1p4/5274	GO:0015074(DNA integration)	-	-
PB.7952.3|NW_019107444.1:162997-167658(-)|c126976/f1p9/4512	GO:0035556(intracellular signal transduction)	-	-
PB.7242.1|NW_019107041.1:84262-91555(+)|c168858/f1p0/5367	-	-	GO:0003676(nucleic acid binding)
PB.6951.1|NW_019106916.1:85009-93120(+)|c147455/f1p0/4668	GO:0007186(G-protein coupled receptor signaling pathway)	GO:0016021(integral component of membrane)	GO:0004930(G-protein coupled receptor activity)
PB.7429.2|NW_019107125.1:63658-69070(+)|c164848/f1p1/5228	GO:0006777(Mo-molybdopterin cofactor biosynthetic process)	-	-
PB.7332.2|NW_019107081.1:149670-165052(-)|c140616/f1p3/4802	-	-	GO:0003993(acid phosphatase activity)
PB.7972.1|NW_019107464.1:89830-93602(-)|c143663/f1p6/4489	-	-	GO:0016853(isomerase activity)
PB.7481.2|NW_019107151.1:48103-61530(+)|c11634/f2p19/3425	GO:0006810(transport)	GO:0016020(membrane)	GO:0005215(transporter activity)
PB.8277.2|NW_019107718.1:120082-147087(-)|c23642/f2p13/5047	GO:0006355(regulation of transcription, DNA-templated)	-	GO:0005515(protein binding)
PB.7332.1|NW_019107081.1:149665-165083(-)|c155329/f1p5/4629	-	-	GO:0003993(acid phosphatase activity)
PB.7838.1|NW_019107363.1:36601-54494(+)|c70402/f1p5/2422	-	-	GO:0003924(GTPase activity),GO:0005525(GTP binding)
PB.8290.1|NW_019107727.1:62423-65054(-)|c57986/f1p0/2128	-	-	GO:0003676(nucleic acid binding)
PB.7952.1|NW_019107444.1:162985-167657(-)|c20581/f3p9/4474	GO:0035556(intracellular signal transduction)	-	-
PB.8646.4|NW_019108053.1:105405-113402(-)|c20964/f2p16/4539	-	-	GO:0005515(protein binding)
PB.8941.1|NW_019108405.1:60187-94130(-)|c165011/f1p5/5174	GO:0005992(trehalose biosynthetic process)	-	GO:0003824(catalytic activity)
PB.9099.1|NW_019108712.1:68999-71529(+)|c76936/f1p3/2529	GO:0006260(DNA replication)	-	GO:0000166(nucleotide binding),GO:0003677(DNA binding),GO:0003887(DNA-directed DNA polymerase activity),GO:0008408(3'-5' exonuclease activity)
PB.9730.2|NW_019112197.1:323-4803(+)|c140430/f1p0/4443	GO:0015074(DNA integration)	-	-
PB.9773.1|NW_019113114.1:1911-5618(+)|c127396/f1p7/4340	-	GO:0005634(nucleus)	GO:0003713(transcription coactivator activity)
PB.8646.6|NW_019108053.1:105405-113402(-)|c161927/f1p16/4885	-	-	GO:0005515(protein binding)
PB.8941.2|NW_019108405.1:60207-87572(-)|c112812/f1p5/4259	GO:0005992(trehalose biosynthetic process)	-	GO:0003824(catalytic activity)
PB.8990.1|NW_019108499.1:67398-72438(+)|c95229/f1p0/3012	GO:0006355(regulation of transcription, DNA-templated)	GO:0005634(nucleus)	GO:0043565(sequence-specific DNA binding),GO:0003700(transcription factor activity, sequence-specific DNA binding)
PB.9854.1|NW_019114950.1:629-3532(+)|c51772/f1p1/2034	GO:0007156(homophilic cell adhesion via plasma membrane adhesion molecules)	-	GO:0005509(calcium ion binding)
PB.9285.1|NW_019109198.1:1415-5437(-)|c93550/f1p0/3086	GO:0006334(nucleosome assembly)	GO:0005634(nucleus)	-
PB.9816.3|NW_019114019.1:3436-4523(-)|c92781/f1p0/3068	-	GO:0019028(viral capsid)	GO:0005198(structural molecule activity)
PB.9816.2|NW_019114019.1:1398-4493(-)|c56768/f1p0/2169	-	GO:0019028(viral capsid)	GO:0005198(structural molecule activity)
PB.8646.8|NW_019108053.1:105405-113402(-)|c147018/f1p16/4625	-	-	GO:0005515(protein binding)
PB.9592.1|NW_019110566.1:16350-19121(-)|c79382/f1p2/2763	GO:0006260(DNA replication)	-	GO:0000166(nucleotide binding),GO:0003677(DNA binding),GO:0003887(DNA-directed DNA polymerase activity),GO:0008408(3'-5' exonuclease activity)
PB.9165.1|NW_019108857.1:47714-50311(-)|c76250/f1p6/2572	-	-	GO:0003677(DNA binding)
PB.9703.1|NW_019111719.1:607-5187(-)|c145650/f1p4/4537	GO:0006260(DNA replication)	-	GO:0000166(nucleotide binding),GO:0003677(DNA binding),GO:0003887(DNA-directed DNA polymerase activity),GO:0008408(3'-5' exonuclease activity)
PB.9746.1|NW_019112449.1:5740-8901(-)|c105868/f1p80/3588	-	-	GO:0005515(protein binding)
PB.9145.1|NW_019108818.1:48019-52297(-)|c111660/f1p16/4265	GO:0015074(DNA integration)	-	-
PB.9538.1|NW_019110275.1:7820-20294(-)|c148886/f1p1/4831	GO:0015074(DNA integration)	-	-
PB.8790.7|NW_019108191.1:5387-7819(-)|c68178/f1p8/2304	-	-	GO:0003676(nucleic acid binding),GO:0008270(zinc ion binding)
PB.8790.3|NW_019108191.1:5184-8642(-)|c97118/f1p8/3320	-	-	GO:0003676(nucleic acid binding),GO:0008270(zinc ion binding)
PB.8790.5|NW_019108191.1:5190-8642(-)|c10824/f2p8/3160	-	-	GO:0003676(nucleic acid binding),GO:0008270(zinc ion binding)
PB.8790.1|NW_019108191.1:5180-8639(-)|c98569/f1p8/3326	-	-	GO:0003676(nucleic acid binding),GO:0008270(zinc ion binding)
PB.8790.2|NW_019108191.1:5181-8642(-)|c11656/f2p8/3383	-	-	GO:0003676(nucleic acid binding),GO:0008270(zinc ion binding)
PB.8790.4|NW_019108191.1:5190-7813(-)|c7879/f2p8/2553	-	-	GO:0003676(nucleic acid binding),GO:0008270(zinc ion binding)
PB.8795.1|NW_019108194.1:55232-61118(-)|c143406/f1p0/4597	GO:0015074(DNA integration)	-	-
PB.8719.3|NW_019108115.1:21490-60706(-)|c138953/f1p35/4556	-	-	GO:0005515(protein binding)
PB.9055.1|NW_019108607.1:10905-43612(+)|c22240/f2p27/4774	GO:0016311(dephosphorylation)	-	GO:0008138(protein tyrosine/serine/threonine phosphatase activity)
PB.9035.1|NW_019108577.1:9233-15357(+)|c165392/f1p23/5154	GO:0015074(DNA integration)	-	-
PB.9121.1|NW_019108745.1:41759-46896(-)|c157852/f1p7/5053	-	-	GO:0005515(protein binding)
PB.9036.1|NW_019108577.1:11194-15822(-)|c130592/f1p27/4435	GO:0015074(DNA integration)	-	-
PB.8645.1|NW_019108053.1:105406-113402(+)|c123638/f1p16/4500	-	-	GO:0005515(protein binding)
PB.9687.1|NW_019111499.1:11901-14395(+)|c80066/f1p1/2584	GO:0006508(proteolysis)	-	GO:0004222(metalloendopeptidase activity)
PB.8907.1|NW_019108345.1:83804-88521(+)|c154517/f1p1/4827	GO:0015074(DNA integration)	-	-
PB.9730.1|NW_019112197.1:245-4805(+)|c123990/f1p0/4452	GO:0015074(DNA integration)	-	-
PB.9346.1|NW_019109393.1:22736-25969(+)|c101768/f1p7/3341	-	-	GO:0046983(protein dimerization activity)
PB.8719.2|NW_019108115.1:18471-60965(-)|c169846/f1p3/5409	-	-	GO:0005515(protein binding)
PB.9295.3|NW_019109211.1:30017-35178(+)|c163280/f1p6/5207	GO:0015074(DNA integration)	-	-
PB.8564.8|NW_019107983.1:54505-62421(+)|c157197/f1p4/4972	-	-	GO:0005515(protein binding)
PB.9753.1|NW_019112641.1:1022-3478(+)|c84438/f1p11/2722	GO:0015991(ATP hydrolysis coupled proton transport)	GO:0033180(proton-transporting V-type ATPase, V1 domain)	GO:0046933(proton-transporting ATP synthase activity, rotational mechanism),GO:0046961(proton-transporting ATPase activity, rotational mechanism)
PB.8646.9|NW_019108053.1:105405-113402(-)|c161463/f1p16/4982	-	-	GO:0005515(protein binding)
PB.8859.3|NW_019108288.1:95755-102363(+)|c108697/f1p84/4111	-	GO:0016021(integral component of membrane)	-
PB.9608.1|NW_019110687.1:6942-12582(+)|c172813/f1p0/5568	-	-	GO:0003676(nucleic acid binding),GO:0008270(zinc ion binding)
PB.8716.1|NW_019108113.1:35254-37191(-)|c49267/f1p1/1899	-	-	GO:0005515(protein binding)
PB.9124.1|NW_019108759.1:2888-7449(-)|c135481/f1p2/4555	GO:0015074(DNA integration)	-	-
PB.9317.1|NW_019109278.1:32955-37433(+)|c127541/f1p0/4476	GO:0015074(DNA integration)	-	-
PB.9521.1|NW_019110199.1:3686-14383(-)|c56324/f1p0/2147	GO:0050909(sensory perception of taste)	GO:0016021(integral component of membrane)	-
PB.9512.1|NW_019110161.1:14317-16266(-)|c53719/f1p1/1805	GO:0006418(tRNA aminoacylation for protein translation)	-	GO:0000166(nucleotide binding),GO:0004812(aminoacyl-tRNA ligase activity),GO:0005524(ATP binding)
PB.8784.1|NW_019108182.1:84063-89842(-)|c172657/f1p0/5586	GO:0015074(DNA integration)	-	-
PB.8549.1|NW_019107965.1:37792-81160(-)|c87941/f1p8/2838	GO:0006468(protein phosphorylation)	-	GO:0004672(protein kinase activity)
PB.8859.2|NW_019108288.1:94996-101064(+)|c125794/f1p82/4317	-	GO:0016021(integral component of membrane)	-
PB.8719.1|NW_019108115.1:18457-60977(-)|c172481/f1p3/5536	-	-	GO:0005515(protein binding)
PB.9126.1|NW_019108762.1:33507-46833(-)|c88212/f1p3/3186	GO:0009190(cyclic nucleotide biosynthetic process),GO:0035556(intracellular signal transduction)	-	GO:0016849(phosphorus-oxygen lyase activity)
PB.8941.4|NW_019108405.1:60329-73322(-)|c99032/f1p5/3424	GO:0005992(trehalose biosynthetic process)	-	GO:0003824(catalytic activity)
PB.9755.1|NW_019112693.1:2342-4660(+)|c80656/f1p0/2799	-	-	GO:0003677(DNA binding)
PB.9740.1|NW_019112356.1:3170-9027(-)|c24675/f2p14/5107	GO:0006811(ion transport)	GO:0016021(integral component of membrane)	-
PB.8899.1|NW_019108333.1:6257-58523(-)|c81296/f1p5/2651	GO:0007034(vacuolar transport)	-	-

## Sheet: RefSeq
Gene_ID	RefSeq_ID	Identity	Align Length	Q_start	Q_end	T_start	T_end	E_value	Score	Function	Species
PB.1.11|NC_021748.1:2220-7252(+)|c42155/f1p46/1663	YP_008238908.1	88.189	508	5	1528	2	509	0	629	cytochrome_c_oxidase_subunit_I_(mitochondrion)	[Nilaparvata_lugens]
PB.5.1|NW_019105540.1:393579-400621(-)|c67100/f1p0/2246	XP_022184985.1	98.148	54	1679	1518	259	312	2.5e-23	112	uncharacterized_protein_LOC111044180	[Nilaparvata_lugens]
PB.16.1|NW_019105540.1:992014-1000628(-)|c144699/f1p3/4459	XP_021920357.1	30.935	139	441	854	5	143	2.47e-11	69.3	heme_transporter_hrg1-A-like	[Zootermopsis_nevadensis]
PB.16.2|NW_019105540.1:992686-1000639(-)|c95325/f1p2/3034	XP_021920357.1	30.935	139	430	843	5	143	1.63e-11	69.3	heme_transporter_hrg1-A-like	[Zootermopsis_nevadensis]
PB.26.1|NW_019105540.1:1800531-1804568(-)|c114621/f1p3/4091	XP_022186667.1	94.792	96	3782	4069	52	147	8.9e-54	190	uncharacterized_protein_LOC111045542	[Nilaparvata_lugens]
PB.40.1|NW_019105541.1:493644-496504(-)|c84948/f1p0/2855	XP_022190417.1	99.701	335	2711	1707	1	335	0	694	uncharacterized_protein_LOC111048763	[Nilaparvata_lugens]
PB.44.1|NW_019105541.1:833210-837618(-)|c166867/f1p6/5068	XP_022191127.1	97.548	571	1714	2	1	571	0	1153	bifunctional_heparan_sulfate_N-deacetylase/N-sulfotransferase-like	[Nilaparvata_lugens]
PB.44.2|NW_019105541.1:833210-837935(-)|c165748/f1p6/5403	XP_022191127.1	97.904	334	2070	1069	1	334	0	676	bifunctional_heparan_sulfate_N-deacetylase/N-sulfotransferase-like	[Nilaparvata_lugens]
PB.54.1|NW_019105541.1:1504856-1510382(-)|c164206/f1p14/5264	XP_022191538.1	99.336	301	409	1311	1	301	0	587	small_glutamine-rich_tetratricopeptide_repeat-containing_protein_alpha-like	[Nilaparvata_lugens]
PB.84.1|NW_019105542.1:1153334-1163160(+)|c153002/f1p0/4680	XP_022184253.1	48.094	341	3489	4508	39	379	3.47e-99	336	uncharacterized_protein_LOC111043576	[Nilaparvata_lugens]
PB.105.1|NW_019105544.1:605954-611619(-)|c173004/f1p3/5468	XP_020903886.1	42.486	346	1354	2391	945	1266	2.68e-146	286	uncharacterized_protein_LOC110242271	[Exaiptasia_pallida]
PB.107.1|NW_019105544.1:1277846-1283531(-)|c172063/f1p1/5581	XP_022187946.1	62.358	441	2490	3812	1239	1679	8.57e-179	595	uncharacterized_protein_LOC111046659	[Nilaparvata_lugens]
PB.118.1|NW_019105545.1:877114-880106(-)|c93405/f1p3/3183	XP_022207858.1	98.667	150	2950	2501	1536	1685	1.08e-44	183	E3_ubiquitin-protein_ligase_RBBP6	[Nilaparvata_lugens]
PB.121.2|NW_019105545.1:1183040-1188726(-)|c173850/f1p8/5526	XP_022207880.1	94.118	442	412	1737	1405	1842	0	689	protein_piccolo-like	[Nilaparvata_lugens]
PB.121.3|NW_019105545.1:1183214-1188729(-)|c169591/f1p8/5372	XP_022207880.1	95.192	312	605	1540	1531	1842	0	557	protein_piccolo-like	[Nilaparvata_lugens]
PB.121.4|NW_019105545.1:1183649-1188710(-)|c154202/f1p8/4933	XP_022207880.1	93.803	355	82	1143	1489	1842	2.95e-175	582	protein_piccolo-like	[Nilaparvata_lugens]
PB.171.1|NW_019105548.1:1117762-1122493(-)|c152117/f1p0/4721	XP_022196598.1	91.667	84	3070	2819	471	554	1.29e-38	162	calpain-A-like	[Nilaparvata_lugens]
PB.189.1|NW_019105549.1:1131153-1135762(-)|c19975/f3p2/4609	XP_013189558.1	34.31	956	1606	4386	54	988	8.27e-173	551	PREDICTED:_RNA-directed_DNA_polymerase_from_mobile_element_jockey-like	[Amyelois_transitella]
PB.194.1|NW_019105550.1:1001597-1006025(+)|c152942/f1p1/4842	XP_011556051.1	42.458	179	1639	1103	457	635	5.33e-62	149	PREDICTED:_RNA-directed_DNA_polymerase_from_mobile_element_jockey-like	[Plutella_xylostella]
PB.208.2|NW_019105551.1:1121888-1124263(+)|c68343/f1p6/2365	XP_022185323.1	93.841	276	823	2	404	679	1.17e-105	354	probable_Dol-P-Man:Man(7)GlcNAc(2)-PP-Dol_alpha-1,6-mannosyltransferase	[Nilaparvata_lugens]
PB.220.1|NW_019105552.1:518424-523153(-)|c155335/f1p0/4685	XP_022193985.1	97.333	75	4465	4241	516	590	2.8e-35	152	uncharacterized_protein_LOC111051741	[Nilaparvata_lugens]
PB.223.1|NW_019105552.1:597481-604570(-)|c149224/f1p0/4858	XP_001866950.1	41.297	293	910	1740	362	651	8.24e-57	207	conserved_hypothetical_protein	[Culex_quinquefasciatus]
PB.279.1|NW_019105555.1:1207840-1211853(+)|c154221/f1p18/4452	XP_022195789.1	46.667	285	3	857	339	620	3e-67	258	uncharacterized_protein_LOC111053245	[Nilaparvata_lugens]
PB.283.1|NW_019105556.1:23746-29430(-)|c176421/f1p1/5760	XP_022202240.1	86.957	368	3329	2235	191	558	0	608	uncharacterized_protein_LOC111058959	[Nilaparvata_lugens]
PB.321.6|NW_019105559.1:343566-345893(-)|c66379/f1p0/2327	XP_022188163.1	100	49	1285	1431	77	125	7.54e-22	97.8	VID27-like_protein	[Nilaparvata_lugens]
PB.329.1|NW_019105559.1:709843-713893(+)|c50844/f1p5/1940	XP_022188241.1	87.273	55	742	581	1268	1322	2.02e-36	102	RNA_exonuclease_1_homolog	[Nilaparvata_lugens]
PB.349.1|NW_019105560.1:640511-643084(-)|c77477/f1p3/2567	XP_022207396.1	99.435	177	1150	620	155	331	5.23e-114	375	sodium-_and_chloride-dependent_transporter_XTRP3-like	[Nilaparvata_lugens]
[truncated: 1,172 more rows]

## Sheet: COG
Gene_ID	COG Gene ID	Identity	Align Length	Q start	Q end	T start	T end	E value	Score	COG ID	Classification flag	Description
[truncated: 591 more rows]
