# Supplementary material for: Combining next-generation sequencing and single-molecule sequencing to explore brown plant hopper responses to contrasting genotypes of japonica rice
Source: BMC Genomics. 2019 Aug 29;20:682. doi: 10.1186/s12864-019-6049-7 (PMC6716848; doi:10.1186/s12864-019-6049-7)
Supplement: Supplementary file 10 — Detection of fusion genes. Table S11. All detected fusion genes’ sequences. Table S12. Positions of 915 fusion genes. (XLSX 1247 kb) [file 12864_2019_6049_MOESM10_ESM.xlsx]

## Sheet: Table S11
Table S11. All detected fusion genes' sequences.
>PBfusion.1|NW_019106142.1:294840-320849(+)+NW_019107436.1:135653-158699(+)|c153608/f1p257/4154
ACACACCTAGCTTGCTTAGAGACTTTAGACAGGCACACTCGAGCTGAGTCAGTGGTTAGCAGGAGAATCGCTCAGCTGTTGTTCGACGCTGATCAAAGTGCCGGGCGTCCATCATTGAGGACTGACAGTTGGGATTTTGTTGTTGATCAGATTTAGTGCGCGCTACCATGTCTCTTACGAAGACGACCAAGTCCTATACCTACCGCTCGACAGGAGGTGGAAATGCTGATGTCAGCATCGAGTACTCCGCCGACCTGAGCGCTCTCTCCAGGCTCGAGGATAAGATCCGTCTCCTGCAGGAAGACTTGGAGTCCGAACGAGAACTTAGACAAAGGATTGAGCGAGAGAAAGCTGACTTGAGTGTTCAAGTTATCTCATTGCAAGAAAGGTTGGAAGAGG…
>PBfusion.2|NW_019105791.1:694433-702062(-)+NW_019106072.1:107433-122617(-)|c24520/f2p48/5093
AGACAACTGTACGTTTGTGATTGGACCTCAGGCGATGTCAACATATTATTGGTAATTTGGTAAAGCAATTTAATTATGTCACGATGAAATAAACCCGGCTTTGTATAATTATTCGTTATTTCTGTGTTTCGATAATTCAATAATCTTCAGTTGGAACAAATTCTGTGCGATCAATTCATAAGACTGTACCAAAATGTTGCTGTTCTCTTTGAGCAGGCACGCAACATTAGTTGCCTTTTTGGCAACGACTGTTCTCTTGATTAGCGTGGCTAGAGGGGACGAAGTCGATAAAGAGGATGAGACATTGGCAACAGTGGAGACAGTGGAGGGGGAAGTGCTTGACGACGATGACATAGTGTATGTGACACCGACGCTCCCTGCCGGCATCAGCAAGAACTC…
>PBfusion.3|NW_019106244.1:76740-77054(-)+NW_019106750.1:194324-197031(-)|c36170/f2p9/1232
aCACAGCATTCGAAACAGTCCTAGCGATCAGACAGTCAGTCGCTCAGGAGGTTCACTCCAGCCGTCACTATGAAGTTTTCGGTGTCCGCAGTTGGGCTTTTGTGCGCTGGTCTGGCCTCGGCCTCAGTCGCCCCAATCGCCTCCGTATCAACCCAGTCCCACGCTCAGGACGAGCTCGGCCAGTACAGCTACGGCTACTCGGGTGGCCCCTCCGCCAAGACTGAGACCAAGACCGCCGACGGCGTCGTCAGGGGAGGATACTCCTACGTCGACGGACACGGACTCGTGCAGAGCGCCAGCTACGTCGCCGATCCCCCCAACGGATTCAGGGTAGCCGCCACCAACCTCCCAGTTGCTCCCGCCGCCCCAATCGCACCCCTCGCTCCATTTGTTCCAGTC…
>PBfusion.4|NW_019105799.1:685580-687187(-)+NW_019106627.1:126943-148168(-)|c11536/f2p1/3456
AGTTGAGCTTCGAATTCAGTAGGGAACGGTCTAGTGAGGCACTGGCTAATAACACTGTCATGTATTCATGAATCATCATAGACGCCTATGTATGGAAAGTTCATTTGTTCATAAGGTCGTGGAATGAGGGAGAGTTTACTGCTGATAGGGCTTTGCCTTGGAATTATGGTGTGGAACGCTGAAACTTCAATGAAATCGCAGGATGTGCGCGTGCGCGAGAGTCGTTCACCGTCGTTCCGTTACCGGCCGAACACGACAGGACTGTGCCACGGGCCGTGCACCGAGGTGCATCCACCACAGCACAGACATTTGCTGCTAGTTGCAGCGGACGATGAGAGACAGCAACAACTGCGCAGCTGTTCAGTTACTCGGAGACTGTCGGCCGCGTTTGTGGCAGAC…
>PBfusion.5|NW_019106071.1:474352-477810(+)+NW_019106695.1:228659-293050(+)|c5612/f7p16/2313
gCTGCTTTTGTTAACATGGCCGGTGGTTACAGTGTGCTGAGTTTTTACGTCTCGCAGTGTTTTACGATATGGTTATTAAATATTTGACCAGTGTTTTAAATTCTAGGGTGTTGAAAATCGAAATTTCTGTACACTTGCTTTAAAAGTATAATCATCATGGAGAAACAAAAACGTTTGTATAAAATCGTCCTTACTGGAGGACCCTGTGGTGGTAAAACAACTGGTCAATCACGGCTGTGTACTTTTTTTGAAAACTTAGGCTGGAAGGTATTTCGAGTTCCTGAAACGGCAACAGTACTTCTCAGTGGCGGCATAAAATTTTCAGATTTATCGACTGAAGAAAGCTATAAATTTCAAGAGAATCTATTAAAGACAATGCTGCAAATAGAAAATACATTT…
>PBfusion.6|NW_019107161.1:205115-208207(+)+NW_019110385.1:18612-19603(+)|c104388/f1p267/3836
CAATCAGATCTATTTCTATCAATAATATCATAGCACTACATCAATAACTAGGAATAATAATATTATTTATAAGATATAAGATAACAAATATTTGATAATACCAACAAAAAGGTGTGAGAGCTGAAAATATATACATTGAGAACCATCATCAAAAAGAATTGATCATACATATTTTATGTGAGATAAAATTACATCAAGATGAGAGAAGATTATGATCAATAAGATATGATTGTTGCATTGAGTTATCTATATTATAATAAAGGAAAAAACTTGCTTATACATGTAGTGGATAGGAAATTCACGAATGACGCATCATCACTTCTCAACTACTCAACTGATCAACTTGAAATCTTGGATATTGATTCATAATTTATCAAGGATTGTTATACGCACGTAGGG…
>PBfusion.7|NW_019105575.1:925599-926429(-)+NW_019105938.1:420022-455914(-)|c64408/f1p2/2438
TAAAACCAATCAATCCAAACAGATTAAATCTACTTCCCCTTTTAAAGCTTTTCTTCCTGTCAAAGTTAACATTTCACAAGAACACCCTTCTATTTTCAAACTATGATCAATTTTTATTAATGCTTCTTCCGAAATTATTGTACTGTCCGATCCTGTATCATACAAGCAATAAACATCCCAACTCTTCACATAAAATATAGGTAGCTCTCCTTTTTTGCAATCCACTTTTTGTTCCTTGCTACCTATATTCCTCATCCGAAATCCTCAATCTTTATTCCTACCTTTCTTTGTCGATAATTTGGTTGATTTATTTTCCTTCAATTCAGGCCAGTCTTTCATTTTTCTCTCGATATTGACTTTCATAACGGTAACAGCTATTTTCACTATCTGAGGAGTGAG…
>PBfusion.8|NW_019105624.1:899193-901719(+)+NW_019106669.1:39591-40010(+)|c88441/f1p5/2945
GGTGTCGACAGGTGGCTATATAGCATTGGCTGGGAGGCAGCTGAAGCCCTTCTCTGCTCTCGTTACACCCGCCAACAACCCTTGTAGTGATAAAATTCCTTGAAATCATTAAGTGATTTTTCTTGACACTATGTAAATGTTATTTTTTCCTTTTTTTAATGATAAATTAGTCCTTTCTCTTATTTGTATCCCAGCGTGACACGGTCTCAGAGCCATCCTCTCTCATTATGAATAAGTTATCTTTCTTCATTTTTCTTATTTTTTAAAATATATTCATTTACTTTTTAATTATTATAAAAATATTTTGTGATTGCAAATGTGTTGTCCATGGAACTCTCCTCCACACGCAGACGATTGGTCTTTGTGGGGGAATTCCGTGCACTATATGTATCTCGCTTG…
>PBfusion.10|NW_019105768.1:421338-425403(+)+NW_019107903.1:116307-128069(+)|c6624/f2p4/2300
TTCATAACCAGTTAACGCGTCCTATAGCATCGCTCTCGCTCTTCCCGATCGGAATCCAATTCGTGTGCGATTAGCAGCGGAGACCCTTTCAAGTGAATTTTGTTTCCGATCCTCCTAGCAATTGATTGCCATTACATAACAATTATTATTTGAGCTTACTGGTTTTATTGGACGATAAATTCGTCTTATTCAAATCTAACAGTATTGAACAATATTTTTTCTATTTACTGGTGTTCTTGAATGCCGGTTGTATATTGAACAGCTATTATTCCAATTTAACGATCCCTCCTTATTATCGTTTAATTAGTTGCCTCTATTTTACTTTCAATATTTACTTTTATTTGTGAATTGGAAAAAGAAAAAGATGAGGAGGTCGTTGTTTAGTTCGGCCACTACTTG…
>PBfusion.12|NW_019105876.1:564239-575037(-)+NW_019106257.1:211379-252206(-)|c145721/f1p2/4451
GTCGACTTCAGTAAATTTTAAGgttaaaagtattctaaagattatCTTATTTTTTATAATGTAAAAATAATTAGCGATAGACAATGAATTAAACTGGTTTATAATTGGCTTTCTTTAGGTTCAATTTACTATTAGTTTTTCAGTGTTATTTAGGAAATTGAGATCCACGAAATACAATAATACATTTTTTCGTTCAATGTTCATGCTGTCAGTTGTCAACAACTCTGGCATAGTGGCATGGTTATTATTATTTCATAATTTTCTCATTTAAAGAAAAATAATGAAACATGTTTTGCTACTCTGATTCAGTTTAACTCTTTTATTGAAAAATATTTGAGCTCTGATACCGGTATCAAAATGAGTTGCAGAAAAAAACTTACTTTTAACAATAAAAAAATT…
>PBfusion.13|NW_019105615.1:598237-598473(-)+NW_019107163.1:41966-182245(-)|c52002/f1p1/1949
agtcgaattgCGCCCCCAGTCAGGGAAGTATCGCGTTGTGACGTTCGCTCGGTGAGAAATTGAGAAACTCGGCCGGAGCTATCAGAGGTGGAGTGGCGGGGCCACGTTTCCTTCCTTCCTCCAGCTGAGCAACCGAGCAAGACCTGGTGGCAGAGTCCCGCCCGGCTCCAACAAAAACATTTTCCATCGTCCTAACCTCGTAACATCCCATTCGGTTCTACACGACCGTTCTCCTTAAATAGTGCATCAATAGTTTCCCAAAATGTCTACACCTGTCAAAACGTCTTCCAGTTCTGGTGGTGACTTGGACGATTCCAGACATTGAGCATCACTGCATCTGTCAGATAAAAATTAGAAGAGACAATGCCTGGGGGATGAGCAGGGTAGCGGGCAAAATGG…
>PBfusion.15|NW_019106302.1:235149-243227(-)+NW_019106315.1:392842-395696(-)|c100803/f4p1/3585
gtaaaatttgtgagacaacacaCTACAACAGAACAGAGAACAACAATAATTCATAGAATTAGGTGTGTCTATTCACCTATATTTGTTGTAATTTTTATGTTATAATTTAATACTTTAAAAAATGACAAGTGATCCTAAGCTCAACAACTACCCCAAAGCCTCAAATGGACTTGTTTATGGAGGAATCCTTGTCTATGTTGGAGGTCTTTTCCTACTGGTTTCATTTGCGAGCCCTTATTGGGTGGAGTCATTTGAGAAGACTTTCATTGAGTTCAAGAACATGGGACTCTGGGAATACTGTTTCGAGCACATGAGATTTCCCAACCATCAATTGGATCAATTGTTCGATGGATGTCATTTCATTTACAGTCACAAGTACCATGTGATCAGAGAGTGGCT…
>PBfusion.16|NW_019105682.1:291461-323074(-)+NW_019108107.1:27154-48238(-)|c127687/f1p3/4420
AGCAGGCGACGCTGCTGCGGGTTCTGCTCATTGGCCTCAGCAAGGAGCATCCGCTCATGCCACCCGACGCACTCGAGCTCGCCGACCAGCTCGTCAAGCGTGCGGCCGCCGTCACTGCCAACGCCAACCTGCCCATGCTCAGAGCGGACAAAGTGGAGTTGATGGAGCTGGTGTTCCAGCTGTGCGCCTACCACCACCCGGAGAACATAGACCTGCCAGCCGGGTATGCCCCACCCGACCTGGCCATCACCAACCTCTACTGGAAGGGATGCGTCCTCCTGCTCATACTCGCCGCACACAATCCACAAACTATAGGTGCGGTGGCGTGGCACAAGTACCCGACTCTTCGCGCGCTGATGGAGATGTGCATCACCAACCACTTTGTGTTTCCGGCCGGCG…
>PBfusion.20|NW_019106019.1:395692-465392(-)+NW_019107168.1:191325-197703(-)|c22948/f6p10/4646
agtctgtgtgaagCCAGCGTCGCGGTCGCGTCTAGACGTCCCATCGCCTGCTCTCACTTGTGTTGGCTGACAACCGTCGAGCATGCAGTGTTGTGGTGCACTTCCCCCGCGTCCCGTCCAAGGGCCCATCCGTCAGGCCCTGTCGTCGGCCCGTCAACCGACCAAACTAGTTTCTTGTTGCTAAGTGTTACAAGTTTACTTATTTTCCTACAGCTTTATCCTTTACATAGTGCTGTGAACGTTGTACATAGTGCTTTGGAGACACCGTACTATAACAGCAAAATATACCAGAATTCCTCCCAATAAATTCAAAAGGATATTTATGCAGAGCTGTTCTCAGGATGAACATTCAATATACCCGTTGATGCAAGAGTAGTGGCTGGCTGCTGTGGGTATTCG…
>PBfusion.21|NW_019106142.1:397413-399515(-)+NW_019112886.1:4649-6521(-)|c107631/f1p6/3990
TTTTTTGTTTTTTTTTTTTTTTTTTATAAGTTCAAATTTTATTTGTACAACTTAATAGCGTAAACATTTCACTCTTATGCAAACAGAAAACAAGATTCTTCAATATTATCAAAGATAACAATTGATTATCTAAAAATATAGCCTAGAACTGGATGAAATATGGATGAGTATAGAAATTAGAGTAAGGCTTATATATATAAATACAGAGATAGCTTTCAATTTGAACAATGGAGGGACTAGATTCACAAGAGATTTATAATACAATATTCGCTTTATAACATTCAACAAACTGTTCAATGAAAAAAGACACATATTTGTATGAAGAACAATTTTTAAGTGAAAAATTGCTCTCTGAAATTCTTTCGAGGGAAACTTGAGAATATTATAAAGCATACTCGC…
>PBfusion.22|NW_019105775.1:117164-186560(+)+NW_019106083.1:33-16636(+)|c163694/f1p8/5097
acacagacacaaacaacactgttccTATTTCGATAAAAGTGAGGttataataaatgaacatcaattaatactTACTCTTCTCATATTTACAGACCAATATGAAATCTTTCAAGCTTATTATGAATGTTCAAATTACATTGTTCCCAATCTATGTGTGAGTATCAGTGTAATTTAATTGTAGTGAATCTTCGGACTCCACATGAAAGCCTAGATCTGAAGCAGACTACAAAATAAGCCAAGCGAGGATTATGGTTGTAAAATGAGGAGAAATGATATAAATATGTTGTAAACACTTTGGATCATCACAATATTCATCATGGATACAGAAAATACTGTTGAAGAACCCGATCAAGAGTCAACGGACATTGCAAAGAAGGATGAACTATTGGCATATATTGA…
>PBfusion.24|NW_019106294.1:211648-217235(-)+NW_019109257.1:2479-24562(-)|c74007/f1p4/2540
acctgcgtaacctcttagcggatatcgGATTTTAACATTTTATGATGATTCATTTTGTTGGTTAGTTGTGTATTTTGTTCTTGAAAGAAACTAGTTTTAAATAAAAAAACGTTTGGACCTTGTCCTTTATTGTTGTAAGATTTATCAGTAGAGTGAATCAGTTTTAGGCAATTCGTGTGCTGCTACAAAAGTCCAAATTGCTCAATTTATTTCAGTCATCATCATCATCTTCTAGTGCCAATAGTTGACTTGTGATATCGTGAATGAAAGGGAACCAGTTTAGTTTTATCTAAGTGAAAGTGGAAAGTTGAGGATTTTTTAGAAGTTTTATTTGCAATTATTGAATTCATACCGTAAAATATGGCTGTGAGCGTGAAGTGGTCTTGGCGTTCTTTGTTC…
>PBfusion.25|NW_019106007.1:532131-534931(+)+NW_019107546.1:65456-73920(+)|c55077/f1p2/2073
GGAAAATGTGATGCTCAAAGACTCGCCAGATTTTGGCAAATTCTCGTTTCAAATGACGCTGCATAAGAATGGTGACATTGTTTTTGTGTATAAAGAGATACCAACTTCTGTTGAACAAATAAAAGACGACCAGCATCCTGTTAAGGTTGGACTAGCTGATGCTTATATCATCGATAGAAATATATTCTTTGTCAAAAGAAAAACAATCTATGAGTACCATCACGTACATTTCAACAAGGAGGACATCAAGAACTGGACGGTCATCTACCTGTCAGCTCTGCCAACCTGTTTGGATCTGAAAGACTGCGACTCGTGCTTACAGGCCAACAATAATCAAGAGAATAGTGGAACATTGAAAGATTATGATACCAGAAAGTGCAACTGGTGCCCGTCAGTGAA…
>PBfusion.26|NW_019106166.1:291465-317366(-)+NW_019108893.1:5675-26796(-)|c156058/f1p3/4749
agtcaGTCTTCAGTCTTCACTCTTCACACTTCCCAGATTCAGTAGTCAGAAGCGGTACAAGTCTGTGCGTTGTTGCTTCATTTTGTGAACTATTTTTATAATCAGCTGATAGTATTTTGTTGTGTGTGAATTAATTATTATTTGTTGCGTTTGATGTGTGATGTGCAAAGTTGAAATATGTTGTGCCTTGGTGCAGCGACCAGTCAGAACTCCTATCATGGACATGGTTCACCAGCCAATTCTGGGAACAACACTGCCACTATGCGAGGTGACAGACTGGTGTCAGTGAATGGCCAAGTGGTAGTGAACGGCGACAGCGCCAGACAGCTGCTGGATGCAGCTGGTGAACATGTACAGCTGCAGCTGTTGCGGCATGGGCTGCACTACAAGTCGCTGCCT…
>PBfusion.29|NW_019105546.1:1224263-1251591(+)+NW_019106957.1:14536-33077(+)|c170023/f1p6/5357
GGCCGGAAAGTATGGGACGAGGCGAGGCTGGACTGCAAGCTTCCTGGCCTGTGCGAGAACCTGCTGGGAGACATCGTGCATCCCGTTGGCTGCATCCAGGAGGCGGGTGCCCTTGCATTGGCCGACCTTCTCGGTCAGCTCAGGCCCGAAATCACCGAAGCCACACTCGAGCTACTGCTCAAAACTTACAAGGAAAAACTAGCGATGGTGCCTCCGCGCCTGGACAGCCTGGGCCGCGTGGTGGAACAGCCCGTGGACACGTGGGAGCCCCGCAGCGGCGTGGCGCTGGCCCTCAAGGAGTTGGCGCCCCTGCTCACCCCCCACGCCGTCTCCCACCTCACCACCTTCTTTGTCACCACCGGCCTCGGCGACCGCAGCGCCCAGGTGCGCACCAATATG…
>PBfusion.30|NW_019105555.1:963734-1011423(+)+NW_019105938.1:18982-28064(+)|c24562/f2p3/5310
ACGCTAGCGACGAAGGCGACCATCTACTATCAGGGCCTGGTCGAGTGGAAGCCACCCGCCATTTACAAATCGTCCTGTGAGATTGATGTTGAGTATTTTCCTTTTGATGAGCAGACGTGCGTTTTGAAATTTGGTAGCTGGACCTACGACGGCTTCAAGGTTGACCTGAGGCATATGGACGAGAAGCAGGGCTCCAATGTGGTGGAGGTCGGAGTTGATCTGTCTGAGTTCTACATGTCTGTTGAATGGGACATACTCGAAGTTCCGGCTGTGAGAAACGAGCGATTCTACACGTGTTGTGATGAGCCTTACCTGGACATCACGTTCAATATCACGATGCGTCGTAAGACACTGTTCTACACAGTCAACATCATCATTCCCTGCATGGGAATCTCATTC…
>PBfusion.31|NW_019106063.1:367319-491798(+)+NW_019106707.1:213144-249012(+)|c166974/f1p4/5104
agaacgggatgcggtgccatgacaacGCACGGGCCTGAAGCGACGCTGGGCGTCGAGACGCTCAGTCcgcCCGACGGCTGCGTCGGTGACATCAGTCGCTCCCTTGCCAACCGTCAGTCGCCTACTCAGCCGATCGCGACGCGTCACGCGAGTTTCTCACTAAAACATCATTCCTGAAATTTTCTTGTCATACAAAAAGTGTTTCAATAAAACGTCGTAATAAAATTCAAGTAGAAAGACTACTTCATTGCAACAAGTTTTTGAAAAAGTTGGTTTGAACAGTTTCCACACACCTGGTTTACAGAAGAATCACAACAAAAGGTTCTCTGTGAAATCAGGGAACGCTTGGTGATGTGGTTACGAAGAAGAAGGTGACAGAGGAGGTGAAAATAGGAGGAG…
>PBfusion.33|NW_019105637.1:835484-840303(+)+NW_019108160.1:71323-109214(+)|c76340/f1p12/2573
ATTATTCTAAAGTTTTAACCTTATTCTATTTTTGAATTATGGATTATTTTTATAGTTGACATTGTTATAAATTCTTTACTTAACTTCAATATGATGAAAACCTACAACATTTTTGAAAAGTTTTTATGATTAACGTAATGTGCTAGTTTTAAATTAATTACTAGTGATAAAATGTCTCCAGACAATTCCAACAATAAAAAAATAGCCAGGACAAGACACATAAAGTATTTTACATATTTTTTGGACATTCTTCCAGCTCGAATGTTCATGTATGACTCTATAAGAGTATCCATAGCCTTCTTTGCAATATCTGGCCTTGATGTTTTAGATGCAATAAATACACTAGAAGAATCTAAAAGAAAGGATATCTGTGATTGGATTTATAGTTTACAAGTCCTA…
>PBfusion.34|NW_019105961.1:365957-401386(-)+NW_019107062.1:234337-237091(-)|c14098/f2p6/4092
GAATCTGAGGTCGAGTGTGTTGTAAAGACTGTCTATCTATTATGGAgtatggactgatctttcagtATGTGACGGAATTGCTTTTTGTCCCTGGCCATGCGGAGACATCATGCGGTGACACTACTTTGCCTTACATCAGTGTCAACGGCTTTGTTGTATTTTATTGTTGATGGATGGCTCTTTTCACGTGTTCATTTGTTTAAGCCCGATGATACAAGCTTAGAAACCCTTGAATCTCAAATAAAATTGGAATATGCTGAGAGAGCTGAAGTTCGTGCTAAAATAAAGAAGGTTATTGAACTGAAATTGCAAGAGAAAAAGCAGGCTGCTGAGGATGAGCTAAACCAGAAACATATAGCAGAAAGTAAAAAGGACGAAAATCTAGCTGAGAAAGAGAAG…
>PBfusion.35|NW_019106255.1:208847-211745(-)+NW_019110014.1:125-17549(-)|c130960/f1p4/4421
GGTTTGTCGTCCATCGTTGCTGAAAATCCAGTAAAATTTCTAACAAGCTAGAGGCTGTTCTTACTTCATTTCAACGTTTGTTATTTTCTGTGTAGATTGTCATTTTAATAATTTTTCAAAATGAATGTTGAAGAAGAAGTAATGAAGATACAGAAAAAACTGACCAAAATGACTTCCGAAGATGGATCAGGGCAAGAGCAGGCTTTAGACTTGCTGAAGGCTCTGCAGAACTTACCGGTCAATTTGGAAATTTTGACAAAGACAAGAATTGGAATGACTGTCAATGCTCTTAGAAAGTCTAGTACAGATGAAGAAGTGATCAGTTTATCTAAGACACTCATCAAGAATTGGAAAAAGTTTCTCGCTGGTCCCAATGCTTCAAAAGATACACCAGCCAGT…
>PBfusion.36|NW_019105615.1:118657-118722(+)+NW_019106388.1:360580-361013(+)|c118230/f2p0/515
aGTCACAGTCTCGTTCAAGATCAACTCGCTGTCCTGTCGACTCGCTGTGGTGTCACGCCGTGTTGACACTCATTCGAACTTTGGCCGCCCTTCGTTACTGTGCTTTCACGAGGTTACTAAACTTGTGTTGTGTGTTTTACGTCCTGTCTCTCACGATCGGATTAATAGTTGTGTGAAACTATGTGGATATTGAGTGCTTGAATGCAACAGGATGCTGCTTCCAGAAACTAGTTACTTGGATGATATTGTTTGTGGCAGCAGTAGTGAGACAGGTGTGGTGGTTGGTTGTGTGATGTGTGTGCTGCGTTTGTGAAGTGTCAAAGTGGAGGAGTTTTTGCAGCAGTTGGGTGCAGGAGGCGGAGGCAACGACTTGGAGGAGGACGACGACTACACCGTCTC…
>PBfusion.38|NW_019105968.1:40861-57270(-)+NW_019106791.1:276534-277228(-)|c11748/f2p138/3231
CTTTCAAAGGGAGTCTGCCTTCGTTGGCAGTCATTTGTCGTGTATTGAGAAAATAATCGCAGATCATCCAAAATGGTGAACTTTACCGTAGACGAGATCCGTGTGATGATGGACAAGAAGCGGAACATCCGTAACATGTCCGTCATCGCCCACGTGGATCACGGCAAGTCGACGCTGACCGACTCCCTCGTCTCCAAGGCGGGAATCATTGCCAGCGCCAAGGCCGGCGAGACCCGGTTCACTGACACCAGGAAGGACGAGCAGGAGCGTTGTATCACCATCAAATCAACGGCCATCTCTATGTTCTTTGAGCTTGAGGACAAGGATCTGGTGTTCATCACGAACCCGGACCAGCGTGACAAGGGAGAGAAGGGTTTCCTCATCAACTTGATCGACTCG…
>PBfusion.39|NW_019106428.1:232664-234491(-)+NW_019108152.1:1345-83864(-)|c93068/f1p11/2813
cactACTTGTTGGTTGTTCAGTTCAGTTCAGTTCAGTTCAGATTTGTTTGATTCCTACCTTCGAGCGTCAGAAACTTTACAGGTTAGGATCAGTTTGTTTTCTACCGGATTTCGTGTAGCATCGTAGCATGTGATAAGTGCAGCTTATAGTGCTTCGATTTAAAGTGCTAGTGAATAATCTGGAAAGTTCGTCAATAATAAATTGTGCTTAATTTTTGTTGAACTTGTCATTCGAAAAACTGAGGCGCACGTGTCATCGACTGCTTCAGTGCACTCTTTCCATTGCGTTGGGGCATGAACAGGCTGACAGTTGAAATTGAAATTCAACCATGTCTCTCGACTTCGGCAGTTGGTGTGCGAAGTACATACTATGTCTCTTCAACTTCGTCTTCTTTTTGT…
>PBfusion.40|NW_019106255.1:255965-256234(-)+NW_019110014.1:24153-31653(-)|c69720/f1p1/2220
AGTGAACAGGCGGTGGCGGCGGCGGCAGCAGTGCTCGTTATCGGAGTATTGACTGTGTGACGTCACTGGTCTCGGCACGCGACTTGGCGCTGGGCGGCGATTGGCCGGCGCCGTCATGTGACCTGGCTCGCGACACTCACAGGCGGCCGCGTCGCTCAGTCGCTCGCCGGCTCTCGAGCGGTAAGCATCGCAGCGCAGAGAAGTGCATTGCAGTTAGTGCATCCTGAAACTCGCCGGTCACTCGACACCATACAACTACACAACACGCTGGTGCAGTGAAGCAGCAAGCAAGCAAGCAGTAAATAGGCCTACCGAGGTGCGGAGCAGCAGAGGAATGTGTGAGAGGTGCCCGCACGCTAGTGCGTCCCCACTCTAGAGATGACCGCCAAGCTAGTAGGC…
>PBfusion.41|NW_019105708.1:612380-615337(+)+NW_019105798.1:499653-501656(+)|c157683/f1p0/4971
gttatatctggcaccttttggtccatttgatgtccaagactcgtgtaaatgttctgccttataactatatggaGGCAGCCATTCACCATCTGCACCCCAGCAAACATGACTGAAAATGACTGATTTGATGTATCAATGATACATGTTGGATGTTCAACTCCTCGTCGACTTATCATTTTTTTACACTGGGGTCGTCCTTCAAGTTACTCTCATCATAGTTAACTATTGCTCATGGCTCAACACCTTCCAGAGATTaTCCTAGCTCATTGAAATATTCTTTTATAGTTTGATGACTTGGGGCAAATCTGCACCTTTcCCACATTTTGGCACTTTCTCTGGGAAAGGATATGCTTATGTCTCTTTAAAAAGCCCAACCCCCACTCACGTCCAGTTAAATTG…
>PBfusion.42|NW_019105747.1:59653-68298(-)+NW_019106887.1:236402-262897(-)|c144171/f1p5/4459
CTGACTGCTGAGAGAAACTGAACTACAAACATAGCCTTTTCTTGTAAAACTGACAAGTTTGTAGACCTTTTAGCGTTTTTATTTACTATTTATCAATAAAACATTCTCAAAACGCAATTTCCTTAAATAAATCCAATCAAGTTTGTTTTTTTAACTGTTGTGATTAAAATCCTTCAAAATTGATTCCGGGCAAAAAAGAAAGGCGGAGAATGGAGGAGGGCACAATGTGGCGGGGACCGGAAACAACAGCTGGCAGATGGAGGGGCCACCGCCCCTGAAGCAGCCGTTCGCGGGCATGCCCTTCCTGGAGGGGCAAGGCGGAGGCGGCGGCTGGGGCAACGCGGCCTTCTTCAACCAGGCGCAGGCGCAGTTCTGGGCGCAGAACGGCCCCAACCTCAA…
>PBfusion.47|NW_019105546.1:1227405-1251591(+)+NW_019106957.1:14536-33077(+)|c154160/f1p6/4697
TTCAAGAAGCTGTAGCCAATTGTTTACCGCCCCTGGTTCCTGCTATGAAAGAAGACGCTCCAGCGCTTGTGCAAAAATTGCTGAGACAGCTTTTGGAGTCTGAGAACTTTGGTGAACGAAAGGGTGCTGCCTATGGCTTGGCAGGCCTTGTGAAGGGCATGGGAATTCTGGTGCTCAAGCAGTTGGATATCATGAGCACTTTGACCAATGCCATCCAGGATAAGAAGAACTATCGTCGGCGAGAAGGAGCGCTGTTCGCGTTTGAAATGCTGTGCAACATGTTGGGGCGACTGTTCGAGCCGTACATAGTGCACGTGCTGCCTCACCTGTTGCTGTGCTTCGGCGATGGCAGCCAGTATGTGCGTGTGGCCACCGACGCATGCGCACGGGTCGTCATGA…
>PBfusion.49|NW_019105937.1:432240-452567(+)+NW_019107849.1:1356-48048(+)|c74203/f1p36/2402
ggaacaggctgctctataatcgttcaaccaaTGGCGGCTGCTTCTCCGCTTGCTTACGCAAACCGAGAGTAGGTCCGTGAGCGCAGCTCAGTGTTTTGAACGATGGGGCATACAGTGTTTTCGTTGAGTGTTTCTAAAATTTTAAATTAAATGTTGACATAAAATAAACATTTTCTGATGGGGTGCTACTGTCAGTGAAATTGTGATCCAATTCGAAAATGTATGCAAAAGGAAAAGGTTCCACTGTCCCTTCAGATGCCCAAGCACGCGAAAAATTGGCGCTGTATGTTTATGAGTACTTGTTGCACGTTGGTGCCCAAAAAGCAGCACAGACATTCCTATCTGAGATAAGATGGGAGAAAAACATCACATTAGGAGAACCTCCAGGATTCTTACACT…
>PBfusion.50|NW_019105746.1:426702-476273(-)+NW_019108270.1:91125-92308(-)|c170060/f1p9/5335
ATTCACGAAAGAAAATCATTCAAAATATCCCACCAAAAATCAcAAAATACAGAAGCTCACAATCTAAACAATGGTAGTGCAGTTAAGAAATTGACTTTCGCCCAGATTGTCTCAAAAGAAAATAGACCAAAATTGGGAGAGCCAAAAAGTGAAGTAGAAGAAGGCACCAATAATATTTTGCAGCTCATCTTGGCAAAACTGGATAGACAAGAACAAATAATCACCTCACTGCAGTCTAAAattccagaagttagaacagagtagactactgcaattcaaatgATTCATTCACTAAAAATAATGGAATGGAACGCagAATGGATTGTTACAACGGCAACAGGAGTTGGAAGCAGTTCTAAACATAGAAAAAATAGATATATGTCTTATATCTGAAACTCA…
>PBfusion.52|NW_019106145.1:282097-326531(+)+NW_019108716.1:59993-69064(+)|c163376/f1p42/5276
ACGTGTGCGGACCATGAAAGAATATGAAGAACAAATGGCTGAACTCAAAAAGGAAAACTTCAATTTGAAACTTCGTATTTACTTCATCGAGGAGCGGCAGGAGCAAATGAAGGGCATGAAGGATGTCGATGAACTTTTCAAAAAGAATGTTGAATTAAGTTGTGAATTGGAGACACTAAAAAGGGATTTATCAGAAAGGGAAGAACTTCTGCTTCAATCTGCAAAAGCAGTGGAAGTTCTACAAAATCAGCACAAAAAGCAACTAGAAGATTTGAAGATAAGCACAGCCAAAGACAAGGCTTACCTAGAAGAGCACATTGTCAGTTTACAAAAGGCACTTCATGAAAAGGATGAAACGTTCAATCAATTTGAAGACTCCACAGCCATGTACGCTCTGGC…
>PBfusion.56|NW_019105900.1:303032-315195(-)+NW_019107088.1:86455-116851(-)|c159021/f1p22/5044
GAACTGAAACGTCACAGGATGTCAATCGGCCGGCGGCGCTCTTTGATGCCAGCGAGTTCCTGCCTTACGATCCCAGCCAGGAGCCAATTTTTCCGCCTGAGTTACAGATTGAGAGAAAATATGACAGCCAATACTTGGTGATTCCTGGATCAAGGGCGACCTGGTACAGACCAACATCTCTGCAAGAGCTGCTGTTGCTGAAGAACAAATTCCCTCAAGCAAAAATCATCAACGGGAATACTGAAGTTGGTGTGGAAGTGAAGTTCAAGAACTGCGTCTACCCAGTTCTGATCCAACCGAGTCAGGTTGCCGAGTTGAGTGAGATCACCGTTCAGTCGGATGGCATCAAAGTTGGAGCAGCTGTCACATTGTCCGACCTGGAATCGTTCATTGTTGGTC…
>PBfusion.59|NW_019105847.1:48334-67211(+)+NW_019106117.1:339622-370287(-)|c159367/f1p41/5085
aatgtgctaAAATCTCTTGATGATATGTTTGGTTTTGTGTATTCTCATTAGTCATGAGTAATCACGTTTCTCTACTGCAAAATATGGAGTATCTTGTCTGTGGAAAGATTGCCAAAGTTGAGCTCATGAGGGTAGATGACATCTCAAAATCCGAATCAATAATCTATTCACAGATCGAGAGAAAGAAGCAAGAAGATGGATTTGCAGAACTTCAATTGACAACAGATAACATCAAACAGGAGCCAATAACCTCAGAGGAAACCCCAACTACCATGCAGATTGAAATTGTGAAACATGAGAGTCCATTTGAACAAATTGACATTGAAATGAAGAATGAACCTTCTCATAGCAGTACAGCTATTCATCAGATCAAGAGAGAGAAGCAAGAAGATGGATTCG…
>PBfusion.60|NW_019106358.1:372946-379373(+)+NW_019109213.1:4926-33388(+)|c120390/f1p11/500
TTCTTCCTTCTCTAATAACCAATTTGGATTCGTACTTTGAGAACATGATAAATAAAATATGGAGATGTGAAGGAGATGAAACTCTCTACAGAGTACAGACTCGAATGAATTCGAAACAATCTTTGGATATACAGTACATTTTCCACCAAAATGGAGTCAAAATTTATGAGGGTTACAAGGATCGAAGACATCTCATTGAAATCACCTCATATTTCGAGGAAAAGACTTCTGAACACAACAAACCAACCTTTGTACCAGTTAAATTTGAGGGTCTTGTGATTCTCCCCTCCGATGATCTGAGGGAGAAATTCATAGATGATAAGGGGAATTTTAGAAACCAACTCCATGATGAAATTCTCCAATTCTCTGCTAAGAGTAGGGAATCTGGATATACTTATC…
>PBfusion.63|NW_019106295.1:213656-224977(-)+NW_019108493.1:46863-55481(-)|c76317/f1p0/2455
GGCGTGCTAAGTGAGAAGCCTGCGTGGGCGATTCGCCGTCGAGCTGACTCCAGCTGCTACTCGAGCGACAGAGTTGAGCGCCATCAACAGATGGATTTGTGCTCGATATCCAAGAATGACTTTTCGTTGTCGCTCGAACTGCTTCCCCGCCAGACCAAACAGATCAAGATGGAGAGCGAGAGCATGAGTATGGATAAGCCGAAGGCCACCAGTAGCAGCGGCACTTGGTCGAGGCGGCAGGCCGAGCTGTTCATCGCCAGGCAGGCGGCTCTCATTCACAACGACATCAACACTGCACTGCCGCCGGCCAAGCTCCATCAAAAGATCAACGAAATTCTCAACGCTAATCCCAACCATGTGGAAGCGCATTATTTGAGTTACCTGAACTATTTAAGATCG…
>PBfusion.64|NW_019107014.1:49893-80516(+)+NW_019107083.1:211803-233295(+)|c174049/f1p8/5563
aggttggaatttggaaaatAAACGTCGTAACTTGCAAGACGTGCCAAAGTATTTATTCAAATCATTCATATATTATTCATAAATTTATTCTGTAATTTCATTTCATTCTATTGTGTGTTATTAATAAGTGGTTCAGTGATAAATTCTTTTAAGTGATTCCAATCATAATAAAATGCAATAATAATATTGCATTCATGAAGGTTATGATCAGCACTGCTAAATACAATCTCAATATTGTCCAATATTTTTATTTGTGAATAAGTTTCAAGTGAACAACTCTTTGTTTAAAAATGGGTGGCAAGAAAAACCAGGCTCAACGAACTAAAAATAATGTTCGGCCATCAAGTAGTGGTAGAAGCGCCGAACTGCTCGGCTCAGGAGTCACTAGTTTTGTTGGAT…
>PBfusion.67|NW_019105829.1:647185-658268(-)+NW_019108112.1:95271-103998(-)|c110515/f1p27/4346
CACACACACACACAAACACCGCGGCCGGTGATAGGAAGATCGCGGTGAAAAATCTACTGTTTCTCCTCTAAACTGTAAACCGCGCGTACAACTGAGACAACCGCGACGGTTCGATTGAGTGTCGTCTGATTTGTGGAAACGAGACAGTCTGCCGATACAGCTCCAGATAACCTTGCGCCATTGGATACTACTATCAAATAAGGAGAGAGAAATGAACAATACAGACAATTTGAGCGCTGGTTAGCGCTTGAATCAAGGAGGCAAATCTAAGGTGGAAATGGGATCAGATGCAGCATTCCGTGCCTCGTGCATGACTCAGCACCAGCAGGCAATGGCCTTGGCCTTTCCCTGGCAGCAACACCATCAATGGCTCAACTCACGCTACGAGACAAATCACAA…
>PBfusion.72|NW_019105569.1:535207-536301(-)+NW_019108507.1:9604-45860(-)|c100908/f1p8/3630
CATATTCACCTTGTGACTTGTGTCTGCTGTTTCCAATCCAAGTTCAGCCTTTTCCCAACAAAGTTCGCTTATGCTTTCCATTTTTGTGTTCATTTTCAAGTATCTTCCAAGTTTTCGAAAAAAAGGTGATGATGGAGAGGTGCGGGACTTCATGGAGTCGATCGTGGAGGGGCTGGTGGGGGACGGGCTCGACAATGTCTGTCTGAGGCCAGTCAGCAATCATCCCAACTATATTAAATTCTGTGATGAATTCCATGATCCACTAGCTCTGATTTTGGCCAAATTTTCTGTTTCGCTGCATATGGCAATAACAGATAAGCCGATTTCTCTATCTGATTCACCCTCATTCATACATGGAGAGCTCAAGCAACTCATCAAGCAAATCATGAGAGAAGCTAC…
>PBfusion.74|NW_019105775.1:117164-186561(+)+NW_019106083.1:33-16636(+)|c155742/f1p8/5046
gataaagtgaggtataaaatctgaacatcattaattactTACTCTTCTCATATTTACAGACCAATATGAAATCTTTCAAGCTTATTATGAATGTTCAAATTACATTGTTCCCAATCTATGTGTGAGTATCAGTGTAATTTAATTGTAGTGAATCTTCGGACTCCACATGAAAGCCTAGATCTGAAGCAGACTACAAAATAAGCCAAGCGAGGATTATGGTTGTAAAATGAGGAGAAATGATATAAATATGTTGTAAACACTTTGGATCATCACAATATTCATCATGGATACAGAAAATACTGTTGAAGAACCCGATCAAGAGTCAACGGACATTGCAAAGAAGGATGAACTATTGGCATATATTGAAGGCGTCAATGAACGGAACAGAGTAAAAGAGGA…
>PBfusion.75|NW_019105561.1:571130-574503(+)+NW_019105574.1:306081-308029(+)|c105099/f1p2/3759
GTGTCAAAATCAGCAAGTATTTTGTCAATAGGTAAAGTCTTTCTCTCAAAAATTGAAAGTCTAGTTATCAAAATTTGATAGTTATTTAATCATATAGAGATGGCTGATAACGAACAAAAAGCTATGCAGTTAATGGCAGATGCCGAGAAAAAGTTGACTTCGTCAAAAGGATTCTTTGGCTCTTTATTTGGTGGATCTTCAAAAGTGGAAGAAGCAGTAGAATGTTATCAGCGCGCGGCCAACATGTTCAAAATGGCAAAAAAATGGGGATCGGCCGGAAATGCATTCTGCGAGGCAGCTAATCTCCACAACAAGGCCGGAAGTAGACATGACGCGGCCACTAATTTCGTTGACGCGGCAAATTGCTACAAGAAGGCAGACCCCAACGAGGCGGTACAG…
>PBfusion.76|NW_019105595.1:345049-381647(+)+NW_019106546.1:14177-15119(+)|c82964/f1p2/2629
agATTCTGCAGAATGTTTTGTTCTTTGTTGTTGACCAACAACAACAAATTCTCAAACTTTAGAGCTTGAGGATAGTTTTCTATTTGAAATCAAGTTCAATTCTTTGTTTAATTAAATATTATACTGCTGTTCAACGGTAGCTTTCATTTCAATTCAGTTTGTCTGTTTGAAATTCTTGATTTGTGTTTATAATGGCATCTAATTGGACCTCCAACGTTTGATCATTAACAACGGAGATTTCGTTGATGTTTTGTCGGATTCTTCTGTACTGGAATGGAGGATGGTGTCCACACGAGGTGTTAAACCCAGATATTATGAGGGAGAAGTAGTTTTATGCTATGAACCTGATCCTGCAAAAACTAAAGTACTTTACGATTCCAAGATTCTTGAAATCATTCA…
>PBfusion.77|NW_019106190.1:330093-385039(-)+NW_019106937.1:35059-36094(-)|c17677/f2p5/4417
agtcccgctttggttacagagctgtaaacgttgtaaacgtggagtgcgttctacgagaatattttcggaaattatttcgcgaatttatcagtctaccatactgtgaaTATATTACTTCAGTTAATATTttcctacagtgagttaagactaaatctctagaatttatctgtggaggtcttagagaaggggtgtatttcattcaccgaaattttttggtgtttggaaactaatttgaactaaatttcaatcacggatttcacgttaacaactaatgctcatatagtggttgtctactagaacagtgttgactatctgtggatctttgagaaacgattTGACAGTTTTCTCTTGAAATCAGGAAGTCAaaatctttggtgcttcgtcAAACTTTTCCAATTT…
>PBfusion.78|NW_019106007.1:497296-534931(+)+NW_019107546.1:65456-73920(+)|c11401/f4p2/3422
gAAAAAAGGTGAGCAACCTGCTGGCTGAAAAGTTTGTATTCAGTTTGTTCTGTTCTTGGTTTCTTGGATATATCCTGTCTTCTGTGTTGTGACTGTGCTTGTAGTCATAATTTCAGCTGTTCAGTGATAACTAGTTTTAAGTGGATCATGGAGTTATTGTTTTTACCATGACAAGCGATGCAATATTGCTTTAACACTTACATTTTATCTCGTTCATAGACTGAGGGAAAATTTGTGGCAAACAATACTCCTTTGAAAAGGATAAACTTGACGCACTGACCAAAGGATAATTTTCAATTCTAGCGGACCAGAGTTGTTTGTTCAAAATGGCGAGATACAGTTGGAAGTTTTGTTTTTATGTTGAATTGCTGTTTCTAATTTTGTGTTCACTCTGCTCGG…
>PBfusion.79|NW_019106394.1:276614-304260(-)+NW_019106627.1:136094-137680(-)|c143874/f1p5/4460
GCAGCAAAGGGTGGCTTGTCACCATGAACATCAAGCAACGCCATCACATGAGGAAGTCCGCAGTGCAATTAAAAGGTTGAAGAATGGCCGAGCACCTGGAAAGGATGGGTTGCCTGGGGAATTCTACAAGTATGGCGGGGAACACCTGCTAAAAAATATGCACAGAATTGTATGCAAAGTATGGGAGGAAGAATGCATGCCGGATGACTGGAACACGGGGTTGATATTCCCTATCCATAAAAAAGGAGACCTGATGAGCTGTGAGAACTATAGGGGCATAACTCTACTCAACATTGGATATAAAATTTTTTCAAATGTTCTGTTTGAGCGCTTGAGGCCATTTGCGGAGAATATAGTGGGAGATTACCAGGCTGGTTTTCGACAGGGGAAGTCTACGAT…
>PBfusion.80|NW_019106302.1:220175-224745(-)+NW_019111787.1:1154-1843(-)|c168156/f1p10/5283
ATATCTACTTGCGCTATTGCTTCTCTATGGCAGTAcacaggtaaaaaatatgggaaactgtaacaagatagtatcacaggcagtgtgttttgaatcttggaatcatccttgtttagttgagaaaatatcttcatttctcgtacattactattagtttgacaattttaaaatagtcatccttgaaaatatatccaatctgctagtatatctggtagtctctttgcatacaaaatcccaacacctattgaaatgcatactcttactgtcggattctcgaactaatgacagttacttgacattgtggaatgatcattcttcattcttattgacaaaaactcaaaagacagttgaatattgtcattcatatgtgttaaaagaaaatttataacaatcgaatat…
>PBfusion.81|NW_019106428.1:232664-234491(-)+NW_019108152.1:1345-83596(-)|c9016/f34p11/2781
AGATTTGTTTGATTCCTACCTTCGAGCGTCAGAAACTTTACAGGTTAGGATCAGTTTGTTTTCTACTGGATTTCGTGTAGCATCGTAGCATGTGATAAGTGCAACTTATAGTGCTTCGATTTAAAGTGCTTGTGAATAATCTGAAAAGTTCGTCAATAATATTGTGCTTTATTTTTGTTGAACTTGTCATTCGAAAAACTGAGGCGCACGTGTCGTCGACTGCTTCAGTGCACTCTTTCCATTGCGTTGGGGCATGAACAGGCTGACAGTTGAAATTGAAATTCAACCATGTCTCTCGACTTCGGCAGTTGGTGTGCGAAGTACATACTATGTCTCTTCAACTTCGTCTTCTTTTTGTGCGGAGGTGCAGTTCTCTCGGTTGGCATCTGGCTGAAATTG…
>PBfusion.83|NW_019105638.1:303822-305194(+)+NW_019107359.1:11060-25236(+)|c114276/f1p6/4315
gtattcgaagattctcaaaatGAAAATGACATTCTGTCTGTCTGTTTTCAACATGGCAGGTGGTTAGCTTAGTGTGTTTTATTTATTTGTAATAATATTTGTAATGTTTTACTAATTGTGGGTTTGGTTGTGCTGTTTTTAAACTAATTATTATAAGTGATTATTCCCTTACAATACAGTCTGACTATATTGTATGCGATGTCGTGTTGAGATAAAATGAAAACCATATCTCCGGACTCGGATTACACTGATGTGCTGCAAGAATCTGACATTTCAAGCAAACGATTTACGGATTACGATAAAAATGAAGGTACGAAAAACAAGCATGATCAGAACTCTACATTAACGTCAAAAGTAATTTCCAAAGAATCTGAAAATCTCATTATTTGCAACGCTGAC…
>PBfusion.85|NW_019106255.1:208844-212870(+)+NW_019110014.1:6011-17528(-)|c129750/f1p4/4774
agacgcgaatgCGTACCGTTGTCGGTGGTTTGTCGTCCATCGTTGCTGAAAATCCAGTAAAATTTCTAACAAGCTAGAGGCTGTTCTTACTTCATTTCAACGTTTGTTATTTTCTGTGTAGATTGTCATTTTAATAATTTTTCAAAATGAATGTTGAAGAAGAAGTAATGAAGATACAGAAAAAACTGACCAAAATGACTTCCGAAGATGGATCAGGGCAAGAGCAGGCTTTAGACTTGCTGAAGGCTCTGCAGAACTTACCGGTCAATTTGGAAATTTTGACAAAGACAAGAATTGGAATGACTGTCAATGCTCTTAGAAAGTCTAGTACAGATGAAGAAGTGATCAGTTTATCTAAGACACTCATCAAGAATTGGAAAAAGTTTCTCGCTGGTCCCA…
>PBfusion.86|NW_019105772.1:571542-643665(+)+NW_019109026.1:16353-18917(+)|c20586/f2p12/4452
gtcgtcacagaatcgTGGTACTGTGTTTTGTGTCTAGTTCTAGTTGGTCTTTTGATCAGACGTTAGAACATAGACAATTTAGAATCGCTGGTAAATAATTTACAAAATGTGGAATAAATAATTTTTTTTTTAATCATACAACATTTTTAAATGTTATAATTGTCGATGCAGTATTGCAGTTTACTTTTATGCAGGACAAGTGTTATTTGAGATGAGTGTTCTATTTACTAAAGCATAATCAAAGCGTTAATCAAATATAGAAAAAGATTTCAAAATGCAGCGAAGCATTGGAAAGAGAATTCGTATGGATGAGCCTCCGCCTCCTGAATATGACACCAGCAGTCCTATGACTCCAATGGACGGCAGTGCTGCCGATTCTCAGGAGCCTTACACACCGTA…
>PBfusion.87|NW_019105541.1:1793763-1805121(-)+NW_019105820.1:136779-137609(-)|c104332/f1p1/3881
CAATAACGTTCTCATGAAAGACTGCCCGTCAAACTGCAGTTACCTGACGGACGAGCTACACATCAGTATGCTGGCGGCCGAGAGGTACTCGAACAACTACCACGCCTGGAATCATCGCAAGTGGTGTTTGGGACAACTGTTGGCAACACTGAACACCGATTCGTCAGCTGATCTGCTCAGCAGCGAGTGGTCCATGTCTCGCACCTGGATAGCAACGCACGTCTCCGACTACAGTGGATTCCAGTACCGGCAGCAAGTATTGTCAAAGATCTTGGACATTTGTGTGAAGAGATATCAAAACGACTCCGAGAAAGTGTTGAGGTTGTTCTTCAGGCCAAACGAAAACGGCGACGCTGAAAATAACTGTGATTCGATCCTAGATTCGTTGGACGCCACCTC…
>PBfusion.88|NW_019106295.1:213656-224977(-)+NW_019108493.1:46863-68088(-)|c10358/f2p0/2827
ggaaaattgaaagtggagaccggtAAAATAGAAAAGTAATGTTTATCTTGGTTATAGTGATGATTTTAATGTTTATTATTTTAATTTACTGTAGCAGCAGAAATTATCCAGTTTCAAAGTGCTCTTGAAATGACATTACTTTTTCCTACATTCAAAAAATTCTTTAGGTACATTATTTTTTTTGAACAAACTCGCTAACCTACATGCTAAACTCCTATAATGGCTGCAAAAGATTTGCTGCATTGCAGTGGAATTCTGTCTTCTGATCAATCACTCAAAGAACATATCACACCTCATAAAACAGCTGTTGCCATTTTTATCCAAGAATATTGTCTGTGGAAAATCAAAGTCGAATCGAATCGTGACAAACCAGCCGAATTCTCAGGACTCAATGAAGAA…
>PBfusion.89|NW_019105688.1:729891-731226(+)+NW_019109519.1:21159-41839(+)|c112835/f1p71/4309
GGCAGAGGTACTTGCTTTGACACCTGCCTACTCAGGAAATCGAATAAATGGCTCCATCTCGCTACAAACTGATCTATTTCAATGCCAGAGGAAGGGCAGAACACATACGCTTCATTTTCGCTTATGCTGGTGTCGATTACATTGATCACAGGATAGTGAAGGAGAAATGGCCAGAAATAAAGAAAAGTACCCCTTTCGGAATGCTACCAGTCCTAGAAGTGGATGGCAAAGCCGTGTGTCAATCGAACGCCGTGGCTCGATTCCTGGCCCGGCAATACAATCTGGCAGGCAAGGATGAGTGGGAAGCTCTACAGTGTGACTCCCTGGTCGACACCCTGGGTGACTTGAAACAAGTTCTGTGGTACTACCGGTCAGAGCAAGATCCAATCAAAAAAGAGG…
>PBfusion.90|NW_019105740.1:337058-354355(+)+NW_019107127.1:20872-26247(+)|c56783/f1p40/2077
GGGGAAGAGAATCTTTCACCCGATTTTAAAAAGAAACTGGAGCAGTGGGAGAGAATCAAGGCCGTTCCTGTATCACCAACACAGGAATCCACTCCACAACTGCAGTCGAAAAAGAAGATAACAGATTGGCAGCGGTGGAGACCTGGGAGTAGCAGCACAAAAAACGATACCCACAACGAACTCCCAGAAGAATTTTCCAAACGACTCCAAGACTGGGATCGGATGAAGCATGGCACATCAGTGGACTGCGACCCGACTCAAAAACCCGCCAACCGCACTCCAAGTCCCGGTGTGTCGCATGACCTTGTTTTCGAACACAAGTCGAGGAAAATACAGCATCGTCTCTCCGAAACTAAGGAAAAGTGGGCTGACACGGGACACAAAGTTTTGAAAAGCAAG…
>PBfusion.91|NW_019106259.1:186494-220170(+)+NW_019108810.1:52367-53962(+)|c173166/f1p1/5848
agtatcgttgcgcgaggggtgaCGCGAAAGCCACCACGCAAACATGGACAACCGTATTCTAGACAAATTAAAGTGTATCGTGTATTTTTGACTATAATTGGTGTTATTTTAATTGCTTTTTGATGTGCCAAGTGTCCGGAGTGCGGATGTGAAGTGTCGGTGTTATGAGAAAGTATGGAAACGTTGGGCGAAATGGCGGAGCCGCGATTTTCGAGTGAATCGGCGGTCGAAACGGTCGATTCGCCTGCTGTATCCACGCATGCCGGGCTAAACATGTCGCCTGTCGAGCTCAGCACTACTATTTCGCGTTCGGTAGTACCCACTTGCGACGAGTCACTCGCCGAGTTAGCATCTGACAGGAGTGACTGTGTGAAGGAAGAGCAAGGCCCGTCCAGCGGC…
>PBfusion.93|NW_019105859.1:505796-517594(+)+NW_019109853.1:21220-38394(+)|c77611/f1p1/2620
agtcaagctcaactgtcctacactccactgtgtgatttcctaacAATTTCAAACTAAATACGGTGTTTCATACAATACTCCTCAAGTTTATCCGGTATTCCAGACACATAGAGTCGACAAAAGTGTGTATAGAGTTAGTAGGAACGTGATGAAAATTCTAATTTGTTTTACAAAGTGACGAGGTAACTAAATTTGGGAAGACCTGTGGTTGTAGATAAGATTCCTCGGATTTGAAGGATTCAACAGTGTAACATTGTGATATTATAATATATGTgtgtttgaagtggtgataatatataacaagatttaccgacgtgtataacaaataactaaagtatcagatataataaatttctaacagttaattgtcaagatcagagatttttcccaggttaagtc…
>PBfusion.94|NW_019105992.1:31588-42406(-)+NW_019106529.1:251146-262217(-)|c169621/f1p5/5528
GACAAGGAGAACGTTTATGGCGGTGGTACTAAAAACCGTTTATCACCCACTGTGCCTTTGAAGGATTCGGGGAATGTTACAGTTACGTTGACCCTAACCTCAACTGCAGCTGATGATGTGTTGGGTGTGTTGCGCAACTTGGCAAATGTCCTTAGGATACCACCACCTACCAACTATCACATTTCGGAACGGACCACAACACCACCCAGCCATAAATTGGGCTTGTACCGCACGAAAGGGAAAGACGGCAAGGAGGGAGCTGTGGACATCCAGAGTATACTCAACGGTGCCGCCAAGTTTTGTCGACATTGTGATGTGGTCGTGTTGAACAATTTGATTAGGAAAAAAGCTTCGGAAATGCCATTTTTGTCACGTGAGGAAGGATCGGAGGATTTTTAC…
>PBfusion.95|NW_019105747.1:59653-68291(-)+NW_019106887.1:236402-262897(-)|c139483/f1p5/4458
acctgctttagaaactgaaccttacaAACTACAAACATAGCCTTTTttctcgtTATTAACAAGTTTTTTTTTTTATTTTACTATTATCAATAAACCATTCTCAAAACGCAATTTCCTTAAATAAATCCAATCAAGTTTGTTTTTTTAACTGTTGTGATTAAAATCCTTCAAAATTGATTCCGGGCAAAAAAGAAAGGCGGAGAATGGAGGAGGGCACAATGTGGCGGGGACCGGAAACAACAGCTGGCAGATGGAGGGGCCACCGCCCCTGAAGCAGCCGTTCGCGGGCATGCCCTTCCTGGAGGGGCAAGGCGGAGGCGGCGGCTGGGGCAACGCGGCCTTCTTCAACCAGGCGCAGGCGCAGTTCTGGGCGCAGAACGGCCCCAACCTCAACCAGCC…
>PBfusion.99|NW_019105757.1:652070-680020(-)+NW_019107065.1:199766-220421(-)|c134699/f1p0/4285
cattttattgacaatgtttacacaaagtcattcacgccaaaagaatatcaggtggaattgttggatgctgcTAAGAATCGTAATATTATTGtgtgcgtgggaaatggtccgaataaaaccttCATAGCATTAAAACTTATACAGGAATTATCAAATTcattaagaaagtcagttagaaagtatggacagcgtatggtgtatctgacagccactgatacagtggtatcgcaaatgggcgttgtattccgaaacttgacagatctcaatgttggagagtatatcagcagtgagaaagatctagatctggaccaaaaccaggtgctggttatgactagtgaggcttgctgggattttattcaaaccggacagctgaatttcaaaatagtaaatctattaatt…
>PBfusion.103|NW_019105754.1:309520-368810(+)+NW_019106748.1:136-26503(+)|c176705/f1p6/5818
actgaccgcactcttgcagtctggtctgccaGTCTCGCAGTTCGCACTTCTCAGTTGCAGTGGTTCTCCTGAATTCACTGGAGATAAATTTTCATTAACGCGTACTTGCACGCATGAGTTTTGTCATGGCTCTTGGCGCGAAATAGTTTAGTTTACAAATAAATCAGATATTGATTGTGAAGTTCTTGTTTGTGAAAAAATTGCATCCGATGAGTATCAACAAGTCGTGTTGACAACAAAAACTTCTGCAACATGTGCTCACAAGTCAGCGCGTTCATCATCGCATGTGTGGCCTCTCTTCTTTTGCAGAATGTGGTCTCATCTGAGTATGGGTGCGTGTGGTATGGGCAGTGCGACCAGAAGGAGAACGGGCACAAACTCAACTGCCCATACGATGGG…
>PBfusion.104|NW_019106220.1:356510-375464(+)+NW_019108794.1:24640-24942(+)|c69277/f1p77/2339
ACAGTCGATAAAGTACAGTGAACAGTGCAATAGGAAAATGGTATTCAATTTCAAAGTTTTCAAGAAAGTGTCGCCCAATGGAAAGCTTACATTGTATCTGGGAAAGCGTGATTTTGTCGATCATATTTCTGCTGTTGAGCCGATAGACGGTGTAGCTCTACTGCATGATGACTACGTTAAGGATAGGAAGGTATTCGGTCAGGTCATCTGTAGTTTCCGCTATGGTCGCGAGGAAGACGAGGTTATGGGTCTCAACTTTCAAAAAGATCTCTATCTTGCTTCAGAACAGATTTACCCTCCCAAAGAGGGCAAAGAGCAGAATCTTACCAAGCTTCAGGAGCGTCTGGTGAAGAAGCTGGGTCCGAACGCAGTGCCATTTACGTTCACGATCAACCCAAG…
>PBfusion.105|NW_019105677.1:728585-729805(+)+NW_019106488.1:626-19059(+)|c75439/f1p0/2470
TCCTTTGAGATTTCTGTGCGTTGACATGACACACCGACGAACGTCAAGTGTGTTTATTAAATTTAAAATGTAATTTCTGGCCTAAAAAATGTCAATCTAGCTTATCCATTTAGCTCAATACGTAGATTTGCAAATATTGAACAATCCAAACACTAAAGAAAAACTTGACAAAAGCATCTTCCGGTTTCGAACACGGAAACATAACCTATTTTGGTTTGATTGCAGACCCGTATTATACTGCTTTCTGATTCCAATATGGCGTCGTTATCTGGTTCTTCCTTCAGTCTTCCCTTTCTAATACTTGTGTTTATCTTTGGAATTTCGTCAGTTTTTGGATTTGCCACAGACGAGATGGAGGTTTTTGATGCGGTGGAAGAAATCAATCAGAACTTCTATACT…
>PBfusion.108|NW_019105937.1:433772-452567(+)+NW_019107849.1:1356-48048(+)|c38689/f1p35/1576
TACTTGTTGCACGTTGGTGCCCAAAAAGCAGCACAGACATTCCTATCTGAGATAAGATGGGAGAAAAACATCACATTAGGAGAACCTCCAGGATTCTTACACTCTTGGTGGTGCGTATTCTGGGATCTGTATTGTGCGGCCCCTGAGAGGAGGGACACTTGTGAGCACTCCAGTGAAGCCAAAGCATTCCATGACTATGGATTTGTGAACTCAGGCTATGGAGTCAACGGTTTATCGCATAACACGGGACCAGCACCGAGTCCCATGAGTCAGATGCCTCCCAACGATGGTATGCCAGGAGGCCCCATGCCTCCGGGATTTTTTCCTCCTTTCATGGGCCCTCGCTACCCTGCCGGCCCCCGCCCCGGAGTAAGGATGCCTCAGCTAGGCAACGACTTT…
>PBfusion.109|NW_019105918.1:551145-559924(+)+NW_019110136.1:30089-31697(+)|c164486/f1p128/5160
ggAGTATAGCAATCAGCAGCTACATTATCTATTGCTATATTGTGCTATAGCTGTAGCTATCAGCAAGCTATATCACATTATAGCTTTATCAGCAATCcatggggggggtTATTTTTTTCATCTCATAAGTttgtggtgatgttttaaactaggtttgttactttggagtgttttatttggaggggtcaaagttataagaaaggggctgtggccccaacttcgcccctccccTGGGATTTCAATAAAGTTTTggaccctgcgcactctaaACCTGCGCACTAAACGCCACTGAACGTCACAACATGAGCCGCTAGACGTGACGTTCACAAGATGAGCGAGAGGGAAGCGCGATCGCGGTTCTCGGGGATGCGTCGTCAGACGTCCGGTACCGGCTCTGAC…
>PBfusion.111|NW_019106719.1:122001-178312(-)+NW_019107519.1:15112-15340(-)|c67828/f1p1/2271
CAGGTGGTACTGATTCAGGTGGTACTGATTCAGGTGGTACTGACTCAGGTGGTACTGACTCAGGTGGTACTGACTCAGTTGGTAAGGACTTAGCTAGCACCGACCCAGCTATCCAAAGAGGTCCCGATCAGTACTTGAATGAACCAATTACTCTGTCTGGATCCCCTGCACCGATGTTCCATGACGCAGCAGTGGTTAGTCTTGGACCTCAATGTGCTGCAATTGGCAAGGACATCTTAAAGAAAGGAGGCAACGCAATCGAGGCTGCAATTGCCACAACAATCTGTGATGGAGTGGTTCGTATGGATTTGGTGGGCATTGGTGGCGGATTTGTCATGAATATTTATCATCAGAGTGAGAAGAAGTCGTACATACTGAATGCTAAAGAAACAGCACCCA…
>PBfusion.112|NW_019105602.1:651440-679697(+)+NW_019106365.1:247918-365366(+)|c132953/f1p3/4045
ACTACGCGGCCGACTACAGCAGCGAACACAGCAGCTCACACACGCCTCTCACCCAGTCGCCGCGGCGCAGGCCGCTCATCACCACGACTTTCAACGCTAAAACAGAGGCTTCGGCGGTTGGCGAGGGGGGTGAAATGGGCCAGGCACCCTCTAGCGAGGGTGGCGGGGGGCCCGGGGATTCTCCGCAATTGCAGGCGCGCCATCAATTACCCTCTTCAGACTACTGTGCGACTGCCGAGGACTCCCCCCCGTTGCTCCATCTCGACCCCTCTGAAATTGCAGCAGCAGAAGAAGCAGCTAGAAAAAGAGAGCACGCTCTCCGTCAGCATTCGTTCTTCCAGTTGAGGATACACCTGTGGCGGGGCAAAGACCTCATTGCCAGGGATAAAAGTGGAACGA…
>PBfusion.113|NW_019105546.1:357475-371078(-)+NW_019105678.1:472268-501026(-)|c153587/f1p12/4826
attacagcttggagcgtCTTCAGTTGAACTTGTGTTGTGATTTTTCACTGAAAGTGTCGTGAATGCGTCTAGAAATTTTCACAATTTCACCAAATAATGTTCAGTGCACTGCGGTGAAACCATTCCGGATATTTCTAAGTGTGTCGACCAGTGTTTTTACGTCGCACTTTGGATTTTCGTGACAAACGTGGATTGTTTTCAAATTTGTGCTCCCTAACCAAACTTGGATAGTCATTTTGTTTGATGTTTAATTTGGAAACAATGAGCAGTGGAGTGTGTGAAATGGTTCGGAGGCCACTTTTCGACTTCAATTCGGTGGGCAAGGCTTTGGAGCAGTACAAAAAATTGATAGAGAAAAAGCAATCGGGCGAAACCTGGAAAAATACGAATTGCAATCTG…
>PBfusion.115|NW_019107389.1:148908-158098(-)+NW_019114660.1:1185-3563(-)|c32259/f1p2/1260
GATCAACTGAGGTTGGAAAGAAAATCAAACAAGGTGCCGGAGCCTCAAACTTGAAAAGAGTCACCCTTGAATTGGGTGGAAAATCTCCCAACATTATTCTAGAAGATTCCGATCTCGACTTTGCTGTTGAAGGAGCCCATTCCGCTCTGTTCTTCAACATGGGCCAGTGCTGTTGTGCTGGTTCGCGAACATTCGTCCAGGAATCAATTTACGACGAGTTTGTCGCTCGCAGTGCGGCCAGAGCCAAGAAGAGGGTCGTTGGCAATCCTTTCGATATGAATGTCGAACAAGGTCCACAGGTTGATGAAGAACAAATGAACAAGATTCTTGACCTGATTGAAAGTGGTAAAAAGGAGGGAGCGAAGGTTGTCAGTGGCGGAAATAAAGTGAACTCAAAAG…
>PBfusion.124|NW_019106019.1:395711-465392(-)+NW_019107168.1:191325-197703(-)|c143769/f1p10/4743
tctgtgtgagCCAGCGTCGCGGTCGCGTCTAGACGTCCCATCAGCTGCTCTCACTTGTGTTGGCTGACAACCGTCGAGCATGCAGTGTTGTGGTGCACTTCCCCCGCGTCCCGTCCAAGGGCCCATCCGTCAGGCCCTGTCGTCGGCCCGTCAACCGACCAAACTAGTTTCTTGTTGCTAAGTGTTACAAGTTTACTTATTTTCCTACAGCTTTATCCTTTACATAGTGCTGTGAACGTTGTACATAGTGCTTTGGAGACACCGTACTATAACAGCAAAATATACCAGAATTCCTCCCAATAAATTCAAAAGGATATTTATGCAGAGCTGTTCTCAGGATGAACATTCAATATACCCGTTGATGCAAGAGTAGTGGCTGGCTGCTGTGGGTATTCGCAT…
>PBfusion.127|NW_019105717.1:510100-517499(-)+NW_019106155.1:743-36744(-)|c10781/f2p1/3056
ATTCTACTCGAAGATCGAGTAGGAGTAGTCGTGAAGCGATGTCAAATGAAGTGTAGTGTGATGATGTATTGTATTTCAAGCGACTAGTTACACCTCTGGCAAGACACGTACCGGTGCATCTCTAGTTACCTTGGCGAGATATCATGTGTCACCTTCGCGACCTCGTTTAGAAGTTACACGCCGTGTGGTGGGGAAGAGAGAAGAGAGGCTGATAACACAAGCATGCATTCAAATGAAAAATATCGTTCCAGTAGATTTGGAAGGTTTGCCAAGCCTCGACTGTTTTTCATCATCTTCATTCTACTGGGTGTTGTCCATGGTGCAGTCGAGACTATTCTGACGAAGACAATTCTCTCCAGTGACCCAGTCATTCCATACAGAATCACAAAATGGATAGTT…
>PBfusion.129|NW_019106285.1:308675-340141(+)+NW_019106877.1:28860-46858(+)|c135436/f1p3/4438
agtcgttttgaatctccgacggttcggatgacagggagacgggtccgtgacgatgttcccgccaatactttcgttgctccgttcttattatctacgattcgagttgatcgtgtaTCTTTCTCGATCTCTTCTCTATTCATATTgtgcataggcgtatgtgtggtctgttgAAGTGTTTCTTGATTTTTTTTAATTTGAAGGGTTGGTCCACAAAGtttaatcggttagagtgagcaggtgttGGATTTTCAAGTTATAGTGactgttggacggttaggagtgaaaagagTTTTATTTATTCAAGACAATCTTTTTCAAggTTGAGGTTTCTTGTTAAAATTGTGTACTCTAAATTAAgagttgtgggtttttgtgttagatcaggatcattgatttcgt…
>PBfusion.131|NW_019106047.1:245231-359740(-)+NW_019109456.1:45829-46637(-)|c101222/f1p4/3578
CATTTGAACTTTTATGATAAGGATAACCGGTTGTTGCTCCAATTTGTGTGGTGGGGTGTGGTTAGAAATAATATGATTTGTGAGTGAAGTACAGAGAGTAAAGAATGCACGATGCAATTTTGAATTCACATTCCAGTTAGTCGATAAGTTGAGTTTGTTGTAGAAGGAAGACTTGCTTGTTTTCAAAACACGCTATTCTAATTAAAAAATTATTTTCAACTATATTTGGTCCCTACTGACGTTTAGTCGAATCTATCACTGTTCCGTAATCACAAATTGTCTGCATCAAGTACAAACTATTTTATATCCACTCTTTCAATCAGTTTGTTTTCTCGTCAAATATGTCTTCTAGCAAAGGAAAGATTAGTATAATTGGAAGTGGCCTGATTGGCAGAAGTT…
>PBfusion.133|NW_019105672.1:113908-135488(+)+NW_019106071.1:438374-439007(+)|c12407/f2p8/3567
AGTTGCCGTTCAGACAGCCATGGAGCCGCTCAATCGGCATTCACCAAGTGCCAACGATAACCACAGTGCTTCCAAGTTGCCTCCTATAAGTGCCTCCTCTAACAATGCCTCCAGTCAAGTGCCTAAACAGAAGCCGGGTCGGTTCGGCGGCTTTTTCCAGCGTTTCTCTCTGCGACGCCTCAGCGGTAAGAAGGCCAAGGACAAGCGACGCCCGCCGCTAGTGTCGACGTCCGTTAGCACCCAACCGCCCCCAACCACCACCCCCGACTCTGACCAAGTACAGATCATTCCCCTGCACCCGCCTCCGCCTCCCTCACCACCACCACACACCACCTCTGTTGCCGCCTCCAAGCCGCCCCTTCCGCGCAGACGCGACTCACCAGTCGGGGGCGGTTCACC…
>PBfusion.134|NW_019105852.1:43852-45908(+)+NW_019105950.1:382414-382756(+)|c69233/f1p1/2391
aCTGTGCAGCAGAGTTGGATGTACGCGAGGATGAACCTACGCTGCTGATGAATGGAAAGGGGGGCTCATCATCGGATTCCGAGTGCGTTGCCGACGAAGACAGATCGGGAAGTTTGAGTAAATCGTTTTATGTTAGTGGTGACCTGTGTTCGGATATTGTGTCGAATGGCGCGGAAGAGTTTGATGTGGAATCTAGTGGGTTGTTGAATGAGATTTGTCGTGTAATGGGTTCCGAACATGTGGAGTTTTCTGGCGATTTCAAGGAAATTTGCTCGGAAGGTGAAGACAACTGCAGAAAGAAGAGATGTGCGGATCGATATGACAGCTCAGAAAGTTCAGACAGGTatgttacaaaacaacttggttccttacttcttcctataagagcacagcacatcc…
>PBfusion.136|NW_019105859.1:504545-517606(+)+NW_019109853.1:22012-22232(+)|c50725/f1p1/1872
agataatagaaacttggtattcagtgtaacATAAATTTGTGGTGGAATTTTCTTGAAGAGACATTAAGTGGAGAAGAGTTTGTTAAGAAACAATTTTGTGAAATTTGTTGGAAGATAATATCGATAAACAATGGCGTTATCAGTTGATAGTGTTGTGATAGTTTGCTGTTTGGTTTTTGTCGAAACTTTTGTTGTGTCTGCTGAGAAGATTAAGTTTCCTGATAGTCTGGATTTGTCGGAACTCAGTGAAGAAGACGACTCAAATGATTCTTCAAATATAACAGAGCTGATGTTCACGAGTTCAGAAGACCCATCATTGATACCAATAGATGTGGCTCGAAAGCTAAACAACGTAAACAGCATTGACGATTTCTACAAAACTTTTCAAATGCCTCAGAG…
>PBfusion.137|NW_019105643.1:6471-17112(-)+NW_019105847.1:613767-624506(-)|c12822/f3p6/3711
agtttttctcaatggcGTGACCTGGTGATAGATAGCGGTAGATTTTTAGAACAGCTGGTAGATTTTAGACCAAGTTTAGACCAACACATCCCATTGTTGGGGTGTAGGGTTGGTAGTTTCAAGGTTTTTTAGGATTGTGTTTTTGTGAGCTTGGGTTTCAAAAACATGGCACCCAATTTGGTGGCCTTTTGCCTCCTGGTGACAACGACTCTCCTAGCACCACCTCTGGCAGCTTCCTTTGGCATAGACGACGCAGTCGACACGGTGGACTTTGTCAAAGAAGTGGTGCACGACATCCTCAACATCTGGGACGTGGTGGGCACCAAAATAGTGCCCGATGACACCATTCTGCCCCCGTTTTTGAAAAAGAAAAACCAGAAAATCCTGGATCGTATGGTG…
>PBfusion.138|NW_019105643.1:6471-17093(-)+NW_019105847.1:614659-624506(-)|c90832/f1p5/2940
agttttctcaatgcGTGACCTGGTGTTAGATAGCGGTAGATTTCTAGAACAGCTGGTAGATTTTAGACCAAGTTTAGACCAACACATCCCATTGTTGGGGTGTAGGGTTGGTAGTTTCAAGGTTTTTTTTGGATTGTGTTTTTGTGAGTTTGGATACGTAAGTTTTTTGAAAAAAGATACAAGGTTAACCGGTCGGTGTTTAGTTGAAGCTTCAAACAAGAACCAACATCTTATCTTAGTGAAGGTTTCAAAAACATGGCACCCAATTTGGTGGCCTTTTGCCTCCTGGTGACGACTCTCCTAGCACCACCTCTGGCAGCTTCCTTCGGCATAGACGACGCAGTCGACACGGTGGACTTTGTCAAGGAAGTGGTGCACGACATCCTCAACATCTGGGAC…
>PBfusion.140|NW_019107094.1:151980-229465(-)+NW_019108492.1:45390-47411(-)|c10801/f2p4/3549
CTTTCACTTTTTACTTACATGTGCCGTTCTGGTACCGTTCAAGTGTTTACAGAAGATTTACAATGGAAAGCAATGAACCTGTTCAAAAAACACCAAAACAACTTGAAAAAGAAGCAAAAAAAGTTAGCCAAGCTAGAAAAGTTCAAGCAGAAGCAGGAGAAAAATGTTCAACCTGCCGATCAAAATAAAGAGAAAGTTGAGAAAAAAGAGAAAGCTGTCAAAGACTTTAAAAAGGATGTGATAACGTATACAAGCAATACTCCTGATGGAGCTAAGAAGGACATTGATGGCCCTATGCCTGATTCCTATAGTCCTCAGTATGTGGAAGCGGCCTGGTATAGCTGGTGGGAGAAACAGGGTTTTTTCAAGCCCGAGTATGGCCGTAAAAGTATTTCGGAA…
>PBfusion.145|NW_019105585.1:433738-435012(-)+NW_019105934.1:565041-566170(-)|c77828/f1p2/2403
ATATCAAGAGAAGATCAGAATGGTGTAGTTGTTCTCAAGTGGAGAGACACCAGAGATGTAAGACTGCTGTCAACGAAACATTCACCAGGGCTAGTGTCATTGACTACAGAGCCGAACTCTATAAATGAACAAGAAGAACCTAATCAAGGAGAACCAATCGACCATGACCAACCATCAACTGACATTGTAACAAGAGAGAAGAGGAAATCTAGACGTGCTGAATCAAAGCCAGAAGGAATATTGGCTTACAATAAAGGAAAATCTGGAATTGACTTGTCTGATCAGATGGCCTCCTATGCTACAACTCTTCGCAAAGGAGTAAAGTGGTATAGGAAACTTGGAGTGGAGCTAGTGCTAGGGATTGCTCTTGTAAATGCATGGATTGTCTACAATAATGTT…
>PBfusion.148|NW_019105881.1:322478-326039(-)+NW_019108284.1:85751-89086(+)|c144528/f1p23/4404
ttgaAATGTAAAAAAACAAAGAAatAAATGTAAGAGATGTTTATTACACCTAATGGCGGTGTAATACTTATGACAATAATAAGTACACAGCTTGAATATTGAGgtgacgttgcaaaaaactataacaagtatgaaaTATAAACTGTAAATTGTGGTAACAATAAAATTAATATTGAGTCTAGAACTGGAATTAAATACAAATGATAATTACGTGGAATAAAATCGAAATGTTTACAAGATACAGAGAAAGAGCACATCACCTGCTCTGAAATTCAGAATGACAAATAATTCTAAATACAAATTTAATTAAATTGAGTGAAATATAAACGGTTACAAGCCAGCCCGTGCAGGACCAATGACTTCTGAACGCAGGCTAAGATTTGGCCAAATAACTGGATG…
>PBfusion.155|NW_019105775.1:117164-186561(+)+NW_019106083.1:12108-16636(+)|c123968/f1p8/4336
CTGCAAAGATGAAAAAAATGCAAATCCCAGCAAGTTGAGGGTAGATCTAAGGTTCTACGGTGATTTGGCGACATCTGGAATTTTTCCGCATAAGGAAGCTCTACCTCTCTTGGGCAATGTACTAACTATATTAATGGTATCTGACAAGGAAGAGCATAAGAACATAAATATCATCCTCAGCTTCTGTAAACATTGTGGAGAAGACTATGCAGGGCTAGTTCCTAGATCTATCAGAATACTATCCGATAAATTTGGCATTCCTGTTCCCAACAATACTACTTTACCAGTGGAAAAACAGCGCAATGTCAAGCTTTTATTGAAAGACTATTATACATCACTCACCAAACATCTCATGAAGGAACATTCAGAGATCCAGATGTATGAGAGACAAAGCAAACG…
>PBfusion.156|NW_019105540.1:1728271-1754672(+)+NW_019105605.1:804779-806560(+)|c153337/f1p13/4776
AGAGAAAGAACGCTCCAAAACCAGCAGAATCATTTTCGTTGAAATGCTGGATTTATATTTATTAATATTAGTAGAATATTATTATACGCATATTTTCGGGTCGCCTGAAAATTACGCATTTTAGTGTATATTCGGTATTAGTTTGTTTACAGCCACAGGCTTTTTTGAAGTTGATAGAATAGAATCTGTGAAGGCAAGCCCTTTTCGATATGGCGGACAAGCTTATATTATTTTGATGTGTCTCACTCGTTTCAATAATATTGAATATTTCTATTATTCAAATCATATTTTGTAGAATTGACTCCAAAATTTATTAATCTATTAACGTATGTTTGATTGAATATTAGAATAATTATCCAATATTAAAAGCAATATCAATTGCTTTGTAAGCGAACATTC…
>PBfusion.157|NW_019105632.1:273097-290854(+)+NW_019117334.1:848-2274(+)|c159226/f1p8/4937
attctattattaaatattggAACTGGTTGATAGATTAAACttatgcgtattcgatagcatttattttctgacaattaatgattactaataaataaattgactataaatgggaacctagatacagtaccgccggtaacttactgctagataattaggaTTTTTTCAGGTGCCAACCCAATCAGCCAATCAGAGAGCTTCCTGCCCTGCCGACTCTGAAACGCCTGAAAAGAACGcctaatatgggctcgctcttagcctatattcggtagtaggcactccaccagtccatgaatatgttatgtctatccagggaatttcttatttctgctcaagaactcaatctattttgcccatcgtgtctttctgttcaattattccaagacggttattttaatcatt…
>PBfusion.158|NW_019106318.1:333112-354211(+)+NW_019108139.1:32570-41757(+)|c39307/f1p0/1461
tagtttcggtccggcCTCAGGTCGGGCGACACCGGACACCCATGTTACAACACCAGGATGCCTCGCAACCTGAGCTCGTCAGCGTTCATGAAGCCGTTCGTGGTGTTGGCGCTGCCTGGCATGTACCTGTTCTACAAGTACAACCAGTACAAGAGACAGCAGCAGGAGCAAAACCGACGCAAGGTCACCGAACGTGAGCTCGCGCACCTCAACCATAAAATCGACAAACTGCTAACCAAACTAGATGAGAATGAGCCTGAAGTTGCGACATCACAAGAAGACGAGTGTGTAATATGTGTGAACGCAAAGGCGACGATGCAGACGTCGCCATGCGGCCACCGCGTCGTGTGCCGCAAGTGCTTCGTGAAGACGATCCAGATGGCAGTGTCGCAGCGACTG…
>PBfusion.159|NW_019106377.1:278522-279594(-)+NW_019111616.1:3685-10460(-)|c48625/f1p1/1615
cCCACTCACGATAGCGATAGCGAAGCAAACGATTGTCATTTCATTGTCAGTCATTCATTTGTCATTATTACTCATTTGTCCTTGAAGAAAGTTCTTCTTTGCCATATTTTTAATAATCTTTCATTTGGTGCTGTAATTAGATTACTTTGAGGTTGTGATCTTAGAAACTACGTACCTAGTTTTTAATTCTCGAATATTCAACAAATAAAAAAATGTTGGTTGAAGGAGTACCCTCAGCAATGCCTCATTTGGAGGTTGTCAACAAATTATGGACATTTCCAGTGGTGGAAAGTGCCTGGAACACATCTTCCAGCATGTACGGCCGTGTCAAGGGCTACAATAGCCTCACAAACTGGACTCTCAACACGGCCGAAGGTGCAATGCAGCTGGCTTTCGAAC…
>PBfusion.160|NW_019105575.1:925598-931948(-)+NW_019105671.1:433505-545745(-)|c90687/f1p2/3038
GGATATCTCTCCAACTCTGTTTGATCATTTAAAACTCTGAAATCTACAGCCACCCTATGTTTTGGCTGTTCTCCAGGGGAAGACTTTTTTGGTACAACCCATAATGGATTACAAAATGGAGAGATAGACTTTTTTATAATGCCCTGTTCTAGCATATCCTTAATGTGTTCTCTAATGATTTTTTTTCATTGCATGTGGATACCTTCTGGCTTTTATAAATATTGGTTTTGATGACTTTAATTGAATTGAGTGCTGAACTCTCCCTGTTGTTGTCAGACTCTCTCCTTCATTATATAAAGTGTCCTTATACTTTTCCAGCATATAGAATGCTAATTTTTCTTGTTCCTTGTCTATAAATTGTTCATTACAATTTCCTCTCACAATGGAACCCATTAGTAA…
>PBfusion.167|NW_019105555.1:708098-710024(+)+NW_019105958.1:450444-451231(+)|c82970/f1p5/2724
TGTCATGTAATGACATCATGAAAGGAAATAGGAGCAGCTGATGGAATATTATGTTGTTTTTTTATTTAGTTTtagctgATTTTTGGAACTGAAAATAccaggcccagtaccCACAAAAGCATGTTCAATTTCAATCAATCAGATTAAAATTTCATGAAAataatcagaggcagggtttatttctaatgtGAAGTCTCCTCTGATTGGTTCTTGTGGTATTTAGTCCAGATTATGAATTAACAGACAGaggAAGGAACCAATACAACAGAAGCTGAAGGAATTAGTCGCATTTCTATCACCTCACAATGAACATTACATTCAACTACTATATGTTTGGAGAGATCGATTTTAAATTTCTTTTGCTATCATCCGGTCACTTTCTGAACCTATTCTTCCAGA…
>PBfusion.168|NW_019105542.1:583474-778478(+)+NW_019105821.1:38583-39386(+)|c146447/f1p17/4518
attcgtatggctgtgctgacagttcacaaaattgatgaagctgatgagtgatgagtgtaaagtaaaattcctatttttgttgtgatgtagaattaaactgTATTAAATTTATTATTTATTATggatttcgaacagtattgaatttgtttgaatgttgtcattgcctgtgatttttactaaatttagtgtttgtagatgtgtaggttatgtacgaaaacgaaagcagtaaacgtagaaaaatttttttaataagattgcgaggttttattaattagattatatccaactactaattgagaatcaagctatgaataGTCAAAAGTTTAAATTGGAAACAGGAACTGTAAAACAACCAGATTACATCAAAAAGCAACAGCAACTAAAAGCTATGAACAAACC…
>PBfusion.169|NW_019105575.1:925599-926429(-)+NW_019105938.1:401651-460267(-)|c93581/f1p2/3208
TACTGCGTTTTTCAACCCAAAAGGCATCCTTGTAAATTCATAATGTCCTCCCTCAAAGCTAAATGCTGTCTTCTCCATGTCCCTTGGATTCATTCTTATTTGATGGTATCCCGACTTTAGATCCAGAGTGCTGAAAACTTTAGCTCCGTGCATTCTGTCAATCATATCCTCTAGCCTTGGAAGGGGATATCTCTCCAACTCTGTTTGATCATTTAAAACTCTGAAATCTACAGCCACCCTATGTTTTGGCTGTTCTCCAGGGGAAGACTTTTTTGGTACAACCCATAATGGATTACAAAATGGAGAGATAGACTTTTTTATAATGCCCTGTTCTAGCATATCCTTAATGTGTTCTCTAATGATTTTTTTTCATTGCATGTGGATACCTTCTGGCTTTTA…
>PBfusion.171|NW_019105586.1:411863-669497(+)+NW_019106646.1:45299-83135(+)|c175484/f1p4/5820
CTATTCTGTCAGTGATGGCTCGTATCTATGATCCACTTGGTCTCTTGTCACCGTTTACATTATTTCTAAAGTGTCTTGTCCAGAAACTGTGGAAATTAGGAGTGGATTGGGACGAGAAGCCGCCTGAGTCTATATGCACTCTTTGGGAGAATTGTCAAAAAGAGTTGCCTCTATTGTTGAAATTTGCTGTTCCACGTCACGTTGGTTTGTTTCAGAATTCTCACATCAGTTTGATTGGTTTTTGTGATGCATCATTGTCTGGTTATGGTGCAGTTATCTATGTGAAGTCGCAGAAGGAGAGCGAGGAGCCAAGAGTTGTATTATTGTGTTCAAAGTCCAAGGTAGCACCATCTAAAGTTGTTTCAATACCTCGTTTGGAGTTGTGTGCGGCACTCTTGT…
>PBfusion.175|NW_019105918.1:551145-559924(+)+NW_019110136.1:29951-31697(+)|c166304/f1p137/5218
agtcgtattttggtGATCGGTGAAGAGAGTGCAGTTTTGCCGACTTTAGTCACGGGAGGGCAGGGGGAGGCGAACAAGTGTTGAATTCTAGCTAAAAAATATCGCGGTAACAACGAGTAGCTAACCTCTAAGCACAGATAGTATAGCAATCAGCAGCTACATTATCTATTGCTATATTGTGCTATAGCTGTAGCTATCAGCAAGCTATATCACATTATAGCTTTATCAGCAATCTGTTATTTTTTTTCATCTATAAGTTTGTGTGATGTTTTAAACTGGaCGGCGGGGGATGAGTTTTCGGCTAACCTAAAACTCTCGCAACTATCTGGCAACAGTTTTGACCTGCGCACTAAACGCCACTGAACGTCACACCATGAGCCGCTAGACGTGACGTTCACA…
>PBfusion.179|NW_019105589.1:795793-813215(+)+NW_019105953.1:514641-517396(+)|c164042/f1p27/5189
GATGCATGCTGTCGATCTCCGGTCCTCCATCCTGGTTTTGGTCCGGAATCCTCCGTTGCCTCTTGAAGCGTGCATGCGGCCTCCATCGTCGCGCGCGGTACTTCTTTTTCTTCCGCTTGACTTTCCGCCTCCTGGCCTTGCGGTGCATGCCTCTTTTCTCCTGTAGTCGGTCATGCAGTCGGTCGTCCGGTGTCTGCCTCGGGCGTTTCCGTCTCCGGGCCTTGCGGTGGGCGTTCCTCCGATCCTGCATGTTGTCCTCCCGGTACTCACTGGTGTCTTCCTTCCCATCCTTGGTGTGCCTCGGTGTGGTCGATTGATGCGCGGGTGTAGGCTCGGTGCGCGGATGCTTGGTGGTGGTCCTTTGATGCGCGGGTGTGGCGTTCAAAACGAGTTCATCGC…
>PBfusion.183|NW_019105970.1:149594-150044(+)+NW_019107596.1:15380-17125(+)|c55577/f1p1/2202
tatactgatccataccagcaaatcatccagcaatgctatgaaatcttcggcacaagttatgtttctaacaacagcagcagtaatgattgtctgatcataatgacctCTTAATAATTCGTAAATCATGtcattttccatagaaggaatgaaattttttgcaacatTAAACTTTCCAATGAAATATtcactaggacttaaagtactgcctactctgtacctaccaaattgtaagtctgacctagctcgtttttgaatttccttggaccaaTATTATTTATGAATTTATTTTTGaacacatcaaaatcatcaatactgcctttcacaaattcccaccaatctttctgcaagtaattttgttactaccataaaagttaTTTTCAATGATTGCTTTTAccttga…
>PBfusion.184|NW_019105747.1:59653-68291(-)+NW_019106887.1:236403-262897(-)|c129863/f1p5/4247
AACTACAAACATAGCCTTTTCTCGTATAACAAGTTTTTAGCGTTTTTATTTTCTATCAATCAATAAACCATTCTCAAAACGCAATTTCCTTCAAATACGTCCAATCAAGTTTGTTTTCCAACCGTTGTGATTAAAATCCTTCAAAATTGATTCCGGGCAAAAAAGAAAGGCGGAGAATGGAGGAGGGCACAATGTGGCGGGGACCGGAAACAACAGCTGGCAGATGGAGGGGCCACCGCCCTTGAAGCAGCCGTTCGCGGGCATGCCCTTCCTGGAGGGGCAAGGCGGAGGCGGCGGCTGGGGCAACGCGGCCTTCTTCAACCAGGCGCAGGCGCAGTTCTGGGCGCAGAACGGCCCCAACCTCAACCAGCCGCCGCCTCCACCGCCGCCGCTGCCGCA…
>PBfusion.186|NW_019105725.1:272294-284730(+)+NW_019106720.1:123919-139277(+)|c176573/f1p5/5820
aTCTAAGCAGCAAAGTTTTTGTAGTTTCTAAATTCATTTAGATAAAACGCCATTTTCTAGCTGTCCTGAGAATTATAGAATTGAAGAGAGTCATTATCGTTATCAAAGAAATTAAAGAATGGCAACAAGGAAGAAAGTGCTCCTGAAAGTGATAATCCTTGGTGACACTGGAGTTGGCAAAACATCTCTCATGAACCAGTATGTGAACAAGAAATTCTCCAATCAGTACAAGGCTACCATAGGCGCCGACTTCCTCACAAAAGAAGTTATGGTTGAAGACAGGATAGTCACCATGCAGATCTGGGACACAGCCGGACAGGAGCGGTTCCAGTCGTTGGGCGTGGCGTTCTACCGAGGCGCCGACTGCTGCGTGCTCGTGTTCGACATGACGGCGCCCAG…
>PBfusion.187|NW_019105598.1:920891-923946(+)+NW_019105815.1:677711-680129(-)|c24660/f2p28/5174
ggacatagaaGGAGCCTCCACGCGAGCAAAAAGCAATTACCAAGCTATATACGAAAAGTTTTTTGCCGGCGTCCCCTGGAAACGTCACTTATATAGTGACGGCCAATCCTTCTACCACCGGACTTTCAAATAAATGCACAACGGAACATCAGGCCCATTTTTGACGATAGTAAGCTTTAATGTTGAAGGCTTATCTAGATCTAAAGAGGATATTTTAGCATTACTATGCAGTGAACAGAAAATAGATGTACTGTGCCTACAAGAAACACACAGGGACGAAAACAGTGCCCGACCTCGAATTCAGGGAATGACTCTAGTTGCTGAGATTCCACACAAAGCCTACGGCAGTGCTATGTTCACCAGAAGCGATTTCACCATCACATCCACTGACACAAAACA…
>PBfusion.191|NW_019105611.1:775171-779840(-)+NW_019108262.1:65998-90846(-)|c10856/f2p20/3087
GTCTGAAGCACACAGTGGTCGTGTCCATTGCATGTAGTTGGTGGCGATTTTTGTTAGTTGGCGCGGTTCATTGTGTGTGTGTGAGTGAGTGAATTGGATTGTGTGTGCTTCATCTGACCACGTTGTCAGCAATAATTGTGAAGAATGTTGGTGCGTTTTGGTTTGGAGGATTGCAGCAGCAGCACCACCACGAGGGAGCCGAACTACCATTGGTGACGCGCGTCCTCTCTTCCCTCCCCCCTGCACCCCCGCAACCTCTATACACGCGTGTTCAGGTTGTGAAATAGTTGCTACAGGGTTTCTAGGTTCTAGATTTGCGTCTTCGATCCCAAAATACGCTAGAATTACAGTGTTTTCTATGGTTTGAAGTGATTTTTAACTTGTAAACATCGTCACCTG…
>PBfusion.192|NW_019105569.1:535207-536301(-)+NW_019108507.1:9604-29013(-)|c80211/f1p7/2691
TTGTTGACAAAGGAGGCTCATCTCCGTCTTCAAGCGAAGACGAAGGAGCAGAAGGAGCAGAAAATGGTGGTTTGAGCAGGAGAGACACCAATATCCACGTGAGCATGGAGGTGATGAGCAACGTGGACTCGTGGGAGGAGAACTGGCTGTTCCAGAAGAAAAGGCTGAAAACAGCCGGCATGAACCACTCGATGCCTGTGCCGATGCTCGTGCCGAATCCGTCCGAGGAGTGCCGAGTCCTCATCGGGGATGTTGATGCTGACGAGACTTCCGATCTCTCCGAATGCAGTGATAGTGCCTTGGAAGATCTCCTCGATGGACCAGACAACAATGTATCCAGCCTTCACTCGGAAAGTGAACATGAATTGGAGAACACAGATGCCGAAGACGAATTCCTTA…
>PBfusion.193|NW_019105934.1:565041-572035(-)+NW_019106070.1:163047-163497(-)|c66512/f1p46/2296
AGCTCCTTTTGGGCAAAAGGGAATCCGGTTCCTATTCCGGAACCTGGCTGCGTAACCGCATCTTTGCGGGCACTTGCTTGCGAGCGCTCGTCGGGGTAACCCAAACTGGCCTGGAGACGCCGGCGGGAAGTCTGGAAAGAGTTTTCTTTTCTTTATAAGCGTTCGAGTACCCTGGAATCCTATAGCAGGGAGATAGGGTTTGGAATGCGAAGAGCACTGCAGTTGCGGCAGTGTCCGGACTTTCCCCCCGGACCTTGAAAATCCAGGTGAGGGCCACGCGGAAGTCGCGCCAGATCGTACCCATATCCGCAGCAGGTCTCCAAGGTTAAGAGCCTCTAGTCGATAGAATAATGTAGGTAAGGGAAGTCGGCAAATTGGATCCGTAACTTCGGGACAAGG…
>PBfusion.194|NW_019105968.1:40861-50922(-)+NW_019106791.1:276534-277228(-)|c8111/f5p82/2565
AACGTCATCATTGCCACCTACAGCGATGACTCGGGCCCCATGGGCGAAGTTCGGGTTGACCCCAGCAAGGGAAGTGTTGGTTTCGGATCCGGTCTCCACGGATGGGCCTTCACCCTCAAGCAGTTTGCTGAGATGTATGCCGAGAAATTCAAGATTGCTGTTGTCAAGCTCATGAACAGATTGTGGGGAGAGAACTTCTTCAACCCCAAAACAAAGAAATGGGCCAAGCAGAAGGAAGAAGACAACAAGCGTTCTTTCAACATGTACGTTTTGGACCCCATCTACAAGGTGTTCGACTGCATCATGAACTACAAGAAGGACGAGGCCGCCGTCCTCCTGCAGAAGCTGGGCATTGAGTTGAAACCCGAGGACAAGGAGAAGGACGGCAAACAGCTGTTG…
>PBfusion.195|NW_019106334.1:4298-7772(-)+NW_019107779.1:127774-129653(-)|c168547/f1p9/5328
GAGCTTCCTTCATCCGCCTTGATAGCTCTCTCGGCAAATATCCTCTGTATTCCTTTCTGTATTATCCTACATGCCATACTCCTTACCCCTCCCATAAAAAAATGACGACACGCAGTAAACGCATGAACTTGATTCGAGGTGTTCAATCTGATCTTGATAATTTGAATGATGACTTATTCAATGAAACTGTAATAGACTTGGCAGTAAGAATTAGAGGAACTCTCTCAGTTTTGGCAGATAAATATTCCAGTGAGGCTATAATCGACTTGATCCCAGATTTAGTCGGAGTTCTAAGTAAGCTGGACGACTCTTTATCTGATATCACCCGATTGAATAACAACTTAGAGGTTATGTCGGAAGAAAATAAACAGTTATCAAGACAAGTGGAGGTTGAAAGAT…
>PBfusion.196|NW_019105643.1:6471-17112(-)+NW_019105847.1:613775-624506(-)|c12916/f2p6/3722
agttcagtttttctcaatggcGTGACCTGGTGATAGATAGCGGTAGATTTCTAGAACAGCTGGTAGATTTTAGACCAAGTTTAGACCAACACATCCCATTGTTGGGGTGTAGGGTTGGTAGTTTCAAGGTTTTTTAGGATTGTGTTTTTGTGAGCTTGGGTTTCAAAAACATGGCGCCCAACTTGGTGGCCTTTTGCCTCCTGGTGACAACGACTCTCCTAGCACCACCTCCGGCAGCTTCCTTCGGCATAGACGACGCAGTCGACACGGTGGACTTCGTCAAGGAAGTGGTGCACGACATCCTCAACATCTGGGACGTGGTGGGCACCAAAATAGTGCCCGATGACACCATTCTGCCCCCGTTTTTGAAAAAGAAAAACCAGAAAATCCTGGATCGTA…
>PBfusion.197|NW_019105868.1:495110-498767(+)+NW_019107556.1:106067-117351(+)|c125465/f1p31/4179
AGGAATAACAGAGGTTATGACTTAGAGAGGCAGTAATGAGATAATATTTTTTGTGTTGATTACTTATGTTGATTGCCATAGATGCAAAAATAATGATTAATAATGTTGATTGCCATAGATGCAAAATGATGATTACTTATGAATATTGTTTGCCTTTGAAGCAGAATATTATTGATGTTTTGAATGATTTCTTGTTTAATGTTTGATAGTAAAGTTTTGTCATGAAATGTAGTTTGTGTTTAGAACATTGAAGAGTCGAAATAAACTATAGTATCCAACAAACGATGATTAATAATATTAAATAATTTGCTTTTTATACAATTTTTGAACAAAATTAAAACTAAATAATTTTGAAACCCTGAATGATAAATCATAAATGTGAAATGAACATGCTATAAA…
>PBfusion.198|NW_019105625.1:984260-984340(+)+NW_019106430.1:43846-44258(+)|c121220/f1p1/492
CATAACATAGGCAAAGACGACGTGTCAATCAATACCTTATACACTGGTGCTACACTCCATCAATGCTACAAATTTATCAAGGCTTACCAAGAAAATCATCTCCAGAAACTCTACTCAACATTGAAGACTGAAGAAGAACGAAAAGAATTTGCAAAAAGTGTTTTGACTCTTCCTGAAGCAAGAAACATTTGTGTGAGAGAGACAGAAACTTCCGATGACAAGAACAACGATTGAAGTGTCATTTTTTACTCCATGTGTTGTGAAAAATGAACTGATAGATAATGGAGAATTGAGACAAATGTAAGTTTAAATGTGCCATCAATTCCGGGGTTAGCTAGTTTGTTAAAGGACAATCTTTTTTTAAACATTTATTTCTCTCAAACTTTGTTTTTTGTAGAA…
>PBfusion.199|NW_019105619.1:710521-716365(-)+NW_019105658.1:817259-831782(-)|c130315/f2p14/4437
ATTGTTGATTGTGCTGTCACTCAGCAGTCAACTAGACGGACTAGAATCAACATGTGTGTTTGGTGGAGAAGCTAATTGCTTCATTTCAAGTTCCATAATGTGTCGCGGTGAGCGCCGGGTATTGAAAGTACACCCAAATAAAGATTGCAATACGTTGGACTGTAAGTGCGCCGGAGGCAGTGAATCAAAATCTCCACTACAAATGAAAATGACTAACAAAAGTGTGGGAAGTTTGTCGGTCAGTTTCTCGATAGTCAGCGATCTAATTTACAAAGAAGAGACTGAAGTTGTGCTCAGAGTCAACAATCAGCTGAATGAGACGGAATGCTACAAAAACAGTAATGGCTTCGAAGATCTCATGAGAAAAAGGTTCAGGATGACGAAGTGTAACTCCACCAA…
>PBfusion.200|NW_019106428.1:232664-234491(-)+NW_019108152.1:1345-83855(-)|c90174/f1p11/2847
gttgtgtggGGACGCCAAGCCAAGCTACATGTTCACTACTTGTTGGTCGTTCAGTTCAGTTCAGATTTGTTTGATTCCTACCTTCGAGTGTCAGAAACTTTACAGGTTAGGATCAGTTTGTTTTCTACCGGATTTCGTGTAGCATCGTAGCATGTGATAAGTGCAGCTTATAGTGCTTCGATTTAAAGTGCTTGTGAATAATCTGGGAAGTTCGTCAATAATATTGTGCTTTATTTTTATTGAACTTGTCATTCGAAAAACTGAGGCGCACGTGTCATCGACTGCTTCAGTGCACTCTTTCCATTGCGTTGGGGCATGAACAGGCTGACAGTTGAAATTGAAATTCAACCATGTCTCTCGACTTCGGCAGTTGGTGTGCGAAGTACATACTATGTCTCT…
>PBfusion.205|NW_019105744.1:28940-29313(-)+NW_019106033.1:504390-512513(-)|c34555/f1p3/1375
TAGTTGTAGTAGTGGTCAGATAGAATTTGGCAGCCATATTGATTTTATACATCGGTTGGCTTGTTCAGCCAGTTCTCAATTTTGTTATCCGTTTCCATCTGCATTATATTTTTACAGTTCTCTTCCTAAACGTAAAATACTGTTTTCAATATTATTCTAAATTATCCAATAAGTTTTATTGAAGGAATAAACTATGGCTTGTGCTACTCTGAAACGTTCCTTGGATTTTGATCCCGTTCATAGCCATGGACGACCATCCAAACGTCAAAGATGTGTTCCAATGTGCGTTAGTCCATCAAGTTCACCTCCAACAACTTCTACAAGCGATTACAGCCCATCGCCTTTTTCAGATGCTTGCCCAAAAATGACCCCTGAAGCGATGGCGGCCGGCATTCGCGA…
>PBfusion.206|NW_019106084.1:408849-409271(-)+NW_019106975.1:48620-51040(-)|c78179/f1p6/2852
TTCACCAGCTCTCGTTCATGAAACGTTCTTGTATCAATGCACATTCATTCAATAAGGTGCAATTCCTTCAATTTATTATTAAACTCAACAGTTCGCATTATATTGTGTTCCACAAAATTCTATGATCGCCTCAAGTCATCGATCGTCAATTTGTATGTGTTAGTTTCTTTGCAATCTACATTTGAAGTTTTCCATGCTCTTGGTTGACATCACGCCATTACCAAATGCGCATAAAGAGTTTCAATTACCTTTCAGTGAATACAAAGGCATCGCGCTCAACATTCGTAAGTTGTACAAAAACTTAAGTTAATTTTATGAATTCCAACTTCATTCACCTGTTGGTTATTCACTTCAATTCGAACTGTACAGAGTCCTGCCAGTTCTCATCAACTTTGACCT…
>PBfusion.211|NW_019105747.1:59653-68298(-)+NW_019106887.1:236402-262897(-)|c135064/f1p5/4412
AACTACAAACATAGCCTTTTCTTGTAAAACTGACAAGTTTGTAGACCTTTTAGCGTTTTTATTTACTATTTATCAATAAAACATTCTCAAAACGCAATTTCCTTCAAATACGTCCAATCAAGTTTGTTTTTTTAACTGTTGTGATTAAAATCCTTCAAAATTGATTCCGGGCAAAAAAGAAAGGCGGAGAATGGAGGAGGGCACAATGTGGCGGGGACCGGAAACAACAGCTGGCAGATGGAGGGGCCACCGCCCCTGAAGCAGCCGTTCGCGGGCATGCCCTTCCTGGAGGGGCAAGGCGGAGGCGGCGGCTGGGGCAACGCGGCCTTCTTCAACCAGGCGCAGGCGCAGTTCTGGGCGCAGAACGGCCCCAACCTCAACCAGCCGCCGCCTCCACCG…
>PBfusion.212|NW_019106574.1:41853-60010(+)+NW_019106710.1:201843-290584(-)|c135002/f1p33/4386
CAGAGCAATGCTTGAAAAAAGATGAGTTTGCACATTCGGTCAAGCACTGTCGATGATAATAGAAATATTGCCTCCAGTGTGTGTACCAAATGTGTGTAGAAGCTGCATTCCACTGGCTGGTTCATAGCTGAAACCAGACTGCCAGTTTGTGTATGCACTATTGCCATCAGAGGGCTTGAGCCTTTGATTTCGAGGTTCGTCTGTATGATTGCAGCATTCAATCTGACTGGATGAAAACAGTTTGTTGAATTTCAATATGATAATACTATGTCAAGTGAGTAATGCAAGCTTAAAATACTCTGTGGTGATTTGTGCATGTGTTTCACACACACATTGAACCATACCAATTCATTCTACTGACCTCAGATCAGGCCAGACTACCCGCCTAAAGAGTAATCA…
>PBfusion.220|NW_019105882.1:3235-4607(+)+NW_019106261.1:307869-354726(+)|c39321/f1p0/1410
TGCCACACATTGTTCTCATTGCAGGCTGCTCTTGCTAGATAAAATTTTAGAGATTTTCGTGTGATTTCACAAGTTTGATTTGTTTCTTATCGTTAAAATACTTGTTTTCTGATGTTTAATGTTCCATGTGGATATAGAATTTTATAATTCTTGTGTTTAAATTTTCACATTAAATATGTCAGGAAGCTTCAGTGTTCATACTAACCCAAGTGTCAGTGTTCAGATATCTTCGTCAGGAGGGCCGAACAAATTCATACCAATTGAAAAGAACATCTCCAGGCATGAAACTATTCGTGCCGTAAAGGGAAGGTTGGAAGTAATCACTTCTGCGGACAGAAATACGATGACTGTAAAAGTTTTTAACAGAAACGATGAATTGGTGTGTGTTTTGGATAATGA…
>PBfusion.222|NW_019106377.1:278522-279594(-)+NW_019111616.1:3685-10460(-)|c44516/f1p1/1690
CATTTGGTGCTGTAATTAGATTACTTTGAGGTTGTGATCTTAGAAACTACGTACCTAGTTTTTAATTCTCGAATATTCAACAAATAAAATGTTGGTTGAAGGAGTACCCTCAGCAATGCCTCATTTGGAGGTTGTCAACAAATTATGGACATTTCCAGTGGTGGAAAGTGCCTGGAACACATCTTCCAGCATGTACGGCCGTGTCAAGGGCTACAATAGCCTCACAAACTGGACTCTCAACACGGCCGAAGGTGCAATGCAGCTGGCTTTCGAACAGGTTGCGCCGATTGTGGTGAAACGATTTGAGCAGCCGATCCAAGCGGTTGATGGAAAGCTGTGTGCAGGCTTGAACAAGCTGGAGGAGAAAGTGCCCCTAGTGAAGGAGCAACCACAACAGGT…
>PBfusion.224|NW_019105747.1:59653-68291(-)+NW_019106887.1:236402-262897(-)|c126804/f1p5/4343
aTGGATGCTGACTGCTGAGAGAAACTGAACTACAAACATAGCCTTTTCTCGTATAACAAGTTTTTATTTTCTATCAATCAATAAAACATTCTCAAAACGCAATTTCCTTCAAATACGTCCAATCAAGTTTGTTTTCCAACCGTTGTGATTAAAATCCTTCAAAATTGATTCCGGGCAAAAAAGAAAGGCGGAGAATGGAGGAGGGCACAATGTGGCGGGGACCGGAAACAACAGCTGGCAGATGGAGGGGCCACCGCCCTTGAAGCAGCCGTTCGCGGGCATGCCCTTCCTGGAGGGGCAAGGCGGAGGCGGCGGCTGGGGCAACGCGGCCTTCTTCAACCAGGCGCAGGCGCAGTTCTGGGCGCAGAACGGCCCCAACCTCAACCAGCCGCCGCCTCC…
>PBfusion.227|NW_019105548.1:1123475-1128433(-)+NW_019106166.1:14206-24400(-)|c162945/f1p24/5147
agtgtaggacgtcgtatcgatggttggcatcatacattAGGACTAGGACTAGCTTGTAGGACAAAGGCATTGTAAATACGTATTTTTTATTTTCGTAGTTTCAATTATTGTTTTTGTGACATTCTGATTTGAATAATAAACTTTAGTAATCATGCTTGAGCTGGAAATTGTTCCAGAAAGATCTCTTGGCTGTGATCATTGGGAATTTGTTTTAGGCATGCATTTTTCCCAAGCTGTGGCAATAATCCAGTCACAAGTGGGTATCATCAAAGGAGTACAAGTCTTATACTGTGAATCGAACCCACTCAGTGCAGATCTTTGTATCAATCTCTCGCAGGATGGAATCAAATTGGTATTCGATCCTGTGGCCCAAAGACTGAAGATCATTGAAATCTATAA…
>PBfusion.229|NW_019105678.1:547973-581860(-)+NW_019106728.1:35322-35577(-)|c75512/f1p4/2533
AGTCATCTTTCTTTACGTTGTTTGTACGGATTGTCGTGTGTCTCTTGCAGTTTTGTATCTTTGTGTTTGTTCAATGTTTGTTATCTATTAGTGTTAGTGATAGTAATTGATTTTTGTAAAACTTGGAAAATACGGGTAGATTGGCTGCAATGTTCCGGGACCCGAAAAACAAAGATGGAGTTTGTTTGTTTGTGAGAGTTAGTTGTCAGTGATCTTTAGTGATTGGATAAACAGTGCATATTATCAAGATTCAAAGATTCTTATCTGGTACAACTCTATCACGTGACTTATTTCGTTTGGAAGCATGTTGTGGGATAGAACAGTTTTTGACGTGGCTGTGTGTTTGGAGCAGTCAGGATAGGCGTGAAGAGCATAAGCAGGATGCGGGGGGAAGAGGGG…
>PBfusion.233|NW_019107285.1:162562-177769(-)+NW_019109347.1:29104-29637(-)|c12817/f4p3/3713
cagtagtgaatgagtaGTCGGTCTGTAAAGATCTGTACTGCTCTTCTCTCGGGTTTCTCACTCTGTTTTCATGGAGCAAGTATAGAGGTTTAGTTCAGTGTTTGTTTCGACTATTATGAGGGAAATAGGAGGAAAAATGGCGGAGCTGAAATTCGAGGCACCCTTGGCGCAATTCGAGGAGACCGACGAATGGGGCGTCGCAGACTTCCACCCCCAAAACATCAAGGACGACGTCAAAGTGGTGCGCGACAAACCCCCCCAGGAAGTCCTCAACACGCCGCAGGAAGCCAACAACAACCAGGAGTCGAGCCCGGGGCCGGTGAACGACAACGCCAATGCGAAAGTGTGCGTGGTTCAGCATACAGCTGCCTCGGTCGCCGACAATTTTACGGAAACTTT…
>PBfusion.234|NW_019106294.1:212744-217235(-)+NW_019109257.1:2479-24382(-)|c39226/f1p4/1418
CAATTTATTTCAGTCATCATCATCATCTAGTGCCAATAGTTGACTTGTGATATCGTGAATGAAAGGGAACCAGTTTAGTTTTATCTAAGTGAAAGTGGAAAGTTGAGGATTTTTTAGAAGTTTTATTTGCAATTATTGAATTCATACCGTAAAATATGGCTGTGAGCGTGAAGTGGTCTTGGCGTTCTTTGTTCCTAACTTTATTTCTAGTGACGTCATCATGCCTGGGCCTGCCGCAAGACAGCGCCAACGATCTGCTAACGTCGGCGAAAAAAGGTCTGCCTGAGCTGCGCAAATCGCTGGCCGACTTTGTGCCCACACACGAGCTGGAGGACGCGTTCAATGCCTCGGGCGCCCATCTTCAGTCGGCCGCGGATGCGTTAAATGCCTCGGGCGTCC…
>PBfusion.235|NW_019105623.1:422104-430804(-)+NW_019106214.1:140897-145332(-)|c170156/f1p7/5248
AAGCATTGCCGTGAACCAGCATCTCAGCAATCTGTTGAACTGTCGGTTCAGGAAATTCAAGCTGCTGAATTGCGCATCATTCAAGACATTCAATCAGATGTTTTTGCCGACGATTTGAAATCTTTGCGTCAGGGTAAGGAGCTGCCCTCCAATAGTTCTATCAAGTCACTCTCTCCATTTATTCATACTGACAATCTTCTGAGAGTAGGTGGTCGTCTTCGGGAGGCAGATATTCCATTCGACTATAAACATCAAATCTTATTGCCAGCTAAACATAGGTTCACGCGTGCGCTCATTGTCTCATTTCATAGACGTCTTCAACATGCTGGCGTTCAGGTCACTATGGCCAGTATTCGACAACGTTTTTGGATACCATCCACCCGTCGCATCATCAAGAGT…
>PBfusion.237|NW_019105717.1:510101-517499(-)+NW_019106155.1:743-35645(-)|c85587/f1p1/2613
atttgtaaatagtgaatcaTTACAAAATCACAACACAAGCGTTGTTTTTTCAAAATCTCCAAACAAAGACACAATTATGTAAATTACTACGGTTTGGATTCGCAGCTAGATCAATCAATCTActAATATTTAAAAAATTCAGTGATgatgcctacaacgtataatttatattcaattgatccagtgtgtttctgtcagtcACTACCTGACTTTGATATTGCAACATAAAATTTTTATTGACGTGCGAAAAAATACTCactgtgaatacttgtccGACAAAGTATTTGAATAGCGGTTTTTGTTTTTCGAAAAGTGTTTTTTTTTCTTTTTCAAGAATCAAAATGAGTGGTTTTTCAGTAAACGCTGTTACAATTCTTCAAGACTTGAAACAGAAGACTA…
>PBfusion.239|NW_019105785.1:649451-678143(-)+NW_019107074.1:201822-215460(-)|c144830/f1p0/4510
GGGCTTCTTTGAAGATTTCTCTCGGCCAATAACCGAATCAGCCGACAGCATTGTGAATGCCGCCATTGAGATCTACCGCAGAATAGCCGAGGATCTGCTTCCAACTCCAGCCAAGTCGCATTACATTTTCAATTTGCGTGACCTTTCAAAATGCATTCAAGGAGTCCTCCAAGCTGATTCTGGAATTATAAGGGAGGTGGCTGAAATTCAAAGATTATTCTATCATGAGTGTTTGCGAGTGTATCATGACAGACTGGTCAATCAAGAAGACAAAAGCTATTTTTACAAGATGATGACTGAAATCTGCCAGAGAAGTCTGGGTACTCCCGTTTTGAAAGTCACCAGCCAAGATCTGATCAAAGATCCgCCCGTTCTTCTGTTTGGAGAAttcctgaaacg…
>PBfusion.243|NW_019106142.1:294840-320469(+)+NW_019107436.1:135653-158699(+)|c97210/f1p126/3435
ACACTCGAGCTGAGTCAGTGGTTAGCAGGAGAATCGCTCAGCTGTTGTTCGACGCTGATCAAAGTGCCGGGCGTCCATCATTGAGGACTGACAGTTGGGATTTTGTTGTTGATCAGATTTAGTGCGCGCTACCATGTCTCTTACGAAGACGACCAAGTCCTATACCTACCGCTCGACAGGAGGTGGAAATGCTGATGTCAGCATCGAGTACTCCGCCGACCTGAGCGCTCTCTCCAGGCTCGAGGATAAGATCCGTCTCCTGCAGGAAGACTTGGAGTCCGAACGAGAACTTAGACAAAGGATTGAGCGAGAGAAAGCTGACTTGAGTGTTCAAGTTATCTCATTGCAAGAAAGGTTGGAAGAGGCCGAGGGTGGAGCCGAAAGCCAGTTTGAAATCAA…
>PBfusion.245|NW_019106545.1:115720-126982(+)+NW_019114985.1:1916-3691(+)|c4151/f3p1/2031
gtCTGTCTCTTGTTTTGTCTGGAGTCCGGCTCTGGAGAGGTTAATTTTTGGTAAATTTATATTAAAAGTTTGTCAGCTTAAAATCTGTGCTTATAATATATTTCAAGATGTCAAATTTAAAAAATTTCATTGTTCTCCTACCTACAGGCCATAGACAAAATATAAAGGTTCAATGGGATACTTCAATTTTGCAGATCTTGGAGGATGTGTGTAAAAAGAATGGATTGAAATCTGAAGAATATGATTTGAAACATCACAACACAGTACTGGATACATCAACTGTTATAAGGTACAGTGCATTGCCAAACAATGCTTTTCTCGAAATGGTGCCATGTCGAGAACAGCGCAAGGTTTCAGCGGTAACTGTCAGTGTTCAATCGGACTCCAACCCTGAAAGGT…
>PBfusion.250|NW_019106882.1:202091-256261(+)+NW_019108381.1:47278-53618(+)|c148889/f1p19/4853
gggtgaacGCGGCAGTCAGCGAGTAGTCCAGCCATCATGACTGAGTAGAAGACTGGAGAAGAAAAACAGTCTTCTCATCGTCTTCTCCACTGTCTGCTCCGAGATATGTCGGTCAAGATGACCCGCTACAAGCAGGCAGACTTTGAGGAGGACTCAAGCAGCATAGGATCGACCCAGTTGACTGAGGGAGTCTCGGCCACCGCAACCCATATACGTTACCATTCTGGTACAACTCTGTGGAAATCCAGGAGTCTTCTGGAAAAATGCCTAATTCTTCTGGTGGTTTCATTACTATTAATTGTTTTTGTTCTGGGAAGTCTACTCAGTGCTACTAGGAAAGACACCAATAATCCTCTTCAAGTTGTTCACATAGGTGCACAGACTAAAGACAATGGACTG…
>PBfusion.252|NW_019107014.1:49893-80516(+)+NW_019107083.1:226196-233295(+)|c96844/f1p6/3468
AGTCGAATGAATTGTTTGCGTTTATGACCTTGTTATCTGTGGACAACACGACGTGGGATCAGTTCTACAACGTGAACATTATCGATTGGCTGAAAAATGATCAACTGGAGATGGAGGATGTTCTCAATTTGACGTTCTCATTTCTGAAGTACGCTCACAAGGATAACAAGAAGGAGGGTGCCCTGGAAGCCTTGAGCAAAATTGATGGTAAATGCGTTCTGGAATGGTGTTTGAAAAAAGAGAACACGTCTCATCATAGTGTAAGAGACTGGCTTCGATATGAGCAGACCAACGAAATCATCCACTCTCTCTTGGATGAAGTAACTACAAGTAGATCACAAGACGGCAGAGAGTTTGCTATAATCAAGCAATGCTTGTCTAGGATTGAAAACTCAGAAT…
>PBfusion.263|NW_019105543.1:791647-795775(+)+NW_019106184.1:118904-119387(+)|c51369/f1p54/1943
ATGAATAATTCTAGTCTGATTTTTACTTTCTCTGCCCTATTACCATAGGTAAGGAAAGTATTGCTTTCTGAAAAAAATTATGGTAGCCTACCCAAATTTGTAAATTTCTATACGTTTCGAGGTCCCTGAGTCCAAAAAAGTGGTTTTTGGGTATTGGTCTGCATGTGTGTGTGTGAGTATGAGTGTATGTGCGTCTGTGTACACGATATCTCATCTCCCAATTAACGGAATGACTTGAAATTTGGAACTTAAGGTCCTTCCACTATAAGGATCCGACACGAACAATTTCGATCAAATGCGATTCAAGATGGCGGCTAAAATGGCGAAAATGTTGTCAAAAACAGGGTTTTTCACGATTTTCTCGAAAATGGCTCCAACGATTTTGATCAAATTTATACC…
>PBfusion.264|NW_019105686.1:624503-624868(-)+NW_019107487.1:141585-146330(-)|c43487/f1p6/1801
CCGCGAAGAATATGAAGCACATCAGGTTAGAGTACTGGAGAAAATTAGCAAGAACCAAAGTCAAGCCGCTCTTATGAGCTCTATCAATGAGGGTATTAAACTACAGAATCAAAACAGACTGATACGAGCTAAGAAGAATGTCAGCGAAAATGATTCACAACCAAACGTCAACAATAATGATTCTAATAGTGCTGTATTGAATGCTACAATTGATCAGAACTCAAATGCTTCCACCAAATCAGCTATTCAGCAGGCCATTCAGAACTCAGACTCTCAACAATCAATTGAAACAGCTCAGCCATCAATGCAATCTACATCGGTTGCTTTATCTCAGCAGTCTGTGAAATCAGAATCGGAAAGCAGCGGACCAAGAGTTCCAAAGAAACCCAAATCAATAGT…
>PBfusion.266|NW_019106220.1:357979-375464(+)+NW_019108794.1:24640-24942(+)|c57282/f1p87/2114
AGGAAGACGAGGTTATGGGTCTCAACTTTCAAAAAGATCTCTATCTTGCTTCAGAACAGATTTACCCTCCCCAAGAGGGCAAAGAGCAGAATCTTACCAAGCTTCAGGAGCGTCTGGTGAAGAAGCTGGGTCCGAACGCAGTGCCATTTACGTTCACGATCAACCCAAGTGCGCCGGCGTCGGTCACACTGCAGCCGGGACCGGAGGACGAGGGGCATCCGTGTGGTGTTCAGTACTTTGTCAAACTGTTCACCGGCCAAAACGAGACTGACCGCACCCATAGAAGGAGCACAGTGTCGATGGCAATTCGCAAAGTGCAGTTCGCGCCTTCAAAGCAGGGTCGCCAACCTTGCACCGTCGTCAGAAAGGACTTCCTGCTCAGTCCTGGCGAACTCGAGT…
>PBfusion.269|NW_019105664.1:870996-884682(-)+NW_019106733.1:25579-25824(-)|c57117/f1p1/2149
agataaaataagaagcgaaagtttgacgtgtggatgaaaataacaacgggtgaaactctcatgtgcaagaaatgtctaaagttagtaaagctgaagaactcaaatttcaggacgacttatttatagcttagtaaatcctaagatgaggttttaacaaagaattacatttttgaatacatgcatctgatgctgttcagatgataagcatagatgtgctttgatcatgcatgaatatcaaattataATGATAAATCCAAATCTTCTCTTTACAAATCTTTGAAATCAGATTGGAATCAAGTACCTAAGGAGCACCCAATTATTTCGATTGTCAAATCTACAGTTGAAGGAAAGAATGAGGCGGTTCAGTTTGTTTCAGATTTATTTCCAGTACTTCTAGAT…
>PBfusion.277|NW_019105742.1:664854-731707(-)+NW_019106083.1:225197-229276(-)|c56373/f1p1/2149
agttcgacgcggattttCGCAGCGAAAGGACGTCCGTTTCTTCTGAACATCGCGGCTAGTCATACAAAAACCAGCCGTCATATTTTGAACGCGCGCCGTATCAAATCGCCCAGTGTAGGCTGGTCTTTTTGAACGCGAAATATAATAAATCTAATTCATTGTATTGTTTCATAACTCTTTTTTTTCGCATGCAAAATGAAAGTAATTGCGCTGAGTTGTTAAAAATTGTGGATCAGTAAATTTGATTTAAATAAAATTTTTATTTTCGAGGCACGCAAGAGTTTACTTAAATAATTGCACAGTGTGAAACTGGTATTTCTCCACAAACGTGTAACTAATCAAAAATGTTGAGTGTGTGATAAGTGTAAGTGAAATGTTTGAGCTGCGTCTTCTTCTGCT…
>PBfusion.279|NW_019105582.1:1028885-1032599(+)+NW_019107178.1:12649-21569(+)|c150159/f1p28/4966
AGTCTCAATTATTCATCATTAGTCTCATATTCTTATGTGGTCCTTGTCTTAGAGGAAGCTCATGAAAATGTGGAACACCAGCTTTGTGGTTTTTGTAACATTTACGATATTTTCTATCAGCAGTGTTTATTGTAAGGAACAATTTTCACAGCAGGTGGCAGGTGATAAAGAGTTCAGCCTATCACAGGATGCGAAAAGTCTAAGAGATGCTATTGTAGGCCTGGGTACAGATGAGAACACCATTGTTTCCATACTCACCAATAGGACAAATGCCCAACGACAGAAAATTGCTCGTTTCTACCAGCAACAATTTGACAAGAATTTAGTTAAAGACTTATCAAATGACCTTTCTGGAACTCTGAAGAGGATTGTGAAGGCCATGATGATGGAACCCACTGA…
>PBfusion.280|NW_019106090.1:356017-460362(+)+NW_019108065.1:10238-33588(+)|c13384/f3p14/3885
agtcagcggatAGACAGTGATCAGTGAGCAAGTGTGTAGTTTGTCGCTTATCAACGTGAATTCGCCAACTATCGGTTCCACTCCACAAATCCACCGGTTTTGTTGTCAAGTTATCACTTACAACACCATCAAACAGTCTTGTCAAGTTATCAGCTCCAACTCCATCAACCAGTGTTCATTCTACAAACTCAGTTGTTGCCCCGACATGTAGACGACGACATTCTCTGCCCGATCGTCTATAAGTTACAAACTCCTCCACTAACCATCCCTACAATGGTCGACTGTTGTCCTCAACAGACCCCGATGTACCACAACGGTCACACCTACACTCAGCAACAGGCCATCGCTCTGCAGCAATACTACCAACAACAACAGCAACAACACTACCACAACAACTAC…
>PBfusion.283|NW_019105742.1:48991-52222(-)+NW_019106329.1:366617-373331(-)|c156658/f1p0/4878
aatttgtgttatgtggtttacacttctgtatttgtagttaaaaacaatgtatagtgtCAGTGATCAGTATAAGCTAAATTTAACATTTCTAAAAATTAAAtgTGATATTCTGAGCTGAGAGGATTTATATATTAATGATTGAATAAGTGATTCTCATGTTCTCGAGCTAGTATTGTAATTCTCTTAAAATTATATGATTCACCGTGTAGGACTGTCATCGTAACGACATCTGAATTTTAAACAATTGTATGGAAGATACCACTGAAATTAGAATTTGATGAAAAGAATACAGCGTTTTTTCACACAATAGAGCAATTCCTAAGGGACAAACGGCTTCGTAGATCATTGACGAACGCGGAACGAATGGAAGAGAATGAAGGGGGAGGAGGAGGATACAGT…
>PBfusion.286|NW_019105927.1:360238-432809(+)+NW_019105966.1:50022-50320(+)|c75613/f1p15/2589
ATCTTTTTGAACGTTTGTTGTTATCATTGAATAGACACTCTAATAACTACAGTTTTGTGATAGCAGGTGATTTCAATGTGAATTTTATTTGTGATGATCAAAAATCAAGGTATGTCATAGAGCTTTTGAAATCTTTTGGCCTATACATCACTTGCAACGAGCCTACCAGAGGACCTTCCTGTTTGGACAATGTTGCAGTAAGTTTTCAACAGGATGTCTGTGAGACAAAGGTGATTGACCTACATGGTGATGACCACTCTGCACTGGTGTCAAATTTTTCAATGTCTGGCTCTTCCATGGTACATTTTAAGATAGTCAATGAGAGTCACAGCGAGCAGATGGGTGGAAAAAGTTGAAACCCAATTCTGTTCCAACCATATTTAATATGCCCAACCCACC…
>PBfusion.290|NW_019105600.1:1056379-1061521(-)+NW_019106301.1:384972-389941(-)|c103602/f17p8/3460
agatagcactgaatTGAAGATTGAAGCTGAGTGTGAAGTGAAGGCCTTCCCGGGACTACAATTTATGTGTGGTTCGTTCGTGCTTTTGTTCGGTGTTTTGATTTACAAATCGTATATTGTTCAAAACTATGGCGAATAAACAAGAACAAGTTCTTATCATAGATCCACAGAATGAACTCAAATTCAGAGGTCCATTTACTCAGCCGGTGACATCGTATATCAAATTATCAAACCCAACCACCACCCCAGTGGTTTTCAAGATCAAAACCACTGCTCCAAAAAGGTATTGTGTCAGACCAAATGCCGGAGTGGTAGAACCCAAATCTCTCATACCAATCGCAGTATCTCTACAACCATTCGAATTCGATCCAAATGAAAAGAACAAACACAAATTCATGG…
>PBfusion.291|NW_019105569.1:535207-536301(-)+NW_019108507.1:9604-32213(-)|c100091/f1p8/3242
cagttgaacaGTACATTCACCGTAGTAGTGAGTGATCCAAGAGTGGAATGTATTCATGTCATGTATGATCGATCAATAAGTTGAATATTTGACTTCTCAATTGAAATAGTTTATAATTTTCAAATTCGACTTTATCAGGTAGTGGAGCGTCACCAGCAAGGATTGAGTAAATTCGGCTCCAATATACAGATTAGTCTGCGTGACACGAATGGAAATAATGTTGTCGGTAGAAACATTCGTCGACGAAGGAGGAAATACAAGTTGACAAATAAACCGATACACGACAGTAGGAGAAGAGACAGCTCATCGGATTCAGAAGCGAACGACAAATTTGCGAATTCATGTGACGATTGCAATTGGAGTGGCTCAACCAAAAGTGATCCTCTATCATTCACTATC…
>PBfusion.294|NW_019105595.1:345032-381647(+)+NW_019106546.1:14177-15119(+)|c8642/f2p2/2643
acccactatggcacttttgtctcGTGCAAATGCAGAATGTTTTGTTCTTTGTTGTTGACCAACAACAACAAATTCTCAAACTTTAGAGCTTGAGGATAGTTTTCTATTTGAAATCAAGTTCAATTCTTTGTTTAATTAAATATTATACTGCTGTTAAACGGTAGCTTTCATTTCAATTCAGTTTGTCTGTTTGAAATTCTTGATTTGTGTTTATAATGGCATCTAATTGGACCTCCAACGTTTGATCATTAACAACGGAGATTTCGTTGATGTTTTGTCGGATTCTTCTGTACTGGAATGGAGGATGGTGTCCACACGAGGTGTTAAACCCAGATATTATGAGGGAGAAGTAGTTTTATGCTATGAACCTGATCCTGCAAAAACTAAAGTACTTTACGA…
>PBfusion.296|NW_019105643.1:6471-17112(-)+NW_019105847.1:613766-624506(-)|c103264/f1p6/3620
agttcagttttctcaatggcGTGACCTGGTGGTAGATAGCGGTAGATTATTAGAACAGCTGGTAGATTTTAGACCAAGTTTAGACCAACACATCCCATTGTTGGGGTGTAGGGTTGGTAGTTTCTAGTTTTTTTTGGATTGTGTTTTTGTGAGCTTGGGTTTCAAAAACATGGCGCCCAACTTGGTGGCCTTTTGTCTCCTGGTGACAATGACCATCCTAGCACCTCCGGCGGCTTCCTTTGGCATAGACGACGCAGTTGACACAGTGGACTTTGTCAAGGAAGTGGTGCACGACATCCTCAACATCTGGGACGTGGTGGGCACCAAAATATTGCCAGAGGACACCATTCTGCCCCCGTTTTTGAAAAAGAAAAACCAGAAAATCCTGGATCGTATGGT…
>PBfusion.297|NW_019105574.1:73259-116976(+)+NW_019106309.1:301839-304137(+)|c152373/f1p10/4894
ATGATGACGGTGATTTGACTGTGATGGGAGATGTGATGGGATCTCTACCTATCGATCCTCCGATGACCAAGCTCATTCTTCTCGGACATGCCTTCAATTTGCTTAATGATGCCATAATAATGGCTTGTTCAATGTCTGTGAAGAGTATGTTCAGCAGACCTTTCAAGAAAGATCTAGAAGCGTATTTGTCCAAATGTACTTGGGCAGACTCCCTAACCAGTGATCCAATTGCATATCTTAATGCTTACAATACGTGGAGATCGCTGTTAACGTCTGGCAAGTTCAACATTTCGAACGGTGAGTCTGAATCGATGTGGGCCAAACGCTACTTCATCCAAATACCAGTGATTCGTGAAGTGGCCAGGCTGGTCGAAGACGTCACCGATCGTCTCAAAAGAT…
>PBfusion.303|NW_019105937.1:432240-452567(+)+NW_019107849.1:1356-58687(+)|c165079/f1p50/5437
ttcaACAATGGCGGCTGCTTCTCCGCTTGCTTACGCAAACCGAGAGCGAGAGTAGGTCCGTGAGCGCAGCTCAGTGTTTTGAACGATGGGGCATACAGTGTTTTCGTTGAGTGTTTCTAAAATTTTAAATTAAATGTTGACATAAAATAAACATTTTCTGATGGGGTGCTACTGTCAGTGAAATTGTGATCCAATTCGAAAATGTATGCAAAAGGAAAAGGTTCCACTGTCCCTTCAGATGCCCAAGCACGCGAAAAATTGGCGCTGTATGTTTATGAGTACTTGTTGCACGTTGGTGCCCAAAAAGCAGCACAGACATTCCTATCTGAGATAAGATGGGAGAAAAACATCACATTAGGAGAACCTCCAGGATTCTTACACTCTTGGTGGTGCGTATTC…
>PBfusion.305|NW_019105634.1:757717-758266(+)+NW_019105780.1:3593-33037(+)|c50350/f1p1/1955
AATTTTCCAGCCGTGAGATTATAAGATTTGAGGTTGTTCATTCTCATTTTTGTTTGAACTTTGAAGTGCATTGCTGGCAAGTGTGATAAATTTTGAAAGTTCCTTCGCGTGTTTTGAAATTTCTGGCTTACACTTTTTTTAAATTCTACAATCCATTGTGTTGTGGCTATAGGCCTAGTTACAAAAATACAACGTGCTAACGGTTGTGTACGCACTTCAACTTTTCATGAAGATTTATCTTGAAAAAAGCTGTGTTTTTATTTTAAACAAAAATGGAAGATGATTCAACCATGCCTTTATTTGCAAATCACTTAGTATCGGAAGAAAATACTGTTATCGATGATAGGTCTCGCAAGAAAAGTTCAACATTAATTAATCCCGACAAGTTGAATAGTAAAG…
>PBfusion.308|NW_019105833.1:652675-661971(-)+NW_019105947.1:283601-324697(-)|c157545/f1p55/5025
ttggcacccctgtcaatcacttgtctggcgtcggacaaaaacacaatttatccagttgtgtcccGCATTTCATTTCATTTGCTTTTCAAGTGTTCAATGATTGTTTACTACTTATTGTTTACAGCATGTAAACTTTAATTAATAACTAAAAAATAAGTTGAACATTAATTGCATTCTACAGTTTTAACGGTCATCATGTTTAGAATGGTGAAATAGACTACTTTGGTTTCTTAATCAGTTTCACGGTTAGTTTACTTCTTGGAAGAGTTTTCTGTTTTGGACCAAACTACTATTTTAAAGAGTGAACAGTATGGAAGGCATGGAGATGAAACATGTGGAGTTGGTTGAGCTGGCCGATTTGCCGCCTTGTCCCGCCCTCGACAAGTACAGGCAACAGGC…
>PBfusion.309|NW_019106255.1:208847-212091(+)+NW_019110014.1:125-17549(-)|c141899/f1p4/4655
agacgcgaaatgcgtaccgttgtCGATGGTTCGTCGTCCATGGTTGCTGAAAATCCAGTAAAATTTCTAACAAGCTAGAGGCTGTTCTTACTTCATTGCAACGTTTGTTATTTTCTGTGTAGATTGTCATTTTAATAATTTTTCAAAATGAATGTTGAAGAAGAAGTAATGAAGATACAGAAAAAACTGACCAAAATGACTTCCGAAGATGGATCAGGGCAAGAGCAGGCTTTAGACTTGCTGAAGGCTCTGCAGAACTTACCGGTCAATTTGGAAATTTTGACAAAGACAAGAATTGGAATGACTGTCAATGCTCTTAGAAAGTCTAGTACAGATGAAGAAGTGATCAGTTTATCTAAGACACTCATCAAGAATTGGAAAAAGTTTCTCGCTGGTCCC…
>PBfusion.315|NW_019105620.1:536135-544961(-)+NW_019106633.1:281247-312675(-)|c99381/f1p7/3315
AAGTAAGCAAAGTTCTGGTCAGTCTGCGGGAGGAGACAGTAGGACTGCAGGATGAAAAAGACAAACATGAGTCTGAACTGTCTGGACTGAAGAAGTTCGTAACTGATGCCAAAACAAAATATGACTTGGCTCAATCAGAGCTGGATTTGTATTTGAAGAAAGAACAAACGGAAAAGTCACGTTTGGAACAGATGAAGAAGTCACTTGAAAACTCAACCAGTATAAGAAATAAGCGGAGAGAAGAAGTGGCGGAGCTGGAAGGGAAGCTGCCAGCGAGCCGTGCGGAGTTGGAGGCGGGGGAGCGGGAGCTGGGCGAGCTGCGAGGGAGGGAGAAGGTGCTGAGTCAGCAGATCCAGCGCGAACGAGTGTTGTTCGAGGAGACGCGCTGCGCGGCGCAGG…
>PBfusion.318|NW_019106168.1:379971-380067(+)+NW_019107116.1:217450-228381(+)|c27241/f2p0/611
agttacagtgcgaCATTTGCAGTGACAAGATGCATAAATATTTATTTGTCAGTTTATTGTTTGGTGTTTCTGCACTGGTCATCTTCATTTTTCAGCTAATGGTTTCATTTTCTACCGAATAAAAGCAATATATGACGGTAAACTTACAGTGGTCAAAATTGCTTACCCAGATGAAGGGGTAGAAGTGGAGGCAATGCCATGTGATCAGCAGTGTCCCTCGTGTGAAAACACAGTCCGAATATCATTCACGTACTACAGATCTTATGGCAATGGACCGAGGAAGGATGTCATACTAGCCAATGACACTCAAGTGACGCTACTCAAGAGGCCTACTGTATTAAACAAAATAGGAAACGTCCTCAATGGTAAATGAAGACACAATAGTACTGTAATTCGGGG…
>PBfusion.321|NW_019106118.1:453387-470721(+)+NW_019106741.1:64673-79707(+)|c97154/f1p1/3333
agttctctcccgccttcgtagcgtttagacgtgaCGGTTGTCGGCTCTTCAACCACGTGGTGTTACGTGATAATCGTTCGTAGCGTTACGTATTATTCGTCATTTTCACGTTCATTTTTCATCGTCAAAAGTGATAGTAGATTAAGTTCTATTAAGAAATAAAGACAGACTATTTTGTGCAAGTTTATTATGTCATATTAGTTTAAAAAAACCACAAATAAAACTTGAAGTTCAGTGAAATAATGACTCAAGACACGGATAATATAAACTCTCGGCCGGACACCAAGTACAGAGTCGTTGGGGATGGAGGAAAATTCAGATCGTCCCGCCTAAAGAACAAACACCTGTTTGCGGGGTTGGCAATCCTGCTAGCTTCAGTGACTCTGACCGCCGTGGTTG…
>PBfusion.326|NW_019106070.1:155370-155887(-)+NW_019111133.1:9846-10491(-)|c230/f3p39/1164
GGGGGGACAAACCTCCGTATGCCTAGTGGTGTGACAGGCTCTAACACCGAGTCTCGAGCACCGCAAGTCTAGGTCGCCAGAAGTTGCCCTGTGGGTTGCTGTCTGGCCTAAGTATGGAGGATGTGCCAAAGATGCTCGCTCCTCGTGCGTCCCCCTGGGTGCTACACTGTGTGTCCGGGTTCGTCCTGTTGAGTAAAGTGTAGCAGCTAAAGCATCGCGGCTTAGGGCGTGTCGGGTTACCAGCCCGACACATGCCCTTTCAGTTGGTCAGGACACGGTAGGAAATGCCTCGGATGGCGGAGGCCAAATGTCCGGTCCCGCACCTCCTGCTGCCCTCAGGCAGCGGGGGCCAACTGCACCTTCGGTCGGTGGTGATCCTCACCAGTCACCTCCGGCACT…
>PBfusion.327|NW_019106582.1:236232-249247(-)+NW_019107755.1:8750-14757(-)|c42203/f1p0/1774
cacgtcacgtagaggcagaacGCCGAATACAAAAATATCGTGATTTTGTTGTTGGATAAACTATTTTTATATTAGTATATTCAAACCAAATAAAATTATTTTTTTAACAGATTCTTGGTTTGAAATCTATCTTTCAGTGATTGAATGGAATATTTTATTGAGCATATTTTGACACTGTTGCTAAACTATGTGGGCAAATACTTAAAGAAAAAGCTGTTGCCAAAAAAGAAGACAATTGAAATTATCTACAAAAGTGATAACTATATTGTAATCAACAAGCCCCATGACTTATTAATAAATAGCAGTAATCCTGAGAATAAGGACACTCTAGAATGGCGCCTACTTGCCGTGTTCCCTTGGCTGGCCAATCCCAGCCTCAAAAACCGCTTCTATTTCGTT…
>PBfusion.328|NW_019106142.1:294840-320464(+)+NW_019107436.1:135653-158699(+)|c147466/f1p213/4162
AAGACGGTCGCGCGCACCACACCTAGCTTGCTTAGAGACTTTAGACAGGCACACTCGAGCTGAGTCAGTGGTTAGCAGGAGAATCGCTCAGCTGTTGTTCGACGCTGATCAAAGTGCCGGGCGTCCATCATTGAGGACTGACAGTTGGGATTTTGTTGTTGATCAGATTTAGTGCGCGCTACCATGTCTCTTACGAAGACGACCAAGTCCTATACCTACCGCTCGACAGGAGGTGGAAATGCTGATGTCAGCATCGAGTACTCCGCCGACCTGAGCGCTCTCTCCAGGCTCGAGGATAAGATCCGTCTCCTGCAGGAAGACTTGGAGTCCGAACGAGAACTTAGACAAAGGATTGAGCGAGAGAAAGCTGACTTGAGTGTTCAAGTTATCTCATTGCAA…
>PBfusion.333|NW_019106834.1:9034-12437(-)+NW_019107214.1:153414-162547(-)|c96080/f1p3/3340
CATTGCTTGGATTCGCCTCACACTAGACGTGCCTCGCGATGAAGCTCTCACTTGTGCTGGCTTCGTTGATTGCTCTGAGTACGGGTTCCATCATAGGCCTATCGTCTGGCAAACAGCGCTACAAAAGCTATGGATTTGCTTTTCTCTTACCCGCCATCGACGTTGACCTCGAGGAGTATGGTCAGCCCGAAAACTTGAGACAGGATCCTGTTGAACCAAGCGATGAAGAAAAACAGAGGGCAGTGCTACATTTGTTGACAAACTCTTTTCATGAGACAGAAGCTTATCTTGAAAAGACTGCATTGGAACATTTTCCTTTCCGCCACGGCAACGCATTCCACAACCATGAAGGCGTGCTACGGTTTCTGAGAGACTTCAACAGGAACGGCTTCCTGCCTC…
>PBfusion.334|NW_019105961.1:365957-401373(-)+NW_019107062.1:234337-237091(-)|c19624/f2p6/4252
AGTGTGTTGTAAAGACTGTCTATCTATTATGGACTGATCTTTTCAGTGTAGGTTAGATTGTCCAATATGTTTATTAAATCAGCATTAATGTGAGTCCAGCTGTATTATTGTCCCAATGTGGCGATTAAATTGTATTTATGGCTTCCATATTATCATTTTCAAATAGCTGGAGTTCCTATTTTTGTGCGCTTTCATGACTTAATGAAGCATAATGTGACGGAATTGCTTTTTGTCCCTGGCCATGCGGAGACATCATGCGGTGACACTACTTTGCCTTACATCAGTGTCAACGGCTTTGTTGTATTTTATTGTTGATGGATGGCTCTTTTCACGTGTTCATTTGTTTAAGCCCGATGATACAAGCTTAGAAACCCTTGAATCTCAAATAAAATTGGAATA…
>PBfusion.335|NW_019105829.1:647185-658268(-)+NW_019108112.1:95271-103998(-)|c110175/f1p27/4352
ACACACACACACACAAACACCGCGGCCGGTGATAGGAAGATCGCGGTGAAAAATCTACTGTTTCTCCTCTAAACTGTAAACCGCGCGTACAACTGAGACAACCGCGACGGTTCGATTGAGTGTCGTCTGATTTGTGCAAACGAGACAGTCTGCCGATACAGCTCCAGATAACCTTGCGCCATTGGATACTACTATCAAATAAGGAGAGAGAAATGAACAATACAGACAATTTGAGCGCTGGTTAGCGCTTGAATCAAGGAGGCAAATCTAAGGTGGAAATGGGATCAGATGCAGCATTCCGTGCCTCGTGCATGACTCAGCACCAGCAGGCAATGGCCTTGGCCTTTCCCTGGCAGCAACACCATCAATGGCTCAACTCACGCTACGAGACAAATCACA…
>PBfusion.336|NW_019106145.1:282097-326503(+)+NW_019108716.1:59993-69064(+)|c158292/f1p41/5158
gatgtcgaTGGAACTTTTCAAAAAGAATGTTGAATTAAGTTGTGAATTGGAGACACTAAAAAGGGATTTATCAGAAAGGGAAGAACTTCTGCTTCAATCTGCAAAAGCAGTGGAAGTTCTACAAAATCAGCACAAAAAGCAACTAGAAGATTTGAAGATAAGCACAGCCAAAGACAAGGCTTACCTAGAAGAGCACATTGTCAGTTTACAAAAGGCACTTCATGAAAAGGATGAAACGTTCAATCAATTTGAAGACTCCACAGCCATGTACGCTCTGGCATTTGGTTTCAACAGTAGGCAAGACCAGAGGCCAAACAAGACATTGGCAATCCAGGAGGAGATGAATGCAATGCTTCTAAAAATGAGTGAGTATGAAAATGAACTTCAAGGAGAGAAGCA…
>PBfusion.338|NW_019106018.1:386435-403643(-)+NW_019106258.1:4916-38177(-)|c155466/f1p3/4643
agtcgagcgtcaagCAGCAGCCAGCTTTGGATCAGTATTCGGTCGGTTCTGTTCACACTGAACCGGCGTCTTTCCGTGATGGTCCACTGGTGTTATCAATGTTTTCTCCAACAGTAGATAAGAGTGACCGGAACTGTTGATGCATTCATCGTATTCTCTTCGTTTCAACGGCTGGTGAAGAAGCCGTAAAATGAGTGGTGGAGTTGAACTGGAAACACCCGTGGACGGGACAGATCCACTCACTCACTACTTCCACAAAAGCCCAGAGCATTGCTCGGTATCCTTCGCTGCCATCAATAAAATGCGCCAAAATATACAGTTATGTGACGTAACACTCCGTGTCGGGGGAGACGGGGTGCACGCTCACAAAGTGGTTCTCGCTTCCACCAGCCCCTACTT…
>PBfusion.340|NW_019105649.1:611133-615748(-)+NW_019110414.1:3511-28255(-)|c13327/f5p0/4038
tttttcatgttgctgactgCTGACGGAGAAGGAAGATTGTTCGTGATCGTGTATTGAAAGTTTATTATTATTTTTATGTAAATGATCCTAGATCATTTCAATCTATTGCAGTTGCTTGCAAGTGATAATAGTTTCTAGTAATAGAAATGATTTTTCCATTGTCTGGTTATATTAGTTGGAATTTCCAAGTCCCTGTCTGAATTACATACATAACCTATTTTAATAGAAATGAAAGTGTGAGTTTTTTCTCCATCTCAATCAAGTTTGGTTGTCCTGTGTCAAGGTTAGTGACTTGTAAACGGAGATGAGTTCGGCTCGAATGGTGCGCACTGCGAAGACGCGGTTTGTGCTGTTGGCGCTGCTGCTGTTTGTGTTTGTGGCGCTGACCTACCTCTACCA…
>PBfusion.341|NW_019105833.1:652670-661971(+)+NW_019105947.1:283601-324635(-)|c149541/f1p19/4631
TTTTTTTTGTTTTTTTTTTTTTTTTTTGTTTGTATGaatcgtttatttaattaatcatgtataaaaatacacacttttcaaagtcaactattgttaaatactctattacAAAAACAAGAATAAAATATTATTggaGAGCGTCAACATAGAGTTGTCTGGTAGACAAGAGTATAAACTATTTTTCACAATAAAAAATTATGAAAGTGTATATTAGGATACATAATATTTCCAGTTTTCAATTACAGTATAAAGCCGTTTCACATAATGATTGATCGTATATTCCTGTGAAAAAATTCATTATTCCTATCAAAACAATAAATGCATTTCATTTATGACATTCATATTTATATTTTTAATGTAATCTAAATAAATCATAATAAATAATTGATTATCTTTGGT…
>PBfusion.344|NW_019106642.1:289461-309383(-)+NW_019108070.1:54050-74259(-)|c173359/f1p48/5802
aaacaggatatgAAGAAAGGGAGCATTCAGATTGTTCCACATTCTTCAGCTTTAGTTTGTCTTTTATCAAAGATTAGACTTCTGTGGTGCAATAATTGCAATATTATAAAATTGTAAAAATAAATTGTGACCAGTTACTTTACATCAAGGATTCTGGAAGTAGCAATACTACTTGTGAATTATGGGGAAGAAAAAAGGAGGAAAAGGAAGGGGAGGAGGGGCTAGTGGAGGAGGTGGAGGAGATGGAGGACCTAGTGGTTCGGCGCCTCCTCAGCAACAACAGGCACCTCAACAACAACAGGCACCTCAACAACAACAGCCTCCTCAACAACGACCGCCTCCTCAACAACAACCGCCTCCTCAACAACAACCGCCTCCTCAAACATCATTTGGTGACTT…
>PBfusion.345|NW_019105918.1:551145-559924(+)+NW_019110136.1:29950-31697(+)|c162819/f1p134/5063
gagtcgtattttggtagatctgaagagagtgcatttttttgtgttgccgacctcatTCACGGGAGGGCAGGGGGAGGCGAACAAGTGTTGAATTCTAGCTAAAAAATATCGCGGTCGGCAGGGGATGAGTTTTCAGCTAACCTAAAACTCTCGCAACTTCCTGGCAACAGTTTTGACCTGCGCACTAAACGCCACTGAACGTCACAACATGAGCCGCTAGACGTGACGTTCACAAGATGAGCGAGAGGGAAGCGCGATCGCGGTTCTCGGGGATGCGTCGTCAGACGTCCGGTACCGGCTCTGACACGAGTCGCTCGCGGGAGCGAGGTGACACGAGTGGCTCGCGAGGTGACACGAGGGAACACGAGTCGAGGTCGAGCCGTGAGTCGAGCCACCAGC…
>PBfusion.347|NW_019105843.1:284443-288099(+)+NW_019111813.1:6133-7269(+)|c154435/f1p6/4796
TGTAGAAGCAAGACAGTGATGTCAATTGAATACCATCAGTCTCAGCCACAAGAAAATCAAGCGAATACTTCTGACACTTCTTGCTCAGGTAATATTACTTTTATTGATTCTCGTAATGATCTTGACACATATTTTGTGGGCTCAGTTGGAACTGTGAATAACAAAGAGCAGTCAGGTTGGTTTTTGAGTGCTTCTATTAATGGGAACCCAGTTAGGTTCCAACTTGACACTGGGGCTCAAGTGAACATTATATCTGTTGATCAATTTCTTGAATTGGGTTTTTGTAAATCCATTATTAATCCTTGTATTTCAAAGCTTATGTCAATCTGTGGCAATTCACTTCCTTCTTTAGGCTATGCAGTTCTGCCTTGTGTCATTAATAGTGAAATTTTAAATGTT…
>PBfusion.349|NW_019105575.1:925599-926429(-)+NW_019105938.1:401651-460628(-)|c102421/f1p2/3587
TCATCTGTGCAAATTTGTGAATGAATTTTCTATAATAGCCGACCATGCCTAAAAATGTTTTTATCTCTTTCAAATTCTTTGGAATTGGAATGTCTTTTATTGCACTAATTTTCTGGCTGTCAGGACGAACTCCACTTTCCGAAATCACATGACCCATGAATTTCACTTCAGATTGACACAAGTTAGTTTTTTCCTTTGACAGCTTAAGGCCAAACTTCCTTATTCTTTCAAATAACTGTGTGAGATGTGCTTTATGATCTTCGAGATTCTTGCTGAACACAATGATATTATCCATGTAGATTTGTATTGCTTCTTCATTTATGTCTTCTAAAAACTCATCCATCAGCCTTTGAAACGTTGGTACTGCGTTTTTCAACCCAAAAGGCATCCTTGTAAATT…
>PBfusion.353|NW_019105714.1:552954-553507(+)+NW_019108098.1:50069-90118(+)|c6683/f3p0/2248
AGAAGGTCTGCGTCTCTCGTCACAGTCGCGTTGCACGCTCAGCTGTCCCGGCTATCCCTGGCATCTCTCAATCAACCCTCTCACTTCAGTCAACTATTTCCTTCTGCCAACTTACGCAATCGCACAATCGGGTGTGAGGTGTTCGCGGATCATCCGTGTTCTCAGCGGTGCTGCCGGGTTCCACTACTAATTTCACTTTGACAGTGTTGTGTGACCACGTTGTAGATGTAGTGAACGTGAACGGATTACAGTGCTCCAAAAATGATGTACCTCTCTCAATTCAAAACTTTCAATAACATAGTGTTATCCAACATTACCTAATCATTTAGATAACAGTTCAACTCAGTTCCATTGATAATATTATCTCGTGAGTGTAGGCTACTATAAGGAAACTTTGTG…
>PBfusion.355|NW_019106079.1:427801-429037(+)+NW_019106771.1:36006-49588(-)|c67263/f1p27/2303
agtgcagtgcagtgtgcCGTGGCTAGAGGTTGGTTCACTCTTAGTCGGACCAGACCGGTCCTTCGCGCTGGTCCCTATGCGTCGCTACATCATCTACTTGTAGTTGTACAGTATTGTTTGTGGTAGTTGTGTGCGTGTGAGACATGTCTAGTGCGTGGCAGTGCTGTAGGTCGTCGTCGTCGGGAAATGAGTGCGGCCGGCACGTGGCCTAGTGCTAGACGCGAGTTCAGGCCATGGAAGGCCTCGCGGGACAGACGCAGCCCTACAGTCCGCACCTCAAGAAGGTGCTAAAGACCTATCGGCTGAGTGCCGTCAAGAGTTTGCAGGGCCCCAACACTGCGTTGGCCGCCGTAGCCAACGACTCGAGTGCGGCCGCCGAACCAGTACAGCCGCCGCCTC…
>PBfusion.356|NW_019106012.1:232071-242120(+)+NW_019108944.1:46220-54068(+)|c68287/f1p17/2277
GATGAGAACGAGAGATCGGACATCTTCGATGCCATGTTTCCCGTCAACTTCCTCCCCGGCGAGGCGATCATCCAGCAGGGTGATGAGGGAGACAACTTCTACGTCATCGATCAGGGAGAAGTTGAGGTTTACGTAAACACAGAGCTGGTGACGACGATTGGTGAAGGCGGCAGCTTCGGCGAGTTGGCGCTGATCTACGGCACGCCGCGTGCCGCCACAGTGAAGGCCAAGACCGACGTGAAGATGTGGGGCATCGACCGCGACTCCTACCGCCGCATCCTCATGGGCTCAACCATCCGCAAGCGCAAGATGTACGAGGAGTTCCTGTCCAGGGTCTCCATTCTCGAAAGCCTGGACAAGTGGGAGCGACTGACGGTGGCGGACGCCCTGGAGCCGGTG…
>PBfusion.357|NW_019105968.1:40861-49418(-)+NW_019106791.1:276575-277228(-)|c76029/f1p108/2421
tAGCAGTTGCTGAGATGTATGCCGAGAAATTCAAGATTGATGTTGTCAAGCTCATGAACAGATTGTGGGGAGAGAACTTCTTCAACCCCAAAACAAAGAAATGGGCCAAGCAGAAGGAAGAAGACAACAAGCGTTCTTTCAACATGTACGTTTTGGACCCCATCTACAAGGTGTTCGACTGCATCATGAACTACAAGAAGGACGAGGCCGCCGTCCTCTTGCAGAAGCTGGGAATTGAGTTGAAACCCGAGGACAAGGAGAAGGACGGCAAACAGCTGTTGAAGGTGGTGATGAGAACATGGCTGCCGGCGGGCGAAGCGCTGCTGCAGATGATAGCCATCCACCTGCCGTCACCCGTGGTCGCGCAGAAGTACAGAATGGAAATGTTGTACGAGGGCC…
>PBfusion.359|NW_019105644.1:418162-447599(-)+NW_019107118.1:215394-228380(-)|c176835/f1p1/5908
ACTCTTCAGTAATACCAGCACCATCAACTAGGGTTACTCCTCTTGTCCCATGTTCCCTGTGCCTATGCCTCAGCTTATCTTCCTTTAGTTTTAAATTCAGATTTTACTCAAGATAGGAAAGCTTTCAAAATAATATGATCTTTTAGAATTTCCGTATCCAAAACTCGAATCAATATAAATCTTCAGAATGGGAATATCACACAGTACCAACAACAGTCGTGGTAGTGCAATGAAGACAACCTCAAATCGTCTGCAGGTTAAGGCAACGGAACTCGAGCTTTCTCCAACAGACATGTTGACAAAAGCTCTTATGCAAAAAACATCTGACGAGGAAGGACTACCCAGTGGTATTTCAAGCGGTACGTTCAATAAGTACCTTTTTCCACACTATCCGGAGTT…
>PBfusion.364|NW_019106332.1:201332-205587(+)+NW_019107281.1:76964-79643(+)|c166308/f1p17/5217
AGGTTAAAAATAGACGATGAGCCAGTTAATGATCCCATTAAGATTGCACAAGAGTTCAATAAATATTTCTATGAGGAGGTAAAGAGCCTTGTTGGTGATGAATTACACAATCAAGATATTATAGAGGATGTTTGCGAGCAAATCGATGGTCGTCAATTTCAATTAAGATCAACTTGTGCCGATGAAGTGATTGAAATTATTGATagagtgtgcaatAACCAAGTGCTGGAGTTGACAATATCCCATGTAGACTAGTTAAAGCCTCAGCGCATATTATAGCTGAACCTTTGTCGTTGATTATTAATAAATCATTTGAAGAAGGGAAGTTTCCAGAAGCGATTAAAACATCTAAACTGGTCCCAATATATAAAAAGAATGAAAAAGATGTAGTAAGCAACT…
>PBfusion.366|NW_019107014.1:49893-80516(+)+NW_019107083.1:229949-233295(+)|c8025/f2p4/2625
GTGTCGGTGATATAGCCCTGCTATTTTTCGACAAAGTGCAGTCGCAAACAATAAATGTGTGGGACAAACCGCTCCTGAACCTGTGTTTCCAGGCAGAAATAATCAACGGCCACCTGGATATGTCGACTTATGACGAAGATTCGAGCTGTTTGAACGAGAAATCGATTGAGTGTTGCTCGCAGTCAGTTAGCAAGTGTGTGATGTCGTCTTTGTTCCAAGTGATGTTGTTCTTTGAAATGTTCGGCGTCGAAGCCAAGGAAGATCGTGACTACTCTCTGAACGGATTGAATGCCAATATATTCTCTACCAATATGGCGAATTTGGTGCTAAAAAGTGCCATGTTCCAAATTTTCAAAAATAATTTCTACAAGACTAAAGACTATTTCAAGGTTGCAGATT…
>PBfusion.368|NW_019105887.1:220905-226250(+)+NW_019109089.1:25269-44330(+)|c58747/f1p0/313
CTCTTACACTTAACCCTCCATTACAATACTGAATTATAATTTAACAAGCAATACTCAGTGAAATAAAATAAAACAAAACTATATTTTAAATGAAAAAAGTAAAAAAAAGAAgtacccaggtggtaagtagAAGTAGAGGGAGGAGAAGATGAAGAAGAAGGAGGTGAAAGAGGAGGAAGAatcaggagctcgtgAACATGAAGAAAAAGGAGAAGGAAGAGGAAATGAAGGAGAAGAAGAAGAAGAGGAAGAAGAAGAAGAAAAAGAAGAAGAAGAAGAAGAGGAAGAAGAAGAAGAAGAATAAGATGAAGAgg
>PBfusion.372|NW_019105746.1:574144-575451(-)+NW_019106893.1:73037-73530(-)|c43839/f1p17/1787
GTGCGAACGCTATTTTTCGCCACACACAAAAATAAACAATATATATATATGAAAATAGTTGTTTACTAAGCACTTCCGAAAGCAGAAGTGGAAGGTGATAGCTCTAGCAAATCTGAGGTAATCTGAATATCAGGAAATTGTCCAAGTATTTTTATTATTTATTCTGATTTGTCTAAATAACCTAAAAGATTATGTTCAATTATGTGGGAGGTTGAGTTTATACTTTTTTATTCTTTCAAATGACAATAAGATGATATTATTATAAATGTTTTAATTATTGTATAATGAACACAAATAATGAAAAGTTTTTTGATCAGCTGTTTTTTGATCATCTTTCTTAGTTCCATCTTAGCGGATGGAAAGGGTACTCTTTCCGGCCTAGGCCGGAAAGAAACCTGT…
>PBfusion.374|NW_019105927.1:381029-432810(+)+NW_019109616.1:14824-41603(+)|c127502/f1p16/4391
agatagaagttATTTCAAGAAAAACTGAATGGATTGAACATTCTATAAATAGTTTTTATTGTTTTTCTTATAAAAAGGTTCTCCAAAAAAGgggtattatgtaattattcttcaattaacaaattgaataggaatagccctcataaAATACTTTATTGGAAATGAAAGATAAATTTTTAGAAATTGAAAATTAAagtgcccttttctaaatatTTGTTTTTCACAACATGTTTCAACTTTATAATCATTTTATGTAGCCCTGAAATACAAGTAGCCCTAAACATTAAAGTGAACATTGTAAAAAGGGTTATAACATTATTATAATAATTATCTGTATCTTCTCTGTACAATACTCTGCAAATGTGAGCCTTATTTCAAGAACATTGATTGTATGTCAAC…
>PBfusion.379|NW_019105546.1:1225209-1251591(+)+NW_019106957.1:14536-33077(+)|c159073/f1p6/5056
AGTTGGCGCCCCTGCTCACCCCCCACGCCGTCTCCCACCTCACCACCTTCTTTGTCACCACCGGCCTCGGCGACCGCAGCGCCCAGGTGCGCACCAATATGCTCGCCGCCGCCCTGGCCGCTGTCGATCTACATGGAAAGGACACAGTCAACAGCTTATTGCCCGTGTTTGAGGAGTTCTTGGACAAAGCACCAGATTCGGGAAGCTACGATGCCATTAGACAATCAGTTGTTATTCTGATGGGATGCCTCGCCAGGCATTTGGATAGGGATGACAAGAAGATAAAGCCAATCATCGGAAAACTTGTAGATGCTCTGGCAACACCCTCGCAACAGGTTCAAGAAGCTGTAGCCAATTGTTTACCGCCCCTGGTTCCTGCTATGAAAGAAGACGCTCCAG…
>PBfusion.381|NW_019105968.1:40861-54643(-)+NW_019106791.1:276534-277228(-)|c9295/f140p38/2651
CGCCAAGGCCGGCGAGACCCGGTTCACTGACACCAGGAAGGACGAGCAGGAGCGTTGTATCACCATCAAATCAACGGCCATCTCTATGTTCTTTGAGCTTGAGGACAAGGATCTGGTGTTCATCACGAACCCGGACCAGCGTGACAAGGGAGAGAAGGGTTTCCTCATCAACTTGATCGACTCGCCCGGACACGTCGACTTCTCCAGCGAGGTCACGGCCGCCCTGCGTGTCACCGATGGAGCTCTCGTCGTTGTCGACTGTGTCTCTGGTGTGTGCGTGCAAACTGAGACAGTGCTGCGACAGGCGATCGCTGAGAGAATAAAGCCTGTGCTTTTCATGAACAAGATGGACCGCGCTCTGCTTGAGCTGCAGCTGGAGTCTGAGGACCTCTACCAGAC…
>PBfusion.384|NW_019105806.1:615863-616322(-)+NW_019105847.1:8-61722(-)|c146147/f1p32/4341
aagacaacaagggacggaagagaGAAAGACTGAGTTTTTAAGTCTGGCTAATATCTATGATTTCAAATTGGATTTTAGAATTGATAAATGTAAATCTTTTAATGATCAGTTTGGctTTTGTTAATTCTCATCAGTCATGAGTAATCACGTTTCTCTGCTGCAAAATATGGAGTACCTAGTCTGTGGAAAGATTGCCAAAGTTGAGCTCATGAGGGTAGATGACATCTCAAAATCCGAATCAATAATCTATTCACAGATCGAGAGAAAGAAGCAAGAAGATGGATTTGCAGAACTTCAATTGACAACAGATAACATCAAACAGGAGCCAATAACCTCAGAGGAAACCCCAACTACTACTCAGATTGAAATTGTGAAACATGAGAGTCCATTTGAACAAAT…
>PBfusion.387|NW_019107094.1:151988-229465(-)+NW_019108492.1:45390-47411(-)|c12276/f3p4/3595
agattttgtaggttatgtcaaaaggttttgaggttgagtgacgttatctcctttTTTTTGTTCTTTCACTTTTTACTTACATGTGCCGTTCTGGTACCGTTCAAGTGTTTTCAAAAGATTTACAATGGAAAGCAATGAACCTGTTCAAAAAACACCAAAACAACTTGAAAAAGAAGCAAAAAAGTTAGCCAAGCTAGAAAAGTTCAAGCAGAAGCAGGAGAAAAATGTTCAACCTGCCGATCAAAATAAAGAGAAAGTTGAGAAAAAAGAGAAAGCTGTCAAAGACTTTAAAAAGGATGTGATAACGTATACAAGCAATACTCCTGATGGAGCTAAGAAGGACATTGATGGCCCTATGCCTGATTCCTATAGTCCTCAGTATGTGGAAGCGGCCTGGTA…
>PBfusion.394|NW_019107061.1:167724-174615(-)+NW_019110896.1:1557-17970(-)|c144487/f1p1/4566
acccacttattttgaatttttttagttctgtgtactgtgacATAATCAAGTTAATTTATGTTAACTTCTTGCCTGAAACAAGCATTCATCCATTAATCAATTTGTTTGATTCATCCGCAGCGTAAGCGTTCTTGTACAAAATGCCCGGGTTCTCACCAAGAAAAAATAAGATTTTATCTTCTAGCAATGAAAGGATTTCTCAAAACACAAAATTTGTGCCGTGGTATTCAACGGCGGAGTGGAGAGAGGTTTACAAAAAAATATACTCTGATGATACGGAGACAATGCAAGATGCTTACAAAAAACTGTGTATTTGGAATGCTAGGTCTACAGACTTGCCTGCTGGGATAGAAAGTACAATGGAGCTTTTGCAAGTTATGCTACGGGATAGATCATGTC…
>PBfusion.397|NW_019106818.1:267859-273071(+)+NW_019107510.1:152760-153888(+)|c43150/f1p0/1796
aGTCATCCTGCATCTTCAAAATAGTCAATACTGTAATTATTTTTAAATATATccTTTAAAAATACTTGTTATTTATTTGAGTAATAAAGATATGAGTGTATAGACGACGTGAAATAAAATTTTTGTTGTGAAAAGACCAATGGTTCTTTGTTGAAGAATTTTAAGCGTGGCTAATCAGGGTAGAAAAAGGAAAATGAGTAGCTCTGAGGAGGTCTCGTGGATTTCCTGGTTCTGCGGCCTGCGAGGAAATGAGTTCTTTTGTGAGGTCGATGAAGATTACATTCAAGACAAATTTAATTTGACTGGCCTCAATGAACAAGTTCCACACTACCGACAGGCTCTGGATATGATACTAGATTTGGAGCCAGATGACGAACTTGAAGACAATCCCAATCAGTC…
>PBfusion.402|NW_019105775.1:117164-186559(+)+NW_019106083.1:33-16636(+)|c162988/f1p8/5124
aggttataataaagaacatcaattaactataactactTACTCTTCTCATATTTACAGACCAATATGAAATCTTTCAAGCTTATTATGAATGTTCAAATTACATTGTTCCCAATCTATGTGTGAGTATCAGTGTAATTTAATTGTAGTGAATCTTCGGACTCCACATGAAAGCCTAGATCTGAAGCAGACTACAAAATAAGCCAAGCGAGGATTATGGTTGTAAAATGAGGAGAAATGATATAAATATGTTGTAAACACTTTGGATCATCACAATATTCATCATGGATACAGAAAATACTGTTGAAGAACCCGATCAAGAGTCAACGGACATTGCAAAGAAGGATGAACTATTGGCATATATTGAAGGCGTCAATGAACGGAACAGAGTAAAAGAGGAAC…
>PBfusion.403|NW_019107029.1:218233-220825(-)+NW_019108804.1:1084-20675(-)|c63500/f1p1/2300
GATGCCACTGGCTTTGTTAACCTGGCTGCTGAGTTGAACAGGTTCACTTACTTAAGGGTGAAAGAAGAAGCAGAACTAGCCTTGAAGTATTTGGACAACCCAGGTCTGAACAGTTTCCAAGTGTTGTTCCTGACCAAAATGCCATTCCTACATCAGTTTGATCATGTTTTCAAGGTGCAAAATCATGAACCATGTGTGCGTTCAGAGGTGGACCGCTTGCTGGACAGACGGGCTGTGCTGGTGGAACAGCTGGCCAGGCTTTTGTCGCGCGGTCTGGACCGTCGGCTGGCCGCTCTGGCGGTCGACTGCGGTCAGCCGGTCAGCTGGCCTGTGCATGCGTCACACACACGTGTGCAGGCACAACTGTGCAGTTTGGTCGTGGGTCTGCGACTCAATGCT…
>PBfusion.406|NW_019105936.1:512352-523095(+)+NW_019106847.1:4115-9342(+)|c170842/f1p8/5208
attttttttaagaattcaccatgccgtgtcatttttgtttagagaattatgaaacttgtttggtacagtgcgtaattcagataaagtTTTTAACATTTACTAACAGAATGACGGAAGAAGTTCAATTAAAGTCTCTTATTTTTGACTACTTACATAAAATTGACAAAGACATTGCGGTAAAATTTCGAAAGAAGACAAAATTGAAACCACTTCCCGCAAATGGAGCTATTGGTCTAGTAGAAATTTTCAACAGCTATAAAGCGTTGGCTAAAACAAAAAATTTGAAGACTGATAACGTCAAGAAGAAAGAATCGTCATCTTCCTCATCAGATTCTGATGATGACAATTCAACCAGACCAAACTTGTCCGTTGCAAAAGCTGCAACAAAACCTCAACCAG…
>PBfusion.407|NW_019105551.1:1304373-1327183(-)+NW_019106779.1:224400-240185(-)|c80437/f1p15/2718
gCCGTTGAAGCGAAGTCCCCAGTGTGCCGTTGACAGACACTACTCAAAGCAACACCCTCAAACATGCGACAACAGTGAAAACTCCAAGTGATTGTGTGGGCACTCTTATAGACTGTCAGTGTTATTTTTTTTTCTTCATACGGGATCGAACCTAGACAATAGTATACGCACGTTCATAAGTGTGAGCGTGTAACCGTCCAAAATGGAAGACGGTCATATGAAAACCGTTGAAGAGGCTCTGACCTACTTCAGCGTTGACCAAGAGAGGGGGTTGTCTCTTGACCAAGTCAAGAGGAATCAGGAAAAATACGGGCCCAACGATGACTTGATTGTGGAGAAAGAACGCTACAAGTTCATCTCAGAGGAAATGGGTCAGACTCTAGCTGATCTATCAACTTA…
>PBfusion.413|NW_019106834.1:1301-1527(-)+NW_019107214.1:154122-157071(-)|c31064/f1p3/1160
CGCCGAGCCGATCGCCCAACCCGGGCTACTATGGCAACTACTTTGCGACGGCAAGCAACGCGATTGGCTACATCGCCGACCCCAGCAACCAGAACAGCGTCGCGCCCGGACCTGTCTCCAACTTTGCCACCGCTGCTCGCGACCCGGCCTACTACAAACTGCTCGCAAAATTCCTGCAGATCTTCAACAACTACCTCAACAATCAAGTGCCGTATTCGCCCGAACAGCTCTCGTTTCCCGGAGTGAAAATCCAAAGCTTCAACATATCTCGATTGATAACCTACTTTGAAGACTTCACTATCGATGCCAACAACGCAGTTTACGAGGACTTCTATGGCAGCGATAGCAACTCGAAGAGTGGGAAAGATGCAGGCAGCTACCAAGTGGTTTTCCAGCGGC…
>PBfusion.414|NW_019105837.1:408512-409834(+)+NW_019105937.1:138365-144808(+)|c144311/f1p0/4408
ATAACGTTCTATACAATATCAACAAAGCAGTAGCGCTCAATTTTGAAGAGACCTATTCCTCTGAACTGAAATACTTGAACGTTTTGAAAAAGTTGAACTCCGAAGTGAATTCACGGAGTAAGTTTGACAAAAAGATTGAGAATGAGTATGAGATCTGCACTTCGTTCGTGAATGTTGAGTCACCGATAAGAAGTGCGCTTGATAAGATCAGTGATAAACAGAGTGGAGTAGACAAGGATTCAAAACAAGAAACTTTAGAAGAAACGAATGAAGATGAGAATCGCAATGTCAACCTAGAAAATAGTGCTGATTACAACAAAAATCACAAAGTGAAGGCTGGATTGAGTCTAATCGACAATTTGTTTGATAAGCGGTTATCAGCTGGACTTTTTCAGTTCA…
>PBfusion.416|NW_019105829.1:647193-658268(-)+NW_019108112.1:95271-103998(-)|c111908/f1p27/4340
gACACACACACAAACACCGCGGCCGGTGATAGGAAGATCGCGGTGAAAAATCTACTGTTTCTCCTCTAAACTGTAAACCGCGCGTACAACTGAGACAACCGCGACGGTTCGATTGAGTGTCGTCTGATTTGTGCAAACGAGACAGTCTGCCGATACAGCTCCAGATAACCTTGCGCCATTGGATACTACTATCAAATAAGGAGAGAGAAATGAACAATACAGACAATTTGAGCGCTGGTTAGCGCTTGAATCAAGGAGGCAAATCTAAGGTGGAAATGGGATCAGATGCAGCATTCCGTGCCTCGTGCATGACTCAGCACCAGCAGGCAATGGCCTTGGCCTTTCCCTGGCAGCAACACCATCAATGGCTCAACTCACGCTACGAGACAAATCACAATC…
>PBfusion.417|NW_019106334.1:275238-280180(-)+NW_019111210.1:879-9113(+)|c173678/f1p4/5622
aTCGTCGATTGACAGCCAATTGAACAGCTCACTTCTCGTAATGTCGATTTTTGCAAAGTGATCTATTGATTATTTATTGTGATTTATTACAAGTGTTGTCTCGTCTCGTATCGTGATCTGGACCCGGGATCCTGGAAGCAAGGAGGATTTGGACATGAAGGTAGGCCTATGTTATTGTGCACTTAGCCATTTTAATTGTTCAATTTGCTACCCGACGCCAGACAACCCAAAAGTTCTCGATGTAATTATTGATACAGTCCACAAACCAGAGTGCTGTTTGAGCCAGCCTCTGTCGATTAAACATTGGTCCAACCGTCCGGAATTGATTTGTTCATCGAATTTGAATAGGACATAAGTTTGAAATATCGTCTAATAGGTTTGTCGTTTTTTTATGCCTAT…
>PBfusion.421|NW_019105876.1:526401-537677(-)+NW_019108088.1:242-43316(-)|c98836/f1p2/3547
gCTACGCGCTCGCCAGTGAATGTACACAAGGTCAGTTTGGCAACTCTCGTGCTCTCCTCTCGGTTCAATCTCAACAGCTCAACACCGATCACTTTCTGTCTTCTGATACAAATAAAGATTTGATTTGAAGAGGAACTCGTGATTTGCTAGTGCGGTGATTTGGTGCCACTCGCTGCCAATGATGGGTAATTGCTTCTCGCACTTCCGGGCCGTGTTCAAGCCGAACGCTGGCTCGGATTCGCACTCTTCGCCTCTGAAGCCGATCCGTGCTGTGCCGCTCAAACCTCCCGATGGACTGCCTCGTCCACCCCGTGCCTCGGAGCGCAGCGCCGCCTATGAAGTGGATGGGTCACGGTCAGCTGTTGCGGATGTATTGGTGGTGACGGAAGTGGACCTGTG…
>PBfusion.424|NW_019105714.1:552954-553507(+)+NW_019108098.1:50069-90107(+)|c54719/f2p0/2191
acccTCGCGTTGCACGCTCAGCTGTCCCGGCTATCCCTGGCATCTCTCAATCAACCCTCTCACTTCAGCCAACTATTTCCTCCTGCTAACTTACGCAATCGCACAATCGGGTGTGAGGTGTTCGCGGATCATCCGTGTTCTCAGCGGTGCTGCCGGGTTCCACTACTAATTTCATTTTGACAGTGTTGTGCGACCACGTTGTAGATGTAGTGAACGTGAACGGATTACAGTGCTCCAAAAATGATGTACCTCTCTCAATTCAAAACTTTCAATAACATAGTGTTATCCAACAATACCTAATCCTTTTGATAACAGTTCAACTCAGTTCCATTGATAATATTATCTCGTTAGTGTACTATAAGGAAACTTTGTGGAACTGTATCGTAATGCTCGTGTTTT…
>PBfusion.425|NW_019105610.1:325123-325702(-)+NW_019108958.1:33679-47818(-)|c83418/f1p87/2681
CTGTATTGATTGTAAAATTATATTTTTGTACTGCATCTAAGAATTTTTTGAGATTCAAATCATGTTCCTTCTGATTCTTACCACATATTGTCACATCATCCAGGTATGCATACGTTTTTTCAAGTTTTTCATTATCAATGACTCGCTGAAAAGTGGGTACACCATCTGTCAGACCAAAAGCAAGCCTTCGAAATTGATACAAACGGCCACATGCCTCAAATGCAGTGAAAGGTCGATATTTTTCTCGTAGGGGTACCTGGTGGTAAGCGCTTTTCAAGTCAATAGTGGTGAATACAGAGTTTTTTGAGACCTTAGAAACAATATCTTCAAGACTAGGGAGGGGATATGCGTCAAGATGTGTGTATCGGTTAATAGTTTGAGAATAGTCTATTACCATTC…
>PBfusion.428|NW_019106032.1:230793-233470(-)+NW_019125496.1:472-847(-)|c68720/f1p0/2397
tcaacaatcatagaaaaacctctttagtaaaccgaattaacaataattattctatcgaggttcaaggagtagatgaaaaatcagccaattaaaatgtatttagaaaatgaataaagaccatatcgaatggaaatgcttgaaattgtatacacacacaccccagaattgaaccacaatattatagtcacatatttattgaaataaggagatactaagattggttatacacttaaatattgatctctggagtcttgagtgattgataatggtgtatcaaatcaaatccaaatccaaatcctaagcttagatccggAATTTCACGTTGTTCATTATTtgagtacataaatagagggttgtgataattttcaagtcttcgtatgcagttgaaatatccaccgc…
>PBfusion.430|NW_019105918.1:551145-559924(+)+NW_019110136.1:29950-31697(+)|c135386/f1p131/4907
agtcgtattttggtgatcggtgaagagaGTGCAATTTAGTCGACTTTAGTCACGGGTGGGCAGGGGGAGGCGAACAAGTGTTGAATTCTAGCTAAAAAATATTGCGGACGGCGGGATGAGTTTTCGGCTAACCTAAAACTCTCGCAACTTCCTGGCAACAGTTTTGACCTGCGCACTAAACGCCACTGAACGTCACAACATGAGCCGCTAGACGTGACGTTCACAAGATGAGCGAGAGGGAAGCGCGATCGCGGTTCTCGGGGATGCGTCGTCAGACGTCCGGTACCGGCTCTGACACGAGTCGCTCGCGGGAGCGAGCTGACACGAGTGGCTCGCGAGGTGACACGAGGGAACACGAGTCGAGGTCGAGCCGTGAGTCGAGCCACCAGCGGGAGGTTC…
>PBfusion.435|NW_019105747.1:59653-68298(-)+NW_019106887.1:236403-262897(-)|c110979/f1p5/4426
GCTGACTGCTGAGAGAAACTGAACTACAAACATAGCCTTTTCTCGTATAACcagTTTTTTATTATTTCTATCAATCAATAAACCATTCTCAAAACGCAATTTCCTTCAAATACGTCCAATCAAGTTTGTTTTTTTAACTGTTGTGATTAAAATCCTTCAAAATTGATTCCGGGCAAAAAAGAAAGGCGGAGAATGGAGGAGGGCACAATGTGGCGGGGACCGGAAACAACAGCTGGCAGATGGAGGGGCCACCGCCCCTGAAGCAGCCGTTCGCGGGCATGCCCTTCCTGGAGGGGCAAGGCGGAGGCGGCGGCTGGGGCAACGCGGCCTTCTTCAACCAGGCGCAGGCGCAGTTCTGGGCGCAGAACGGCCCCAACCTCAACCAGCCGCCGCCTCCAC…
>PBfusion.438|NW_019106063.1:367309-491798(+)+NW_019106707.1:213144-249012(+)|c163988/f1p4/5107
agaagggatGCGGTTGCCATGACAACGCACGGGCCTGAAGCGACGCTGGGCGTCGAGACGCTCAGTCAGCGCCCGACGGCTGCGTCGGTGACATCAGTCGCTCCCTTGCCAACCGTCAGTCGCCTACTCAGCCGATCGCGACGCGTCACTCGAGTTTCTCACTAAAACATCATTCCTGAAATTTTCTTGTCATACAAAAAGTGTTTCAATAAAACGTCGTAATAAAATTCAAGTAGAAAGACTACTTCATTGCAACAAGTTTTTGAAAAAGTTGGTTTGAACAGTTTCCACACACCTGGTTTACAGGGAACGCTTGGTGATGTGGTTACGAAGAAGAAGGTGACAGAGGAGGTGGAAATAGGAGGAGGAGGAGGAGAAGGAGAATGGACGGCGAGAACC…
>PBfusion.441|NW_019105634.1:940032-959235(+)+NW_019107001.1:234289-246888(+)|c1538/f2p1/1482
GAGAAGGGAAACGTTGATAGAACGTCTACGAGAAGTTGGGCTCAGTCAAATGATTATGATCCTAAGAAAGTTTTCACAAAACTTTTCCACGATGACATCAAGTACCTACTGAGTTTGAAAGACCTGTGGGAAGAACGTAGACAGCCCACTCCGCTCGATTGGTCTTCTATTCCGGATTCAGATGCAGAGAGCAGCTCATCTGCAGCTAACAACGGTCATTCAGCAGGCCAAGGTCTCAAGGATCAACAAGTCTGGTCTTTGAAAGAGTGCGTCGACATTTTCTCTGAAAGCTGTAGAAATTTGAGTGCACAGTTCAAGAAATTGCCTGAAGGTGATCACATGGTTTGGGACAAGGATGACGAGCACTCCATGAATTTTGTAGCTTCTTGTGCAAACATC…
>PBfusion.442|NW_019105649.1:611133-615748(-)+NW_019110414.1:3511-19114(-)|c93106/f1p0/3065
GAGCAGTGTAGGGCGGGAAAGCCCGTATCAATGAAGCAGGAACAGTCAGAGGCGGCTCCCAACGCTCAAGCCGTGGGTCCAACGCCCAATAAAGCTCCTCTGCCCAAGGAAGACGAATTCAATATGGGCCTCCATCTTACGGGTAGCTCTACAACTCCCGTCATTAATCCAGAGGCAGTAATGGATCACGATGTCCCCATGAAAGTAGCACAAAAGGAAATGAATAAATCTAGTACGCCTACAATTGTACAGGACAAAAATAAACCAACATTTGGTAACGTGCCACCACTTTTAGCAATTCCCATTCAGCGTAAACAGGATCAGCAGCAGCAGCAGCAGTCGTACCAATACGGGGGCGGCGATCAGCAACAAATGGCCGAGTCAGCACACCAGCTAGCG…
>PBfusion.443|NW_019107161.1:205115-208214(+)+NW_019110385.1:19116-19603(+)|c11579/f2p140/3315
CAGAATAGGTCAAGTTTACAGGTAGACACTCGCGGAGCACGGGTTACGAGCTAGTTATACATGTAATTTAGAGTGTAAGTCTCAAAATTTTTAGAACTGGGATGATAAAGAAAGTGGGTCTCAATATGAATAAGATACACAGGAGATCATTGTATTGGAATTAATATTATCATCGAAAATAGTACTGAAACCAAAATAAATGGGATTCTATGATCCTAGAAAATTGACAACATAGGTTTTGACAACATCAACATAATTATTCACATAAAGTGGGTCTCAATATGAATTGGATACACAGAAGATCAATGTATTGGAATTAATATCATCATCAAAAATAGTACTGAAACCAAAATAAATGGGATTCTATGATCCTAGAAAATTGACAACATAGTTTTTGAC…
>PBfusion.445|NW_019106021.1:174576-193293(+)+NW_019108578.1:31942-44598(+)|c131250/f1p2/4383
AGTCAGCTCCGAGATGCAGTCTGTGCAACTCTCCCTTCTATTGGCCGCCTCGGCGTGTCTCCAGCTTGCTTCAGCAGTGCCGGTTCTGAACGCACCCTCCTGTCCGGAGGCGTACGGCGTGCAGACCTACGCGCACCCCGAGGCCTGCGACCACTTCTTCCTCTGCACCAACGGCACCCTCACCCTCGAGCAGTGCGAGAACGGTCTCCTCTACGACGGACAGGGTTCCGTGCACAACCATTGCAACTATCACTGGGCCGTCGAGTGCGGTCCACGCAAGGCACTGCTTGAGCCAATCAACGCACCTGGCTGCGAGTTCAAGTACGGCATCTACCCTGAGAGCGCCGCTTGCAGCACCAACTACATCAAGTGCGCAGACGCCGTGCCTTACCAGACGCC…
>PBfusion.447|NW_019106336.1:375851-382316(+)+NW_019106653.1:249969-272095(+)|c163924/f1p2/5249
CACAACATTGTCAAGCAAACACTCATCCAGAATGGAATAACCAAGCTATGTGTCTTCTTCGGAAAACAAAAAGCAAACGATGTATTACTGTCACATATGATAACATTTTTGAACGACAAACAAGATAAAAATTTGAGAGGCTCATTTTTCGACTGCATTGTGGGTGTTGCTACTTACATTGGAATACATAGCTCACCGATATTGACGCCTCTTCTTCAACAGGGTTTGACTGATCCGGAGGAATACGTTGTGAGAAAAGCGATAAACACCATGTCAGCTCTCACAAGCTCAAACCTGCTACAAAAGGTGGCGCTCTACGAACTTCTTGAAGAAACAGCCTGCCTTCTAGTCCATCCCAATCTCTGGATCAGACAAGCGATTGTTGGATTCATCAGTTCT…
>PBfusion.449|NW_019105575.1:925599-926429(-)+NW_019105938.1:401651-466548(-)|c138903/f1p2/4597
TCTTGCGGGAGTAGGTGTGACCATCTGAGGCGTCTTGTAAGGCTTTCTGTCATATTTTGCTATATTGCATGCTGCACACTTTCCCAGCACATTTCTTATTGTTTTGGCCATATTCAGCCAATAATACTGCCGTTTCAGGTGTTGCAACGTTTCATTTTCCCCTCTATGGTTGGTCCTTCCAaaaagtgatattgtCTACTATTCTTGTTGTTCTCTTCTATCTTGAACTGTTTTAACTTGTCTATCACAAATTATTAAGTGTATTTTGAGTCCCAGCATTCATCTTTATGAAAGCTCTTAATTTTATCAATAAAATCTTTTTCCTTGGAAAATATAAAATAAACTTTCCCCCTTACCATCAACTGCTTTATTGTATGTTTCAGTTCATCATCTGTCGCC…
>PBfusion.454|NW_019106714.1:181793-182901(-)+NW_019107875.1:54860-55128(-)|c34353/f1p0/1386
tccagtcaacCAGTTGTTCGCTGAGTTCTAGTCTGTCTGAATAGTGAGTTTGATTTTGTTGTCATGAGTTGTTGAGTGCTACTATTGAGTAATTTTGTTTTCTATTGAAATGTGCGGAAGTTGACGTTTATTCTAAGAACCCATCGATTGGCTGCATAATTTTTTCAGTTTTGTGATCTTGTTAAAAAATATTAAATTATGACGGTGTCTTATTCAAGGCTAGTGGCAAATGGTAGCAGTTTTGGATGTTTTTGGAGCATACTATGCAAATGGCGTGGAAGTGTATACAAACTAATATGGCGGGAGATGCTAGCTTATTTAGCCATGTACTTCGCAATTAGCTTTATATATAGATATGCACTCACCGACACACAACAAAGGtAAGCAAAATAATTGAAA…
>PBfusion.455|NW_019105858.1:215911-217192(-)+NW_019106028.1:60005-60738(+)|c56096/f1p0/2043
CAATTTTTCTGAACCAATCCTCGAATATTTCTAGTGTGAACCAACCACTTTTGCTTCTATTATACACAGCTCTTTTTGGACCATGCTCCGTCCAGGTGTTGTACAGATTTTCCGCTTTGTACGTGATATACGGTGGGAGAAGTGTCCCATCGCCTGCAGCAGCAAACATGACTGAGGTGCTTGTCTTGCTGTGATCAATTATTCTTTCAGGATGTCGACATCCTCTCCTGACAACTACTTTCTTGCGGCCAGGGTCATCTGTGATGTTCGTTTCATCATAGTTTATCAAAAGGTTAGGGGGTACATCAGCCAATGATGCATTTAGCTCATCGAAATACTCATTAATAATTTCGTGATCAACTTTTGCGCGACTTCTCTTTATGTTTTGGCACATTTTAT…
>PBfusion.456|NW_019106145.1:282097-326525(+)+NW_019108716.1:59993-69064(+)|c165103/f1p42/5071
GAAAACTTCAATTTGAAACTTCGTATTTACTTCATCGAGGAGCGGCAGGAGCAAATGAAGGGCATGAAGGATGTCGATGAACTTTTCAAAAAGAATGTTGAATTAAGTTGTGAATTGGAGACACTAAAAAGGGATTTATCAGAAAGGGAAGAACTTCTGCTTCAATCTGCAAAAGCAGTGGAAGTTCTACAAAATCAGCACAAAAAGCAACTAGAAGATTTGAAGATAAGCACAGCCAAAGACAAGGCTTACCTAGAAGAGCACATTGTCAGTTTACAAAAGGCACTTCATGAAAAGGATGAAACGTTCAATCAATTTGAAGACTCCACAGCCATGTACGCTCTGGCATTTGGTTTCAACAGTAGGCAAGACCAGAGGCCAAACAAGACATTGGCAATC…
>PBfusion.457|NW_019105968.1:33811-57263(-)+NW_019106791.1:276534-277228(-)|c93774/f1p185/3211
tcctTTTTTTCAAAGGGAGTCTGCCTTCGTTGGCAGTCATTTGTCGTGTATTGAGAAAATAATCGCAGATCATCCAAAATGGTGAACTTTACCGTAGACGAGATCCGTGTGATGATGGACAAGAAGCGGAACATCCGTAACATGTCCGTCATCGCCCACGTGGATCACGGCAAGTCGACGCTGACCGACTCCCTCGTCTCCAAGGCGGGAATCATTGCCAGCGCCAAGGCCGGCGAGACCCGGTTCACTGACACCAGGAAGGACGAGCAGGAGCGTTGTATCACCATCAAATCAACGGCCATCTCTATGTTCTTTGAGCTTGAGGACAAGGATCTGGTGTTCATCACGAACCCGGACCAGCGTGACAAGGGAGAGAAGGGTTTCCTCATCAACTTGATC…
>PBfusion.458|NW_019106882.1:229790-256261(+)+NW_019108381.1:47278-53618(+)|c158822/f1p19/5068
agtcggatgtcggatCTCAGACTCGGTGCCGTGTAGCCTCAAAATGCGGGTTAGTCTGATCAGAGATGAACCAAATCGTACAGTTTAGTATTATTAGTTGTAATAGTATAGTTTTCGTTTCTGTATGTTCTGATTAAAAGCGATCCTCGGTTGGAAAGTGAGCAAATGTTTGTGTTTCAATTTTTATCTACTTCACTTGGAATCAAATTTGTATTCAAAATATGTTTTTATAGCCGTGAACGAATACATGTTATTGTGACATCAGGTGGACATTAAACATCTATGCATACTCTAAGAAATATTATCAAAATAACAAATTAATTTTAAAGTGTTCCCTACTATTATCACACCTCGCAATGGATAGACTACGAAGTTTTCGGAATAAGATGACCCGCTACA…
>PBfusion.459|NW_019105921.1:529284-585425(+)+NW_019108877.1:19519-40808(+)|c91093/f1p2/2825
aGTCGACTCCCAAGATTCAACCGACAAACTTGAATCCCAGAGCTAGGGTTATGGGTATCAATGGCGTCCATGTGCTGGCGACAGTAGTAATAGTAACATTGAGCGCTCACCTGCTGCATGGCTTGGAGAATGGACTCGCCCGCACCCCGCCTATGGGCTGGCTCGCCTGGGAGCGATTTCGGTGCAACACTGACTGCAAAAATGACCCCGACAACTGTATCAGTGACAGACTCTTTAGAACGATGACAGACCTTGTGATCTCAGAGGGCTACGCAGATGTTGGTTATGAATACATCAACATAGATGACTGCTGGCTGGATAAGGAGAGAAGCTACAGTGGACATCTACAGCCAGATGCCGAAAGGTTTCCTTATGGAATCAGGGATTTATCAGATTATG…
>PBfusion.461|NC_021748.1:723-2971(+)+NW_019105693.1:777967-798889(-)|c135682/f1p37/4385
attTTTAAATTATATGATAGGTATTCTAGTCTTTTACATAGTAAGTTAACATTGATGTCCCATTCGAGACACTCATCGACCCGCATATACCAAGATATTTGAGGTTGATTTCCTATTAATAACAGGACAAGAGCATCTATCAATGTTTGGTTGGTTGATTGAAGAACAGTTTGAATAGTTGTAACTTGTATTGGTTGTCAGGTTTACCCTCTCTATTTGCTGAAAAAGCTATGTAATTGGTTTTTCTAAATTTCAACTCAAAGCATTAGAGTCCATCCAATTCTTCACAATAGTCATATCATGCTCTgcagCAATGAAAGTATCATTCCAATTATTTTCTGAGAATATAATAACTGAATCATCAGCAAAAGATGGAAATCTCACATATTTTAGCAAATT…
>PBfusion.462|NW_019105747.1:59653-68298(-)+NW_019106887.1:236403-262897(-)|c139215/f1p5/4450
ggatgatggatgctGACTGCTCAGAGAAACTGAACTACAAACATAGCCTTTTCTTGTAAAACTGACAAGTTTGTAGACCTTTTAGCGTTTTTATTTACTATTTATCAATAAACCATTCTCAAAACGCAATTTCCTTAAATAAATCCAATCAAGTTTGTTTTTTTAACTGTTGTGATTAAAATCCTTCAAAATTGATTCCGGGCAAAAAAGAAAGGCGGAGAATGGAGGAGGGCACAATGTGGCGGGGACCGGAAACAACAGCTGGCAGATGGAGGGGCCACCGCCCCTGAAGCAGCCGTTCGCGGGCATGCCCTTCCTGGAGGGGCAAGGCGGAGGCGGCGGCTGGGGCAACGCGGCCTTCTTCAACCAGGCGCAGGCGCAGTTCTGGGCGCAGAACGG…
>PBfusion.464|NW_019105543.1:441905-495677(-)+NW_019107000.1:103440-104779(-)|c6103/f2p0/2363
CTTGACTGGCAAATTTTGTTGAATTTTATTAAGTGTTTCTGTATGAAAAGATAACTTATTCGATCTGAAAAAGAACAGTTCATAACGTTGAAATTTATGTTTCAAATACAAAAGTAACTTGAGGTTTTTCATTTTTCATGTAGGCCTACTTATTATTCAGATGTCAAATAGGCCTAAATTTCATAAGAATTAAAAGAATTTTTCACATTCTACTCTCATAATAACCAAATATGGAGACAATTTTTCACGAAAAGCAAGAAGGCTCACTTTGTGCTCAACACTGTTTGAATGCACTTCTTCAAGGGGCTTATTTCACTCCAGTTGATTTAGCCACTTTAGGCCAGCAAATGGACGATGAGGAGAGAATGAGAATGGCGGAGTCTGGAGTTGACACAGATG…
>PBfusion.465|NW_019106107.1:434726-475887(+)+NW_019113432.1:472-5836(+)|c12305/f2p3/3451
AAGACGACTATAACGAAGAAGACGAAAACGAAGACAGATTGTGTGTGTATGATTTTGATTGTGACAGAGCACCGCATGGAAGCACCCAGTTGTATAAGGAATCTTTGTTTATTTATTCTTAAATGTGTTAAATTAAATTCATTATAGCAGGCAAACTGTAATATTTGATACAAAGAAATGAATAATCATATAAGGATGGGAACTAATGGATTGGTAAACCGTAAAGCAGTTCAAGTTGGTGGAAAATTAGCTTCTGATTTAATTCCAAATTGGAAAGTCAATGGCTCAATTATTATTGAGAATACTTCAACTAAGCAAAATGGATTCTGTTTGAAAGAGACGAGGAGAAGCAAGGAATCATTTGAAGTGGTTCCTCTGTATACTGCTGTTATTACTTAC…
>PBfusion.469|NW_019105734.1:356512-362046(+)+NW_019106121.1:186348-202687(+)|c103699/f1p0/3430
ggcatATAGATAGGTTGGAAGTTGTATATTGGATGAATAACTATTTAAATTGATAAATTTGTATTGTAGTGTCATCAAATATTAACATAATCTAAGCAGTATAATGCTATTGAGATTTTTGTCCAGTTTCTTTATGTTCAGTTCAACTTGGATAAGTAAAACATATTATATTGATCAAATAAAATTATTTTGAGTGAACAAAGATGGAAATCAATTATTCTGGCAAGCCACCTCGATGAGACTCATCAGAATGAAGATGAAACCTAAAGAACTCTTCACCATTCTTTCTCTTGGTTTTACAGCTAACTTTTTCTAATCGCACACATTCATTCTGCACATCAAGTATTTTGTTGCAGTAAGCTTTATCAGTTAATTATCATTGAAGGTTTCTGATTGGTA…
>PBfusion.475|NW_019105946.1:417207-452501(-)+NW_019107475.1:146113-146787(-)|c90571/f1p0/2881
agtctgcgcgcagctaagtacggtctgcgtgtccgcggtctagcagtccctccgtggtctacgagaccccgaaaccggttcaaactcagccgatacgctacgcagtacttactatcagttcgaagtgatccttcgtttgaatcaaaggatagtgacctcctcgggggtctgtgagacccttgcgcgcacgcgtcgtggtctgtcagaccccaacacttcgtgacaaacctgtttttgtggtggtgtttgatgcgtctagtggagtgtgtcagtgtaacttgtttggggtgaacctggtggattcctcaatagaatgctcacgctttttagaggagcgttacgaaaaattgtgtttgaaaaatcttcgtcaagatcgattctgggattatcaaaacagca…
>PBfusion.476|NW_019105742.1:664854-731707(-)+NW_019106083.1:225197-229276(-)|c70500/f1p1/2351
agttcgacgcggattttCGCAGCGAAAGGACGTCCGTTTCTTCTGAGCATCGCGGCTAGTCATACAAAAACCAGCCGTCATATTTTGAACGCGCGCCGTATCAAATTGCCCAGTGTAGGCTGGTCTTTTTGAACGCGAAATATAATAAATCTAATTCATTGTATTGTTTCATAACCGCTTTTTGTTTTCGCATGCAAAATGGAAGTAATAGCGCTGAGTTGTTAAAAATTGTGGATCAGTAAATTCGATTTAAATAAAATTTTTATTTTCGAGGCACGCAAGAGTTTACTTAAATAATTGCACAGTGTGAAACTGGTCTTTCTCCACAAACGCGTAACTGATCAAAATCCAGTGACGTTTTTAGTGAACTTGAACAATTTGTGCATTTATCCAGAATCA…
>PBfusion.478|NW_019105939.1:25070-149114(-)+NW_019106185.1:372375-373589(-)|c162836/f1p13/5546
aagtatcgaaaggatcgaaacgttcaactAGGCAGTCGCCATCGCCATTTTTTCTCCATTCTATCAAATTtcatacgcgTTTTACATTGAATTTGATAGTTTTGCTACTGTAATTTTAATTAAATAGCAATTATGGGGGGTTGCTCCTAATTGTTGTAATAATAATGCCAAAGGCTTTCGAACGTTTCGTTTTCCGTCTAGTAGTTCAAGAAGAAGTAAAATTTGGCTACAACATTTTAGACGTACCAACTACCAAGTAAAAACCAACCTCCAGACTGAGGGTACATTTTAAGATAGTCAATGAGAGTCACAGCGAGCTGATGGGTGGAAAAAGTTAAAACCTAATTCTGTTCCAACCATATTTATATGCCCAACCCACCAAAAATTTTGTCTACGCCC…
>PBfusion.479|NW_019106480.1:328694-347130(+)+NW_019109273.1:48908-53083(+)|c161253/f1p2/4897
cAATCCTCTGCAGAATCCAAGAGTTCTGTTCCAAGGCTATCAACCTCAGAAGAAGATTTTATCACAGATGATGACGACGAAGATTACAATTCAGAAGATGATCCTGACAGATTATGGTGCATTTGTCAAAAACCACATAATAATAGGTTTATGATATGCTGTGATGCATGTGAAGAGTGGTTCCATGGAAAATGTGTCGGAATCACAAAAGCAATCGGAAAACAGATTGAACAACAAGGAGTTGAGTGGAAATGTCCAAACTGCAAGGCGAAACTCGACCAAAACAAACCTCAGGTTCCTTCAGCGGCAATTGCCACCGGATCCACAACTACACCTACCTCAACCAACACTGGGTCAGCAAGTGCACCCTCTGCCAAACCTCAAGGTCAACTGAAGAGG…
>PBfusion.482|NW_019105893.1:421412-421767(+)+NW_019105993.1:54411-55492(+)|c38674/f1p2/1434
GACTGAGGCCAGTCCGGATAACGTTTTTTCCGGTTAAACCGACGTTCCCTAAAAGTCGTTAAATTGGTACGCATATTTTGTAGTTTATAAGCCAATAATGACTTTTACGTAAAAATAATAAAACTAGACGCTTTATTATGATATCTGTGAACACAAAACACAAGAAAATAGTTAGTTGCTAAGCCTTTTTACATTTGAAATATTTAAAACCAAACAGCCATTATGATTCGTGGCAGGTGCAGAAGTACTGTACAGTCCGGTTGAACCGATGTGCTGATGATTATTTTCCGGTTAAAGAGATGTCACTTCCGTGGAGTGTAGTCCGGTTAAACCGATGTCCGGTTAAAAGGTGTCCGGTTAAGAGAGAGGCTACTGTATTTATTTTTATTCATTTATTAT…
>PBfusion.489|NW_019107795.1:134930-136864(-)+NW_019108979.1:11003-11218(-)|c27009/f3p2/748
CAACAGCGCACCTGGCTCATCCACTGGTCGCTGTTCGTCTTCTTCAACCATACCAAGGGCCGCGACCTCATCATTGACATGTTCCTCTACCGGCCCTTCTACCTCAACGCCATCCAGACCATGTGTCCGCACATACTCAGGTATCTGGCTGCCGCTGTCATCATCAACCGATCGCGCCGACCTGCTCTCAAGGATCTTGTCAAAGTCATCCAACAGGAATCGTATGCGTACAAAGACCCCATCACCGAATTCGTCGAGCATTTGTACGTGAATTTTGACTTTGAAGGAGCCCGTCAAAAGTTACACGAATGCGACGAGGTCATTAACAGTGACTTCTTCCTTGTCGCCTGCCTTGAAGAATTTGTCGAAAACGCCAGACTCATGATCTTCGAGACGTTC…
>PBfusion.492|NW_019105611.1:775171-779840(-)+NW_019108262.1:64794-90846(-)|c16779/f25p22/4363
AGTGTTGCCTTCTCTTTTCTTTGGCCAGCAGTCTGAAGCACACAGTGGTCGTGTCCATTGCATGTAGTTGGTGGCGATTTTTGTTAGTTGGCGCGGTTCATTGTGTGTGTGTGAGTGAGTGAATTGGATTGTGTGTGCTTCATCTGACCACGTTGTCAGCAATAATTGTGAAGAATGTTGGTGCGTTTTGGTTTGGAGGATTGCAGCAGCAGCACCACCACGAGGGAGCCGAACTACCATTGGTGACGCGCGTCCTCTCTTCCCTCCCCCCTGCACCCCCGCAACCTCTATACACGCGTGTTCAGGTTGTGAAATAGTTGCTACAGGGTTTCTAGGTTCTAGATTTGCGTCTTCGATCCCAAAATACGCTAGAATTACAGTGTTTTCTATGGTTTGAAG…
>PBfusion.493|NW_019105749.1:345920-347258(+)+NW_019106361.1:237559-239245(+)|c92301/f1p18/3151
GGGTGTACCAAAGACAGCAACATCAATGTCATACAACGGTTCCAGAACAAGGTGCTGAGGAACATTGTGGATGCTCCTTGGTATGTCAGGAACAGCGATCTTCATAGAGACCTGCACGTCGACCTGGTGTCCACCGAGATCCAGAGGCATGCGGAGAGGCACGAGGGGCGACTGCACCAACACGACAACGTTGAGGCGATCCAGCTGCTAGACAATGGAGGGTTGGTGCGGAGGCTCAAAAGGAGGAAACCGTATGAGCTAGTGTAGTGCTTGTTCAATTGGTGTCCAGTGAAAGAGCAGAGCAGTGATTGAGTGAATCTAGCTTCTATAGTACAGTCATAAGTGTACATATTAATTAAACAATCAATATCAGTGAGAATATCTAATGAGATATTCGCT…
>PBfusion.502|NW_019105586.1:548965-620835(-)+NW_019108249.1:40323-83860(-)|c128735/f1p1/4375
agtttcaagaaagcatcagcctagaTAGAGTGCCTGATATTCTGGAAATTTTATATTGTGAAGTAGGCTACGGTTATTATATGTAGGATATCATTCATCTGTATATGCTAGGAGAAATACAGGACATATATATCTGGACATGCTAGGTATGTGGAAAAGTCAGGCTACCAAATTGTTTGTGATTTCCATCCTTCTACTGGATTTACCACGAATTAATGGTAGTGGAAGGAGTGATGATTACATTGGAGAAGATTCTGCGGAGACACCACCACTCTCAAAAGATGTAAGAGGAAAGAAAAAAATGTTTGGTTTCTTCAGGAATAGAAGTAACAAACAAAAAGAACCCTTCGTTATGGAACGAACTGATGAACTAATCAGGAAAGCCGGGTATGATGCGGA…
>PBfusion.503|NW_019106818.1:267859-273071(+)+NW_019107510.1:152760-154109(+)|c45389/f1p0/1618
AGTCAAGGTTGACAAGCACAAGCACACAAGCAGTTTCCTCAAGTTTACGTCATCCTGCATCTTCAAAATAGTCAATACTGTAATTATTTTTAAAATATATCCTTTTAAAAATACTTGTTATTTATTTGAGTAATAAAGATATGAGTGTATAGACGACGTGAAATAAAATTTTTGTTGTGAAAAGACCAATGGTTCTTTGTTGAAGAATTTTAAGCGTGGCTAATCAGGGTAGAAAAAGGAAAATGAGTAGCTCTGAGGAGGTCTCGTGGATTTCCTGGTTCTGCGGCCTGCGAGGAAATGAGTTCTTTTGTGAGGTCGATGAAGATTACATTCAAGACAAATTTAATTTGACTGGCCTCAATGAACAAGTTCCACACTACCGACAGGCTCTGGATATGA…
>PBfusion.505|NW_019105826.1:613141-614573(+)+NW_019108019.1:78234-101766(+)|c173143/f1p1/5335
aGGAAGTGACAAGTGACGGAAATTTACACATAATGGCCAAAACTTACGATTATTTATTCAAATTGTTATTAATTGGTGATTCAGGTGTTGGAAAAACTGGTGTGTTGTTTAGATTTTCCGAAGATGCTTTTAACACAACTTTTATCTCAACTATAGGAATCGACTTCAAAATCAGAACGATAGAGCTCGATGGAAAGAAAATAAAGTTGCAAATATGGGACACAGCGGGTCAGGAAAGGTTCAGGACAATCACAACAGCCTACTACCGGGGAGCAATGGGAATCATGCTGGTGTACGACGTCGCGAACGAGAAGAGCTTCGAAAATATCAAGAACTGGATCAGAAACATCGAAGAGAATGCGTCAGCAGATGTAGAAAAAATGCTACTCGGCAACAAAT…
>PBfusion.506|NW_019105574.1:102531-116976(+)+NW_019106309.1:301839-304137(+)|c95191/f1p9/2991
CTAGATGAACAGCCAGACAACCCTCACGATAGGATGGTGGTGGCCGCACACGTGTCCCGTAGTGCGGGCGGACAGCGCCTGAATCTGAGGCACACGACGGTCATCCTCGATTGCAATGGCATGTCTGCGTTGATGTGTTTGCTGTTCTCGCCAGTCGTTGAGTTGAGAACTGACGAGAAATTTTCCCGACTTACTGGTGCTATTTGTGGTCTAGGATATGATCCTCAAACAAAACAATCATACTTTCCGGAACATGATTTCGAAATTGCGTTTGATACAGTTTTCACAATAAAACAGATTGAACAAATAAATAAGTTTCGACTTGCGTTGAGCGGATTTCTTGCTCCTCATGGCGAAAGTAATTACTTCAACATGGAATTTACCAAGACCCAGGCTGAT…
>PBfusion.507|NW_019105569.1:887810-925582(-)+NW_019105702.1:67276-72325(-)|c114431/f1p7/4498
aagCTCAGCTGTGCTTGGGAAAGCATTTTCCAAGATGGTGTTTATTTGGTTGCATTGTTTACTATATTTAAGCAAAAATTACTAATATGGATACGAACAAATTGAAAAATGCTGGCTATACTAACAGATTTGCTGACTATTTTGTTATTTGCGGCCTCGATTTGAGTTCTGGTCTTGAACCAGACAATTTCGCAGGCGATAATTTGCAACAAACACCTTTGGAAAGACCGTATAAGTGCAAAGTACTCGGTCACTACCCAGAAAATGTTTCTTGGAATCCATTCGATTTCAATGCGGTTTGCATGTTGAGCCTGCCGCATGGTCTACAGTTCCACACTCAGAAGCACATTCTCGAGCCGAAATTCCATAGTTTTGTGATAACCAAAGAGGATGGCCGCC…
>PBfusion.508|NW_019106002.1:261227-322136(+)+NW_019109993.1:26710-28658(+)|c102290/f1p4/3598
gATTCTACTATCGGTTTATCGCGTTGAATTTAGAGGTTGGGTTGGGATTTGTAGATTGTGAAAGAATGGTTTCTAATTTATCAGTGTAAATTTTATTATTATCCAGATATCAACATGATTTTCAACGAAGCTGATGAATTGGCTGAGCTATTAAAAGGAATATTTCCTGTTTATCTATTGATAGCATTGCCCTTATTCATCATTATATCACCGGTGTGTCCTGTAACTGCTTCTCATGAGTTTCCCGTGTATAGAATGCAGCAGTATGACTTGCATGGAGTTCCCCATGGCTGCAGAAGTGCCCCGGTGAACCTGGAGGCGCGCTCACTGTCTAGCTGGAGCACAGGACGGCACTGTGTGGTTGCTCGAATGCAGGATATATCGGCTGATCAGTTCCGC…
>PBfusion.513|NW_019105634.1:579407-644132(+)+NW_019106785.1:161623-162572(+)|c174141/f1p15/5615
tTTTTTTTTTTTTTTTTTTAATCACATTACTATTGCTATCTAGTCTTGAGACTAATGAGCAAATTTTTTCTATCCTAAATTACTACTTGAAAAATTGAACAGTGAATTTCTCATTAGGAACTCTTACTGCTATTGTTAAATTAATATGTACACTTATTGACTGCACTATAGAAGCTAGATTCACTCAATCACTGCTCTGCTCTTTCACTGGACACCAATTGAACAAGCACTACACTAGCTCATACGGTTTCCTCCTTTTGAGCCTCCGCACCAACCCTCCATTGTCTAGCAGCTGGATTGCTTCGACGTTCGTGTGTTGGTGGAGCCGTTCTTCATGACTTTCTGCATACCTTTGAATCTCACAGGATACCATGTTGACTCCCAGGTCCCTATGGATGT…
>PBfusion.515|NW_019105881.1:248974-251034(-)+NW_019107952.1:79918-80039(-)|c121242/f1p0/455
GACTTGAACGTTTAGCCATGCATCTGTATAAAATTCCAGATATAAGATTATTCTGGAGTAAGGACTCTGGCTTTTTATCTCAATTTGAAGTCGAAGATCCAAATGTTAATATTACTTACAAGCCGATAAGTGTCTATCCACAGCTCACAAATGACTTGAGCTTCTGGTTGCCTGTAGACAAGGAATACTGCAGCAATGATTTCTACGACCTAGTGCGAGATATTGGAGGAAACATAGTAGAACAGATTAATCTTATTGATGAGTTCCGACACCCGAAAACAGGAAAAGTGAGTCACTGCTACAGAATAATTTACAGACACATGGAGAAAACATTGACTCAGGAAGAAGTGAATGACGTTCATTTTAAACTAAGGCAAGCTGTCGTACAAGTTTTAAATG…
>PBfusion.516|NW_019105946.1:228677-287780(+)+NW_019105948.1:481089-565430(+)|c175756/f1p3/5702
acagtatcgcgcttagctctcggctgTATTCTCGCACTTCGGCTCTCCCGTCTTCATTGGCCGCTTAACTAAAGTTCGCGAAGCCGTCATATATACTTCGGTGAAATTCTATCTGGTCTCTCTGCAATCTGAATAGATGCTGAGCGCACATTGATGGGGATTACTGTGTTGGGGGATAGCTTGAAACGGATTTGCCAATCGATGATATGTAGTAAGACATTGTAAAATATTCATGAACTAGGAATATTATGGTTACATGCTTCTATTTAGGATAGAGTAGCTCAGTTTCTAGTCATGCAGTGATTTGAAAACAAGCAACTTCACTGATAGTTTCAGCGGTATGTTTAACGCGGTCAATGAGGCAGACAGATATTTTATGCGTATCCTGTGCACGAGTTT…
>PBfusion.517|NW_019105833.1:652669-661971(-)+NW_019105947.1:283601-324697(-)|c140558/f1p5/4461
atccagttgtgtcccgGCATTTCATTTCATTTGCTTTTCAAGTGTTCAATGATTGTTTACTACTTATTGTTTACAGCATGTAAACTTTAATTAATAACTAAAAAATAAGTTGAACATTAATTGCATTCTACAGTTTTAACGGTCATCATGTTTAGAATGGTGAAATAGACTACTTTGGTTTCTTAATCAGTTTCACGGTTAGTTTACTTCTTGGAAGAGTTTTCTGTTTTGGACCAAACTACTATTTTAAAGAGTGAACAGTATGGAAGGCATGGAGATGAAACATGTGGAGTTGGTTGAGCTGGCCGATTTGCCGCCTTGTCCCGCCCTCGACAAGTACAGGCAACAGGCTGCCTTCGACTGGAAAATGATGCGCACTTTCGTAGAACAACCGCTCGA…
>PBfusion.518|NW_019105568.1:253-14257(-)+NW_019105614.1:991955-992244(-)|c120167/f1p0/522
CAGTGAATATTAAATTGATTTCTGGTCCCTAAACAGAAAAATATATCTTAATGAAGTACTGTTTGATAATATTTAAGAAAGATTTTGAAGTTTATCGTTAAGAATAAGTGATCTGCATGTTTTGAAGTGTCATTCAGGTACAATTGAAACCAATTTAACTGTGAATATAATATATTAGAGGTGTTTAAAATCTTGTGAACAAAGTGAGAACTACTAGTATTATAGATAGATGACCACTCAAGCAATATATCACAAACTTGACGGGCTAAAAACGGAACGTACTGAAAACCTGACGAATTGTCAACTTGACAAACTGAAAACTTGACTTAATGACATCTTGAAGAACTGAAAACAGGCCTATAATCATCCTCGGTAAATAAGAATCTCTATGCAGAATTT…
>PBfusion.519|NW_019105918.1:551145-559922(-)+NW_019110136.1:20734-23471(+)|c160721/f1p130/4995
ATTCAGTGTCTGACAACATCgcctGACAACATCGCCCGGAGGAAATAAGGTCATTACTTTGGACGCAGATCAAAATTTCGAAATTTGACAAGCTTTGACCACACACCAGTCGAGTAAAATTCAAAATTTATCCGTCAGTTCAGCAATATGGGGTAGAGGGTTTAGGTTAACACCAGTTACAAACTTCATTTTCTTTCAAGAATGCAACAAAGTAGTCGGTGATTTATTTTTTAATGGATGGTTATTTTGTGAGGGGAAGTGTCATTACAGTGTCAATTGAATCTTTCAAGTAGATAGAACCGCGTCTGCGCTCTGACAAACTTCAAAACAGCTGCTGAAGACACAAAGTACGCTGAAACACAGTGGAGGACTGAAATGGCTGATGAAACTGAAGATAAC…
>PBfusion.521|NW_019106373.1:238763-252857(-)+NW_019108001.1:66411-76106(-)|c109775/f1p2/4116
AGTTCAAAGTCGTCCTATCTATTTGAGAGGttagttAAAAATATTGTTTTTAATACTAAtcaagaaaacaatttaggatgatttcaacaagcctttgctcattgaaaaacatttcTAGCTTCAATTATTTTAAATGTTAACATTatCAATCCTGTTTTTGGGTGCCTATATATCATTCTTCAGTTTTGTCGTCAGTGATTGTCGAGTCCACTGTTTGCAATGTAGCCAGACGTCTCCGCTCCTCATGACCGCCACCCTAGGGGAGCAGCGCTCCAGCGGACAACCGCCGAACTAATGCCAGCTGATTGTGGTCAGCGGCTACCGCCGTCAGTCAGTTGCCGTTCGAACGTCGAGCAGTGCGGACGTGTTTTCAGATGTGCTCTGCGCCCACCGACGAAC…
>PBfusion.522|NW_019105921.1:529284-585425(+)+NW_019108877.1:19519-40816(+)|c10056/f2p2/2866
aGTCGACTCCCAAGATTCAACCGACAAACTTGAATCCCAGAGCTAGGGTTATGGGTATCAATGGCGTCAATGTGCTGGCGACAGTAGTAATAGTAACATTGAGCGCTCACCTGCTGCATGGCTTGGAGAATGGACTCGCCCGCACCCCGCCAATGGGCTGGCTCGCCTGGGAGCGATTTCGGTGCAACACTGACTGCAAAAATGACCCCGACAACTGTATCAGTGACAGGCTGTTTAGAACGATGACAGACCTTGTGATCTCAGAGGGCTATGCAGATGTTGGTTATGAATACATCAACATAGATGACTGTTGGCTGGATAAGGAGAGAAGCTACAGCGGACATCTACAGCCAGATGCCGAAAGGTTTCCTTATGGAATCAGGGATTTATCAGATTATG…
>PBfusion.527|NW_019105555.1:1203563-1205878(-)+NW_019106036.1:273443-494607(-)|c143014/f1p9/4496
GGGGATTTGAGGGATGTAAAATTATTAAATTTCCATTAAAATAATATGAGGAGTTTTAAGTAGGGTTAATTAAAACACAGGAAGAAACAAACCAATTCATTTCATTTTAATACAAAGTCAAATTTATTGAGTGTAAAAAGGTCATAAGAAAACTTGACAATGCATGAGTTTAGAAAGTTGAACAAAATATAATAACTTTTTTTTCATAGTAATAGGGCAACTTGACAATAGGTACACGAATTTAAAAAAAGTTACCAACCTAAAAGAGAATATTTATTTTGGTGAGAAGATTGCATTTATTTTCCACTTAAAATGTCCGCCCATTTAGGATCAAACTTTGTGGTTCCGATAATTAAAATTGATTTCAAATGTTCATCTGACAAGGAAGTATTTGGATTT…
>PBfusion.529|NW_019106302.1:235149-242447(-)+NW_019106315.1:392842-395696(-)|c97997/f1p1/3456
GACTTGTTTATGGAGGAATCCTTGTCTATGTTGGAGGTCTTTTCCTACTGGTTTCATTTGCGAGCCCTTATTGGGTGGAGTCATTTGAGAAGACTTTCATTGAGTTCAAGAACATGGGACTCTGGGAATACTGTTTCGAACACATGAGATTTCCCAACCATCAATTGGATCAATTGTTCGATGGATGTCATTTCATTTACAGTCACAAGTACCATGTGATCAGAGAGTGGCTTCTCCCAGGCTGGCTTCTCGCTGTGCAGATGTTTGTGACTCTGGCCTTCCTACTGTCGTTCGGCTCCCAAGTGATAATCGCCCTTGTAGTTGTGAGATATCCGCTCAACTTCATCCTCGACTATGAGTGGCTACTAACCATTATTGTAGCTGTCTGCAACGCAGTTG…
>PBfusion.531|NW_019105572.1:839482-853845(-)+NW_019114918.1:359-2003(-)|c107242/f1p1/3942
agtcgcGTTCTCGCGTCCCGTAGAGTGTACGGCAATGTCCATTTGGTGTTAAATTTTTTACGTTTGCGGCAATTCCTGGTGAACTAGTGAACAAATTTAGGACATAAACGTTAGATTATTGTAAAAATAGCGTGTTGGAATGAGTGAAATCAAACATCGCTATCGTATATTAGAAGCAATTGATCAGTTGCGTCGCAGAAAAGCTCGCCCTGATGTGAATAGAATATGCAGTTTTATGTTTAGAAGATTCTCCGTCAGTTGTGGAGAAACAAAATCCGATCTGCAAAAACTAATCGAAGCTGAAATTGTAATAAAAGTTGATTACAAGGGAAACACTAGTTACAGAAATGCTGCAAAATGGGCTATGTTACCAAATTACAAACATAAACAAGTGATTGA…
>PBfusion.532|NW_019105939.1:315940-320370(+)+NW_019108060.1:79667-81156(+)|c26221/f2p27/5688
CAACAGAACTCGTTATATCTCTATGGAGTAGAATGTATTGAATTCCTTACTGCTGCAAACCACGTTATGTTTTTCAATGTATTCAGTTGTAATAATCTTCTAATACAAATGCATATTTTGTATAGTTTCTATTATAATTTGACCACTTTTAAATTTTTACACTTGAAGAGATTTTAAGTTGTTTTTAGACTTTATTTGGTGAATCATGAAATTTATCTGACAATCAATATTTTCATTTGCATCTCAATACGGACTTCCTATGTGCTTAGTCATGCAGCAACTATTATTCCGAAAACATATTCATCTCAATCAATTGGTAGTGATATCTATCAGTAAAGTGTTGAATTAGAAAAAAAGATTGGTCAAATCAGCCCAATCAGCACAATCAACTTGAATCGA…
>PBfusion.534|NW_019106047.1:281062-359824(-)+NW_019109456.1:45829-47378(-)|c104679/f1p6/3665
acagaagcaatcagctgtttacttGGAAGAAAAACATAACCTTTAAATAACTAAACATCTTGACGTCTTGCATTTGAACTTTTATGATAAGGATAACCGGTTGTTGCTCCAATTTGTGTGGTGGGGTGTGGTTAGAAATAATATGATTTGTGAGTGAAGTACAGAGAGTAAAGAATGCACGATGCAATTTTGAATTCACATTCCAGTTAGTCGATAAGTTGAGTTTGTTGTAGAAGGAAGACTTGCTTGTTTTCAAAACACGCTATTCTAATTAAAAAATTATTTTCAACTATATTTGGTCCCTACTGACGTTTAGTCGAATCTATCACTGTTCCGTAATCACAAATTGTCTGCATCAAGTACAAACTATTTTATATCCACTCTTTCAATCAGTTTGTT…
>PBfusion.537|NW_019105685.1:485511-643943(-)+NW_019106015.1:144328-146200(-)|c167344/f1p15/5344
agttcgtacTAATTTGTTGTTGTTGTTTGTTGTTATGttttttcggtaaataaatttcattttagtgaatttataaaggaattacacaatgccacgatcaaaacctactttcaagaagaggaaaaatccatggaagaaaggtataccagtgaaaagTGTTGTTTCTAATGATATTTGTgCTAGCCCAAGTAGGCCTAGTACTTCTACAGAACTGCTTCCTACAGTGAAAGATGAGTGTACTTCTAAAAAAAAACTTGGAGATGTATCTGAATCATATGATAGTGCATCTGATTCTCATTTTTGTTATGAAGTTTTGGACTTGGACAAACTCTTAGATGTGTTTTACTCTATTGCTGTTTGTAAAAATTGCCATGGACCATTGTCTGCTGAAATTACAAA…
>PBfusion.538|NW_019105566.1:848585-860295(-)+NW_019109741.1:35843-37417(-)|c131914/f1p0/4323
agatcaatgtataggtaagcaaggagtctcctgtTTTGAAAATGCTCAATCATttaaagGAATAATAAATTGTTTCATGTATTATTCATTTTgaaatatgaatagcgtactatttcaaatgttaccattttgttctataacaatctagttcaaatgcaatagcaaagttctATCAAGAGTTTCATTTTGACTTGAAAATataaattaaatttgagtttatcaaacaaacctaatattgagttaaaacttaaagtgattggatttctattataacttacatatttttttAGTACTGTGATGTAATTGAATTATAATGGAGACAAATCGGTGGATGAATGGAGGAATGGAATATGATCAACAGTTTAGGCAGAAGATTGACTATCATAATCGATGCTGCGG…
>PBfusion.539|NW_019106145.1:282097-326531(+)+NW_019108716.1:62525-69064(+)|c166797/f1p42/4982
GCTTACCTAGAGGAGCACATTGTCAGTTTACAAAAGGCACTTCATGAAAAGGATGAAACGTTCAATCAATTTGAAGACTCCACAGCCATGTACGCTCTGGCATTTGGTTTCAACAGTAGGCAAGACCAGAGGCCAAACAAGACATTGGCAATCCAGGAGGAGATGAATGCAATGCTTCTAAAAATGAGTGAGTATGAAAATGAACTTCAAGGAGAGAAGCATGATTATCGTATGCTAGAAGAAGAATTTGAACGTGCCAAAGAAGAGAGTTGCCGTTTGTCCAGCCAAGTGTCCGCCCTGGAAGAAGAGCTTGAGAAGAGAGACGGCCAGCTGCAGCAGGCTCTCTTCAATCTGGAGAGCAAGAGTGAACAACTCGATGCTCTCTCGCAAAAATTGGCC…
>PBfusion.540|NW_019106135.1:380668-388518(-)+NW_019107154.1:156154-168316(+)|c161732/f1p153/4931
TTTTTTTTTTTTTTGTTTTTTTTTTTTTTTTTTAACAGGTAATAATAAATCATTATTTTCAATATGTGTGTAAAACGAAATTTTACATTAATTACATTACATTCATAGAGCATTTATGGCAATGCTTGAGTTTCATTCTTAGTTATGTATCATCTATATCATCCATTTAATACATTTTGCTTCCAATTATTACATACAAAGACAATGAGATAAACAGAAAAAAGCTGTCCGATATGACTATACAAGCTATTCAGGAATCTGATCATAAAACTGTGATACATATATGTTCCGATAATACATGCAATAAAAACATGTATTACTGGGACGTTTTCTTTATGAGGAGGTTTAGAGTTTTATGAAACAGGTCCCAGATCTTAATTACAAAATAATATAAACTTT…
>PBfusion.541|NW_019105559.1:995780-1007000(+)+NW_019105655.1:500510-504977(+)|c162760/f1p14/5233
cgaCGACGGTAGACTGTACATAACTGAGAAACTGACCCATCGTCTACTCAAAGTGTCTCCTAATTTCTAGCTAACCTGGATACGTTGAATGGTTGAAGATTTCAAACTATAGAAGAAAATAAATTCTCTTTGAAATTAGTTATTTTCACGACGAATAAGAATGTACAATGAGCCAATTCATTTTCGAGAGGGGTCAAGGCCGTGTCCCGGCCTCACAGGGCTGCGAAATATCGGGAACACGTGTTTCCTCAACTCCATTGTGCAGTGCCTGTCAAACACAGACTTGCTGAGGGAGTTCGTTGTTTCTGGTGAATACCTGAATCACATTCGATCCGAATCCCGGGGAGATGTGATACGCGCATTTTCAGACCTTCTCAGCGATATCTGGATTGGTGAGAA…
>PBfusion.543|NW_019106897.1:128042-143825(+)+NW_019113535.1:742-2191(+)|c79104/f1p1/2487
GGGACAAGGTGGCAATTCTGGACGCGGGCGCCCAGTATGGAAAGGTCATCGATCGCAAAGTCAGAGAGCTCTGTGTCGAGAGTGATATACTGCCTCTCGATACTCCTGTCTATAATATCAAGGAAAAAGGATACAAGGCAATTATAATATCTGGAGGGCCAAACTCAGTATATGCTGAAGATGCGCCTAGATACGATGCTGATATTTTTCGAATAGGAATTCCAGTTTTAGGAATCTGTTATGGAATGCAAATGATGAATAAGGAGTTTGGAGGACAAGTTGTACGGAAAGATGGAAGAGAGGATGGGCCAACCGCCATTGAAGTTGATCCGAAATGCATTTTATTCAAAGACTTGAATAAATCACAAATTGTATTGTTAACGCACGGTGATAGCATTG…
>PBfusion.545|NW_019105813.1:659614-660574(-)+NW_019106004.1:100301-148867(-)|c136337/f1p68/4263
CAGATCATTCACCATACTTCCCCAAGGATTATGATATTGACAGACCACCTCACGACAAGTATGCTCAGGCTCCAAGGTTCTTGAGACAAGAAGATGACACCCAATATGGAGTGAAGAACCACAACTGCAATCTGTTCTGGTTTGTCTACGGTTACCCAAAACCGAAAATGGAATACTATTTCAACGATGAACTGATTGAAATGGGAGGTCGCTATGATTGCAGCTACACCCGCAATGGACAAGCTACGCTATTTATCAACAAAATGCTTGAGAGAGATGTGGGCATGTACGAGGCAGTGGCCACGAACGAGCACGGCCAGGCTCGTCAGCGAGTGAGGCTGCAGATTGCCGAGTACCCGCAATTCATCCAGCGACCTGACGAAACAACAATCCTCACTA…
>PBfusion.546|NW_019105968.1:40861-44111(-)+NW_019106791.1:276534-277228(-)|c27251/f3p45/764
GTCTTGCAGAGGACATTGATAACGGAGACGTTAATGCAAGAGACGACTTCAAGAGCAGAGCCAGATATCTGGGAGAGAAATACGACATGGACGTGACTGAAGCCAGGAAAATCTGGTCGTTTGGACCCGATGGAACTGGACCTAATCTGCTCATCGATTGCACAAAGGGAGTTCAGTACTTGAACGAAATCAAGGATTCCGTTGTTGCTGGATTCCAGTGGGCCTCAAAGGAGGGAGTGTTGTCAGAAGAGAACATGCGCGCGGTGCGTTTCAACATCTACGACGTGACGCTGCACGCTGACGCCATCCATCGCGGTGGCGGCCAGATCATCCCGACGACGCGTCGCTGCCTGTACGCGTCCTACCTGACGGCGGCGCCCCGCCTCATGGAGCCCGTCT…
>PBfusion.547|NW_019105859.1:504545-517604(+)+NW_019109853.1:21220-22232(+)|c75443/f1p1/2618
AGTCAAGCTCAGACAGTCCTACACTTCACTGTGTTGAATTCCTAAACAATATTCCAAACTAAATACGGTGTTTCATACAATACTCCTGAAGTTAATCCGGTATTCCAGACACATCGAGTCGACAAAAGTGTGTAGCCTATAGAGTTAGTAGGAACGTGATGAAAACTCTAATTTGTTTCACAAAGTGAATGAGGTAACTAAATTTGGGAAGACCTGTGGTTGTAGATAAGCTTCCTCGGATTTGAAGGATTCAACAGTGTAACATTGTGATATTATATAGTAAATGTGTGTTTTGAAGTGGTGATAATAGTAATATACAGATTTACCGTACCGTGTAATAACAATAACTTAAATATCAAGATATAATTTctaacAAGGTTAATTGTAAAGATCAAGAGA…
>PBfusion.548|NW_019105578.1:902592-906162(-)+NW_019107884.1:98723-99474(-)|c111681/f1p32/4112
ATGCATATGTTTATTTATGTAGATGATTAAATTTTTTATGTATAGCTGCCTGACAGTTGGAACATCCAGCTCACTAAACAGGTACTCACTTGGATAGAGTCTGGGTTTTCCTAATGTAGCTCTTATAAGGTGTTTTTGAATTACAAAAAGTTTCTCCAAGTGGTTTGAGTATGTTCCACCCCAAATTTTTATTCCATATTGCAGAAATGATTGAATGTAGGCAAAATATATGAGTCTTGAGATTTTTTTATTACTAACTTGGCTGATATTACGAAATTTACTTATCCAATGTCTGAGTTTGTTACATGTACTATTGATGTGAACATCCCAACGCAAATGTTGATCAATCATTACACCCAAATATTTAACACGATGTTCTCTATTAAGCTTTGAGCATGT…
>PBfusion.551|NW_019106254.1:381621-389542(+)+NW_019109014.1:25196-25995(+)|c4784/f7p12/2190
GGCATAGGCATAGGCTGCTTGCTGGTGCAGCCTAGCGACGCCTGGGGGGGGCTCTTCCAGCGGCTCACCCCTGAAATGCTCTCTGGCGGTTATGGTGGGAGCTCGTTCCGGGCCCAGCCATTCTTACAGAATCCCGGAGAACTCGATTCATTTCAAGAGCTGCAAGAAGCTGAGCTCGAAGGGCAAGTTCCATGCTACGGCAGGAGATGCAGTGCCAACGAGTATTGCTGTGAGGGATCTATTTGTATCGACGTTGATGGAATTTCTGGTACATGCCTGCCGCTGTATGGTCTGCGCCAGGGAGAGCTTTGCAGAAGGGACAATGATTGTGAGACCGGTCTGGTTTGCACTGACACTGGAGAAGGTCGTACTTGCCAACCGGCCATTACAAGCAGGAAA…
>PBfusion.552|NW_019105828.1:344925-429358(-)+NW_019108508.1:48831-52121(-)|c116282/f1p7/4268
ACGTGGCCGCACTAGAAGAAAGCCGGTGGTTGTCGGACGAGGCCTTGCTACACGGACCGCATCGAAGGTCGTTTGTGTTCCTGCACTGGACGCCATCGCGACTGGTCGTGCCCGAGGACGACCGCTACGTCTCGGTTGCGTTCCCGCCGTGCGAATCGCTGTCGTCGACGGCTGCGGACGGCTGCAAGTACGACCTCAATCGACTCGTCAAGATCATCTGGTCAAGGCTCGATAAGGCTGGGCCCTATATACATAATGCACTGATCAACATGGAGTTCAAGGCCAGCGACTACCGTGACCTGTTGCAGCGATACGAGCGCGGCCTGGCGTTGGGTAGGGGCATCTACGACGTGGCCTGTGATTGGATGCGCGACAACCTGGCTGTCTACGAGCGCTGGA…
>PBfusion.559|NW_019106661.1:194789-214627(+)+NW_019108758.1:51812-54293(+)|c79348/f1p6/2678
GCAAAGCATCCCGAGCTCGTTGGAGGCCGACTTGCCGCGCGAAATGGTGGAGCTTGAGAGAGCCACTCGCCTCTTCACTGAACAAACCCACTGGGAGCTCAGCACAACTGTTACCACAAACCATCTTCTAGCCATCATTGCTCTGTCCAATACCCTTATGTCGATGAACAATGCATCTTTTGTCGCTGAACAGGAGAGAAATCGCAAATTACAAAGACAAAGCACAAGGAGTCAGATTAGTTGGAAGCCGGACGAAGCTACTGAAGATTTGATAAGTGCCCAACAAGCGCAGATCAAACAGGGCTGGTCCCGACTTGCAACGCTTCATTGTGTTCTGTTACCAGACAAGGTCATCCATAAGGGTAGCAAGACCTTCAAGAGGCCGCAAATTGAGATGAT…
>PBfusion.560|NW_019105620.1:536135-571464(-)+NW_019106633.1:281247-312675(-)|c22146/f3p8/4907
aggttggggttaggtttagacgatttgctcTACTTTGTCTTGGTTGGTTCTCGCGCCAAAACAAATCAATATTGGAATGTTGTTTCTTGTCTTGTTTCTATGATTTGGTAAAAACTAAAAAGGAAGCCAAGTAGGCAGATAATTTTGATACTTGTTTTTTTATTATCTTGTTAGTGTTTCCTTATTCTTGATCAATATTTCAAGAAACTACAATTAAGGGATGACTAGAAAGAATAAAGAAGCAGCCAAAGAGAAGGATGACAAGAAGAAGAGCAAAGCAGCCGTCGCGCCTGTGGAGCCGGCTGATAACTCCTCGTCGTCCGAGGGAGAAGACGATGTAGACGAGTATTTCGAGGATGAGGGAGGAATTCGAGTTGGAGACATCTATATTCCCCCCGC…
>PBfusion.563|NW_019106259.1:186494-189563(+)+NW_019108810.1:52367-53962(+)|c144540/f1p1/4547
atTGGACAACCGTATTCTAGACAAATTAAAGTGTATCGTGTATTTTTGACTATAATTGGTGTTATTTTAATTGCTTTTTGATGTGCCAAGTGTCCGGAGTGCGGATGTGAAGTGTCGGTGTTATGAGAAAGTATGGAAACGTTGGGCGAAATGGCGGAGCCGCGATTTTCGAGTGAATCGGCGGTCGAAACGGTCGATTCGCCTGCTGTATCCACGCATGCCGGGCTAAACATGTCGCCTGTCGAGCTCAGCACTACTATTTCGCGTTCGGTAGTACCCACTTGCGACGAGTCACTCGCCGAGTTAGCATCTGACAGGAGTGACTGTGTGAAGGAAGAGCAAGGCCCGTCCAGCGGCGAAGAGTTGTCGGCCGAGGGCGCGTCTAGCCTGGCCGGCGAC…
>PBfusion.570|NW_019106007.1:524819-534931(+)+NW_019107546.1:65456-73920(+)|c77666/f1p2/2438
GATTCGCATATCTACTATAACAGTACCTTCCAAGTTGACCCAAAAAAGGGGCAATCATATTGGGTTTATATGGACAACAATCCTAATGTTACCGTACATGAACTATTATCTCAGTCCCATAGGCGAGCCGCGACAGTGAAACTGTCGTTCGATTTTCCGTACTACGGTCATATGGTGAGGAATGTGACGATTGCGACGGGCGGCTTCGTTTACACCGGAGATCAAATCCACGTGTGGTTGGCTGCCACGCAATACATTGCACCTCTCATGGCCAACTTCGACACCAGGATGTCCAAGGATTCGTTCGTCAAATACGTCGATAATGGATCTGCATTCACAGTGCTGTGGGAAAATGTGATGCTCAAAGACTCGCCAGATTTTGGCAAATTCTCGTTTCAA…
>PBfusion.573|NW_019106259.1:186494-220170(+)+NW_019108810.1:53313-53962(+)|c153172/f1p1/4927
TCAGAACGGACTCAATTCTCCTCAGAAAAGTATGTCACCCAACAGCTATGATTCACCCTACAATCAACGTGATTTGGTAGGCAGAGCGTCCACTCTGAGTCCTCCCTCAGCATCAATGCACTCACCACCTAACACGATAGTGACAGGGTTTGGGGCGACCAGCACGTCTCTGGCAGCCAGTTTGCCATCGATAAACGGCTTGACGACAATTACACCGCACACAGTGGTGGTATCACCACATCATTCGCCACCATCACTGGTGGCACCGCAGCTGAAGAGGGAGGCGGTTGTGGTGACTACACCGTCGCCGCCGAAACAAGTGCTGGGGCAGCAGACGACCACCGCCACACTATCCATCAAGACAGTGACGCCAGTCGGAGGCGGACCTACCATGGTGGC…
>PBfusion.582|NW_019106012.1:452848-464893(-)+NW_019108018.1:85337-105776(-)|c82363/f1p6/2690
AGAAATACGAGATCTGTGATACTTATCCTAGATACCTGTACGTACCAGCTTCAGCGCAAACCAATATCCTAATCGGTAGTTCAAAGTTTCGTAGTAAAGGACGGTTACCAGTTCTAACTTATCTTCATAGGAATAAGGCAGCTATTAGTCGATGCAGTCAGCCGCTGTCTGGCTTCAGTGCCCGTTGCTTGGAGGATGAGCAGATGTTGAATTGTGTGCTGCAGGCTAATCCTGGGCCTGGCTATATGTATGTCGTCGACACTAGGCATAAGATAAATGCTATGGCGAATAGAGCAGCTGGAAAGGGATACGAGAATGAGAATTTCTATGAGAATATCAAGTTTCATTTTCTAGGAATAGATAACATACACTGGATGAGAACTAGTCTCAACAAACTAA…
>PBfusion.584|NW_019106012.1:452848-492634(-)+NW_019108018.1:83272-105776(-)|c171386/f1p6/5402
tgattcaacgaaatggcagacagtcgtttTTTTTCCAGTCAACTAGTTGTATTATATAAATATTTCTAGCAGATGTTTGAAGGCTTTCCTTATATTTTAAACGCATTATTTAGTGATGTTAATGTATAAATTATGCAAATTTTTATTCTAACCAATTAGTCTGTTACAAATTCAATCATGGATGTCATAAAAATGCCAAAGGTTGAAAATGTCCGCCTACTGGATAAGTACAATAGTCGGAAGTTTTCACAAGGCAATCTGTACCTTACTGCTACACATCTCATATTTGTCGATCCTGATAATAAGAAGGAAACATGGGTGCTGTATATGCATATAGCTAGTGTGGAGAAATTGGCACTGACCACTACAGGCTGTCCCCTACAGTTGAGATGTAAAACG…
>PBfusion.585|NW_019105574.1:85012-116976(+)+NW_019106309.1:301839-304137(+)|c144208/f1p10/4440
ATTCTCTTGAAGATGATCCTGGCTGGAGCGTGCTATCCAAACTTCTTTTTCAGGGGAGATTTGGTTGGACAGCAAATTGACAGGGAAGCTGTTAAACTGCTGGGATCCAGAGACCCGGCCAACACTGTTTACTTATCAAACTTTGCTCTGGGACAGCCTGGTCCTTTGTACTCTAACGCAATCAAGAAGCTGTTTTCACATTGCGGAGTTCCGACCTGCGATATCAAGGTCTCATTTGATGGCAGCAGCCGAGTATATGTTGAGTTCAAATCAGACTGCGAGACGCAAAAGTATGATGGATCTGAGAAAGAATTGAGCTCGAAAATCTCGTGTACAATCTCCATGGCTGTTTACAGAGCACTCAAAATGAGACACGGAAAGGTTCCACTACAGATTCCA…
>PBfusion.586|NW_019105833.1:652675-661971(-)+NW_019105947.1:283601-303575(-)|c124075/f1p65/4337
GCATCTCGCTGTTCGCTAACGTCATACTAGGCTTGGGTACCGAGCGGCACCTGCACTTCTATCGCGATGTCTGGGATGCCAAGATTCTGAGCTGCTTGGCGATCACAGAGTTGGCGCACGGAAGTGACACCAAGCGCATGCGTACTGTGGCCGAGTATGACCCCAAGACCAGGCAGTTTGTCATTAACACACCCGACGTCGGCGCCACCAAATGCTGGGTAGGCAATCTAGGCAAGCAGTGCACGCATGCGCTGTTGTTCGCTCAGCTGCTGGCAGGTGATGGCACCAACCATGGCCTGCACCTGTTTGTGGTGCCCATTAGGGACCCCAGCACCCTGCTGCCCTACCCGGGCATCACGGTCGGCGACCTGGGTGAGAAGGCCGGTCTGCATGGCATCG…
>PBfusion.588|NW_019106461.1:125985-127494(+)+NW_019108264.1:2033-8183(+)|c27661/f4p1/1002
TTGTGTGAGTGTGTGCGATTTTGCCTGTGATGCTGTCGCTGTGAATTGTTCACGTTGTCGAATTTATTCTCCTGTCTTTGAAATTAATCCACCTGTTATCAATTTATTGCAAAATGTCGCTTAATTTAGTAGTAAAAGTTCATCCAGTGGTGCTTTTTCAAATTGTAGATGCCTACGAAAGGAGAAATGCTGAGGCAGACAGAGTTGTTGGTACACTGTTGGGGAGTGCAGATAAAGGAATCGTTGAAGTGACCAACTGCTTTTGTGTTCCACATAAAGAATTTGAAGAAATGGTGGAAGCCGAACTGAACTATGCCAAGGACCTGTACGAGATGAACCAGAAGGTGAACAAGCAGGAGTTAATAGTTGGGTGGTGGGCGACCGGCAACGAGGTGACGT…
>PBfusion.590|NW_019105911.1:370771-377640(-)+NW_019107047.1:108004-108090(-)|c59625/f1p51/394
CAAGGAATCGTCACCCGTTATGTCCAACGGAAATGGCGACGTTCCAGCAAGTAATGAATCGAGAATAAAGCCTTCAGTCACTGTTAATCAAAGCTCAAATGATGCTTCAGCCGGCAAGCTTAAAACTGTCAACCTGAGTTGCACTGAAAATGAAGGCCCCACCCAAATCCTGCCCTCCGAGGAGCTGTGGACTTCGGATCCGGCCGGCCGAATCAAGATTAGGGGCAAAGACCTGGAAGAGTGTCCTCCCATCTCGGTGCCAGGCCTACTCAACAGAACGGCCACCAACTACCCTGACAGGATTGCTAAATTCACACACATGTAGCTACATTCAAACACATACACATTAACACACTAAAAATGTTTGGCAATAAAGTTTCATATTTCTAAATTC
>PBfusion.592|NW_019105727.1:106530-267804(-)+NW_019110012.1:2077-4794(-)|c152523/f1p43/4671
TTGCTGCACCGAGAGAAACTTTTTCGCCACACTTGGATGTAATGAGCTGGTTTACGTGCGTCATATGGAGGCCGAAAGTGATTGTTTTCCGACCAGGCCGGTAAAACTTTACGGCCCTAGGGCTGTAAAATGACCTTGAATAACAGCTGATCGTGTCCGATCTCACAAAAATCATAGAGAGATAATCTCATAATGACTGTAATAATCTATATAATTATGTATCGTGAATCGCGGTATTATGTCTATAATATATTTTATAAATTACTGTTTAATAATTTAATATTTATTATTGTGTTTTTGATATCAAACAATGAATACAATGGCTGCATTGTCCATTGTCAGAAAGGTACGTATCGCAAGTATTTAAAAGTGAAGAATCGAATTTGAAATCAAAGTACA…
>PBfusion.593|NW_019105914.1:6515-54360(-)+NW_019106157.1:171726-191820(-)|c162064/f1p13/4872
CATTGACGCCTTGAATTGTCAGAGCGCCGGGGAGTTTAAATAAATAATAGGACAGTGGGCGATCGCGGCATCAGTTGAAAGTTGGTTGGAGATGAAGATGAAGATGAGAGACCCGAAGAACGGCGAGATGAGTCAcGTGTGGGTGTTTGTGGACGGGCATCTCACGCACGAGATGTCCGCGTCTGCAGCGACCCTCAAGAGGACGACTCAGTCGTACGGaCGGAGCTCACGGCTTACGAATCGCATGAGGTGGCTCACTGAGGTGCAAAGGCTGGCTCAGTATGAACAATACCTGCAGACATATATAACGGACAGCTCTCTACAGCAGCAAAGCAATGAGGAGCGAGAGAATGCCGCCAAAGCTAAGGCCAAGGCCAAGCAGGCGGTGAAGCGTGGACA…
>PBfusion.594|NW_019106122.1:265513-266053(+)+NW_019106897.1:11328-31580(+)|c136831/f1p4/4331
agactatgcgctcggtcaGCTGATTCCCGCTACGCACCTCCGCTCCATCAGTCGTCTCGATCTATTGATATTCTCTACAATCGATATTCAAGCCAATGGCCTCAAATTTATAAATAAGACACACATGTAAGTCCCGCATTGTAATTCGGTTCACTCCTTTGATGGCTTTGATTGGGACCTTACTTCTTCAAAGATCAAAGCAACAAGTTGATAAACATGTAGATTTACTCAAGAACCTCCAGTAGGATAAGTAGACAAGTGTCAAAGGAAAACTCACTGGAAACGTCAAGTTCGTTAATACCATGCACGTCTAACTTTCATGCTGGATAATGAACTTTTCTCCATGGAAGAAAAAGTTGTTAATTTAGTTCTTAGAGATAGTTGTTCAGTAGAAGTGGT…
>PBfusion.598|NW_019106588.1:301545-304716(-)+NW_019107671.1:8988-9454(-)|c103060/f1p26/3628
GGTTGCATCTAAATCGATCTGGCAAAGTAATCTTTTGTAATAGATTGGCAGAGCTGATTGAAAGCCGTTTGCAATCCTCTGGTTTAAAAACAGTCAAAAAAACAAATAACGATTTTTTAGTAAATTGGCTCAAAACAGGGAAAGGGAAATAGCTACAAATGCTAGAGATAGAGTAGCACAAGATGGTAAGGTTTTTAGTATTTATCATCAAAATATTCAGTATCTTCGCAACAAAATTGACAGATTAGAAGTATTTCTTAAACAGGAGGATCCTGACATTGTTATTTTCACAGAGCATGGCTTAAAAATAAAGGAAATAAATCAAGTTAGGATTCCAGGCTATTCACTGAGATCAGAATTTTGTAGAATAGCTCATAGAAGTGGTGGTGTATGTATATT…
>PBfusion.601|NW_019105992.1:31588-40281(-)+NW_019106529.1:251146-262217(-)|c155539/f1p5/4803
AGATGACTGAGATGCTGTTCCGCATGGCTATCACAGTCATTCCACCGAAAATGCCAGACGACACTAGAACTTGTCTCTTCTGCCACCAAGTTGGCGACGGCCTTTCTGATGGACCAGCTAGATTGTTGAACTACGACGTGGACAAGTGGGTGCACCTGAACTGTGCGCTGTGGTCAGACGAGGTTTATGAGACTGTGAACGGGGCGCTGATGAACGTTGAGACGGCGCTGCAGCAGAGTCTGGCCAGCAAGTGCTGCCTTTGCCAGCGCACGGGCGCCACCCTCAAGTGCTACAAGTTGCGCTGCAATCTGCTCTACCACCTCGGCTGCGCCGTCAAGGACCAGTGCGTTTTCTACAAGAACAAGACGCTATACTGCGCCGACCACGTGCCAAAGAACG…
>PBfusion.604|NW_019105948.1:366091-377276(-)+NW_019117399.1:257-1683(-)|c75465/f1p4/2522
agtGTCATGTCAAGCAGACAGCCTACAGCAAGAAAACATTCAACTTGCAGGGACTAGAACTAGAACGGTTGACGCAAATTACTTGATAATAGCTTACGCAATTCAGTTTATTTGTTGTTTTTCTTGTTTTTAAGGTCAATAGTTATTAAAATTGTTATTCTGTGAGAAGCTTTCAGAGTGTTATTGCAATAAAGAAGATGGAACTTTCCACCGATAAAACTTCAAATCGGGTTGAACGACAAGCATTATTCCAACCGCAATTTGAAGATGTAGTGAAAGCATTGTCCAAGGGCCTGAGAGAGAATTTTGAAACTGTCAATGTTTCATTAGAAGACTGCCCAGATCTCACCCAGGAACCTTTCCATTTAGCTGCCAAAGGTCTAGGAGGCTCCCCAAAAA…
>PBfusion.607|NW_019105643.1:6471-17112(-)+NW_019105847.1:613767-624506(-)|c12298/f2p6/3608
agttcagtttttctcaatggcGTGACCTGGTGATAGATAGCGGTAGATTTCTAGAACAGCTGGTAGATTTTAGACCAAGTTTAGACCAACACATCCCATTGTTGGGGTGTAGGGTTGGTAGTTTCAAGGTTTTTTAGGATTGTGTTTTTGTGAGCTTGGGTTTCAAAAACATGGCGCCCAACTTGGTGGCCTTTTGCCTCCTGGTGACAATGACCATCCTAGCACCTCCGGCGGCTTCCTTCGGCATAGACGACGCAGTCGACACGGTGGACTTCGTCAAGGAAGTGGTGCACGACATCCTCAACATCTGGGACGTGGTGGGCACCAAAATAGTGCCCGATGACACCATTCTGCCCCCGTTTTTGAAAAAGAAAAACCAGAAAATCCTGGATCGTATGG…
>PBfusion.608|NW_019106829.1:240502-271151(+)+NW_019111488.1:9628-11478(+)|c108348/f1p61/3982
AGCTCCTTTTGGGCAAAAGGGAATCCGGTTCCTATTCCGGAACCTGGCTGCGTAACCGCATCTTTGCGGGCACTTGCTTGCGAGCGCTCGTCGGGGTAACCCAAACTGGCCTGGAGACGCCGGCGGGAAGTCTGGAAAGAGTTTTCTTTTCTTTATAAGCGTTCGAGTACCCTGGAATCCTATAGCAGGGAGATAGGGTTTGGAATGCGAAGAGCACTGCAGTTGCGGCAGTGTCCGGACTTTCCCCCCGGACCTTGAAAATCCAGGTGAGGGCCACGCGGAAGTCGCGCCAGATCGTACCCATATCCGCAGCAGGTCTCCAAGGTTAAGAGCCTCTAGTCGATAGAATAATGTAGGTAAGGGAAGTCGGCAAATTGGATCCGTAACTTCGGGACAAGG…
>PBfusion.611|NW_019105881.1:326840-329043(-)+NW_019107796.1:37624-37885(+)|c55704/f1p20/2105
TAGGCTACAGGAAAGAAAAAAGACACAATTATGGACTCTTACCATACACTGTGTAGCGATTATGCTATTCTGAATCCCGGCATAACACAGGATTCCTAATCATTGTGTGTTGGGGAATACCCTTTCATCATGTGACTCACTGTCATCATCTTGTAAATAAGCAACTTGAAACAACCTTTGAATACTAACACATCAATGGTGACTTTGTGTTTTGTTTTCTTCAATAGCATGATTTTATTCATGGGTTCATTAGTTTCAACCAAGCAGTTTTGCCTACAAAAGTTAGTCATGTTCACTTGAGAATGCATAGCATACACCTTTTCAATTCTCAGTTGAAAGTTGAACTCATCAACTTGACTCAAAGCAACATTCATTTTGTTTACATTTTTCCTAACCTCT…
>PBfusion.612|NW_019105659.1:297371-304147(-)+NW_019106432.1:129595-139673(-)|c138782/f1p19/4702
ccattccaatcataatcataaccaacatgtgtgactggtgtttgtcaaagtgttcgattgttgtttatggcaaagggtgtgcgtgtaaAATGAATTATTAAGAATTAAATTGTTTTACATTtagtaaatatgttcgagagactgttaccaatgaaagactgtcactaatgaaaacatggctgctaaaactattcttaagtttttgtttgtttcatttttgataaagaaaggtataacctcctcctcgacgacgcgGCGTCGACTGAAGAGGACACAGATGACCTTCACGAGCAGAGCGTAGACGAGGGCAGCAATCTGACCTTGAGATGTccttcgccgctagcatcgacagatagcctagtagagtggatccgggagcgtcgcaacgagcacatgact…
>PBfusion.615|NW_019105643.1:6471-17112(-)+NW_019105847.1:613769-624506(-)|c106289/f1p6/3731
agttcagtttttctcaattgcGTGACCTGGTGATAGATAGCGGTAGATTATTAGAACAGCTGGTAGATTTTAGACCAAGTTTAGACCAACACATCCCATTGTTGGGGTGTAGGGTTGGTAGTTATCTAGGTTTTTTTGGATTGTGTTTTTGTGAGTTTGGGTTTCAAAAACATGGCACCCAATTTGGTGGCCTTTTGCCTCCTGGTGACAACGACTCTCCTAGCACCACCTCCGGCAGCTTCCTTCGGCATAGACGACGCAGTCGACACGGTGGACTTTGTCAAGGAAGTGGTGCACGACATCCTCAACATCTGGGACGTTGTGGGCACCAAAATATTGCCAGAGGACACCATTCTGCCCCCGTTTTTGAAAAAGAAAAACCAGAAAATCCTGGATCGT…
>PBfusion.621|NW_019105707.1:151021-159884(+)+NW_019105845.1:451691-560269(+)|c170129/f1p3/5298
gagaagggatttagcagacggaaaatcaggatggagaatgtcggttaaCTTTGAAGCAGGTTGGTGGAAGCTGGAGTTTATCATCTTCAACAGTTAGAATCATGGCGTGTTTGGGTACGGTTCGTCTTTGTGTTCGCGGTGTGGACCGGTTGTGTCAACTCGGGCAAAATATTTTAGTTAGACGAAAAACTTCTGCCGCATTTGTGAGGATCAAACACACCGACATCAAGCCCTTTGAAAGGACCCTGCTGCAGAATTGTCAGAGAGAAGGATCATGCCGAGCCCTAAGTTCACAGCAGGTTGGCCCTGGGTCAATGCCCGATTTTCAGCCAGTAGATCCATACAGACTGCTAGAAGATGACCTCAAGGACATCTACAGGGATATTCGCCAGGCTATCA…
>PBfusion.623|NW_019106071.1:474352-477810(+)+NW_019106695.1:228659-293050(+)|c71040/f3p16/2425
CTTCTGCTTTTGTTAACATGGCCGGTGGTTACAGTGTGCTGAGTTTTTACGTCTCGCAGTGTTTACGATATTGTTATTAAATATTTGACCAGTTGTTTTAAATTCTAGGGTGTTGAAAATCGAAATTTCTGTACACTTGCTTTAAAAGTATAATCATCATGGAGAAACAAAAACGTTTGTATAAAATCGTCCTTACTGGAGGACCCTGTGGTGGTAAAACAACTGTTCAATCACGGCTGTGTACTTTTTTTGAAAACTTAGGCTGGAAGGTATTTCGAGTTCCTGAAACGGCAACAGTACTTCTCAGTGGCGGTATAAAATTTTCAGATTTATCGGACCTGAAGAAAACCGGtgctgtctattctgggcgaatcggtgtatcttggtgcgtcggctaca…
>PBfusion.625|NW_019105573.1:919805-950090(-)+NW_019106933.1:3719-10449(-)|c176438/f1p2/5967
CAGAAGGAAAATGCCGGTGCTGCATTAGAAGAACAGACAGAGTCTGTTGTGAAAGTCGAGGCTGTTGAACAGTCCAATTGTGAAATGTCTGCTAATGTGGTTGAGGATTCGAAAGGAGAGACGGTCAGAGGTATTCCCAGTCCATTGAATGTTGGCGACACTGGCAAGCAAATTCTGCCGCTGCAGCACTCTTTGGACCTCGAATCTCCCACATCTCCGAGTCCAGAATCGCACGAATGGTTCAATACACAAGGTGTCCGATTTATGCCTCAGGACCCTGCCGCTGAAGGTGGTGGTCATGTACCGTATGGTTTGGCAAGTGTGAGAGAACTGTTCAGACTGATTGTATCTCTGTGCAGTCCTAGCAACAAAGAGAACACAGAAGGCATCATCCATCTT…
>PBfusion.628|NW_019105635.1:401301-405060(-)+NW_019106263.1:183876-184728(+)|c98513/f1p6/3352
GGGGAATCCTGTATTTGTTTCATCTTGATTTTCATGATAATTTTCTTGATTGTTCTCAGGCTCTGCGTGATCACTAAGGCTTGATCCTGCATTTGTATCATCTTGATTTTTATCGTTATCTTCTTGAATGCTCTCTTCTCCTCGAGGGGCAAGGTTTTTCAATGATACAGTTGTCTCTCTTCCATCACTAAGCCTTACCTTGGCATATTGTGGGTTGATTTGAAGAATATCCACCTCCTCGACCAATGGATCGAATTTACTTCTTCGTATAGGTACTTTCATTAGGACTTTGTTTGAAGGGGCAAGCCAGGTTGGAAGTGCTATACCATTAGATGATTGTCTATAGTGTCGGAACATCCTATCATGTGGCGTCTCATTAGTAGCCGTGCACAATAGGGA…
>PBfusion.629|NW_019105828.1:4019-52360(-)+NW_019106231.1:308749-325487(-)|c101159/f1p18/3685
TTTGTTTTTTTTTTTTTTTTTTGTTTTCGTTTTGCGAATGGTGATGGTGGTGTTTTAGGAAATCCGCACCCTTGTGCCAGTTATATAACATTTTTGCGTGCTTAATAAACCTTCAAACAAAATGGTGAGTTCAAAACTTTATCAGTGGCATGCTTCAACTAAGGAAATTACGTGGTGCTGAACATCTTTCAATTTGGTGATTGGTTTTTTGTTGCTCATAATGAGTTGTGTAGGATAATCTTATTTATCAACTTTGCTGATGTTAAAGGATTTAGCATTAGCACTGGAACAAAAGTGGCATTTTCGAAAACTTCACCAGATACATGACGCACTGTTTTCATCCAGTGATATGGAGAAACATCCACTGAAGGGCAATGCTTCCATTCCTATGAGCTCTCC…
>PBfusion.632|NW_019105900.1:303032-315195(-)+NW_019107088.1:86455-116851(-)|c24421/f4p22/5117
AATGGGAACAGGCACAGCGCGCCGCGGTGACTCCCCTCAATGGCGTCACCAACGGCAACCAGTGCGCCATGGGCGACCAGTGTTGCCGCAACAAGCCTGTCAATGGCTCCATGGCTGCCAATGGCTGCATTGCCAACGGCAACGGAACTGAAACGTCACAGGATGTCAATCGGCCGGCGGCGCTCTTTGATGCCAGCGAGTTCCTGCCTTACGATCCCAGCCAGGAGCCAATTTTTCCGCCTGAGTTACAGATTGAGAGAAAATATGACAGCCAATACTTGGTGATTCCTGGATCAAGGGCGACCTGGTACAGACCAACATCTCTGCAAGAGCTGCTGTTGCTGAAGAACAAATTCCCTCAAGCAAAAATCATCAACGGGAATACTGAAGTTGGTGTGG…
>PBfusion.634|NW_019105812.1:260142-283216(+)+NW_019111172.1:13405-14664(+)|c88435/f1p14/3006
GAGGATGCCTTGAAGAACGGAGTACTTTGGGCGCAGCAAATGTGGGATGCGTCGGCAAAGGCGCCGATCGGCCTGTTGTCAGGCAACGTGATGCAGCTGGGAGACTTCGACGAATGCCTCGGGGTGGCCTCCCCCATAAGGGCCAAGTACTGCCTCACGCACATTGTGCTCAAGCCGCCTCCCGGCCACGACACCGCTCATCCGCTCACCATCGACTACAACCCAACGCTCAACTATTGGGACAAGATACATTATGGAGGTTCGTACTCGAAGCAGAGACTGGACCGCGTTCGGTGGGCGCTGTGTGTTCCTGACTCGTGTAGTGAAGACGACATTCAAGGATCTTTGCGCGAACATCTCGCTCAGAAGAAGCTCAGCGATCGCATACAGATATTCCTC…
>PBfusion.636|NW_019105706.1:142395-142984(+)+NW_019109476.1:10977-12543(+)|c54136/f1p1/2143
TAGTATCCTCCCAATTCGTTTCACTGAATAACAATGAAGTGTCATCAGCAAAAGCGATTGAGACACCATTTTTTAATTCTAACTTGAGAAGATCATTAATGTAGATTAGGAAGAGAATCGGCGACAAGACTGTTCCTTGTGGAAGACCGTAATCAGTGAGTTGTTCAAGGCTGGTTTTATTATCAATTTTGAGCATTTGGAATCTATTTTTTAAATAATTCAAGGGCTATTCCTCGAATACCCAACTTTTCCATTTTTATCAGAAGTTTTGAGTGAGGAATAGTGTCAAAAGCTTTAGCAAGGTCTAAAAATATGGCTATTGTTTTATTTTTGTTActgaAATTTTCTGTGTTAGAAGAGATATTGCATCTACTGTACTTTTTTTAGACTGAAACCCAA…
>PBfusion.639|NW_019105578.1:901239-905047(+)+NW_019107065.1:155738-156581(+)|c139733/f1p32/4354
CTTCTGAAAACATGGCTGGCTGTTGTTTGTGTAATTTTGTGCTCTGACTTATTGTCAGTTTAAGTGAATTTATTAATGTTTTAAATTGAGTTTTATACAAGTTTATTGTGTACTAGTTTATTATTAAATAGCGGTTTGTATTTTCAAGCCAATAGCCACTGTGTTTCAACTGTAAACTAGATAAGTATTTTAGTTCGTAATAACTCTGAAATAATTAGGCTTAAGACTATATGTTTCTTTGTGTATTTGTGTAATTTCATCTGAAGATTATAAGTTAATTTGCTCTGAAAACTGGATTTCTCATTCATAGGCAATAGATCCATTCACAGTTTATCAAGAATCTATTTCATTGGAGCCGACAACTATCCTTAGGTTGATAGGTGTTAAATGCTATTCCAA…
>PBfusion.641|NW_019106248.1:10390-11518(+)+NW_019106500.1:111600-111755(+)|c34311/f1p0/1275
acatcaaacttgacggtcggcttgtaaccacgggtttcgatacctctctgctccaacgtgataaatacaacgtgggattttgtagtcgtgcggagttctccggtaatttctgtccttggcgataaaattgctagcaacatgtgaattcatttctcctaaatctgttcttcggagattcagctacggatcattgcagcgttgtattcaaaattctcaagagcaacatataagtatcttcaagatttttctttgaAACAGCATCTAGATCGTCTCTGATCGGGAACCTTTTTTTGGTGAAAAGgttttaagaggattacacaagtatagttaatttttagaaaagaacttggtgaggttctttattaataatgcttttgggttcataattatcattcatgt…
>PBfusion.644|NW_019105643.1:85852-149987(+)+NW_019106241.1:311079-316568(+)|c125416/f1p1/4357
GGAAGCCATCAGCTGTGCATCATGCACACTAAAATGACAGAATAGCTTCTGCTTGTGGATTATTTTCAAAATGATTTCTTATTTATATTGTGCTTTGTCAAAAATGTTATCTTATCACCAGAAATGTTGATACATGAACAGGCATCGAAATTCACAGTTTCCAGAGACAGAAGATAAAAATTCAATCTGCTGAGAACTGTGGTTAGCGATGCAATGTTGAAAACATTCAGTTTACCaagtgtcaacctgatcagtggattaaatgatttaGTTTAAAGATATAATCGTTATTTTGAATAACATTACCATGACTACAAAGGATTTATACTCTCAGGgagcgagggtatggattcCTCACCAAGAATTGGTGTGGGAAGGCGCAGAGGTTtTAGAGAATTA…
>PBfusion.645|NW_019105672.1:113908-135488(+)+NW_019106071.1:437713-439007(+)|c14541/f11p8/4223
AGAGTGCGCCCGATCTACTGTCAGCCCAGTGCCGGCCCCAACTGTATGGCGCCCCGTTCGTGTCTACTTCAGCTCTCGTCGTGAACTTTGTGCAGCGCGGTGTCCGAGACGATGACGAGCCGTCTCTAGTCGAACACGAATCCAAGCCACTTCTTTCCCCCTCGCCCTCGCCACAAGTATTAGCTAGTGATTTGCCCAACATGGCCTCCCGATTGCCCGTAGTCAGCACGCCTGACCTGTTTTTGGCGACCCACGACCTCCTTGAGATTGAAAAACGCAATACTCTGCTGAAGAACTTCCGCAACTCGACGGTTTCACTGTCAGGAGACGCGCTGTTGGAGAGCGAGCGCAGTAGTGGTCCACCCACGCACAACAAGAAGACAGGCAGTGAGGGCAGGC…
>PBfusion.646|NW_019105813.1:659614-660574(-)+NW_019106004.1:100301-126564(-)|c74970/f1p58/2595
TAGAGAAGAGCTACCAGCCGAGTTATCGTGCTTTGCAGTTGGTGATCCCAAACCTGCTGTACAATGGTTCAAAAATGACATGGTTGTCGCTGAAAGCCATCGAGTGAAGATAGTCGAGGACGATGCTGGAAGATCGGTGATTAAATTTGAGCCGGCGCTCACTGTTGATGCTGGCATTTACAAAGCTGTAGCCCGTAATAAGATTGGACAAGTTGTTGCCAGGACCAGATTGGTGGTTGCCACTGTGCCAGCTCCTCCCGATTCTCCAGAGGTGAGTGAGGTTAGCGACACTGAGGTTCTGCTCCGTTGGAAGCTGCCCAGAGACAATGGCAACTCTCCCATTCTATGCTACAATCTCCAGTACAAGGAAGCAGATTCATTGGAATGGACAGACGTGGC…
>PBfusion.652|NW_019106897.1:136241-143825(+)+NW_019113535.1:742-2191(+)|c41960/f1p1/1814
GTCTGACGGCGAACTTCACAATGCAGAGCAGAGAGGCAGAGTGCATCAAATACATCAAGGATACAGTCGGCACAAATAAAGTGCTGATGTTCGTCAGCGGCGGGGTCGACTCGACGGTGTGCACGGCTCTCATGAAGAAAGCTTTATCCAAAAACCAAATAATCGCTGTCCACATTGACAATGGCTGCATGAGGAGGAACGAGAGCAAACTTGTCTATGAGTCCCTCAAGAAAGTCGATGTTGATTTACAAGTGAAAGATGCCTCTCATTACTTTCTGCATGGCATTACAACTGTGCCTATGGATCCAAAGGATAAGAGACTAAAGATGACCAAAATGTTATGTCAGACTTCCAATCCAGAGGAAAAGAGGAAAATTATTGGAGATCTTTTTGTAAAAA…
>PBfusion.658|NW_019106081.1:353322-389296(+)+NW_019109061.1:26630-26947(+)|c8537/f2p48/2712
AAGTTCATTATCATTGATAATTGCGGTGCAAGTCATACCGGTTCTTATCCTGTTGATAAAACCCACTCGAAAGCTTCTTATCGTCTCCACTAATAGGTACCTATCAGAAATTTAGTTTGAAGGTCCCACAGCAGGTCGAAACTTTCGTTATTGTGCTAAACAAACTTCAGTCAAGTATCATTCTGTAGTTGAGTGTTTATTACAGGTTTACAAATGACGTTTATTCCAAATATTTGCCATGAAAATGGATCACAACAAAATGGAGCTTACCAGAATGGAACTCAGCAGAATGGAAAAATCACCAATGGAACTTCAAAAAAGATGCCAGGAGTGGCTAGGCCTGGAGATATCAGCAAGAACCACTTGGAGTACATGACTCAGCTTGATGCCACAGGCAAT…
>PBfusion.665|NW_019106142.1:216503-256033(-)+NW_019108240.1:103296-105929(-)|c159586/f1p5/4986
aggGGAAAATAAAACAGGGGATGAGGAGGATGATAATAAGCCGAAGATAACCAAAGGAGAGTCGGAGGACTCTGAGGAGGTGGATGATATTGAGCTCATATTCACGACTGAGGACACCAAAGAGTTGAGTGCACTTCAAGAGGATTTAGTTTCGATTGCTGAAACTGACTGTTGGCCTAGTAAAGGTGGTGGCAATGACGGTTTGGATGGTGATACCAAGAAACGATGGACACATTCTGTGCTGGTTGAGACAGATATTTCCAAGTGTGGCATATTTGATGAGAATGATGAGCCTCACATGCCTGATCAGGGAAGACGGTATACCTTACCGGATCCCGCCCCTCACCGCCCTATAATCCGCACATTGTCTGGTAGTAGAAGTCAGTTGCTGGATTGTAG…
>PBfusion.666|NW_019105840.1:640191-657700(-)+NW_019107166.1:180106-198912(-)|c38557/f1p0/1439
gtcaaaactgtgagtaacgtattacaaaacacaacttttggttagggtgttgtccatctgtaacctatcttcaggataagatgtagtAGAAGATCCAATTTTCTATTAGTGGGTTTCCAAGCCTTGAACCTCCTGGCTACGTGGGGTTTGCAAACTTACCAAATCAAGTGCATAGGAAGTCAGTAAAGAAAGGATTCGAATTCACGCTTATGGTTGTGGGCGAGTCAGGTTTGGGAAAAAGCACGCTCGTCAACAGTCTTTTTCTAACAGATCTGTATCCAGAGAGAATTATTCCGAATGCTGTGGAAAAAAGCAACGAAACTGTCAAACTTGATGCTTCGACTGTTGAAATTGAAGAGCGAGGTGTTAAATTGCGATTGACAGTTGTGGATACTCCAG…
>PBfusion.668|NW_019105682.1:291461-323074(-)+NW_019108107.1:27154-43182(-)|c123539/f1p3/4207
ACCTGCCAGCCGGGTATGCCCCACCCGACCTGGCCATCACCAACCTCTACTGGAAGGGATGCGTCCTCCTGCTCATACTCGCCGCACACAATCCACAAACTATAGGTGCGGTGGCGTGGCACAAGTACCCGACTCTTCGCGCGCTGATGGAGATGTGCATCACCAACCACTTTGTGTTTCCGGCCGGCGCAGCCGCAGATGACCTGCAGCTGGCTGCACTCGAGAAGCAGACCATTCTGCAGTTCGAGACGCATCTCGCTGCTGCATCCACCAAGATGGCAATCACGCAGCAGACGAGCCTGCTGCTGTCTCAGCTGATGAGCATGGAGGTGGGGGGTCCGGCGCGACAGCCGCCCGCCGCAGTGCTGGAGCAGCTGCAGTCGCTCAACCTGTCGCTGC…
>PBfusion.677|NW_019105731.1:527113-529289(-)+NW_019108113.1:35279-38812(-)|c131177/f1p1/4322
AGGATACCTTGTCCTAGATTCCCAACACATTCTTAATCTGGGATACTGCAGCAATGCAGCAACAACACTAGCCCCCCAAAATTTGCACATTTCTTGAGTGGTTGAATCCAGGGATTTCCCCAACTCCTCCACTGATCGCCTGTTGGTGAACTCAGCCAGTTCAGTGAAAAATGACTTATCGAGATATCTGCTGAAGTATTCCATTGGCTTCCCAACTTCAACATTGACTGGTCCACTAGCAGCATCAATGACAACTGGTGCATCAAAGCTGCATGAAAAAAAAAATTGCTGAGGGTTTGATTTACCATGATTCTGATATGTGAATGGCTACTAGGGACAAGTGAATGATTGAAACTAATAGTTAGAAATGTTATTCTGATATAAGCTACTTACTCAATT…
>PBfusion.678|NW_019105620.1:536135-562892(-)+NW_019106633.1:281247-312675(-)|c20027/f2p7/4573
GAGAAGACGATGTAGACGAGTATTTCGAGGATGAGGGAGGAATTCGAGTTGGAGACATCTATATTCCCCCCGCTCCCCCCGCGGCCTGCACGGTAGAGTCGACCGGACCGCGACTGGTCATCACAAAAATTGTCGCTGAGAACTTCAAGAGCTACTTTGGCAAACAGTCGCTGGGACCCTTTCATCAGAGTTTCACCAGCATCATTGGACCGAACGGTAGTGGAAAGAGTAATGTGATTGATTCGATGCTTTTTGTGTTCGGGTACCGAGCAAGTAAAATCAGAACAAAGAGAATCGGCGTGTTGGTCCACAGCTCGAAAGGCCATAGTGCTAACAGCTGCTATGTGTCAGTGCACTTCGCCATGGTTGTTGATAAGCCGGATGGCGACTGTGAAACTG…
>PBfusion.680|NW_019105622.1:713591-714129(-)+NW_019106839.1:130924-145395(-)|c44887/f1p46/1713
GGAGTAGTTGGCACACTCATGAATGCCACCCTTGTCTCCGTGTCACATGCCTCTTCTGGCTCTCCTCAGTCAGTCCAGAACCCACAGAAAATCAACGATCTGGTTTATGAGTTCAACCCAGCATCAAACAGTGAGAGCAACCAAAGATCTAGCCACTACACCAGGCAGCAGGCTGATAATGAAGATGACAGCAGCTCAAGCTCATCTAGCAGTGACTCTTCTTCATCATCCTCCTCCTCTTCATCTAGCTCATCATCATCATCGAGCAGCTCAGAGGAGAACAACAAGAATAGTAAGAAGAACAACAATAACTGGAACAACAAGAACTGGAACAACAAGAACCAGAATAAGAACAACAACAACAACAGGAACAACCATAATGACAATGACAACAACCAG…
>PBfusion.683|NW_019105602.1:651440-679697(+)+NW_019106365.1:286905-365366(+)|c105352/f1p3/3774
cagtgttcattgatCGCTGAGCTGATGCAGCAGGGGCAGCAGTCGCAGTCAGCGGCTGACGGACTGCCTTCAGCGGCGGCGGGTCGCTTGTCGCGCGTGCGGACGCGGTTGGCGCGGCTGGGACGGTCGACGACGACCGACGACGCGGTCGAGGATGCCGCCGCACCGGGAGGCCGACGTCACCTGCTGCGACACATAATCCTGCGTGACACCGAGTCGGACACTGAGTCGTGTTCGCGCGTGTCGGCCGATGAAGAGGACAGTGCCGACGAGGAGGATGACGAGGAGCCCAAGGCGAGAGGACGCCCCCGGCGATCGACCACCGAGTGTCCTGACCCGGACGCCGCTTCCTCCGCTCACGACTCGCAGGAAACTCTATTCGAGAAGCTCGGTCAGCGC…
>PBfusion.685|NW_019105843.1:636289-652508(-)+NW_019111435.1:12634-12776(-)|c16160/f2p2/677
ATCGCTGGCCGATTTGGACGATGACGAGCTCGGCAGCGAGCTAGACGAGGACAAACGGGCCTGGAGCTCCCTGAGGGGCACCTGGGGCAAACGGGCGGCCCCTGCCGCGGGGCAAACGGCCGACTGGGGCAGCTTCAGAGGTGGTTCGTGGGGCAAACGCGACCCTGCCTGGCAAAACCTTAAGGGCTTATGGGGCAAACGATCAACGAACGATTTACTAGCTTCGAATACAGGTCTCCTGAAGGACCTTCCTTTGGAGTTGAGCAGAGATGATTAATTTTTGCGAGTTTCCTTCATCTATCGCCGCCCTCTGAGGAGAAGGAGCTTCCTTCCTCTAATCACCTCCTCAAGATCTGCGCCTACAAGACTAACAAAAAAATCAAATAAAAAAATTACTAC…
>PBfusion.687|NW_019106007.1:524196-534931(+)+NW_019107546.1:65456-73920(+)|c74446/f1p2/2538
TACAAAGATATCTAATCCATTGAAAGAGATGAAGGAGGATGAAGATGATATTTTCAAATTCAATCAAGAGCTCAACAATAAAACTTACGCCGATAATCAAATAACGCGGATCGTTCAGGATTCGCATATCTACTATAACAGTACCTTCCAAGTTGACCCAAAAAAGGGGCAATCATATTGGGTTTATATGGACAACAATCCTAATGTTACCGTACATGAACTATTATCTCAGTCCCATAGGCGAGCCGCGACAGTGAAACTGTCGTTCGATTTTCCGTACTACGGCCATATGGTGAGGAATGTGACGATTGCGACGGGCGGCTTCGTTTACACCGGAGATCAAATCCACGTGTGGTTGGCTGCCACGCAATACATTGCACCTCTCATGGCCAACTTCGA…
>PBfusion.690|NW_019105814.1:151396-152413(-)+NW_019106253.1:31490-51393(-)|c168208/f1p15/5332
cgaactttagtcatttcattattgcgaaaaaatttttatcataagttattatttaatttgccagtcacaagcagagagatttttcTGAAAATAAAATTGAAGTTttacatttgtattgtTATTTCATATTAATTATTATTTTCTtatgacatttcatacttcttgaaccattgttgaatagatacccTTAAATATTATCAATTTTTcttccacaacatcccttacagttttttaagttatgtatgtactcatttaaaaacatctcagcatttaaaatattcaaatattctgatcataataaattttgatatgttttgagttaggcCAGTTTACAGTAACTATATTACTATATATAGTAATATAGTTACTGTAGACCAGTTGAGCACGCACGCACGCACG…
>PBfusion.698|NW_019107061.1:167732-174615(-)+NW_019110896.1:1557-17970(-)|c134468/f1p1/4325
gggttTTCACCAAGAAAAAAAAAAgatttacgtctaGCATGAAATGATTTCTCAAAACACAAAATTTGTGCCGTGGTATTCAACGGCGGAGTGGAGAGAGGTTTACAAAAAAATATACTCTGATGATACGGAGACAATGCAAGATGCTTACAAAAAACTGTGTATTTGGAATGCTAGGTCTACAGACTTGCCTGCTGGTATAGAAAGTACAATGGAGCTTTTGCAAGTTATGCTACGGGATAGATCATGTCAAGATCAGAACATTCGGTCTTATTCGGAAAAAGACTTGGCACTTATGTATTCATCAGCTATCTTAAGATTCTTAAATCATTTGAAGTCCATGCACAGACAGTGAAAAGAGAATAAAGTGGAAGTAtgtacgatatgggCTTCAGAGTA…
>PBfusion.700|NW_019105550.1:197260-200905(-)+NW_019105959.1:347996-348589(-)|c133217/f1p8/4260
TTTTTTTGTTTTTTTTTTTTTTTTTTCTAACCAAGTGGACTAGCAACAAATTTCGATCTCATAAAAGTTAAGACAAATCACCATGAAGGTAATCAACTAATTTGGAATAATCAAGATATCTAAGAAAACAATGTGGAATACTTGTGAAATTTTGCAAAATAAGACACCAAAAAAATTTGTAAAGTCAACTAGAAATTGTGCAAAACCGGCTGCCAAACTCCACATCTAGACGGGCCCTGTCTCATATGAAGCTAAACAACCAGTAATAGACATCAATCAACAGTGACAAAATAAAATCAAAATTAATAAAACGACCAAAATATTTAAAGAGACTCTCCAATCAATCCTCTGCTGTTAAGTTCATAATCAGATTATCCCATAGCTAACCTCAACAAAAAA…
>PBfusion.715|NW_019105586.1:548965-620835(-)+NW_019108249.1:40318-43323(-)|c111578/f1p1/4239
agtttcaagaaagcatcagcctactATTAGAGTGCCTGATATTCTGGAAATTTTATATTGTGAAGTAGGCTACGGTTATTATATGTAGGATATCATTCATCTGTATATGCTAGGAGAAATACAGGACATATATATCTGGACATGCTAGGTATGTGGAAAAGTCAGGCTACCAAATTGTTTGTGATTTCCATTCTTCTACTGGATTTACCACGAATTAATGGTAGTGGAAGGAGTGATGATTACATTGGAGAAGATTCTGCGGAGACACCACCACTCTCAAAAGATGTAAGAGGAAAGAAAAAAATGTTTGGTATCTTCAGGAATAGAAGTAACAAACAAAAAGAACCCTTCGTTATGGAACGAACTGATGAACTAATCAGGAAAGCCGGGTATGATGCG…
>PBfusion.723|NW_019105615.1:924057-925139(-)+NW_019108084.1:27296-30637(+)|c113787/f1p0/4188
CAACTTTCAATAAATCTGTGGTTTTCGACAATTTCTTAGTCTTTTATCAATATTTGAAGAATGATTTATTATTCTTAATACAATGCTCCATGGAAATAAATGATACTCATgTCCAAAAATAACATAATCAtagtaggctgCCCTTTTTTGAAAGGTTTTTAATATAAaaacagaaaaaaaacactatgttattttgtattgaaccttttcaaaaaagggtgggctgCTATGATATTATTTTATGAATAAAAATTAAGTAGCCCTGATTACATACATTTCAATACTCATATAATTTATTCATTTGTGGGTGTAATATTTGATCAGCATGTTTTACAAGCAATATACAAGCAAAAGCAAATTttttgtagtctagtttgtACAAATATTATGAAAAATCAg…
>PBfusion.727|NW_019105791.1:694433-702062(-)+NW_019106072.1:107433-119156(-)|c147115/f1p48/4582
GAGAATGGGCCCTGGAAACGGCACAACGCAACGCACTTCGGGGCGACATGGGTCTAGTGCTCAAGTCAAAGGCGAAGCATTCGGCCATTTCGTCGAGGCTGACTCGGCCGTTCGTGTTCGACTCGAAGCCACTTGTCGTGCAGTACGAGGTGCTGCTGCAGGAGGGACAAGAGTGTGGAGGCGCATACTTGAAGCTCATCTCGCACTCGCCGACGGCCAAAGACAACAATCTCAAGTTGTTCCATGATAAGACGCCCTACACCATTATGTTCGGACCTGATAAGTGCGGAAATGATTATAAGTTGCATTTCATCTTCCGTCACAAGAATCCGCTGAACAACACTATGTCTGAGAAGCACTGCAAAAAGCCCAAGGAACGAATCGAAGACCAGTTCACAG…
>PBfusion.728|NW_019105775.1:117164-186560(+)+NW_019106083.1:33-16636(+)|c165978/f1p8/5147
gataaaagtgaggtataataatatgaacatcaattaattactTACTCTTCTCATATTTACAGACCAATATGAAATCTTTCAAGCTTATTATGAATGTTCAAATTACATTGTTCCCAATCTATGTGTGAGTATCAGTGTAATTTAATTGTAGTGAATCTTCGGACTCCACATGAAAGCCTAGATCTGAAGCAGACTACAAAATAAGCCAAGCGAGGATTATGGTTGTAAAATGAGGAGAAATGATATAAATATGTTGTAAACACTTTGGATCATCACAATATTCATCATGGACACAGAAAATACTGTTGAAGAACCCGATCAAGAGTCAACGGACATTGCAAAGAAGGATGAACTATTGGCATATATTGAAGGCGTCAATGAACGGAACAGAGTAAAAGA…
>PBfusion.729|NW_019106428.1:232664-234491(-)+NW_019108152.1:1345-83825(-)|c84863/f1p11/2799
AGTTCAGTTCAGATTTGTTTGATTCCTACCTTCGAGCGTCAGAAACTTTACAGGTTAGGATCAGTTTGTTTTCTACCGGATTTCGTGTAGCATCGTAGCATGTGATAAGTGCAGCTTATAGTGCTTCGATTTAAAGTGCTAGTGAATAATCTGAAAAGTTCGTCAATAATATTGTGCTTTATTTTTATTGAACTTGTCATTCGAAAAACTGAGGCGCACGTGTCATCGACTGCTTCAGTGCACTCTTTCCATTGCGTTGGGGCATGAACAGGCTGACAGTTGAAATTGAAATTCAACCATGTCTCTCGACTTCGGCAGTTGGTGTGCGAAGTACATACTATGTCTCTTCAACTTCGTCTTCTTTTTGTGCGGAGGTGCAGTTCTCTCGGTTGGCATCTG…
>PBfusion.734|NW_019105643.1:6471-17112(-)+NW_019105847.1:614649-624506(-)|c10103/f2p5/2852
cagtttttctcaatggcGTGACCTGGTGATAGATAGCGGTAGATTTCTAGAACAGCTGGTAGATTTTAGACCAAGTTTAGACCAACACATCCCATTGTTGGGGTGTAGGGTTGGTAGTTTCAAGGTTTTTTTAGGATTGTGTTTTTGTGAGCTTGGGTTTCAAAAACATGGCACCCAATTTGGTGGCCTTTTGCCTCCTGGTGACAACGACTCTCCTAGCACCACCTCTGGCAGCTTCCTTTGGCATAGACGACGCAGTCGACACGGTGGACTTTGTCAAGGAAGTGGTGCACGACATCCTCAACATCTGGGACGTGGTGGGCACCAAAATAGTGCCCGATGACACCATTCTGCCCCCGTTTTTGAAAAAGAAAAACCAGAAAATCCTGGATCGTATGG…
>PBfusion.735|NW_019105573.1:919805-950090(-)+NW_019106933.1:3719-8769(-)|c176484/f1p2/5634
AAGGTGGTGGTCATGTACCGTATGGCTTAGCAAGTGTGAGAGAACTGTTCAGACTGATTGTATCTCTGTGCAGTCCTAGCAACAAAGAGAACACAGAAGGCATCATCCATCTTGGGCTGACTCTGTTGAATGTGGCTCTGCAGGTTGGAGCTGATAGTATTGGCCAGTTCGCATCAATATTGCCAATCGTGCGCGACGATCTATGCAGGAATCTATTCTCTTTATTGAAGAGTGAACGACTATCAATTTTCTCATCTACGTTACAAGTGGCATTCCTTCTTTTTGAATCCCTTCGTACTCATCTAAAGTTCCAGCTTGAGGTATTTCTGTCATCATTGACTGAAATTATTATTTCTGACTgcacccAGATCAACTACGAGCTCAAAGAAATAACTCTTG…
>PBfusion.739|NW_019105543.1:441905-472338(-)+NW_019107000.1:103440-104779(-)|c41699/f1p0/1696
agagctagaagcaggaaggaataatgcggacatcccGCTACTCGATATTTGTGGTGTTGGGTGATCTGCCGGCGTGCACGGCTGACGAGATGCTGCGGCTGATGCCAGCAGTGGCAGGGCAGGGTCATCGCCTGGGGGGCCGAGGCCCAGGGGCTGCCGTCGAGGCTGAGCAAGACCCCGAGCTGGCGGCGGCACTCAGGATCAGTCTCTGTGATGAACGGGCGATGCAGCTCAGCCTAGAAAGGTCACAAGAGCTGAAACTGGAAAAGCAAGGCGAAAATGAAGAGCGAGAGGACAAAAACATCGATTCCCAACTGCAAAAAGCAATAAGGCTCAGTATGGAAGCTACAACACCCACTGCTGACGTTAACCTTGTCGACCTGAGGGAGCGGAGAATCG…
>PBfusion.740|NW_019105602.1:651440-679697(+)+NW_019106365.1:146471-365366(+)|c154094/f1p3/4713
gagacaGTTGCACGGCATGCTGCTATGTGAGTGGTGGTGAAGTGGTTGGGTGCAAAATGTGCTCCACACAATGACCGACCATGCTCCTCCCGCTCCCGCACGCGCAGTCGGCGGATCGCCCAAGCCAGGGCCCAGGCACAGGCTTCTGGCGCAGACGGTGGAGAATCAGCTGAGCAAGCACTTGTCGAAGAGCGCCGTCGAGTTGAACCGTCGCGGCGGAGGCGACGCTCTCCACCTCTCTACTGCTAAGTACGGCGGCGTCAGCAGCCCTACGCCCGCCCAGTCCACCTCCAACGTCAGCCACAGCGTCTCTGTCGTGCAGAAGACTCACTACTTCTTCTGCTCGCTCAAGGAACGCTGGTCGCGCAGCCGAAGCAAGGAGAGGAAGCTGCGACGGCG…
>PBfusion.742|NW_019106145.1:282097-326522(+)+NW_019108716.1:63760-69064(+)|c150652/f1p42/4770
ATGAAACGTTTAATCAATTTGAAGACTCCACAGCCATGTACGCTCTGGCATTTGGTTTCAACAGTAGGCAAGACCAAAGGCCAAACAAGACATTGGCAATCCAGGAGGAGATGAATGCAATGCTTCTAAAAATGAGTGAGTATGAAAATGAACTTCAAGGAGAGAAGCATGATTATCGTATGCTAGAAGAAGAATTTGAACGTGCCAAAGAAGAGAGTTGCCGTTTGTCCAGCCAAGTGTCCGCCCTGGAAGAAGAGCTTGAGAAGAGAGACGGCCAGCTGCAGCAGGCTCTCTTCAATCTGGAGAGCAAGAGTGAACAACTCGATGCTCTCTCGCAAAAATTGGCCAGAAAAGATAAGACAAAGAATGAAGAGCTGACTGAAAAAACTCACAGGATAA…
>PBfusion.743|NW_019106294.1:211663-217235(-)+NW_019109257.1:2479-24562(-)|c68300/f1p4/2261
AGTCATCATCATCATCTAGTGCCGATAGTTGACTTGTGATATCGTGAATGAAAGGGAACCAGTTTAGTTTTATCTAAGTGAAAGTGGAAAGTTGATGATTTTTCAGAAGTTTTATTTGCAATTATTGAATTCATACCGTAAAATATGGCTGTGAGCGTGAAGTGGTCTTGGCGTTCATTGTTCCTAACTTTATTTCTAGTGACGTCATCATGCCTGGGTCTGCCGCAAGACAGCGCCAACGATCTGCTAACGTCGGCGAAAAAAGGTCTGCCCGAGCTGCGCAAATCGCTGGCCGACTTTGTGCCCACACACGAGCTGGAGGACGCGTTCAATGCCTCGGGCGCCCATCTTCAGTCGGCCGCGGATGCGTTAAATGCCTCGGGCGTCCATCTTCCGTTT…
>PBfusion.745|NW_019105747.1:48979-68290(-)+NW_019106887.1:250001-254546(-)|c39681/f1p5/1633
atggatgaTGGATGCTGACTGCTGAGAGAAACTGAACTACAAACATAGCCTTTTCTCGTATAACAAGTTTTTAGCGTTTTTATTTTCTATCAATCAATAAAACATTCTCAAAACGCAATTTCCTTCAAATACGTCCAATCAAGTTTGTTTTCCAACCGTTGTGATTAAAATCCTTCAAAATTGATTCCGGGCAAAAAAGAAAGGCGGAGAATGGAGGAGGGCACAATGTGGCGGGGACCGGAAACAACAGCTGGCAGATGGAGGGGCCACCGCCCTTGAAGCAGCCGTTCGCGGGCATGCCCTTCCTGGAGGGGCAAGGCGGAGGCGGCGGCTGGGGCAACGCGGCCTTCTTCAACCAGGCGCAGGCGCAGTTCTGGGCGCAGAACGGCCCCAACCTCA…
>PBfusion.746|NW_019105634.1:940032-959235(+)+NW_019107001.1:220004-246888(+)|c43399/f1p1/1703
AAAGACTAAGTGCTATGAGTGCAGCCCTAAAGCTCCACAGAAAACGTTTCCTGGCTGCACAATCAGGAACACGCCGTCCGAACCCATCCACTGCATCGTTTGGTCCAAATATTTGTTCAACCAGCTATTTGGTGAAGAAGATGGTGATGAAGAGGTCTCACCGGATACTGCTGATCCAGAAGCCACTGCCAATGCCGGCGCAAGCGCAATGGATTCCGATGCAAATGAGAAGGGAAACGTTGATAGAACGTCTACGAGAAGTTGGGCTCAGTCAAATGATTATGATCCTAAGAAAGTTTTCACAAAACTTTTCCACGATGACATCAAGTACCTACTGAGTTTGAAAGACCTGTGGGAAGAACGTAGACAGCCCACTCCGCTCGATTGGTCTTCTATTCC…
>PBfusion.748|NW_019105703.1:775146-779700(-)+NW_019109842.1:22508-22612(-)|c120848/f1p0/497
agtTGCAAGTGAAGGCTCAAAGAAGTCACCAAGTCACAGAGTCGCTAAGTCACCACCAGCTCTTGATACATCAGAGGAGAACACACTTTGTTGAATACACAACATATAATGTAGCACATCTCACTGATCTCTTGTTGAAACTTGCTGCTGGTTGAAACTGATGTATGTCTGGTGAACAATTTATCAAGTATCAGAAACGCAAAGTGCCAGTAATATCTGCCCCCTCAAAGTTGTTCAACGACAACAAAACATGTCACAAAGTCCGCATCGTAGTCGGCTCATCGTGTGTGTTGGTTTTCATACTGCATTTAAGAAAAATTCTAATAAAAATATCAAATAATAACATTGTTATTAACGTAGACATTATGCAATCTGTTTATAAAATGTAATCTATTCTAT…
>PBfusion.749|NW_019105672.1:113908-135488(+)+NW_019106071.1:337345-439007(+)|c26208/f2p8/5884
agtgagttcacgccgtcgtgtgcggtgtgtgtttgtgttattctgcgttaacaTTGTCTGGATTACTAACTATTGAATCCAGTTAGAAGTTGTGCGCTAGTAACAGTTGGAGAAATGTGAAGGAAACCAATTTAAAAATAAGTAATAACGTGAACTTCTGTTGCTTGAATCTAATTATAAATCTTTTATTTGAAAGTGCACGTGAAGTTTTAGTTGAAATTGTTCGTTATCGGTGCCTAGAATAATAGGAAGTGAACGCAAATCATGAGTAAGGATATAACATTCTCCGATTGGTCCGAGAAATTGGACTCTGGAACCAATCATTGGCTGCCAGCTTATGGATTTCAACAGCCAATCCAATTGCAGGAAGCATTTCTACAGCAGCATGAGAGAAACTTG…
>PBfusion.750|NW_019105789.1:187203-190296(-)+NW_019105845.1:580973-640133(-)|c105388/f1p1/3752
gaGAGAGGTTATGGAAATGCACAGTACATGGAACGACGCCAGATAATAACCCGATCACTTTCTACTTTGTCGAAAATGAGGTGAAGATCACGGATAATGGTATGTCGAAATTGCGTTATGTGAAATACTACAACGGAGACCGCTTATCCCCTTTTGAATCAGAGGATGGTCAGAAAGGGTATCGAATCAGGAGGTCCTACTTCTTGGATAAGATCGATGAGGACCCCACAGCCCCACCAAAAGTCTTCAAATATTCTGGTCATATTGTTAAGGAAGAGAGAAGAAAGAACACCACGCTTTTCAAAAGCGGTACGGAACAGATCATGGGGAAATCTAAATATATAAAGAGAGTCTATGAAGAGAAGCGTGGGTTCCACCTGGAAAGTGGAGGGTTCATCT…
>PBfusion.752|NW_019107094.1:151986-208695(-)+NW_019108492.1:46504-47364(-)|c38415/f1p4/1563
TTTTTTTTTTTTTTTTGTTCTTTCACTTTTTACTTACATGTGCCGTTCTGGTACCGTTCAAGTGTTTACAAAAGATTTACAATGGAAAGCAATGAACCTGTTCAAAAAACACCAAAACAACTTGAAAAGGAAGCAAAAAAGTTAGCCAAGCTAGAAAAGTTCAAGCAGAAGCAGGAGAAAAATGTTCAACCTGCCGATCAAAATAAAGAGAAAGTTGAGAAAAAAGAGAAAGCTGTCAAAGACTTTAAAAAGGATGTGATAACGTATACAAGCAATACGCACACGGCCGCAAGATGAGCAAATCGCTGGGCAACGTGATCGATCCGATGGACGTGATAGCGGGCGCTACGCTCGCCCACCTACATCAGCAGCTGGCCGACAGCAACCTGGACCCGGCCG…
>PBfusion.753|NW_019105927.1:369958-432740(+)+NW_019108345.1:94587-94842(+)|c52706/f1p13/1948
acatgcaatcgctattttgtttgaaagactttccgtttcctTTTCTTCTTCATTCGTGTTacattgagtttgctatgaattgctagtttttgccacttTAATTTAATAAAATAACACTTATAGGGGTTGCTCCGCACCAAATCGTTGTTACAATGATGCCAAAGGCTTTCGCACGTTTCGTTTTCCGTCTGACGTACATTATAGACGTACCAAGTGGAAACCAACTTCCGACTTCTAAGACTATGTGAGTTGATATTTTCAATTTCTATCATGGATATGTCGCTGGCTACCGCTGGCCTTGATTGGGCACGCAGTGTGGACGCAGCCATGGACCAACGCAGCCAAGCTTACCAGGCTGGGCCAGCGACTCGACCAATATGTGGAAGCAGGACTGAAATT…
>PBfusion.754|NW_019105546.1:1246297-1251591(+)+NW_019106957.1:14536-33077(+)|c88748/f1p6/2855
GACTGGAGTCGGAGCACGCCGACCAACGACAGGGTGTCTGCATCGGGCTGTCGGAGATCATGGCGTCGACCAGCCGCGACATGGTGCTCACCTTTGTCAACAGCCTTGTGCCCACTGTCAGCCGGGCCCTCTGCGATCCGCTGCCTGAGGTGCGACAAGCCGCCGCTAAGACATTCGACAGCCTGCATACCACCGTTGGTAGCCGCGCGCTGGACGACATTCTGCCGTCGATGCTGGAGCAGCTGTCGGACCCGGACCCGCAGGTGGCCGAGTGGACGCTGGATGGCCTCCGTCAGGTGATGGCCATCAAGTCACGTGTGGTGCTGCCCTACCTGGTGCCGCAGCTGACGGCGCCCCCCGTCAACACCAAGGCCCTCTCCATCCTGGCCGCTGTCGCCG…
>PBfusion.762|NW_019106042.1:290747-290951(+)+NW_019109116.1:500-762(+)|c119434/f1p0/467
AGTGTGGCAGCGAGGGGTACCCGTCCTGCCGCCTGTCACCGCCCTTAAGCGCGTCCTCTCCAGGAACTCTCCCGACGAAGGATATCAAGAAGGCTGTGGCACCGACGTCTAGTGATAAATATGTCAGTGTGTGTGTTATCTGTGTTGTGTTCCTCGCAAGTGTATGTTGGCCGGATGAACGTCCGTCTAGACTGCCGTGTCCAAGGAAAACCCATATTGATGAAACGAGGAGAGAGATTTCTTCTTTACGGTAATTGAAAGACAATTAAGAAGTATCTCGACAAAAAATCAATTATTGTAGATTCTAGTTGTTCTCGAAAAGACTGAAAAAGAttcttcaataaacaacactctacaattgtgtaaagatttgtgattacttccgattgtaacATTACA…
>PBfusion.763|NW_019106559.1:277982-330915(-)+NW_019107077.1:46230-55269(-)|c139230/f1p5/4579
AAGATTGTTGGTCCATCCAGTGCCACCCTATGCTTTGGCCTGGCCAATAGGATTTGTCGTAGCTGCGGGTTGTGACAGGAAAGTGACGATCTATGATCGAGATGGCAGACAAAGTAAACAGTTCGACTACCCAAACGAGAAAGAATTCGAGACAGCCTGCTGCAGTCCCAGTGGCCAAGCAGTAGCTGTGGCCAGCTATGATCGAATACGTGTCTATGCGTGGAGTCCTCGGAAGTGTTGTTGGGAGGAGGAGCCGGCCAAAGAGATTGCAGACATGTACAGCATCGGCGCTTTGTCCTGGAAGCGGGACGGCTCTAGGATCGCAGGTGGCGGTCTGTGTGGATCTGTTGAGCTTTTCGAGTCTGTTCTCAAGCGAACAGTTTGGAAGAATAAATTCGA…
>PBfusion.765|NW_019105758.1:669254-673580(+)+NW_019106516.1:104851-143494(+)|c74490/f1p1/2471
AGTCTGACTCATGCTTTAGTGTAGTGCTTATCTTTCTCTTTGCTTCCTCATTCGCTTTTCGTTCCGTTTTACGCCGATTTTCGTTCCTTTTCACACCGAGTTTTGTCCTTTTTCATCCCTATTCCTTCCTTATTTTTCCAAGTTTTCCACGGTCACCCATCCAATGTGTGTTCGCCGATTGTGTCGCTTAACTTCGTGTCTGTGTGCTTCGAAAAGTTTGTTTAATGGTGGAAAAATTTGTGAATTGTGTCTGGAGAAATTAGTTTTGTTTATTTGAATTCAccagagttcccttttatctcctcaatatccgatttgagtagatgcAAACATGTAATTATTATATTTTCAAGATGATTTGAAAAATTCATATACCACAAGATTTGTCACAAATAAGTG…
>PBfusion.769|NW_019106238.1:228745-229888(-)+NW_019106433.1:31145-37707(+)|c149586/f1p6/4815
aagggcagtggtatcaacgcagagtacatgggattcttgtAAGTAGTTTATATTATTTGATTAACAGTATTAGTATGCTTGTATCAATGGAGCCGAACCGCCTaggCCATTTTAATATAGCGTTATCTTATCGTTTCATAGCGCTCGACTTCTTCACTTGATTATTTTCTTCTTCTATCTCTTATGATTCCTATATTTCTTCTATTATTTCCTTTCTTTGTGTGTGTGTTTCAGTATGAATGTGataagtgtatcttttttagcttctcattgttttcgccgattcaccccctctcttctgccttgcaGCTTCGTCACAGCCACCTTGTCTATgCAGCAGGATGACGGCGCGGCCGCGCTGAGTGTCGGCGATTCCCTCAAGCGGGCATTCTCTCCTTT…
>PBfusion.770|NW_019105560.1:782802-796525(+)+NW_019107494.1:139372-148169(+)|c164162/f1p2/5171
AGTTTCAAATTGACTTTCATTCTGACGCCATTCAAAAGTTTCAGTCAGCTCTAGCAAAAATTAGCCGGCTATGGGAGAACATAACCTGGCTTTTGAAAGCGCTTCAACGAAAGGTCTCGACACACTAACCCTTGATGGCGAAAATTTGAGAACCATAATAAATGGAAATCACAAAACTAAAGATGAGAAGACCACTGATATTACGTATGGTGTCAATGACATTCCACCATGGTATTTGTGCATATTCATGGCATTACAGCATTACTTGACAATGATAGGAGCAATCGTCTCGATTCCGTTCATTTTGACTCCTGCCCTGTGCATGGCTGAAGATGATCCGGCCAGGGGGCACATCATATCCACCATGATTTTTGTGACTGGCATAGTCACTTTCTTCCA…
>PBfusion.772|NW_019106336.1:379084-382316(+)+NW_019106653.1:249969-272095(+)|c152350/f1p2/4819
ATGTTCAGTGTAAAGTGATGACCGTCATAGAACCCTACCTGAAGACATCGGTCATTCAACTTGAAAAAGAGGCTCTGATACTGAATGCGTTGAAGCCATCTATTCCGAGAGTAGTATACGACATTGTTGTAAGATGCAAAGATCTGGAGCTCTTTCTTCATACGTTGGCTGAACGACAACGCTCTCGTAATTTTGCCACGTCTGGACACGCTCCTTCTACACAATCGATCTCAACTTCGCCAAAGCAGAACAACGATCTAAGAATGCTGTTCAGTCGATTGAGCTCTGAAGGCATGACAGAAGTAGTTGAAGATCAACTCGTGGCGGTTGCTAAGCACCTCCGCAAAATTCACAAGAGTCTTTCCTCTCTCATAGATGAGACTGGACCAAATGGCAAGA…
>PBfusion.779|NW_019105747.1:59653-68291(-)+NW_019106887.1:236414-262897(-)|c19872/f5p5/4448
ggATGCTGACTGCTGAAAGAAACTGAACTACAAACATAGCCTTTTCTCATATAACAAGTTTTTATTTTCTATCAATCAATAAAACATTCTCAAAACGCAATTTTCTTCAAATACGTCCAATCAAGTTTGTTTTCCAACCGTTGTGATTAAAATCCTTCAAAATTGATTCCGGGCAAAAAAGAAAGGCGGAGAATGGAGGAGGGCACAATGTGGCGGGGACCGGAAACAACAGCTGGCAGATGGAGGGGCCACCGCCCTTGAAGCAGCCGTTCGCGGGCATGCCCTTCCTGGAGGGGCAAGGCGGAGGCGGCGGCTGGGGCAACGCGGCCTTCTTCAACCAGGCGCAGGCGCAGTTCTGGGCGCAGAACGGCCCCAACCTCAACCAGCCGCCGCCTCCAC…
>PBfusion.784|NW_019106074.1:414612-462188(+)+NW_019108900.1:9608-25107(+)|c84368/f1p0/2650
AGTGTTCGGAAGTGAAGCGTAGCGCGTTCGTGCATCGAATATCAAGTTGTGTGCACAGAGCTTTAAATAATTCAAGAAAGACACTATATTCTAGCAGAGAAAACTTCTATACTTCTAGGCTTTAttctgtgacactagttTTGATGTAACTTCCTACTTTGGAttacaTTGTGAATTTCCTATCCCATACATGTTACACCAATTCGGAAGTTATATGAAatatagCTTGATTTTTGTATTCACTTCAACCTATGTCAGAGAAAATATCTATTAGATGTTGTCACATGCTCCTTGTCCGCTCCTATAAAGTGAAGTGTTCAATAACAATTAGATGGAGGTATTAATATTGGAGTGTGGTTTTTTGTTTAGTTGAGTGATTTATGAAATAAAGTGAGCTAC…
>PBfusion.787|NW_019106255.1:208847-212363(+)+NW_019110014.1:125-17549(-)|c24639/f2p10/5184
agacgcgaaatgcgtaccgttgtCGATGGTTCGTCGTCCATGGTTGCTGAAAATCCAGTAAAATTTCTAACAAGCTAGAGGCTGTTCTTACTTCATTTCAACGTTTGTTATTTTCTGTGTAGATTGTCATTTTAATAATTTTTCAAAATGAATGTTGAAGAAGAAGTAATGAAGATACAGAAAAAACTGACCAAAATGACTTCCGAAGATGGATCAGGGCAAGAGCAGGCTTTAGACTTGCTGAAGGCTCTGCAGAACTTACCGGTCAATTTGGAAATCTTGACAAAGACAAGAATTGGAATGACTGTCAATGCTCTTAGAAAGTCTAGTACAGATGAAGAAGTGATCAGTTTATCTAAGACACTCATCAAGAATTGGAAAAAGTTTCTCGCTGGTCCC…
>PBfusion.789|NW_019106244.1:76743-77544(-)+NW_019106750.1:180433-197030(-)|c33808/f1p1/1211
ACAGCATTCGAAACAGTCCTAGCGATCAGACAGTCAGTCGCTCAGGAGGTTCACTCAAGCCGTCACTATGAAGTTTTCGGTGTCCGCAGTTGTGCTTTTGTGCGCTGGTCTGGCTTCGGCCTCAGTCGCCCCAATCGCCTCCGTATCAACCCAGTTCCACGCTCAGGACGAGCTTGGCCAGTACAGCTACGGCTACTCGGGTGGCCCTCGGCCAAGACTGAGACCAAGACCGCCGACGGCGTCGTCAGGGGAGGATACTCCTACGTCGACGGACACGGACTCGTGCAGAGCGCCAGCTACGTCGCCGACCCCCACAACGGATTCAGGGTAGCCGCCACCAACCTCCCAGTTGCTCCCGCCGCCCCAGTCGCACCCGTCGCTCCAGGTGTTCCAGTCGTC…
>PBfusion.790|NW_019105772.1:571579-677043(+)+NW_019109026.1:16353-18917(+)|c132122/f1p12/4406
GTGTTTTGTGTCTAGTTCTAGTTGGTCTTTTGATCAGACGTTAGAACATAGACAATTTAGAATCGCTGGCAAATAATTTACAAATGTGGAATAAATAAGTTTTTTTTTAATCATACAACATTTTTAAATGTTATAATTGTCGATGCAGTTTACTTTTATGCAGGACAAGTTTTATTTGAGATGAGTGTTCTCTACTAAAGCATAATCAAATATAGAAAAAGATTTCAAAATGCAGCGAAGCATTGGAAAGAGAATTCGTATGGATGAGCCGCCGCCTCCTGAATATGACACCAGCAGTCCTATGACTCCAATGGACGGCAGTGCTGCCGATTCTCAGGAGCCTTACACACCGTACACTCCCTATACAAACCAGCCATCCACGCCTATGAACACTAGCGG…
>PBfusion.791|NW_019105684.1:725896-730540(-)+NW_019106355.1:36553-42529(-)|c134044/f1p27/4387
gtgtaggcatcaCGTAGATATTGGTGTAGTTATTGGTGTAGATATTGGCATTGGCGCAGATTTTGGCATAGTTATTGGTGTAGATATTAGTGTAGATATTGGCGTTGACATTGTTGTAGGCATCAGCGTAGATATTGGTGTAGATATTCAATTGATGAGTCACACTAGTTCGAAAATCACCCAAATGTTCTTAACACTCTTCATGGCGTTCACTTGTTGTCGATTTCGAGATTCACGTGATAATTATTTCAATGTTAATGTCCGTGCTGTACCTGTTATCTTAAAATGCTCATAAACTAAAAGGAAAATTTTGATTAGGCTATCAATACAATCTAATACACATGAAAATTATTTTTAAGTATATAATCAATATAAAATTGAAATTTGTTAACATCTTAT…
>PBfusion.793|NW_019105914.1:6515-60883(-)+NW_019106157.1:171726-191820(-)|c167458/f1p13/5379
ATCAGTCGGCGTTTGTCTGCGCGGTTGAACGCACCGCTCCGCGTCTGCGTCCGTCCCCGATCGGTAATCGTTGTCGTCGTCTCAGCGGTGAAAGTGGTTTTGCCAGGTGCGTATCAACCGGTAAAAGCAATGCAAAAACTGAAAATACAACCGGCCATCATCGTGATTCGGGTTATAATAGTGGAAGTGACCGACCGCGAAAGCGAACGTTCACACACGACTTGAGTCAGTTGAAAAGTGACAGTGCTCGTGTGTGTGTGTGTATGGGGCGGCTTTCGATTGCCATTGCCATTCACTTGTGCGTGTGTTGTGTCGTCTGCTGCATCTAATCGTAGTGTTCTAGCAGTTTTCATATCTGATGTTTAAGAAGCTAAACAGGAACATTATCATCATAAGCAC…
>PBfusion.795|NW_019106019.1:395702-465392(-)+NW_019107168.1:191325-197703(-)|c127713/f1p10/4609
agtctgtttaagCCAGCGTCGCGGTCGCGTCTAGACGTCCCATCGCCTGCTCTCACTTGTGTTGGCTGACAACCGTCGAGCATGCAGTGTTGTGGTGCACTTCCCCCGCGTCCCGTCCAAGGGCCCATCCGTCAGGCCCTGTCGTCGGCCCGTCAACCGACCAAACTAGTTTCTTGTTGCTAAGTGTTACAAGTTTACTTATTTTCCTACAGCTTTATCCTTTACATAGTGCTGTGAACGTTGTACATAGTGCTTTGGAGACACCGTACTATAACAGCAAAATATACCAGAATTCCTCCCAATAAATTCAAAAGGATATTTATGCAGAGCTGTTCTCAGGATGAACATTCAATATACCCGTTGATGCAAGAGTAGTGGCTGGCTGCTGTGGGTATTCGC…
>PBfusion.798|NW_019106255.1:208846-213049(+)+NW_019110014.1:125-17549(-)|c145902/f1p4/4592
ggcctaacTTGTCGGTGGTTTGTCGTCCATCGTTGCTGAAAATCCAGTAAAATTTCTAACAAGCTAGAGGCTGTTCTTACTTCATTTCAACGTTTGTTATTTTCTGTGTAGATTGTCATTTTAATAATTTTTCAAAATGAATGTTGAAGAAGAAGTAATGAAGATACAGAAAAAACTGACCAAAATGACTTCCGAAGATGGATCAGGGCAAGAGCAGGCTTTAGACTTGCTGAAGGCTCTGCAGAACTTACCGGTCAATTTGGAAATTTTGACAAAGACAAGAATTGGAATGACTGTCAATGCTCTTAGAAAGTCTAGTACAGATGAAGAAGTGATCAGTTTATCTAAGACACTCATCAAGAATTGGAAAAAGTTTCTCGCTGGTCCCAATGCTTCAAA…
>PBfusion.800|NW_019105833.1:652675-661971(-)+NW_019105947.1:283601-322506(-)|c169080/f1p18/5081
agagttatcgactatagatctgcggttattggctcttgcctacattggccgctgagtagcttcagttagatatatcgctattacttgctgtagtggattgattttttaattccttgtgcttatgctagtggGGATTTGGTTTTATCAATATTGTTGTTGTGTGCTTATTGCTGGTAGAGAGTGAACAGTATGgaagcATTGAGATGAACATGTTGAgtggttgagctggccgattacccccttgtcccgcctgtGACAAGTACAGGCAACAGGCTGCCTTCGACTGGAAAATGATGCGCACTTTCGTAGAACAACCGCTCGACCTCAAGATCAAGATGAACGTGTGGAAAAAGTTGGCGAGTGATCCGCTGTTCAGCAAGTACAGCGAGGCGAGCAGCA…
>PBfusion.801|NW_019105914.1:6515-60878(-)+NW_019106157.1:171726-191820(-)|c165516/f1p12/5306
aTCGGCGTTTGTCTGCGCGGTTGAACGCACCGCTCCGCGTCTGCGTCCGTCCCCGATCGGTAATCGTTGTCGTCGTCTCAGCGGTGAAAGTGGTTTTGCCAGGTGCGTATCAACCGGTAAAAGCAATGCAAAAACTGAAAATACAACCGGCCATCATCGTGATTCGGGTTATAATAGTGGAAGTGACCGACCGCGAAAGCGAACGTTCACACACGACTTGAGTCAGTTGAtaagtgacagtgcTCTTGTGTGTGTGTGTCTGGGAcgcttcgaTTCCAGGCCATTCATTGTGcttggttgttcgtcgctgcatctaatcgtaggttcagcAGTTTCATATTGATGAAATAAACAGGAACATTATCATCATAAGCACAACACTAATTACTGGTTACTGGA…
>PBfusion.808|NW_019106192.1:363501-414038(+)+NW_019109161.1:1947-13094(+)|c157356/f1p3/4929
GCATTTTGTCATCGACCGACGGTTAGAGATCATTCAGCTGGGTGTCGGGTTCATGCGTATATTTGGTGCGCAGGCCTCGCAATTAGGTACACCTGTGCAGACCTACTTCGAGTTCAAATTGCCTCGCGGGGTGGAAGTGAGCTTCGAGGGTATAATCAAGAGAGCCAACTCACCTTTCCTACTAGCTATAAGTTTATCCGGCGATCTTGGACCCTGTGTGGCTGAGGGCCTGGAACTGAAGGGCCAGATGGTGTACTGTCCTGAATCCGACTCGATTCTGTTCATCGGGTCGCCATTCCTGGACGCCCTGGACAGCATGACTGGACGCGGCCTCTTCATCTCAGACATTCCCCTGCATGACGCAACACGTGACGTCATACTCGTCAGCGAGCAGGCACG…
>PBfusion.813|NW_019106480.1:328694-347132(+)+NW_019109273.1:42148-53083(+)|c157030/f1p2/5073
AATAAACAGCCGAGTGACGGTATTGTTGTGACACCGACTCTCCATTCACGTAAATTGCCAGTCATAGAATTGCCCGCCACAAGATCAGCTTCGAAACGTGGCTCACACCACAAGGAAGAACCTGTCACTCCACAACTTCAACCCCAGGTTGCACCTGAATCCAAGTCGCCAGCTGAATCTAGTCAGAAAACATCAGCAGCCATCGCAACCAGAGCCCATCGCAAATCCTCTGCAGAATCCAAGAGTTCTGTTCCAAGGCTATCAACCTCAGAAGAAGATTTTATCACAGATGATGACGACGAAGATTACAATTCAGAAGATGATCCTGACAGATTATGGTGCATTTGTCAAAAACCACATAATAATAGGTTTATGATATGCTGTGATGCATGTGAAGAG…
>PBfusion.816|NW_019105900.1:303032-313215(-)+NW_019107088.1:86455-116851(-)|c152786/f1p22/4818
GGAATACTGAAGTTGGTGTGGAAGTGAAGTTCAAGAACTGCGTCTACCCAGTTCTGATCCAACCGAGTCAGGTTGCCGAGTTGAGTGAGATCACCGTTCAGTCGGATGGCATCAAAGTTGGAGCAGCTGTCACATTGTCCGACCTGGAATCGTTCATTGTTGGTCATTTGGCATCCATCAAAAAAAATATGGGAGGAGTCCTGAGAGAGATAAAAAATATGCTACATTGGTTTGCGGGGAAGCAAATCCGTAATGTTGGGGCTATTGGTGGCAATATCATGACAGGAAGTCCAATCTCAGATTTGAATCCAATCTTCATGGCAGCTGGATGTGAACTCTTCGTTCAGAGTAAAACTGAAGGAGTACGCTCTGTTAAAATGGATGAACACTTCTGGACTG…
>PBfusion.817|NW_019105791.1:694433-702062(-)+NW_019106072.1:107433-114226(-)|c110983/f1p48/4276
CACTTCATCTTCCGTCACAAGAATCCGCTGAACAACACTATGTCTGAGAAGCACTGCAAAAAGCCCAAGGAACGAATCGAAGACCAGTTCACAGATAAGCTGCCGCATCTCTACACGCTGATTGTCAGGCCTGACAACACCTTCCAGATCTACATCAATCATAAGGTGGTGAACGAAGGCTCGTTGCTCGAGGACTTCACCCCGCCCGTGAACCCGGCCGAGGAGATCGACGACCCGTCGGACGTGCGACCGGCCGACTGGGACGACCGCGAACGCATCCCCGACCCGACCGCCACCAAACCCGACGACTGGGACGAGGAGGCGCCTCAGTTCGTCAAGGATCCCAGTGCCACCCGACCCGATAACTGGTTAGACGATGAACCTGAGAACATACCGGAT…
>PBfusion.823|NW_019105634.1:940032-959235(+)+NW_019107001.1:201804-246888(+)|c64987/f1p1/2270
TCTGCTTGGAGAAAATCTCTACAAAAATGTTAACGATAGCAAAATTCTTGTTGTTGGTGCTGGAGGAATTGGTTGTGAAATACTGAAAAATCTAGTATTAACCGGATTTAAGAATATCTATATTATTGACTTGGATACAATTGATGTGAGCAATTTGAATCGTCAATTCCTATTTCACAAAAAGCATGTTGGTAAATCGAAGGCTAAAGTCGCTTTGGAAAGCGCACTACAATTTAATCCAAACGTATCCATAACTGCTTACCATGATAGTATTATCAGCGCCGAATATGAAGTGAACTTCTTCAAACAATTCAACTTGGTACTGAACGCGCTAGACAATCGCGTGGCCAGGAACCACGTGAACAGGCTGTGTCTGGCCTCTGGCACGCCATTGGTGGA…
>PBfusion.831|NW_019105968.1:40861-47100(-)+NW_019106791.1:276534-277228(-)|c6561/f6p78/2385
ATTGTGGGGAGAGAACTTCTTCAACCCCAAAACAAAGAAATGGGCCAAGCAGAAGGAAGAAGACAACAAGCGTTCTTTCAACATGTACGTTTTGGACCCCATCTACAAGGTGTTCGACTGCATCATGAACTACAAGAAGGACGAGGCCGCCGTCCTCTTGCAGAAGCTGGGCATTGAGTTGAAACCCGAGGACAAGGAGAAGGACGGCAAACAGCTGTTGAAGGTGGTGATGAGAACATGGCTGCCGGCGGGCGAAGCGCTGCTGCAGATGATAGCCATCCACCTGCCGTCACCCGTGGTCGCGCAGAAGTACAGAATGGAAATGTTGTACGAGGGCCCCCATGACGACGAGGCCGCCATTGGAGTGAAGAACTGTGACCCCAACGCACCACTCATGAT…
>PBfusion.832|NW_019106559.1:277982-330915(-)+NW_019107077.1:46230-66301(-)|c172462/f1p5/5509
GCTTTAGCAACACATAGTCAGCAGTAACATGGTGTGAAGCATGTTGGTGTGATACGAGTTTACAGTTTAGTGATAAGATTTTCATCATTTTTTGATGTTTTAATAATTTAGTTTAATAATCATTGTAAGTAATGGATAGAGAAGGGAATCTACCATCAGATTCGATAAGAGATTTGATCTTTGGAGATCTCTCTGGAAGTGAATGACGTTGAACAAATTGAAAAGTTGAATTTAAAAAATTCAAGGATCAATAAAATGATGGACCAGCAAAAATCATGGCTATTGCATGGGCTCCAAATAACTTAAAGTTGGCAGTTTGCAATTCTGAGAGAGTTATTGTCTTGTTTGACGAACATGGTGAGAAAAGGGATAAATTCCCCACAAAACCAGCAGATTCAA…
>PBfusion.836|NW_019105921.1:539638-585425(+)+NW_019108877.1:19519-40816(+)|c8806/f2p2/2852
AGTCGACTCCCGAGATTCGCCCAACAAACTTGAATCCCAGAGCTAGGGTTATGGGTATCAATGGCGTCAATGTGCTGGCGACAGTAGCAATTGTAACATTGAGCGCTCACCTGCTGCATGGCTTGGAGAATGGACTCGCCCGCACCCCGCCTATGGGCTGGCTCGCCTGGGAGCGATTTCGATGCAACACTGACTGCAAAAATGACCCCGACAACTGTATCAGTGACAGGCTGTTTAGAACGATGACAGACCTTGTGATCTCAGAGGGCTATGCAGATGTTGGTTATGAATACATCAACATAGATGACTGTTGGCTGGATAAGGAGAGAAGCTACAGCGGACATCTACAGCCAGATGCCGAAAGGTTTCCTTATGGAATCAGGGATTTATCAGATTATG…
>PBfusion.841|NW_019105747.1:59653-68291(-)+NW_019106887.1:246119-262897(-)|c56606/f1p5/2132
GCTGAGAGAAACTGAACTACAAACATAGCCTTTTCTCGTATAACAAGTTTTTAGCGTTTTTATTTTCTATCAATCAATAAAACATTCTCAAAACGCAATTTCCTTCAAATACGTCCAATCAAGTTTGTTTTCCAACCGTTGTGATTAAAATCCTTCAAAATTGATTCCGGGCAAAAAAGAAAGGCGGAGAATGGAGGAGGGCACAATGTGGCGGGGACCGGAAACAACAGCTGGCAGATGGAGGGGCCACCGCCCCTGAAGCAGCCGTTCGCGGGCATGCCCTTCCTGGAGGGGCAAGGCGGAGGCGGCGGCTGGGGCAACGCGGCCTTCTTCAACCAGGCGCAGGCGCAGTTCTGGGCGCAGAACGGCCCCAACCTCAACCAGCCGCCGCCTCCACCG…
>PBfusion.842|NW_019105555.1:747368-748002(+)+NW_019105598.1:411812-418833(+)|c130602/f1p13/4321
TCATTAGCACTTACTAAAGGCTGTCAGCTGTTGAAAAACAAAAGAGCAACAAGAACGAGATAAATAAGCCGCTTCTTCAATCAATAAGATAAACTCAATCGAGATCATTCAAAACATATAGTATAGATTGTCATTACTATATCGATGGCTATATATATATAGTAACTGTAGTACAGATAAGCCAAGATATAGCAATCCAACGATGTAGAAATTCCTTCTCTAGTTTCAAGATTCACTGCCAGATGGAGGCAGATGATCAAACAATATACACAGCCGAAGAATTCATCCCCCGATTCGCAGCAGTCGTACACAGGTCAATTTGTAGTTCGATCGTTGGTACCACCTGAGTACAAAGTTCAATTCTTCTGAAATGCTGTACAACTCGAGGCTCCGAAAAAT…
>PBfusion.844|NW_019105775.1:117164-186554(+)+NW_019106083.1:33-16636(+)|c163661/f1p8/5043
aaaaaaggaggttataataatatgaacatcattaattacttaccttctcacatttacaGATCCAATATGAAATCTTTCAAGCTTATTATGAATGTTCAAATTACATTGTTCCCAATCTATGTGTGAGTATCAGTGTAATTTAATTGTAGTGAATCTTCGGACTCCACATGAAAGCCTAGATCTGAAGCAGACTACAAAATAAGCCAAGCGAGGATTATGGTTGTAAAATGAGGAGAAATGATATAAATATGTTGTAAACACTTTGGATCATCACAATATTCATCATGGATACAGAAAATACTGTTGAAGAACCCGATCAAGAGTCAACGGACATTGCAAAGAAGGATGAACTATTGGCATATATTGAAGGCGTCAATGAACGGAACAGAGTAAAAGAGG…
>PBfusion.846|NW_019105741.1:608593-609165(-)+NW_019108083.1:28238-46038(-)|c146515/f1p0/4587
GGTTTCATTTAATGTAGTAACTTCACTACTTAGCTATTTTAGAATATCCAatgAAAAAATTTTTTCCAATTTCATCCCAAGGAATAAAAACAGATTCTAGTTGATGATGGTCCAATATGCAGTTAGTTAAATTCATAAATCGAGATACCAGTACCTACTTCACAACTAATTCTGAGTTTTGCTCAGGTTTGTTTGAGCTGTGTATAATGCCTAATGTGAATAAGTAATGGACAGGATTAGATAAGAAAATCTACAGCTTTAGGTGGGTTCCGAAGCACCGGGAAGCAATTTTTCAACTGATGAATGATACTTAGCGGAGTCGACTCAAGTAGTCCAATGGTAGTAGTATAGAGACTATTATACCGTAGCCACTGTATCATATATAGTCAATATAAATTG…
>PBfusion.847|NW_019105791.1:694433-702062(-)+NW_019106072.1:107433-120404(-)|c156591/f1p40/4774
AGACAGTGGAGGGGGAAGTGCTTGACGACGATGACATAGTGTATGTGACACCGACGCTCCCTGCCGGCATCAGCAAGAACTCTGTCTATTTGGCCGAACACTTTGACAATCCGCACGAATTCGAGAAGAAGTGGATCAAATCCGAGGCCAAGAAGGAGGGCATTGATGACAGTATTGCCAAGTATGATGGAGAATGGGCCCTGGAAACGGCACAACGCAACGCACTTCGGGGCGACATGGGTCTAGTGCTCAAGTCAAAGGCGAAGCATTCGGCCATTTCGTCGAGGCTGACTCGGCCGTTCGTGTTCGACTCGAAGCCACTTGTCGTGCAGTATGAGGTGCTGCTGCAGGAGGGACAAGAGTGTGGAGGCGCATACTTGAAGCTCATCTCGCACTCGC…
>PBfusion.849|NW_019106007.1:519639-534931(+)+NW_019107546.1:65456-73920(+)|c87773/f1p2/2906
GTCGGTAGGGGTGGGGGTGGGGGGTCTGGACCACCAACTGCTGAAGACGCTGCAGCCGACCACCTTCCACCCCTCCATGACGACATACCTGAACTCCAGCCAGGCCAATGCGACAGCAGCGCCACAGGACGCTTCCAACACCTCCTCGGTCAGGATCAACGACAAGGTCCACAAGTTGAACCTCAATCCTAAAACAAATACGTTAGAAAGTAACACAGATTCAACCGTACAAGATACCAGCTCAAACGTACAAAATTCATCAATAGATAGTAATGAATCAAACAAATCAGAAGTTCCTAACAATAAAGTCCCTTTACCCAACCCAAAAATTATTGCTGCCGAATTCGAGCCTGCAGGTACAAAGATATCTAATCCATTGAAAGAGATGAAGGAGGATGA…
>PBfusion.852|NW_019106019.1:395694-465392(-)+NW_019107168.1:191325-197703(-)|c21930/f8p10/4793
agtctgtgtgaagCCAGCGTCGCGGTCGCGTCTAGACGTCCCATCGCCTGCTCTCACTTGTGTTGGCTGACAACCGTCGAGCATGCAGTGTTGTGGTGCACTTCCCCCGCGTCCCGTCCAAGGGCCCATCCGTCAGGCCCTGTCGTCGGCCCGTCAACCGACCAAACTAGTTTCTTGTTGCTAAGTGTTACAAGTTTACTTATTTTCCTACAGCTTTATCCTTTATATAGTGCTGTGAACGTTGTACATAGTGCTTTGGAGACACCGTACTATAACAGCAAAATATACCAGAATTCCTCCCAATAAATTCAAAAGGATATTTATGCAGAGCTGTTCTCAGGATGAACATTCAATATACCCGTTGATGCAAGAGTAGTGGCTGGCTGCTGTGGGTATTCG…
>PBfusion.855|NW_019105772.1:567641-643665(+)+NW_019109026.1:16353-18917(+)|c20724/f12p12/4527
ATTGGCGTCATGTAAAAAGCATTGGTTAGATAGGCGTTTGTTTACAAGTTTCCATTCTGTATCTATTGTGTGgtttgggtaaacttgatgtactgtcaGGTACTGTGTTTTGTGTCTAGTTCTAGTTGGTCTTTTGATCAGACGTTAGAACATAGACAATTTAGAATCGCTGGTAAATAATTTACAAAATGTGGAATAAATAATTTTTTTTTAATCATACAACATTTTTAAATGTTATAATTGTCGATGCAGTATTGCAGTTTACTTTTATGCAGGACAAGTGTTATTTGAGATGAGTGTTCTATTTACTAAAGCATAATCAAAGCGTTAATCAAATATAGAAAAAGATTTCAAAATGCAGCGAAGCATTGGAAAGAGAATTCGTATGGATGAGCCTCC…
>PBfusion.858|NW_019105643.1:6471-17093(-)+NW_019105847.1:613767-624506(-)|c105024/f1p6/3768
TAGAACAGCTGGTAGATTTTAGACCAAGTTTAGACCAACACATCCCATTTTTGGGGGTGTAGAGTTGGTAGTTATCTAGGTTTTTTGGATTGTGTTTTTGTGAGTTTGGGTACGTAAGTTTTTTGAAAAAAGATACAAGGTTAACCGGTCGTTAGTTGAAGCTTCAAACAAAGGACCAACATCTCACTGAAGGTTTCAAAAACATGGCACCCAATTTGGTGGCCTTTTGCCTCCTGGTGACAACGACTCTCCTAGCACCACCTCTGGCAGCTTCCTTTGGCATAGACGACGCAGTCGACACGGTGGACTTCGTCAAGGAAGTGGTGCACGACATCCTCAACATCTGGGACGTGGTGGGCACCAAAATAGTGCCCGATGACACCATTCTGCCCCCGTTTT…
>PBfusion.859|NW_019107061.1:167731-174615(-)+NW_019110896.1:1557-17970(-)|c153062/f1p1/4743
acgaggcgatgggactgaaatagaaaacctaacctcacttatttacggtacttattttgaattttttgggttctgtgtactgtgacactaatcAAGTTTATATGTTAAATTCTTGCCTGAAACAAGCATTCATCCATTAATCAATTTGTTTGATTCATCCGCAGCGTAAGCGTTCTTGACAAAATGCCCGGGTTCTCACCAAGAAAAAATAAGATTTTATCTTCTAGCAATGAAAGGATTTCTCAAAACACAAAATTTGTGCCGTGGTATTCAACGGCGGAGTGGAGAGAGGTTTACAAAAAAATATACTCTGATGATACGGAGACAATGCAAGATGCTTACAAAAAACTGTGTATTTGGAATGCTAGGTCTACAGACTTGCCTGCTGGGATAGAAAGT…
>PBfusion.861|NW_019105559.1:995780-1006996(+)+NW_019105655.1:500504-504977(+)|c166953/f1p14/5006
agaccACGGTAGACTGTACATAACTGAGAAACTGACCCATCGTCTACTCAAAGTGTCTCCTAATTTCTAGCTAACCTGGATACGTTGCAAGAATGGTTGAAGATTTCAAACTATAGAAGAAAATAAATTCTCTTTGAAATTAGTTATTTTCACGACGAATAAGAATGTACAATGAGCCAATTCATTTTCGAGAGGGGTCAAGGCCGTGTCCCGGCCTCACAGGGCTGCGAAATATCGGGAACACGTGTTTCCTCAACTCCATTGTGCAGTGCCTGTCAAACACAGACTTGCTGAGGGAGTTCGTTGTTTCTGGTGAATACCTGAATCACATTCGATCCGAATCCCGGGGAGATGTGATACGCGCATTTTCAGACCTTCTCAGCGATATCTGGATTGGTG…
>PBfusion.863|NW_019106145.1:196118-216845(-)+NW_019108716.1:13069-13394(-)|c67609/f1p0/2238
agctgCAGAAATTTTACAAAATTTACGACATATGACAGTGTTTTTAGGTGTTTATTTTCTGAATTATTTAAGAAAtttTTGTATATTGATTTAATAGAAAGTGTAATAAATGTAAATGAAAAAGCCATAAGCTGAATGAAAATGAAAAAGACATTACCTATGTAAGATCACTCTTTCAAATAAGCTATCTTTAATAACCTATTGGATAGAGCCAGTGAAATTTACTTGTGTTGTTCTTTTTTTCAAGTTGATGTTGATCTTTTGAGCTAAAACCAGTGCCAGTCTTTATAGGCTTCTTAAACTGGTGATCAAACTTATCAAAGATTGACTCGGTGTGGGGTTGGGCGTCGCCGCCGCTGCGACTGCAACTGGCCGGTCTAGCGCGCTCCAGGATGGGCG…
>PBfusion.865|NW_019106428.1:232666-234491(-)+NW_019108152.1:1345-83815(-)|c8713/f2p11/2608
AGTTCAGTTCAGATTTGTTTGATTCCTACCTTCGAGCGTCAGAAACTTTACAGGTTAGGATCAGTTTGTTTTCTACCGGATTTCGTGTAGCATCGTAGCATGTGATAAGTGCAGCTTATAGTGCTTCGATTTAAAGTGCTTGTGAATAATCTGGGAAGTTCGTCAATAATATTGTGCTTTATTTTTGTTGAACTTGTCATTCGAAAAACTGAGGCGCACGTGTCATCGACTGCTTCAGTGCACTCTTTCCATTGCGTTGGGGCATGAACAGGCTGACAGTTGAAATTGAAATTCAACCATGTCTCTCGACTTCGGCAGTTGGTGTGCGAAGTACATACTATGTCTCTTCAACTTCGTCTTCTTTTTGTGCGGAGGTGCAGTTCTCTCGGTTGGCATCTG…
>PBfusion.867|NW_019105568.1:204866-230712(-)+NW_019106299.1:361573-399397(-)|c157707/f1p1/4947
GATGAATCTAGTGACTGGCTCAGTGATCTTGAAAGGAGAAGAGCTATACTGCCCAACTTCTGGTTGATCATGAAAGTTGATAAGGAATCAGTCTCCACATATTTCCATTGCAGATTTCTTGAACTTGAAACCCAAAAAGTGAAATTGTACAGTTTGATTCAGAGAAGCGTTGTGAAAAATATCAGTGAAGTGTGCAAGGTAGTGAATCAAACAATGCTATTGCAGAACCTACACAATACAAGGCTGTGTAATCCGCTGCTCGAACCAGAAACAACAGACGATGATACTTGGACATCAAGCCCAAAAATTCAATCACAAGTTGGAGGTCGTATCGACTTGGAAAGTGGTTTTCCCGAAGGAATTTTCGCTTGTAATGTTGTGTGGAAAACACACTTCGCA…
>PBfusion.869|NW_019105927.1:575036-575319(+)+NW_019107740.1:93139-108995(+)|c80312/f1p0/2765
aTTCACCAGCTCTCGTTCATGAAACGTTCTTGTATCAATGCACATTCATTCAATAAGGTGCAATTCCTTCAATTTATTATTAAACTCAACAGTTCGCATTATATTGTGTTCCACAAAATTCTATGATCGCCTCAAGTCATCGATCGTCAATTTGTATGTGTTAGTTTCTTTGCAATCTACATTTGAAGTTTTCCATGCTCTTGGTTGACATCACGCCATTACCAAATGCGCATAAAGAGTTTCAATTACCTTTCAGTGAATACAAAGGCATCGCGCTCAACATTCAGGTCAACTACTCAAAAAGCAATTACTAGGCGACGATTTGTTTGTGGCTGTATCAAACATAGATTCTGAATTATGCGCTCAGTTAACGGGCATGCTCTTGGAATTAGATTATGA…
>PBfusion.870|NW_019105574.1:55841-116976(+)+NW_019106309.1:301839-304137(+)|c175915/f1p10/5688
AAATTTCAAAGGAGACCGCTTTCAAAGTTCAGATTTACTATACAGACCACTTGATAAGCAAACTGGGCACTTTTCCCGAATCTACAAAAGGTGAACACGATATCAGTCCAGAAGCGTATGATTGGGTGGTGAAACTCATAAAAGCGTTCGACTTCTTAGACGAGTATGAAAATAAGAAAAATGTGAGAGGATCTGTACTGGTATTTCTGCCTGGTATACACGAGATCGAAAGTATGTTCGAGGCACTGCAAAGGAGAGAAGATGGATTGTGGTGGATCTGTCCTCTGCATTCGACGCTCACATCTGAAGAACAATTTAAGGCATTTCAGCCGCCGCTGAAAGGACACAGAAAGGTTATATTGTCCACAAACATTGCGGAAAGCTCTATCACGGTCAACG…
>PBfusion.872|NW_019106145.1:282097-326530(+)+NW_019108716.1:59993-69064(+)|c162447/f2p41/5219
AAAACTTCAATTTGAAACTTCGTATTTACTTCATCGAGGAGCGGCAGGAGCAAATGAAGGGCATGAAGGATGTCGATGAACTTTTCAAAAAGAATGTTGAATTAAGTTGTGAATTGGAGACACTAAAAAGGGATTTATCAGAAAGGGAAGAACTTCTGCTTCAATCTGCAAAAGCAGTGGAAGTTCTACAAAATCAGCACAAAAAGCAACTAGAAGATTTGAAGATAAGCACAGCCAAAGACAAGGCTTACCTAGAAGAGCACATTGTCAGTTTACAAAAGGCACTTCATGAAAAGGATGAAACGTTCAATCAATTTGAAGACTCCACAGCCATGTACGCTCTGGCATTTGGTTTCAACAGTAGGCAAGACCAGAGGCCAAACAAGACATTGGCAATCC…
>PBfusion.874|NW_019105569.1:887811-925582(-)+NW_019105702.1:67276-72325(-)|c19819/f4p7/4474
GTGCTTGGGAAAGCATTTTCCAAGATGGTGTTTATTTGGTTGCATTGTTTACTATATTTAAGCAAAAATTACTAATATGGATACGAACAAATTGAAAAATGCTGGCTATACTAACAGATTTGCTGACTATTTTGTTATTTGCGGCCTCGATTTGAGTTCTGGTCTTGAACCAGACAATTTCGCAGGCGATAATTTGCAACAAACACCTTTGGAAAGACCGTATAAGTGCAAAGTACTCGGTCACTACCCAGAAAATGTTTCTTGGAATCCATTCGATTTCAATGCGGTTTGCATGTTGAGCCTGCCGCATGGTCTACAGTTCCACACTCAGAAGCACATTCTCGAGCCGAAATTCCATAGTTTTGTGATAACCAAAGAGGATGGCCGCCGCACCTATGG…
>PBfusion.875|NW_019105677.1:728585-729805(+)+NW_019106488.1:626-19057(+)|c56298/f1p0/2127
GAGATTTCTGTGCGTTGACATGACACACCGACGAACGTCAAGTGTGTTTATTAAATTTAAAATGTAATTTCTGGCTTGAATAATGTCAATCTAGCTTATCCATTTAGCTCAACACGTAGATTTGCAGATATTGAACAATCAAAACCCTACAGAAAAACTTGACAAAAGCATCTTCCGGTTTCTAACACGGAAACATAACCTATTTTGGTTTGATTACAGACCCATATTATACTGCTTTCTGATTCCAATATGGCGTCGTTATCCGGTTCTTCCTTTAGTCTTCCGTTTCTGATACTTGTGTTTATCTTTGGAATTTCGTCAGTTTTTGGATTCGCCACAGACGAGATGGAGGTTTTTGATGCGGTGGAAGAAATCAATCAGAACTTCTACACTTTGCTG…
>PBfusion.876|NW_019105568.1:14046-14328(-)+NW_019106152.1:234563-245663(-)|c74679/f1p0/2594
GCATCACTTATTGATAGTTCACAAATCAATATCGAATTTATTTATCGATCATCGATATTTGTAACAAAGTCCAGTGAATATTAAATTGATTTCTGGTCCCTGGAAAAACAGAAAAATATATCTTAATGAAGTACTGTTTGATAATATTTAAGAAAGATTTTGAAGTTTATCGTTAAGAATAAGTGATCTGCATGTTTTGAAGTGTCATTCAGGTACAATTGAAACCAATTTAACTGTGAATATAATATATTAGAGGTGTTTAAAATCTTGTGAACAAAGTGAGGATGATGGAGGTGGATCAGTGATAAGGACTCTTATTGGTCATAAAGAAAGAGTGAATACTGTTCGTTGGGTGAGAAATCCAGAGAAAATCTCTGTTACTGAAACTGTGGTTATTTC…
>PBfusion.877|NW_019106846.1:173547-174225(+)+NW_019108919.1:37904-38359(+)|c30712/f1p1/1130
AATTCTAGATTTCACTATTCAACAGGGTTGTGGTACAAATTGCACCACTTAACAGAATTTAAAGGAGAGTGATAACCCTTAGTATCTACATATAACAGCTGAAATTTCAGTAAACTACTACATCTAACAGCTGAAATTTGGTTAGCCTACTTCGTAAGAGCCTAGAACACATTTCTCCTGAATTCTTCTACTCATTATACCTCCAAGTAGTTACACAAAAAATTAATCTTCAATACAGATTGGCAGAAATACGTGATAAACAACTTTATGAAAGTGACAATATATTAATCTGATAATATATTAATCAGAAGTTGGAACATAATATTGAATTATCATGAAGAATTGAAAAGATTTCTTTCACTTGAATGCAAACTACTATAATATATTTTGAAATGAGTT…
>PBfusion.881|NW_019105684.1:651953-652327(+)+NW_019106348.1:133304-175804(+)|c51375/f1p13/1954
AGGAATATGATGTCAACAAATATGGGACCAAAATTTTCAAGCGCTCAAATTCTGTATATTTCAATGTACCTGTGGGGGAGCAACTCCACGAAGTGACGGCAACTGATTATTTCATCCATTTTGGTGTGCAGGCTTTCAATTGTGAAGTGAAAAAGGATGGAACTGAAGAATCGCAACGTTATGTGAAAATTGTGAACTCAATGTCCAGCATCGAGGACAATATTCGTGAGATAAAATACCACAGCGGGGTTTCAGTGTCAATTGAAAAATGTGGAGGTCGAAAATGTATCCAAGTTACCGAGACCAAATGTATGGCAAAGCAAGGAGAAGATCTTGTTCAGTTCAAATGTGACTATGCTACTGGAAGACTATACAGGCCTTCAATCATTATTCCAAATA…
>PBfusion.884|NW_019105546.1:1227029-1251591(+)+NW_019106957.1:14536-33077(+)|c149907/f1p6/4771
aggGGATAGGGATGACAAGAAGATAAAGCCAATCATCGGAAAACTTGTAGATGCTCTGGCAACACCCTCGCAACAGGTTCAAGAAGCTGTAGCCAATTGTTTACCGCCCCTGGTTCCTGCTATGAAAGAAGACGCTCCAGCGCTTGTGCAAAAATTGCTGAGACAGCTTTTGGAGTCTGAGAACTTTGGTGAACGAAAGGGTGCTGCCTATGGCTTGGCAGGCCTTGTGAAGGGCATGGGAATTCTGGTGCTCAAGCAGTTGGATATCATGAGCACTTTGACCAATGCCATCCAGGATAAGAAGAACTATCGTCGGCGAGAAGGAGCGCTGTTCGCGTTTGAAATGCTGTGCAACATGTTGGGGCGACTGTTCGAGCCGTACATAGTGCACGTGCTGCC…
>PBfusion.885|NW_019105542.1:1617162-1617388(-)+NW_019108285.1:2248-2374(-)|c61476/f1p1/356
ACAGGCGAAATGAAGTTATTAGCTATTATTCTTCTACTGGTTGCATCTCTGATGGCTTTCTCTGTAACGGAAATCTACGGTGAACAGAAGACGTATCCGTACCCAAATTACGGCCCAGGGCAACGAGGTGATGAGAGAAAACCTCCCAGCCGCGGAAAACCAAGGCCTTCTTGAGAGCTGAGCTCAAAACTAGCTACAGAAAAACTGCTTCTCTTCAAAGAATTTTAAACGAATCCCGAAAGTGTGGTGATGATGAAGCTTTTTAAGGAGCCTCACAGCCCAGTGTCTCAATCGATAGCAGAAGTCATGTTTTCATGTTGTAGTTATATCTAGGAAATAAATAGTACTCTGTATCC
>PBfusion.887|NW_019105820.1:345155-346920(+)+NW_019109165.1:41443-43830(+)|c70764/f1p23/2277
CCACAATCCTGTACATGTGCTCAGGATTTGGAATCACAGCAGGAGCGCACAGATTATGGGCACATCGTTCCTACAAGGCAAATTTCCCCCTCAGGCTGATTCTCGTGGTTTTCAACACACTTGCCTTTGAGAACCATGTCTACGAATGGGCCAGAGATCACAGAGTGCATCACAAGTACTCTGAAACCAACGCCGATCCCCACAACGCCAAGAGAGGTTTCTTCTTCTCGCACATTGGCTGGCTGTGCTGCAAGAAGCACCCTGATGTCCTCGAGAAGGGAAAGGGAATCGATATGAGCGATTTGGCTGCCGATAAGCTCCTCATGTTCCAGAAGAAGTACTACCTGCTTCTGATGCCTTTGATCTGCTTCTTCCTGCCGACTGTCATCCCGGTGTACT…
>PBfusion.888|NW_019106281.1:385636-386045(-)+NW_019107945.1:33406-35996(-)|c88057/f1p6/2871
GGAAGGAGTCGAGTCCAGGAGACGTGAGGAGTAAGGAGTTGGACGCTGCTGAGGCGCTCACCTCACTCAGTCGACAGACTTGGATTACGTCCGCCGCACCCTGAGTTTAGTTGTCCATTTTATTTTTGCATCACGAATTGCGTCGATTTCCTTTCTGCCGGGAGGATAATTGAAGACAATTTAACTAAAGTAAACTTTCAACCAGATGTATAAATATATAATATAGTATAATATGAGATACCATTTTCAGTGTAAGAACATTCAAAAGTAATTATTATATTCATAATTATAGCATCTGTAGACATTCAGAAGTAACAATTATAAATAATAATAATTATTAGTACCCTACCCTAGTAATATTTTTAAATTAAACACGCCTAGTTTTGAAATCCATGTAAT…
>PBfusion.894|NW_019105728.1:509845-513988(-)+NW_019113512.1:2941-4634(+)|c38659/f1p5/1476
aatgttGTGAACTTCATCCATATGTTTTTATGGTGTTGGAAGATTGAAATGTCAATTTGTCAGTGAATTTTATCAATTTAATAAATAGTTTATTAAATTTATGATAAGTGACAGTGACTTTTTGCAATAGATAGCACCCAGACAAAGACATGTAAACTCAAGACATCAAGTATAAACGTTAGAGATCTCTCTTAAAGTTTTCTCTGTTATTCCTGAAAGAAACAAAAAAACTGTTTGTGTACAGCATCTATCTTTAGTAGAGCCCTTGTTAGTATTCCGCTATGGCAACCTCAGACAGCGAGGAATTTGAAAGTGCAGACGAGAGTGTAGACGTGAAATCAGCTGGCGGCAAGAAAGGACAGAAAGGTGCGTCAAAAAATGAATCAAAGAAAACATCAT…
>PBfusion.895|NW_019107449.1:122972-129598(-)+NW_019108064.1:7781-8549(-)|c149806/f1p0/4674
atagtagagtaactcaaaccactgaccaccgcCTTTCAGTGCAAGATTAGTGGAAAATTTGTTGGAAAAGCGTCGTAAACtGGAAGCTCAAGAGAGGTGTGACTTAGAAAGGTACAATTTTCATAAGAAAAATTGGGTTAGGCAAGTTAATAGCATGAAAAACTCTCACAAAATtgaaaacgaaaacaggCTCAATATGACAAAGTGATTCTGAAAGAGTTTCCAGAACTGCGTAAAGTTCGAGAAGACCAAAAGAGACAGAATAGGctcgaggactaggaagttgAATACCAAAGAAATCACTCAATCAGAGGCGCAGTCGCGTGTTGCCATACTGCCGCAGCTGTCTGAAAGGAAAGTATTGTATACAGATAACAACGGAAGGGTTGAAGACTTTCC…
>PBfusion.896|NW_019107765.1:131733-131833(-)+NW_019110703.1:660-4456(-)|c28502/f1p0/1000
AGTGCTTTGTAAAATGTGACTCGTCTAGATAAGGCCACTTTTCGACTCTCCAATTCTACTTCTACATAATATCAGCTACAGGAATATTCCTACAAAGAAATTTTAAAGAGTTGATATTGCGATATTCCAGAGCTGGAATAAGTTCGACCAATGGAGTGGAAACGGCCAGATAGTTTAGAATCACCCATCGTTTGGAGTAGATTTGAGGGAAAACCACATAGAGATCAATCACCACTCAAGTATATCGTCCAGGATATAACAGAAGATTTGATAGAGGATGCTGTTGAACACATGACACGATATTTCCTTGTTAGAGAGAATATAACAAGCTGTATAGGTTATTTGGAAGATAAAGTGTCCACAGATGAACTGAGAGATGTTTGGCGACAAGCCCTGAAA…
>PBfusion.901|NW_019105701.1:2998-17780(+)+NW_019106878.1:152242-158528(+)|c94533/f1p2/3077
AGTGTTTTTGTGGTGAATTTTACCAAGTTATTTGTGATGGATGTCAGTTCAAATATTTAAGTGATTGATGAAACTTCAAATCTTGGAATAATTACACATTCAACATGTTTTACGCGCAATTTGTGCTCGCCAAGAAGGGCCCTTTGGCTCGAATCTGGTTGGCAGCTCATTGGGACAAGAAGCTCACAAAAGCACATGTTTTTGAAACTAATATTGAGAAGTCAGTGGAGGGTATATTGCAACCAAAGGTGAAAATGGCTCTGAGAACGTCAGGGCATCTGCTGCTTGGAGTGGTGCGTATCTACTCGAGGAAAGCGAAGTACTTGCTAGCAGACTGCAATGAGGCGTTCGTCAAGATCAAGATGGCGTTCCGGCCTGGCATGGTTGATCTGCCCGAGG…
>PBfusion.911|NW_019105820.1:345155-346920(+)+NW_019109165.1:42577-43830(+)|c49924/f1p20/2030
cCCCTGATTTCCTCGAGAAGGGAAAGGGAATCGATATGAGCGATTTGGCTGCCGATAAGCTCCTCATGTTCCAGAAGAAGTACTACCTGCTTCTGATGCCTTTGATCTGCTTCTTCCTGCCGACTGTCATCCCGGTGTACTGCTGGGGCGAATCGTGGAAGAACGCGTGGTTTGTGGCCACCATGTTCAGATACACCTTCACCCTCAACATGACTTGGCTGGTGAACAGCGCCGCGCATCTCTGGGGTCAGCGACCATACGATCAATTCATCAACCCGTCGGAGAACCTGGGTGTGTCAGTGGGCGCCCTGGGCGAGGGCTGGCACAACTACCACCACACGTTCCCCTGGGACTACAAGACGGCCGAGCTGGGCAACTACCGCACCAACTTCACGACCG…
>PBfusion.916|NW_019105695.1:772652-815527(-)+NW_019106500.1:307859-323537(-)|c23804/f2p4/4931
GGTTCAGCATGCTCAGAGGTGACAGAGAGTTTGGCGAAAGTTGTTCCTTACTGGAATATGGTGCAGGTGTCTTTTGGTTCGATGTCACCAGCATTGAGCGACCGCGAAGAATACCCCCTGTTCTTCAGGACAGCAGCTCCTGACTCCAGCCACAACCCGGCACGCATCGCCTTTGTCAGACGCTTCGGCTGGCACACTCTCACTGCGCTCAGCCAGAACGAGGACGAATACTCACTGGCTATCAACGACCTTGTTACAGAGCTGGAGAGGGCCAACATCACCTGTCAAGCCACAATAACGTTTTCTGAGTCCGATTACATGGATCAACTCAAATTGCTGAAGGATTTGGATACTAGGATAATCATTGGCAGTTTCTCTTCCAAAGTTGCTCCCAAAATA…
>PBfusion.917|NW_019105833.1:652684-661971(-)+NW_019105947.1:283601-324697(-)|c133825/f1p5/4442
agttggtcccggcattcatttcatttgcCTTTTCAAGTGTTCAATGATTGTTTACTACTTATTGTTTACAGCATGTAAACTTTAATTAATAACTAAAAAATAAGTTGAACATTAATTGCATTCTACAGTTTTAACGGTCATCATGTTTAGAATGGTGAAATAGACTACTTTGGTTTCTTAATCAGTTTCACGGTTAGTTTACTTCTTGGAAGAGTTTCTGTTTTGGACCAAACTACTATTTTAAAGAGTGAACAGTATGGAAGGCATGGAGATGAAACATGTGGAGTTGGTTGAGCTGGCCGATTTGCCGCCTTGTCCCGCCCTCGACAAGTACAGGCAACAGGCTGCCTTCGACTGGAAAATGATGCGCACTTTCGTAGAACAACCGCTCGACCTCAA…
>PBfusion.918|NW_019105574.1:99374-116976(+)+NW_019106309.1:301839-304137(+)|c96129/f1p9/3217
GATGAGACCGAGTCCAATCAAACATTGTTCGATAACGATGATGATCTCGACATGAAATCGCCAACATTCGAAGAAACACATTCTAAAATGATCTTGAAGGGGCCATTCAGTCCTCTCGAAATGAAGATCCACGGCTGCTTGCGAACCACTATCAACAAATGCATTTCAATTGAATCGGACTCCATCAACTCAGTCCTCCTAGATGAACAGCCAGACAACCCTCACGATAGGATGGTGGTGGCCGCACACGTGTCCCGTAGTGCGGGCGGACAGCGCCTGAATCTGAGGCACACGACGGTCATCCTCGATTGCAATGGCATGTCTGCGTTGATGTGTTTGCTGTTCTCGCCAGTCGTTGAGTTGAGAACTGACGAGAAATTTTCCCGACTTACTGGTGCT…
>PBfusion.924|NW_019105649.1:611133-615748(-)+NW_019110414.1:3511-7777(-)|c88802/f1p0/2871
aaAAAAGGAAATGAATAAATCTAGTACGCCTACAATTGTACAGGACAAAAATAAACCAAAATTTGGTAACGTGCCACCACTTTTAGCAATTCCCATTCAGCGTAAACAGGATCAGCAGCAGCAGCAGCAAGGTCGTACCAATACGGGGGCGGCGATCAGCAACAAATGGCCGAGTCAGCACACCAGCTAGCTGCACCCGACAATATGGCGGCCGAGGCGGCGGTGGCGGGTGCCAAACTGGAGGAGAATGCGCCCGTGGCCGACCAGCCCAAACAGTCGGAGGACCTGTTTGAGCCAGGGGCGGACGTGAATGGGGGCGTCAGCAACGAGAACAAGAAGTACAACCACATGATGCAGGACCTCAATGGCGCCCTGGAGGAACTGGAGGACCCGCAGAAA…
>PBfusion.926|NW_019106143.1:379315-380273(-)+NW_019107374.1:151187-177788(-)|c29969/f1p3/1192
TTACAAAGATGCGTTGATAGTATGCTGTGTGAATTCGGGGACCAGTATGTTCGCTGGCTTTGTAATATTCTCTGTTGTTGGATTTATGGCTCACGAACAACAAAAGCCAGTTGATGAGGTTGCCGCTTCAGGTCCTGGTCTGGCTTTCCTAGCCTATCCTTCAGCTGTTCTACAGCTCCCTGGAGCACCGCTTTGGTCATGCCTCTTCTTCATCATGCTATTATTCATAGGTCTCGACAGTCAGTTTTGTACAATGGAGGGCTTCATAACAGCTATGGTGGATGAATACCCACATTTACTGAGAAGACGTAAGGAGGTTTTCATAGGAATAGTATGCATCTTATCGTATCTAGCTGGTTTCACATGTATATCGAAGGGCGGAATGTATGTGTTCCAAAT…
>PBfusion.931|NW_019105968.1:40859-46031(-)+NW_019106791.1:276534-277228(-)|c4729/f3p102/2128
CTGCTGCAGATGATAGCCATCCACCTGCCGTCACCCGTGGTCGCGCAGAAGTACAGAATGGAAATGTTGTACGAGGGCCCCCATGACGACGAGGCCGCCATTGGAGTGAAGAACTGTGACCCCAACGCACCACTCATGATGTACATCTCTAAGATGGTGCCCACCTCAGACAAAGGCCGCTTCTACGCGTTCGGCCGTGTCTTCTCCGGCAAGGTAGCCACCGGAATGAAGGCCCGCATCATGGGCCCCAACTTTGTGCCCGGCAAGAAGGAGGATCTGTACGAGAAGGCCATCCAGCGCACCATTCTGATGATGGGTCGTTATGTGGAAGCCATTGAGGATGTGCCCTCTGGAAACATCTGTGGTCTGGTCGGTGTTGACCAGTTCCTCGTCAAGACG…
>PBfusion.934|NW_019106666.1:50982-51897(-)+NW_019106966.1:152221-156404(-)|c150042/f1p1/4793
ATCTATTACACCAGTAATAAGTAGTCTATATGTTTAGGCGTTGACGTTAGTAACTTGCTGCCGGTGTCTCTGAACCATAAAATCTGCAATCTTATTTTTACTAATCTGGTTGACAAACAGCTAATCAACTCAATTGTTTGAAGACGTATCAACAATCAACACTCTTAGCACAGTTAAAATTTTGAAGTCTTGAATTATGGCTGCTATTGATAACCTGACTGCTATTCTGTACAAGAAGGAAGATTTACGATTGGTAAGCTGTTTTTGAATTTTTTTAGTATAAGAGCCATATagCTCAATCATGTTGAGCTGAATCATCTTAATCTATCAATTTCAAAgtTATTATTATTGACTCTACATAATTtgattCTTAGAATAGGTTGTACAGTACCTATTTCA…
>PBfusion.935|NW_019105822.1:573939-574601(-)+NW_019106052.1:260858-298446(-)|c126019/f1p4/4469
agtccatgtgatgtttttctttcgtaaccaaaccgtttgTAATTGGAAAACTTTTGAGTTTTTCTGACTGACAAGTGGCTTGAGTAATGGGGACTACTCAGCAGTTTTCATTGCGATGGAACAATTACCTGCGGCACATCAAAGGAGCGTTTGATGCACTAAGAACAGATGGAGACCTGGTCGATGTCACACTCAGCTGTGAAGGCCAGAAAATTCGCGCTCACAAAATGCTACTATCTGCTTGTAGCACCTATTTCAGGGATCTTTTCAAGGAAAACCCTTGCCAGCATCCGGTTATTATTTTCAAAGATGTGAAGTTCGTTGACCTGAAAGCGCTCATCGACTTCATCTACCAGGGCGAAGTGAACGTCGTCCAAGACCAGCTCTCCTCTTTCCTGC…
>PBfusion.937|NW_019106628.1:212500-213501(+)+NW_019107494.1:54704-67906(+)|c96862/f1p29/3291
ACAGACGAGGAGACGAGTGTACAAAAATCAACAATCGTAAAATCTAGATAAAAATTTCCGTGAAAAATTTTTGAACTGCTCTATCTACACTTAAACAAGGATGCTGGCCTCACGACTTTGTAGCTTGCACCTAGCACCACTCGGAAGGACATCGATTATCCGAGTGGTGCAAAACAGCAAGCTGCCTTCAACGAAGAGCACTGGCAATGATCTGTTTCGCCTGTACAGCAACCAGGGCCAGGGCAGGGGCTCATGGACAAAGGCTTCCCCGCGCAGGCGCACATTTAAGGAGATTGCCATGCAACCTGCGTCTGGTGCAGCAATCAACGTGGGTACGGCAGCAGTAGCGGGAGGGGCTGCCGTAGGAATCGGGGCGTTGTGCTTCTACGGATTGGGCTT…
>PBfusion.942|NW_019105569.1:535207-536301(-)+NW_019108507.1:9604-32675(-)|c92918/f1p8/3180
CACTGGAGAAGTCAATTGAAAATGAAGCAGGAGAGCTGGAGAAGAGGAGCTACGAAGATATTCTGGCAACAGCTATCCTCAATAAGGTAGTGGAGCGTCACCAGCAAGGATTGAGTAAATTCGGCTCCAATATACAGATTAGTCTGCGTGACACGAATGGAAATAATGTTGTCGGTAGAAACATTCGTCGACGAAGGAGGAAATACAAGTTGACAAATAAACCGATACACGACAGTAGGAGAAGAGACAGCTCATCGGATTCAGAAGCGAACGACAAATTTGCGAATTCATGTGACGATTGCAATTGGAGTGGCTCAACCAAAAGTGATCCTCTATCATTCACTATCGAAGAGTGCATAGAGGAGGTTGTGACGAGATACAGCTCTGAAGACGAACGCG…
>PBfusion.944|NW_019105927.1:369958-432738(+)+NW_019110979.1:1550-5933(+)|c65610/f1p15/2352
AGTGTGAATGATGTATTTTGGGTTGGTGATGTTTTTAACCGGATTTTTGGTTTTTCACATATAAGTTTTTTAGTTTTTGTGTTAATTTATTGATTTGAGGTTGCTATAATCCATGAGAATAGTGTGTGGtgttcgatagtgttattttgtccaaaaaaatgattcttcatttttttcgccacctacagtttctacacctAGGCTATAATAATTAATATTTTGTGCATTCAAATATTATTTGATCCTCGGAATCGTGAAGTTCTCGAGCAATTAAGAAGGCAGTCAATCGATTTACATCCAATTCAATTGGCTACCAGTAAAGTTGGTAAATGATGTATATGAACTTTTGAGCCTACTACATTCTACATCCGTTGATATTTTCAATTTCTATCATGGATA…
>PBfusion.949|NW_019105747.1:59653-68298(-)+NW_019106887.1:236404-262897(-)|c112231/f1p5/4421
aaaactgactacaacataGCCTTTTCTTGTAAAACTGACAAGTTTGTAGACCTTTTAGCGTTTTTATTTTCTATCAATCAATAAAACATTCTCAAAACGCAATTTCCTTCAAATACGTCCAATCAAGTTTGTTTTCCAACCGTTGTGATTAAAATCCTTCAAAATTGATTCCGGGCAAAAAAGAAAGGCGGAGAATGGAGGAGGGCACAATGTGGCGGGGACCGGAAACAACAGCTGGCAGATGGAGGGGCCACCGCCCTTGAAGCAGCCGTTCGCGGGCATGCCCTTCCTGGAGGGGCAAGGCGGAGGCGGCGGCTGGGGCAACGCGGCCTTCTTCAACCAGGCGCAGGCGCAGTTCTGGGCGCAGAACGGCCCCAACCTCAACCAGCCGCCGCCTCC…
>PBfusion.950|NW_019105587.1:428172-431378(+)+NW_019107661.1:41353-42646(+)|c17319/f2p27/4417
TTTTTTTGTTTTTTTTTTTTTTTTTTGTCAAAATttgatacatattaacaatatctcaAAATAATCAAAGCAAAAATATATAGAGCAACAGAAATATATAATATAAGACAAAACAATAATCGAAATCAATAAAATATCACAGGTTAATACTATTTTTTAAGTTCTATAGCACAAAACGCTACCATGTGCTTTCATTTCATGATCATATGCATTTATTTGCATGTAGCTTCGATATCAACTTGCTGATACTTGTCGACTTGGACAATTCTATTTCAAATATAAATTTCTTAAATCAGAGCCTGATAAATTGACAAACCAATAATCCAAATATATATTAATTTCTAAAGTTTCCagtagatTTCTTATAATAAATTTTCAAATATAAATTTCTTAAATCAG…
>PBfusion.953|NW_019105747.1:59653-68298(-)+NW_019106887.1:236401-262897(-)|c20080/f2p5/4502
TTTTTGTTTTTTTTTTTTTTTTTTCGAGAGATTAAAATACGTTTTATTGGTAAAACAACTTTGTGACAATTAAAAAATATACTTTACTATTTTACATGACTAAAAACAAATTATAAATAAATTTACAGTATTGTCTAATACTGTTTAGCGGCCTACTAATATTGAAATTAGTATCCGCCCAGTGCTCGTCGAATTCATTTTTGATAAAATAACGAGAATACATTATGTTCGCGGGCTGAATGATTGATTAATAGAAATAATTTATTCCGAAGCGAATGTCATTTGGTGAGTTTAATGAACAAAAAGTTCTTAGATATTCTATAAAGATTCAACTGGGTGATAATTTTATCGAAATTTTCCACATCCTTCATTATCTCTATACATTATGCAGCATTAAAC…
>PBfusion.956|NW_019105602.1:651440-679621(+)+NW_019106365.1:146582-365366(+)|c152370/f1p3/4723
cagtgcgggatcgcccaagccaggtaccacatatgtcaatcaaaacttgactccgATATAAATAAATTATTATCATCCTAACTTGTTAGTGAGATGTCGTGTCAACCGACAATAATTACGATATTATATGCATGtacccCGAGTGACAATTTGGTTGTTGTGAAGGAAAATTATTTGTATTTTTTAAAATAATGTCTTTTTTATTTGGTGTGCCCTGACAATTGGGAAGTTTGATGTATTCATTCTACCTAGATCATAAAGAacaagaattacgAGGGCCCAGGCACAGGCTTCTGGCGCAGACGGTGGAGAATCAGCTGAGCAAGCACTTGTCGAAGAGCGCCGTCGAGTTGAACCGTCGCGGCGGAGGCGACGCTCTCCACCTCTCTACTGCTAAGT…
>PBfusion.957|NW_019106145.1:195813-216845(-)+NW_019108716.1:13069-13394(-)|c9286/f3p0/2649
tTTTTTGTTGCTGCTGCTCCTGCTGCAGCTGCAGAAATTTTACAAAATTTACGACATATGACAGTGTTTTTAGGTGTTATTTTCTGAATTATCTAAGAAATTTTCGTATTTTGATTTAATAGAAAGTGTAATAAATGTAAATGAAAAAGCCATAAGCTGAATGAAAAAGACATTACCTATGTAAGATCACTCTTTCAAATAAGCTATCTTTAATAACCTATTGGATAGAGCCAGTGAAATTTACTTGTGTTGTTCTTTTTCTCAAGTTGATGTTGATCTTTTGAGCTAATACCAGTGCCAGTCTTTATAGGCTTCTTACACTGGTGATCAAACTTATCAAAGATTGACTCGGTGTGGGGTTGGGCGTCGCCGCCGCTGCGACTGCAACTGGCCGGTCTA…
>PBfusion.958|NW_019106329.1:257992-265659(-)+NW_019107434.1:27114-48756(-)|c144593/f1p47/4635
ggaaaccagaccgtggttgacaaggtcctgccagaaatgctgcacatggtcgacgctcattggtaccaattccccccgatgaaccctctatggcacgaccttctgggtttcgccattgggttcttgggtttcctgtcggtgtcgggtaacgcgatggtggtctacatcttctgctcgaccaagtcgctgcggactccatccaacctgttcgtcgtcaacctcgccttctccgacttcctcatgatgttctgcatgtcgccgaccatggtcatcaactgctactacgagacttgggtactaggacctttcaTGTGTGTATTATATGGGATGCTGGGATCGCTATTTGGGTGTGCCTCCGTTTGGTCCGTGACTATGATTGTTCTGGATAGGTACAATGTT…
>PBfusion.965|NW_019105572.1:175156-177041(-)+NW_019105752.1:492669-493016(-)|c55317/f1p5/2228
aggttcgttttttttcattcagttggaccgttgactccgcttgtgagcagatattgccacacgttttcaagttccacgaatcatccattgttcgtatccttcagcaTTGTTGAATGTCATTCAGAttTTATGTGAAACTAGTGAGTGTGCATGTGTCTCTTCCATTAATGGATAAGTTTTGAAGTATTTTTTCCCAAGTTGCATTAACGGTTTATGTGCTGTGATGTTTTGAAAAagttttcaagTTTTTGGAACCACCTGAAGTGAGGATAGAAGTTTTTCTGTGGTTCATTTTCTCCTCAAGTTGCTGAAAACACGGCCAACAAATTGGATACTTCAAGCAAAGACACAAGCCATCACAGATGCCAGAATTCCCCAAATGCAACCACTTTACTGGGG…
>PBfusion.966|NW_019105548.1:251092-251734(-)+NW_019106151.1:357886-378205(-)|c42284/f1p3/1730
ATTGAGTGAGTGTGTATTTTATAGTAGTTGGGAACTTGGGATGTCAGTGTTTAGTTTAATTTATTGATTGGATTATTGTTTTATTTATGCAATATTGAGGTTGCCTTAAATATTTACAAGTATTATTATTCTAACATTTAAAACCATGATACTATATAGTTACGAATGTCAGATAGTGATTACGAATCTTCCAACGAATACACTGCTTTGATAATGGATGCTCATGTTGGTGAAGGAGTAAGAAGCTCAGATGTGGTAGGAGATAGAATTGGAAGGAAACGCCGTCCACCAAATCATGGAGGCGCTTCAGGCTTCAATAATGTTCCTGATGGCGAGCAAGGAAGCAATAGGGGCCAGGCGCAAGGGGCCAGAGTGGAGCAGGAATGGGACGATGAGGAG…
>PBfusion.967|NW_019105747.1:59653-68298(-)+NW_019106887.1:236402-262897(-)|c126394/f1p5/4451
GCTGACTGCTGAGAAACTGAACTACAAACgtacaacataGCCTTTTCTTGTAAAACTGACAAGTTTGTAGACCTTTTAGCGTTTTTATTTACTATTTATCAATAAACCATTCTCAAAACGCAATTTCCTTAAATAAATCCAATCAAGTTTGTTTTTTTAACTGTTGTGATTAAAATCCTTCAAAATTGATTCCGGGCAAAAAAGAAAGGCGGAGAATGGAGGAGGGCACAATGTGGCGGGGACCGGAAACAACAGCTGGCAGATGGAGGGGCCACCGCCCCTGAAGCAGCCGTTCGCGGGCATGCCCTTCCTGGAGGGGCAAGGCGGAGGCGGCGGCTGGGGCAACGCGGCCTTCTTCAACCAGGCGCAGGCGCAGTTCTGGGCGCAGAACGGCCCCAA…
>PBfusion.968|NW_019106489.1:269046-286850(+)+NW_019110991.1:16113-16298(+)|c37495/f1p1/1440
gagtgcacgttcagacgttctgCTGTACGGCTGTACGCTATGCCGGCTCCGTGAGCTAGCTCGAGACCCGTGCTGTCTCTATTCCTCTTCAACAAGACCGTGCAGTCTACGTGGAGACCCTCACTGTCTCAAAAGCCCACCGCTGACAACGTTATTGTGCCCTGAAAGACCCTCGCTGGACAAGAAAGCTCCTGGAAGAATGTCTTGCGCTCGAGGACTGATGATGAAAGCGAAGAAAACTTCCACTCCAGAACGGGAAACGAACGAAACTCTACAATGTGATCTATCAATGATTTCCCCTCTGGATTTAAGTGTTTCATCGAACAACATTGCTACAGGGGCTGCAGGTGTGTCAGAAGCAACCCGAGACACTAAAAGCTCTTTAGCCCGAACAAAATC…
>PBfusion.971|NW_019106127.1:390612-399088(-)+NW_019106276.1:200305-201600(-)|c177520/f1p24/5931
caattaataaatctgggtctgggatggcgcatggcggttATTAATTAATTCCCGGCGTTTTGTGGTATACTGAATACTAGTATGAACAAATTGATTTATTGGTTctacaacgagatgtattatgattttccgacaagaatcgCAGAAAAAAAGAAAAAAATtgtggtggttttggaaaacatctaaataTGTATGTCCACTCAACTCTCATCATCATCTGTCTCATCATCcctCGCACAAGCCTAGTGCTCATGTGGACATCATCCTCAGAAAActgatatgagtttgaggggaaatgtgggtggacgctttggttgagcggactaatacttaaagagatgaaggcgtatctggcaaTGGATTGGTGTCTTCTTCCaatggcgactgctgattgatgac…
>PBfusion.972|NW_019105724.1:244055-246369(-)+NW_019108068.1:4870-84237(-)|c175450/f1p2/5762
AATAATGCGAGAAAAGAGAACAACCAGCGGCAAAATGAGTAGTTCCTTGTACGAATGTCTTAGAAGAAGAGAAGAGTTCAAAAGAGAAAGGGAAGATGCACCGTGTCTGGAGCGGGCTCATACAAGGTAATGAATTTTAAAAAATACGATACCACACACATGAATGATACGGCCTGTTTTTATTGTTATTATATTTCCCACTAGTAGTTTTACGGCTCCCTCTCCTTCTTTATGGAAGTGAGACGGCACCAAGTTCTAAGATGCCTGTAAGTTTTAGGATCCGAGTTGGAAAGAATCGCTAATGGATTTGCCGGCGAAACTAGGCCGGGTATGTGCGCAGAATAATTTCGAGGACTCTCTCCCATTGTGGTTCTGATACTGCACTGCAGAAAATATGGA…
>PBfusion.974|NW_019105891.1:405954-406281(+)+NW_019112306.1:3551-4793(+)|c37562/f1p8/1579
GCGGAGTGGGGGATGCTGCTCACAGTGTGGTGTGTGCCGGCCGGTGGTTGGATCAGCAGTGTGAGCGGCTTCTTGGGGACGGCTGGGCTACCAGCGGTGTTCGGTGTCCTCCAGATACACCACGGTTGTCATCTCACAAGACTGAAATTCTCTCCTTTCTGAGAGGTGATAGGCCATGCTTTCGCACTACCTGGAGGGAGGGGAGTCGCTAGGAGTGGTGGGAGAGTAGTGGCAGTCATCACTGTCCTTGTAGTGCATGGCAACAGGTCAAAACTTATCAGAAATGGTCCAGGTGTCTTCCGGACCTCAAACGAGCCTTTGTGGCTGATTCCGGTTTGCCTCCAGATGAAGTGGTGTTCGGTTCGTCCTCTTAGGGACCCCTACGGGTGGCAACAGGTC…
>PBfusion.976|NW_019105773.1:697683-717144(+)+NW_019106972.1:217977-218265(+)|c119096/f1p0/505
AGGCATGCGATTGATAGCTTGGAATATCATTGTTTTTTACCGACTTTTCTCTGCTTTCAACTCGGTAAGCTTTTGATGATAGTAGCATATGGCTGTTTATATCAAGTTGTTAGCATTGTCGATGCAACGGCCCAAACAGCCATTGGTCGTTTATACACCGGTACCTCGCCAACAAGACAGAATTTACTGTGAGCATAGTGGCATGGTCTACACAACGGCTCTGCTCTCAGTGAGTAACATTGAAAAAATTGTATCGCCTGCGTGTAATCCACTCAAACAGCTGAAAATGTATAATCCACTCAACAGCTGATTTATGATGAATAATACTATAGTCTGATTTTCACTCTAATATTGGCGTATGAGGGAGGCTCCTTTTTACTTTCGTATTATCCTTGAAAT…
>PBfusion.979|NW_019105570.1:1091355-1102579(-)+NW_019105875.1:411055-415824(-)|c161094/f1p4/4927
CAAGAAGCAGGAGGTCGTCAACTTCAAGTCACACTACCACACTGTCAGCCGCGAGCGTGGACACATGCGCGTCGAGACGCCTATCAAGTTCAGCGCTAGGAAACAAGAATACAAGGGCTGCTTCGACCAGCTGGAAGAGTTGATTGGTCTGACTTTCTGCGGTGACGTCAGCTTCCCCTGGGACGGCAAGAAGGCGTTGAGCCCCGCCTACGGCACCACCACACTCTCCGCTCGCATCGAGAAGGATGACGACTCCCTCACCACATACCACTTCAAGGCCTACTTGAACAACAAAGATCCAAACAAGGCCGAATTTGAAATCCTTCTGGACACACCCAACTCAAAGACTAACAGGAAGATCTCGTTCAACCTGGACCTAGCTCAAGCACCCAACAAGCG…
>PBfusion.981|NW_019106118.1:421746-470721(+)+NW_019106741.1:64673-79707(+)|c158937/f1p1/4789
aaatgtaaaacatctgatTTTTAGGTTATAATATTTTGTTTGAAAcaatcagtGATCAGTAATTTCTAATTTtaaatGTAAACAATTTTTGAATCTTTTTAGATCTAACTCATCAATTTTATTGACTATTAAATATAGATAATTTTATACCTTGACATGAATATACAAATTAAAAGTTTTTATTACAATATTTTTCaatcTACTGATGAGCAATATTTGAGAGTAGGGTAGGCCTAATGTTTAGATAAGCAGTGCTATAAGTTTCAAATTAGTCCCAAAGTCCCAAAAATGGATTTATGGAGAGAAGTTTTGTGTTTTACCGTTGATGCTGTACTATTTTCTTTGAGTTACGGACAATATCGGTATCTAAATAACACTACAAATAAAATAAAAACAGCT…
>PBfusion.983|NW_019106559.1:277982-330915(-)+NW_019107077.1:46230-50457(-)|c115379/f1p4/4132
GGGTGGCCAGATTCTGGTAGAATGGAGAGGTTCTACTTTGACAATCCGAATGTCTGCCTTATTTTCAACGCTGGAGAACTCAGCCTTGTTGAGTATGGTAACAACGAAATACTAGGCTCTGTAAGGACAGAATTTATGAATCCGCATTTGATAAGTGTTCGTTTGAATGAGAGAAGACAACTCAATTCACCTGAGGATAACAAAAAACTGGCCTATCTTCTTGATATGAAAACCATCAGCATAGTCGATCTTATTTACGGAATGACAATCCTGCAAATATCACATGATTCGAAGATAGATTGGCTGGAGCTGAACGAAACTGGACACAAATTGCTGTTTAGGGATAAGAAAATGCGACTTACACTTCTGGATACACGTTCAGCGGAAAGACATTCCATT…
>PBfusion.984|NW_019106255.1:208854-212082(-)+NW_019110014.1:125-17549(-)|c140486/f1p4/4829
atgCGTACCGTTGTCGGTGGTTTGTCGTCCATCGTTGCTGAAAATCCAGTAAAATTTCTAACAAGCTAGAGGCTGTTCTTACTTCATTTTAACGTTTGTTATTTTCTGTGTAGATTGTCATTTTAATAATTTTTCAAAATGAATGTTGAAGAAGAAGTAATGAAGATACAGAAAAAACTGACCAAAATGACTTCCGAAGATGGATCAGGGCAAGAGCAGGCTTTAGACTTGCTGAAGGCTCTGCAGAACTTACCGGTCAATTTGGAAATTTTGACAAAGACAAGAATTGGAATGACTGTCAATGCTCTTAGAAAGTCTAGTACAGATGAAGAAGTGATCAGTTTATCTAAGACACTCATCAAGAATTGGAAAAAGTTTCTCGCTGGTCCCAATGCTTCA…
>PBfusion.986|NW_019105772.1:571542-677043(+)+NW_019109026.1:16353-18917(+)|c145161/f1p11/4443
gcagtgtcaGGTACTGTGTTTTGTGTCTAGTTCTAGTTGGTCTTTTGATCAGACGTTAGAACATAGACAATTTAGAATCGCTGGCAAATAATTTACAAATGTGGAATAAATAAGTTTTTTTTTAATCATACAACATTTTTAAATGTTATAATTGTCGATGCAGTTTACTTTTATGCAGGACAAGTTTTATTTGAGATGAGTGTTCTCTACTAAAGCATAATCAAATATAGAAAAAGATTTCAAAATGCAGCGAAGCATTGGAAAGAGAATTCGTATGGATGAGCCGCCGCCTCCTGAATATGACACCAGCAGTCCTATGACTCCAATGGACGGCAGTGCTGCCGATTCTCAGGAGCCTTACACACCGTACACTCCCTATACAAACCAGCCATCCACGCC…
>PBfusion.988|NW_019105578.1:404713-407952(+)+NW_019105991.1:63800-66202(+)|c169440/f1p3/5401
AGCTATCACCAAACTTCTTCTGTGTTGAAGAGACATAATCAATCTTTTGTCGATTGTAAGTTTCTTTATTAAAATGTTGATATGATTAAGTGAAAGTCATTAATTAAATTATGGTTGACTATGAACTTGAAATTATATTTCTGTATAATTGAATCAATTAACTCCATGTTGACATCGCTTGAAAGTTAATAGGTTTATTTATAATTCAATGTTTTCAGTATAAAAAAGCATGAGATTTTGAATTTTCCAGTTAAATCCATGCTCTTTTGTCGCTAAATTAATATTTCATTCTCATTTCAACATCGAATTAACTGAACTGTGGAAAAATTGAATTATTTTGTAATTTCATATAACTTTCTCATCAGTAGACCAGGTTGATTAGAAAAGCCTTATCATATA…
>PBfusion.990|NW_019106511.1:135295-135901(-)+NW_019114254.1:3284-4890(-)|c55240/f1p6/2250
CAGAAATAAAAAAAAGTCAGTTAATAGTAGGAATTTCTGAACACTAATATGTAAATTTGTTTATTAACAGTATCAATGCATTCCATGTGTAATCAGGGATATATTTGAGACATTGCTATTAGTAATATCCGCTAGTAGTGGTGTTTTAATTACTGTAACTACTTGAAATTATCTGAATCACCTTCCTCTGAATTATAATAATGTACCTATCTATTTTAGTACTATTTTATTACTCTAGTATTTCATTATTCGATAAATACCATATCAAAACTTATAAGATTGTATTTCATTATTCGAAAAATATAATATCAAAACTTATAAGATTCTTTAAATCCTGTCTATATCTCTTCAGTATTTGGGTTTAAAAAAAATGGATAACTCAATAAATAGCTGGCTATT…
>PBfusion.992|NW_019105661.1:389436-452529(+)+NW_019106165.1:281571-284715(+)|c154913/f1p2/4731
TCATCAGCTGTATCAGCAATTCATGCAGCAAATAATCGGCTGGCAGTTCAAGCGGCTGAAGATCGCGAGCGATGCGGGCGAAGCGGGGCTGTCGATGAACGACCGTCTGCTGCGGTTTGAAGTGGCCGAGACCGCCTGTGCAGTTCGCCTCAGGGCGTGCCTCATCGAGGCCAACAATATATTCCGCCGCTGGATCGACAATACCACCAAACCTGAGGAGCATAACTTCATAAGACACGATGTGAGAACGACAGTGTACTGCACAGCAATTGAACTGGGAGGGGAGAGAGAATGGCTCTTCCTGTGGGAGCAACTGCAAGGAAAAAGGGCGCACATTGATCAGGAAGAGAGAAGGAGAATATTGGACGCTCTGGCTTGCTCAAAGAACCAGCAGATTTT…
>PBfusion.996|NW_019105574.1:55841-116976(+)+NW_019106309.1:301839-303016(+)|c143428/f1p10/4641
CAGCGCACCAATTCACGTAATGTCAAATTGATTTTGATGTCTGCTACGATTGATGTTGATAATTACGCAAATTACTTTTCGAGAATTGTGAATAATAGCAGAGAAGCTGCTCCAGTGATGGAAATTTCAAAGGAGACCGCTTTCAAAGTTCAGATTTACTATACAGACCACTTGATAAGCAAACTGGGCACTTTTCCCGAATCTACAAAAGGTGAACACGATATCAGTCCAGAAGCGTATGATTGGGTGGTGAAACTCATAAAAGCGTTCGACTTCTTAGACGAGTATGAAAATAAGAAAAATGTGAGAGGATCTGTACTGGTATTTCTGCCTGGTATACACGAGATCGAAAGTATGTTCGAGGCACTGCAAAGGAGAGAAGATGGATTGTGGTGGATC…
>PBfusion.999|NW_019105564.1:1235371-1247488(-)+NW_019105716.1:1624-53553(-)|c146458/f1p6/4516
AGTGCGCGTCTGGAGTATTGGGTTATCGGGTTTGCGGCTGTTTCTGCCTTCCTGCCTGCGAGCATGCCATTATGCAGAACATAAGTAATGAAAGATGGCGTTCACCCCAAGCTGTAAGCCCCAACAATAAACTAAATAATAAGACATCTCGCTCAATGCCACAATGGCTGCAGGCAAGGGGTTCTGTATTACCTCCCCCACCACCCCACCACCCAACCCAAGCAGACCTCACAAACCATGTGGATCCTGATTATGAAGTTATAGAGTTTTCAAACAATCAAGCTTACATTAATGCACCGACAATAATGAATCACGGTAAAGGAAAAGAAGGAAGGAGATGTGACCTGTGCGGGTCATCAGCTCCCAGTGTGAAATGTGATAAATGTGCTCAGCAGAACT…
>PBfusion.1004|NW_019105967.1:35917-35999(+)+NW_019106171.1:251943-252627(+)|c27298/f19p3/767
ATTTCAGGTCCAAGCTTCAAGCTGCAGACATGGCTTCATTCACATCTCTATTATCCGCTCTTGTGTTGGTCGCTGGTTCACAGGGAGTGGCTGTGAACCCAATGGGAATGGCGGATGCAGGACTGGGAATGGTGGATGCAGGAGTTTCAGCGGGAATGGGACTGGCAAGTACTGGAATGGATGCAGGAAAGGGCTTGGCGAATGCAGGAATGGGTGCTGCTAGTTCCATGTCTGGTCGCATGACGGAGGAAGCTAAAAATTAAATGGAAACATTCAGGACATGTTAGGAGCGCAGATGAAGGGAGGTGCAAACATACTGAATAATATGTTGAAGACGGACGCTGCCGTTCTCACTGAAATGGGGACAATGATCAGTTCTATTGCACACTTAACTGGAGC…
>PBfusion.1005|NW_019105569.1:589173-701184(-)+NW_019106673.1:152033-152801(-)|c169240/f1p459/5526
ATATTTATTGAATGTATTCGATGGTAATAAATTATTATAGAAACTACTGGTGTATCAAAATAACAAGTGAATATTTGGTGTGTTCTAAAAGTATTTTATTCAATCGACTTGAATTGCTTCCAAATATTAAGAGCTGTTTTCATTCCATAGTAAAATAAGTGATATTCGGTGTAATTTTGGCTGTTTAAGGGTTACATTGAGTTACCAATATTGAGTATTTCTCATAGTTATAATATTAGCTTAACAATATTGTAATATAGGATTCAATAGCaccttaatgtcAGTATTATAATTTTAATTTATTACTTTTTGATTCCAAACGTAACAGTTGAATCAAATGTGTAGAATTGCAATAATTGTATAATTGATAATATGTGTAATATTATATATAATTATTAT…
>PBfusion.1008|NW_019105588.1:980709-980926(-)+NW_019106311.1:295825-303270(-)|c120151/f1p0/606
AGAGTGAATGGTTGCTAGTCTTTTCTTTCTCTTTTCTTTTTCTTTCTCCTTTTATTCATGCATTTAAAATTAGTTGAAGTGATATTCATTCCTGCTTGCAAACTTGGAGTATTGTATACTTCCAGCAGGTAGTATTTTTTATTCCGATTCACAAATTTACCGTATATCTAATAAAACATACCAGTATTTATTTTATTAATCTTCCATTAATTATTTTTTATCTTACTGAGCTGAGTGTTTTGTTTTTCTTATTGATTCTGAATGTGAATATTGTGAGTTTGAATAAATAAAATTTGAATTTGAATTTGAATTTGAGATGCGCGTGAACACAAGCGCCAGTTGATCATTTTTCATAACGGTAAGGAAAGTTGTGTGAGTGCGCCACACCAGAATTTTTAC…
>PBfusion.1009|NW_019106012.1:452848-461862(-)+NW_019108018.1:83272-105776(-)|c76702/f1p6/2441
ATGAGCAGATGTTGAATTGTGTGCTGCAGGCTAATCCTGGGCCTGGCTATATGTATGTCGTCGACACTAGGCATAAGATAAATGCTATGGCGAATAGAGCAGCTGGAAAGGGATACGAGAATGAGAATTTCTATGAGAATATCAAGTTTCATTTTCTAGGAATAGATAACATACACTGGATGAGAACTAGTCTCAACAAACTAATAGATACATGCGAGTCGAAAGCACCGTCGATGAGCAGTTTCCTTAATGGTCTGGAGTCGAGCTGGTGGCTGCGGCACATGAAGGCCATCCTGGACACGTCGTGGTTCATAGCGCAGGCCATTGACGCAGGCATCAGCACCCTGGTGCACTGCTCTGACGGGTGGGACCGAACTGCGCAGGTCTGCTCCTTATCAT…
>PBfusion.1022|NW_019105653.1:770572-801367(-)+NW_019106070.1:106755-115155(-)|c74863/f1p2/2605
CTTTGTTTTACTTTGTGTAAGAGGCAAGTCATGTGAAAAATTTGTTGTTGCTGTGTATATTAGTTCTGTGTTTATATTGTATTTCTCTGACAAAATCAGTGTAAAAGATCCATTGTATTCAGCAATCCAAATATGTCAATTACTCTAACCTGATAACTGGTTCATATAATTTGAATTTTATTAAAGAAAAAACTCAATCTGTGTCATCCAATATGGATAGGCCTAAACTAATAAAGGTTATTGGCTGTGTTTTTGTGCTATTGACAATAGCATCTCTATTTATGGTATTTGCGGATAATGACCTTTCGAGTGAGAAAGTCCTTTCTGAAGACAATGAAACATTGCGACGTGCCTTTGTGGGCTACCTTGAAGATGAGAAATTGGTACAATTGGAGGTTC…
>PBfusion.1029|NW_019105559.1:128798-137002(+)+NW_019105841.1:273185-315797(+)|c163956/f1p199/5112
AGTGTTCCGAGTGCTGTGACAGCCGGTTGTTTTCAAACAGCTACTCCTGTGAAAATTAGCCCGGTGTCCGATTCGGATCTAGATTGATCAGTGCGCGCGATCCCCACTTGTGATTTTGGATTCTATTGCTATTGAAAGAACTAGAGCAAGATGCCAGCCAGATCTCCAGATGTTGGCGTGCAGCACGCTAACATGAGGAACGGAATGACCAATGGCAGTGCAGACAACCACGATGACATTGTCATCACAGGGCTGTCCGGCAGATTGCCCGAGAGCAACAACATCGAAGAATTCAAGGACCAGCTGTTCGCCGGCGTCGATCTGATCACTGACGATGAGAGGCGTTGGCCTTCAGGCTTGCACGGTCTCCCCACAAGAACTGGTAAACTCAAGGACCTG…
>PBfusion.1032|NW_019105882.1:533335-556003(+)+NW_019109095.1:23199-47629(+)|c124892/f1p6/4460
attcaattgtcaatggtagagaatcatagtataaaaattacaagtttgatttagtattatcggatgctgcatcactttatcgtaaacatcaactttggtattcataatgctATTTTCTCAAATATAACTTtagttctaggtcgtccttattttattgagcgtttcatttatttcagATTAATGAGTGTAAACAATGAGTTGGTTTGATGCAACTGGGTTTGCCAATTTAGCTAAAACAGCGTTGAAAGGTGCTCAGAAAACAATCGATAAAGCTCTAGACATTAAAGATGAAGATCTCAACGCATCCGAATCTCAAACAGCTGCTAGCATCGATGCGTTCGGAGATACCTTTTTCAATGCTTGGGGAGTCGACGAACCAGCCGTCAAAGTAGACGATAG…
>PBfusion.1033|NW_019105747.1:59653-68291(-)+NW_019106887.1:236402-262897(-)|c18288/f2p5/4455
cgtcaacaatgatgatggatgctgatgctgaaAGAAACTGAACTACAAACATAGCCTTTTCTCATATAACAAGTTTTTATTTTCTATCAATCAATAAAACATTCTCAAAACGCAATTTCCTTCAAATACGTCCAATCAAGTTTGTTTTCCAACCGTTGTGATTAAAATCCTTCAAAATTGATTCCGGGCAAAAAAGAAAGGCGGAGAATGGAGGAGGGCACAATGTGGCGGGGACCGGAAACAACAGCTGGCAGATGGAGGGGCCACCGCCCCTGAAGCAGCCGTTCGCGGGCATGCCCTTCCTGGAGGGGCAAGGCGGAGGCGGCGGCTGGGGCAACGCGGCCTTCTTCAACCAGGCGCAGGCGCAGTTCTGGGCGCAGAACGGCCCCAACCTCAACC…
>PBfusion.1036|NW_019105721.1:410824-414621(+)+NW_019113034.1:1408-4675(+)|c158791/f1p6/4992
ATCGTTATTGTTTGATTAAAGGAAAGTTTTGTTGTTTTCGTTGTCTTGATGTGGATCATTTGAGTAGAGATTGTCGTAGTAAAACTCAGTGTGCTCAATGTCGAGAATCTCATCATTCTTTATTGCACTTTTCCAGATCAAGTTCCAATGAAGGTGTTGCGTCCTCATCGAACTCCAAGGCAGGTGGCACATCACCTATTAGTTGTTGTTCTACATCCAACGATGTAGAAAATTCGACCGTTGTGTTGTCGACCGTCACTGCACATGTTCGAGATTGTAATGATCAGCTTTGTGATGTTCATTTCTTGGTTGACACCGGGAGTCAGTGTCATTTTGTTACAGCCAAATTGTGTCGGCGTTTGAGACTACCATTCCAGCCCATGAAAACCGTTGTTCGTG…
>PBfusion.1039|NW_019105754.1:309520-368810(+)+NW_019106748.1:136-23983(+)|c113223/f1p6/4471
acaggtgagtggacgtgggtgggaactgggaaaggggaactgactgaccgcactcctgcagtcggtctccaGTCTCGCAGTTCGCACTTCTCAGTTGCAGTGGTTCTCCTGAATTCACTGGAGATAAATTTTCATTAACGCGTACTTGCACGCATGAGTTTTGTCATGGCTCTTGGCGCGAAATAGTTTAGTTTACAAATAAATCAGATATTGATTGTGAAGTTCTTGTTTGTGAAAAAATTGCATCCGATGAGTATCAACAAGTCGTGTTGACAACAAAAACTTCTGCAACATGTGCTCACAAGTCAGCGCGTTCATCATCGCATGTGTGGCCTCTCTTCTTTTGCAGAATGTGGTCTCATCTGAGTATGGGTGCGTGTGGTATGGGCAGTGCGACCA…
>PBfusion.1041|NW_019105543.1:1547119-1547554(+)+NW_019106165.1:242955-244234(+)|c43760/f1p4/1717
TATTTTGATAGGCTTAAGAAATGTAGTTCTTTGAGTAGGCAGAACTCACCAAGTCATATCTTTTATTACTATTTCTATTTTTCCACTTTATTAGATCTCACTAAGTTGCTAGACACACTTTTCTTGTCTGGCAAAATTCACCAAAGTCCTTCAGTTTTCAAGGAATCGCCTAGCAATTTTCACTAACCATCTTTAATGAGTTTTCATCCTCGTGAATACAGAGCTTCATCAAGCACTATACATAAATTCACTATTCATTACTTCACCAAACATATTTCGTGAGTTTTGCTTCCCACAAACTAATTATTAATGGATAGTGATAACATTATTTAGGAAATGGTGAGCAATATTTGCTGTTTGGTAGTCAGGCAAAACTCACCAAGTGTTATGTGCTTATAA…
>PBfusion.1045|NW_019106469.1:338394-339395(-)+NW_019106719.1:122001-178312(-)|c62980/f1p1/2402
agtatgaacttGAATTCAACTTGTCGACTTCTCAAGAAATAGGTGATTAAGTAGAGCACTGATTTTCTCAGGACAAGGTTGTGGCTTGCTGTGATATAGTCCATAGATAATGATTTCCCACAAACTAGTGTTATTGGCGCTGCTGTTGGTGATCATTGGGAGGATGACAGCCGAATGGATTATTATCGTCCCTCACATTCCCGATCCCCATAATGACTCAGGAGCTAGCACCAACCTGACTATCCAAAATGGAACCGATCAGTACCATGATGAACCAATGATTCTGTCTGGATCCCCTGCACCGATGTTCCATGATGCAGCAGTGGTTAGTCTTGGACCTCAATGCGCTGCAATTGGCAAGGACATCTTAAAGAAAGGAGGCAACGCAATCGAGGCTGC…
>PBfusion.1047|NW_019106294.1:211658-217235(-)+NW_019109257.1:2479-24316(-)|c55588/f1p4/2182
GAACCAGTTTAGTTTTATCTAAGTGAAAGTGGAAAGTTGATGATTTTTCAGAAGTTTTATTTGCAATTATTGAATTCATACCGTAAAATATGGCTGTGAGCGTGAAGTGGTCTTGGCGTTCTTTGTTCCTAACTTTATTTCTAGTGACTTCATCATGCCTGGGTCTGCCGCAAGACAGCGCCAACGATCTGCTAACGTCGGCGAAAAAAGGTCTGCCTGAGCTGCGCAAATCGCTGGCCGACTTTGTGCCCACACACGAGCTGGAGGACGCGTTCAATGCCTCGGGCGCCCATCTTCAGTCGGCCGCGGATGCGTTAAATGCCTCGGGCGTCCATCTTCCGTTTGCCGTCAACGCCTCGCAACTGCCCAGCATTGAGGAGGGCGACAAGATGATTGAGG…
>PBfusion.1052|NW_019105619.1:16858-19031(-)+NW_019106116.1:465000-465328(-)|c75313/f1p3/2555
TTCAGCAAACGAGGCAAAGGTACTTGGAGTAGTGCTGGACTCTGAACTCTCCTGGCGACCTCATTTAGACCAGCTAAAAAGCAAACTAAACTCGGCAGTATTTGTTCTTAGAACCGTGAAGAAATTGCTGGATGCAGGAACGCTTAGAAGTGTTTATTTTGCTGTGTTCCATTCTCTTATTTCATACGATGTTATATTTTGGGGCAATTCAACTCATGCAATACATATATTCAGGATTCAAAAGTGGGCAGTTAGAGTGATGGTGGGTGAATCTATTAGAGCAAGTTGTACAGATTATTTCAAAGAATTAAATATTCTCCCACTACCAGGTGTATATATTTTGGAGGCTCTTTGTTTTATTGATAGGAATAAAGATAGGTTCAATACAGGAGAGTTGTT…
>PBfusion.1054|NW_019105632.1:273097-273190(+)+NW_019117334.1:1887-2274(+)|c119402/f1p0/459
agtcgtgaattgggaatgaactctcattctctcagccaaaatatagcagaggccacaggcacagcTTCAGACCACAACAGACGAacagactgaaaacctgtgtggctgaatgATTACCGTATCAACTATATAGTTGTGTGTCTTCTACAAAAGTTTATTCGCGGCAACTGTATCTTCAAACATACTGTAACGTTGTTTCTTCTTCTAATAAGTAGCCAATATACAATTTGGTACTTTTATACGAGATTAGAATTATGAGGAAATTTGTATTAGTAATTCTATTTGTAGCCTTAACGCAAAACAATTGTTCTGCACATGCAGAGCAAGAGACCTCCAAAAATGTAACATTACCAAAATTTGTCACGTTTCCATTGATATGGCATCCTTCTCCTCGTTCAA…
>PBfusion.1055|NW_019105900.1:303032-306656(-)+NW_019107088.1:86455-116851(-)|c20232/f2p22/4527
TCCAATCTCAGATTTGAATCCAATCTTCATGGCAGCTGGATGTGAACTCTTCGTTCAGAGTAAAACTGAAGGAGTACGCTCTGTTAAAATGGATGAACACTTCTGGACTGGCTACAGGAGAAATGTCATTCAACAAAATGAGCTGTTGACTCATATTGTCATACCCTACACTAATGAGAACCAGTATTTCAAAGCCTACAAGCAGGCAAAGAGACGTGAGGATGATATAGCAATTGTGAATGCCGCTTTCAATCTGACAATGGATGGAGACAAAGTGAAGAGTCTGGTGATTTCTTTTGGCGGAATGGCTCCTACGACTGTAATCGCCACTAAGACAGGCCAGTGGGCCGCGGGAAAACTATGGGGAGCTGATTTTTTGGAAGGAATTTACCAGCAACT…
>PBfusion.1059|NW_019106166.1:291465-317366(-)+NW_019108893.1:5676-26796(-)|c152052/f1p3/4750
agtcgtcttgAGTTCAGTCTTCACTCTTCACACTTCCCAGATTCAGTAGTCAGAAGCGGTACAAGTCTGTGCGTTGTTGCTTCATTTTGTGAACTATTTTTATAATCAGCTGATAGTATTTTGTTGTGTGTGAATTAATTATTATTTGTTGCGTTTGATGTGTGATGTGCAAAGTTGAAATATGTTGTGCCTTGGTGCAGCGACCAGTCAGAACTCCTATCATGGACATGGTTCACCAGCCAATTCTGGGAACAACACTGCCACTATGCGAGGTGACAGACTGGTGTCAGTGAATGGCCAAGTGGTAGTGAACGGCGACAGCGCCAGACAGCTGCTGGATGCAGCTGGTGAACATGTACAGCTGCAGCTGTTGCGGCATGGGCTGCACTACAAGTCGCT…
>PBfusion.1060|NW_019106142.1:294840-320466(+)+NW_019107436.1:135653-158699(+)|c22439/f2p223/4138
ACCACACGCAGTCTCTAGCTTGCTTAGAGACTTTAGACAGGCACACTCGAGCTGAGTCAGTGGTTAGCAGGAGAATCGCTCAGCTGTTGTTCGACGCTGATCAAAGTGCCGGGCGTCCATCATTGAGGACTGACAGTTGGGATTTTGTTGTTGATCAGATTTAGTGCGCGCTACCATGTCTCTTACGAAGACGACCAAGTCCTATACCTACCGCTCGACAGGAGGTGGAAATGCTGATGTCAGCATCGAGTACTCCGCCGACCTGAGCGCTCTCTCCAGGCTCGAGGATAAGATCCGTCTCCTGCAGGAAGACTTGGAGTCCGAACGAGAACTTAGACAAAGGATTGAGCGAGAGAAAGCTGACTTGAGTGTTCAAGTTATCTCATTGCAAGAAAGGTT…
>PBfusion.1066|NW_019105546.1:255250-1229784(-)+NW_019107765.1:138486-144988(-)|c147475/f1p10/4585
CATTTATCGCGTGTAAGTGATTTAACTAGAAGAGACTTATCTTCAATATTTACATTTGTTATCATATAGGTACAGTGCAAAGTTCATGATTTATTATTTTATTTCAAGTTTATGATTCAATGATCCTAGTAATCAAGGTGTTGTGTGGAACGTTTCTTCTTAAATCTTGTTGATTCATTTATAAATCTCCTCAATAATTATTAACTGAAATGGAGTTGCGGCTGCCAGATGGTCTTCCGTCCGAGCTGGATAGATTTGAGGGGAAAGCTCATGGAGATCATCCTCCTCTCAAGTATATGATACAGGTGATAACTGAGGACTTGATAGAAGATGCTGTTCAGCACATGACCAAATATTTTCTTGTCAGAGAAAATATATTATCTTCTGCAGCTTACCTAG…
>PBfusion.1067|NW_019105936.1:521239-523095(+)+NW_019106847.1:4115-9342(+)|c145247/f1p8/4667
ATGACTCAAGCAGTGAAGATGAAGAACCGTCTAAGCCTCCTCCAAAACAAACTGTGACAAAACCTGCTGCTAAAGCTGTTGCCGCTAAACAAGAGAGCAGCAGTGACAGTGACTCCAGTAGTGAGCAAGACAAACCTTCTAAGCCAGCTCAGAAAAATGCAGCGACTTCATTACCTGTAAAACCTGTACCTAAAGCTGTTTCAAAACAGGAAAGCAGCAGTGAAGATTCTAGTAGTGAGGATGAGCCAGCAAAGACAGTCCACAAACCAAATGTACCTGTAGCGAAAGCACTTGCAAAGAAAACTGAAAGTAGTAGTGATGACTCAAGCAGTGAAGAAGAAGAACCATCCAAGCCTCCTGCAAAACTTGTGGCAAAACCTGCTGCTAAAGCTGTTCCCG…
>PBfusion.1068|NW_019105650.1:302216-336354(-)+NW_019106710.1:197785-200539(-)|c128160/f1p0/4238
GGACCTCGGACGAATATTGAATAGCAAGTTTTCAAGTGGTTTGTGTTCAAAAGTTTAGGATTCAAACGCATTTATGTTGTATATCTGATCCATTGATTCAATTATTGAAATTGGACATTGTTTTGTGAAAAACATTTATATCGCGAGCTAATTTCATTAAATCACATTAGTACTTTAGGCCTAATAATCTACGTATCATCCACTATAAAATTCGTCCTAGAAACCATCTAAATGAATATAAATATAGTGAAACCCAATTTTATTTTCAATTTTGAATTCTTttacatatattatcatcagtgtgcgttgtcatgatgaaatagatcgtgaagtaattgacatatggatggcagagtgCGTCAATAAAGAATTCTGTGTTTACAAGTGAATACTAGGCCT…
>PBfusion.1069|NW_019105559.1:995780-1007000(+)+NW_019105655.1:500517-504977(+)|c25187/f2p14/5471
GACCCATCGTCTACTCAAAGTGTCTCCTAATTTCTAGCTAACCTGGATACGTTGCAAGTGAATTTCTATTTATTAAATAATTGATTTTCTAAATCAATTAATCGTTGTGTTCGTGAAATTAACTGCTAATTTTTGTTTTAACCCACTTTAGAGTTGATGATAGTTTCTGTTTTCGGTTAATGCACGTTTGCTTCTGTACCTATCGTTTCTTCCATATCATTATGAGAGTGAACAGGCAATTTCTGAATGGTTGAAGATTTCAAACTATAGAAGAAAATAAATTCTCTTTGAAATTAGTTATTTTCACGACGAATAAGAATGTACAATGAGCCAATTCATTTTCGAGAGGCTGATATGCTTGATTCGCAGGGGTCAAGGCCGTGTCCCGGCCTCACAGGG…
>PBfusion.1075|NW_019105649.1:611133-615748(-)+NW_019110414.1:3511-22433(-)|c94406/f1p0/3203
AATTGCAAAAGGAAAACGACCGCCTGAAGAAGGAGAATGCGCGATTGAAGAGTAGTCCTGACACCGAGCAGAATAAATTGGATTTTGTCAGTTTGGAGAACGAGTTGAAGAATACAAAGACAGCACTGGAACAGTGTAGGGCGGGAAAGCCCGTATCAATGAAGCAGGAACAGTCAGAGGCGGCTCCCAACGCTCAAGCCGTGGGTCCAACGCCCAATAAAGCTCCTCTGCCCAAGGAAGACGAATTCAATATGGGCCTCCATCTTACGGGTAGCTCTACAACTCCCGTCATTAATCCAGAGGCAGTAATGGATCACGATGTCCCCATGAAAGTAGCACAAAAGGAAATGAATAAATCTAGTACGCCTACAATTGTACAGGACAAAAATAAACCAACAT…
>PBfusion.1078|NW_019107085.1:134602-231428(+)+NW_019110280.1:20442-21718(-)|c128817/f1p17/4484
AGGTGTGTCGAGACTACTTGCACGGAGCATGGCGACGCATACAGCCGCATCAGATGGTGCTCAAGAAAGTCAGTGGCGGCCTAAGCAACCTGCTCTACTACTGCGCTCTGCCGGCCGACGTGGAAACTGTGAAGAACGAGCCGAGTCGAGTTCTTCTTCGCATCTATGGCCAGGTGAATGGCGAGAGAGCGCTAGAGACTATTATCACCGAATCCGTCATTTTCACTCTGCTCTCCGAAAGCCAGAAGGGACCCAGGCTGTTCGGGGTCTTTCCTGGGGGCCGGCTTGAGGAGTACATTCCTGCCAGACCGTTGAAAACAAGAGAACTTTCAGATCCAAATTTGAGTAGGCTGATTGCTGAGAAAATGGTGCACATTCACCAAATGGACGTTCCCATAA…
>PBfusion.1079|NW_019105873.1:319469-379698(+)+NW_019106453.1:141521-165419(+)|c108632/f1p0/3965
AATTGAAAATGCTAGTTGCCGATAATTTATAGTGAGTGAATTTCAATAATTTGTTCAATAGTCAATATTGTAAAAAGTTTTAGTATTTATCAATTGAAAACATTCATTTTGCGTCTTCCCAATCAATTAATTCATCCGGTTCACTTAGAATAATTTTCTATCATGAGTAACTGCTGAGTTTCATTCTAGCATCGGTCTAGAATTTGATGCTTTCCATCTAAATTTACCCCTATATGTTTGTTTAGGGGGTAAATTGGTTGTTGGTTGTCATGCCCCGTGGCAAGCGTAGGTCGACTGCTGACATGGGTCCAGATGACGAAGACCGCTACCACAGCAAACGTCTTCGCAACACATCATCCAGTACACGTAGATACACAAAATCAGAGGACACTTCCTCGT…
>PBfusion.1080|NW_019105786.1:618992-640045(-)+NW_019105850.1:403407-403984(-)|c136712/f1p3/4275
CAAGTAGTTGCATATAGAAGACAAGCTTCACAACATTGAATCGTCACAATCAATAATAAACACAGAAAGTACAATAGTGCAAGGAGGAGACGTCAAAAAACAACACTGCCTCTAGGAGCACCCCCTGGAAGAAATCGATTAATTTCAGTTGATTTAAtTGAGATTTTTATTTTGTAATAATTCTATGATATGTAATTTTCTTCCCTCAAGACATCCACACATTCATCCACTGTGTATGGCGCTCTTTTTAACAGAACTTCCCTTATCCTTCCGGTCATCTTTGAAAAGTTGGAAAAATCTTTAAAATTATGGGGGAGTCTATTTATAATTTTTATTGCGCAATAGTGTGGGCCTTTCTCCAGAAGGGTTAGTCTATGTGCCGGGTAACCGAGGATTGAG…
>PBfusion.1081|NW_019106142.1:294840-320471(+)+NW_019107436.1:135653-158699(+)|c20699/f23p74/4178
AAGACGGTCGCGCGCACCACACCTAGCTTGCTTAGAGACTTTAGACAGGCACACTCGAGCTGAGTCAGTGGTTAGCAGGAGAATCGCTCAGCTGTTGTTCGACGCTGATCAAAGTGCCGGGCGTCCATCATTGAGGACTGACAGTTGGGATTTTGTTGTTGATCAGATTTAGTGCGCGCTACCATGTCTCTTACGAAGACGACCAAGTCCTATACCTACCGCTCGACAGGAGGTGGAAATGCTGATGTCAGCATCGAGTACTCCGCCGACCTGAGCGCTCTCTCCAGGCTCGAGGATAAGATCCGTCTCCTGCAGGAAGACTTGGAGTCCGAACGAGAACTTAGACAAAGGATTGAGCGAGAGAAAGCTGACTTGAGTGTTCAAGTTATCTCATTGCAA…
>PBfusion.1085|NW_019106070.1:163047-163497(-)+NW_019108894.1:14978-31678(-)|c83554/f1p44/2687
GGCAAAAGGGAATCCGGTTCCTATTCCGGAACCTGGCTGCGTAACCGCATCTTTGCGGGCACTTGCTTGCGAGCGCTCGTCGGGGTAACCCAAACTGGCCTGGAGACGCCGGCGGGAAGTCTGGAAAGAGTTTTCTTTTCTTTATAAGCGTTCGAGTACCCTGGAATCCTATAGCAGGGAGATAGGGTTTGGAATGCGAAGAGCACTGCAGTTGCGGCAGTGTCCGGACTTTCCCCCCGGACCTTGAAAATCCAGGTGAGGGCCACGCGGAAGTCGCGCCAGATCGTACCCATATCCGCAGCAGGTCTCCAAGGTTAAGAGCCTCTAGTCGATAGAATAATGTAGGTAAGGGAAGTCGGCAAATTGGATCCGTAACTTCGGGACAAGGATTGGCTCTGA…
>PBfusion.1095|NW_019107115.1:23247-24962(+)+NW_019107333.1:161227-165876(+)|c141705/f1p3/4521
CAAAAGCATCTGGACTGGATGGTGGGGTATTAGCATCTAAATCATTTATAAGTTTTTCCTGATGCTTTATTTTTTCTCTGTAGGTTTTTGAACATTGCTTCCATTGTTTTCTGAGAATTCTTTGTTGTCGGGTTGGCATTTCATTTATTGGCTTTCTTTGGGCTTTTTTCCTCTCTCTGTCTTTTTTTCTTGCTTCTTCAAGTTTTTCAGGATCTTGCTTCAACTTCTCCCTAGCTCTCTGCATACTTAGTTTCTTGGCTTCTCTTCTTTTGGCTAAATATTTTTCAGTATTCACTTTCTTTTTCACTCTTGCCATGACCTAAAATATAAATTTTTCAGATTAAAAAACAACAATATTTTTCACTGGTATGTAATTAAGGGCGGTCCTACTTCTATAAG…
>PBfusion.1098|NW_019106191.1:401000-434345(+)+NW_019107854.1:21816-79617(+)|c173680/f1p0/5495
ATATTTGTGTCGCTGTTGAGTGCGACGGTTATGGGTTCGACAACATTTGATGGAGCCATCACTTCGCTGAGTGTATGTCGCAGCGATGACTCACTCTCAGAAGAAACCACTATCATACTTCTAGTCACTGGTTTAAATCAGCAACAATGGAAAGTGATTCTTGAACACAGGGAAACTGGAAATTATTGGCCGTTTTTGGCAGACTCAAAGCTCAATGATTCCAGTATTTCTTCTGGAAGCTACGAGCCGGATGAACACAGCAGACTGAGTTTCCCAAGTTTTCCATCGGCCAGAACTCGTCTGCAAGGCTTGAAGCAGCTTTCTGTTGAGAAGCTAACTTCTTTAAGGCAGAAAATCACTGATACTCGAAGTAGGGGTTTGGCTGGCGGATCTTCACTA…
>PBfusion.1103|NW_019105727.1:742022-742292(-)+NW_019105966.1:255130-259155(-)|c55231/f1p2/2204
gATCGAGATGGCGGTGGACGAAGTGGTTGACTTACCGTGTGGTCTaTGTAGTAAAATTATCAAAGGAAATAATGTGGAGGCAATATATTGTGATTTGTTCTGTGAGAAGTGGTTTCATTCCAAGTGTGCTAAGCTAACAAAAGAAGAATATGAAGGAATTCAAGTTTTGGGTGACACTGTAAAATGGCACTGTGGAGCCTGTGAAGAGAGGTTATGTCAAGTGAAAAATCATAACGTTAACATAGACGAAATTTTATCTATATCTGAAAAGGAGAAAGAGGTAAAGGAGACTAAAGAGGTAGCAGCAAAGAAAAGGGGGAAGGCTGCAGCTGTTGAAAAACCCGAGAAAGAGGAGGAGGAAGTGAAGAAGACTGAGGAGGAGCCCCCCGCAAAGAGGGG…
>PBfusion.1104|NW_019105778.1:555507-561307(+)+NW_019107854.1:90951-105561(+)|c113275/f1p1/4239
AGATGCTAAAAATAACCTCTCAATTTTGTATGTCTTTTCTTAAATAACTACTTGTTTCTTGTAATTTTAATGGCAGATATGCCTTGGATTACAGCGTTCTTTGCTCCAAAAATAGTCATAACTATAGTTTGGCGTTCATAAGTCACATTCATGTAAATTGAATTTTTGCTGGAATTCGTTGTTCATACATAATACTGCATTACAGTTTATTGTGTCAAGATAAATGACATCTTCAACGGTCAACTGCCCGCTATGCTATCAGCCGGCCTTCAGCTCTCTAGCCGCCTTATCTATGAGCCTCATCAACGTTACTACTAGACCACTAGACTGCCCACTGTGTCACGAGTCTCTGTCCGGACTAGATAAGTTCACAATTCACGTGTTTGGTCACGCGCTCAG…
>PBfusion.1106|NW_019105717.1:510101-517499(-)+NW_019106155.1:743-36744(-)|c10621/f3p1/3181
GAATAGTATTATTCTACTCGAAGATCGAGTAGGAGTAGTCGTGAAGCGATGTCAAATGAAGTGTAGTGTGATGATGTATTGTATTTCAAGCGACTAGTTACACCTCTGGCAAGACACGTACCGGTGCATCTCTAGTTACCTTGGCGAGATATCATGTGTCACCTTCGCGACCTCGTTTAGAAGTTACACGCCGTGTGGTGGGGAAGAGAGAAGAGAGGCTGATAACACAAGCATGCATTCAAATGAAAAATATCGTTCCAGTAGATTTGGAAGGTTTGCCAAGCCTCGACTGTTTTTCATCATCTTCATTCTACTGGGTGTTGTCCATGGTGCAGTCGAGACTATTCTGACGAAGACAATTCTCTCCAGTGACCCAGTCATTCCATACAGAATCACAAA…
>PBfusion.1107|NW_019105632.1:273097-290854(+)+NW_019117334.1:1887-2274(+)|c94543/f1p7/3137
agtcagctctagaagtgtttcaaaccagtcgtgaattggaatgaactctcattctctcagccaaataagcagaggccacaggcacagCTCAGACCACAACAGACGAacagactgaaaacctgtgtggctgaatgATTACCGTATCAACTATATAGTTGTGTGTCTTCTACAAAAGTTTATTCGCGGCAACTGTATCTTCAAACATACTGTAACGTTGTTTCTTCTTCTAATAAGTAGCCAATATACAATTTGGTACTTTTATACGAGATTAGAATTATGAGGAAATTTGTATTAGTAATTCTATTTGTAGCCTTAACGCAAAACAATTGTTCGGCACATGCAGAGCAAGAGACCTCCAAAAATGTAACATTACCAAAATTTGTCACGTTTCCATTGATA…
>PBfusion.1111|NW_019105624.1:512053-512426(+)+NW_019106885.1:52352-82753(+)|c3785/f15p6/2102
GTTGGAGTTCGAATGCTATTAGGAGTTGGGTGTGCTAGTGCTAGCTTACAGCACTGAGTGCCTTCTGTCTTGTGGCGACTCTAGCGTGTCGTCTTCAGTTCACACACATTCACACATTGTCAGCCTTGCAAACTAGTTTCGCCCGAGAACTTGACTTTAGTCTGCGTGAAGAGGTTCTTGCTGCTTGTCTAGAGTCTGGGAGGACGTCCTTGATAGGCGTGTGCTTGCTGTTGCATTGAGTGTTGGACCGGCGGGCGAGCGTGACGCAAGCAAACATGGTGATTGCCGGTGTGAAAGGTGTCACCAAGGGTTGGTCAGGCATCAATGTCGACCAAGTCACTTCTGCCACTAATGCAAATGCTGCTCTGTCGAAGGTGCGTGGGCATCAGAGAGCTCCGT…
>PBfusion.1115|NW_019105778.1:127624-137852(+)+NW_019106587.1:313930-324599(+)|c75328/f1p6/2563
GTGTGCATAATCTCTGAGCAGCAAACTGCATCGAGCAAAATGTTGGAGGAGAGTCTATCGGACAAAGTGTTGCGCATCAAACGCGTGGACAGTGTTGCCGAGCACTCGTCTCCCTCCACCGACCACAATCAGGCCACCTTCAACACTGTCATTATATTCCACATGCACGAAATACAACAGGACGAGCATCTACTCGATTTTGCCTCACTGTTGGATGTCGATAAGAATGGCTTAATCGTGCACATAATTGACAACGCTCGAGTAGATGGAATGCAGAGTATGTCAGTGTACAATCTGCATCGCAGCGGCAGAACGATGGCGCACCATTACGAGAAACTGCACAAAGGAGTGGTGGTGATTCACTGTGTCTCCGCCAATGAGGAGAGGCGTCTCATCGAT…
>PBfusion.1130|NW_019106428.1:232664-234491(+)+NW_019108152.1:1345-83815(-)|c75326/f1p11/2605
ACTTGTTGGTTGTTCAGTTCAGTTCAGATTTGTCTGATTCCTACCTTCGAGCGTCAGAAACTTTACAGGTTAGGATCAGTTTGTTTTCTACCGGATTTCGTGTAGCATCGTAGCATGTGATAAGTGCAGCTTATAGTGCTTCGATTTAAAGTGCTTGTGAATAATCTGGGAAGTTCGTCAATAATATTGTGCTTTATTTTTGTTGAACTTGTCATTCGAAAAACTGAGGCGCACGTGTCATCGACTGCTTCAGTGCACTCTTTCCATTGCGTTGGGGCATGAACAGGCTGACAGTTGAAATTGAAATTCAACCATGTCTCTCGACTTCGGCAGTTGGTGTGCGAAGTACATACTATGTCTCTTCAACTTCGTCTTCTTTTTGTGCGGAGGTGCAGTTCT…
>PBfusion.1132|NW_019106371.1:40006-43227(+)+NW_019106529.1:272580-273886(+)|c127224/f1p0/4426
GAAACAAAGATTGATTTACAATAAATCCATAGTTAGTTTCATGCCTACCTTGCTTTGTGTTTTTCTTGGTATTCTTCTTCTCGACTAAGATCAAGCTTTCTTTTTTCCCGGTATCTTCGCTGCTTTTCAGCTGCTGTAAGTTTCTTTCCAGAAACTAACACCTTTCCCTGAAAATAATAGGAGTTTGAGTAATAAACATAATTAAAGGCAATCATACAGAAGCTGTTgcATTTTAAAACTTTGTGCTAGGTTCATGTTGTTATTAGTATTGCCAAATGCCTCTGACACATTTATTTTATTAATAAACTTgtaaccAAACAATAACATAGGAAGAATTATAATGGCCTGCTTAGCCTAATACCAtaatatcctaacctgataacctaatatttctaataa…
>PBfusion.1134|NW_019105643.1:6471-17107(-)+NW_019105847.1:613767-624506(-)|c104947/f1p6/3762
agtttttctcaatggcGTGACCTGGTGATAGATAGCGGTAGATTTCTAGAACAGCTGGTAGATTTTAGACCAAGTTTAGACCAACACATCCCATTGTTGGGGTGTAGGGTTGGTAGTTTCAAGGTTTTTTAGGATTGTGTTTTTGTGAGCTTGGGTTACAAAAGTTTGCCCAGTGTGAACACCCACATCTAACCCTACAGGTTTCAAAAACATGGCACCCAATTTGGTGGCCTTTTGCCTCCTGGTGACAACGACTCTCCTAGCACCACCTCTGGCAGCTTCCTTTGGCATAGACGACGCAGTCGACACGGTGGACTTTGTCAAAGAAGTGGTGCACGACATCCTCAACATCTGGGACGTGGTGGGCACCAAAATAGTGCCCGATGACACCATTCTGCC…
>PBfusion.1136|NW_019105747.1:59653-68298(-)+NW_019106887.1:236403-262897(-)|c20822/f2p5/4449
GACTGCTGAGAGAAACTGAACTACAAACATAGCCTTTTCTTTTCTTGTAAAACTGACAAGTTTGTAGACCTTTTAGCGTTTTTATTTACTATTTATCAATAAACCATTCTCAAAACGCAATTTCCTCTAAATAAATCCAATCAAGTTTGTTTTTTTAACTGTTGTGATTAAAATCCTTCAAAATTGATTCCGGGCAAAAAAGAAAGGCGGAGAATGGAGGAGGGCACAATGTGGCGGGGACCGGAAACAACAGCTGGCAGATGGAGGGGCCACCGCCCCTGAAGCAGCCGTTCGCGGGCATGCCCTTCCTGGAGGGGCAAGGCGGAGGCGGCGGCTGGGGCAACGCGGCCTTCTTCAACCAGGCGCAGGCGCAGTTCTGGGCGCAGAACGGCCCCAACC…
>PBfusion.1145|NW_019106255.1:208845-211758(-)+NW_019110014.1:125-17549(-)|c154770/f1p4/4776
agacgcgaaatgcgtaccgttgtCGATGGTTCGTCGTCCATGGTTGCTGAAAATCCAGTAAAATTTCTAACAAGCTAGAGGCTGTTCTTACTTCATTTCAACGTTTGTTATTTTCTGTGTAGATTGTCATTTTAATAATTTTTCAAAATGAATGTTGAAGAAGAAGTAATGAAGATACAGAAAAAACTGACCAAAATGACTTCCGAAGATGGATCAGGGCAAGAGCAGGCTTTAGACTTGCTGAAGGCTCTGCAGAACTTACCGGTCAATTTGGAAATTTTGACAAAGACAAGAATTGGAATGACTGTCAATGCTCTTAGAAAGTCTAGTACAGATGAAGAAGTGATCAGTTTATCTAAGACACTCATCAAGAATTGGAAAAAGTTTCTCGCTGGTCCC…
>PBfusion.1151|NW_019105559.1:121888-136451(+)+NW_019106006.1:298612-305404(+)|c57656/f1p3/2102
CTTCTTCAAGAGGTCAAAATCACCTCTGAACATTCTCATCGTTCACCGGCCAGTGTTTCTCACGCACTACACCCATTTCGTCAGGAATTTCAGTTGTCAAACGAACAACATGTCTATCAAATCGATCAAGGCCCGTCAAATCTTCGACTCCAGAGGAAACCCAACTGTTGAAGTTGACCTTGTGACCGATTTCGGAGGCCTATTTCGTGCCGCTGTCCCGTCCGGAGCTTCGACCGGTATCTATGAGGCTTTGGAGCTGAGAGACGGAGAGAAGAACAACTACCATGGCAAGGGGGTGTTGAAGGCTGTCGGACATATTAACAACTCCATTGCTCCGGAACTTATCAAGCAGAAATTCGACGTGACCCAGCAGAAGGAAATCGACCAGTTTATGCTGAA…
>PBfusion.1154|NW_019106592.1:38924-39787(+)+NW_019106730.1:147034-147260(+)|c28851/f1p0/1094
CAACGCAGTGCAGCTGATAGGTGGCAGAGACGTGGCAGCACCTGAGAGTGTGCTGAGTGACGGCCCATTTGTGTCGATGAGCTACAACAGCGCGTCGCAGATGGTCGTGACCACCAGTCGCCCGTCGCAGCGATCGCGCAGTGTGCGTCACATCGTGTCCCAGCTAGGCGGACAGCTCAACAACAGCTGCCTCAACAACATCCACACCTTCCATCGTGGCACGTCTGCACGCGTGATGTCGCGCTCACACCAGCTGCTGATGGAGAATAGTGACACGTGTGTGGCTGCCTACAACGAGACTGAGCGCTGCACTGAGCTACTGAGCGTCAGCAGTGGTGGCGTCCTCTGCTCGACTCGCTCCGACGAGACCGTTGTTGACCTGTGCTCCATCCAAGGCTC…
>PBfusion.1157|NW_019105936.1:512337-523095(+)+NW_019106847.1:4115-9342(+)|c175472/f1p8/5825
ccggtcatttttgtttagagaattgaacttgttttggttaagtgcgatAATTAATTGTTTTAACATTTACTAACAGAATGACGGAAGAAGTTCAATTAAAGTCTCTTATTTTTGACTACTTACATAAAATTGACAAAGACATTGCGGTAAAATTTCGAAAGAAGACAAAATTGAAACCACTTCCCGCAAATGGAGCTATTGGTCTAGTAGAAATTTTCAACAGCTATAAAGCGTTGGCTAAAACAAAAAATTTGAAGACTGATAACGTCAAGAAGAAAGAATCGTCATCTTCCTCATCAGATTCTGATGATGACAATTCAACCAGACCAAACTTGTCCGTTGCAAAAGCTGCAACAAAACCTCAACCAGCAAAAAAACAAGAGGATAGCAGCAGTGATA…
>PBfusion.1159|NW_019105618.1:634066-635195(-)+NW_019106932.1:215859-251755(-)|c129574/f1p15/4235
atacataTATAGTATACAGTATACAGCTTGTGCATAATaacAAATAAATTTGGTGTTTATGCTATAAAAATTTTAATGCAAATAACTTATATATTAGTACAAAATAGTATTAACCCACAAAGTAAAATTTAAAAGTTAACATTTGAATTCACACCAATCGTTGCCACATTTGAAAAGTTCACACAAAAATCATGAGTCCAACTGCAGTTTTCCAGACTATGGAATACCATATTTGCAAGAAAATAGCAAAAGTGGTCGTTGAAAGACTCAAAGATGGATCACCAACATCAAGTCAAGAAAACAGATTTCAGGTCAAAATTGAGAAAGAGGAATGTGAAACTAATCTCATAGAAGAAGAGCCACAACCAACCTCCAATCAGGTAAAGATTGAGAGAGGAA…
>PBfusion.1160|NW_019106192.1:363501-414038(+)+NW_019109161.1:1947-13092(+)|c142859/f1p2/4538
GTGCGCAGGCCTCGCAATTAGGTACACCTGTGCAGACCTACTTCGAGTTCAAATTGCCTCGCGGGGTGGAAGTGAGCTTCGAGGGTATAATCAAGAGAGCCAACTCACCTTTCCTACTAGCTATAAGTTTATCCGGCGATCTTGGACCCTGTGTGGCTGAGGGCCTGGAACTGAAGGGCCAGATGGTGTACTGTCCTGAATCCGACTCGATTCTGTTCATCGGGTCGCCATTCCTGGACGCCCTGGACAGCATGACTGGACGCGGCCTCTTCATCTCAGACATTCCCCTGCATGACGCAACACGTGACGTCATACTGGTCAGCGAGCAGGCACGTGCACAGGATGGCTTACGAAGACGCATGGACAAGCTGAAAAGCTCAATAGAAGAGGCGAATAAAG…
>PBfusion.1161|NW_019105772.1:571546-677043(+)+NW_019109026.1:16353-18917(+)|c145865/f1p12/4442
tactgtcacagaataatggtactgtgtaatCTGTGTTTTGTGTCTAGTTCTAGTTGGTCTTTTGATCAGACGTTAGAACATAGACAATTTAGAATCGCTGGCAAATAATTTACAAATGTGGAATAAATAAGTTTTTTTTTAATCATACAACATTTTTAAATGTTATAATTGTCGATGCAGTTTACTTTTATGCAGGACAAGTTTTATTTGAGATGAGTGTTCTCTACTAAAGCATAATCAAATATAGAAAAAGATTTCAAAATGCAGCGAAGCATTGGAAAGAGAATTCGTATGGATGAGCCGCCGCCTCCTGAATATGACACCAGCAGTCCTATGACTCCAATGGACGGCAGTGCTGCCGATTCTCAGGAGCCTTACACACCGTACACTCCCTATACA…
>PBfusion.1165|NW_019107014.1:49893-80516(+)+NW_019107083.1:220201-233295(+)|c145730/f1p7/4499
GAGCAGCCAAGTTTTGGAAATTCTCAAAAAATCCTGTTCCATCTATAAGAGCTGCTTGGTTCTCAGCATTGGTCAGTCTTTGTCAGCATGCTCCATTCTTGTTGAAAGACGAAAAGAAACACGTGACTATGGCCGTGTTCAGTAATCTGGATGAAGCCGATCCAACCGTCTTACCTGTTGTTTGGGAGGCATCTCTCCATACGATCGTCATGATTGAGGATTGGCCACAATATGTAAGCGCTGAGAAACTAGTGTTTCCCAAGCTGTGGAGGATTCTGAAGGAGGGAGGCTTGGGAAGTGCTAATACCATCTATCCGAACATTCTCCCACTACTCAGCAATATTCCAGCCTCACTTGTACCTGACAAACAGATATTCTATTCCAAATTGTTCTCCAATA…
>PBfusion.1166|NW_019105602.1:651440-679697(+)+NW_019106365.1:146469-365366(+)|c141817/f1p3/4595
gcagacaGTTGCACGGCATGCTGCTATGTGAGTGGTGGTGAAGTGGTTGGGTGCAAAATGTGCTCCACACAATGACCGACCATGCTCCTCCCGCTCCCGCACGCGCAGTCGGCGGATCGCCCAAGCCAGGGCCCAGGCACAGGCTTCTGGCGCAGACGGTGGAGAATCAGCTGAGCAAGCACTTGTCGAAGAGCGCCGTCGAGTTGAACCGTCGCGGCGGAGGCGACGCTCTCCACCTCTCTACTGCTAAGTACGGCGGCGTCAGCAGCCCTACGCCCGCCCAGTCCACCTCCAACGTCAGCCACAGCGTCTCTGTCGTGCAGAAGACTCACTACTTCTTCTGCTCGCTCAAGGTTAGATCGCTGAGGAACGCTGGTCGCGCAGCCGAAGCAAGGAGAG…
>PBfusion.1168|NW_019105569.1:1050072-1067465(-)+NW_019105602.1:2043-12145(-)|c101713/f1p0/3495
TGTAAATTCCAGGTTAGATAGAATGACAGAATTATTTTACTTGAATTCTTAAAAACGAGTTCTGATTAGTATAAATACTATATATTATATTCTCTTTGATGCCTCATTTTTCCTGCTAGGTCTATTACAAACAAAATGGCATCGGCCAACAGACCTCCAAGTTTGTTTGCCCAGAGGATGAAAGAATCCAAGAGGAAGGGAGGTTCATCTCTTCACGAGCACTGTCAAGAAGCTCCTGTAAACTGCCGGACAACAGCATTTGGTGAGGCTAGTAGAATAGTTGAGGGACCAGAGGCTAGTGCTATTCATAGGGAGAATGTGGAAAGATTGGCTGGCATGTCTGAGCAGGAAATAACAGAGGAACGAAATAAGCTGTTAACTGAAATGAATCCTGGCTTG…
>PBfusion.1174|NW_019105966.1:307356-309466(-)+NW_019106114.1:14271-52712(-)|c134907/f1p4/4365
acgtcacaattttgtatttcgggttttggttttgtttccacttcgccaatgaagcataggaGAGTTGTATTATAAAATAAAAATAATAAAATATACtcgtagccgaaaaactggttgtagctagatagttttatgatggccatggttactaaattcaaacgtttttcattgtaatagcttcttgttgaactatcagtgcagtgcttacgttgactacatatgattaattgttgacattaggtattttaccaaaaataaCCGTGAAGCTCTTCAAAAATAATTCATAGTATTAACAAAAGATAAAATGAAGAATggcAGACATCTGTGATACCAACTTTGTTAAGGAACTTCAACGCTAAAAAAACATGGCAATAACACATGAGCCTTCCAATTTTCCTT…
>PBfusion.1182|NW_019106882.1:238568-256261(+)+NW_019108381.1:47278-53618(+)|c123822/f1p19/4445
GTGCACAGACTAAAGACAATGGACTGTGTCTAACAGAGACGTGCGTAACTACAGCAGCTTCGCTGATAACTTCGATAGATAGCAAGACTGACCCGTGCGAGGATTTCTATCAGTACGCATGCGGCAGCTGGGTTCAGGCCAACCCCATACCTGATGGCAAGTCACTATGGGGCACATTCACTAAACTCGACCAACAGAATCAGCTGGTCGTCAAAAATGCTTTACAAAGGCCAATCGATGACATGAAAAGTAAAGCTGAACAGAAAGCGAAGCTGTACTATATGTCGTGCATGGATCCCAATGACACAGTAGAGGCTCTCGGAGCTAAGCCAATGATAGACCTGCTGACGGAGGTGGGAGGATGGAACATCTCAAACACAAACTTCAGTCTGCACAACT…
>PBfusion.1188|NW_019105572.1:839740-853845(-)+NW_019114918.1:359-2003(-)|c106851/f1p1/3970
agtcgcGTTCTCGCGTCCCGTAGAGTGTACGGCAATGTCCATTTGGTGTTAAATTTTTTACGTTTGCGGCAATTCCTGGTGAACTAGTGAACAAATTTAGGACTTAAACGTTAGATTATTGTAAAAATAGCGTGTTGGAATGAGTGAAATCAAACATCGCTATCGTATATTAGAAGCAATTGATCAGTTGCGTCGCAGAAAAGCTCGCCCTGATGTGAATAGAATATGCAGTTTTATGTTTAGAAGATTCTCCGTCAGTTGTGGAGAAACAAAATCCGATCTGCAAAAACTAATCGAAGCTGAAATTGTAATAAAAGTTGATTACAAGGGAAACACTAGTTACAGAAATGCTGCAAAATGGGCTATGTTACCAAATTACAAACATAAACAAGTGATTGA…
>PBfusion.1189|NW_019105717.1:510101-517499(-)+NW_019106155.1:743-36807(-)|c97805/f1p1/3240
GCACCTTGCGGCTGTGGCTGTGGCTGTGCACAAGGCACAAGCTCAACTCGAATAGTATTATTCTACTCGAAGATCGAGTAGGAGTAGTCGTGAAGCGATGTCAAATGAAGTGTAGTGTGATGATGTATTGTATTTCAAGCGACTAGTTACACCTCTGGCAAGACACGTACCGGTGCATCTCTAGTTACCTTGGCGAGATATCATGTGTCACCTTCGCGACCTCGTTTAGAAGTTACACGCCGTGTGGTGGGGAAGAGAGAAGAGAGGCTGATAACACAAGCATGCATTCAAATGAAAAATATCGTTCCAGATTTGGAAGGTTTGCCAAGCCTCGACTGTTTTTCATCATCTTCATTCTACTGGGTGTTGTCCATGGTGCAGTCGAGACTATTCTGACGA…
>PBfusion.1202|NW_019106013.1:11033-15887(-)+NW_019106582.1:236232-249247(-)|c110995/f1p1/4158
CTTTTTTTTTTTTTTTTTTTTTTTTTTGACGATGACcggctgcttgctcgctcacgtgagtagaggcagaacGCCGAATACAAAAATATCGTGATTTTGTTGTTGGATAAACTATTTTTATATTAGTATATTCAAACCAAATAAAATTATTTTTTTAACAGATTCTTGGTTTGAAATCTATCTTTCAGTGATTGAATGGAATATTTTATTGAGCATATTTTGACACTGTTGCTAAACTATGTGGGCAAATACTTGAAGAAAAAGCTGTTGCCAAAAAAGAAGACAATTGAAATTATCTACAAAAGTGATAACTATATTGTAATCAACAAGCCCCATGACTTATTAATAAATAGCAGTAATCCTGAGAATAAGGACACTCTAGAATGGCGCCTACTTGCC…
>PBfusion.1205|NW_019106818.1:267859-273071(+)+NW_019107510.1:152760-154108(+)|c4837/f5p6/2104
ACGTCATCCTGCATCTTCAAAATAGTCAATACTGTAATTATTTTTAAAATATATCCTTTTAAAAATACTTGTTATTTATTTGAGTAATAAAGATATGAGTGTATAGACGACGTGAAATAAAATTTTTGTTGTGAAAAGACCAATGGTTCTTTGTTGAAGAATTTTAAGCGTGGCTAATCAGGGTAGAAAAAGGAAAATGAGTAGCTCTGAGGAGGTCTCGTGGATTTCCTGGTTCTGCGGCCTGCGAGGAAATGAGTTCTTTTGTGAGGTCGATGAAGATTACATTCAAGACAAATTTAATTTGACTGGCCTCAATGAACAAGTTCCACACTACCGACAGGCTCTGGATATGATACTAGATTTGGAGCCAGATGACGAACTTGAAGACAATCCCAATCA…
>PBfusion.1209|NW_019105843.1:528376-575771(+)+NW_019108002.1:94636-96936(+)|c132928/f1p2/4422
AGATTTACACATTTTTTCAAATAAACTTTGTTTATTTTCTTTCCTCCTATTCACTACTAACTTCATGTTCTTTCTGATTTATAATTATTTTCTGTGGATAATATAATTCTTGTTTCTGTTTTTCAGTTGTGCAGATGATACCAGGCGATTGTTTCTGTGATGATTGTAACATGAGGCAGATGGCTTGATCAGGTGCTGTCCTCGGTGGCTCGGAGATACGGGCGGTCGGCGGTCCGGGCTGCTCTTCTACTCGGCGGGCAACGTCCTTGGACTCCTGGTAGTCGGCGCGCGGTGGTACGGGCTGTCCCTCTATGCCATGGATGTCGTCCTCGGCTTGGCGGGCGATGTCGTCCGGCTCCTCTCGGCGTTCTGCGaGGTGCGGTGCAACTTCAGTCTTGA…
>PBfusion.1210|NW_019105667.1:471163-472072(+)+NW_019108872.1:53887-57304(+)|c136309/f1p14/4239
CCTAGAAATGCTTTATTTAACTACTGGTATAAAATATTTTTCAAAAAGTCAAATTTATGGAAGAAAAAAGCTTACTTCTTTCTATTTATTAAAAATACAGAGAGTATGAAGAATAAATTACTGTATTTAACCCAATATGTATATATACATATTGATTGGTTGGCCAATGTCCCTAAATCATGGACCAATTTTGAATTTATAAGACCTAAAACGCTGTATTTAATTATGCAGTATAAAGAATATAGGCAGAAACAAATCACATTTTACTCTTTCACACTAAAATAAAATAAAATAAAAATGAGCAAAATTAATGAACTAAAAATAGCATAAAGAATATCTAATATTACTCGAAAAGCCAAATTTTCAGAAGATAAAAAGCCTAGGTCTACTTACTTAAAA…
>PBfusion.1211|NW_019106140.1:453469-457096(+)+NW_019107280.1:68728-69393(+)|c113384/f1p29/4200
catgtttataagCATACAATAAATGAGAAAAATCATCTTTTATCAAATAAAAATATTTATTTTTTTTTTTTTTTTTTATTTTTAAAAAAAAAATTAAGAAATTAACGACAATATAGGCTACAGTATGTGATAAATAAAAAATAAATGGGTTTTCCAACTGAAAACATGAAATTTTTAGCCTATTAATCTTCATCGTCGCTGTTGCAGTTTCTGCAAATGAAAAATGAAGTGTCTTCTGCTATACACTTGTCATGAGCCCACTTTTTACATCGGAGACATTGAACCCATTCCTGACCTTTTTTAGACTGTTTAAATGGCTTCAAGCAATAAATGCACAAACAGTTTTCATCTTCACTATCTGAATCCTGGTTTATTTTCAGTTTGCTGAGGTGGACCAAT…
>PBfusion.1215|NW_019105700.1:174224-194737(-)+NW_019109036.1:1250-17776(-)|c171523/f1p9/5612
GCTTCAGGTAATGGAGGGAGACACACTGATTCGTGCAACTGCGATGGATATACTAACAGCATCTTCACCCTGTCAATCTCCAGTGCTACACAAGGAGGGTACAAGCCGTGGTACCTGGAAGAGTGCTCGTCGACCCTGGCAACTACGTACAGCTCAGGCACACCCGGTCATGACAAGAGCATTGCATCGGCCGACATGGACGGCAAACTCCGCCCTGATCACATCTGCACCGTCGAGCATACAGGAACGTCAGCATCAGCGCCCCTGGCGGCAGGAATGTGCGCACTAGCATTGGAAGCCAACCCTGATCTGACGTGGCGTGACATGCAGTTCATAGTGGTGCTCACCTCGAAAGCGGCGCCTCTCGAGAAGGAGAACGGATGGATCACTAACGGCATC…
>PBfusion.1225|NW_019106001.1:293800-309604(-)+NW_019106801.1:56060-56355(-)|c34796/f1p0/1216
GAAGTCATACAAGTGTTCTTATTTCCCAGTCAGCAGATCAATTTGCACGACGATTCAATCAAGCAAGCGCTGCTCAACGTTCCCTGGTTTGCTATGCCATTACACCAACAAATAAAGCAGATTCGTCTAATGCACAAGTATGAGGCTAGAGATTGCAGTCTAGTACTTATTGATGGTTCAACTGGCAAGGAGCTGACTCGTTCTGCCAAGGAACGTGTTCTAGAAGATGCTGAAGGTCTGAGATTCCCGTGGCCAACTTGTGCTCCTGCACCTGCCGCTCAAAAAATTTCACACCTGCTGTCTTGCATCTGCGATCGGGGTCTCCTTCGTGGAGGAAGCGACTCAACATCTCTAGATCATGAGACCTGTGAAGATGCTTTACAAGATTGTGTTATTGGA…
>PBfusion.1229|NW_019105552.1:1377027-1378253(-)+NW_019106203.1:334676-335199(-)|c42826/f1p50/1753
AATGGTGTGGGGAGAACCAAGGGTAGTTCCACCTCGCCGTATATAGTCCAAAGTTCCCTAATGGGAAACCGGACACTAAGGTTATAGTCAGCACAATACTTTGAATTTACACTTTTCACTTCGGAAGTTCATTTTGATGTTAAAAATTCCAAACATATACAAAACCGAAACAAAACACAAAACCACTGAGCCAAATTTAGAAAAAATTTAATTTAGACAATAAATTTAGAGCCGAAAATTTATAGCACATTACAATTTTGCCATGACAAAACCAATCATAAAAGGTTTTTTTGAAAAGATGACGTCTCTGACTGGTTCTCGAGAAATTAATCAAGGTTAAAATTTAACCGGCTTTTGTTTGAGACTGTTATTTCAATTATTGTTTTCAATGTGAAGGTT…
>PBfusion.1230|NW_019105828.1:4019-52341(-)+NW_019106231.1:308749-325487(-)|c12189/f4p18/3583
GAATGGTGATGGTGGTGTTTTAGGAAATCCGCACCCTTGTGCCAGTTATATAACATTTTTGCGTGCTTAATAAACCTTCAAACAAAATGGTGAGTTCAAAACTTTATCAGTGGCATGCTTCAACTAAGGAAATTACGTGGTGCTGAACATCTTTCAATTTGGTGATTGGTTTTTTGTTGCTCATAATGAGTTGTGTAGGATAATCTTATTTATCAACTTTGCTGATGTTAAAGGATTTAGCATTAGCACTGGAACAAAAGTGGCATTTTCGAAAACTTCACCAGATACATGACGCGCTGTTTTCATCCAGTGATATGGAGAAACATCCACTGAAGGGCAATGCTTCCATTCCTATGAGCTCTCCTGCTTCTTATCAAGCTTTTGGGGATAAGCAGCAAT…
>PBfusion.1232|NW_019106719.1:122001-178312(-)+NW_019107519.1:15112-16295(-)|c7641/f8p1/2584
agtatgacattggaATTTAACTTGTCGACTTCTCAAGAAATAGGTAAAAAAGTAGAGCACTGATTTACTCAGGACAAGGTGGCGGCTTGCTGTGATATAGTCTATAGATAATGATTTCCCACAAACTAGTGTTATTGGCCCTGCTGTTGGTGATCATTGGGAGGATGACAGACGGATGGATTATTATCATCCCTCACATTCCCCATCCCCATAATGATGATGACGATGACAAAAATGATGATGACGATGACAAAAATGATGATAATAATAAAGCCACTAAAGTGACATCAGATACTGACTCAGGTGGTAATGATTCAGGTGGTACTGATTCAGGTGGTACTGATTCAGGTGGTACTGACTCAGGTGGTACTGACTCAGGTGGTACTGACTCAGTTGGTA…
>PBfusion.1237|NW_019105840.1:640191-657700(-)+NW_019107166.1:180106-199120(-)|c37461/f2p0/1547
gtggtcgaTAGAAGTGAAAGTGAAAGGCTCTTCCGCTGTTTTGCTCTTGTTAGGAGAAAAAACACCAGAAGCAAAACTTTAACTATTTTTTAAAAATATCTTCGTAATTAATTATATGTTTGTATACTAAAAGAGGTTCCCATACTTACATTTGGGGTAAGGATTCAAAAGCCGCAGCCTTATCCAGCTCAACATGTCAAGCGAATCTGTCAAAACTTTTCCAAGCCTTGAACCTCCTGGCTACGTGGGGTTTGCAAACTTACCAAATCAAGTGCATAGGAAGTCAGTAAAGAAAGGATTCGAATTCACGCTTATGGTTGTGGGCGAGTCAGGTTTGGGAAAAAGCACGCTCGTCAACAGTCTTTTTCTAACAGATCTGTATCCAGAGAGAATTATTCC…
>PBfusion.1242|NW_019106090.1:356017-460362(+)+NW_019108065.1:10238-33609(+)|c152764/f1p1/4699
agtcagcggatAGACAGTGATCAGTGAGCAAGTGTGTAGTTTGTCGCTTATCAACGTGAATTCGCCAACTATCGGTTCCACTCCACAAATCCACCGGTTTTGTTGTCAAGTTATCACTTACAACACCATCAAACAGTCTTGTCAAGTTATCAGCTCCAACTCCATCAACCAGTGTTCTTTCTACAAACTCAGTTGTTGCCCCGACATGTAGACGACGACATTCTCTGCCCGATCGTCTATAAGTTACAAACTCCTCCACTAACCATCCCTACAATGGTCGACTGTTGTCCTCAACAGACCCCGATGTACCACAACGGTCACACCTACACTCAGCAACAGGCCATCGCTCTGCAGCAATACTACCAACACAAACAGCAACAACACTACCACAACAACTAC…
>PBfusion.1243|NW_019105837.1:30188-40050(+)+NW_019107113.1:175003-176800(+)|c83555/f1p0/2645
gatcgtacctGCAAAGTGGTGTGAGGTTGGGGTCTTTGTAAAGCTTTTGACAGACCTGAATAGATCCATTCTTTTCTATTCTATTCAAAATCAAAACAGCTCTTTCAAGCAGGAAATAGCTTAAATATCATCTTTCCAAGTTTCAAATTAATTATTTGATCGAGTGTTAATTCGGTGGATAACTTTCAGATTAACTCTGTTATAACATGTCATTTTTCGACTCCATGTTTCATAATTTTATGAGTGATCCTTTTTTCAACACTTCGGCGGCGTCAGGGGGCGGCGGAGGTGGAGGGGGTAGCCATGGCGGTTTCCACGAGGTGGCGCGGATGATGGATTCGCTGTACATCGATCCGTTCGCGCCGTTCGGCTTCACAAAGATCACGGCCACTCATCGGC…
>PBfusion.1244|NW_019106717.1:181644-187132(+)+NW_019108049.1:2821-20183(+)|c44415/f1p3/1804
AAGTATACAAATACAAGAAGTAGTATACTCCATTCTCCTTTTGATTAAACACTTCAGTTATTAAGAATCAAACTAACCTAATCTAATGTCTCATGTTAGTTACTTAAACAAATTAGTTAAGAACAGAGATCAATGTTTTTTCGTGTTTTCTTGTGTGTAACTTGGTTCAAAAGTTAAAATGAGAAATGACATCTTACAAACAAAGATGCAAAGAATTCGAAGATATTTTGCTTGCAGAAGACATCGATTTGGAAAAACTAAGGATCCTCTGTTTCAATGGTGTTCCTGATGAACATACCCACCGACCATTATGTTGGAGGCTATTATTCAACTACCTACCACCTTCACGGTGCTCTTGGAGTCAAATACTGCAAAGAAAAAGGGAACTCTACAGACAAT…
>PBfusion.1245|NW_019105564.1:1235371-1247488(-)+NW_019105716.1:1624-17949(-)|c85602/f1p3/2602
AAGAAAGTGTGGAAGAGCCAATTGTTCCAGTAAATGTAAATCAAACAATCATCATTACCCAAGATCTCGATAAAAATGAAACAAGTGATGAGAGCGTTCTCTATTCATTTCCCAACAATGACGTCACGCCAATTTCTTCACCATCCACTCCAATTTCGGAGAGGTTGTTGGAGTCCTATTCAAGTAACAGTTCACAGAAAACTAGTTCTTCGATCGCAGAAAGTCGAGCGGAGATTTTGGATTTGCTCAAAGCCAGCCTCTCAGACGACCAAGTCTTGGATAGAATTGTTTTTAGTCTATTTTCAAACGTTTTGGGTGACAGAACTACTCCGACACAAACAAAAGTTGATGATCATTCCAAATCCTTCGATACATCATCAAAATCGCCTCTGCCAACAA…
>PBfusion.1250|NW_019105747.1:59653-68298(-)+NW_019106887.1:236405-262897(-)|c124440/f1p5/4414
actacaaaataGCCTTTTCTTGTAAAACTGACAAGTTTGTAGACCTTTTAGCGTTTTTATTTACTATTTATCAATAAACCATTCTCAAAACGCAATTTCCTTCAAATAAATCCAATCAAGTTTGTTTTTTTAACTGTTGTGATTAAAATCCTTCAAAATTGATTCCGGGCAAAAAAGAAAGGCGGAGAATGGAGGAGGGCACAATGTGGCGGGGACCGGAAACAACAGCTGGCAGATGGAGGGGCCACCGCCCTTGAAGCAGCCGTTCGCGGGCATGCCCTTCCTGGAGGGGCAAGGCGGAGGCGGCGGCTGGGGCAACGCGGCCTTCTTCAACCAGGCGCAGGCGCAGTTCTGGGCGCAGAACGGCCCCAACCTCAACCAGCCGCCGCCTCCACCGCC…
>PBfusion.1251|NW_019105546.1:1230940-1251591(+)+NW_019106957.1:14536-33077(+)|c145387/f1p6/4445
AGCGCTGTTCGCGTTTGAAATGCTGTGCAACATGTTGGGGCGACTGTTCGAGCCGTACATAGTGCACGTGCTGCCTCACCTGTTGCTGTGCTTCGGCGATGGCAGCCAGTATGTGCGTGTGGCCACCGACGCATGCGCACGGGTCGTCATGAGCAAGCTGTCTGCTCATGGAGTCAAACTGGTGCTGCCTTCACTGCTCGCTGCTCTAGAGGAGGACTCCTGGCGCACCAAGACTGGTTCTGTGGAGTTGCTAGGAGCAATGGCGTATTGTGCGCCCAAACAACTGTCCTCCTGCTTACCGAGCATTGTTCCCAAACTTATAGAAGTACTAAGCGACTCACACGTCAGAGTGCAGAAGGCTGGAGCTCAAGCTCTCAAACTTATCGGCTCAGTCATCAG…
>PBfusion.1255|NW_019106465.1:140916-154441(-)+NW_019108413.1:1034-39898(-)|c163644/f1p60/5071
attcactactaggctgtataagaaaagtaatgctgcaatcacgctctgtttgctattgattaagagtactctcatatcatgctcattctccattcctaccatcgaatgtagagctctggtcatttctcctactcactgaaaaaactattcaagtagttattccaacgtttaatgaggattagaaggatttgaacctgaaggttcatgagtgtattcattatttcgATTTATAAGGATTGTTGTCATCGTAGTTGGATTGTTGTTCAAATCTTAATTCGATTTTTCATGGCGTGTGAGTAGCTTGTAGTGTGCTATAATGGATATGGAGATATCAAGTGCATTCAGAAACAAACTGTACTCATGATTGATAAATTCTAAATTCACTCCGAGCCAGTCGTG…
>PBfusion.1257|NW_019106019.1:395721-465392(-)+NW_019107168.1:191325-197703(-)|c162432/f2p10/4769
GTGTTGGCTGACAACCGTCGAGCATGCAGTGTTGTGGTGCACTTCCCCCGCGTCCCGTCCAAGGGCCCATCCGTCAGGCCCTGTCGTCGGCCCGTCAACCGACCAAACTAGTTTCTTGTTGCTAAGTGTTACAAGTTTACTTATTTTCCTACAGCTTTATCCTTTACATAGTGCTGTGAACGTTGTACATAGTGCTTTGGAGACACCGTACTATAACAGCAAAATATACCAGAATTCCTCCCAATAAATTCAAAAGGATATTTATGCAGAGCTGTTCTCAGGATGAACATTCAATATACCCGTTGATGCAAGAGTAGTGGCTGGCTGCTGTGGGTATTCGCATTCGCATTCACAGTTGATTGTGTTCAGCGCTCACACTCTGCTGGTGTAAATTGCAAC…
>PBfusion.1260|NW_019106255.1:208846-211744(+)+NW_019110014.1:125-17549(-)|c136501/f1p4/4246
agacgcgaaatgCGTACCGTTGTCGGTGGTTTGTCGTCCATCGTTGCTGAAAATCCAGTAAAATTTCTAACAATCTAGAGGCTGTTCTTACTTCATTTCAACGTTTGTTATTTTCTGTGTAGATTGTCATTTTAATAATTTTTCAAAATGAATGTTGAAGAAGAAGTAATGAAGATACAGAAAAAACTGACCAAAATGACTTCCGAAGATGGATCAGGGCAAGAGCAGGCTTTAGACTTGCTGAAGGCTCTGCAGAACTTACCGGTCAATTTGGAAATTTTGACAAAGACAAGAATTGGAATGACTGTCAATGCTCTTAGAAAGTCTAGTACAGATGAAGAAGTGATCAGTTTATCTAAGACACTCATCAAGAATTGGAAAAAGTTTCTCGCTGGTCCC…
>PBfusion.1261|NW_019106294.1:211648-217235(-)+NW_019109257.1:2479-24521(-)|c76315/f1p4/2501
TTTTTTTTTTTTTTTTTTACTTATTCTCAATATTCGTTCATCAACTTTATTGGATTCACCTCACTTACTACATCAATATATTCATACAAGTATAGAAAAATATACAACAAATCGACTCTATATTTATAACAACTTACAATGTTTTCACCTAAACTTACACAATATATAGAACAGTTCCATTAAATGTTGGCAAACACCAGTCATCTTATGCCAGCGATTTTCTTTCACTTACTATCTATTATTAAATTTTATTTGGATTGCATTGTCATGCTGAACTTTATCTGATTTCTGTATGTGAAAATAATGTTGTTGTAGAATTGAAAGCCAAGATTCGAGAAGCGATTTCAGAAATTCCAGTTGTAATGTTACCTCAAACCATGGACAATGTGACGGAGAGAT…
>PBfusion.1262|NW_019105937.1:320137-365721(-)+NW_019106462.1:62711-204463(-)|c175504/f1p29/5778
tcattcacatgtgaaccggaatatTCGCTAGTTTATAAGTTTGGTtgtgaggttatttgcgacgaaataagagacttagatcaatcgattgagattataatgtttgtttcgtttgatgggttgcttattaagtgtaccatttgtatcaagtgtatcaatgtaactacatttaTGATATAATGAATAAATAATAAacatttgtgataaagttatcattagtcttgtgaatcaatagaatggtcagtaaaagtattgtataaattttttcaATTTAATTTAATCAATGCTGTACCGTAAAACTACAAAAATCCCTCAAACCCTCATGTGCTATGAGAAGTTTGTTACGCTATATTAGACATAACGTGATCTATAGATTTATAAATTGTTATCTGATGACAT…
>PBfusion.1263|NW_019106317.1:329030-329502(+)+NW_019107351.1:76011-77963(+)|c67917/f1p2/2421
TGATCAATAACATGAGTTTGAGACAGCATCCTCGGGTAATGGACTTGGAGAATGTGATGTGCAAGATGAGCTACTCAAGGGGCTTAGTGCACTTGTCAGCCGTCGATTCCCGTCCTTCTGAGTTCCTGTGCAACTATGAGACCCACTGCTTTGCACTGTGTCACTGCTGTGACTTCGACGCCTGTGATTGTGAGATGACTTGTCCGACTAACTGTACTTGCTATCATGACCAGACGTGGAGCACAAACGTTGTTGACTGTTCGCGACAAAACAACGACCAAATCCCGAGACGAATCCCCATGGATGCTACTCATGTGTATTTGGATGGAAATAATTTGAAAGAGCTTCAAAATCATGTGTTTATTGGGAGGAAAAATATGAGGACTTTGTTTGTGAATG…
>PBfusion.1264|NW_019105561.1:571185-574503(-)+NW_019105574.1:306076-310533(+)|c104937/f1p2/3824
TGTCAAAATCAGCAAGTATTTTGTCAATAGGTAAAGTCTTTCTCTCAAAAATTGAAAGTCTAGTTATCAAAATTTGATAGTTATTTAATCATATAGAGATGGCTGATAACGAACAAAAAGCGATGCAGCTAATGGCAGATGCCGAGAAAAAGTTGACTTCGTCAAAAGGATTCTTTGGCTCTTTATTTGGTGGATCTTCAAAAGTGGAAGAAGCAGTAGAATGTTATCAGCGCGCGGCCAACATGTTCAAAATGGCGAAAAAGTGGGGATCGGCCGGAAATGCATTCTGCGAGGCAGCTAATCTCCACAACAAGGCCGGAAGTAGACATGACGCGGCCACTAATTTCGTTGACGCGGCAAATTGCTACAAGAAGGCAGACCCCAACGAGGCGGTACAGT…
>PBfusion.1268|NW_019106329.1:256325-265654(-)+NW_019107091.1:145433-150735(-)|c77763/f1p136/2554
ATTCCATTTCAGCGTTAAGACACTTCACATCATATTCATTTCACTCCAGACACTCAATTGAAACAATCTCCTTTCTTCAAAACATCTGAAAATCAAGCAATGAAACAACCATCGGTGTCAGGATGGCTTCGATTAGGTGACAATTTATTTCGAAATTTGACAAACAGCAGCTCTCAGATTCAGCAGGAGCCAATACTATTACAGTCTGATGAGAACGAGGAATACGATGAAACTAGATCAACGATTGCTATTGGTGCAGCTGCAGCCATTCTGCTGCATGCTTACATTAGTCACTCGAGGAAAGCAGGAGTGTCAGTGACTTTCGCACTAGCAGCACTAGTAATGACTGCAGTGATTGCACCAATAATCGGCTCGATATTCCTGCTGCTTGCCTGCTAC…
>PBfusion.1273|NW_019106897.1:125639-143825(+)+NW_019113535.1:742-2191(+)|c7652/f7p1/2549
agagatgactctaccgtaTTTGCTTGCCGCTGCCCTCGTCATGTAATGTAAATTATCTGAAGAAGAAATACATAATTACATGCTGTTCTTCCAGCTCAAATTTATTTGATTTGTTTGTGCGGTAGGGAAAGGTGGAGTTATGGATGTTGGCATGACGGAAGCCGGCAACTATCGTGCGAACGGGGCTGGGGCCGGGGCGGGGGGATGGGACAAGGTGGCAATTCTGGACGCGGGCGCCCAGTATGGAAAGGTCATCGATCGCAAAGTCAGAGAGCTCTGTGTCGAGAGTGATATACTGCCTCTCGATACTCCTGTCTATAATATCAAGGAAAAAGGATACAAGGCAATTATAATATCTGGAGGGCCAAACTCAGTATATGCTGAAGATGCGCCTAGATA…
>PBfusion.1274|NW_019105815.1:511254-513494(-)+NW_019108103.1:56657-57288(-)|c87724/f1p6/2896
AGGATAGGTTAGGGGGTTAGGATTTTGCTTTGAAATCTAAATTATTAAATGTGAAGGGGTTAGGGGTTAGTGGTTAGGTTTTTTTGGATTATATTTAATAATGTTCCATAAGGTTAGGTTAGGTTTCCGTTTATGGTAATTGCAATATGCTATAAAGGACTAGGGTCCAGGTAGAATTATGCTTTTTGATATTTCAAAGGTGGAAAGATAGGTcggATTTTGCTTGAAATTCAATTgctggaagggattgagagGTTTTTAATAGTTATGTTTattggtgtttttTAAATGTAAAAGGGGAGGTTGAGGGTTCGGTTTTTGTTTTGAAATGACAATATGCTGACTTAGTTATAGTGTTTTTAACATCAGTTAAATAACAACTGTTATATTTTATTAATT…
>PBfusion.1277|NW_019105611.1:795702-796071(-)+NW_019108262.1:64794-90846(-)|c12446/f2p22/3545
CATCAGAATGGCTGCCCATAAGCAAAGCATTGGGAAAGTCGCTATTTTCAACCAATTGTTTTAATGCATTATTCAACTTATTTCGAAAATCTATTGTAGCTAAAATATTTTCCCATATTTCAATCGTATGTTCTGAATTTTGTTAAGATCTTTCAAGTCATTATCGTCAAGTTTAGTCGATTTGAAGTGGGTCATCTTTTTCCCGTATAACGAAGCCATAAGCCATATTGCTGTGTATAAGCTTGCCTCCATTTGCTATAGCATTGGGTACCCTATGCAACGTTATAACCTATGGACCTTATGCTGTGTTAGATTAGTCGTGCGGTTTTTTACAATAAACTTGATAAAGTCAGTGATATTTTAAAATAATAACAGAAGTAGAATGCCGCGTGTCGCCAA…
>PBfusion.1278|NW_019105618.1:379269-384413(-)+NW_019108029.1:4661-5352(-)|c89436/f1p2/2869
aagccatgatGTTGTTTTTCTAGGAATAGCGTCCTCGCCATAACATAAGTGAAATTTAGATCTGGTTTGTGAATTAGTTGTAAATTACGCGGTTTTTAACAGTGTGAATGAAGTTTTTTAGCTTTGCTTTTGAGTGTTGACGGTTGTAGTCCTATAACTCGTTGATTATTGATTAATTACGGAAATGGGACCTGCTCGAGGTCGTGGAAGGGGCCGTGGTAATAGAATGCCACCCCCGCCTCCTCTCATGGCTCGTAACAACATGATGCCGCCCCTCAGATCTCCACCCCTCATGCCTCCAAGGATGCGACATCCGCCACCTCCAGGAATGAGAGGACCGCCCTTTGCTCCTCCACATCCACCTCATCCTCCTAGACGTCCGCCTCCTCCCGGGTTTAG…
>PBfusion.1288|NW_019106528.1:290971-291418(-)+NW_019106626.1:55388-141940(-)|c10790/f2p3/3126
gcacagcgcaaagttcacagtacaaagaagaatgGAGTAGCCCTCGACCTATAATATAGAATAGAGAAAGTGACCCAATAACTTTCTGTAAGTGAGAGTAAGTTTATTTTATTCCCTAATCACAATGAATATTGTAAGAAGGAACTCTATAAGTTACCAACAAACGGGTCAAGGATGATTCCTGAATAATGACCATACATGAATGACATCTCTGTAGGATGTGTGCTACTTGGAGTAATTGGCAAATAATATTAATGAATGAATTGTAGTCCATGTCATATACTATACCAAACACAAAATAGGTAACTCATAAAAGATGACTCAACACACACCTTTGTTCCTCTTTCTCTCTACTTTGCTACATGTGACGCAAATTTCAAGCCGGGCTGCCGACTCATT…
>PBfusion.1289|NW_019105775.1:117164-186555(+)+NW_019106083.1:33-16636(+)|c158321/f1p8/5048
aaaaaagtgaggttataataatatgaacatcaatataactactTACTCTTCTCATATTTACAGACCAATATGAAATCTTTCAAGCTTATTATGAATGTTCAAATTACATTGTTCCCAATCTATGTGTGAGTATCAGTGTAATTTAATTGTAGTGAATCTTCGGACTCCACATGAAAGCCTAGATCTGAAGCAGACTACAAAATAAGCCAAGCGAGGATTATGGTTGTAAAATGAGGAGAAATGATATAAATATGTTGTAAACACTTTGGATCATCACAATATTCATCATGGATACAGAAAATACTGTTGAAGAACCCGATCAAGAGTCAACGGACATTGCAAAGAAGGATGAACTATTGGCATATATTGAAGGCGTCAATGAACGGAACAGAGTAAAAG…
>PBfusion.1290|NW_019105691.1:466846-466940(-)+NW_019118789.1:504-822(-)|c121411/f1p2/457
ATCATTTCTCAATAATATTATATAGATAACTCAATCAGCAATCATGGAAGTTAGGACCGTTCTCTTCATTTCACTGGTTCTTTGCTCTCTACTGAGCCCAAGTGCATCGAGATCGGTTGTGGAACATGACCTATCGGCACGCCAAGTGGAGAACCAACCTAAGCCTGTTATTGCAGAAAAGATTACCGGTACCGATCATCTTACTCCAGAACCGAGGTCGTGTTGTGGAAATACTGGTGCTGCGTTAGGTGGTTGCGCCGGGAGAATGCGTAGACATGGGGATGCCACAAAAGTGGGTCGACGACAAAGTACATTAGCATAGCGCAGCGTAGCATATAGAATGTTTTGAACTCTCGCTACGCTGTCCTGAGTTATTCTACACTAAGTTCAACCCTAAGT…
>PBfusion.1297|NW_019105968.1:40861-52224(-)+NW_019106791.1:276534-277228(-)|c8429/f4p49/2755
ACGGAGCTCTCGTCGTTGTCGACTGTGTCTCTGGTGTGTGCGTGCAAACTGAGACAGTGCTGCGACAGGCGATCGCTGAGAGAATAAAGCCTGTGCTTTTCATGAACAAGATGGACCGCGCCTTGTTGGAGCTGCAGCTGGAGTCTGAGGACCTCTACCAGACCTTCCAGAGAATCGTCGAAAACGTCAACGTCATCATTGCCACCTACAGCGATGACTCGGGCCCCATGGGCGAAGTTCGGGTTGACCCCAGCAAGGGAAGTGTTGGTTTCGGATCCGGTCTCCACGGATGGGCCTTCACCCTCAAGCAGTTTGCTGAGATGTATGCCGAGAAATTCAAGATTGACGTTGTCAAGCTCATGAACAGATTGTGGGGAGAGAACTTCTTCAACCCCAAAA…
>PBfusion.1299|NW_019105734.1:360084-360493(+)+NW_019106121.1:186348-204965(+)|c49433/f1p0/1881
gcatATAGATAGGTTGGAAGTTGTATATTGGATGAATAACTATTTAAATTGATAAATTTGTATTGTAGTGTCATCAAATATTAACATAATCTAAGCAGTATAATGCTATTGAGATTTTTGTCCAGTTTCTTTATGTTCAGTTCAACTTGGATAAGTAAAACATATTATATTGATCAAATAAAATTATTTTGAGTGAACAAAGATGGAAATCAATTATTCTGGCAAGCCACCTCGATGAGACTCATCAGAATGAAGATGAAACCTAAAGAACTCTTCAACATTCTTTCTCTTGGTTTTACAGCTAACTTTTTCTAATCGCACACATTCATTCTGCACATCAAGTATTTTGTTGCAGTAAGCTTTATCAGTTAATTATCATTGAAGGTTTCTGATTGGTAT…
>PBfusion.1301|NW_019106142.1:294840-320468(+)+NW_019107436.1:135653-158699(+)|c57267/f1p68/3280
ACACTCGAGCTGAGTCAGTGGTTAGCAGGAGAATCGCTCAGCTGTTGTTCGACGCTGATCAAAGTGCCGGGCGTCCATCATTGAGGACTGACAGTTGGGATTTTGTTGTTGATCAGATTTAGTGCGCGCTACCATGTCTCTTACGAAGACGACCAAGTCCTATACCTACCGCTCGACAGGAGGTGGAAATGCTGATGTCAGCATCGAGTACTCCGCCGACCTGAGCGCTCTCTCCAGGCTCGAGGATAAGATCCGTCTCCTGCAGGAAGACTTGGAGTCCGAACGAGAACTTAGACAAAGGATTGAGCGAGAGAAAGCTGACTTGAGTGTTCAAGTTATCTCATTGCAAGAAAGGTTGGAAGAGGCCGAGGGTGGAGCCGAAAGCCAGTTTGAAATCAA…
>PBfusion.1308|NW_019105548.1:251092-251734(-)+NW_019106151.1:357886-378205(-)|c4040/f9p3/2048
ATTGAGTGAGTGTGTATTTTATAGTAGTTGGGAACTTGGGATGTCAGTGTTTAGTTTAATTTATTGATTGGATTATTGTTTTTATTTATGCAATATTGAGGTTGCCTTAAATATTTACAAGTATTATTATTCTAACATTTTAAAACCATGATACTATATAGGTAGGTGGCTAACTCTTTAGTAATGATGATTCAACTCCAGCTAGTTTGTGTTAGGTTATGTTACCGATAATAGGCTTACATAAAAAATGTATTTTGTTCTATAAAAAAAAATTTATAACTTGTAAAATTTCTTTCCATTTGCAAAACAATTAGTAACAGTGGGCTTAACATGTTCCTCATCCACTGATAAAATATGGATGTGTTGATCTTTTCTAAAAACGTTTATTAGCGGTGTTAT…
>PBfusion.1311|NW_019105566.1:50340-58348(+)+NW_019105580.1:897559-897945(+)|c105101/f1p4/3822
CAGTTCGTCGGTTTATTCCGTGGCGTTGTTTGTAATTTGTGTCCTTCAGTGTTCATCACTTTCAAGTGCATTTCCACTTAGAACACTTTGAACAGCAGGATGGCGAGTGAAGAAAACAACGTAGCTGCCGAGTCCAAGGAGACGAAAGAAGTCCAGGAATCCACACCTGAGACCAAACAGGAGAAAGAGAAGGAGAAGGAAGCGACCAAAACCCCTGAAACGCCGGTTGCTGAGCCTCAGCCTCCGAAACCCGTTGTGCGTAAAACAAATTTCGAAAAGGACATTGTTTATCTTTACCAGTTTTCTCGCACACCTGTCGTTCCGTCCTTATCTCCTTATTGCCTAAAAGTGGAAACATGGTTGAGACTTGCTGGACTCAAATACGAGAATGTGGACCAC…
>PBfusion.1318|NW_019106428.1:232664-234491(-)+NW_019108152.1:1345-83825(-)|c75703/f1p11/2639
atgctactgaTACATCGTTCACTTGTTGGTTGTTCAGTTCAGTTCAGATTTGTTTGATTCCTACGTCTGAGCGTCAGAAACTTTACAGGTTAGGATCAGTTTGTTTTCTACCGGATTTCGTGTAGCATCGTAGCATGTGATAAGTGCAGCTTATAGTGCTTCGATTTAAAGTGCTAGTGAATAATCTGAAAAGTTCGTCAATAATATTGTGCTTTATTTTTATTGAACTTGTCATTCGAAAAACTGAGGCGCACGTGTCATCGACTGCTTCAGTGCACTCTTTCCATTGCGTTGGGGCATGAACAGGCTGACAGTTGAAATTGAAATTCAACCATGTCTCTCGACTTCGGCAGTTGGTGTGCGAAGTACATACTATGTCTCTTCAACTTCGTCTTCTTT…
>PBfusion.1321|NW_019105649.1:611133-615748(-)+NW_019110414.1:3511-28173(-)|c13438/f2p0/3907
AGATCATTTCAATCTATTGCAGTTGCTTGCAAGTGATAATAGTTTCTAGTAATAGAAATGATTTTTTCATTGTCTGGTTATATTAGTTGGGATTTCCAAGTCCCTGTCTGAATTACATACATAACCTATTTTAATAGAAATGAAAGTGTGAGTTTTTTCTCCATCTCAATCAAGTTTGGTTGTCCTGTGTCAAGGTTAGTGACTTGTAAACGGAGATGAGTTCGGCTCGAATGGTGCGCACTGCGAAGACGCGGTTTGTGCTGTTGGCGCTGCTGCTGTTTGTGTTTGTGGCGCTGACCTACCTCTACCACTCCAGCCAGACCAAGGTGGACGAACTGAAAAAGCATGTCGCCAACTGTGATCAGCAACAGGAGTCGCTCGCTGCACAGCTGCAAGTTA…
>PBfusion.1322|NW_019105918.1:551145-559924(+)+NW_019110136.1:29951-31697(-)|c158884/f1p131/5060
agtcgtattttggtGATCGGTGAAGAGAGTGCAGTTTTGCCGACTTTAGTCACGGGTGGGCAGGGGGAGGCGAACAAGTGTTGAATTCTAGCTAAAAAATATTGCGGACGGCAGGGGCTAACCTAAAACTCTCGCAACTTTCTGGCAACGGTTTTGACCTGCGCACTAAACGCCACTGAACGTCACAACATGAGCCGCTAGACGTGACGTTCACAAGATGAGCGAGAGGGAAGCGCGATCGCGGTTCTCGGGGATGCGTCGTCAGACGTCCGGTACCGGCTCTGACACGAGTCGCTCGCGGGAGCGAGGTGACACGAGTGGCTCGCGAGGTGACACGAGGGAACACGAGTCGAGGTCGAGCCGTGAGTCGAGCCACCAGCGCGAGGTTCGCTGCGGCTG…
>PBfusion.1337|NW_019106465.1:140916-154441(-)+NW_019108413.1:1034-34561(-)|c158261/f1p59/5150
ccaattattatttttatcggtcgtCGACTTCTCATATTCGGTCGCTAGTTACTTACAATCATGTGTGAACATGTGCGTTGAAGCGCGTGCGTGCAATGATATTGGTAGTGAATGGTTCATTGGAgcttgtgtctcggatttaaacggcatttggatttttgtatgctcaattcgtgaattttactctaacttttttaaatcattgaaatttgtttgcactgtataatacaggcatctatagaatgaatataTATTTCGCCAATATGTATGAGATTTCTCGAGGATTGGATGGCAAAAATGTGCAAACATAACGGAATAATAATGGAAATCAAATGCAAAATATAATCCCAGCCATGTAGGAGCAATGTAAAATGAGTATGGACTgttttattaagaaag…
>PBfusion.1339|NW_019106301.1:374526-377615(+)+NW_019106453.1:195798-197425(+)|c155450/f1p6/4724
CACCATAGGCCATCTCCTAGTGTTCCTTGCAACATTGTACTTCGCACACATTTGATCAACAACATCCACACCAATTTTGGTTTTATTGTAAAATGTAATAATTTCTGGTTTTTGTTTTGGTCCAGTCTCGTCGTCAATTTTATCGTCGTCATGCATTGTTGATAAGAGTATCACAGCTTTGTTGGGTTTAGGACAGTATGAAACAAGCGTCTTCTTCTTATGGAATGCAAACAGAGAAGAATTAATTTGTCGATCTCTACAAGGCCGCAATTCATGAGGGACACCAACACGTCTGGATTTTATAGTGCCAACAACCGTCAGTTTCTTCTCTTTCAATAATTTCTCAGCCAATGATACCGATGTAAACCAGTTGTCGATGGTCACATTTCTATTAGTACT…
>PBfusion.1340|NW_019105905.1:444330-463291(-)+NW_019106215.1:174203-174810(-)|c40498/f1p2/1642
gctgTTTTTTGTTTTCAACTCGATTCCGGAATGTGGAATTTGGCCAGCTCTTGTTTCAATTGTCGAATTTGATTTAATTCCAGCTGAATATTCAGTACTTTCATGTTTCATTGGCATATTTGCGATAAATATTGGCCTAATTCAATCAAACAACTTGTATGTCTTCACGGATTGTGTTTGAATCTCAAACTTCTGTTTGAATTTTGGGAAACTCAATCAATCTCTCTCTACATCTCTCGAATCAATCTGCTACCGAATCTGTTCTACAATTCTACCTACGATCGAATCTACCGATAAAGGTCTGCAGTCTCTATTGACAGTCGAAATTGCATCCACTTTGGGGTTCCATATACCCTCCCACTCACTTGGTCGACTGTGCAATTTAGCATTCCACTTTGG…
>PBfusion.1344|NW_019106754.1:262786-263515(-)+NW_019106855.1:6577-27212(-)|c55678/f1p7/2166
agggaagtttgttaGTTCACCGACCTTCCCGTAATAGTTGGCGGCAACAGTAAATATATCTTGTTTTTTTGCTGGGGACAGGATATTATTATTCATAAGATCTCGTACCGTTTGTGATATGATAGAAAATCTCGATTTCGAGAAAAATCCGAACCCTCACACGACATCTTGAATGAAAAATTCATGATGAAGAACATTGATGTATTGAATGGCAAAATTGAAGAAGTCAGAAACGGGAATAATCCTTGTTCCGATGCCAAGTTCGAAAAATCGATTAAAATTGTTGGAGCCGATACACCATCGAACGGTTATCAAGCAGAATTCGACAGCGTTTCTACTACGATGAGCGTGCCTCCGAATGGAACTGTAATTTCGAAAGACGAAACTGCAGCAGCGGAT…
>PBfusion.1345|NW_019105634.1:198615-246898(+)+NW_019108319.1:3081-3608(+)|c89284/f1p31/3116
agtccgttttgattcgaacGCGCGCGCGATCCGTCGTCTTGTATCCGTTGTGCCCAATCGCGTATCAGAGAGAGAACAACATCAGACTAGAGGAAAAACAGAGAGCATCGCATTTTCGCAGTGACGTCATGGTCACAGAGACCACGAGCCAGTCTGACGGGAACACGTCGTTCCTGCGGGCGGCGAGGGCTGGTCATCTGGACAAGGTGCTCGATCAACTCGATAAGAACAATGTCGATATAAATACGTCCAATGCGAATGGTCTGAATGCATTGCACCTTGCTTCCAAAGATGGTCACGTCCACGTGGTCACAGAACTGCTCAAAAGAGGTGCGAATGTGGACTCCGCCACCAAAAAAAGGAAATACAGCACTTCACATTGCCTCGTTGGCCGGACAG…
>PBfusion.1346|NW_019105650.1:302216-336369(-)+NW_019106710.1:197785-200539(-)|c143579/f1p0/4558
agtgttggatttggtCAAGATGGCGGTCGTTTTCTTTGGACCTCGGACGAATATTGAATAGCAAGTTTTCAAGTGGTTTGTGTTCAAAAGTTTAGGATTCAAACGCATTTATGTTGTATATCTGATCCATTGATTCAATTATTGAAATTGGACATTGTTTTGTGAAAAACAgtggtgatgatgtcgcgagctaacTTCATTTAAATCACATTAAgttacttaggccttaataacttacgtagtcatcacataaaattctgtcctagtggccccctagaaaggaaaagataaaccaatctaaactggaatataaaatatttagtgaaaacggTTTTTTAATTTTCATTTTGAAATTtcttttacagtaatattattcatcagtaatccttggtgcgttgt…
>PBfusion.1348|NW_019105552.1:1151521-1154952(+)+NW_019106803.1:50891-51677(+)|c4368/f2p8/2230
GATTCTGCTGCACTGCGCGTTTGAGCTGTCCAAGCAATTCTTAATTTTCATCTAATTTCCTTAGAAACAGAACAAAGATGATTTTTAATCGTTTGGCTAATATTTCGAGGAGATTCACAACTTCTGCTGTCAGGAGAAGCCACAGTGATGGAGGTGTTATCGGCGAGAACTTGCCATTTGACACTGATAACTTGGCCAAATTCACCACTGTGTTTGCCCTCTACATGATCTCCGGTATGGCCGTTCCATTCCTGATTGTCAGGCATCAGCTCTTGAAGCAGTAGTTGAGTTATCCTTCAATATAGATCCCCTACAGCTATAAGTATGTTGAGGCTTCTTCAACCAATGAAACAGAACTTTTCTCGAAAACCAAGCAATAGGATAACTGTCCCGTTCGCG…
>PBfusion.1354|NW_019106574.1:46093-112374(-)+NW_019106710.1:219642-276556(-)|c151476/f1p128/4682
TGGCAGCATAGCTGTCCACAAATTTGCTACATTGGATGTTCTTGTCAGTAAAGGGAAGTGTGCAGTCTCTGGATTTCTAATCACTGGATATTGTTCACAATCAGGCTACAAAAGATGAAGATGAATAGTGACTGTCTCCATGCATGAGCTTTCTCTTCTAGGTCTTGTATTCGTGACAATTCAATCTATATTACAGTCCATGCTGTGCACTTATACTACACCATTCAATGATGATTACTATTGTATCACCTCGCATGATTGATTGTAAACTAGATCATACAAAAAGAAGAGATTTTTCACGTGTCGAGTTTGAGTCTAGAGTCATTTTAATGCTGAGTGCGTATCATCACATTATATGACAGGTTCACAACACACGAGCAAAATCAAAGATCTTTAGCG…
>PBfusion.1355|NW_019105611.1:775171-779840(-)+NW_019108262.1:64827-90846(-)|c123849/f1p22/4312
AGTCTGAAGCACACAGTGGTCGTGTCCATTGCATGTAGTTGGTGGCGATTTTTGTTAGTTGGCGCGGTTCATTGTGTGTGTGTGAGTGAGTGAATTGGATTGTGTGTGCTTCATCTGACCACGTTGTCAGCAATAATTGTGAAGAATGTTGGTGCGTTTTGGTTTGGAGGATTGCAGCAGCAGCACCACCACGAGGGAGCCGAACTACCATTGGTGACGCGCGTCCTCTCTTCCCTCCCCCCTGCACCCCCGCAACCTCTATACACGCGTGTTCAGGTTGTGAAATAGTTGCTACAGGGTTTCTAGGTTCTAGATTTGCGTCTTCGATCCCAAAATACGCTAGAATTACAGTGTTTTCTATGGTTTGAAGTGATTTTTAACTTGTAAACATCGTCACCT…
>PBfusion.1362|NW_019105707.1:499275-527854(-)+NW_019110416.1:11009-27258(-)|c101354/f1p5/3459
AAGAGTAGGAGAGACAAAGACGAATATAGGAGTAGGGTGAAGAAGGAGAAGGACAGAAGTAGGGAGAGGAATAGGAGTAGAGACAGAAGTAGGGAGAGGAATAGGAGTAGAGAAAGAAGTAGGGATAGGGAGAGAAACAGGGATAGAAGTAGAGAGAGAAACAGGGATAAAAGTAGAGATAGATATAGAGATAGGAGTAGAGACAGGTACAGAGATAAGGAAAGGGATAGAAAAAGGAATAGTGATAGAGAGAGACGTGATAAGAGAAGGCATAGTAGAAGTGTTTCTCCTTCTTCGAAGAAGCAGAGGAAGAATAGACATGATGATGATGATTCGGGAGGTTCGGACACGGAAGGACGAAAGGGCGGCCAACAGCTGAGTGACGAGCCCGAGTTGGGG…
>PBfusion.1363|NW_019105611.1:86419-96090(+)+NW_019106805.1:217420-276931(+)|c108975/f1p38/4131
agaCTCAGATCAATGACACAAGTGCGAGTGAATGAGTAGAAAGGTACCTGACAATATAACCTCATTTCTCTCACTCCGACAGAAAATCAATTTTCCAAATGTTTGAACCGTACAAACAAACATGTATAATAATAAACACAACTTACATAATAATTAGTTACACTAAAACCGAGCCAGTTCGTCCTTGCGTTGAAAAGAAGAAGAAATGTAGATTGTCAACATTCAAACGGAAACTGCGCACTTTAGTTTCAGCCGTCAAGAATTTCCGTCTACACGATCATCATCCCGGCCATTAGTATAATGAATAAAGTGAGTAACATTGTTCCAAAGTTCAACGAACCATTCATTTTGATTGAATAGTGATATAACATGTGTATAAACTTGGTGACTTGTGTATTA…
>PBfusion.1365|NW_019105618.1:858737-862058(-)+NW_019108083.1:45336-52352(-)|c136275/f1p0/4226
acactctttttcaataagatgaattcaaatacagatAATATGAATACAGTAGCTATTTCTCTGCAGAATTTTCGATCATCGTGTAAAAAATGTTAATTTGTTTCAACTGTTCGGTTTTCATTTGATTAGCTTACACTGTGCTCAAAGTATTTGAATAGAATGACAATTTATTGAAATAGCTTGCTGAAATGTTTTCAGCTTATATGGAGACCATAAGTGCAAACATAATAACAGTGAATTGGCGCGTGAGGGCTGAGAACTACAACTACATGACATCGGCTACAGACACGTTCGATGTGGGTGGCATTGTTGCCGACCTTTTGGAACACCTAATCGAGGGCAAGTTCACTGAGCCCAGTCGAATCCACATTATAGGCCATAGTCTTGGATCACATGTTG…
>PBfusion.1368|NW_019105541.1:1171495-1185177(+)+NW_019105868.1:57185-94873(+)|c171128/f1p523/5299
GAACGAACTGCCGAATCAGCCATCGAAGCGTTGAAAGAATACGAGCCCGAGATGGGCAAAGTGATCAGGTCGGACAAGTCCGGTGTGCAGAAGATCAGGGCCAAGGAGATTGTGCCCGGAGACATCGTCGAAATCTCAGTCGGTGACAAGATTCCCGCTGACTTGAGGATCATCAAGATCTACTCGACAACATTGAGGATCGATCAGTCCATCCTGACTGGAGAATCCGTCTCAGTCATCAAGCACACTGACCCCGTTCCTGACCCACGTGCTGTCAATCAGGACAAGAAGAACATTCTGTTTTCGGGCACCAATGTGGCCGCTGGCAAGGCGCGCGGTCTGGTTATCGGCACCGGTCTGAACACCGCCATCGGCAAGATCCGTACCGAGATGTCGGAG…
>PBfusion.1372|NW_019105762.1:412017-417576(-)+NW_019106420.1:159553-160648(-)|c75925/f1p1/2558
cGTTTTGGCTATTTATTTTCTCTTGGAACTATGTATCGAAATCATGTATCAAACATTTAAAAAATGATTTTGGATCCATATGAGTGTCAAAGATGTTGAAGCGACAGAGTAATATTTTTAGAGTAATTTTTCATTTCAAATAACATTCCCAATGGAAACTGCTGTCAAATTATTATTGTAAGAGAAATATTTAGCAGCTTTAGTAATTTTCATAAACTCTGTATAATCAAAAGTTGAGGGTTTCAAAGATTACAATGCAAAACAGTTCTTGAGCGAGTTCTCTGAACCACGGGGGTCACAAGTTCATACAGATAGAAAAAAGATAAATTCTTTTAACCATATATTATCATAATATGCTAGAATAGTATCAGTAGTTATTAGTAATTTTTCATATAGTGA…
>PBfusion.1373|NW_019105572.1:842319-849624(-)+NW_019114918.1:360-2347(-)|c83438/f1p1/2721
GATAAAGGGCGTTCCCGAGCGACTCATATCCTGCTCTGATTGTACGGGGTCTAGAGCTCACCTAAGCTGTGTGGACTCGATTGAATATGTGGGTTCAGCCAGGGGCAGAAACAATCTCTGGCAATGTCTACAGTGCAAAAGATGCTCAGTGTGTGATAAAACAAATCAAAAGCGTAATTTGGCAGCGTGTAGTAAATGCGGCGATGGTTACCATTACACTTGTCATAATCCTCAGATACCATCCAATTACCAGCTTTTGAACAAATGGAGATGCATGTACTGTGAAGAAAAACCCATTAAAGAAGAGGTGCCGATCAAAAAAGAAGAGCCACCCGAATCAGTAGTGGAAGACGTAGAAATGAAAGAACTACCAGCGGCCGTCATCACCCCCACCCCTAC…
>PBfusion.1374|NW_019105673.1:338883-505973(-)+NW_019106145.1:170394-186699(-)|c51724/f1p0/1932
atgtgattgaatggttGGTGGGTGCGTTTGTGAAATTGAGGTTAAATGTGTGTTTTGCATATTAAATAAATTCTATGTTAGACAATTAATCTTTATAACTAGAATAAAGTATAATCGTATTTAATAATTCAGTATAAATTTATTCTAACAGTCTAATACTATCAAGTGATCACTCAAAATAGTTCCTCGATTGCAGCCATGCAATCAAAAGCGATGGCCGAACAATCAACTGACTCACAGGATTTTGAAGTATTTCGCTCAATATTCTACTACTGTTTCTTCATTCTTATTGTGCCGTTACTCACATTCTTCTGTGCGAAATTCGTCATATTTGAACCAATATTTGGATCGACTGTGAACGGAAGTGTATACTCAGCTATTGTTGCAATTATCACAGTC…
>PBfusion.1375|NW_019105620.1:820622-824094(-)+NW_019107624.1:1494-38939(-)|c11610/f2p0/3322
cttgcaaaacaaaatCAAAATCTCAAGTCCTAAAATGGCGTCAATAATCGCTAAAGTTGGAATCTTCAACAATTTCAAGTGAAAAGTGAATATTTATCGCTCTTGAAAAGATGGGTCCGCTCTCTACAAAACATGACAATGATCAATCCTGTGACCCAGGATCACCTCTGGACAAGAAAAACTCAGGAAATATTTTCTATGCTATCTATATACCCGAACCAAATAAAGCCGATAAGTATCAAACGAAGATCTTCCACGACAAGTTGGAAGCCCTGACCCTGGTGAAGAGCGACAAGCGCGCCAGATTCAAAGTGTGCTCGACTCTAGCCGAGGCGATGACATTCTCCAAAGATGGCGGCGGCGGTGGCGGCCATGGTGTGACGTCACAGCAGCAGTCGT…
>PBfusion.1377|NW_019105635.1:225116-226912(+)+NW_019106073.1:454579-479263(+)|c134818/f1p1/4685
ctccataggttgttttatccaattacttaaaaaataagcgtcgaaaaattcagtattattataggttaactTATATTTTATTGTAAAATGTAGTAATCTTTAAGGGCACTTGGATATCTATTTAGCAGCTTTCCCAAGAATAAATTTTAAACATTTGAGTAGCGGTAACAATATAATATAAACCATTGTTCTATTGTTCCTATATCCTAGAAAGGAAATAATAGATTATTTTTTCGCAGTGCTGTAGCACTAATAGAATAAGAAATTATATTTTTTCGATAACTGTGAATTTTTTTTAATTGTAAACATTTCTACACATTTAGGTATTTTACACTCCTTAAAGAGAGATTGTGGTAGGAGGAGGCTAGAAGACTAAACATCTAGTGAGTTCCACCATCA…
>PBfusion.1379|NW_019105548.1:1447366-1453008(-)+NW_019106210.1:345734-366068(-)|c45534/f1p17/1691
agacccacagatctgtttttatattcgaagcctTTATAATTAGTCTATTAATTtTCTTCTATAACTCTATTCACGAATTATTCTGAATCTGATTTTGTTAACTAtTGCTGCCAAAAAATTGAAAGTTGAGTTGAAAGTTAATAACATCTATATCCAATGCAGGATAAAGATAATCATCTTTCAATGTAGTTTGGGAGTTGGAACATTTGATACAGAAGAATTTTCAGCAATCGATACTCAGGTCGCCGAAGATTGGCCTATCCCAAAGGCAACGAAAGCAATTATGTTGCCGCCTTTTTCCACATGACGAGCATTATGCTGCTGATTTTGTCGTGTGTCTGCTTCGGCTGGTTCCGGGTGTACAACAGTGCTCGTTGCGCCTCGCATCTTCCACCGAGG…
>PBfusion.1380|NW_019105600.1:533643-589585(-)+NW_019106149.1:135715-207820(-)|c8055/f2p0/2471
agttcCGCGACTCCAATCCGATCACATCGTGACGCCCACGCAAGCAACGCGTTAGTTCTGTGTGAAACTTTCCCTGGTTATCAGATGAAGCGGCTCACACAAGGCCTCAGCAAGGCCTTAGAATCAGCAAATGTACCAGTCAAACTATAAACATTTATTGAGGAGAAACTGAAATTCCATAATGAAAAAATTATATTCGAATAAAATATAATTTGCTAACGATTTTCGCTCTGAATTGATGGTGTCTTTCAATCTTCCAGTACATGAATATGTATTGCCAATATAACGAGCTATCTCTTGTGGTTGGATGATGATTATTAGTGTGAATCAGTCCTAACAAAAACAATGAACAGACAAGTTTGAAAGTACATTCACTCACTTAATCAATAGAATAGAGTT…
>PBfusion.1382|NW_019105807.1:592510-609735(-)+NW_019107635.1:388-18370(-)|c94413/f1p138/3173
AGTGCGCTTCGTATCCCACAGAGCTGTCGGATAGTGCTACTCCTCTAATCAGTTTGGTCCAGTAGAGAAGGAGAAAAAGAAGAAAATCCAAGATGGACGCGATCAAGAAGAAGATGCAGGCCATGAAAATGGAGAAGGACACAGCTATGGACAAGGCCGACACCTGCGAGGGTCAGGCCAAGGATGCCAACATGAGGGCTGACAAGGTCCTTGAAGATGTCCGTGAGCTGCAGAAAAAGTTGACCCAGGTTGAGAGTGACCTTGAACTCAACAAGAAGAACCTCGACCAATCCAACAAGGACCTCGAAGAGAAGGAGAAGTCCCTCACACAGGCTGAGAGCGAGGTGGCTGCCCTGAACAGGAAGGTGCAGATGATTGAGGAGGACCTGGAACGGTCTG…
>PBfusion.1383|NW_019105682.1:55346-55795(+)+NW_019105759.1:292219-293530(+)|c45523/f1p3/1765
TTAACGAACATATCTTCCAACATGGATATAGTTTCTTCATATGAAGTATAGCTTTCCACAATTTCGTATAAAGCAGGTGATAAGAAGTTTACCAATATTTTCATTTTGTCTTTGGTTGTCGTTCCTTCTAAGAAATTTTCAAACGTCTTTTTCCAATGTTTCCACTCTCTCTCTCTGCCGTAGGCGAATCTGGGTCGATAGATAATTCCTTTGGCTTGAGAAACTTGTCAATATGTGATTCCATCTTATATTCTTCGTAGTTACGGTTTTCAATCGTTTTTGTCTTTTTCTTTGTCGGCATTTTATTTGATTAAATTGAAATAAGTAAACTCTTCATTTGTAGAGCTTTAATCAAATTAACATTGAACATTGAACATTCAACTagtaaacggatcaACA…
>PBfusion.1389|NW_019105948.1:366168-377276(-)+NW_019117399.1:257-1683(-)|c5810/f4p4/2290
ATTCTGTGAGAAGCTTTCAGAGTGTTATTGCAATAAAGAAGATGGAACTTTCCACCGATAAAACTTCAAATCGGGTTGAACGACAAGCATTATTCCAACCGCAATTTGAAGATGTAGTGAAAGCATTGTCCAAGGGCCTGAGAGAGAATTTTGAAACTGTCAATGTTTCATTAGAAGACTGCCCAGATCTCACCCAGGAACCTTTCCATTTAGCTGCCAAAGGTCTAGGAGGCTCCCCAAAAATTGTTGATCTAGGTGGTCCACCATATCTCCTCCCAAATGTCGACAAATCGAGATATTACGACTGTGCCTTGTTGGGTGAAATATGCCAGATAGAGCCTGCTTTCATTGTTGGCGCAGGGGCTGGACCTTTCCAGTATGTTGGAACTAATAGTGAGA…
>PBfusion.1390|NW_019105613.1:421667-431689(-)+NW_019106365.1:16746-19054(-)|c90237/f1p2/2920
CATTTCGATTAGATGGCTCGGTTGGGAGGCTGCTTGTTTTTTTAGTCCTACATTTTCTCAAAGTATTTTGTCTGAAACTCAACTTAACGTTCCTGCAGAATAAGAAGGCAGTGTTAACATGTCGGGATACCAACGATTCCAGAATGAAGTGAGTTTGACTGCAGATCAATTGAGCGCCGTGTTCGAGTCACTTGACACCTGTGCTTCTGGATTTCTCACATTGGATCAGTTCCTTGCTGGAGTCAGTAATTTTGGGAATGGATCGATCCTTGGAAACAATGAAGATTATATTGCCAATAACTTCCAAACAGATAATGATCAAATTGTGAGAAATATCATCAATCTTAGTATGTTAAATAGGAGCGGCAGTTTACTGCAAAAGCTGAATACATTGATACA…
>PBfusion.1393|NW_019106722.1:260798-269070(-)+NW_019107615.1:129535-139901(-)|c57094/f1p5/2054
GACTCAAATAGTTGACAAAATTAGTATATATTTACAAAATCCAGAGGCTACAGGCTGGTCTGGTGCGTTGTTGTGCCTATACCAATTGGTCAAAACTTATGAGTACAAGAAATCGGAAGAACGTGGTCCTCTGAATGACGCTATGAACTTGCTGCTACCAATGATTTACCAATTATGTGTCCGCCTCCTCCCCGACCAATCTGAACAATCTGTTGCACTCCAGAAACAAATTTTAAAAATTTACTTCGCCTTGACTCAATACGTGCTGGCCCTGAGCCTGATATCAAAGGAGACGTTCTCGCAGTGGATGGAGATAGTGCGCGCCATCGCCGACCAGCCAGTGCCTGAGCAAACCAACGTGGTGGATGAGGAGGACCGCGAGGACCTGCCCTGGTGGAA…
>PBfusion.1394|NW_019106377.1:278522-279594(-)+NW_019111616.1:3685-6888(-)|c34094/f1p1/1284
GGGCTACAATAGCCTCACAAACTGGACTCTCAACACGGCCGAAGGTGCAATGCAGCTGGCTTTCGAACAGGTTGCGCCGATTGTGGTGAAACGATTTGAGCAGCCGATCCAAGCGGTTGATGGAAAGCTGTGTGCAGGCTTGAACAAGCTGGAGGAGAAAGTGCCCCTAGTGAAGGAGCAACCACAACAGGTGTATGAAAAGGCGAAGACGTATGCAGTGGCTAGCATCCAGCCGGCCGTTGACGCTGTGCAGGCACGTCTGCAGCAGGCGAAGAGTGTGAACGTGCGCTCTCTCAAAGACCTGTCCTATTCGAAAGCCAACGAACTGTTGACGTCTCAGTACGGCAACCTGGCCCTGGCCGGACTCGACACCACAACCGGAATGGCCGAACGGTGTCT…
>PBfusion.1395|NW_019105937.1:432240-452567(+)+NW_019107849.1:1356-58608(+)|c157044/f1p50/5280
ACGCAAACCGAGAGTAGGTCCGTGAGCGCAGCTCAGTGTTTTGAACGATGGGGCATACAGTGTTTTCGTTGAGTGTTTCTAAAATTTTAAATTAAATGTTGACATAAAATAAACATTTTCTGATGGGGTGCTACTGTCAGTGAAATTGTGATCCAATTCGAAAATGTATGCAAAAGGAAAAGGTTCCACTGTCCCTTCAGATGCCCAAGCACGCGAAAAATTGGCGCTGTATGTTTATGAGTACTTGTTGCACGTTGGTGCCCAAAAAGCAGCACAGACATTCCTATCTGAGATAAGATGGGAGAAAAACATCACATTAGGAGAACCTCCAGGATTCTTACACTCTTGGTGGTGCGTATTCTGGGATCTGTATTGTGCGGCCCCTGAGAGGAGGGACAC…
>PBfusion.1397|NW_019105807.1:673395-676467(-)+NW_019106301.1:83161-135012(-)|c159347/f1p0/4925
ATTCGAAGCTGTAAAGCCACAGACGAGCGACGTCCCGAACTTTTTTTTTTATTTTTCGTTTTCCGTGGTCCAGCGCATGAAATTCAGCGAAAATGACTTGAAACCCGGCTGCGTCTGAGTTTTTTCGTACGCTGCAAAGAGACAGAATAAAAATAAATTTGTTTTCTGGTCGGCTCCCAACTGGTCGGCCAGCTGAATCGAGTAGCGGCGGGACTCAATCCCTGCCCACAGTGCTATCGTGAACGTGTTAATTTTTCGCTACTAATTCTATTTTTCGTTAATTTTTTCTTGTGTGTGCGCGCCTCATACTAATCTCAAAATGCATCGTCAACAACAACAGCAACAGCTTCAACAACAGCAACAACAACAACAGATAACAACAACTCAACAACAGACTCA…
>PBfusion.1400|NW_019105799.1:685580-687187(-)+NW_019106627.1:126943-148151(-)|c97453/f1p1/3383
AGTAGGGAACGGTCTAGTGAGGCACTGGCTAATAACACTGTCATGTATTCATGAATCATCATAGACGCCTATGTATGGAAAGTTCATTTGTTCATAAGGTCGTGGAATGAGGGAGAGTTTACTGCTGATAGGGCTTTGCCTTGGAATTATGGTGTGGAACGCTGAAACTTCAATGAAATCGCAGGATGTGCGCGTGCGCGAGAGTCGTTCACCGTCGTTCCGTTACCGGCCGAACACGACAGGACTGTGCCACGGGCCGTGCACCGAGGTGCATCCACCACAGCACAGACATTTGCTGCTAGTTGCAGCGGACGATGAGAGACAGCAACAACTGCGCAGCTGTTCAGTTACTCGGAGACTGTCGGCCGCGTTTGTGGCAGACATCGAGGAAGAGCCGGG…
>PBfusion.1405|NW_019105969.1:269016-270666(-)+NW_019107604.1:44405-45358(+)|c57127/f1p5/2143
TATTAACGGAACTCGAGGTACTTGATGTCGTGCAACAATTGAAGAGCAAAATGACAAGCGGATTGGATGATATACCAAGTAGAATAATGAAGGAATGCTTTAACCCAATCATTGCTCCAATAACAAGGTTGATAAACATATCATTCAGCTCAGGTACCTTCCCTCATCAACTGAAACTTGGAAGGGTAATTCCTATTCATAAAAAGGGATCAACAGAAGATGTTTGTAACTTCCGTCCTATACAAATAACAAGCTGCTTCTCCAAGTTATTTGAAAAATTAGCAGAAATAACAATATCCAGGCACCTGGAATCAAATAGAATCGTTTCACCATGCCAATTTGGATTTCAGCCAGGAAAATCCACTACTGATGCTGTTAATGATTTTCTGTTCAAAATTT…
>PBfusion.1406|NW_019105828.1:4019-17221(-)+NW_019106231.1:308749-325487(-)|c11926/f6p18/3260
agtatctgcttgactgttCAACAGTGGAGACAAATTTTCAGTTATCGTTTATGGTGTTAGTGCTTCACATTTCAACGTGGATTGCAAGCGAAAAATATGAAATTGGCGAGTGATGTCACTGCAAGGAGATTTAAGCTGTCCTAGTGATTACACCGATTACATGTATGATGGCAAGAGTCAGGCCGAGTCTGTTAAGAAAGTGAAAAAACGCGCTAAAACTGAAAACGGGATTACTAATTCTAATTCGGATGACATACCTGGAATTGGTCAATATGACGATTTCCATACAATCGATTGGCAAAGGGATATTGCCAGAGATCGAATGCGACACAGGTACATAGTGAAGCGGCGGCAGAACTCAGTGCTGGACCTGGTGAAAGGGGCGCACGACGCGTGGTC…
>PBfusion.1412|NW_019106792.1:230135-252365(+)+NW_019107996.1:61768-62816(+)|c70387/f1p2/2414
ATAGTATTTATTTACAATTTGCAAATTGAATAAAAATATTGCACCAAATTAAACAATTTTGCCAATTATGGCAGAAACTAGTTCAGACGATAGCTCTGCACCTGTAGAATTTCAATTGTCATCATCTTTAGACGACAACAGTAAAATAAGTTATCCAGTGGAGTGTCCACTTTGTAGTAAATATAGAAAATTGTTCTACTGTAAATTGTGTATTCGAAATGGTGACTTCTTCAATTCATCTTCAATACGAGCTGAAAGGTTCTCTGAAAAACGCTCTCGATTGAATCGTTTGAAGGAAGATAGAAAACAGGTGCAAACCCTTTGTGAGGATAAACTGGTTCACAGACAGAAGATATATAAAGTTGCAGGTGAAATAGATAGTCACAAAGAACGTATTAA…
>PBfusion.1413|NW_019105543.1:538696-538792(+)+NW_019106289.1:347639-347894(+)|c62368/f1p0/353
TGATTGAGCTGATAGACGATGGCTGCAGTGTTGAGTCTTGATGTTGTCCGTGATGCTGATCTTCAATAGCGGGTCTGGTGAGCCAACATACTGTAAGGAGAAATAGCCAAGAAGAAATGGAAAGGATTAAGAGACAGCTACACCAAACATTTGAGGGCGACCAGAAGCAATGGTCGAGTATCTTTAGAACTCAGTCGTTACAAATCTTGGCCTTGGGCAGATCGCATGTCTTTTCTGAGACCATCAACCTTGGATCCTGCGCAAGCTGACAGCAATGACGTTGAAGATACAAGCCCAACTGTTGATATTGATGAGTCAGTGTTCACGCCAATCATCGAAACAACATTTTCTAC
>PBfusion.1416|NW_019105791.1:694433-702062(-)+NW_019106072.1:107433-121726(-)|c158573/f1p44/4941
aGGGTTAATATTTAAATCTGAGACTGTACCAAAATGTTGCTGTTCTCTTTGAGCAGGCACGCAACATTAGTTGCCTTTTTGGCAACGACTGTTCTCTTGATTAGCGTGGCTAGAGGGGACGAAGTCGATAAAGAGGATGAGACATTGGCAACAGTGGAGACAGTGGAGGGGGAGGAAGTGCTTGACGACGATGACATAGTGTATGTGACACCGACGCTCCCTGCCGGCATCAGCAAGAACTCTGTCTATTTGGCCGAACACTTTGACAATCCGCACGAATTCGAGAAGAAGTGGATCAAATCCGAGGCCAAGAAGGAGGGCATTGATGACAGTATTGCCAAGTATGATGGAGAATGGGCCCTGGAAACGGCACAACGCAACGCACTTCGGGGCGACATG…
>PBfusion.1417|NW_019105807.1:673386-686634(-)+NW_019106301.1:84352-93081(-)|c110130/f1p0/4150
ATGGTGGTGCAACAGACATCAGGGCAACAACAGTTTTCGCTACCACCTGGTGTTTCTCCCCCAGTATTTGAACAGATATTCAGGAATGCTCGCTTCGCTCAGGGCGGAAACGCTCTGTTCGAAGGGAGAGTGGTTGGTAATCCGAAGCCAGTCGTCTCATGGACTCGGAAGGGTGCGCCCTTATTCGAATCGAACAAAGCGAAGATGAAATATGACCAACAAACTGGAAACGTATCACTATTAATAAATAGTATCGGACCAGGAGATGAGGGCGAATACACCTGTTTAGCAAGAAACCAATATGGAGAGGCAGTATGCTCAGTTTACATTCAGCCTGAAGGTATGCAAATGCCTGCGCCAAaaacccacaaataaagcacacaacagttttcgatccga…
>PBfusion.1426|NW_019105633.1:608531-608719(+)+NW_019106141.1:215144-232052(+)|c39070/f1p1/1467
GTCGCATGAGCGCTGTAATACAGGAAATTCAAGCCTACTGGACAAAGCGTACCATCTACTGCACTATCACATAGTACCAATTGTGTTCATAGTGTTCTTCACAAGTTCGGTCCAAGTGTTGGCATCACTGGGGCGCGACGAGCACATCACACTCAGTCTCATAGTGCCGCGACTATACGGCGACAGGCACTCATGGACCATTGTAGCCGCCATCTTTGTATGGGCCATATTCTGGCTCAAAGTGCCCAGCTCAAAGACCTATGGGCCGGAAACGTTTTATGGGGCCATTCCCGAGTACCAGGACAACGGTATGTTATTCTTCATAGCGTCAGTGCTCGCTTTTTTTGGCATCCAGCTCTACTTCACCGAAGTGAGTATGCTTATCTTCTGGAACATTCC…
>PBfusion.1431|NW_019105540.1:1321747-1347088(+)+NW_019106821.1:224126-261305(+)|c136719/f1p1/4257
agtgtcgtttcagtctCCAGGCTGTGACCATCTAGCCGCTCTCTGCAACCATTCCCTCATTAAAGTAGTGAAATAAATAGTCAGCATCAGTTAATTACAAGGCTTGATTTCACGTTACTCGGTGATAAAGTAATAACACGTACATTGAAGTGAACGGAGAAGAGAGTTGAGTGGTAGTAGAATTCACTGATCCTGAAACTACTTCCTTTCTCCAGAAACAATGCGACGCGTGCTTCTAATTTCCCTATCGTGTCTAGTTTGATAGATTCTATGCGATCCTTTTCTCGAGGATCTAAAATTTAAATAGCTTCAAACTCCGAATTGTTGATATAACAATAACGAGTTAGTTGATCCACAATTTATTGATTCCAGACTTCTAGAATAAAAGGATGAAGATCC…
>PBfusion.1436|NW_019105673.1:674694-674908(-)+NW_019108029.1:116128-116210(-)|c59996/f1p1/298
TCAGCATATATTGAAATAATCATTAAAACTCAAATTAACAAACTAAAAATATTAAATTTCAAAAGAATGATGAATGGATTATCACTATACAGGGTGTTTCAGAAGTAGTGTCGAGAATTTTAGGGTATTGTGCCTGGATGCTGGGAGACTACAAATGTCATATTTGAAGTGTCCAAAGCTCGGCGGTTGTCCTTATAGCTGCCATTTTGTTTTTTTCGCTTAAGAATTTTTGTCTCAGGAACGAAATGTTGTATTGATCTGAAATTTGGCATGAATATTTATGCTATAAAGACTCAAC
>PBfusion.1437|NW_019105799.1:685580-687187(-)+NW_019106627.1:126943-148169(-)|c8602/f2p1/2749
GAGTTGAGCTTCGAATTCAGTAGGGAACGGTCTAGTGAGGCACTGGCTAATAACACTGTCATGTATTCATGAATCATCATAGACGCCTATGTATGGAAAGTTCATTTGTTCATAAGGTCGTGGAATGAGGGAGAGTTTACTGCTGATAGGGCTTTGCCTTGGAATTATGGTGTGGAACGCTGAAACTTCAATGAAATCGCAGGATATATTACCATTGAATCCAAAACACTACGACAAGAACAGAGCACCGAAGATGCAGGGCCAGCCCACCATGGTCTACTTCCATGTGACGGTGCTCTCGCTTGATTCCATCAATGAAGAGTCTATGACATATGTAGCTGATATATTCCTTGCACAAAGTTGGAGAGATCCAAGACTACGCCTTCCCGAAAATATGAG…
>PBfusion.1442|NW_019106428.1:232664-234491(-)+NW_019108152.1:1345-83815(-)|c85496/f1p11/2618
CACTACTTGTTGGTCGTTCAGTTCAGTTCAGATTTGTTTGATTCCTACCTTCGAGCGTCAGAAACTTTACAGTGCGTTGGGGCATGAACAGGCTGACAGTTGAAATTGAAATTCAACCATGTCTCTCGACTTCGGCAGTTGGTGTGCCAAGTACATACTATGTCTCTTCAACTTCGTCTTCTTTTTGTGCGGAGGTGCAGTTCTCTCGGTTGGCATCTGGCTGAAATTGGACCAGAAATCGTTTATTGCAATTACTAAAATCGCTGAAAACAGAGATGTACCTGAGTTCCAGCAGTTCTCACAACCAGTTGTCATCAGCCAACTGGCTTATATCCTGATAGTGGTTGGTGCAGTCATATTCATTGTCAGCTTCATGGGATACTGTGGCGCACTCCAAGA…
>PBfusion.1445|NW_019105562.1:687514-730641(-)+NW_019110238.1:15964-31151(-)|c144944/f1p17/4489
agtgttgtattgttgttgccattGTCGATTGTCGGTCGTGTGCGAAGTGATTGAAAATACAAAGGTCTTGAACCTGGTATTGCCTTTCCGTTGTAGAAATATTAATTGTTGGATATTTATCGGTTTAGTGCTATTCAAATTTAGCCATCATTTCAAAAGTTGCCTGTGTGATCAGCCAAGCTGCATGTCCGTCGTATGTTAGTGAGTTGTTTCTTGTTTGTTGTGTTCCGAGAATTGAGACGGAATAGCTGCATGATGCCAACTCCATACTCTTGATGGTGATCATGTTTCAACAAGTACATTCTTGGGCTTTTGATTTTCACACAAAAAAGTTTGAAGGGTTCTGAGTTCGAACCACACGTCTATTCATTCTCAGTTGGAAAAGAGTCGTTTGATTAG…
>PBfusion.1446|NW_019105749.1:670113-674586(+)+NW_019106056.1:200242-205485(+)|c126219/f1p15/4152
AACATTGTAAGGAAGCTTTTTTGTTAATATATTTGCTAGTGATGTGTCCGCCAAAGATTCGTCTAGTTGCGAATTCTTACACATCATCTTAGCTACGAATTCAGTATATGATTGTCTGCCTCTATTATCATATGTGCATGATATAATCTCTGATAGTGCGTCCATCTGTTTACGTTTACTCCAATACTGCTGCAGGAATTGGGAGATGAAGTCCTCCAGGCTGTTGATATCTCGCATCCGGCTCTGGAAAAACATCAGCGGCTCGCCGAGTAATAGACTGGACAGTTGGAAACGCCATACTAACCAAGAGGTTGGTGGCGGCGGGTGGTGGTTGACTGGTCATGTCAGGTGGCGATTGGGTGGCGGCACTCTCTGTTCCCTCGGCGACGCTTGGAGCGA…
>PBfusion.1447|NW_019105695.1:739462-741346(+)+NW_019105740.1:436890-440346(+)|c168477/f1p31/5280
attgacaatgaactgagatgaggaagaagcgttataaactcagcaattcgaaataggttataaatgtattattaaagtgaacttaggtttcggagcAATTTTCATAATTTATCAGcagtggaaaaggttctatttttgtactatgctatcgttagataaaaagtgacacattggattagctggaaacatcattcggttatgtctaatggaaAACTAGTTTCCTGATTGAGATTggatgattcAATTCAGTAAAAACGTTTCAGTAtactagatgaataattgctataactaaattgatatagctttattccagttatattttttccatgaaaacagtattatatatgttCAGAAGAAAGCAAAAATTAATTTTAagattcgtaaacatagaatcaagtt…
>PBfusion.1450|NW_019105589.1:795793-813215(+)+NW_019106246.1:8118-13286(+)|c114214/f1p26/4177
TTCGAAGTGGATACTCGTCTGCGAAATAAGTGTGTTGCCTGGTGTTTGTTTGGAATTGGGAGATGAAGTCCTCCAGGCTGTTGATATCTCGCATCCGGCTCTGGAAAAACATCAGCGGCTCGCCGAGTAGTAGACTGGACAGTTGGAAGCGCCATACTAACCAAGAGGTTGGTGGCGGCTGGTGGTTGACTGGTCACGCCGGATGGCGACTGGGTGGCGGCACTCTCCGTTCCCTCGGCGATGCTTGGGGCGATCTGCGAAGACGCCGGTACCGGGTTGGACGCCCTCACTCCCTCATCTCCCTCAGCCGGACTCTCATCGGAATTAATCGCATCGACGACGTTATCAATCTTCGTAGAAGACAATTGGGCTAAGTTTTGCGGGTCGAAACTGATGGAG…
>PBfusion.1455|NW_019106394.1:131404-169467(+)+NW_019106902.1:12994-14143(+)|c93364/f1p10/3144
CCATTTCAACGTCCAACTTGGCGTTGATAGTATCGTTGTCTTTTTCGGCTTGTGTTGTGATTTGAGAATAATCTACAATGTGTGGAATATTTGCTTATCTGAACTATCTGACTCCAAAGACACAGAAGGAAGTTCTAGAGCTGCTTGTGAATGGTCTCAAGAGGCTGGAATACCGTGGATATGACTCTGCTGGAGTAGCAGTAGACACAGCCGATGGAAAAGATATTGCACTCGTGAAGAAGAGTGGAAAAGTAAAGGTTCTTGAAGATGAGATTCTCAAAAACGCATCCAAGCTGGACTTTGACAGCGTTACTACAAGCCATGTGGGCATCGCTCACACGCGCTGGGCGACACACGGTGTCCCCAGTGAGGTGAACTCGCACCCGCAGCGCTCCGACA…
>PBfusion.1457|NW_019105574.1:65521-116976(+)+NW_019106309.1:301839-304137(+)|c163214/f1p10/5233
ATTTTTGCCTGACCAAGGTGATGAAGTTGGACCACGAAACAAACCTGTCTTGCCTCCGACTGTGCAGTGCCAGTAAAAACATGTGCGAACAGCGAGCTGGTAGGGCGGGGCGAGTCATGGATGGCAGAGTCTACCGCTTAGTCAGCGAGCATCACTACAAAACAATGGAGCAAGAAAGCACCCCAGAGATGTTGACTGCGTCATTGGATCTCAGTGTTTTAAAGGCTAAACAGTTGGATATGGGAGAACCTAAACAGATTCTTGCTATGGCCATGGATCCTCCAGATTTGACAAATATAAAGAAAACAATTTTAAAATTGAAAGAGCTCGGGGCACTCTATATGAAGGTAGGAAAGGTATATAAAGATGATGACGGTGATTTGACTGTGATGGGAGATG…
>PBfusion.1460|NW_019105544.1:1487695-1520293(+)+NW_019113073.1:816-3801(+)|c172788/f1p0/5462
aGGGGGGGTGGAGGAGGAGGAGAAGAAGGAGTTGACAAAGTGGAAGTGTGCAGCATTCGATGTCCGCGCATGCGCGGTCAAGTGCCCACTCTCGCCTGTGTCACCTGTCTCTGTCTGTACCATCCTGAGTGCGTCAATGTGAGAAGGACCATCAACAACTATGTGTGCAAGAATTGCCAAGACACCAACAACCCAAAGAAAATGGCCGGCCCCCCTCCCATCCACAGCTCCCCCCCACCTTTGGTACCAATCAACTCCTCCCAACCCGACCTCAGCCAATCAGAGGCCTCCTCGGCCCCAGCCACGCCCCAACTTCAACGGCTATTGGACGGCAAATCCGTCGCCAAACCGCAACCGAAAATAGTGGGCGGAGTCACAACATGGCTGCCGCCCTCCTCT…
>PBfusion.1463|NW_019105914.1:6515-10137(-)+NW_019106157.1:171726-191820(-)|c144285/f1p13/4498
GCCAAGCAGGCGGTGAAGCGTGGACAGGAGGAGAGTGATTTGGAGCGCATTCAGGACATCTTTCCCAACGACGATCTACACCTCTATGATAAGGATGTTCTCACTATGAGGATGAAAGGACTGATGCGCAAGCGCTCAGGCACGGCTGCGCGCCTGACGCGCGCGCTGTCGGCCAAGTCGCTGCGACCCGAATCGCCGCCGCCGGCGACCGCAGTCGCGCCGCAGCAGTCGCAATCGCGACGCCAGTTCGTGATGGAGGCGCCCGTGCAGCTGACGGCCGGTGTGCAGAGCCAGGACCGCCATCTCTTTCTGTTCGACGACCTCCTGCTAGTGGCCAAGGCGCGCTCTGGCGGCAACTTCAAGCTCAAAGACAAGGTGCGAGTTTCGGAGCTGTGGCTG…
>PBfusion.1464|NW_019105772.1:571542-643665(+)+NW_019109026.1:16353-18917(+)|c147923/f1p12/4449
gatgtactgtcacagaataagtggtagTGGTACTGTGTTTTGTGTCTAGTTCTAGTTGGTCTTTTGATCAGACGTTAGAACATAGACAATTTAGAATCGCTGGTAAATAATTTACAAATGTGGAATAAATAAGTTTTTTTTTAATCATACAACATTTTTAAATGTTATAATTGTCGATGCAGTTTACTTTTATGCAGGACAAGTTTTATTTGAGATGAGTGTTCTCTACTAAAGCATAATCAAATATAGAAAAAGATTTCAAAATGCAGCGAAGCATTGGAAAGAGAATTCGTATGGATGAGCCGCCGCCTCCTGAATATGACACCAGCAGTCCTATGACTCCAATGGACGGCAGTGCTGCCGATTCTCAGGAGCCTTACACACCGTACACTCCCTATA…
>PBfusion.1466|NW_019105559.1:995780-1007000(+)+NW_019105655.1:500509-504977(+)|c165111/f1p14/5480
agaCGACGGTAGACTGTACATAACTGAGAAACTGACCCATCGTCTACTCAAAGTGTCTCCTAATTTCTAGCTAACCTGGATACGTTGCAAGTGAATTTCTATTTATTAAATAATTGATTTTCTAAATCAATTAATCGTTGTGTTCGTGAAATTAACTGCTAATTTTTGTTTTAACCCACTTTAGAGTTGATGATAGTTTCTGTTTTCGGTTAATGCACGTTTGCTTCTGTACCTATCGTTTCTTCCATATCATTATGAGAGTGAACAGGCAATTTCTGAATGGTTGAAGATTTCAAACTATAGAAGAAAATAAATTCTCTTTGAAATTAGTTATTTTCACGACGAATAAGAATGTACAATGAGCCAATTCATTTTCGAGAGGGGTCAAGGCCGTGTCCC…
>PBfusion.1470|NW_019106829.1:256225-264149(+)+NW_019108876.1:52452-55330(+)|c128996/f1p37/4367
tgccagaagctccagctttgcctattacggaggtttctacaatgccttccaacaatcatcatcgtcatcgtcatacgccagaacacaaagcatgtcatcttcttcatcatcatcaatgagctcttcctcctcatcttactctgcctcaaggtcataccaatcagtccagcagtactacagctccaccctctaccaGAGCAGCCTCTTCCGTGTTTGCTTCGAACTTCAATCTTTTGACACCTCCAAACAATTCGGTTTCTACAGCAGTGTATTCATCCAGTGCTACTACTATTCAATCAACTTCGTAACCTTCTTCCAAGATGCTTACTACTGTAAATACTTGTTTGCATTCACTTGATATTACGGCTAATACATCGCTCAGATGATCAGCACCTTCTT…
>PBfusion.1472|NW_019105548.1:1123475-1128433(-)+NW_019106166.1:14206-16894(-)|c132552/f1p24/4450
tTATCTTGCCGCTCGCTTGCTACTGCGGTCAGGTGTATCTGGAGAAAGCTGAGGTCATCAGAGAGAAGGATCGTACATGTGGACTCCGTCTTCATCTCTATTTGGAAGGATTGCCAACCAGATGTAAAAGACAATCGCTGGTTCGGGACATTTGGCTGGGTGATACTTGTCAAGATGTAGCTTCACTTATCGGAGCCCCTCAACGTATTTTCTATAAATCTGAAGACAAAATGAAGATACACAGTCCAAACGCTCACAAACGAGTTTCCACTAGACGTTCTGATTATTTCTTCAATTATTTCACTCTTGGAATAGACATGCTGTTTGACGCTAGAACACAAAAAGTGAAAAAGTTTGTTCTTCATACGAATTTTCCCGGACACTACAATTTCAACATGT…
>PBfusion.1473|NW_019105685.1:712138-740296(-)+NW_019110172.1:7646-9333(-)|c143400/f1p19/4410
agaaTAGTCTGCAACAACGCAACTGCATTCTGCTGGTCCTTCTTCTTAGTGGTTATTTAGATTTACTACTTTATTTCATTACACTAAAACATTTTAATTTAACAACACAAAATATTACTCTTATTAGGCTAGTTTTTATAATATTTCTTAATAGATGAGTTTGGATCAATTTTTGAAACAGGATAATTGAAAAGGTGAACGATGAGGTTGATGCTAGTTGTGATACACATCAGCCTGGTTGCAACCCAAATGTGGGTATCGGCGCATTACAGAGACGACGTTGAGGACAATGAGTTTGCCGAATTCGAGGACTTCCAAGACGATGACGATAAGATTGTTGTTGAAGATATTGGCCAGGGCCGGCCGTTGAAGCCATTATCGGCGAATATCATCGACGAC…
>PBfusion.1476|NW_019106012.1:452848-491992(-)+NW_019108018.1:83272-105776(-)|c101840/f1p6/3491
aaacctcGCTTGTTCCGGTTGTATTCTTGCGGTTGTGACAATTGAAACTATTTCTGCCTTCAAAAATCAACAAAAAATTATATATATTGCTTCTTCCCCAGAAATTTTTTGTAAACACACCTATTGACTTGAACCCCTTTCATTCAGTAATAGTATTGTTTGATAAATGCTTTAAAAATAATGTCGTCTTGCATGAATAGTGAAACAATTGATGGAATGATTAGATCTTCGGCATCGAGGTTCTATCAGGTTGGGTCTTTACCGGGTTCTCCCTCAGTTTATGGCAGATTAAGGGCTTGGCTCAGTCAAGAGCCCTGGGTAGGAGATTCGGTTGAAGTGTCAGTTACTGATAAAACTGGAGAAAAAGTTACTATTAGGAAGGTTGAAAATGTCCGCCTA…
>PBfusion.1477|NW_019105900.1:303032-314587(-)+NW_019107088.1:86455-116851(-)|c151664/f1p22/4895
GTGATTCCTGGATCAAGGGCGACCTGGTACAGACCAACATCTCTGCAAGAGCTGCTGTTGCTGAAGAACAAATTCCCTCAAGCAAAAATCATCAACGGGAATACTGAAGTTGGTGTGGAAGTGAAGTTCAAGAACTGCGTCTACCCAGTTCTGATCCAACCGAGTCAGGTTGCCGAGTTGAGTGAGATCACCGTTCAGTCGGATGGCATCAAAGTTGGAGCAGCTGTCACATTGTCCGACCTGGAATCGTTCATTGTTGGTCATTTGGCATCCATCAAAAAAAATATGGGAGGAGTCCTGAGAGAGATAAAAAATATGCTACATTGGTTTGCGGGGAAGCAAATCCGTAATGTTGGGGCTATTGGTGGCAATATCATGACAGGAAGTCCAATCTCAGAT…
>PBfusion.1478|NW_019106428.1:232664-234491(-)+NW_019108152.1:1345-6572(-)|c4156/f2p11/2143
TGATTGAGGTTGTGGCAGTTGGTGTTGCACTGGCTTGTAAAGGGAAGGCTGAGACTGAGACAAAAACGTTTTTGAAGACAACAGTCAGCGATTATTATTCTACAAACGATAAGGCAGATGTTGTTACAGTAACATGGAACATCCTGATGGCTCAGATGTCTTGCTGTGGAGTTGATGATTACAAAGATTTCCAGACTTCGGAGAAGTTCAAAGAAGGTAACATGACTGTACCGGTGGCCTGCTGCGTTCTGGAGGGAGACTTCAGGAGGTTTAGTCCCAAAGATCCCAACTGTCCATACAGTCCGTCGGAAGCCAATTCCTACTACAAAACGGGATGCTACAAGACAATGGTGAACTGGGTACTGGACCACATCAACTGGGTGATCTGGGTGATGGTGG…
>PBfusion.1479|NW_019106302.1:235149-243227(-)+NW_019106315.1:392844-395696(-)|c95930/f2p1/3495
aactacaacagagAACAGAACAGAGAACAACAATAATTCATAGAATTAGGTGTGTCTATTCACCTATATTTGTTGTAATTTTTATGTTATAATTTAATACTTTAAAAATGACAAGTGATCCTAAGCTCAACAACTACCCCAAAGCCTCAAATGGACTTGTTTATGGAGGAATCCTTGTCTATGTTGGAGGTCTTTTCCTACTGGTTTCATTTGCGAGCCCTTATTGGGTGGAGTCATTTGAGAAGACTTTCATTGAGTTCAAGAACATGGGACTCTGGGAATACTGTTTCGAACACATGAGATTTCCCAACCATCAATTGGATCAATTGTTCGATGGATGTCATTTCATTTACAGTCACAAGTACCATGTGATCAGAGAGTGGCTTCTCCCAGGCTGGC…
>PBfusion.1480|NW_019105552.1:576166-585033(-)+NW_019105560.1:1167494-1168699(-)|c31479/f1p26/1005
AGTAAGCAAGAGCTGTAAAAATATAAAGCAAGTTTGAAGTTTGTATTGCATTTGAATTTTGAACTACTGTAATTCTTCTTTTGCAAATAATCAACATTCCTAGTCTATAAAATAATATTAGAAATCATGTCGAATCCTCCACCATATTCAGACTCAGTGCCACTCACTCCATATCAGCCAGCAAATGGAAATACAGCAGCTGTCATACAGAGTCAGCCTCAAAATATTCCTAACGTTGCGTTTAGTCAGCCAAATAAGACTAATGAACAAGCGACATTTCATCAGAATTTTCCTGTCATGGCGTCTGGTAACCAAGCCCAAGGGCATGTGCAGTATCCACCGGGATATACTCCGCAACAAGTGATATCAACTCAGCCACAGATGGGACCTGGAGGCCAA…
>PBfusion.1482|NW_019106007.1:497417-534931(+)+NW_019107546.1:65456-73920(+)|c73872/f1p2/3294
AGTGATAACTAGTTTTAAGTGGATCATGGAGTTATTGTTTTTACCATGACAAGCGATGCAATATTGCTTTAACACTTACATTTTATCTCGTTCATAGACTGAGGGAAAATTTGTGGCAAACAATACTCCTTTGAAAAGGATAAACTTGACGCACTGACCAAAGGATAATTTTCAATTCTAGCGGACCAGAGTTGTTTGTTCAAAATGGCGAGATTCAGTTGGAAGTTTTGTTTTTATGTTGAATTGCTGTTTCTAATTTTGTGTTCACTCTGCTCGGAAGCTGCAAGAGATGATGCATACTACATGTACATAGGCGACTCATCGGCAGAGTACTCGCCCTACGAGATCGAGTTCAAGAAGGACGCGAGCAGCCTGGTGCCGCGGCTGAAGCGGGCCACA…
>PBfusion.1489|NW_019106145.1:195822-216845(-)+NW_019108716.1:13069-13394(-)|c7978/f2p0/2600
agctgCAAAATTTACGACATATGACAGTGTTTTTAGGTGTTATTTTCTGAATTATCTAAGAAATTTTCGTATTTTGATTTAATAGAAAGTGTAATAAATGTAAATGAAAAAGCCATAAGCTGAATGAAAATGAAAAAGACATTACCTATGTAAGATCACTCTTTCAAATAAGCTATCTTCAATAACCTATTGGATAGAGCCAGTGAAATTTACTTGTGTTGTTCTTTTTCTCAAGTTGATGTTGATCTTTTGAGCTAAAACCAGTGCCAGTCTTTATAGGCTTCTTAAACTAGTGATCAAACTTATCAAAGATTGACTCGGTGTGGGGTTGGGCGTCGCCGCCGCTGCGACTGCAACTGGCCGGTCTAGCGCGCTCCAGGATGGGCGACATGGTGGGCG…
>PBfusion.1491|NW_019105574.1:714108-714381(-)+NW_019105934.1:565399-565661(-)|c119087/f1p24/537
GGGCTGTAATTCAGTACTATAATTTTCATCTATATTAATCCTTATAATCTTCTAAAATTGATATAACAATTTATTTATGATTATGTAATTAATTGAAGTGAACTACTTTTTTACCCATTTCGCCATTCGATACCGTTTCGATACTCCAACTTGCGTATCGATACCAGTAAAGTATCGAATCATTCGATACCGATACCGATACCACCGGTATCGAAAGCAAACTATCGATATCAGTAAGTATCGAAAGTATCGGAACGTCCCTATCTATTCTTAGTATTTTCATTGATTCTTTCTTTAATTTCATTCATAAATAAACGGAGTTTATCATTTGGAAAACCACCTAGAGAAATCAAGATGAAGAAAAAAATAAGAACAATTAAAATAAAAATGATGTTATGA…
>PBfusion.1493|NW_019105911.1:504-841(+)+NW_019106241.1:119191-132187(+)|c29321/f1p0/1068
ctgttaatctgtttcagaATTCTGAGTTCTGAGTGTTACTGTTTCAGTAACCTGTAATCTGTTTTGTTTTAATTTTTCTAATTAGTAAATAATAATGCTCGCGGATTAGCTTTATCCTGGAAGGGTGATAGTATTTTGATACCATAGCTTTATTGTGATTGTGCCAGTAAATATGCTATttaagtactttttacagtgtatccctacaaaattaaatgagtcaatactatgttTCCTTCAGTAACTGACTGATCCATCAATTAATATCAATAAATTTTTATCAGTTTCAGTATTATCATCCACTTAACTTGTTAAGTATCTCAATAATCAAAAATGAAGTTGGATGTTGATGGTTTGCCGGTATATTTCCCCTATGAATACAGGGGGTCATCGACTCTC…
>PBfusion.1495|NW_019105896.1:278769-281076(-)+NW_019106889.1:64822-66951(-)|c126329/f1p11/4421
TAGGTACACGCGCCATTATTCTGATAATTTTCTTTTGTGCAACTAAAAGTGTATTGATATTTGTGAAATAAATACCTCCCCAACAAGTGATCCCATATTGTAGCTTACTTTCAATAATGGAAAAATAGATCAACCTTAATACATTTACATGGCAAATATTCTTTAAGTAGTAGAATGTTCTTATAGCAGATAACATATATTTATTAATAGAGTTAATATGCTCATTCCAATTACAATTTTTATCAATAAAAAGGCCTAAATATTTGATTTTATCAACTTGCTCAATAAGCATACAACTATGACAATTCAAATCATATAAAATTGCAATATCAGACTTTAAACAAATATTACATTTATAATACAAAGGTTTGATACAAGAAATTTTATCCTTTAAAGAGA…
>PBfusion.1499|NW_019105833.1:652688-661971(-)+NW_019105947.1:283601-324697(-)|c125817/f1p5/4423
agttgtgtcccGCATTTCATTTCATTTGCTTTTCAAGTGTTCAATGATTGTTTACTACTTATTGTTTACAGCATGTAAACTTTAATTAATAACTAAAAAATAAGTTGAACATTAATTGCATTCTACAGTTTTAACGGTCATCATGTTTAGAATGGTGAAATAGACTACTTTGGTTTCTTAATCAGTTTCACGGTTAGTTTACTTCTTGGAAGAGTTTCTGTTTTGGACCAAACTACTATTTTAAAGAGTGAACAGTATGGAAGGCATGGAGATGAAACATGTGGAGTTGGTTGAGCTGGCCGATTTGCCGCCTTGTCCCGCCCTCGACAAGTACAGGCAACAGGCTGCCTTCGACTGGAAAATGATGCGCACTTTCGTAGAACAACCGCTCGACCTCAA…
>PBfusion.1502|NW_019105672.1:113908-135488(+)+NW_019106071.1:343747-439007(+)|c171695/f1p8/5589
CCGAGAAATTGGACTCTGGAACCAATCATTGGCTGCCAGCTTATGGATTTCAACAGCCAATCCAATTGCAGGAAGCATTTCTACAGCAGCATGAGAGAAACTTGGATTTAATCAATAATGACACAGTGTCACAGCAGCAGGCGTACTTATTCCTGGAGACCATTTTGGAGGAGACATCGGACGACCTGCGCAGTGAGTCGGACTACTCGGGACCAGCAGGCTGGCCTGACACCGACTCTGAGACCGAGAGTGTCATCCATGTTGCACCTCTTGGCGCAGCAGCTTGTGCGGAATGGGCGGGCTCCGAACGGGACCTGGCCGTGCCGAAGAAACGCCGCCGGCGGCAGCTGAACAACGACCCCGGAGTGCATGACGAGGATGACGACGACCTCCTCCACC…
>PBfusion.1506|NW_019105653.1:770572-801367(-)+NW_019106070.1:106755-111420(-)|c76496/f1p2/2542
GAACAGAGATCCATTGTATTCAGCAATCCAAATATGTCAATTACTCTAACCTGATAACTGGTTCATATAATTTGAATTTTATTAAAGAGAAAACTCAATCTGTGTCATCCAATATGGATAGGCCTAAACTAATAAAGGTTATTGGCTGTGTTTTTGTGCTATTGACAATAGCATCTCTATTTATGGTATTTGCGGATAATGACCTTTCGAGTGAGAAAGTCCTTTCTGAAGACAATGAAACATTGCGACGTGCCTTTGTGGGCTACCTTGAAGATGAGAAATTGGTACACTTGGAGGTTCTCTCAACGTTGGAAGGCAAGCCACCTAAACTAACTGGCAAACTAGGCGTTAATCTGCACCAGGATGATGTGGATGATGTGCCATCTCCAAATGTGTCAT…
>PBfusion.1508|NW_019105857.1:72928-85017(+)+NW_019105868.1:196022-196406(+)|c102082/f1p6/3467
AGACCGCAGCAGTTCAGTGAACAGTAGTGGGTCGTTGCTTGTTGGTGAGTATCACCCCACCACTTGTTGCTATTTTTTCAACTTGAGCAGACTGCATTCACCTTTCAACTTTCAGGTTTCAGTTGTAGTTCAGTTTTAGTTCAGCAGTGTGATGAGAGTGTCATAGTGCCGAATAGTTCATCATAAAGCCAATCGGTGTCTCTTTCTTGCTTTCGGTCAGGTGAAAGAAAGTCCTGTTTTCCATAAAATCAGTATTCTATGTGTATGTGGTCTAATATTGTATTGCTAGAGGACCTTATTGACAGTAGTATCAGCAAATCTGTCATGACAACAATTTTTCAACTCTATTGAACTTCTGATCAACTTTGGATAGCATTAATAAAAGGTCATGAGACTATT…
>PBfusion.1509|NW_019105734.1:360084-361064(+)+NW_019106121.1:186348-204965(+)|c76615/f1p0/2447
AGATAGGTTGGAAGTTGTATATTGGATGAATAACTATTTAAATTGATAAATTTGTATTGTAGTGTCATCAAATATTAACATAATCTAAGCAGTATAATGCTATTGAGATTTTTGTCCAGTTTCTTTATGTTCAGTTCAACTTGGATAAGTAAAACATATTATATTGATCAAATAAAATTATTTTGAGTGAACAAAGATGGAAATCAATTATTCTGGCAAGCCACCTCGATGAGACTCATCAGAATGAAGATGAAACCTAAAGAACTCTTCACCATTCTTTCTCTTGGTTTTACAGCTAACTTTTTCTAATCGCACACATTCATTCTGCACATCAAGTATTTTGTTGCAGTAAGCTTTATCAGTTAATTATCATTGAAGGTTTCTGATTGGTATAAAGAT…
>PBfusion.1516|NW_019105574.1:84380-116976(+)+NW_019106309.1:301839-304137(+)|c139998/f1p10/4578
GGCCAAACGCTACTTCATCCAAATACCAGTGATTCGTGAAGTGGCCAGGCTGGTCGAAGACGTCACCGATCGTCTCAAAAGATTCAATGTTGTTCCATCAAAACCACCAAAATCAACACCTTCCTGGACAAAATTGAAACAGATTCTCTTGAAGATGATCCTGGCTGGAGCGTGCTATCCAAACTTCTTTTTCAGGGGAGATTTGGTTGGACAGCAAATTGACAGGGAAGCTGTTAAACTGCTGGGATCCAGAGACCCGGCCAACACTGTTTACTTATCAAACTTTGCTCTGGGACAGCCTGGTCCTTTGTACTCTAACGCAATCAAGAAGCTGTTTTCACATTGCGGAGTTCCGACCTGCGATATCAAGGTCTCATTTGATGGCAGCAGCCGAGTATA…
>PBfusion.1518|NC_021748.1:6943-7752(-)+NW_019106484.1:137961-155049(-)|c84422/f1p246/2984
ATACCCAGGATTCCAGGACCTTTCCCTGGTCTACCAGCTGATTTTCCAGGATTCCCATTCCCAGGACCATTCCCcgGACTTCCAGGATTCCCATTCTTCGGACTTCCAGGATTTCCAGGACCATTCCCTGGACTTCCAAGACTCCCATATCCAGGACCCCCACATCCAGGATTCCCAGGCCATTCCCTGGACTTGCAGTATTCCCAGGACCTTGCCCCGGACTTCCAGGATTTCCAGGACCATTCCCCGGAATTCCAGGATGCCCAGGACCATTCCCCGGGCTTCCAGGATTCCCAGGTTTGTTCCCTGGACTTCCCGGTTTCCCTGGCTCTCCATTTTTCCCTGGCCTCTACTCGCCTTTTGGATATAGCGCCTTGAAATCGCTGTATGAATCAACTA…
>PBfusion.1523|NW_019105758.1:669254-673580(-)+NW_019106516.1:104851-145651(+)|c136904/f1p1/4279
AGTCTGACTCATGCTTTAGTGTAGTGCTTATCTTTCTCTTTGCTTCCTCTTTCGCTTTTCGTTCCATTTTACGCCGATTTTCGTTCCTTTTCACACCGAGTTTCGTTCCTTTTTCATCCTTATTCCTACCTTATTTTTCCAAGTTTTCCACGGTCACCCATCCAATGTGTGTTCGCCGATTGTGTCGCCTAACTTCGTGTCTGTGTGCTTCGAAAAGTTTGTTTAATGTGTGGTGAAATGTTGTGATATATTCAAAGTGATCTTGAACACAGGTGATTCAAAAAATCAATCAATGCCACTAGGGCTATCCAGAAATTAGTGTTCCAATGCTACAAGGTCTGTCTGAAAAATACTGTTTTCACACAAGGGCTATCCCAAAAATAGTGAGACTATTATCTT…
>PBfusion.1527|NW_019105900.1:303032-316033(-)+NW_019107088.1:86455-116851(-)|c25488/f2p22/5340
GGATAGGCAGCACCAGCAGTCGCCTACACCCGGTGCAACAGCGCATCGCATTGGCTCACGGCAGCCAATGCGGCTTCTGCACACCAGGCATTGTCATGAGCATGTACGCCCTGCTCCGGCACATTGCCGTCGAAACCAAGCGGAAGCCGACTATGCATGATCTGGAGGTCGCCTTTCAAGGTAATCTATGCCGCTGCACCGGTTACCGCCCGATCATCGAGGGCTTCCGAACGTTCACAGAGGAATGGGAACAGGCACAGCGCGCCGCGGTGACTCCCCTCAATGGCGTCACCAACGGCAACCAGTGCGCCATGGGCGACCAGTGTTGCCGCAACAAGCCTGTCAATGGCTCCATGGCTGCCAATGGCTGCATTGCCAACGGCAACGGAACTGAAACGT…
>PBfusion.1530|NW_019106118.1:434282-470721(+)+NW_019106741.1:64673-79707(+)|c96492/f1p1/3236
attttttgaacgagcgctcCTGCCATATTCTTCCGGCCGAAGCCACGAAAGTGAGATAGCAGATGAAAATGAGAAGATAGTGTTACAAAAATTGTGATTAGTGAAGTTCAAACACCATGGCGGCAGAGGAAAGACAGTCTGCTGAAACAAATGGTAGTAGCACAATTCCAATGGAAGACTGGCCTCGTTCTACACAACAACTACAAGCAAATGACAAAAAATCATCCCGCCTAAAGAACAAACACCTGTTTGCGGGGTTGGCAATCCTGCTAGCTTCAGTGACGCTGACCGCCGTGGTTGTCTACTACCTGACCAGTTCTGCCAACCCAACACGACGAGCCCTGGTCCGCAAGGAACCCCCCAACCCCGAAGAACCCCTTCCGCCCTCCAATTCGGCCA…
>PBfusion.1533|NW_019105968.1:40861-57253(-)+NW_019106791.1:276898-277228(+)|c87687/f1p158/2886
TTTTTTTTTTTGTTTTTTTTTTTTTTTTTTCTGATTCAATATTGCTCTATTTTCTCTTCAATATTACAAACTGAATCTTTAAAAAAACAGACAAATATAATAGCATCACAATATTTTCACTCCATTGAGTTGAAAAACAAATTACTGAGAATATATAAATAAGTTGTCAAAAAATATGAAAAGAATATACAATGCTGCTCCCAGATACGAGATGAAAATATTGATGTTGTTTGATGGGAAATTTGAATCATAAAAAATTTGTTTCCCTGTTTAGTTCTTTATTAGGCTTACAATTTGTCAAGATACTGTGTTATATCAGGCAAGCCTTCTTTCAATCCCTTCCTTTTCCTTGTGTCCTGGACTACATTGTATGGCCTAGTTCCGTTGTCGAGTGGATCT…
>PBfusion.1537|NW_019105618.1:634092-635362(-)+NW_019106932.1:174320-242471(+)|c97444/f1p8/3377
TTTGGTGATTTGAAGAGACACATTCGAAAACACACTGGGGAAAAACCTTTAGCTGCAAATTTTGTGATTTCAAAATgctccttcaAGTAATTTGAAAACTCATATCAGAACACATACAGGATAAACACCTTTCAGCTGCACTTTTTGTGACTATAAATGTGCCCAGTTAGGTTCTCTGAAAGCACATATCAGAAAACATACAGGAGAAACACCTTTCAGCTGCGAATTTTGTGATTTCAAAACTGTTCATTCATGTAATTTAAAAACTCATATCAGAACACATACAGGAGAAACACCTTCAGCTGCAAAATTTGTGATTTCAAAACTGCTCATTCAAGTACCTTGAAAACTCATATCAGAACACATAAAGGAGAAAAACCTCAAAGCTGCGAACTTTGT…
>PBfusion.1538|NW_019105552.1:862480-863797(-)+NW_019106789.1:109968-110742(-)|c54700/f1p15/2093
ctagctgatcagttTTTTCAATATAATAAAATTAcaacaaGTTTGATATTTCAGTTTGATAtgtatctggcattatcttaacagaaacctttaacATGCATCGGTAAATTAAAATTAAATTATTTTTtgcactgtacgatccatgAAAGTCCAGTCAAATGGTCGTTTTTCAGGAAACAGCCCCGAAAGAATTTTTCTCGACGGTTCTATATGTATTTTTGGGCGCTGAATTCGAATCTGAAATTTGCTGACACACCAGAGGGCGGCTTCACCCCAAAACCCCCAAAATTTTGGACTTTTTTCAATTTTCCCATTTTATCTCGTAAACCTTGAGTTTCTCAAGAAAAATCATTCCCGACAAAATTAAAGACAATAGAATTTCCAATAAACTCAGTGGTC…
>PBfusion.1545|NW_019106428.1:232668-234491(+)+NW_019108152.1:1345-83596(-)|c85577/f1p11/2667
cactttTTGGTTGTTCAGTTTAGTTCAGATTTGTTAGAATCCTACCTTCGAGCGTCAGAAACTTTACAGGTTAGGATCAGTTTGTTTTCTACCGGATTTCGTGTAGCATCGTAGCATGTGATAAGTGCAGCTTATAGTGCTTCGATTTAAAGTGCTAGTGAATAATCTGAAAAGTTCGTCAATAATATTGTGCTTTATTTTTGTTGAACTTGTCATTCGAAAAACTGAGGCGCACGTGTCATCGACTGCTTCAGTGCACTCTTTCCATTGCGTTGGGGCATGAACAGGCTGACAGTTGAAATTGAAATTCAACCATGTCTCTCGACTTCGGCAGTTGGTGTGCGAAGTACATACTATGTCTCTTCAACTTCGTCTTCTTTTTGTGCGGAGGTGCAGTTC…
>PBfusion.1547|NW_019105630.1:758304-759768(+)+NW_019106487.1:196217-199437(-)|c133813/f1p15/4186
ggtagcacgtctattcgatatggcaaagcaggaaaattttcatcaccatgtagatgggccttctcaagttactgttatagattcgggtgataggtctctaaacgtgtactataaacgtggtactataacgggactatatgcgtcgccgtcctgaaaaaaagatatcattcctgaaaacaaaaggatccttctaatatataagtagctgtttcattctaagtagtagtaaatactacgtcagagaagtcgataaatatcgtggaatgtaccattgaaaaaaaataaatttcttatgaattctgtgtatccgctccagctatcatccctactttgaataccatacgctctgttgaatgagccatttgtttgaacagctatttgagtattagatggtttgca…
>PBfusion.1548|NW_019105618.1:379269-384413(-)+NW_019108029.1:4661-4945(-)|c77867/f1p2/2414
TTTAGAGGAATACCTCCTAGACCTCCTAGGTTGCCTCCAGGTCCTCTTCCTCCACCTTCAGCTAGAAGATTTCCTCCCAGACCCATGTTTCCTGGCCCCCATGGACCCCCACTATTACCTCTACCTCCTGGTCCCCCCATGATGGACGGACCTCATGCTCGTTTGAGAAGACCCCCTGGGGGACCTCCTCCTCCGTTCATGCCTTTTGGACCAATGGACCCGATGATGAAAAAATGGAACGTCAATAATCAAATGAACTCACAACCAGCAACCAAGAAATTAAGAAAAGCGAAAAATCCTTGGATCACTGAGGATATTTTAATCTTGATAGAGCAAAGAAAAAAGGCGTACAACTCGAAGACTGCCGAGGGGCGGAAGAAGTTTCTTGCGTTGAAAAAT…
>PBfusion.1550|NW_019105859.1:504545-517625(+)+NW_019109853.1:21220-22232(+)|c75123/f1p1/2622
AGTCAAGCTCAGACAGTCCTACACTTCACTGTGTTGAATTCCTAAACAATATTCCAAACTAAATACGGTGTTTCATACAATACTCCTGAAGTTAATCCGGTATTCCAGACACATCGAGTCGACAAAAGTGTGTAGCCTATAGAGTTAGTAGGAACGTGATGAAAACTCTAATTTGTTTCACAAAGTGAATGAGGTAACTAAATTTGGGAAGACCTGTGGTTGTAGATAAGCTTCCTCGGATTTGAAGGATTCAACAGTGTAACATTGTGATATTATATAGTAAATGTGTGTTTTGAAGTGGTGATAATAGTAATATACAGATTTACCGTACCGTGTAATAACAATAACTTAAATATCAAGATATAATTTctaacAAGGTTAATTGTAAAGATCAAGAGA…
>PBfusion.1552|NW_019106818.1:267859-273071(+)+NW_019107510.1:152760-154107(+)|c38654/f1p0/1576
CTGCATCTTCAAAATAGTCAATACTGTAATTATTTTAAAATATTCctTTTTAAAAATACTTGTTATTTATTTGAGTAATAAAGATATGAGTGTATAGACGACGTGAAATAAAATTTTTGTTGTGAAAAGACCAATGGTTCTTTGTTGAAGAATTTTAAGCGTGGCTAATCAGGGTAGAAAAAGGAAAATGAGTAGCTCTGAGGAGGTCTCGTGGATTTCCTGGTTCTGCGGCCTGCGAGGAAATGAGTTCTTTTGTGAGGTCGATGAAGATTACATTCAAGACAAATTTAATTTGACTGGCCTCAATGAACAAGTTCCACACTACCGACAGGCTCTGGATATGATACTAGATTTGGAGCCAGATGACGAACTTGAAGACAATCCCAATCAGTCAGATCT…
>PBfusion.1553|NW_019105564.1:1235371-1247488(-)+NW_019105716.1:1624-14669(-)|c32242/f1p2/1363
AGACAAGCGAGACGTTACCTAGCTGAGGGATTTGTTGAGACTTACGACCAAGCAGAGCTGGCAGTTCAGCTGATGGAGTTGGAATTCGAGCGGGAGCTGAGTCTGTCGACGGCCAAGGAGTGCAGCTCTCTTCCAGCTGCATTGGCGCTGCTCCAACAAGAGTGCCAGCTCTGTGCTGAAAAATATACCATGAAACAGATGATTTCAATGCTGGAGTGTGAGCATTTCTGCTGCTTAGGTTGCGCGACGCACTACTTTACTCTGCAGATAACAGAGCGCAACATCAACGACTGCGTGTGCCCGTTCTGCAAGCAGCCCAACTTGGACTCGTGTGACGGCGACCAGGCTCTCAACTACTTCAGCAACCTCGACATCCAGCTCAAGGGCTTCCTCGAGCCC…
>PBfusion.1555|NW_019105540.1:1517331-1535512(-)+NW_019105582.1:1031415-1032626(-)|c97644/f1p20/3259
TTTTTTGTTTTTTTTTTTTTTTTTTAAGATTACGTCCTAAAGACTCCAGTCATGGAGTATAAGACAAGTCATGTTATTACATAATAATTCTAACACTAAGTAGTTCAACCTAGTTTAGGTTTGAAAGGAATTCTTGTACACTATAAAAAGCTCTATCAACTAAATATTTTTTAATTTGTTTTTTGAAAATCTTCAAATCATCATTACTTTTCAAGATTTGAGGTAGCTTGTTATAAAATTTCCTACCAATATAATCTGGTTTTTGTTCAAATAACCTACTATTGTGACCCATTATATGATAATCTGCTCTGTTTCGCGTATTATACTCATGAACATCTGAATTCTGGATCACACCACTCGTTTTCACATGCATTACAACTTCATATACATACAAAGATG…
>PBfusion.1556|NW_019105574.1:44037-116976(+)+NW_019106309.1:301839-303016(+)|c168937/f1p10/5677
ttgcaaaaaaaatgaagactttggaGACGTGACAGGAAGTTCAACTTtcaagttcaagtcttcacccaagAACCAACAATCATGGACAATCATGATCGTGTGTGAATTTTTGTGTTTTGTGAAGAGAATGTTGTGAAATACTAGTGATCTATTCTTAAAACAGATTTTTCAATAAAATAATTCATTATCAAAAAGTATCAATTATATTATAAAGACTCTCATTTGCTATATCCGAAGAGGATGTCCTTTAGCGGGCTGTTGAAAACAATTCCCCGCGAAGGGAGGGTGCAACTTCCCGGGGGACAAACAGACGGATTCATCAGACCAGCGAGGGAAGATGAAGAGAGACGAGAGCAAGCAGTGTTGGAAGATCGTCCAAGATTTGGTGATGAGTATGCG…
>PBfusion.1562|NW_019106783.1:194914-266912(-)+NW_019107367.1:2591-3816(-)|c97974/f1p4/3481
TGCTATAGGTGCAGGAAAAGATACGATTGAAAGAGCATATGATTTACCTCAAATCAGCACTTATTTGGACTACATACATTTGATGACCTATGATTATCATGGATCATGGGATCAGAAAGTGGGTGCAAATGCTCCACTCTCAACTGCTGAACCCAATGACGAGTTGACTGTTGAATATAGTATCAACTATTTGTTATCTAACGGAGTCGCGCCAGAGAAACTAGTCATGGGAATACCTGCTTATGGTAGAACTTTTATATTGAAAAATCCTGAGAGTAAAGAAGCAAAATTAGGAGATTCAACTCAAGAAACAGGATTTGGAGGTCCCTATACCAAAGAAAAGGGTTTCATGGGATATAATGAGGACccagtgtttcagcatattGCACACAGCCACAC…
>PBfusion.1568|NW_019105819.1:37861-42358(-)+NW_019106250.1:275631-276254(-)|c157639/f1p1/4900
GGTATTACGGCGAGGCAGAACATCCGAAAGTATCTCTCTGCCGATAAAAGTCATAAGAATAAATAAATACTgaccaataagagtgacaactattacaattgaaatcccaccaacctgaaatacgctgagtaacaaatagacttatcatgagttgtcatggaaatattcagatccatacccctaccctctactcaaatacatctgcctgctcacagtgctcacatctttattatctcatatttcaaatggtttttctggccttcacagtcggtggccgctgcttctgacatttcagttttgttataatgtcttctctccaaaaatcaacagcacaagaaaaaggacgctcacatcacacagtgtgtgtcgcttttatcgctgtcattcgtcaacatagga…
>PBfusion.1571|NW_019107183.1:182226-185613(+)+NW_019108689.1:1485-2257(+)|c98140/f1p9/3343
caacttcttAACAATAATCACTCACATAtagccagtacTTCCATTTATTATTAATTCTAcgtcccccaccttcttagacattttccattcgtattagtttcccaacaaataatccactttattttgcccattcacgaatccatattgtTCTTGTAGTAGCTCCGTTTTTATTCCATTCATTTGGTCCATTTTccgtgtcaatcgcggattcTCTCTCTTGAAGCGTATGTGCCGCGGATGCATGCCGTCGATCCTCTGTCCTCCATCCTGGTCTCGGTCCGGAATCCTCCTCGGGCGTTTGAAGCGTGCATGCGGCCGGTATGCGCGCGCGTGGTTCCTCCTTCGTCGCTTCTTCCGCCTCCGGGCCTTGCGATGCTGGTACCTCTTCTCCAGGATGCC…
>PBfusion.1572|NW_019106317.1:329030-329502(+)+NW_019107351.1:75306-77963(+)|c92617/f1p2/3131
GACTTGGGTGAAAATCAAATCAGTAGTTTCCGTAACGGTAGTTTCAAAAATTTACAACAGCTGACTGGATTACGTTTAATTGACAATGACATCGGGAACCTCACCAAGGACATGTTCTGGGATTTGACAGGGCTTCAAGTTTTGAATCTGGCCAAAAATAAAGTGCAACAAATTGAAAGAGGAACTTTTGAGAGGAATACACAATTGGAAGCGATCAGGCTGGATGCAAATTTTTTGTCGGATATCAACGGTGTTTTCTCAGCTTTAGCTAGTTTATTGTGGTTGAATCTCTCGGAAAATCATCTAGTTTGGTTTGATTATGCTTTCGTTCCCACAAACTTGAAATGGTTAGATGTTCATGGAAATTACATAGAAAAACTTGCAAACTACTATAAACTT…
>PBfusion.1576|NW_019105882.1:533058-555875(+)+NW_019109095.1:21408-47666(+)|c19967/f5p6/4471
caatcagctgttaaatacaccccaatCAAGTGTACACGTCAAGTTTCTAAAAAAATGTAGACGAATTTGTTATGGATAGCTAAAATTACTCTTCTTATTCATTTGATAATGTTGATTAAATCTCCTGTTCAATTTACTTATAAAATCTCTGTAAACTTTTACAATTATAAGTTTATTTTAACAGCAAAATTAATGAGTGTAAACAATGAGTTGGTTTGATGCAACTGGGTTTGCCAATTTAGCTAAAACAGCGTTGAAAGGTGCTCAGAAAACAATCGATAAAGCTCTAGACATTAAAGATGAAGATCTCAACGCATCCGAATCTCAAACAGCTGCTAGCATCGATGCGTTCGGAGATACCTTTTTCAATGCTTGGGGAGTCGACGAACCAGCCGTCAA…
>PBfusion.1582|NW_019105981.1:472901-474193(-)+NW_019106489.1:23881-58308(-)|c77075/f1p0/2486
AGTTCCAAACATTTGCTCAAACTGAAACAAGTCCTCGCGGTTGTTATCAATAGTCTCTACAATATTAATTAGTAGAATTTGATTACTATATTTATAAACAATAATTCAATCTGTATTGTTTTGGTGTAAAAGTATTGAGTTGATTGTATGAAAAATAAGTGTGTAATAGTTTTATTTTTATTTTAAAAGTGTGTTTGCTGCATTTTAGAGCACGTTTTTTTGGCACTCTTGGAATTAGATTGTGATTTAAGATCATAATGCCGAAAATAAAATCAGAGAAAAGGAGCGAGAAAGAAGTGACTGAAAATGGAGAAAAAAAATCGTCGAACGGCTGGGGTCAGGGAGGCCAACTATTCGGCACGGAAGCCACCGAAAACACATTCCAAGGAGCAGGATTCA…
>PBfusion.1585|NW_019105791.1:694440-699134(-)+NW_019106072.1:105085-122175(-)|c24489/f3p48/5172
gGGGTTTATAACTTATGTAATAAGTACTACGATTATTGGACAAAACTACTCCTTTATTTAATATTAACTacatacatggcgTTAGTAATATTTAATTTAAAAATTGTTTTTCAATGTATCATTACTTTTCAAACGTGTTACACGAATTTAATTAGTAATACCGGTAAAATTGTTACCAGTGTCTTTTGAATTCAACCTACATGTTCTTGTAAAATTATGACTCAATAAATTATTGTGTTTGTATCATACTGTTTTACATCTTTTGACTGTACCAAAATGTTGCTGTTCTCTTTGAGCAGGCACGCAACATTAGTTGCCTTTTTGGCAACGACTGTTCTCTTGATTAGCGTGGCTAGAGGGGACGAAGTCGATAAAGAGGATGAGACATTGGCAACAGTG…
>PBfusion.1588|NW_019105859.1:505796-517596(+)+NW_019109853.1:21220-38394(+)|c8994/f2p1/2615
AGTCAAGCTCAGAATGTCCTACACTTCACTGTGTTGAATTCCTAAACAATATTTCAAACTAAATACGGTGTTTCATACAATACTCCTGAAGTTAATCCCGTATTCCAGACACATAGAGTCGACAAAAGTGTGTAGCCTATAGAGTTAGTAGGAACGTGATGAAAATTCTAATTTGTTTTACAAAGTGACGAGGTAACTAAATTTGGGAAGACCTGTGGTTGTAGATAAGCTTCCTCGGATTTGAAGGATTCAACAGTGTAACATTGTGATATTATATAGTAAAGGTGTGTTTTGAAGTGGTGATAATAGTAATATACAGATTTACCGTACCGTGTAATAACAATAATTACAATATCAAGATATAATTtctaagAAGGTTAATTGTAAAGATCAAGAGAT…
>PBfusion.1596|NW_019105611.1:775171-779718(-)+NW_019108262.1:64794-90846(-)|c108499/f1p21/4247
GATTGGATTGTGTGTGCTTCATCTGACCACGTTGTCAGCAATAATTGTGAAGAATGTTGGTGCGTTTTGGTTTGGAGGATTGCAGCAGCAGCACCAACACGAGGGAGCCGAACTACCATTGGTGACGCGCGTCCTCTCTTCCCTCCCCCCTGCACCCCCGCAACCTCTATACACGCGTGTTCAGGTTGTGAAATAGTTGCTACAGGGTTTCTAGGTTCTAGATTTGCGTCTTCGATCCCAAAATACGCTAGAATTACAGTGTTTTCTATGGTTTGAAGTGATTTTTAACTTGTAAACATCGTCACCTGGATTTTAAACCCTAAAGTATTTTGATTTCAAAGTAATCTGTTTAGTTTTGAGTTGTAGTTACCGTGGAGTTGTGTTGAGGTTATTTTAATG…
>PBfusion.1598|NW_019105900.1:303032-307992(-)+NW_019107088.1:86455-116851(-)|c155388/f1p22/4625
GGAGGAGTCCTGAGAGAGATAAAAAATATGCTACATTGGTTTGCGGGGAAGCAAATCCGTAATGTTGGGGCTATTGGTGGCAATATCATGACAGGAAGTCCAATCTCAGATTTGAATCCAATCTTCATGGCAGCTGGATGTGAACTCTTCGTTCAGAGTAAAACTGAAGGAGTACGCTCTGTTAAAATGGATGAACACTTCTGGACTGGCTACAGGAGAAATGTCATTCAACAAAATGAGCTGTTGACTCATATTGTCATACCCTACACTAATGAGAACCAGTATTTCAAAGCCTACAAGCAGGCAAAGAGACGTGAGGATGATATAGCAATTGTGAATGCCGCTTTCAATCTGACAATGGATGGAGACAAAGTGAAGAGTCTGGTGATTTCTTTTGGC…
>PBfusion.1599|NW_019105700.1:175900-194737(-)+NW_019109036.1:1250-22150(-)|c133345/f1p9/4313
TGACAACGGCGACAACAAACATGGCACCCGTTGTGCGGGTGAAGTGGCCGCGGTGGCTTTCAACCAGTACTGCGGCATTGGGGTCGCCTACAATGCCAGCATCGGAGGAGTTCGAATGTTGGACGGAACAGTGAACGACGCGGTGGAGGCGAGGGCGTTGGGTTTGAATCCCGACCACATTGACATCTACAGCGCGTCGTGGGGCCCTGAGGACGACGGCAAGACTGTCGATGGACCAGGACCTCTGGCCAGGAGAGCCTTCATCAATGGAGTCACTGCTGGCAGAAAAGGCAAAGGTTCGATATTTGTGTGGGCATCAGGCAATGGAGGGAGACACACTGATTCGTGCAACTGCGATGGATATACTAACAGCATCTTCACCCTGTCAATCTCCAGTGC…
>PBfusion.1601|NW_019105563.1:942809-1001355(+)+NW_019107022.1:4689-27321(+)|c164267/f1p46/5185
gatctccgacgactgtgctaggattaacaacaacagtgctcaaagttgaggtttatGTTGACTCGCTCGATAACTGGACTTTCGGCCTACCGTATCGGCttgtgttaccaaaattgaactctcgatctgaactcttataacctgtgcaaaatacaaagactatagaatgtgtttgtgaatagttgttgtgtagtttcaactagaaataaattagttctaatttagtcacttgaaaggcttgaactcttctcttataatgatagttttatgaagctagggtgttttagaACATTAAATTATTCTTGTCattgtaaaactacgtgccacaaaTCACCAAAATGACGGTCATGAACCTGAAACCTGAGTCCGAGGGCTGTGATAAGGGTATGGaccctttcg…
>PBfusion.1605|NW_019105601.1:1015552-1036950(+)+NW_019105695.1:382868-393146(+)|c55273/f1p5/2151
CAAATAAGTACAACGCACAACGAGGGCAGCTCAGTTTGGATGGATTTCTTAGGTATCTAATGAGTGAGGACAACCCTATAATAGCTGCATCGAAAATTGACCTCTGTGATGACATGGACCAACCTTTGGCACATTATTTCATTAATTCTTCTCACAATACGTACCTGACAGGTCACCAGCTGACGGGTAAGTCGTCAGTGGAGATCTACCGGCAATGCCTGCTGGCGGGCTGCCGCTGCGTGGAGCTGGACTTTTGGAACGGTGGCCGGACGGAGGAGCCGGTCATAGTGCACGGCTACACATTCGTGCCGGACATCTCGGCGCGCGAGGTCATCGAGGCCATTGCCGAGTCCGCCTTCAAGACCAGCGACTATCCGGTCGTACTCTCCTTCGAGAACC…
>PBfusion.1612|NW_019106732.1:283513-285776(+)+NW_019107397.1:118538-140813(+)|c113537/f1p4/4120
ataaccTCGAAATCTCATCATTGCAAGTCTGCATCATACGTTCTACAAAATACAGTTTAAAACAATATATTCAGCAGAATTTACAGTGTAAAAACAAATTATTACATAGTATAGTACTCTTTGAATAATCCAGGGACAGTGATTCTACTCAATCAAGTTTCTATGTCTCCATCTTCATAGATTGTGTGATACTGAATAAGTCTGGTTATGAGTGCGTGTCTAGACAATCTGTTTGGTAATGTGATGCAAAATCATGTCAAATATCTTATCTTTTAATATAATTTAATTATAATTTTTTTTTTTTTTTTTGTTTTTTTTTTTTTTTTTTATTCACCTATCATTGAATTAATCATTCTTGTGCACCACTGAATTTCTATCAGTTCATTGTCTACGGTTTAT…
>PBfusion.1616|NW_019106019.1:395695-465392(-)+NW_019107168.1:191325-197703(-)|c148901/f1p10/4683
cagtctgtgtgaagCCAGCGTCGCGGTCGCGTCTAGACGTCCCATCGCCTGCTCTCACTTGTGTTGGCTGACAACCGTCGAGCATGCAGTGTTGTGGTGCACTTCCCCCGCGTCCCGTCCAAGGGCCCATCCGTCAGGCCCTGTCGTCGGCCCGTCAACCGACCAAACTAGTTTCTTGTTGCTAAGTGTTACAAGTTTACTTATTTTCCTACAGCTTTATCCTTTACATAGTGCTGTGAACGTTGTACATAGTGCTTTGGAGACACCGTACTATAACAGCAAAATATACCAGAATTCCTCCCAATAAATTCAAAAGGATATTTATGCAGAGCTGTTCTCAGGATGAACATTCAATATACCCGTTGATGCAAGAGTAGTGGCTGGCTGCTGTGGGTATTC…
>PBfusion.1618|NW_019105624.1:512160-512426(+)+NW_019106885.1:52352-82753(+)|c3374/f12p6/1972
ATTCACACATTGTCAGCCTTGCAAACTAGTTTCGCCCGAGAACTTGACTTTAGTCTGCGTGAAGAGGTTCTTGCTGCTTGTCTAGAGTCTGGGAGGACGTCCTTGATAGGCGTGTGCTTGCTGTTGCATTGAGTGTTGGACCGGCGGGCGAGCGTGACGCAAGCAAACATGGTGATTGCCGGTGTGAAAGGTGTCACCAAGGGTTGGTCAGGCATCAATGTCGACCAAGTCACTTCTGCCACTAATGCAAATGCTGCTCTGTCGAAGGTGCGTGGGCATCAGAGAGCTCCGTCGGGTTCGCGCGAATTCAAAGAGGTGATGAAGCGAGATGCGCTGATTCGCCTGCAGGGCGAACTGGACCAGATCGTGAGTTCGGCGCCGGACGCAGCCCGCGAAGTC…
>PBfusion.1619|NW_019105547.1:1220627-1220673(-)+NW_019106995.1:120056-120268(-)|c58972/f1p0/274
ACGCCCTATACCATGGGATATCTACTTATGCTATTGTTTCTCTATGTTAGTATTGAGCTTTCTTGGAACAGAGATTTCCAAAAACATTGGTTCTACGTGGTGTGAAGATTTTTGTGATCAGATCTCAATTTAATATTTATAAAATATCTGAAATTTAAATATTTGATTCATAATACGCATACCTTGTGTCCATAAATAATTGTAAAGTACTGTATCTTGAGTAGTGCTCTATTTTAATATTTAAAATCTATTTTTTAATAAAGATGTGTAAATT
>PBfusion.1620|NW_019105717.1:510101-517499(-)+NW_019106155.1:743-15830(-)|c80503/f1p1/2706
CTGGCTGCCTGCACGGGAGCACTTGCTGCAGCTGGCTTCCTGTTCGCTTCCTATCTATTGAGTGAATACAGTGCCGACTCAAAACGCAGCCAATACCGGACTCAGAAAGATACGTTACTTTGTAATATTTGGTTCGACAATATAATCCTAAAAAAATGGAGCTGGTACTGGTTGACAGTTCTTGCATTGTTTCTACTTCATTTTGCGACCGGTATCAGCAGGATTGCCTACTGGTCTCTTGGTATTGCATATGTAGATGACAATTCTCTGCCTCGGAGTAGTCCTTTTGCTATTGGCTTCATATTGGCTATTAAACAGTTTGGTGCATTCACAGGACTTTTTATTTCATACTTCAGTACAACTAATTTCTACAATGGCTTGTGCTGGCTTGGCGTTTCC…
>PBfusion.1621|NW_019106013.1:6626-15850(-)+NW_019106582.1:238508-240814(-)|c50644/f1p0/1898
gctcacgcagaggcagaacggCGAATACAAAAATATCGTGATTTTGTTGTTGGATAAACTATTTTTATATTAGTATATTCAAACCAAATAAAATTATTTTTTTAACAGATTCTTGGTTTGAAATCTATCTTTCAGTGATTGAATGGAATATTTTATTGAGCATATTTTGACACTGTTGCTAAACTATGTGGGCAAATACTTGAAGAAAAAGCTGTTGCCAAAAAAGAAGACAATTGAAATTATCTACAAAAGTGATAACTATATTGTAATCAACAAGCCCCATGACTTATTAATAAATAGCAGTAATCCTGAGAATAAGGACACTCTAGAATGGCGCCTACTTGCCGTGTTCCCTTGGCTGGCCAATCCCAGCCTCAAGAACCGCTTCTATTTCGTTCA…
>PBfusion.1631|NW_019106019.1:395718-465392(-)+NW_019107168.1:191325-197703(-)|c153701/f1p10/4754
agtctgtgtgaagCCAGCGTCGCGGTCGCGTCTAGACGTCCCATCAGCTGCTCTCACTTGTGTTGGCTGACAACCGTCGAGCATGCAGTGTTGTGGTGCACTTCCCCCGCGTCCCGTCCAAGGGCCCATCCGTCAGGCCCTGTCGTCGGCCCGTCAACCGACCAAACTAGTTTCTTGTTGCTAAGTGTTACAAGTTTACTTATTTTCCTACAGCTTTATCCTTTACATAGTGCTGTGAACGTTGTACATAGTGCTTTGGAGACACCGTACTATAACAGCAAAATATACCAGAATTCCTCCCAATAAATTCAAAAGGATATTTATGCAGAGCTGTTCTCAGGATGAACATTCAATATACCCGTTGATGCAAGAGTAGTGGCTGGCTGCTGTGGGTATTCG…
>PBfusion.1632|NW_019106294.1:211658-217235(-)+NW_019109257.1:2479-24369(-)|c6438/f3p4/2248
AGTCATCATCATCATCATCTAGTGCCAATAGTTGACTTGTGATATCGTGAATGAAAGGGAACCAGTTTAGTTTTATCTTAGTGAAAGTGGAAAGTTAAGAATTTTTTAGAAGTTTTATTTGCAATTATTGAATTCATACCATAAAATATGGCTGTGAGCGTGAAGTGGTCTTGGCGTTCTTTGTTCCTAACTTTATTTCTAGTGACGTCATCATGCCTGGGCCTGCCGCAAGACAGCGCCAACGATCTGCTAACGTCGGCGAAAAAAGGTCTGCCCGAGCTGCGCAAATCGCTGGCCGACTTTGTGCCCACACACGAGCTGGAGGACGCGTTCAATGCCTCGGGCGCCCATCTTCAGTCGGCCGCGGATGCGTTAAATGCCTCGGGCGTCCATCTTCCG…
>PBfusion.1633|NW_019106136.1:452727-457498(+)+NW_019108181.1:89351-90498(+)|c149288/f1p5/4776
tactcaggaaaacgttgtaAAAACCATAGAGGAAATATtgagtttaattacgtaatgtgctgAATCCAGCACTCTAATAAAATTTTATCTTGCAGAAGTTATATTTTGAAAAAAAATAATTTCggcacaatagcaaaataccatttttaattcttcacagaatcataactttgataatagttatagtggctgtaaagttttaatcaaggtgagagagtaattcacttgaaagtttGAATTATGATTAATTATTGATTATTTCAAAaatctctttgaacgattaaagcaggagtattactgcatagtgtataaattattgataatggtaatcgattttcagataacgatagctatttttgtagatttcagagtgtctggcttaacagacagattttccat…
>PBfusion.1639|NW_019105548.1:1123475-1128433(-)+NW_019106166.1:14206-21044(-)|c151349/f1p24/4773
TGGCCCAAAGACTGAAGATCATTGAAATCTATAACATGAAGTTGGTGAAATTGAAATACTGTGGAATAGAGTTCAACTCTCCAGAGGTCTGCCCCAGTATTCAGCAAGTCGAGCATTCATTTGGAGCCACTCATCCTGGTGTTTATGATCCCGAGAAGCAGACCTTCGTTTTGAACTTCAGAGGGCTCTCGTTCTCATTTCCTGTTGACACGAAATTCCAGCCACGTTACTGCCACGGTCTTGGATCCCTTCAATTCCCTACTGGAGCTTCTCCTTGTGTGTCGAGGACTTGCATTTACACAGGACACAGTCTCGTTGATTGTGTGCCGCCTATCTTGCCGCTCGCTTGCTACTGCGGTCAGGTGTATCTGGAGAAAGCTGAGGTCATCAGAGAGAAGG…
>PBfusion.1645|NW_019105581.1:293078-295523(-)+NW_019105809.1:635477-653831(-)|c175516/f1p18/5813
ACACTCAGCAATGGCGTAACAGTTCACATCAGCTTTTTTCCGTTCTTCAATTTTCGTCGCTTTCAATTCAAAATTTTCAATTCTCAAGTTTTAAATTCATGTTTATTCAACGTAGAATGTTTCTTCCAGTGCTTCGATAAAGTTTCAGTATTTTCGGTTCGTTAGTTTGTGAAATATCTTCAATCTCAGTATTTGGTATGTTCCAACACGTTTCATTCGTCACGAGTGCTTCGAATTTTTATCTTCAATTTAAATTTATTCACTTCTCAGTGTGAGAACTCAAATCATTTTCATATTACTGATTATGAAAATCAAGTTTCCAGAACATTCAACATTCAGCAACAAGTTTATGATTGAACTGAACATGCATTTAGCGGTAGGCATTTTTGGTAGGGCTTG…
>PBfusion.1646|NW_019106372.1:57983-58193(-)+NW_019106653.1:258946-268717(-)|c33047/f1p8/1318
GAAATGGAAGTACTTCTTGATAGATTACTTGATTGATGAGACTGTCAGTTTTAAATTATTAAATTTCGGGGTAGTTCAATTTCCTAAAGCTTTAATATATCACTGATAATTATCATGAATCATCTATAAATGTGTTACTGAACATCTATAACCCATGAACATTTCAAAATGAATATTTTAATTAATTATGATTCTTTTTAGAGCTGTAACAATAAGATTCAAGATTCAAGATTCTTTATTGCCAGAACAACTTTACATTGTATGAGCACGTCAAAAAATAATAACAATAATATAACACTTGTGAAATAAAATATAAATTATGATATAAAATTAAGCATCAAGACAATAGAAATCGTACAATATATGAAAATCTTACAATAACAATTTGTCTTAGTTAGA…
>PBfusion.1651|NW_019106559.1:277982-330915(-)+NW_019107077.1:46230-67278(-)|c25611/f5p5/5486
agctgactctctttttgccgagtgcttgagtttcagtagcgtttaCTGGACACTTTACCGTATCAAAACTTCATCATAACTGACTCAAGAATGTTTATTAACTTTTCATAGATATTTTATCAATATGTACTTTGTCGTATAGGTACCGTACTTTTAATCGTGCTTAAACTTGAGATTTGGATTACGGTACTCATGCAACTCAAATATTTGAAGACTATTGTAACTGCTCAGGATGGACCAGCAAAAATCATGGCTATTGCATGGGCTCCAAATAACTTAAAGTTGGCAGTTTGCAATTCTGAGAGAGTTATTGTCTTGTTTGACGAACATGGTGAGAAAAGGGATAAATTCCCCACAAAACCAGCAGATTCAAAGAATGGTCGAAAGAGTTATTTCGTT…
>PBfusion.1654|NW_019105754.1:359644-373476(+)+NW_019106748.1:1784-27011(+)|c159721/f1p6/5120
TCGGCCAAACACTCAATGGAAACCAAACGCTCAACGATGATGAAACAAGTCCTTTCCAAATTGACAAATCTAGAGCGGCGACGAATAGCCTCAGCAAGGAAGCAATCAACCACAATGATCCTGAGAAGCCGTCGTTTATTGAAAAGTTGGGTGCTAATCTCGACTGTAGGATGGAGAAATTCTTTGAAGGACTTGGCTTTGTTTGCGCATCGAACCCGTGGCTGATACTGTTTGTGGGCGCATGCGTAGTGGTGGGTTTGTGCCATGGCATCCGATTTGTGCAGATCACCACCGACCCAGTGCAGCTGTGGGCCTCCGCCACCTCCCGCTCCCGCCTTGAGAAGACCTACTTCGACGAACACTTTGAGCCCTTCTACCGCACCGAACAGGTCATCATCA…
>PBfusion.1655|NW_019107125.1:130288-163445(-)+NW_019111731.1:656-1018(-)|c92928/f1p41/3086
AAACTGTTGGGCGACTCGGACGCGCGCAAGCAGCGCTTGCTGCGTATGCAGGAACAGTTCCGTCAGATCGAGGAGTTGTACCTGACGTTCGCGAAGAAGGCGTCTGCGTTCAACTCGTGGTTCGAGAACGCCGAAGAGGACCTCACTGACCCAGTTCGCTGCAACTCCATCGAGGAGATTCGCGCACTGCGTGACGCGCATGCGCAGTTCCAGGCCTCACTGTCATCTGCGCAGGCTGACTTTGAGGCGTTGGCTGCACTGGACCAGCAGATCAAGAGCTTCAATGTCGGACCCAACCCCTACACCTGGTTCACCATGGAGGCGCTCGAGGACACCTGGCGCAATCTGCAGAAGATTATCAAGGAACGTGACATTGAACTGGCTAAGGAGGCTCAGAGG…
>PBfusion.1659|NW_019105838.1:474304-485636(+)+NW_019106658.1:197184-213040(+)|c84256/f1p2/2690
TTTCAAGCAGCATTTTTATTTGGCTGGCCTTTGTTCATTTTAGAAGTTTTTATTGTTTATTATTGGTCTACAGTATTTTTATTACAAACTGAACCACTTATATTTATTCTATCAATCAACTGCAATGGATTTAAACGGAGAAGAGTGTGGAAGCCACAGTGGATCCAGTCCAGTCCAGATGCAGCCAGACTACTTGGATGGTCAAGGTCAAGACAACTCAAGGTCAATGCCCCATTCACAACATCAAGGACCAGACATGGGCAATTATGATTGGCCAATCCATGAACCAGATCAACATCAAGACACCATTGAAGATAAGCATCACATCCAACTCAATGTGGATAATCAAAGTGTATACTTGGACCACAATAATTACTCAAAACATCCCATTGAAATAAT…
>PBfusion.1662|NW_019105791.1:694440-699134(-)+NW_019106072.1:105085-115291(-)|c142804/f1p48/4567
aagctggtgccttgaaattatgaaacagttcttgggatttcatcagcgagtttggaaaaggaaatcggtTTTGATTATTTATTTTTGAAtgcctaataaactgtatagtttcgctgttattttccatgaatcatctaaatattggacgttttattctttattctcattCTACTTGATGATGTGAAACAgttatcataattatttgttataatcatggcgaaacacttgaaaataaataTGTTGAAGTTGAGAAACTTtgtttgaAAATAAATATTTTAATAAATTTGCATTTCATCTTCCGTCACAAGAATCCGCTGAACAACACTATGTCTGAGAAGCACTGCAAAAAGCCCAAGGAACGAATCGAAGACCAGTTCACAGATAAGCTGCCGCATCTCT…
>PBfusion.1666|NW_019107008.1:67537-70472(+)+NW_019107328.1:189421-191954(+)|c167959/f1p7/5459
CACTACGCGGTTGTACTGAACTTGGTGAAGGTCCCTATCAATAAGGATAATAGAAACGTATTGATAAACACATTAACTAGAACCAACTATCATGCACTATTGGAACGCATAAGGAATGAAGATTGGGAAGAAATCTATACCGTGAATGGAAGCATTGACACTATTATGGATAAATTTGTCGATCGTTTGACCAGTCTCATCAACCAATGCAGAAAGGTAAAAGAGATACCTAACAGACTTCGTCCCCTGAAGCCCTGGATATCTGAAGGCATCATAAGATCAATAATCACGCGGGACAAAATGCATTCTAGACTCAGAAGAGATCCTAATAACAATATATTgAAGAATGAATATAAAGTTTATCGTAATGGTTTGAATAAGATCATAAATCATGCAAAG…
>PBfusion.1669|NW_019106285.1:308663-340141(+)+NW_019106877.1:28860-46858(+)|c131517/f1p3/4446
gcagtctgtctctgaatatCCGACGGTTCGGATGACCGGAGACCGGTCCGTGACGATTTTTCCCGCCAATACTGTCGTTGAATCCGTTCTTATCTTATCTATCGATTCGAGTTGATCGGTTGTATCTTTCGATATCTTATCTATTGACATATGTGTGGATAGGCTGTATGTGTgcttgttGAATTTTTCATTGATTTTTTTTAATGAAGGGTTGGTCCACAAAGGGTTAAGAGTAAGAACTTGTTGATCTGTCAAGTTTATAGTGACTGTTGGGACGGTTATGAGTGAAAAGTAATAGTTTTATTAATTCAAGACAATCTTTTTCAAAAGTTTGAGGTTTCTTGTTAAAATTGTGTACTCTAAATTAATGAGTTGTGGTTTTTGTGATTAGATCAGGtt…
>PBfusion.1670|NW_019105921.1:539638-585425(+)+NW_019108877.1:19519-40814(+)|c90173/f1p2/2846
AGTCGACTCCCGAGATTCGCCCAACAAACTTGAATCCCAGAGCTAGGGTTATGGGTATCAATGGCGTCAATGTGCTGGCGACAGTAGCAATTGTAACATTGAGCGCACACCTTCTGCATGGCTTGGAGAATGGACTCGCCCGCACCCCGCCAATGGGCTGGCTCGCCTGGGAGCGATTTCGGTGCAACACTGACTGCAAAAATGACCCCGACAACTGTATCAGTGACAGGCTGTTTAGAACGATGACAGACCTTGTGATCTCAGAGGGCTATGCAGATGTTGGTTATGAATACATCAACATAGATGACTGTTGGCTGGATAAGGAGAGAAGCTACAGTGGACATCTTCAGCCAGATGCCGAAAGGTTTCCTTATGGCATCAGGGATCTATCAGATTATG…
>PBfusion.1673|NW_019105611.1:36747-52548(-)+NW_019106513.1:175783-179539(-)|c57156/f1p0/2043
atgGAGAATTGTGTACAAGGATAAATCATGCTGAGCCTAAAGTTATAATTGCAGCAAGCTGCGGTGTGGAGCCAAATAAAATTGTCAAATACAAGGAGATTCTGAACGAAGCTATCGAAATGGCTACGATGAAGCCGAAGAACTGCATCATTTTCCAACGTCGCAACGTTTATGAGGCGGAAGTTACTCCGGGACGCGACATCCTGTGGGATGATGCTATTGCCAACTACGGCACCCATGACTGTGTCCCAGTCGAAGCCAATGATCCGCTCTACATTTTATACACCTCTGGCACAACAGACCAACCAAAAGGCATCCTGCGGCCAACCGGCGGCCACATAGCCACTCTGGCGTGGACGATGTCGACGATCTACGGCATGAAAGATGGTGATGTGTGGT…
>PBfusion.1677|NW_019106255.1:208845-211745(-)+NW_019110014.1:125-17549(-)|c162076/f1p4/4837
agacgcgaaatgcgtaccgttgtCGATGGTTCGTCGTCCATGGTTGCTGAAAATCCAGTAAAATTTCTAACAAGCTAGTGGCTGTTCTTACTTCATTGCAACGTTTGTTATTTTCTGTGTAGATTGTCATTTTAATAATTTTTCAAAATGAATGTTGAAGAAGAAGTAATGAAGATACAGAAAAAACTGACCAAAATGACTTCCGAAGATGGATCAGGGCAAGAGCAGGCTTTAGACTTGCTGAAGGCTCTGCAGAACTTACCGGTCAATTTGGAAATTTTGACAAAGACAAGAATTGGAATGACTGTCAATGCTCTTAGAAAGTCTAGTACAGATGAAGAAGTGATCAGTTTATCTAAGACACTCATCAAGAATTGGAAAAAGTTTCTCGCTGGTCCC…
>PBfusion.1682|NW_019105672.1:113908-149439(+)+NW_019106071.1:438374-439007(+)|c147027/f1p8/4604
AGACAGCCATGGAGCCGCTCAATCGGCATTCACCAAGTGCCAACGATAACCACAGTGCTTCCAAGTTGCCTCCTATAAGTGCCTCCTCTAACAATGCCTCCAGTCAAGTGCCTAAACAGAAGCCGGGTCGGTTCGGCGGCTTTTTCCAGCGTTTCTCTCTGCGACGCCTCAGCGGTAAGAAGGCCAAGGACAAGCGACGCCCGCCGCTAGTGTCGACGTCCGTTAGCACCCAACCGCCCCCAACCACCACCCCCGACTCTGACCAAGTACAGATCATTCCCCTGCACCCGCCTCCGCCTCCCTCACCACCACCACACACCACCTCTGTTGCCGCCTCCAAGCCGCCCCTTCCGCGCAGACGCGACTCACCAGTCGGGGGCGGTTCACCAGGGCTCAGTA…
>PBfusion.1683|NW_019105820.1:345155-346606(+)+NW_019109165.1:42577-43830(+)|c3501/f2p20/1826
TCTACGAATGGGCCAGAGATCACAGAGTGCATCACAAGTACTCTGAAACCAACGCCGATCCCCACAACGCCAAGAGAGGTTTCTTCTTCTCGCACATTGGCTGGCTGTGCTGCAAGAAGCACCCTGATGTCCTCGAGAAGGGAAAGGGAATCGATATGAGCGATTTGGCTGCCGATAAGCTCCTCATGTTCCAGAAGAAGTACTACCTGCTTCTGATGCCTTTGATCTGCTTCTTCCTGCCGACTGTCATCCCGGTGTACTGCTGGGGCGAATCGTGGAAGAACGCGTGGTTTGTGGCCACCATGTTCAGATACACCTTCACCCTCAACATGACTTGGCTGGTGAACAGCGCCGCGCATCTCTGGGGTCAGCGACCATACGATCAATTCATCAACCCGT…
>PBfusion.1686|NW_019105559.1:995780-1007000(+)+NW_019105655.1:500504-504977(+)|c25100/f4p14/5321
tacagactgtgagtgtagaCGACGGTAGACTGTACATAACTGAGAAACTGACCCATCGTCTACTCAAAGTGTCTCCTAATTTCTAGCTAACCTGGATACGTTGCAAGAATGGTTGAAGATTTCAAACTATAGAAGAAAATAAATTCTCTTTGAAATTAGTTATTTTCACGACGAATAAGAATGTACAATGAGCCAATTCATTTTCGAGAGGGGTCAAGGCCGTGTCCCGGCCTCACAGGGCTGCGAAATATCGGGAACACGTGTTTCCTCAACTCCATTGTGCAGTGCCTGTCAAACACAGACTTGCTGAGGGAGTTCGTTGTTTCTGGTGAATACCTGAATCACATTCGATCCGAATCCCGGGGAGATGTGATACGCGCATTTTCAGACCTTCTCAGC…
>PBfusion.1691|NW_019105561.1:571130-574503(+)+NW_019105574.1:306076-310533(+)|c107084/f1p2/3974
ATCTTGTGTCAAAATCAGCAAGTATTTTGTCAATAGGTAAAGTCTTTCTCTCAAAAATTGAAAGTCTAGTTATCAAAATTTGATAGTTATTTAATCATATAGAGATGGCTGATAACGAACAAAAAGCTATGCAGTTAATGGCAGATGCCGAGAAAAAGTTGACTTCGTCAAAAGGATTCTTTGGCTCTTTATTTGGTGGATCTTCAAAAGTGGAAGAAGCAGTAGAATGTTATCAGCGCGCGGCCAACATGTTCAAAATGGCCAAAAAAATGGGGATCGGCCGGAAATGCATTCTGCGAGGCAGCTAATCTCCACAACAAGGCCGGAAGTAGACATGACGCGGCCACTAATTTCGTTGACGCGGCAAATTGCTACAAGAAGGCAGACCCCAACGAGGCG…
>PBfusion.1693|NW_019105758.1:648570-656916(+)+NW_019106516.1:104851-145630(+)|c112234/f1p1/3977
agtgtcgcggtgctcgcctcaaaataaagaaatgagcacatcacatgtgatagattttgtaagTTTTTCTTTAAATGTGAAATATTTGTATTGTAGTTCGGTGTAATTAGTGTGTTAATTGTTTAAATAAATGTTTGTTTTAGGCGTTGTACAGTGTTTTTTATCGGTAAATGTTGGTTTTACGTGTGTTTGATCAAAACTTTCCGGGGGGTTCATCTAGAGGAAATTTACTCTGTCATCAAAGCTCCATGAAACAAGATTAACCATTGATTTTATTTTTAGCCAAGACTGTCGCCGACAATACTCATTAATTGTACAAATTTATAAATAGCCAACAAGTTGGGTAATTGTACGGTCTATAACCCAGGAGTTCGTAAACCCCCCGGTTTTTGGAAAGTG…
>PBfusion.1694|NW_019105717.1:510101-517499(-)+NW_019106155.1:743-35659(-)|c12516/f2p1/3447
CATTTAGTTTGTAGAATAGTGAATCATTTAACAAAATCACAACACAAGCGTTGTTTTTTCAAAATCTCCAAACAAAGACACAATTATGTAAATTACTACGGTTTGGATTCGCAGCTAGATCAATCAATCTAACGTAAATTTAAAACAATTCAGTGATGATAGCCTACAACGTATTATTATTTAGTATTCAATTTGATCCAGTAGTGTTTCTGTCAGATCACTACCTGACTTTGATATTGCAACATAAAATTTTTATTGACGTGCGAAAAAATACTCAACTGTGAATTACTTtttCCTGACAAAGTATTTGAATAGCGGTTTTTGTTTTTCGAAAAGTGTTTTTTTTTCTTTTTCAAGAATCAAAATGAGTGGTTTTTCTGTAAACGCTGTTACAATTCT…
>PBfusion.1695|NW_019106090.1:356017-460362(+)+NW_019108065.1:10238-33588(+)|c98660/f1p3/3463
CAACTACAGTCCCTCTTCGTCGAGCAGCTCGAGTAGCTCTCATGGCTACCCGTCGCCCCCTGACCAGGACTACCAGCGCCGCTTGAATGCCTACTGTGGCTTCAACAATGATCCCTTGAACAGGAACAACGGGTATGTGCCGCCCTACAACAACTATCAGCTGGACAACAACCGGGTCTACGATCAGAGCCGCTATCAACAACAGCACATGCACCACCACATGTACCGGCAACATGGCCATGCATACTATCATGGTCACGATACTCAACTCACCAGCAGCTCGAACCCGGTGCGCGAGTCGCGGAATAGGGCGGAGAAGAACCGGCGCGACAAGATGCTGCGTTCTGTGCACGAGCTGGGTCGCATTGTGCCCCTCGTGTCGCTGGCTTCGGCCGCCAA…
>PBfusion.1700|NW_019106829.1:249223-271155(+)+NW_019109898.1:14290-15335(+)|c74636/f1p63/2525
GGCAAAAGGGAATCCGGTTCCTATTCCGGAACCTGGCTGCGTAACCGCATCTTTGCGGGCACTTGCTTGCGAGCGCTCGTCGGGGTAACCCAAACTGGCCTGGAGACGCCGGCGGGAAGTCTGGAAAGAGTTTTCTTTTCTTTATAAGCGTTCGAGTACCCTGGAATCCTATAGCAGGGAGATAGGGTTTGGAATGCGAAGAGCACTGCAGTTGCGGCAGTGTCCGGACTTTCCCCCCGGACCTTGAAAATCCAGGTGAGGGCCACGCGGAAGTCGCGCCAGATCGTACCCATATCCGCAGCAGGTCTCCAAGGTTAAGAGCCTCTAGTCGATAGAATAATGTAGGTAAGGGAAGTCGGCAAATTGGATCCGTAACTTCGGGACAAGGATTGGCTCTGA…
>PBfusion.1703|NW_019105596.1:885309-894149(-)+NW_019106064.1:265530-338554(-)|c175682/f1p1/5826
aatcgattttcacgttttacgaaatcatggatagcagactgctcttgctcctacagatgtttttactctgctctcgcCTTTTACATAGAAAAAAATGAAATTTATTGTTTAAAATAGTTGCAGGATGTGGAATTTATAGAATAATGAGACCTGACAATGGCTTGATCACCAGAGAAAGTCTCTTGAAGGATGTAGAAGAATGCGTAGAAAAGGTACTTGCCAATGGAGTATGCACCGTTCATAAAGATGAACCCTCAATCATCAGCATTGACAAAGCTCTGAAGTTTGGACTAAAACGCCCCGAACAGGGATACTGGTACCTTATCAAAGATTATGCACATTCCAGTACCCTAGAGGCACTCGATAATTCTTTGGGCATTGGAGCAACTCCCatccaaa…
>PBfusion.1706|NW_019106072.1:34021-69102(-)+NW_019106128.1:376791-402850(-)|c31035/f1p1/1182
attGAACAGTAGTTTGTGAACACTTTTCGTGAAAGGCTGAAGGCTGAAGGCTGCTGTAACATGTTTTCGAAAGCTGATGTTCTCCTGTATATTGCTAGTCTGTTTCTTCAAGAATCAATTCAACAAAATACATCGGGGCCAACAATTATACCAAAAGCTGATTTCAATTTGAAAGGAGAAACAATTGAATTTTGTAGGGTTTTGCGATTGCCCTGTAGTGAAATCCCACCAGTCATAGATTATATTACCTCAATATCATATGATCAAAGACATCAAATCATGGATGTGGGCTGGAAGCAGTATGGCAATCACACAAATCGACATGATCCACCATACCGGTCAAACGATAAGGCAGATGATAAAAAAACAGCTGATTTGGTGAAACTCATTCCAACTGGG…
>PBfusion.1708|NW_019105540.1:1721209-1721504(+)+NW_019107101.1:106942-117516(+)|c29327/f1p3/1177
TTCGAAGGATGGAGAGGAAAGCAATCGCCGTGGAAGAACTCCAGCAAGAGGTCGAACAAGTTCACGAACTTTATCAGGAACTTGCCGTCATGGTTGGAAGCCAAGCAGAAGCGGTGACCAAGATAGAGTCGAACGTGGAGGAGACAGCGGTGAAGGTAGAGGAGGGAGAGCGCATCCTGAGGCACGCGGCCAAACTGAAGATCCCCTCCTATGGATTGGCCGGAGCTCTGCTCGGTACCTGTCTGGCGGGGCCCGTCGGATTTGTGGCCGGTTTCAAGCTGGGCAGTGTTGCCGCTGTTACTGGCAGCTTCTTAGGTTTTACTGGAGGTCGCTACTTGAAATCAGTTCATGAATCACATATTGAGACACAACAAGCGCCAGCCTTAACTGCTTCCGAGT…
>PBfusion.1710|NW_019105577.1:991336-995584(-)+NW_019107875.1:118980-134619(-)|c105191/f1p1/3679
GATTCAGTTCTGAGGTTCAGCCTGAGCGTGCAGTAATAGCGGAGTGTTTAAGCATGCCAGCGATTAGGTGATTATTATTGCTGACAAGTTCTCGAGTAACTGATAGATAGTAATAATAATGTGCTCTTTGTGTGGAAAAGTGAATGCTTCATTTTACTTGAATAATTATTCTTAATTATTACTCTTCACGTTGCTCTTGAATATCCATTATTGTCTTTTCAAAGAGTAGAGCATGGTTCCGAGTAGAAGTAGGATACCTATTATGTTGTATGCAAAAAACGTCTTGTGTTATGTGCGGTTCTTTTTACGAGTACAATATGGATTGACAGATTCGGCAAAGCTTCAAGTTTGTGTGTAGGCTCAAAAGTAGGTTGAAAGTATGTTCTTTTCAGTGTCGTG…
>PBfusion.1711|NW_019105717.1:760895-761795(-)+NW_019106001.1:483114-485554(+)|c93083/f1p1/3092
tgtattaattttatgattacctcTATATATTATATAGTGAGGTATCATTTTGTAAACCTTGAATATTGTTATATTATTGAAAATGTATGAAAAATAATATGTAATGTTCCTGAATTTATGAATAAACTCCTCTGGATGTGTCGTCCAACATCCAGAGAAATTATTATTATTATTATTATATTAAATTTAATaagtatagatggtagtttgAAGCTGGATCCGCACACAACAGTCACAGTAAAAGTGgaagtagaattctcacgcgttctaaactcccactcagcccggttgggtggctatgagtaataccattagaaatttcgGGAAATTATATATTTACTGTCACTTTTGTGTGCAAATCCAGCTTTATTatttGAAAGTTGTTGTTGTTGTTTGTTG…
>PBfusion.1719|NW_019105641.1:366048-370061(-)+NW_019107408.1:153621-154097(-)|c142830/f1p4/4496
GAGTCCAATGTTTACATTGTAGGTCAACGGTTCTACCTTGTGACAGCCTTGTTGAATCAGCGTTCCTAGGCCAACAATGAACATTGAGTCACCGTTGTTCAGAGAAATTGTTAACTTCAATTGGCACTTGACATTAAAACCGGTTTTTAATTGGAATTGATCGGAATTGAATGAATGGGTAACCAAATTGTCAACCCATAAAAATTAATGGAGGTGTGGTGGAATTATGGTGGAATAAGGGCAACTCTGACAGAATAGAACATCGAATATAATTGGTTACAGGTGTGATGTCTAACTCTCCACACGAAGCTAACAAGGAGGGAGTATGGTTCGAAAGTATGGGAGAGGCGCTTATTACCGGAGAGAAGTGGACCATCGTCATCGAAATCAATCTCACTG…
>PBfusion.1721|NW_019105541.1:834411-837928(+)+NW_019106564.1:290819-291802(+)|c146305/f1p5/4501
GCCCAAAGCCGGATAATTCATACCCTCAAGATAGAAAACCTAGCAGACGGCCTGTTGTTCTCGGCTCTAGGAAAGGAACCAATGTGAGCATGAAGTTGAAAACCAGAGCACTATTTGTTAGTCGCTTCACACCGGAAACTACTGAACAAGAGATATCCAAGTTGATTAGGGACTCAATCACCCTTGACTTCATCTCGTGTACTAAGCTGAAGTCAAAATTTCCCTCCTCGTACAGCTCCTTCCATGTTCTGGTGTATGAAAGAAATTTCAAAGAGGTATGCCATCCTGACATCTGGCCAGAAGGTGCTATTATTGCCCCATTTTATGGCCCTCTTAAGAGCAATATAATTTATTCAAACCCGGTTAACCTAGCAAATGAGTTTGCTCTTGAATATAAAA…
>PBfusion.1722|NW_019105595.1:378697-381647(+)+NW_019106546.1:14177-15955(+)|c70677/f1p2/2278
caatcagatgttctcaactcaaaatcgaaccaatagtgaaacatttcgtcgcccttaaaacaagaggaggtgGAGAAATGGCATTTTGTGAATGCGGGCTCGCCTGTGTACTCGTGCGACAAGGAGGCTTCGGATGGCGGTGGCAGACGTAAGAGTCTCCGCTCGCATCGATTCGAACTCACCAACGGCACCACGCCCAAATCAGCTCCACTCATCAAGGAAGAACATGTAGACAGTACGCAATCATTGGTTGCAAACTCTGCGCCCCCTGCGCGGCAAGAGCCCTTCATCACTCAAATCATGGAATGGAAGCTGGATCCCACCCAACGTACGCAACAAGCTCCCTCTCACTCCTTCTCAAGTGTATGGCGCAACCCATCTCTCCAGACTTTTCGTCAA…
>PBfusion.1728|NW_019105847.1:2361-61741(-)+NW_019105847.1:164864-308858(-)|c144375/f1p31/4498
AATGATACTATTGAAATACAagagaGAAAGACTGAGTTTTTAAGTCTGGCTAATATCTATGATTTCAAATTGGATTTTAGAATTGATAAATGTAAATCTTTTAATGATCAGTTTGGTTTTGTTAATTCTCATTAGTCATGAGTAATCACGTTTCACTGCTGCAAAATATGGAGTACCTAGTCTGTGGAAAGATCGCCAAAGTTGAGCTCATGAGGGTGGATGACATCTCAAAATCCGAAACAATAATCTATTCACAGATCAAAAGAGAGAAGCAAGAAGATGGATTTGCAGAACATCAGTTGACAACAAATAACATCAAACAGGAGCCAATAACCTCAGAGGAAGCCCCAACTACAACTCAGATCAAGAGAGAGAAGCAAGAAGATGGATTTGCAGAAC…
>PBfusion.1729|NW_019105723.1:7577-8893(+)+NW_019107387.1:149400-153231(+)|c107411/f1p1/4118
AATCTAGAGAATCAGTCAATCAGTCCTTCAAGCGTGTTTTAATGTTTCAATTCATAAGAGAAAAATATTCTATAATTTGAGTACTAAATAATACTAAATTATTTGTTAATTTGTCATATTTTGGTATATATTTAAAGTTACATAATAAGATTGATTCGATTGTAATTGAGGATCATGAAAGTAATCATTTTGAGCAGTGAAGCATAAGGTATAAAAATGAAGACCAGATGAAGAAAATTCAAGTATCGTGGATATTCTAATACGAGGTATCACCGTGATATTGGTAAACATCCATATTCTACTAATCTCTACTGATTCGCGTGAATTAATGAGTAAATTCGATTGATTCCCTGGGAAACCCTGGTAACTACAAAGCTATTTTAATTTCAAGTGGTCTTT…
>PBfusion.1730|NW_019105549.1:142911-149028(-)+NW_019105685.1:533492-563757(-)|c30928/f1p3/1147
TTATTATGATGACATTACATCATTATATCCTCCTGATAACTCTATTACAATGTATAATTTACTTGATGACGTAAGATATCATTCTGACGAAGAGGACGTCGCTACAATAGAATGTCCCCGTAATTTCGGTGACAATTATTGTCCccatggtgAACTGACAATGAGTGTTGAgtaccCTTGTACAGTGCCTGAAGATGTTTCGAATGATGACGACGGTTCAGATTTGACGGATGAACAGAGCGTTCCGCTAACGTACCGTTCCGGCATGTACGCTCACTGGTGGCTGAAGAAACGCGTTCCCATTTCCGACGATCCAACGGCCAACGTTCCcacggtcaacgttcccacgaccatcgttcCCAACGGCCAACGTTCCTAGCGGCCAGCGGATGCGGCAAC…
>PBfusion.1732|NW_019106244.1:76743-77544(-)+NW_019106750.1:194324-197031(-)|c1179/f9p0/1217
ACAGCATTCGAAACAGTCCTAGCGATCAGACAGTCAGTCGCTCAGGAGGTTCACTCAAGCCGTCACTATGAAGTTTTCGGTGTCCGCAGTTGTGCTTTTGTGCGCTGGTCTGGCTTCGGCCTCAGTCGCCCCAATCGCCTCCGTATCAACCCAGTTCCACGCTCAGGACGAGCTCGGCCAGTACAGCTACGGCTACTCGGGTGGCCCCTCGGCCAAGACTGAGACCAAGACCGCCGACGGCGTCGTCAGGGGAGGATACTCCTACGTCGACGGACACGGACTCGTGCAGAGCGCCAGCTACGTCGCCGATCCCCACAACGGATTCAGGGTAGCCGCCACCAACCTCCCAGTTGCTCCCGCCGCCCCAGTCGCACCCGTCGCTCCAGTTGTTCCAGTCGT…
>PBfusion.1734|NW_019105647.1:833204-840820(-)+NW_019111560.1:3816-9305(-)|c76533/f1p7/2523
GGTCCGCACAAGACAACCGAGCCCGCTACCAAAATGACGCGAGACACTTTATCGATCGCTCTCCACAACTCCGGAAAGAATGACAAAAGTGAAAAGAATGGCCTGGACAACCCTGCCTTGGTTATGGGATCAAAAACATCGATCAACCCACCAGAAATGTACAGTGCACCACCATACTCAGAAAAAGGAATGTCAAAAGATGTGTTGCAAAGTGTTTACGTTGTGCCTGCCAATGGAACTAAAACAGAAAAGAAGAAGAATATGATCCGTACCTCAACAGAAACGTCAAACATCCGACAACGTACTGGGAGACACTGATCCACATGTGGAAAGCCAGCCTGGGAACCGGAATCCTTGCCATGCCAAACGCATTCCATAATGCTGGATTTGCCGTTGGAA…
>PBfusion.1737|NW_019105754.1:365368-373476(+)+NW_019106748.1:1784-27011(+)|c153340/f1p6/4857
cCATCCGATTTGTGCAGATCACCACCGACCCAGTGCAGCTGTGGGCCTCCGCCACCTCCCGCTCCCGCCTTGAGAAGACCTACTTCGACGAACACTTTGAGCCCTTCTACCGCACCGAACAGGTCATCATCAACGCAGTCGGCATCAATCAGGTAAAACACAACACCTCTTTGGACGGCGCAATCTTTGGACCAGCTTTCAACAGAGAGTTTCTTCTTGAGGTCTTGAACTTGCAAGAAAAAATAGAAAAGATAGGCGAAGACGAGGGCTTCGGGCTGCGGAAGATCTGCTTCGCGCCACTGAGCCAGGCTGGACAGGAGGCGACAGACGTTCGTCAGTGCCTGGTGCAGAGTGTGTGGGGATACTTCCAGAACAAACGCGAGGACTTTCTCAACGTCG…
>PBfusion.1742|NW_019107161.1:207027-208206(+)+NW_019121367.1:190-768(+)|c37898/f1p61/1455
CTCCAAACCGTATCCGTATCAGTATCCGTATCCGTTGTTGTCTTTGAAACAGTATCTGTATAACTATCCGGATCCGTATCAGTGTTCATATTAGTACCCGTATCAGCATCAGTGTTCATATAAGAGTGTGTGTCAGTAATATCAGTATCAGTATCAGTATCAGTATCAGTGTCAGTATCAGTATCAGTATCAGTATCAGTATCAGAATCAGTATCAGTATCGTTATACATATGAGAGTACATATCAGTGATATTACTATCAATATCAGTAGCAGTATCTGTATCAGTATCAGTATCAGTATCAGTATCAGTGTCAGTATCAGTATCAGTATCAGTATCAGTATCAGAATCAGTATCAGTATCGTTATACATATGAGAGTACATATCAGTGATATTACTA…
>PBfusion.1745|NW_019105900.1:303032-307992(-)+NW_019107088.1:86455-116851(-)|c144718/f1p22/4524
TCCTGAGAGAGATAAAAAATATGCTACATTGGTTTGCGGGGAAGCAAATCCGTAATGTTGGGGCTATTGGTGGCAATATCATGACAGGAAGTCCAATCTCAGATTTGAATCCAATCTTCATGGCAGCTGGATGTGAACTCTTCGTTCAGAGTAAAACTGAAGGAGTACGCTCTGTTAAAATGGATGAACACTTCTGGACTGGCTACAGGAGAAATGTCATTCAACAAAATGAGCTGTTGACTCATATTGTCATACCCTACACTAATGAGAACCAGTATTTCAAAGCCTACAAGCAGGCAAAGAGACGTGAGGATGATATAGCAATTGTGAATGCCGCTTTCAATCTGACAATGGATGGAGACAAAGTGAAGAGTCTGGTGATTTCTTTTGGCGGAATGG…
>PBfusion.1747|NW_019105980.1:197956-207592(+)+NW_019109268.1:1222-3471(+)|c111743/f1p2/4071
CACGACTGCAGTAACCTCAAATTTGATTTTTTTGTAGATTACTAAAATCATATTAAGGTTATTTGCATTCAAATATGGTGTAAGTTGGATTAAATGAAGAAATGATGCAAAACCATGTCTTGAGATTTTTTCATTCTGGAGTTTCCTGCTGGAGCTCTTCTCAAAACAAGTCTCTATTATCCAAGTTGAGGAAGAAGACTGGATTCACTTTCTCAAATTGCCGAAAAGCACTAGAAGTCAATGATAACAATTTAGAGAAGGCCGAGAAATGGCTGCAGGAGCAAGCGCAGGCGCTGGGCTGGTCGAAACTGTCGAAGCTGGAAGGCCGCGTGACCGCCCAGGGCATGGTGGGGATCGCCATGGACGGCAGCGGCCGGAATGCGGCTATGATCGAAGTCA…
>PBfusion.1751|NW_019106018.1:386437-403643(-)+NW_019106258.1:4916-38177(-)|c132583/f1p3/4681
gaggtcgcgccgtaaagCAGCAGCCAGCTTTGGATCAGTATTCGGTCGGTTCTGTTCACACTGAACCGGCGTCTTTCCGTGATGGTCCACTGGTGTTATCAATGTTTTCTCCAACAGTAGATAAGAGTGACCGGAACTGTTGATGCATTCATCGTATTCTCTTCGTTTCAACGGCTGGTGAAGAAGCCGTAAAATGAGTGGTGGAGTTGAACTGGAAACACCCGTGGACGGGACAGATCCACTCACTCACTACTTCCACAAAAGCCCAGAGCATTGCTCGGTATCCTTCGCTGCCATCAATAAAATGCGCCAAAATATACAGTTATGTGACGTAACACTCCGTGTCGGGGGAGACGGGGTGCACGCTCACAAAGTGGTTCTCGCTTCCACCAGCCCCTA…
>PBfusion.1756|NW_019105578.1:902468-906161(-)+NW_019105948.1:83126-84022(-)|c130599/f1p30/4312
AGATTACAACCGCCGCGATTCGCCGGCGACTACTAAAACCGAGCGATGCATATGTACGGCACCATGTGTTACCCTATACCTGGCAACCGCTCGCTTGGTCAATCGCGCGACAACCGAGCGTcggtcccttcattgaaaggctctaGCTACTTGAATGATCAACTTGAAATTTGCATATAGGCTATGTGTAGGTTCTGAATTTACCGAGGATGGATATAGtcttatattcattctagaatcataattTAATTAATAAGTTGAAAAAttattcATTCGTGATTCAAAGTTTAGGCAACAATAAAAGCCCAGCCAAACAGAGATTTCGCGAAGTGTTTCTGTAGTGTAATTGGTAGTACGCGTGACTCATGAATCAAGTTTGTGGGTTCGAGAACAATCAAA…
>PBfusion.1763|NW_019105964.1:428554-429031(-)+NW_019106863.1:212323-228857(-)|c69848/f1p4/2217
AGTCTTGTCTGAGTAGCTGTCATTGATCGAGTAGGATGGACACAAAGACAATATCTTTGGTCGCTTTCCTGAATAATTTCTCACCACAAAACCTCTGCTATCGTTTTGCAAAATTGCATTTGACTTCCGAAAAAAGTTCGCGATCTTCTGGGAACTTCCTTGTGACGTAGTAATAATATAGTCGTGGGTGTAGAATATATTTGTTCAGTAAGAGTGTAACAATGTCAAGGAACGCAAGTGTTTTTCTGTTGTGGATATATTTCCTGGTGACAGTTTGTTGCGAGGAGAAAGAAGATGCAACAGCAGTGGCCAACCGCATGGCAGATCAGGTACGAGCGGTTCTCGAGCATTACAAGGACAACCCCGACCCAGTCGGTCTGCCCGATACCGTCTACAAAA…
>PBfusion.1767|NW_019106166.1:291465-292042(-)+NW_019108893.1:5675-26796(-)|c125922/f1p3/4463
gGTCAGTGAATGGCCAAGTGGTAGTGAACGGCGACAGCGCCAGACAGCTGCTGGATGCAGCTGGTGAACATGTACAGCTGCAGCTGTTGCGGCATGGGCTGCACTACAAGTCGCTGCCTGGCTGTCGGCTGAGCAGTCACAAGAAGCAGAGACCGGCTGCGGAGCCAACTGTAGCTGCGTTCAGTCCGGAGGACCAAATGGGCTCCAACCTGAGTCGCAGCAAAGGTCTGACCGGCCGCAGGAGCCAGTCCAGTGGCAATCTGTGCAATGGCAAGTCTCTGCCGCCGGTGGTTGGCCGCTTCTTCTCGCCTTGTGGCCGCGAAAGTGTCCGGCCTCACGACCGCTACAAGTTGTGTGGCTCATTGCCAAACCATCTGGATGCCCAGGATGTGTATGTGC…
>PBfusion.1768|NW_019105596.1:1004316-1065621(+)+NW_019106209.1:310906-310963(+)|c61838/f1p8/364
TTCCAGGGAGTAAAGTAAGCACTTTAGACAGGAGGTGGAGGAAATATTATTTttcacagaAAAACAGAAAAGCTCCCTAGAGCGTAAAAGTAGCTCCATTTGAATAACATGGGAAGCATCTCTATTTTTAAAACTTTCATTTGAAATAGGTTAGAAGGTCTAAGCTTAGATGAGGAAGCATATAGAGTAGTCATTAAACCAACTGAATTCAATACCTCAACCAGACATTTGATCAATATATGAAATTTATGTTTGTATGCTAAAAATTATTACAAACTTCATATCACTATTGACTATACTAAAAAATGTTACAATTTTTTTACTCTCCTTGCCCTATTACCATAGGTAAGGAAATTATTGCTTTC
>PBfusion.1771|NW_019105873.1:346257-379698(+)+NW_019106453.1:141521-165419(+)|c94235/f1p0/3021
ATATAGAGGGGTAGTAGATTTCGATAGTATTTTAATAATTCATAAAGTTacacgttttatcATGTATTTTAAATTGTATGTTAATTTTacagttctccacGTATCTCGGAAAAACAGTCTGTTATCTAAATTTCAGAACTCCAAAACTGTATTTTAAACTCTGAAAAAAACTCCAAACTCACCTCCTATGGATGAAAGACATTCTTGATGTCAAAATTCCAGAAATCTCACCCAATCTGAATGCAGTCTTGACAGCAACTGGCCCCTCTATTTATGCAATGAGTCCCAAATTGGGGCTCTTTTGGGGGCTGCTGGCCCTTATCGTCCACCAATCCACCTCCAATACCACACCGACGTCAATATCCACCAGCCCTACCCCCACCACTACCCTTGATGACG…
>PBfusion.1772|NW_019105569.1:822545-822784(+)+NW_019108136.1:97072-106328(+)|c31586/f1p3/1032
AAGTTCAAGTAGAAAATATTTTAAGGTTACTATCTGCTAATTTCAGAATCAGTGTAAAACGTTAATTCAGTAGTTGTACTAAATAAAAGTTACCAGTTTATCAATTTTGTTTTAAAAATACTGTTTTACTAGCATTGCATTTTGAAAGTAATGAAAAGCTGAAAACTATAAGCTAAAATGAATCATCGTATATTTATCAATAGCTATCGTACGTTTACAAAACTATCAAAATTTAGATCACAACCAAAAATCTCCTCACATAAATGTAATTTCTCTGACAAACCTGTAAAAGTTGAACAAGTCGCCACTCCACTGGAGCAACAGAGTCCCCAGGAATTGCTTAGGAATGTTGTATATCCCTCTGACTTCGATAAAAAGTTATTGGTTTGGGGAGGTCGA…
>PBfusion.1773|NW_019106255.1:2541-23642(+)+NW_019107126.1:145941-155313(+)|c87730/f1p1/2955
AACCAAATCCAAGTTGTGTCGATTGGGCAACCCATCACTGTTTGGCTGTCGAAGTCCTTGCACTGCAATCTTGTTATTGATAAATTAGACCCACCGATATCTTTTGGAAAGTTGATGAATCTCACTGAAATTGTCATTGAACCCACAGTCTCTAGTCGGAAATCTGACGATTTTCTTGAGAGGAAGATTGATGCAATGAAAAACGAAGATAATAAAGAAAGCTCTAACAGTACTGATATGGACAGTCTGCATTTCAATTCGTCGATCGATGCTGAAACAAAAAATAATAAACATTCTGGTGTTTTTAGGGTGGTGGTAGTTGAAGAAAATAGTGAACAGTGTTGTGATGACCTACATAATCCTCTCAAGAACCCCTACAATGTGTTTGTTAGTAAAGAT…
>PBfusion.1774|NW_019105669.1:872170-882380(+)+NW_019106991.1:234648-234933(+)|c34925/f1p0/1258
agtcacTTTATTTTTATTTTAAAAACATagttCAAAGTTCAAAACTAGTGTTCATCATGACGTTGCTTTGAAATTGAATAAGAATTATTTCGTAATATTTTTGGTAGCTAAAAGCTGACAAATTTTCAGGTTCTGATGACTCACGAAAGTTTTAAAAAAATTAAACATATCTTCAATTATGATGACTACTTGGAAATTATCACGGATGAGAATAATTCAACAGTAAAATTGAACTATTTTTGGCTCAGAGAAAATTGCAGGTGTGAAAAATGTTTCAACAATACAACAAACCAAAGACATTTGACTATCATAGATCTCCCGGATGAGGTGAAACCTGAGAGCTGCTCTTTCAACAATGGGAATCTCAGAATTGCTTGGAATGACAAGCATGACTCTGTA…
>PBfusion.1784|NW_019105779.1:630536-631073(-)+NW_019108482.1:2592-37379(-)|c109234/f1p47/3889
TTGATTGTGATGGCTATGATGATTATTATAATTATTCGATAGAGAATGAATGAACAATATTATAGAATATACGTCAGATATGAGTATAAATATATATTTATTATTTATAATTAATTGAGAGAACGAATATTGTATGATATTAGTGTCGGTAATAATTTCGAAGAATGTTGTAGATAAAAATTGATAAAAAATATATATTATTTAGATTAATAGTTAATGGCTGCGATAGTTTTATAAAGTGTTCTATGATGGAAATTGTTTGATTGAATGCGACTAAATTATTTGTCGAGTTATGCCACTAAAGCTTCGTTTACACCAAAACTGTTAACAAAATGTTGATAACTTAATCCTTATACAGTAGATTCTATTAGATTGAACGAAACTTGACAACACATATGT…
>PBfusion.1787|NW_019105573.1:698899-859144(-)+NW_019105929.1:280415-284592(+)|c171457/f1p3/5555
aaacaaaggctctaattcgaatagtgtcagttcgataatatggagggagatattaatcaggtgctgaagctcattttacataagttagacaagcaagaaaaaagtatcttctatcttcaaagccgttttGAAAGTTGGATAAAAATTGTTCTTCTGAATTGTAATGCTGAATACACTTAgAATAGTTGAATGGAATGCTAATGGACTCCTTAATCGGCAACAAGAATTAGAAGCAGTTTTAAATTTAGAAAAGATAGATATTTGTTTAGTTTCAGAAACTCATTTCACTAAACAATCTTACATTAGAATCATAGGATATAAGACTTGCTATACATCCCAGTAATTCGGCGCGAGGTGGAAGTGCTGaTATCATCAAGGATAGTATTCAACATCATGAAG…
>PBfusion.1790|NW_019106294.1:211660-217235(+)+NW_019109257.1:2479-24562(-)|c74194/f1p4/2436
aTTATTTTGTTGGTTAGTTGTGTATTTTGTTCTTGAAAGAAACTAGTTTTAAATAAAAAAAAGTTTGGACCTTGTCCTTTATTGTTGTAAGATTTATCAGTAGAGTGAATCAGTTTTAGGCAATTCGTGTGCTGCTACAAAAGTCCAAATTGCTCAATTTATTTCAGTCATCATCATCATCTTCTAGTGCCAATAGTTGACTTGTGATATCGTGAATGAAAGGGAACCAGTTTAGTTTTATCTAAGTGAAAGTGGAAAGTTGAAGATTTTTTAGAAGTTTTATTTGCAATTATTGAATTCATACCGTAAAATATGGCTGTGAGCGTGAAGTGGTCTTGGCGTTCTTTGTTCCTAACTTTATTTCTAGTGACGTCACCATGCCTGGGCCTGCCGCAAGAC…
>PBfusion.1792|NW_019106882.1:236605-256261(+)+NW_019108381.1:47278-53618(+)|c123863/f1p19/4560
ACTCTGTGGAAATCCAGGAGTCTTCTGGAAAAATGCCTAATTCTTCTGGTGGTTTCATTACTATTAATTGTTTTTGTTCTGGGAAGTCTACTCAGTGCTACTAGGAAAGACACCAATAATCCTCTTCAAGTTGTTCACATAGGTGCACAGACTAAAGACAATGGACTGTGTCTAACAGAGACGTGCGTAACTACAGCAGCTTCGCTGATAACGTCGATAGATAGCAAGACTGACCCGTGCGAGGATTTCTATCAGTACGCATGCGGCAGCTGGGTTCAGGCCAACCCCATACCTGATGGCAAGTCACTATGGGGCACATTCACTAAACTCGACCAACAGAATCAGCTGGTCGTCAAAAATGCTTTACAAAGGCCAATCGATGACATGAAAAGTAAAGCT…
>PBfusion.1799|NW_019106289.1:389546-404613(-)+NW_019112502.1:8255-8637(-)|c8325/f5p1/2739
agaggacaaaaaacataacctCTTTAACCTGCAATATTGGATTTACAAACTTTCATTCACAAATAACACTTTTATAAGAATTATTCACTGTTTGGAGTTCGAATTTTAAGTTTCGGTTTTCTTTAGTTAGTAAATTTCCTTCATTAGATGGTTGTCGTGTATGCTCATTGAGAAAAGATTTGTAAATGCCAGACTTTAAATGCATAGTAGAATTTTAATAGTGTTTTCTTATATTATTAACTTTAAGAGAATGACACAAAGTTTTATATCATATTTCAAAAACAAAAGTGCTAAAATATTGCTTTTTCTCAGTGTCAACATTATATTACAAAATTTTGGAAATGCATCTGAAAAAGGATACATTGCGTACTGTCCGTGTATGGGAAGATTTGGTAATCA…
>PBfusion.1802|NW_019106071.1:474352-477810(+)+NW_019106695.1:263931-293051(+)|c63231/f1p16/2293
CTTCTGCTTTTGTTAACATGGCCGGTGGTTACAGTGTGCTGAGTTTTTACGTCTCGCAGTGTTTTACGATATGGTTATTAAATATTTGACCAGTGTTTTAAATTCTAGGGTGTTGAAAATCGAAATTTCTGTACACTTGCTTTAAAAGTATAATCATCATGGAGAAACAAAACGTTTGTATAAAATCGTCCTTACTGGAGGACACTGTGGTGGTAAAACAACTGGTCAATCACGGCTGTGTACTTTTTTGAAAACTTAGGCTGGAAGACGGTGTCTATTCGGGCGAATCGGATTATCTTGGTGCTTGCTACATTGGGAAACCTGTTCTTGATGAGGGCTATAAATTTCAAGAGAATCTATTAAAGACAAGGCTGCAAATAGAAAATACATTTTTTGAAT…
>PBfusion.1804|NW_019106987.1:240544-245200(+)+NW_019108744.1:10817-11602(+)|c162891/f1p10/5362
TTTTTTTTGTTTTTTTTTTTTTTTTTTACAATACTatagCTATCTAGTCTGGAGACTAATGAGCTAATTTTTTCTATCCTAAATTACTACTTGAAAAATTGAACATTGAATTTTCATTAGGAACTCTTACTGCTATTGTTAAATTAATATGTACACTTATTGACTGCACTATAGAAGCTAGATTCACTCAATCACTGCTCTGCTCTTTCACTGGACACTACTTGAACAAGCACTACACTAGTTCAAACGGTTTCCTCCTTTTGAGCCTCCGCACCAACCCTCCATTGTCTAGCAGCTGGATCGCCTCAACGTTGTCGTGTTGGTGCAGTCGCCCCTCGTGCCTCTCCGCATGCCTCTGGATCTCGGTGGACACCAGGTCGACGTGCAGGTCTCTATGAA…
>PBfusion.1806|NW_019106142.1:294840-320468(+)+NW_019107436.1:135653-158699(+)|c155268/f1p93/4169
AAGACGGTCGCGCGCACCACACCTAGCTTGCTTAGAGACTTTAGACAGGCACACTCGAGCTGAGTCAGTGGTTAGCAGGAGAATCGCTCAGCTGTTGTTCGACGCTGATCAAAGTGCCGGGCGTCCATCATTGAGGACTGACAGTTGGGATTTTGTTGTTGATCAGATTTAGTGCGCGCTACCATGTCTCTTACGAAGACGACCAAGTCCTATACCTACCGCTCGACAGGAGGTGGAAATGCTGATGTCAGCATCGAGTACTCCGCCGACCTGAGCGCTCTCTCCAGGCTCGAGGATAAGATCCGTCTCCTGCAGGAAGACTTGGAGTCCGAACGAGAACTTAGACAAAGGATTGAGCGAGAGAAAGCTGACTTGAGTGTTCAAGTTATCTCATTGCAA…
>PBfusion.1811|NW_019106320.1:34371-34954(-)+NW_019106483.1:307036-325931(-)|c63307/f1p16/2279
tAGATACTGAATATTTTGATGATAAATACTAAAATCCTTACCATCTTGTGCTACTCTATCTCTAGCATTTGTAGCTATTTCCCTTTCCCTGTTTTGAGCCAATTTACTAAAAAATCGTTATTTGTTTTTTTGACTGTTTTTAAACCAGAGGATTGCAAACGGCTTTCAATCAGCTCTGCCAATCTATTACAAAAGATTACTTTGCCAGATCGATTTAGATGCAACCCATGATTAGTGAAGTTATGTCTTTTCAGCCTTTCATTTAGAAAACAAATCCCCAGTTGTTTAGAATTCTTATTTTTTAGGCTGTTGATTGTATTATGGATTGATTTGTTTGTCGAATTGATTGCTTCATTTAATTCTGGTCTATCAAACCTATTAGGAATAGTACTTATTATT…
>PBfusion.1819|NW_019105548.1:1123475-1128433(-)+NW_019106166.1:14206-19723(-)|c20506/f2p24/4663
AGCCACTCATCCTGGTGTTTATGATCCCGAGAAGCAGACCTTCGTTTTGAACTTCAGAGGGCTCTCGTTCTCATTTCCTGTTGACACGAAATTCCAGCCACGTTACTGCCACGGTCTTGGATCCCTTCAATTCCCTACTGGAGCTTCTCCTTGTGTGTCGAGGACTTGCATTTACACAGGACACAGTCTCGTTGATTGTGTGCCGCCTATCTTGCCGCTCGCTTGCTACTGCGGTCAGGTGTATCTGGAGAAAGCTGAGGTCATCAGAGAGAAGGATCGTACATGTGGACTCCGTCTTCATCTCTATTTGGAAGGATTGCCAACCAGATGTAAAAGACAATCGCTGGTTCGGGACATTTGGCTGGGTGATACTTGTCAAGATGTAGCTTCACTTATCGG…
>PBfusion.1822|NW_019106460.1:891-54964(+)+NW_019106587.1:273881-274579(+)|c90150/f1p16/2985
CCTGCTCAGGATGTGGCGGAGAAATGCAAGCTGCTGGGCATAACAGCTCTGCACATCAAGCTGCGCGCCACGGGTGGCAACAAGACAAAGACGCCGGGTCCCGGTGCCCAGTCGGCGCTGCGTGCCCTGGCTCGCTCCAACATGAAGATTGGCCGTATCGAGGATGTGACGCCGATCCCGTCAGACTGCACTCGCCGAAAAGGTGGACGCAGAGGAAGGAGATTGTAGATTCCCAAGCGGAAGTGTTCTATTTTGCTATTTTATTTCTTTTGTTTAAATAAAATGATAATACACTTCTGAGATTTGAGTATTGATTACTGccatAGAGAAAAAGATAGCATAAGAAGATATCTCATGGTACAGGGCGTTctTATTCCAATTTTCACTGTTATCTCAAGC…
>PBfusion.1823|NW_019105686.1:836157-840006(+)+NW_019107645.1:111324-111958(+)|c146076/f1p5/4490
CTACGTTTATGTCGTCAAAGCCATGAAAGGGTAGGTCTTCGTTGCCGAAGCCTAAAAAGTCATTATCATCGTTGTCCATTAGATTGATGGGCTGCGAGGGTATGCGGGACAGTGCATCTGCCACGTGATTGGTTTTTCCCTGCACGTAATTAATCTCAAAGTCAAATTCATCTAAAAGTAACTTCCATCTGAGTAGTTTTGAATTAGGTTCTTTTATGTTTCTAAGCCATTGTAAAGGTTTGTGGTCTGTTTGAATCAAAAATTTTCGTCCGTATAGATATGGTCTGAAATGTTTGCATACCCATACAATAGCAAGTAGCTCTTTTTCTATAGTCGATAAGTTAACCTCACTCTTATTAAGTGTTCGTGATGCATAGGCTATTGGGAGGTCATTACCAT…
>PBfusion.1824|NW_019106007.1:519654-534931(+)+NW_019107546.1:65456-73920(+)|c87772/f1p2/2872
CTGAAGACGCTGCAGCCGACCACCTTCCACCCCTCCATGACGACATACCTGAACTCCAGCCAGGCCAATGCGACAGCAGCGCCACAGGACGCTTCCAACACCTCCTCGGTCAGGATCAACGACAAGGTCCACAAGTTGAACCTCAATCCTAAAACAAATACGTTAGAAAGTAGCACAGATTCAACCGTACAAGATACCAGCTCAAACGTACAAAATTCATCAATAGATAGTAATGAATCAAACAAATCAGAAGTTCCTAACAATAAAGTGCCTTTACCCAACCCAAAAATTATTGCTGCCGAATTCGAGCCTGCAGGTACAAAGATATCTAATCCATTGAAAGAGATGAAGGAGGATGAAGATGATATTTTTAAATTCAATCAAGAGCTCAACAATAAA…
>PBfusion.1833|NW_019105772.1:571542-643665(+)+NW_019109026.1:16353-18907(+)|c17506/f2p12/4375
agtgtcaGGTACTGTGTTTTGTGTCTAGTTCTAGTTGGTCTTTTGATCAGACGTTAGAACATAGACAATTTAGAATCGCTGGTAAATAATTTACAAATGTGGAATAAATAAGTTTTTTTTTAATCATACAACATTTTTAAATGTTATAATTGTCGATGCAGTTTACTTTTATGCAGGACAAGTTTTATTTGAGATGAGTGTTCTCTACTAAAGCATAATCAAATATAGAAAAAGATTTCAAAATGCAGCGAAGCATTGGAAAGAGAATTCGTATGGATGAGCCGCCGCCTCCTGAATATGACACCAGCAGTCCTATGACTCCAATGGACGGCAGTGCTGCCGATTCTCAGGAGCCTTACACACCGTACACTCCCTATACAAACCAGCCATCCACGCCTA…
>PBfusion.1835|NW_019105614.1:564044-568344(+)+NW_019106650.1:11904-71622(+)|c171776/f1p50/5441
gcgtcctagtgaactgtgcccgttgagagggtggtggtgtggtgaaagtgtgCTACGATAGTTTTCCGTCCCAAAAGTCGTGTGTTTTTCCGATCGACCTTTGATTTCCCGCTGACTTTTCCGCCGGGCGCCGCTTTTCATCGATCGTTGAACCAATTTTCCCGGTACTTTCCCTGTTCTGACCTTCGTTACTCTAATTGTGCTTCTCAAACTACGTCTGTAAACCGGaatgttgattgtatccaAATGAGTGGAGTGGAGTGGTTTGCAGTTGCGAATATCACTGGAGGAAAATCTTTGAATCCAAACACTCTCTTGgaataacttggaatccaaacactcccttggaATTCATAACAATATTAATAAGTAATGAAGCactccacttctttacgcaat…
>PBfusion.1837|NW_019106145.1:282097-326532(+)+NW_019108716.1:62525-69064(+)|c154014/f1p41/4884
TCAGCACAAAAAGCAACTAGAAGATTTGAAGATAAGCACAGCCAAAGACAAGGCTTACCTAGAAGAGCACATTGTCAGTTTACAAAAGGCACTTCATGAAAAGGATGAAACGTTCAATCAATTTGAAGACTCCACAGCCATGTACGCTCTGGCATTTGGTTTCAACAGTAGGCAAGACCAGAGGCCAAACAAGACATTGGCAATCCAGGAGGAGATGAATGCAATGCTTCTAAAAATGAGTGAGTATGAAAATGAACTTCAAGGAGAGAAGCATGATTATCGTATGCTAGAAGAAGAATTTGAACGTGCCAAAGAAGAGAGTTGCCGTTTGTCCAGCCAAGTGTCCGCCCTGGAAGAAGAGCTTGAGAAGAGAGACGGCCAGCTGCAGCAGGCTCTCTT…
>PBfusion.1839|NW_019107061.1:167729-174615(-)+NW_019110896.1:1557-17970(-)|c128010/f1p1/4292
acctcacttattttgaattttttgagttctgtgtactgtgaCAATAATCAAGTTAATTTATGTTAACTTCTTGCCTGAAACAAGCATTCATCCATTAATCAATTTGTTTGATTCATCCGCAGCGTAAGCGTTCTTGTACAAAATGCCCGGGTTCTCACCAAGAAAAAATAAGATTTTATCTTCTAGCAATGAAAGGATTTCTCAAAACACAAAATTTGTGCCGTGGTATTCAACGGCGGAGTGGAGAGAGGTTTACAAAAAAATATACTCTGATGATACGGAGACAATGCAAGATGCTTACAAAAAACTGTGTATTTGGAATGCTAGGTCTACAGACTTGCCTGCTGGGATAGAAAGTACAATGGAGCTTTTGCAAGTTATGCTACGGGATAGATCATG…
>PBfusion.1843|NW_019106465.1:140916-154441(-)+NW_019108413.1:1034-9987(-)|c162557/f1p60/5124
agtcgtctgtactcagtcgatgcggatagtggtcgattaaccggttgtttatctttctcttcaactcaatgcaaacacggggcctccataggtggccaatgctgtatcTTTCATAGTTGTAGTTCAAAATATAATTCGTTGAACATCGTTATgAATTTCGTGGAACTATCTTAGTGTTAATATCATTGTAACATTTATCGCGGTAATCTAGTGATGAAACAATAGTTTCTCATTTTCGGGGTTAATTCATGTTTAGTGTATGTTTAGTGTATCATGTCAATTTATCGTTTTCTCGTTTGATACTATAGCTTATCGtggttgacatttgtttcgtcttcggtcatcttcgatagaaacagtgattggtgatttttgtgttcctacgtttaTTAAAAAACG…
>PBfusion.1847|NW_019105711.1:557277-561354(-)+NW_019106102.1:130694-131177(-)|c141155/f1p13/4565
aggggtcagtAGTCTGTGGTGCGGCATGGAGGCGCTGCGAGGCGACGAGGAGCGACTCTACCGCAGCTACAGCGTCAAACAGAAACGTGCCGCCCTGCAGTGCTTCCTATGTGCGGCGATCCTCTACGACGTGTACTGGCTGGCGGTGCGCGGGGGCCAGGACGTCCTCACCGCCGGCCTCCTCATCCTCGCCAGCCTTCTGCTTGTGTGGCTGCGGTCAGGTCGCCGCGTGCTCTGGGACCTGGTGCCACATCTCGCCTGGCACCTGGCCACCGTCCAGCTCCTCGTGCACCTCTTCTTCCAGAAGCACGAGGTCACCCTGCGAACCAACCTCGGCTGGGCTCTGCTCATCGACTACCTCATCTACCTGACACTGCCCCTTCGGCTGCGCTACTGCCT…
>PBfusion.1851|NW_019106546.1:327974-334567(-)+NW_019108366.1:21449-27807(-)|c129486/f1p4/4260
TACATGTTGATTTTGAGAAAATGCACATGACAAAACCATTTTTTGGTGAACTAAGAAGAAGATACAGCCCAGGTTTTTGGGTCCAGTACCGAAGATCTGATAATTATAATTTCCTTGATGTTAAGATTCACAGGTTCCAAATTGACAATCAAATGTCGGACGCAATATTCCAAACAGTAATACACCCGACTCCAGTGCCTCAGCATATTATAAGAAAAGTTGGTTTGAAGCCATGCATGCAGTTGATGCTATTGAAGAGACAGCCGAGTCTTCAAAGTCACGGCATCTACAAGTTTGTAAAAATGGTGGTTCAAGAGTTTAGTGTTGAGCTGGATCGAGGATTTGTGCTGTCGTTGTACAACACTCTACTGCCCTGGTTGAAGGAGGAGAAGCCAGCTG…
>PBfusion.1858|NW_019105799.1:685580-687187(-)+NW_019106627.1:126943-148237(-)|c88848/f1p1/2881
agagtagaaaggGGATTCACCAGGTCAAACGATGTTTAACTTGAACCTGTATCGAATTATAACACCATGAGTTGAGCTTCGAATTCAGTAGGGAACGGTCTAGTGAGGCACTGGCTAATAACACTGTCATGTATTCATGAATCATCATAGACGCCTATGTATGGAAAGTTCATTTGTTCATAAGGTCGTGGAATGAGGGAGAGTTTACTGCTGATAGGGCTTTGCCTTGGAATTATGGTGTGGAACGCTGAAACTTCAATGAAATCGCAGGACCATGATCATGATATGATTGATAGCAGTACTACAATGATAACTGAAGCAAGTCTTTCCCTCAGGGATATATTACCATTGAATCCAAAACACTACGACAAGAACAGAGCACCGAAGATGCAGGGCCAG…
>PBfusion.1861|NW_019105833.1:652684-661971(-)+NW_019105947.1:283601-290573(-)|c92561/f1p5/3120
CATCAATGGCGACTGTTTCCATACGTGGCAGCTGCCTATGCGTTGAAGTTCTTCATCCAGCAGTTCACCGACCAATATCTCGACTGTGTCGTCATCTCAAAAACGGACACGGCTGGATTCAGGGATGTGCAAATGATGGTGTCAGGCGTGCATGCAGTGGTTTGCTGTACGAAGCCTCTGTTCACATGGATCTGTCGAAATGCCCTGCAAGAATGCCGTGAAGCTTGCGGCGGACATGGATTTATAAAAAGTGCTGGCCTGAGTGAGATGCGCAGTAACCACGACGCAAAGGTGACCTATGAAGGCGACAACAATGTGCTGTTGCAAACCACATCGCAGTGGCTGCTGAGGCAGATGACATCTGCCAGCACTGCGCAGCAGATTGCTGATGATAGCACT…
>PBfusion.1865|NW_019106428.1:232664-234491(-)+NW_019108152.1:1345-22395(-)|c69964/f1p11/2236
TGGGATACTGTGGCGCACTCCAAGAATCCAGGTGTCTTCTTACCACGTATGGAATTCTACTTCTGACAATACTATTGATTGAGGTTGTGGCAGTTGGTGTTGCACTGGCTTGTAAAGGGAAGGCTGAGACTGAGACAAAAACGTTTTTGAAGACAACAGTCAGCGATTATTATTCTACAAACGATAAGGCAGATGTTGTTACAGTAACATGGAACATCCTGATGGCTCAGATGTCTTGCTGTGGAGTTGATGATTACAAAGATTTCCAGACTTCGGAGAAGTTCAAAGAAGGTAACATGACTGTACCGGTGGCCTGCTGCGTTCTGGAGGGAGACTTCAGGAGGTTTAGTCCCAAAGATCCCAACTGTCCATACAGTCCGTCGGAAGCCAATTCCTACT…
>PBfusion.1866|NW_019107094.1:151988-229465(-)+NW_019108492.1:45390-47358(-)|c104206/f1p4/3554
CTTTCTTCTTTCACTTTTTACTTACATGTGCCGTTCTGATACCGTTCAAGTGTTTTCAAAAGATTTACAATGGAAAGCAATGAACCTGTTCAAAAAACACCAAAACAACTTGAAAAAGAAGCAAAAAAAGTTAGCCAAGCTAGAAAAGTTCAAGCAGAAGCAGGAGAAAAATGTTCAACCTGCCGATcaaattaaAGAGAAAAGTTGAGAGAAAAAAGAGAAAGCTGTCAAAGACTTTAAAAAGGATGTGATAACGTATACAAGCAATAATCCTGATGGAGCTAAGAAGGACATTGATGGCCCTATGCCTGATTCCTATAGTCCTCAGTATGTGGAAGCGGCCTGGTATAGCTGGTGGGAGAAACAGGGTTTTTTCAAGCCCGAGTACGGCCGTAAAAG…
>PBfusion.1867|NW_019106882.1:202091-256261(+)+NW_019108381.1:47278-53667(+)|c155689/f1p19/4713
ggtgaacGCGGCAGTCAGCGAGTAGTCCAGCCATCATGACTGAGTAGAAGACTGGAGAAGAAAAACAGTCTTCTCATCGTCTTCTCCACTGTCTGCTCCGAGATATGTCGGTCAAGATGACCCGCTACAAGCAGGCAGACTTTGAGGAGGACTCAAGCAGCATAGGATCGACCCAGTTGACTGAGGGAGTCTCGGCCACCGCAACCCATATACGTTACCATTCTGGTACAACTCTGTGGAAATCCAGGAGTCTTCTGGAAAAATGCCTAATTCTTCTGGTGGTTTCATTACTATTAATTGTTTTTGTTCTGGGAAGTCTACTCAGTGCTACTAGGAAAGACACCAATAATCCTCTTCAAGTTGTTCACATAGGTGCACAGACTAAAGACAATGGACTGT…
>PBfusion.1868|NW_019106056.1:216741-217059(-)+NW_019113574.1:4259-5753(-)|c29388/f1p3/1181
AAAGCACCTGAATAGAAAATCAGattaggataggactttttattagtatctcatgacttaaaaaaatctgtatttctatcctcattacctgattcgtggaactgagagttctcAAATTATTTCCATGCATTTGAAATAATCTACCAGTCATTTACAATTATCAATCTATCTGGCTACTTACAATATTCCAATAAACATAATAAATCGATATTAAATTTTCAAATTTCATCAATAGAAACAGTAATTATGAATTTAGCTACCTTTACAATATTCGAATGGGAATGAAAAAATGAAAAAATGAAAATGAAAAAATTCTTTATTAGGCGGAGTCAtaAATGAGAATCATAAATCCATATGGGATTGTTAATTTTAACAGTGGAACAGTTATTGTTGATTGTT…
>PBfusion.1869|NW_019106291.1:270106-283648(-)+NW_019107205.1:28021-30539(-)|c90662/f1p67/2965
caATTCTATTGAGGTCCATTTTATAATGGCAGTGTTCGAATAGCAATAATctgataaaaatacccatactaacgagtAATAAGTTCTATAGTGAGGTCCACGTTATAATGGCATGTGTttgaatacGCAATGGTATGCTATCCTTGTCTATCATTCAACAAAGCGGATAGCCCTATCTCTTTCTCGCCTTTCTCTGTTGCCAGATCGTCTGTTAACAATGTAGAATCGATAATTAATTAACAATATATTTCATATTAATTATGGAAATTCATTATGAAATCATTGAAAAATATAATTTCTTGCTTAATAAAATAGAAATGATCATTTTAAACGAGAATGAACCGTTAATATTACATCAATAAACCTGTATCAGCTACCATCTACAGAAGGCATTGACAA…
>PBfusion.1873|NW_019106302.1:235149-241769(-)+NW_019106315.1:392842-395696(-)|c98423/f1p1/3256
ATTTCCCAACCATCAATTGGATCAATTGTTCGATGGATGTCATTTCATTTACAGTCACAAGTACCATGTGATCAGAGAGTGGCTTCTCCCAGGCTGGCTTCTCGCTGTGCAGATGTTTGTGACTCTGGCCTTCCTACTGTCGTTCGGCTCCCAAGTGATAATCGCCCTTGTAGTTGTGAGATATCCGCTCAACTTCATCCTCGACTACGAGTGGCTACTAACCATTATTGTAGCTGTCTGCAACGCAGTTGCTTCGTTTCTGTTGTTCATCTCAACCCTTCTATTCTTCTCGCAATCGTCGCGCCGTGATTGGCTGATGTACCCCAACTTCAACCATCTGTCTTGGTCGTTCTACTTTGCCGTCATCTCGTTTTTCATCCACGCTGTTGCTTCGAAAGT…
>PBfusion.1874|NW_019106546.1:327955-334567(-)+NW_019108366.1:21449-28515(-)|c141972/f1p4/4439
AGGTGAACGTGGCCCACAAGTGGAAGCTGCTTACACTCGAGCTGGCCTCCTGGGTGGAGGACAGGTGGCGCCAGGAAGTCAAGCGGGCGCAGATGAAGGACTTTGTACATGTTGATTTTGAGAAAATGCACATGACAAAACCATTTTTTGGTGAACTAAGAAGAAGATACAGCCCAGGTTTTTGGGTCCAGTACCGAAGATCTGATAATTATAATTTCCTTGATGTTAAGATTCACAGGTTCCAAATTGACAATCAAATGTCGGACGCAATATTCCAAACAGTAATACACCCGACTCCAGTGCCTCAGCATATTATAAGAAAAGTTGGTTTGAAGCCATGCATGCAGTTGATGCTATTGAAGAGACAGCCGAGTCTTCAAAGTCACGGCATCTACAAGT…
>PBfusion.1875|NW_019106019.1:395711-465392(-)+NW_019107168.1:191325-197703(-)|c152320/f1p10/4785
gagtctgtgtgaagCCAGCGTCGCGGTCGCGTCTAGACGTCCCATCGCCTGCTCTCACTTGTGTTGGCTGACAACCGTCGAGCATGCAGTGTTGTGGTGCACTTCCCCCGCGTCCCGTCCAAGGGCCCATCCGTCAGGCCCTGTCGTCGGCCCGTCAACCGACCAAACTAGTTTCTTGTTGCTAAGTGTTACAAGTTTACTTATTTTCCTACAGCTTTATCCTTTACATAGTGCTGTGAACGTTGTACATAGTGCTTTGGAGACACCGTACTATAACAGCAAAATATACCAGAATTCCTCCCAATAAATTCAAAAGGATATTTATGCAGAGCTGTTCTCAGGATGAACATTCAATATACCCGTTGATGCAAGAGTAGTGGCTGGCTGCTGTGGGTATTC…
>PBfusion.1878|NW_019105550.1:197260-199469(+)+NW_019105959.1:347984-348589(+)|c91078/f1p4/2832
TTTTTTTTGTTTTTTTTTTTTTTTTTTGATAAGCCGAAATCAGCAGCTGGGAAATTCACCATAATGAAATTTGTGATGTTGAAATACAAAATAGATGGGAGTATACTGTCCTCAAGAAGCTACAATCCTGTGTACACTCCCTTCAAATTCCTATCAACAATGTGCAGAGACGTTTTAAGAACGATTCGACCAACCACTGTTCCTTATCCTCAAGTATCAGAGGCAAAGATCAAAGATGTAAGAAGCCTGATGAGGCACCTCAGTGTTGATGACCGAAACTGGTTGGAAAATATTATTTGTGAGAATGAATGATTCGAATTTGATCAATAAATGAGTGAATTATGACTCAGCTGTGTTTTTAATTTACTTTTATAGCCTTGAATATACAATTGCCGGAAG…
>PBfusion.1879|NW_019106019.1:395702-465392(-)+NW_019107168.1:191325-197703(-)|c146001/f1p10/4734
tgtgaAGCGTCGCGGTCGCGTCTAGACGTCCCATCGCCTGCTCTCACTTGTGTTGGCTGACAACCGTCGAGCATGCAGTGTTGTGGTGCACTTCCCCCGCGTCCCGTCCAAGGGCCCATCCGTCAGGCCCTGTCGTCGGCCCGTCAACCGACCAAACTAGTTTCTTGTTGCTAAGTGTTACAAGTTTACTTATTTTCCTACAGCTTTATCCTTTACATAGTGCTGTGAACGTTGTACATAGTGCTTTGGAGACACCGTACTATAACAGCAAAATATACCAGAATTCCTCCCAATAAATTCAAAAGGATATTTATGCAGAGCTGTTCTCAGGATGAACATTCAATATACCCGTTGATGCAAGAGTAGTGGCTGGCTGCTGTGGGTATTCGCATTCGCATT…
>PBfusion.1882|NW_019106007.1:518887-534931(+)+NW_019107546.1:65456-73920(+)|c92068/f1p2/3061
AGTTGTATCCTGCAATTTGAATCAACAAGCCTAATGCATACTACATGTACATAGGCGACTCATCGGCAGAGTACTCGCCCTACGAGATCGAGTTCAAGAAGGACGCGAGCAGCCTGGTGCCGCGGCTGAAGCGGGCCACAAACGGGTCGGTAGGGGTGGGGGTGGGGGGACTGGACCACCAACTGCTGAAGACGCTGCAGCCGACCACCTTCCACCCCTCCATGACGACATACCTGAACTCCAGCCAGGCCAATGCGACAGCAGCGCCACAGGACGCTTCCAACACCTCCTCGGTCAGGATCAACGACAAGGTCCACAAGTTGAACCTCAATCCTAAAACAAATACGTTAGAAAGTAGCACAGATTCAACCGTACAAGATACCAGCTCAAACGTACAAA…
>PBfusion.1884|NW_019105670.1:564225-592795(-)+NW_019105701.1:319486-329364(+)|c152451/f1p14/5013
aaACACAGCAATGGCGTAACAGTTCACATCAGCTTTTTTCCGTTCTTCAATTTTCGTCGCTTTCAATTCAAAATTTTCAATTCTCAAGTTTTAAATTCATGTTTATTCAACGTAGAATGTTTCTTCCAGTGCTTCGATAAAGTTTCAGTATTTTCGGTTCGTTAATTTGTGAAATATCTTCAATCTCAGTATTTGGTATGTTCCAACACGTTTCATTCGTCACGAGTGCTTCGAATTTTTATCTTCAATTTAAATTTATTCACTTCTCAGTGTGAGAACTCAAATCATTTTCATATTACTGATTATGAAAATCAAGTTTCCAGAACATTCAACATTCAGCAACAAGTTTATGATTGAACTGAACATGCATTTAGCGGTAGGCATTTTTGGTAGGGCTTG…
>PBfusion.1890|NW_019105918.1:551145-559924(+)+NW_019110136.1:30013-31697(+)|c171323/f1p130/5416
AGTCACGGGAGGGCAGGGGGAGGCGAACAAGTGTTGAATTCTAGCTAAAAAATATCGCGCGGTAACAACGAGTAGCTAACCTCTAAGCACAGATAGTATAGCAATCAGCAGCTACATTATCTATTGCTATATTGTGCTCTAGCTGTAGCTATCAGCAAGCTATATCACATTATAGCTTTATCAGCAcTGTTATTTTTTTCATCTATAAGTTTGTGTGATGTTTTAAACgGGTTTGTAATTTTGGAATTGTATTGGAGGCTTAAGTGTAAGAGAGtctgtgccccacttggccctccagggatttacataagggtagcaatcagATATAATTAAATTCAATTTATAATTGCTTCATAGTTatcagcaagcgctaaagcttatagctgtagctatatatgc…
>PBfusion.1892|NW_019105867.1:624951-631470(+)+NW_019106048.1:145791-146052(+)|c120636/f1p0/511
ATTGATAAACAATGTATCAATAACAACCACTTGAAGACAACCTGATGTAAATGCAACCTCACATAGATAATCGATTGAGCAATGGAAAGAAGCACCAGAAATAATGAAAGAGCCACTACTCCTTGCTTAAAAGGTTCAGCTGTAATTATTGGTATAATTGTTATATTAGTTATTATTGCTATTGGTTATAGAATACTACATCCAATCATGAAAACATGGAATGCATCCCTTCAATCATGAAAGCCAGCAGATATATCGGAGCAAAATTGAAAACACGCCTGCAGATTTATCACCACTCCCCGAGCGTGGAATTATGAGTATGACAAAGAAAATATCTAATAATTTTGTAGAAATTGGATTTTTATCATGGTACCAGAATACTCATTTATATTATTTATT…
>PBfusion.1896|NW_019106074.1:414575-462188(+)+NW_019108900.1:9608-25107(+)|c5952/f2p0/2369
agtaatgcacccatcgtttCTCGTTTGTGATTGTGATAGTGTTCGGAAGTGAAGCGTAGCGCGTTCGTGCATCGAATATCAATTGAGTGATTTATGAAATAAAGTGAGCTACAAATTCAGGAATGTGATTGAAAGAGAAGTGAAAAGTGAACCGTGAGCTGTCTCGATGAGTGGCTCAAGCTGTGGTAGCAGGAGCAGTCATGAGGACCACGCTTCATCGGAACACCACTCAATAAACGATAACCGACAAATAATCGAAAATGTCAAAGAAGACTGTTCCAGCAGTGCTATAACCTCAGATCTCAACTCTGACATTGATTACTTCGATGATGACGAGGATGAAGAGTTGTCGAATGATACGAGGACTAACTTCGCCTTTATCAGAGGATCCGATCCTCG…
>PBfusion.1897|NW_019106142.1:294840-320465(+)+NW_019107436.1:135653-158699(+)|c135564/f1p287/4128
ACACCTAGCTTGCTTAGAGACTTTAGACAGGCACACTCGAGCTGAGTCAGTGGTTAGCAGGAGAATCGCTCAGCTGTTGTTCGACGCTGATCAAAGTGCCGGGCGTCCATCATTGAGGACTGACAGTTGGGATTTTGTTGTTGATCAGATTTAGTGCGCGCTACCATGTCTCTTACGAAGACGACCAAGTCCTATACCTACCGCTCGACAGGAGGTGGAAATGCTGATGTCAGCATCGAGTACTCCGCCGACCTGAGCGCTCTCTCCAGGCTCGAGGATAAGATCCGTCTCCTGCAGGAAGACTTGGAGTCCGAACGAGAACTTAGACAAAGGATTGAGCGAGAGAAAGCTGACTTGAGTGTTCAAGTTATCTCATTGCAAGAAAGGTTGGAAGAGGCC…
>PBfusion.1898|NW_019105946.1:228677-287781(+)+NW_019105948.1:481089-565430(+)|c172503/f1p3/5537
agtatcgcgcttagctctcggctgTATTCTCGCACTTCGGCTCTCCCGTCTTCATTGGCCGCTTAACTAAAGTTCGCGAAGCCGTCATATATACTTCGGTGAAATTCTATCTGGTCTCTCTGCAATCTGAATAGATGCTGAGCGCACATTGATGGGGATTACTGTGTTGGGGGATAGCTTGAAACGGATTTGCCAATCGATGATATGTAGTAAGACATTGTAAAATATTCATGAACTAGGAATATTATGGTTACATGCTTCTATTTAGGATAGAGTAGCTCAGTTTCTAGTCATGCAGTGATTTGAAAACAAGCAACTTCACTGATAGTTTCAGCGGTATGTTTAACGCGGTCAATGAGGCAGACAGATATTTTATGCGTATCCTGTGCACGAGTTTTG…
>PBfusion.1900|NW_019105639.1:326993-328345(-)+NW_019107300.1:89593-150476(-)|c143344/f1p1/4450
AGTCCTAATGAAAATGGCGGACGGCGTCGATTTGGATTTGTACGCCGACGATTTAGAACAGGATTTTGCTCAAGAGGACTTCGGCGGAGATGGAGTCGATTTGTACGATGACGTCATTGCAGCCGCCCCCGGGAGCGGCGTCAACAACACCTCGGGAAGTGGTCCGTCTGGAGGCAGCAGTGGACCGCCTAGTGGTGCCACCGACAACGGAACTGGTCCGGGTCCCGAAAACATGAACAACTTGCAAAAGTCTGAAGGCGGTCGTCGTCATCAGCTGTACATTGGCAATCTTACTTGGTGGACCACAGATCAGGACATAACGGATACGGTGGCATCAATTGGTGTGACTGACTTCAATGAGGTGAAGTTCTTTGAGAACAGAGCCAACGGCCAGTCGAA…
>PBfusion.1901|NW_019107402.1:175915-188305(-)+NW_019111441.1:9-4630(-)|c82369/f1p0/2714
CAAACAGGATTGAACTCATGGTAATGGATCCGGACCCAAGAGTAAGACACAGTGTGTGGTCAGTTGTGATTGGAGGCACTTTCTATTGGGCCACCATGTACTGTGCCAACCAAGCCTCTATTCAGAAGTATATGACGGTGGAAACATTGGATCAGGCTAGAAGGGCGTTATGGGTTAGCAGCATAAGCCTGGCAGTTATTTTGAGCATCAACTTCTACACTGGCATGATTATGTATGCAGAGTACAGTGGATGTGATCCCATATCTAGTGGTGTAATTTCCGCTTCAGATCAACTACTCCCTCTATATGTGATGTCATCTCTTGGCAGCTATAGAGGAGTTCCAGGACTTTTTGTTGCGGGAATATTTGCTGCTTCCCTTGGAACTGTCGCTTCAGCAC…
>PBfusion.1912|NW_019106428.1:232664-234491(-)+NW_019108152.1:1345-83593(-)|c81463/f1p11/2758
tTTCAGATTTGTTTGATTCCTACCTTCGAGCGTCAGAAAGTTTACAGGTTAGGATCAGTTTGTTTTCTACTGGATTTCGTGTAGCATCGTAGCATGTGATAAGTGCAGCTTATAGTGCTTCGATTTAAAGTGCTAGTGAATAATCTGAAAAGTTCGTCAATAATATTGTGCTTTATTTTTATTGAACTTGTCATTCGAAAAACTGAGGCGCACGTGTCATCGACTGCTTCAGTGCACTCTTTCCATTGCGTTGGGGCATGAACAGGCTGACAGTTGAAATTGAAATTCAACCATGTCTCTCGACTTCGGCAGTTGGTGTGCGAAGTACATACTATGTCTCTTCAACTTCGTCTTCTTTTTGTGCGGAGGTGCAGTTCTCTCGGTTGGCATCTGGCTGAA…
>PBfusion.1917|NW_019105809.1:435603-507312(+)+NW_019106204.1:82386-83206(+)|c170782/f1p82/5469
AGATCAACAACAAAAGATCTGAGCTGAGGCTGAGCTGAAGCGTTCCTCTTGCTGATGCTGTGTCCGAAATGTTTATTATCAGTTTAATTGGCGTTTGTTGTGTTTTAAAACATTTGCTCAATGTTCAAGAAAAACTCTGTAGTATTTTAAATGTGTGATTAGTTGTATTGATGAATAATTTACATGTAGTGTTTGACAAAAAGGCACTCAGCCTTATGAGTCCTTGTTGGACTATTGGAATTGTGCAGTTTGATGGTTTATGATGTCGCATGCTCTTTACAAATATCAAAAGTCGCGGTCAGGATATGACAGCAGTTGCAGTGAATTGGATGAATTGTCGGATGAATCTGAGAGCCAAACTTCGTCCAGAGCCCGATTGACGGGCGGCGACTCCAGCCG…
>PBfusion.1922|NW_019105828.1:565638-600202(+)+NW_019106197.1:23638-24453(+)|c88416/f1p1/2923
gcacaaaggagcacatgttcatgttgtattgtgtggcTTTAGGTTAGAGTTTTATTTTTAGCAGTTATGTCCGATTTATTAATAAAATAACCATTCAAACTAATATTTATTGCAAATATGACGGTTGACGTTGTAGTACAAAGTATCATCGATGAAAATTTCATCGAAAGAAGACCAATTTTTTCAGAAGACGGGAATAACATATACGTAATAGACAGAGACTGCGTGAAAGAATTTAGTGTACAAACTTCGGAGTGCTGCTGTACATTCTTCCAAGATGGCGAAAGTCTCAGAAAGACGCATAGCAATATAGTCGGCATTGCATTCCATGAAAACTATTTGTATGCCTGCACCTCAAATTTGACGTTTTTGAAATGGTCTCGGAAAGGGGAATTGATT…
>PBfusion.1937|NW_019106071.1:474352-477810(+)+NW_019106695.1:228659-286216(+)|c33576/f1p13/1264
CTGCTTTTGTTAACATGGCCGGTGGTTACAGTGTGCTGAGTTTTTACGTCTCGCAGTGGTTTACGATATGGTTATTAAATATTTGACCAGTGTTTTAAATTCTAGGGTGTTGAAAATCGAAATTTCTGTACACTTGCTTTAAAAGTATAATCATCATGGAGAAACAAAAACGTTTGTATAAAATCGTCCTTACTGGAGGACCCTGTGGTGGTAAAACAACTGGTCAATCACGGCTGTGTACTTTTTTTGAAAACTTAGGCTGGAAGGTATTTCGAGTTCCTGAAACGGCAACAGTACTTCTCAGTGGCGGCATAAAATTTTCAGATTTATCGACTGAAGAAAACGGTGTCTATTCGGGCGAATCGGATTATCTTGGTGCTTGCTACATTGGGAAACCTG…
>PBfusion.1939|NW_019105658.1:576052-606925(-)+NW_019107672.1:99067-99757(-)|c154399/f1p6/4821
actcaaacacgaacacgacacggcatcatgaaatttctcagatcgTTTGTGATTCTGCTATTTCGGCATAGTGTTAGTATAAATGTTTGATTATAATAATATTGACTGAATACTCAACTTTAATTTTGTAAATGAATATTACAAAATGATAGTTATTTATAAGTTTTCAAACTAGCTGTTTACATTGTTTTGGAAATTCATTCTTCGTAATGGCTGAAAGTGGGGGTCTACAGCTTTCGAAAGCTCTAAACAATGAAGAAATAGAGAAGATTGATTTAAATATTCGggataagttgGAAAAATTCTTGAACGAAACCTTGGATGATTATCTAACTGCTAAAGCAGTTTACGAAACTTCCAAAGTTCACAGTGATGAAAAAATAACAAGCTTGAGTAATG…
>PBfusion.1940|NW_019105952.1:121345-134199(+)+NW_019106114.1:374598-413097(+)|c163779/f1p4/5362
AAGTGGAAATGGACGGCTATGACAGCCAAGGATGTCTCCATGATATGTTTCGGAGACAAGCGAGAAAAACTCCCAATAATCAGGCAGTTGTTGGATGGTtttcttatgaagAACTTGATTATTGGAGCGACTGTTTAGCAGTAAAACTTGGACAGTGTGGAGTGGGAGTGAATACGGTGGTTGGAATATTAATGGACAGATCTTGGCATTATGTTGTCTCCGTTTTGGGCATACTGAAAGCTGGAGCGGCCTTCTTGCCTCTCGAGGTATCTTACCCTCAGCATCTACTGGATTCTGTGCTAGAAGATGCAACACCACTTGTGGTCTGTACCAATGCAGACTTTGTTGATCGCTTTCACAAAATGGAGAAGAGTCGTGTAATTGACATGGATAAATTAG…
>PBfusion.1943|NW_019105964.1:239640-240721(-)+NW_019106682.1:40920-67213(-)|c74274/f1p12/2572
gtgttagctggtcgtcaccccgacATATCTGTTTGTCTGCCTGCCGTCTGTCGTCGCTCCGACGTATGTCTGTCGTGGCTGCGTCGTGTCGTGTATATGTGCTGATCcagccacgTGCATGTCTCGTGATTTTCATGGACTTTTCGATTGTCATATCGAAGTAATTTAGGtctcgcATACATTTTTGTATTGGTCACCCTTCGAGTGTTATTTCGTGGGAATCACAAAATGGCCACTTTCAAGGAGTTGGAATTGGAGTGGTCCACGCTATGCCAGGGACGTACAGAGACGGACACCCCCACAGATTTGCAGTTAGCAGCCGAGCTAGGCAAAACCCTACTGGAACGAAACAAAGAGTTGGAGACGAGCCTAAGACAGCATCAAAATGTCATCGAAGAC…
>PBfusion.1947|NW_019106002.1:261362-309819(+)+NW_019109993.1:216-27285(+)|c87832/f1p4/3035
CTATTAAAAGGAATATTTCCTGTTTATCTATTGATAGCATTGCCCTTATTCATCATTATATCACCGGTGTGTCCTGTAACTGCTTCTCATGAGTTTCCCGTGTATAGAATGCAGCAGTATGACTTGCATGGAGTTCCCCATGGCTGCAGAAGTGCCCCGGTGAACCTGGAGGCGCGCTCACTGTCTAGCTGGAGCACAGGACGGCACTGTGTGGTTGCTCGAATGCAGGATATATCGGCTGATCAGTTCCGCGAAATTCGCGCCAAGGCGGGCGCCTTGCTTGTCGCGTTGCCGCGTGACCTGAGCACTCTCACCGATAAACAGAAACAGGATCTGATCCAACTGGAGAAAGGAATGTTGTATCAGGAAGTGTTCATTCCTGTCTACTTTGCCGTTTGG…
>PBfusion.1949|NW_019107397.1:139885-140813(+)+NW_019111750.1:4655-4798(+)|c28784/f1p3/1079
ATTTCAATACCGTTCTAAACGTTTAAAAATATTGTTTTTCAACTATTCTTCCATGATGGTTTTAAACCTGTAAACAAAGTTTTTTGTTGTAATTGCATGTAAAGGTTGAAACTATAATAAAAGTTTAAGATTGGAATAGTTCTACAACAGTGCAAGAGATGTGAAGAGCATAGCATGGCGAGCTTTTTCTATAATTTCCAACTTTAAAAGTTATTTCAATACCGTTCTAAACGTTTAAAAATATTGTTTTTTCAACTATTCTTCCATGATGGTTTTAAACCTGTAAACAAAGTTTTGTGTTGTAATTGCATGTAAAGGTTGAAACTTAAAAGTTTAAGATTGGAATAGTATTAAGAACTGAAGTTTTGAACAATATTTAGTACTAAATTGTATTTTCTT…
>PBfusion.1950|NW_019105949.1:141928-156240(+)+NW_019106427.1:306244-337892(+)|c1712/f3p0/1446
agtgCGACTGTTGTGTTGACAGGGGTGGGATATGCGTTGGCCGCTCCTCGCGCCCGGCTATGTGGACACTCGACCAGGGGTGTTTTCCATCGTCAACCGTTCTATCCCTCTTGTCTGCACTGACAGCTCTCCAGTTCTGTTGTGTAGGAGGAGTGCAGATAACCGCGCTAAAAGTGCCAGAAACAGTAGTTAACGGCTCCGAAGCGGCCATCTTGGACTGCGAGTACACGCTGAAGCCAGAGGAGTCGAAAGCGGTGCTGACGTCCGGTCTGGTGATCAAGTGGTTCTTCAATAACGGGCCGGCGCCCGTCTACCAGTGGATTCCGGGCCAAAAGCCTCAGGAGCTGGGCTTGCTCAAGGGTCGGCTGGACTTGCAGCACAAGGCTTCAAGCCAGGTGG…
>PBfusion.1951|NW_019106445.1:120959-133542(+)+NW_019111030.1:1302-3505(+)|c99694/f1p0/3477
CATGCTATGCAGATTGCTGAGAAATTGTACACCCAGGGATATATCAGCTACCCCCGTACCGAGACCACCCATTATCCTGATAACTTTGATCTAGTTCACGTCCTGTTGCAACAGCAATCAAACCCCGACTGGGGAGCTGAGGTGCGGGGGGTGTTGGCGCAGGGAGTGAACCGACCTCGGAAGGGGCACGACGCGGGGGACCATCCTCCCATCACCCCCATGAAACCTGCCACCCGCCATGAATTGGACGGCGATGCATGGAAGATATACGACTACATCACTAGGCATTTCATCGCTTCGGTGTCGCAGGATTGCAAGTACCTGAGCACAGTGGCGACATTCCAGGTGGGAGCGACTGAGTGGTTCTCATGTACAGGCAAAACCCTGCTGGACCCCGGC…
>PBfusion.1952|NW_019105952.1:209499-209749(+)+NW_019106212.1:378840-380843(+)|c49921/f1p1/1945
CTCTACAACTTGTGAATGAACAATTCTTTCAAGTATTTTAGACAGAGCGGGTAGAATACTAATTGGTCTGAAATCTTCAACTTTATTGGGAGAGGTGACTTTGCTTAGTGGATGTACTAGAGCAAGCTTCCAATTATCAGGGGATTCGTTGTTTTCAAGGGACTTGTTAAAAATaaatgttttggttggcaacactgcaaacaacatttttttaatagatttaattggtatgttatccacccccattgcATTGACGTGATAAATGAATGAAAATGAACATCACAAAGTTAAAACATCACATGAAATTGAAAAAAGGGTTTTGATATGTTTTTATGGAACCCATTTTTACTCTATAATAATTTTAATGCAATGAATATGATAATACTGTTTTGTTGACGG…
>PBfusion.1957|NW_019106294.1:211658-217235(-)+NW_019109257.1:2479-24369(-)|c6021/f2p4/2240
AGTCATCATCATCATCATCTAGTGCCAATAGTTGACTTGTGATATCGTGAATGAAAGGGAACCAGTTTAGTTTTATCTAAGTGAAAGTGGAAAGTTGAGGATTTTTTAGAAGTTTTATTTGCAATTATTGAATTCATACCGTAAAATATGGCTGTGAGCGTGAAGTGGTCTTGGCGTTCTTTGTTCCTAACTTTATTTCTAGTGACGTCATCATGCCTGGGCCTGCCGCAAGACAGCGCCAACGATCTGCTAACGTCGGCGAAAAAAGGTCTGCCCGAGCTGCGCAAATCGCTGGCCGACTTTGTGCCCACACACGAGCTGGAGGACGCGTTCAATGCCTCGGGCGCCCATCTTCAGTCGGCCGCGGATGCGTTAAATGCCTCGGGCGTCCATCTTCCG…
>PBfusion.1958|NW_019106816.1:107399-113551(+)+NW_019107156.1:2451-5885(+)|c129431/f1p1/4228
gagagaaatggttggttaaacaATTATTAATACTTTCTGATTTCCTAGCAGTTAATACTTAACAGATGCAAAAATGTTTATCATAATTTTTGTATTGTAATCATTTTCAGTTTTATTTTATTGATCTAGTCATGTTTTTATGAAGAGGATTAATTTAGTTTATTTTGTGGTGAGGTAAAGACTTAACATAAACTATTTATTATGCGCAAGATAAACAAAAGCGTAGGCCTGTGTTATGGCAGTGGAGACAAGATTATGTCAACAACAAAAGGAGTATGATTATTTATTAAAATTTTTATTAGTTGGTGATAGTGACGTCGGTAAACAAGAAATATTAAGTGGATTAGAAGACGGTTCATCGGAATCTCCTTTTTGCAGTGGCTGTGCATACAAAACGAC…
>PBfusion.1959|NW_019107359.1:161139-162001(+)+NW_019113485.1:2499-6196(+)|c145679/f1p1/4602
TACTTGTTTTTGAGAAAAGTCTTTTCAAAAATGAAAGGTATTGAATTTCATGTCAATGATATTCCTGATAACATTCCACATCCAAacAATATACCACAATATTCTCTAGTTATATTTGAcGATTTACAACTTAGTCACACACCTCAAATAAGAGATTATTTTACTATGGGTAGACATCGTAATATTGATACAGCATATTTAATTCAAAGTTATGGTGCAACACAAAAACATTTCACCAGAGATAATGCAAATATGATTGTTATATTCAAAATTGATCAATTATCACTCAAATTAATACATAGAGACTATGTGGGTGAAGATATTTGCTTCAGAGATTTCAGTAAATTGTGTTCAAATGTGTGGAATTCTAAGAAGCATAGTTTTCTTACTATTATGACC…
>PBfusion.1964|NW_019105793.1:245412-245718(+)+NW_019107102.1:52423-54162(+)|c57063/f1p6/2053
ATGCAGTGGCTTCAAAATTTGCAACCCACAACTTTATTGCATGTGGTGTAGGCACTGGCTGATTACGATGTATCGCGAATTGTGTTCGAAAACGGCGCTGGGCAGCTGCAAAACTACGGGTTTCGTAATAAGCCTTTACGGCGAACGCACGTTGTGGGTTAATCCAACCGTCCATTGTTACTGAAATGCTTTAAACCGGGGAACGTGTTCGTGGCCTTGGCTACCCCCACCTTTCCATTACCAGCCCACACTACCCCCTCCATAATCGCCCGATTCGCTGCCGCACCCAGTATATGCTACATAAATGATGTGTGTATACGTACGTCCTACACGTATGCAGTGTCAGCACTTACATCTATTTCAATTCCTCAGGATTGTTCTTACGTTGCTGTATATATG…
>PBfusion.1968|NW_019105696.1:591297-593080(+)+NW_019108898.1:20148-40333(+)|c89746/f1p6/2827
caAGAGCATCTTCGTCTAAGACAAGAGAGCAAATTGGTATGAAAGAAAATTATAAACAATCGGAATATTTCAAATGGGTGGTGCGTGAAGTATGGCAATGCAAAATCCCAAATCAAGTGGAGCCCATTCGGAGAATTGTAACTGAACAACATTTGATAAAGGATGCCAATATATTTATCTATGATCCAATCCTCTCGAAAGTGTGGGTCGAACTGGTGGCTGAAAAGACTATTTTAAAAATAAAGGATGTACGGTACTGGAATCCATCGAATCAACATACGATATATCTGAATGCGAGTATATCTCTAGCAGAAAGAGAAGTAAAGCTGAAGTCCGAGTTTTGGATGAGTGGAAACATGCCTTTCAACGGGCTTGAAAACCTTGGAGGAGGAAATGCAG…
>PBfusion.1969|NW_019105575.1:898838-899215(+)+NW_019106941.1:240842-240935(-)|c61248/f1p0/219
ATTCGTAAACTGTACACTGAGGAGTGAACTTCGCTCGTGCTATTGATTGGATTGTTCGTGTGATGTGCGTATTTTAAACAGTTTGAGTTTTACTAAACAGGAGAAGAAGGAAGAAAAGAAGGAGGAGTCTGAGGCATCCGATGACGATATGGGCTTTGGATTGTTTGATTAAGAACATCATCCACATCCAGATTTTTTAAAGAAAATAAAAATCTAAAAAC
>PBfusion.1972|NW_019105563.1:965364-1001355(+)+NW_019107022.1:4689-27321(+)|c166293/f1p44/5212
TTTTTTTTTTTTTTTGTTTTTTTTTTTTTTTTTTATTTTCACCAGACAATGGTTTAATCTGACGACCTCAAAAAAGTCCCAAGCTTTACAAAAAAATGATACATACAATACAAGCACACACCATTTTTGAAAGGGAAACATACACTTCTAAACATCACTGCTTCACTGGGCTGACAAATATATCTGTTGAACCGTTTGTTTAAGTAACAATAGCTAAAATGTAGTAGAAACATATGTGATATTATATTGTTAATCTGATTCCATTCATTTTAGGGAAATAAAAATATATTGTAGGTTCTTTGATTTATACAAATCTATATTCTTTGTTTTTTAAAAGTATCATAAAAATATGTATATGGAGAACATCGATCTATATTATATTTTATATAAATGAACTAT…
>PBfusion.1978|NW_019106428.1:232664-234491(-)+NW_019108152.1:1345-5328(-)|c56865/f1p11/2116
GCTGAGACTGAGACAAAAACGTTTTTGAAGACAACAGTCAGCGATTATTATTCTACAAACGATAAGGCAGATGTTGTTACAGTAACATGGAACATCCTGATGGCTCAGATGTCTTGCTGTGGAGTTGATGATTACAAAGATTTCCAGACTTCGGAGAAGTTCAAAGAAGGTAACATGACTGTACCGGTGGCCTGCTGCGTTCTGGAGGGAGACTTCAGGAGGTTTAGTCCCAAAGATCCCAACTGTCCATACAGTCCGTCGGAAGCCAATTCCTACTACAAAACGGGATGCTACAAGACAATGGTGAACTGGGTACTGGACCACATCAACTGGGTGATCTGGGTGATGGTGGGAGTGGTTCTGGCTGAGCTGATAGTCATGTGCTTCGCCTTCTGCCTC…
>PBfusion.1979|NW_019105820.1:345155-346711(+)+NW_019109165.1:41443-43830(+)|c57852/f1p21/2050
TGCTCAGGATTTGGAATCACAGCAGGAGCGCACAGATTATGGGCACATCGTTCCTACAAGGCAAATTTCCCCCTCAGGCTGATTCTCGTGGTTTTCAACACACTTGCCTTTGAGAACCATGTCTACGAATGGGCCAGAGATCACAGAGTGCATCACAAGTACTCTGAAACCAACGCCGATCCCCACAACGCCAAGAGAGGTTTCTTCTTCTCGCACATTGGCTGGCTGTGCTGCAAGAAGCACCCTGATGTCCTCGAGAAGGGAAAGGGAATCGATATGAGCGATTTGGCTGCCGATAAGCTCCTCATGTTCCAGAAGAAGTACTACCTGCTTCTGATGCCTTTGATCTGCTTCTTCCTGCCGACTGTCATCCCGGTGTACTGCTGGGGCGAATCGTGG…
>PBfusion.1980|NW_019106531.1:204713-205134(-)+NW_019107733.1:3334-6624(-)|c105933/f1p6/3730
CACCCGTTAGATGCACCTCATTTCAGTATTTGCTAGTGGAGAGGCGCGCTACAGGACACCTCAACGATCAAAATTTCAAACACTTATAACTTCTGACACAATGCTTAGATTTCATTGTACTACACATCATTCTTCTCGGCTTGTCAAGGCGGTCCTAAATCATGCATCATAAGTCAAATTCGGTCGAAAAGTGGAAAATTTATTATTGAGTGTACTTAAGCCCATAAGTACAATATAAATTGCAAGCACACCCCCTTTTTTATGTCTATATTGACTGGACTACAATAAAAATTCATTGATTTCAGCTGATCTACATCAGCTAGTGTTTTTATTGGTGTGGGAGCCCTACCTGTGCTGACGTCACACGAATACAATATGGCTTTGTTTACGGAGGTAGTG…
>PBfusion.1981|NW_019105587.1:428172-431378(+)+NW_019106987.1:218971-219329(+)|c77382/f1p24/2633
CATCGAAACCAAGATTCGTAGAAGGAGGATCTACCGACAAACTGAGCCAAACACCGTGAAAAGTTTCAAGCAATCCAAAGAAATTATCAATACGGTATTGCTGAAGCACACAATACGTTATAAAGTATGTTCTCTTCTCACTGATATCATGACATTATAGTTGTTATAGTACAAATTATGCACTGATCTCTCCATTAAATTAATTATATTATTGGCTATGGGCCTAAGCTATTTCCAAATGTATACCGAATTTAATATGAGGCAATAAAGAAAAATATAATACTTCAATACCGTACCGGTACCTTCAACCTATTCTAGTGGTTAGTCCAGCCTACACAATATCAGAGTCTATACCCACTAGAAAGAAATTCAGCAATATGAGCTAGGAAATATAAATTG…
>PBfusion.1990|NW_019106074.1:414601-462188(+)+NW_019108900.1:9608-25107(+)|c66899/f1p0/2307
GTGATTGTGATAGTGTTCGGAAGTGAAGCGTAGCGCGTTCGTGCATCGAATATCAAGTTGGTAATGTGTTAGAGAAGTGAAAAGTGAACCGTGAGCTGTCTCGATGAGTGGCTCAAGCTGTGGTAGCAGGAGCAGTCATGAGGACCACGCTTCATCGGAACACCACTCAATAAACGATAACCGACAAATAATCGAAAATGTCAAAGAAGACTGTTCCAGCAGTGCTATAACCTCAGATCTCAACTCTGACATTGATTACTTCGATGATGACGAGGATGAAGAGTTGTCGAATGATACGAGGACTAACTTCGCCTTTATCAGAGGATCCGATCCTCGAGTGGCGACATGCAGAGGAAAACTACAGAACAAACGATCCAAGCTAAACCAGGAAATCAATAA…
>PBfusion.1991|NW_019105603.1:540886-545311(-)+NW_019106485.1:312235-316889(-)|c124401/f1p13/4353
aatggcggatggTATTGTTATAGCGTGGTGATTGTGTCGTTTGTGTTTTGTGCAGAATTTAGCATAATTGTTTGGGATTCACATTTTTCTAAACCAATATGTATCAACCCGATTTGTATAAAACTGATACCAGTATGTATATTGAATTCCTCAGACACTTCGACTCTTTCTATGAAGAACTTTTCCAATACGCCGGTCAAGCAGCTCTCTACAGTTTCGACGTTTCGAAAAACGTTTGGGAAAAAACCTCTGCAGAAGGTGCTATGTTTGTTTACCGTAGGAAAGCTGAAAACCCGCACAACATACTTATTGTGAACAAATTGCACAAACCTAAGGTAAATTTTATTGAGCCGATAGTTCCAGGAGTGGAAATACATATGGAATGTCCAAATATTCTAT…
>PBfusion.2002|NW_019106294.1:211658-217235(-)+NW_019109257.1:2479-24562(-)|c73980/f1p4/2428
atcggattttaacattatttttatgatgattcaTTTGTTGGTTAGTTGTGTATTTTGTTCTTGAAAGAAACTAGTTTTAAATAAAAAAACGTTTGGACCTTGTCCTTTATTGTTGTAGGATTTATCAGTAGAGTGAATCAGTTTTAGGCAATTCGTGTGCTGCTACAAAAGTCCAAATTGCTCAATTTATTTCAGTCATCATCATCATCATCATCTAGTGCCAATAGTTGACTTGTGATATCGTGAATGAAAGGGAACCAGTTTAGTTTTATCTAAGTGAAAGTGGAAAGTTAAGGATTTTTTAGAAGTTTTATTTGCAATTATTGAATTCATACCATAAAATATGGCTGTGAGCGTGAAGTGGTCTTGGCGTTCTTTGTTCCTAACTTTATTTCTAGT…
>PBfusion.2005|NW_019106357.1:146672-180077(+)+NW_019109852.1:5319-13749(+)|c168694/f1p10/5402
TCGCCCGCCCGTACGACCCCCGTCACCGAGAATGATCCGTTGGGTGCCCTACTGACTGACGACCCGGAACAGCAGACGGCAGCAGAAACGCGCGGTCAGCAGAAATGCTCGCGCCGTTTTTCGGACCGCGGGCGCGATGCACGCGTAGCGAGTGCTTCGAACATAGAGTACGATCAGTCGACGGGCGCACCTCACCTGTTTGACAGGCGCAATTGGGCGCACAAGTTAAGGAAGAACACACGGGTGGTGAGGAGTGCTACTTTCCATCAGGCTGGTGATGATGAAGAGGAGGAGAGTGAGAAGAGGAGGaGAGTACGGGGAGTATGACGATGATGGGGATGTCGAAGATGAATCGCCTTGCAATGAGGTGGGAGTGAGAGCGCCGCTACATCGGTCATC…
>PBfusion.2012|NW_019106644.1:187141-188500(+)+NW_019107268.1:27938-29205(+)|c75852/f1p7/2627
TTTCGTACACTCCTTTGATGCATGTTTTCCAGCGCACTTCACACATCTGGCCTCCTTGTTGCAATAAGCCTGAGTGTGGTTGAAAGCCTGGCAACGCTTACATTGAGGTATTAGATTAACTTTCTTCAATGCTTCAACTTCTACTCTGCAACCCAGAATATGTTTAAGTTCAAAAACCTTCTTAACATTCTCTTCTGCGCTGAACGAAACCATGAACATGTCTAATGGTTCTTTAGTTTTCCACTTCAACTTATTCACTACATCTACCACTAGCAATCCCTTAGCCTTTAAGTCCTCCATTATGGATTCTATACTACAGGAGTGATGAAGTTTTTTTATCATCACTCTTATGGGTCTCACCTGTTTGTTTTCATACGAGTGCCAGTTGAAACCATCGTT…
>PBfusion.2014|NW_019105807.1:311425-361812(+)+NW_019106531.1:122045-123622(+)|c96096/f1p0/3301
cttctcagatgtcatgaaaaatcttttagtttgttttgattgtacattttttgtgattccataatattttTAACTAGAACCTAATTTTAATACTTTCAATACGGCATCAGCTATAcTATCCTGTCACAACTGTCAAAGGAAATGATAATAtCTTAGAAAGAACAAAAAGAAGAGACTCTTACAAGAGTTTCCATagactttcatttgatagcTTTATAGGTTAGATTTTTTCAACTGATAGGTACCGTAGTTAAAAAAATAAATATTCAACTTAGCCTACATGGCCACAAAGAAGTGTGCAAGTGGGCGGCGCGGAAATGATGAATGCGGAGAATTAGACCAGTGGGAAGATCCAAGAAGTTTTGTAGCTGTCAACATGGTTCTTAGTGAAACAGAATC…
>PBfusion.2016|NW_019105652.1:751611-776239(-)+NW_019113169.1:1-426(-)|c89820/f1p1/2949
GAGATTCTCAAGTTTCTTTTCACTGTGGGGCATGATTTCATTTTACATTCATCAGGGAGGTATAATTAGGTGCATCATCCTATTTTCAACTGACCAAGACTTGGAAACCGACAAATTTATATTGTTTTCATTTATTTAACAGGGTTTTTCAAAACCATGTTTTTGCACCAGTGTCAGACATGGAAGAATTGGGATGGCGCCAGTATCAGACACCCTTcaggtccaaaaacagactcttcaatataaccgcaaaaaacttatttttttgctcaagtaaattgaatgaattatttcttaaaacagtcttttcatttgtgttatattgataatattctgtccaatTTCATCAATCGAATAAAAAtcctactaatatttttgcattcccaaataatacgcatt…
>PBfusion.2020|NW_019106157.1:357297-361432(+)+NW_019108992.1:39531-40277(+)|c149374/f1p0/4866
tttcaagttttttctgaaaaattggttattggaaaagcaggagttgaagtgtggtttagagatctcagataaaaacttaataatatgcaatagaagtatagttacagatcatttaaagaaATCTATTCAATGTGTGAAATATTCAAATCTAAGCTTAGTAGGTATTTGTTTCTGTTTGTGATGTAAATAGATATTATTATTCAAGGTAAAAACAACCCAAGTTGGAGAGTGTAGATATAAGTGATTAAGTGCCCTAAGATTGCTCTAGAATAGATAGATGGCAAGGGATACGTTAAGTTGAATTTTTCACCTTATGATGAATGGATaTAAGTGGAAGAGTAATTATATTGTTTGTTTTTAAATAGAGAAGACAAGTTTTGTTGATTCTAGTACCTAACA…
>PBfusion.2022|NW_019106373.1:234097-252857(-)+NW_019108001.1:66411-76106(-)|c172509/f1p2/5591
TAGTTCAAAGTCGTCCTATCTATTTGAGAGGttagttAAAAATATTGTTTTTAATACTAAtcaagaaaacaatttaggatgatttcaacaagcctttgctcattgaaaaacatttcTAGCTTCAATTATTTTAAATGTTAACATTatCAATCCTGTTTTTGGGTGCCTATATATCATTCTTCAGTTTTGTCGTCAGTGATTGTCGAGTCCACTGTTTGCAATGTAGCCAGACGTCTCCGCTCCTCATGACCGCCACCCTAGGGGAGCAGCGCTCCAGCGGACAACCGCCGAACTAATGCCAGCTGATTGTGGTCAGCGGCTACCGCCGTCAGTCAGTTGCCGTTCGAACGTCGAGCAGTGCGGACGTGTTTTCAGATGTGCTCTGCGCCCACCGACGAA…
>PBfusion.2024|NW_019105930.1:329842-332957(+)+NW_019106404.1:4637-6380(+)|c159335/f1p7/4867
TAGTGTTACTTGATAAGTTTGTCATGCCAATTGAACTTCAAAATAGTTTTAAATGGAAGAAGGTGAGCTCTAAAATAGTTCTGGATAGTGTGAAAAATCTAAGTTCCTCACATGCTGGTGATGTCTATGGACTTAGTAATTCAATATTAAAAAACATTATTACTGGTATACTCACGCCACTTACCTTTTTAATAAACTTTGTTCTCTCTGAAGCTACTTTTCCTAATTGTCTCAAGTTGAGTAAGATTTGTCCTGTGTATAAAATAGGCGATAAGACACAGCCCGACAGTTACCGCCCTATAGCCATTGTCCCTATTATTGGTAAGATTATTGAATCTGTTATGTTTGATCAAATGTATGCATACTTTGATTGTAATAATATTCTATATTGTCATCAGT…
>PBfusion.2027|NW_019105821.1:499081-499431(+)+NW_019106358.1:266721-269149(+)|c80786/f1p5/2803
tatcaacgcagagtacatggggtAAAAACCAGATCTATCAAGACTACAGATTTTTGGAAGTATAGCATACAGTCATGTTGCAGGTAATCTTAAGAAACTTGACAGTAGAACCAAGAAGCTAACGTTTGTAGGATATTTGCAAAATGGTTATCGGTTGTGGGATGCTGATAAGAGGAAAATAATTGTTTCTAGGGATGTAATTTTTTCAAATGTTGAGCAATCTAACCAAGGTGAAAAGTATTCTGACCCCAAAGTATTCAAGATAAATCAAGGCTTTGACATTGAGGGAATCGCAAAAGGTAATGATCCAAACAATGTATTTGAAGAAATTGAAAATGATGGAGTACAAGAAACTGAAATAAATGAAGTTGAAGAAATTGAAAATAATGAAGTAGAAGA…
>PBfusion.2031|NW_019105876.1:526401-537677(-)+NW_019108088.1:242-5033(-)|c79670/f1p2/2757
TTGGGTGTTTGCTGGGATCATTTGTACCGTTTGCAGAGCTCTAGGAATCCCTTGCAGGGTTATTACAACTTATGCTGCTGCTCATGACACTCAGAATTCGCTGACAGTGGATTATTTTGTTGATGAAAACGGATCAGTGATGGAAGAATTAAATAGCGATTCTATATGGAACTTCCACGTGTGGAACGAGGTTTGGTCGTCAAGACATGATCTAGGCGAAGATGATAAGTATGGAGGCTGGCAGGTGATTGACGCGACGCCGCAAGAGCTAAGTGAGGACATGTTCCGACTCGGACCAACGTCGGTGGCGGCTGTTAAAAATGCCGAAATACTCAGACCTTACGACACAGCCTTCGTCTTCTCAGAAGTTAATGCTGACAAAATATTTTGGAGATATGC…
>PBfusion.2037|NW_019106428.1:232664-234491(-)+NW_019108152.1:1345-83596(-)|c8103/f16p11/2604
AGATTTGTTTGATTCCTACCTTCGAGCGTCAGAAACTTTACAGGTTAGGATCAGTTTGTTTTCTACCGGATTTCGTGTAGCATCGTAGCATGTGATAAGTGCAGCTTATAGTGCTTCGATTTAAAGTGCTTGTGAATAATCTGGGAAGATCGTCAATAATATTGTGCTTTAATTTTGTTGAACTTGTCATTCAAAAAACTGTGGAGCACGTGTCGTCGACTGCTTCAGTGCACTCTTTCCATTGCGTTGGGGCATGAACAGGCTGACAGTTGAAATTGAAATTCAACCATGTCTCTCGACTTCGGCAGTTGGTGTGCGAAGTACATACTATGTCTCTTCAACTTCGTCTTCTTTTTGTGCGGAGGTGCAGTTCTCTCGGTTGGCATCTGGCTGAAATTG…
>PBfusion.2040|NW_019105936.1:520551-523095(+)+NW_019106847.1:4115-9338(+)|c164478/f1p8/5199
ACAGCAGTAGTGATGATTCAAGTAGTGAAGATGAACCTGCAAAACCAGTTCAGAAAGTAAATGCACCTGTAGTTAAAGCGCCTCAACAACCAGCTAAGAAACAAGACAGCAGTAGTGAAGATGAACCTGCAAAACCAGTTCCGAAAGGGAATGCACCTGCTGTTAAACCTGTAGTTAAAGCACCTCAACAAGCAGCAAAGAAACAAGAAAGTAGCAGTGATGATTCAAGTAGTGAAGATGAACCTGCAAAACCAGTCAAAAAAGTGAATGCACCTGTTATCAAACCTGTAGCTAAAGCGCCTAAACAAGCAGCAAAAAAACAAGACAGTAGCAGTGATAGTGATTCTAGTAGTGAGGAAGACAAACCTGTGAAGCCAGCACAAAAACTTGCGTTACCTG…
>PBfusion.2047|NW_019105588.1:26470-72898(+)+NW_019106972.1:177585-178089(+)|c151390/f1p3/4890
GCGCGGTGACAGAGATAGTGTGCGAGAGAGTGACAGATAGTGGTTCGAGTAACACGCCCCCTCCGCGCAGGGCGGGAGAAGGAGGGCGGTGATTGGCGGCTGCCGAGTCACGTGGTGGGGTGCGCAGTGGTCTTCTGCGCAGGGGTGAACCGACTCCGCCGTCTCTGTTGCGCTCGCGCTCTGTTCCTCGGCTCGGGTGCCCGTTTAGAAACATGTCGACTAAGTATATTTTTGTATGTGTTTTTGAAAAAGTTTTAGGAGGGATTTCAGCGCGCTCGACGAGGATCAATCGAGGGTTCTTATTTAATGCAGCCCGCGGAACCTTTAAGCTGGCGCTCCCGTAACAGGCTTAGCCCTTGTTTTATCCGGTGTGCGCGCGCGTGAGGGGTGGTGAGGGGA…
>PBfusion.2048|NW_019105923.1:425701-427763(+)+NW_019105982.1:64169-67692(+)|c124494/f1p6/4402
ttttcagaaggaaACTTATTTAATTCTTTTTTTAAAaccctgtttgtacgatgAAATAGTTAGAGTTCTGAAAAGTTTTGATGATTGTAAGTCGTCTGGAATTGATGGAATTTCGGTGAAAGCAATAAAATTGGTCAGCGTATTAATAGCTCCCGTTTTAGCATATATAATAAATCTTAGTTTTGAGTTGGGTGTTGTCCCTGAACAATTAAAACAGGCAGTGGTCGTCCCGATATTTAAGAGGGGAGATAGCAAACAAATGGGTAATTATAGGCCAATATCTTTATTGCCTATTTTTGCTAAACTCATTGAAAAAAATTACAAAAGCAGACTGATTTTGTATTATAAGTTCACTTCTTATTTTAGTTCTAACCAATATGGCTTTTTGGAAGGTAAGAG…
>PBfusion.2049|NW_019106661.1:194789-214627(+)+NW_019108758.1:53059-54293(+)|c73944/f1p5/2379
ctggtccgCCCGACTTGCAACGCTTCATTGTGTTCTGTTACCAGACAAGGTCATCCATAAGGGTAGCAAGACCTTCAAGAGGCCGCAAATTGAGATGATGGCTAGAAGGTGGCAACACCATTGTCTTGAGGTGCGTGAGGCGGCTCAAGCTCTGCTACTCGCCGAGCTGGGCCGCATCGGAACCAAAGGGAGGAAAGCGCTGGTGGATGCCTGGGCGCAATTCCTGCCAGTGTTCGAGAGTGAGGCCAAGAATCAGCCGGCCAACATGCAGCCATCGCCGCCCCAGCCCCAATCGCCCCAGGATGGAAACGGCCATGATAGCAATCCAACGAGTACACATGAAGAGGAAGACGAGGAAGAGGAAGAAGGAGCTGAAGAGCTGTGCATCAGGAAACCGTC…
>PBfusion.2051|NW_019106341.1:319942-320374(-)+NW_019106507.1:108800-110650(-)|c69784/f1p0/2238
TATATCTTCTGTTCCACTTACACTATCATTGCCTGCTTCAAATGTGTCACTTCTACTTTCGTTCAAAATTCTGTCAATTTCAGAGTTGCTGAGTGCTATTTTTTAATTCAAAATAATCCTTAGGACACACTACACTAAATATAAATCAAATCACGCACTAAACAATAGTGTACATCTTATAAAAAACTAAAAAATATACCACTGGTATCTATTCGTAAAATATCTGCAACAATGCTCATAAATAGATGAGAAATTGTTAACTAGCTACTGTGACTAGTGCAATAACTTCGAAAATTGGTTGTGATGAATGGCACGACTGCTGGACGAAGTCGGGGCAATATTCATTCTTTTAGAACAAAAATACTTATTTGGTACAGAAAAAATACCAATAGATACCAT…
>PBfusion.2052|NW_019105946.1:142397-196979(+)+NW_019110508.1:12506-13618(+)|c146888/f1p81/4460
GGGAATCGGTTGAGCTGGTGCAGTTGGCAGCAGGCCTTCTGTCGGAGGGGGTCATCATGACGACCGACAAGCTGTCCGATTTGCGCCTGCAGGTCAACTCGTTTCGCAGGCAGTGCTCGCCCAGGGACCGACCTCTCTGCGATACCCTCAACATCGCAGGACTCGAAGTCACTCTTCGCGTCGACTCACTGCGACAAGACGATAAGTTGAATAGAGTGAGACAGATTGGCGGACCGGAATTGAGAGGAGCAGTGGAGTCAGCCAGAGTTCTCTTCAGAGATATACCAAGACAAGTTGCTGTTGATACCAAGGATTCCCGAGAAGCGGTTCGACGACAGTTGAACCAGGAGCAAATGAGCATTGATGAGAATATAAGATCATTAGAAATTCTGGTGAGAA…
>PBfusion.2058|NW_019105548.1:1123475-1128433(-)+NW_019106166.1:14206-21790(-)|c151417/f1p24/4798
TATTCGATCCTGTGGCCCAAAGACTGAAGATCATTGAAATCTATAACATGAAGTTGGTGAAATTGAAATACTGTGGAATAGAGTTCAACTCTCCAGAGGTCTGCCCCAGTATTCAGCAAGTCGAGCATTCATTTGGAGCCACTCATCCTGGTGTTTATGATCCCGAGAAGCAGACCTTCGTTTTGAACTTCAGAGGGCTCTCGTTCTCATTTCCTGTTGACACGAAATTCCAGCCACGTTACTGCCACGGTCTTGGATCCCTTCAATTCCCTACTGGAGCTTCTCCTTGTGTGTCGAGGACTTGCATTTACACAGGACACAGTCTCGTTGATTGTGTGCCGCCTATCTTGCCGCTCGCTTGCTACTGCGGTCAGGTGTATCTGGAGAAAGCTGAGGTCA…
>PBfusion.2063|NW_019105700.1:175900-194737(-)+NW_019109036.1:1250-11397(-)|c97460/f1p9/3352
CAGGAACGTCAGCATCAGCGCCCCTGGCGGCAGGAATGTGCGCACTAGCATTGGAAGCCAACCCTGATCTGACGTGGCGTGACATGCAGTTCATAGTGGTGCTTACCTCGAAAGCGGCGCCTCTCGAGAAGGAGAACGGATGGATCACTAACGGCATCAAGCGAAAAGTTTCGCACAAGTTCGGCTACGGCCTGATGGACGGGGAGGCGATGGTGTCGCTGGCCGAGCAGTGGAGTCCGGTGCCACCTCAGCACATCTGCAAGTCGCAGGAGGTGAACGAGGAGCGACCCATTGATGCCTCGTTCGGCTCGGTGCTCACCGCCACAATGGACGTCAATGCCTGCATCAACACACTCAACGAGGTCCGCTTCCTCGAGCACGTTCAGTGCAAGATATCGC…
>PBfusion.2065|NW_019106312.1:277261-395369(-)+NW_019107473.1:5182-27942(-)|c157710/f1p2/4835
agtctggtgccgtcAACCAACCAAAATGGGTCGCGACTCGCTCCGACATCTCAACTAAAAATATTTCGATTTTTGGTGATAATTGTATTCTATTCACGCAAAATTTATTTTCAATTTGAGAATTATAGGGAAATGGAGTGATGATACTTTCTGCATTTATTACTATTACTATCGTGTCTTGAAAACTAAAACAAATTGTTGCGATATTTCTCTTCCTAAATATGAAGTTCAAATATGTTTTTTATGGAAAaactaacccAGAATAAATAATAATAATACGTGAgataatataagttcaacaagagaaatgagcttgttataatacaatacatcatataaatctgaaccatttacagttttgagctgaattactcattacaggaatgggatagtgcaaaa…
>PBfusion.2068|NW_019105873.1:507290-511187(-)+NW_019108044.1:50081-100165(-)|c51192/f1p2/1846
GTTGGATGGTTTGTTTTGATATTATTTTGCTGTTGGTTGTCAGATTTCGGATTGCTACTATTATACTGTGAAATTAATTTGCAGTAGAAtattgAGGTACCATTTACAAACAAAATATTGAAGAGAATGTGCTCAAAGGAAATGCATATGAATTCATTTTTGTTGACCAGGATGGAAAAATTCTTTGGAACCCGTAGATAGAATAAGTTAGTTAGTTCTAGTCTTCATCCAAGTAATAATGGCGATGCCAGATGTCACTTCCCAAAACCAACTGAGAGAAGTTGCTGCGGCAACTAATCATTTCGCACTTGATTTGCACAAGGTTTTGTCCAAGGAAAATGGGGGAAATATGTTTTGTTCGCCGCTCAGCCTGCAAGTGGCACTTGCGATGGCTGCGGT…
>PBfusion.2075|NW_019105758.1:669254-673580(+)+NW_019106516.1:104851-143871(+)|c90784/f1p1/2925
AGTCTGACTCATGCTTTAGTGTAGTGCTTATCTTTCTCTTTGCTTCCTCATTCGCTTTTCGTTCCGTTTTACGCCGATTTTCGTTCCTTTTCACACCGAGTTTTGTCCTTTTTCATCCCTATTCCTTCCTTATTTTTCCAAGTTTTCCACGGTCACCCATCCAATGTGTATCCGCCGGTTGTGTCGCCTAACTTCGTGTCTGTGTGCTTCGAAAATGTAGTGTAATTATATTTTCAAGATGATTTGAAAAATTCAAATACTAAAAGTTTTGTCACAAATAAGTGAGTCATAAAAGGTTTGTCCCAGAAATAGTGATGCAATGCTACAAGGACTGTCCAAAAATTAGTAATCCACACAAGAGGTGACTCAGAAATAGTGAGACAATGCTACAGGGGCTAC…
>PBfusion.2077|NW_019106142.1:294840-320468(+)+NW_019107436.1:135653-158699(+)|c50507/f1p209/2097
agagactttaggcaGGCAAACTCGAGCTGAGTCAGTGGTTAGCAGGAGAATCGCTCAGCTGTTGTTCGACGCTGATCAAAGTGCCGGGCGTCCATCATTGAGGACTGACAGTTGGGATTTTGTTGTTGATCAGATTTAGTGCGCGCTACCATGTCTCTTACGAAGACGACCAAGTCCTATACCTACCGCTCGACAGGAGGTGGAAATGCTGATGTCAGCATCGAGTACTCCGCCGACCTGAGCGCTCTCTCCAGGCTCGAGGATAAGATCCGTCTCCTGCAGGAAGACTTGGAGTCCGAACGAGAACTTAGACAAAGGATTGAGCGAGAGAAAGCTGACTTGAGTGTTCAAGTTATCTCATTGCAAGAAAGGTTGGAAGAGGCCGAGGGTGGAGCCGAA…
>PBfusion.2086|NW_019106041.1:486579-489492(-)+NW_019108172.1:75501-75928(-)|c96764/f1p72/3334
TTTTTTTGTTTTTTTTTTTTTTTTTTGGAGAACGTTACTGAATAGCACACTGCAAAACCGAATAAGGCTCCTGAGTGTTCAAGTTTAAATGTTTAAGGTTTCTGAATTGTAGTTTTTAATTTTTACGAATAATTACTTTTTAAATTGAAGATACATATTGAATTTTATATATAATCCACTCTTTTGATAATCACCTTGTGAATATTAATTAGTTATTGCAAATGAAAAGTTATTTGGCAATTTATGAGGTACTATTTTTTCGTTAGTTTTCTCAACCGGTATCCTATTTTGAAAAAAATGACCCTTCAAAAATTGGTCTTGTTCCAAACACGGCAGTAAGGTTCAAGTTTCTCTATGAGAAATATTAAAATACTGTACTGATTTATTGAGAACTTTATA…
>PBfusion.2088|NW_019105581.1:779493-833558(+)+NW_019106446.1:56179-56470(+)|c52244/f1p11/1991
cGTCTGTTACGAGACAAGCGCGGTCTGGTTATCGTATTTTCTCTCAGCAAAATTTCTCATGTGTCCTATGGAGGCTGTTAATTTCGAGTCATATTTGTTGTCATTCGCAGTGCCGGCAAAAGTATTTCAACGCGTATTGTTTGTCCATTCGATTTTTCCCCAAATTTTCATTCCAGTCAGTCTTATTTGAAAAATTACACATCCAAACTTTGGCGGGCTCCTCACACACGCACCTACTTGTGGTGTAGTGGAATGCGGAAATATTTACTGTCAACAAACCATTAGCATCTTCTTGGAAACTCTGCTTTCTCATCTACCACAAACTGTGTGTAAACTCTCAACTTGTTCTATTCATCATCTTGTGTAATTGCTCTGGGAAAGATCCGTTACAACAGCGTT…
>PBfusion.2091|NW_019105937.1:432240-452567(+)+NW_019107849.1:1356-48046(+)|c69320/f1p36/2309
ACGCAAACCGAGAGTAGGTCCGTGAGCGCAGCTCAGTGTTTTGAACGATGGGGCATACAGTGTTTTCGTTGAGTGTTTCTAAAATTTTAAATTAAATGTTGACATAAAATAAACATTTTCTGATGGGGTGCTACTGTCAGTGAAATTGTGATCCAATTCGAAAATGTATGCAAAAGGAAAAGGTTCCACTGTCCCTTCAGATGCCCAAGCACGCGAAAAATTGGCGCTGTATGTTTATGAGTACTTGTTGCACGTTGGTGCCCAAAAAGCAGCACAGACATTCCTATCTGAGATAAGATGGGAGAAAAACATCACATTAGGAGAACCTCCAGGATTCTTACACTCTTGGTGGTGCGTATTCTGGGATCTGTATTGTGCGGCCCCTGAGAGGAGGGACAC…
>PBfusion.2092|NW_019106317.1:329030-329502(+)+NW_019107351.1:74168-77963(+)|c129860/f1p2/4270
ctTGTCGCGTGCATTGATTCCCATCTCTACGAAAGCCTGCTTCCTCCAAAAACCTTCCATAAGTTCCACATCCTCGAGGAGCTAACGATCGTCGACTGTAAAGTGCTCGAGCTCCCAGTGGACGCTTTCGATGGATTACGCGATTTGAAGCGTCTCACATTTTCAACTAACAACATGGAGTGGGGTCCGGGAAAAACTCTCGAACTGATACCCGGCTGTTTTGACGGGCTCAAAGAGCTGCAAACCCTCGACCTCGGCTCCAGCAATGTGCGTGCCATCCCCGAGGACGTGTTCTGTACCCTGGGCAATCTGCAGGTGCTGAATCTGACCAGAAACAGCATCCGTCTAGTCGACGCCCTGGGTTTCTCTTCCTCGCGGGTCGAGTGTGGAGGCGGCATG…
>PBfusion.2093|NW_019106101.1:380379-388130(-)+NW_019116497.1:1040-1925(-)|c46494/f1p0/1633
AATGAAAACTTGTTGAGGTTATGTTCAACCTTTATAGTGGAATGAGAGGTGCAATACTAAAAATGCGCGCGTAATGACATTTTTTAATAATGTTGCTTATGCATGTAGACGATTGTTAAGGTCTAAACCAGTTTTATTCCAGCAGAGTTGTTCCCGATCAACATTTCAACAGACTATGGATAACATGGAATCAACCAATAAAGCTGTACTTTCTGATGAACAATTCACAATTTTTGTTGAAGGAAACATTGGTTCAGGAAAAACATCATTTTTGAATCAATTCTTTGGAAATGAAGCTGTTATATGTACAGAACCTATGGATTTGTGGAGGAACTTGCGAGGTCACAATGTTTTGGAATTGATGTACGATAATCCAGGAAGATGGTCATTCACTTTCCA…
>PBfusion.2095|NW_019106039.1:377186-378581(-)+NW_019106718.1:129875-130565(-)|c56027/f1p1/2122
ATTTCGGTTGGAAATTTTGAAATTGCGACTGCTGAAAAGTAGAGGTAGAGGGAACTACTCTTTGTTGGAAATTAGAATGTTGAGGCTGTTGAAAATGGATTTGATGAGGTTGTTGGAACCGATTCTGAGTAGTGAAGGGTTGCTGGAACCGATTCTGATTGAAGTGTTGCTGGCGGAAATTCCGAGGAGAGAATTGTCGGAATTGATTAAAAACTGGTTGTGGTTGAAAGAAATTCCGCGGTTGGAACTGAGAATTGATTTGCTTTTCACTCACTGCACTTTTGTCACTTACGGGCTCTGCACATTTTAATTGTTTCAAAACAATGCTACAATCACTGCGCAGGGTATCGCGGGCGTCGTCCAAGTTCTTGAGTTTGTATACCTGAAGATGAGCTCCGA…
>PBfusion.2096|NW_019105862.1:472280-474145(+)+NW_019106599.1:69651-71009(+)|c100715/f1p17/3208
ATAACAGTGCTCACACTCACATTCTGGGATGACACGTCATGGTACGATAGGACAGAAAGCTCTATGTTTATTTAGAATTTTTTCTAGACATCTTAAATTGATAAATTATTTATTAATCTTTGAGAAAACATAACATGTTAATGTAACTTATTGAGCGCGAGGTCTACTGTTCACAGAACTACTAGTTATTATAATTATTATTGACCGAGCAAAGTGAGGTCTAAGATTCAAGTCGACGGTTTGGCATTTCTCTTAATGTTTAAATGTTTATTTATGTTGCACATTTATGGTGGAACGTGGTAATAGATTTTCATGAATTTGACAGGTATGTTCCTTTTTAAATTGCGCGTTGACGTACAAGTCATATAATTGATTTAAAATGCATTTTTGAAACAATGA…
>PBfusion.2104|NW_019105658.1:825378-826966(+)+NW_019106631.1:126771-159375(+)|c49228/f1p1/1891
TTTTTTTTTTTGTTTTTTTTTTTTTTTTTTGTAAGATTTCTTTTTATAAGTGTATTTTTCATTTTTGTTTGTTATATTTTCTATAATAAACTCCCTTCTTCTGGGGGTACCAGGACGAAGGAAAAGGAAAAAAAAAAAAAAAGGATTATTATTATTATTATTATTATTATTATTATTATTATTATTATTATTATTATTATTATTATTATTATTATTATTATTATTATTATTATTATTATTATTATTATTATTATTATTATTATTATTATTATTATTATTATTATTATCATCATTTCATTCATCACATGACAAGTGAGTGTTTATTGCAGTCAAAGTCGGCCTTTGGCAAGACTTTGGTGCATTACTAAACTGAAATGTTCAAAAATGATCTCACAATGG…
>PBfusion.2106|NW_019106779.1:196408-196758(-)+NW_019108882.1:2321-26929(-)|c35650/f1p0/1205
GCAGTGCGCAGTGGTCAGTGCATACCTTCGCATCTACCGGAATGAGTAGAGATTTTCGCGCTTTTCCTACATCTACCACCAAAACCTTCCGGATTGCGGTTGTTTTCCTCATTCTACCGCACCTTGGCAATGTCGACGGTGGCCAGTGCTCGAACTCGATACAAGAGGACAACGACAGGAAGCCACGCCTGATCGCTGTGACTGAGCCGGTGCAGCATGGCGAGGGTCCGCACTGGGACGCCCACAACCAGCTGCTCTACTTTGTCGACATCTCTGGCAACACTGTGCATCGACTCAACCCTTCCACCAACATGCACTCAGCCATCACCCTCAACGATTCAGTATCCTTCGTGATACCCATCCGTGGCAGAGTGAATCAATTCATTATCGGATTAGGCA…
>PBfusion.2107|NW_019106546.1:327961-334567(-)+NW_019108366.1:21449-28515(-)|c124676/f1p4/4399
TGGCCTCCTGGGTGGAGGACAGGTGGCGCCAGGAAGTCAAGCGGGCGCAGATGAAGGACTTTGTACATGTTGATTTTGAGAAAATGCACATGACAAAACCATTTTTTGGTGAACTAAGAAGAAGATACAGCCCAGGTTTTTGGGTCCAGTACCGAAGATCTGATAATTATAATTTCCTTGATGTTAAGATTCACAGGTTCCAAATTGACAATCAAATGTCGGACGCAATATTCCAAACAGTAATACACCCGACTCCAGTGCCTCAGCATATTATAAGAAAAGTTGGTTTGAAGCCATGCATGCAGTTGATGCTATTGAAGAGACAGCCGAGTCTTCAAAGTCACGGCATCTACAAGTTTGTAAAAATGGTGGTTCAAGAGTTTAGTGTTGAGCTGGATC…
>PBfusion.2108|NW_019105541.1:1184014-1184066(-)+NW_019107128.1:181044-181348(-)|c59791/f1p0/357
cacgacttttgtatgtatgttctgagttgaataagagagtgaaacttaaaggaaacctaagagatgaaatggattcgttatctaaaggtgtgatctgctaactttctgtaagactatgagctcttgaaagctttagcacatcaaagacaatgaatgacagaactgttagcgccctccaatcagaatacgtaaattgagtcgcagcttcgaacattttgataagggcAGAAAAAGTGAATATATAAAAATTATATTCGatactgggagatcagtgggagttcatTCAATATAGAAATATTGAATATTGAATGAAAAAGACTAAGAAATTGTCAAAAAACCACTGATTTATTGATAAT
>PBfusion.2113|NW_019105566.1:50340-54428(+)+NW_019105580.1:897559-897945(+)|c29298/f1p0/1055
AACAGCAGGATGGCGAGTGAAGAAAACAACGTAGCTGCCGAGTCCAAGGAGACGAAAGAAGTCCAGGAATCCACACCTGAGACCAAACAGGAGAAAGAGAAGGAGAAGGAAGCGACCAAAACCCCTGAAACGCCGGTTGCTGAGCCTCAGCCTCCGAAACCCGTTGTGCGTAAAACAAATTTCGAAAAGGACATTGTTTATCTTTACCAGTTTTCTCGCACACCTGTCGTTCCGTCCTTATCTCCTTATTGCCTAAAAGTGGAAACATGGTTGAGACTTGCTGGACTCAAATACGAGAATGTGGACCACAAAATGAAATCCCGCTCAAAGAAAGGCCAGCTGCCCTTCATCGAACTGAACGGCGAGGAGATCGCCGACAGCTCAGTCATCATCAAAGAG…
>PBfusion.2114|NW_019105566.1:1206685-1208639(-)+NW_019108602.1:47732-48103(-)|c64174/f1p1/2307
GACGTCATGCTATTAGTTGAGGTTTTCGAAGAAATGAGGTCAACGCTTTTTAGGTCATATGGCCTCGATGTGACTCATTTTCTTTCGCTTGCTCATTACACTTGGAATTGTATGTTAAAGTTCACCCGGGTTGAACTCCAATTGATTAGCGATCCTGATATACATCTATTGTTTGAATCAGGAATGCGCGGTGGTGTTTCGTTTATTGGCAAGCGTTATTGCGAAGCCAATAACAAACACATCCCTGACACATACGATCCCACAAAACCAAGTAACTATTTGCTTTATATAGATTGTAATTCTTTGTATGCGCACTCTATGAATCAATTCTTACCTTATGGAAATTTCAAGTTCCTCTCAGAGGAAGAAATCCATGCTCTTGACTTTACAAATTTGGAG…
>PBfusion.2116|NW_019105566.1:50340-55650(+)+NW_019105580.1:897559-897945(+)|c180/f4p1/1194
CAGTTCGTCGGTTTATTCCGTGGCGTTGTTTGTAATTTGTGTCCTTCAGTGTTCATCACTTTCAAGTGCATTTCCACTTAGAACACTTTGAACAGCAGGATGGCGAGTGAAGAAAACAACGTAGCTGCCGAGTCCAAGGAGACGAAAGAAGTCCAGGAATCCACTCCAGAGACCAAACAGGAGAAAGAGAAGGAGAAGGAAGCGACTAAGACCCCTGAAACGCCGGTTGCTGAGCCTCAGCCTCCGAAACCCGTTGTGCGTAAAACAAATTTCGAAAAGGACATTGTTTATCTTTACCAGTTTTCTCGCACACCTGTCGTTCCGTCCTTATCTCCTTATTGCCTAAAAGTGGAAACATGGTTGAGACTTGCTGGACTCAAATACGAGAATGTGGACCAC…
>PBfusion.2131|NW_019105829.1:647192-658268(-)+NW_019108112.1:95271-103998(-)|c127945/f1p23/4351
ACACACAAACACCGCGGCCGGTGATAGGAAGATCGCGGTGAAAAATCTACTGTTTCTCCTCTAAACTGTAAACCGCGCGTACAACTGAGACAACCGCGACGGTTCGATTGAGTGTCGTCTGATTTGTGCAAACGAGACAGTCTGCCGATACAGCTCCAGATAACCTTGCGCCATTGGATACTACTATCAAATAAGGAGAGAGAAATGAACAATACAGACAATTTGAGCGCTGGTTAGCGCTTGAATCAAGGAGGCAAATCTAAGGTGGAAATGGGATCAGATGCAGCATTCCGTGCCTCGTGCATGACTCAGCACCAGCAGGCAATGGCCTTGGCCTTTCCCTGGCAGCAACACCATCAATGGCTCAACTCACGCTACGAGACAAATCACAATCTGCAA…
>PBfusion.2133|NW_019105634.1:712131-733176(-)+NW_019106052.1:420038-447582(-)|c176706/f1p4/5687
GGCCGCTCTTACGGGTCATCAAATCTTGGAGGCCATTGATGAGCCCAATTTCCAGCGTTTAGAACAACCTGAATGCTGCCCGAAGGAATATTTCAATTTGATGCTGAAGTGTTGGCAGCATGATCCCAACAAGCGCCCTCGTTTTGCCGATCTCATATCTCTACTTCCTGAATGCAAACCTGAACAAGTACAAGCAGTTCAAGAAGGCGGTGGCATGGGTGAAGAACGCCTCAAGAGAGATCAATTGGTTTACAGAGCCTCTGATATAATTACAGTTCTTGACAAGAGTCCTCCGAACGCAATAGGAAACTGTTGGAAAGGTGTGCTTAACAATGGAAAAACAGGATTGTTCAACCCGGCAAATACCATTGCTTATTTAGGATCAAACTTGCCTTCTAA…
>PBfusion.2137|NW_019106428.1:232664-234491(-)+NW_019108152.1:1345-83800(-)|c9259/f5p11/2611
AGTTCAGTTCAGATTTGTTTGATTCCTACGTCTGAGCGTCAGAAACTTTACAGGTTAGGATCAGTTTGTTTTCTACCGGATTTCGTGTAGCATCGTAGCATGTGATAAGTGCAGCTTATAGTGCTTCGATTTAAAGTGCTTGTGAATAATCTGAAAAGTTCGTCAATAATATTGTGCTTTATTTTTGTTGAACTTGTCATTCGAAAAACTGAGGCGCACGTGTCGTCGACTGCTTCAGTGCACTCTTTCCATTGCGTTGGGGCATGAACAGGCTGACAGTTGAAATTGAAATTCAACCATGTCTCTCGACTTCGGCAGTTGGTGTGCGAAGTACATACTATGTCTCTTCAACTTCGTCTTCTTTTTGTGCGGAGGTGCAGTTCTCTCGGTTGGCATCTG…
>PBfusion.2140|NW_019106834.1:9034-12437(-)+NW_019107214.1:154118-162547(+)|c82807/f1p3/2632
gGATGTTCATTGCTTGGATTCGCCTCACACTAGACGTGCCTCGCGATGAAGCTCTCACTTGTGCTGGCTTCGTTGATTGCTCTGAGCACGGGTTCTATCATAGGCCTATCGTCTGGCAAACAGCGCTACAAAAGCTATGGATTTGCTTTTCTCTTACCCGCCATCGACGTTGAGCTCGAAGAGTATGGTCAGCCCGAAAACTTGAGACAGGATCCTGTTGAACCAAGCGATGAAGAAAAACAGAGGGCAGTGCTACATTTGTTGACAAACTCTTTCCATGAGACAGAAGCTTATCTTGAAAAGACTGCATTGGAACATTTTCCTTTCCGCCACGGCAACGCATTCCACAACCATGAAGGCGTGCTACGGTTTCTGAGAGACTTCAACAGGAACGGCTTC…
>PBfusion.2143|NW_019106148.1:98471-99128(+)+NW_019106272.1:267183-388644(+)|c164169/f1p29/5263
TTTTTTTTGTTTTTTTTTTTTTTTTTTAAGATTACGTCCTAAAGACTCCAGTCATGGAGTATAAGACAAGTCATGTTATTACATAATAATTCTAACACTAAGTAGTTCAACCTAGTTTAGGTTTGAAAGGAATTCTTGTACACTATAAAAAGCTCTATCAACTAAATATTTTTTAATTTGTTTTTTGAAAATCTTCAAATCATCATTACTTTTCAAGATTTGAGGTAGCTTGTTATAAAATTTCCTACCAATATAATCTGGTTTTTGTTCAAATAACCTACTATTGTGACCCATTATATGATAATCTGCTCTGTTTCGCGTATTATACTCATGAACATCTGAATTCTGGATCACACCACTCGTTTTCACATGCATTACAACTTCATATACATACAAAGA…
>PBfusion.2144|NW_019106829.1:253343-271148(+)+NW_019111488.1:9628-11478(+)|c90218/f1p77/2988
AGCTCCTTTTGGGCAAAAGGGAATCCGGTTCCTATTCCGGAACCTGGCTGCGTAACCGCATCTTTGCGGGCACTTGCTTGCGAGCGCTCGTCGGGGTAACCCAAACTGGCCTGGAGACGCCGGCGGGAAGTCTGGAAAGAGTTTTCTTTTCTTTATAAGCGTTCGAGTACCCTGGAATCCTATAGCAGGGAGATAGGGTTTGGAATGCGAAGAGCACTGCAGTTGCGGCAGTGTCCGGACTTTCCCCCCGGACCTTGAAAATCCAGGTGAGGGCCACGCGGAAGTCGCGCCAGATCGTACCCATATCCGCAGCAGGTCTCCAAGGTTAAGAGCCTCTAGTCGATAGAATAATGTAGGTAAGGGAAGTCGGCAAATTGGATCCGTAACTTCGGGACAAGG…
>PBfusion.2148|NW_019105580.1:597485-597917(-)+NW_019107385.1:162126-162789(-)|c28801/f1p1/1088
CCAGGCACGTAAAATAACAACTATGCCCACTACACCGGATCAACAGCGGTCTATGCCAGTACATTACGCGTATGGTACGCGTATGATACGGGTATGATACGCGTATGATACGCGTATGATGCCCGGTCAGAAGTTGTTGGGAACGCGTCAGTTAGCAAGAGAATGTAGCGGTGAACTGGTTACCAACGCGGTGCATACGCGGTTACAACGGGGTTTGCAGGCGTCACGTGCCATGCAAGGACCGTTCCGTCACAGACAAAATATACTGGCCGACAAATGTTGACCTGGACGTGCATGGCACGCTCCGTGCTTGGCCGGTGACGGAACGGTCTAATGGGTGCATTACATATCAAATGATGCAAAGAATATTTTTTTGCATGTGTCGGTACGGGCACGGTC…
>PBfusion.2153|NW_019105968.1:33811-52241(-)+NW_019106791.1:276534-277228(-)|c87978/f1p117/2913
GCATCTCTATGTTCTTTGAGCTTGAGGACAAGGATCTGGTGTTCATCACGAACCCGGACCAGCGTGACAAGGGAGAGAAGGGTTTCCTCATCAACTTGATCGACTCGCCCGGACACGTCGACTTCTCCAGCGAGGTCACGGCCGCCCTGCGTGTCACCGATGGAGCTCTCGTCGTTGTCGACTGTGTCTCTGGTGTGTGCGTGCAAACTGAGACAGTGCTGCGACAGGCGATTGCTGAGAGAATAAAGCCTGTGCTTTTCATGAACAAGATGGACCGCGCTCTGCTGGAGCTGCAGCTGGAGTCTGAGGACCTCTACCAGACCTTCCAGAGAATCGTCGAAAACGTCAACGTCATCATTGCCACCTACAGCGATGACTCGGGCCCCATGGGCGAAGTTC…
>PBfusion.2154|NW_019106255.1:208850-212082(+)+NW_019110014.1:125-17549(-)|c154091/f1p4/4652
aagccactatgagttttctgttttcagacgcgaaatgCGTACCGTTGTCGGTGGTTTGTCGTCCATCGTTGCTGAAAATCCAGTAAAATTTCTAACAATCTAGAGGCTGTTCTTACTTCATTTCAACGTTTGTTATTTTCTGTGTAGATTGTCATTTTAATAATTTTTCAAAATGAATGTTGAAGAAGAAGTAATGAAGATACAGAAAAAACTGACCAAAATGACTTCCGAAGATGGATCAGGGCAAGAGCAGGCTTTAGACTTGCTGAAGGCTCTGCAGAACTTACCGGTCAATTTGGAAATTTTGACAAAGACAAGAATTGGAATGACTGTCAATGCTCTTAGAAAGTCTAGTACAGATGAAGAAGTGATCAGTTTATCTAAGACACTCATCAAGAA…
>PBfusion.2158|NW_019105772.1:571542-649860(+)+NW_019109026.1:16353-18917(+)|c142919/f1p12/4490
ggtaaacttgatgtactgtcaGGTACTGTGTTTTGTGTCTAGTTCTAGTTGGTCTTTTGATCAGACGTTAGAACATAGACAATTTAGAATCGCTGGTAAATAATTTACAAATGTGGAATAAATAAGTTTTTTTTTAATCATACAACATTTTTAAATGTTATAATTGTCGATGCAGTTTACTTTTATGCAGGACAAGTTTTATTTGAGATGAGTGTTCTCTACTAAAGCATAATCAAATATAGAAAAAGATTTCAAAATGCAGCGAAGCATTGGAAAGAGAATTCGTATGGATGAGCCGCCGCCTCCTGAATATGACACCAGCAGTCCTATGACTCCAATGGACGGCAGTGCTGCCGATTCTCAGGAGCCTTACACACCGTACACTCCCTATACAAACCA…
>PBfusion.2160|NW_019105747.1:59653-68291(-)+NW_019106887.1:236403-262897(-)|c18261/f2p5/4413
gcaacaatggatgaaaggatgaTGGATGCTGACTGCTGAGAGAAACTGAACTACAAACATAGCCTTTTCTCGTATAACAAGTTTTTATTTTCTATCAATCAATAAAACATTCACAAAACGCAATTTTCTTCAAATACGTCCAATCAAGTTTGTTTTCCAACCGTTGTGATTAAAATCCTTCAAAATTGATTCCGGGCAAAAAAGAAAGGCGGAGAATGGAGGAGGGCACAATGTGGCGGGGACCGGAAACAACAGCTGGCAGATGGAGGGGCCACCGCCCTTGAAGCAGCCGTTCGCGGGCATGCCCTTCCTGGAGGGGCAAGGCGGAGGCGGCGGCTGGGGCAACGCGGCCTTCTTCAACCAGGCGCAGGCGCAGTTCTGGGCGCAGAATGGCCCCAA…
>PBfusion.2161|NW_019105837.1:30188-40050(+)+NW_019107113.1:175031-179137(+)|c75426/f1p0/2612
ctTTTGTAAAGCTTTTGACAGACCTGAATAGATCCATTCTTTTCTATTCTATTCAAAATCAAAACAGCTCTTTCAAGCAGGAAATAGCTTAAATATCATCTTTCCAAGTTTCAAATTAATTATTTGATCGAGTGTTAATTCGGTGGATAACTTTCGGATTAACTCTGTTATAACATGTCATTTTTCGACTCCATGTTTCATAATTTTATGAGTGATCCTTTTTTCAACACTTCGGCGGCGTCAGGGGGCGGCGGAGGTGGAGGGGGTAGCCATGGCGGTTTCCACGAGGTGGCGCGGATGATGGATTCGCTGTACATCGATCCGTTCGCGCCGTTCGGCTTCACAAAGATCACTGCCACTCATCGGCCGACGGCCGCCGTACGTGCTAAGCCGCACCAG…
>PBfusion.2162|NW_019106145.1:282097-326531(+)+NW_019108716.1:62525-69064(+)|c161372/f1p42/5032
CAGCACAAAAAGCAACTAGAAGATTTGAAGATAAGCACAGCCAAAGACAAGGCTTACCTAGAAGAGCACATTGTCAGTTTACAAAAGGCACTTCATGAAAAGGATGAAACGTTCAATCAATTTGAAGACTCCACAGCCATGTACGCTCTGGCATTTGGTTTCAACAGTAGGCAAGACCAGAGGCCAAACAAGACATTGGCAATCCAGGAGGAGATGAATGCAATGCTTCTAAAAATGAGTGAGTATGAAAATGAACTTCAAGGAGAGAAGCATGATTATCGTATGCTAGAAGAAGAATTTGAACGTGCCAAAGAAGAGAGTTGCCGTTTGTCCAGCCAAGTGTCCGCCCTGGAAGAAGAGCTTGAGAAGAGAGACGGCCAGCTGCAGCAGGCTCTCTTC…
>PBfusion.2164|NW_019106101.1:380379-441005(-)+NW_019116497.1:1040-1925(-)|c82451/f1p0/2708
AGCACGTTGTAACTTATGTGAAATTGTGCGTTGTGTTGAATTTGTGAAAGCTTTTTATACTGACATAAGAATCAAATACTCAATTTAAACTTCATTGCTTTCTCTTTGGAAAAACTAATAAGTTATTGCTATTTGTTACTGTGAAGTGTTGCAAAGAAGTGATGTGTGGTGTATAGATTTGATGTAGAAAATAGATATGATTTCTGAAAATGTTTCGAATAATTCATTGGGCTCCCCATACATTTCATGTGTAAGTTTCAAGTTTTGTGTGTGCTGTGTTGTATAGAAGTGAAAAGTTCGGTTATCACCAGTTATTAATCATTGATATTCTGTGCAAAATCATAGTGAGTGCCATTTGCATCAAAATGTGCAAATATCGTTCTAGTCATCCAGCTATTT…
>PBfusion.2174|NW_019106294.1:211658-217235(-)+NW_019109257.1:2479-24517(-)|c64604/f1p4/2344
GTGTATTTTGTTCTTGAAAGAAACTAGTTTTAAATAAAAAAACGTTTGGACCTTGTCCTTTATTGTTGTACGATTTATCAGTAGAGTGAATCAGTTTTAGGCAATTCGTGTGCTGCTACAAAAGTCCAAATTGCTCAATTTATTTCAGTCATCATCATCATCATCTAGTGCCAAACTGCCAATAGTTGACTTGTGATATCGTGAATGAAAGGGAACCAGTTTAGTTTTATCTAAGTGAAAGTGGAAAGTTGAGGATTTTTTAGAAGTTTTATTTGCAATTATTGAATTCATACCGTAAAATATGGCTGTGAGCGTGAAGTGGTCTTGGCGTTCTTTGTTCCTAACTTTATTTCTAGTGACGTCATCATGCGTGGGTCTGCCGCAAGACAGCGCCAACGA…
>PBfusion.2175|NW_019105623.1:828022-872899(-)+NW_019106122.1:62846-71203(-)|c149312/f1p27/4721
cagGGCAGCTATGAAGCAAATTGCCGAGCAGAAGCTCAGGGCATTCTCCATTGGATCAATGGGGAAGAGACAGCTATCGAAAAGAGAACTGGAGGAGCAAAGAAAAAAGGAACAAGAAGAAGCAGCTGCTCAGGCATATGAAGAGTTTGTGACGACATTTCAAGAAACGCCGTCTAAAAGTGGAAAAGTTTGGGTGAAGGCTGGTACCTATGATGCCGGTCGAAGACAGGAAGATACGAAAGAAAAAGGCAAACTTTATAAACCACAGAGTAGGATAGATTCCAGTGACAAATCTTCTACTGAAAAGGCACAAGAGTATGCGCAAATGATGAGTATGAGTGAAAAACGATCAGATAGGAACAGTAGTCGTAGTAAAAAAGAAAAAGAAAAGAAAAAAGT…
>PBfusion.2180|NW_019106017.1:88861-91757(-)+NW_019106081.1:258572-259436(-)|c104848/f1p0/3859
GTAAAAACTTGAATCAATGTTCATTTTAAGCATCTGTAATTTCTTCAGCCTCTACTACTTCCAAAGGTCCCAAGTCTTCCTGTTCCTCTCTTTCATCCTGGCACTGGAGGTTCTGGTAGAAAGAATGGTGGATTGGAGGAATGTATGCCAGTAGGCTAAGCATGTCCATTTTCTTTGCTTTGGTTACCTCTCGCCCATTTGGGTGAAGGAGAAGTTGATCCACATTATGGAGAGATGTATTTCTTCCAGGCTTAGCAGGCTTGATGTTCAACTCAGAAAATGGAATTTCCTCATTCAAGGATTCCTTGTACAGGATGGTGAATGGACGATCTTTCAACAAGCGAATCCATTGGATTTTCAACCAGTTGACCTGGCCATTGGCCAAATTTTTTTTCCGGC…
>PBfusion.2182|NW_019105791.1:694433-702062(-)+NW_019106072.1:107433-115471(-)|c152823/f1p48/4745
agtcagctgtgcagctatgattgatgctgttttcccttagatgtatatgttacttcaaccccagcacagacaggcTAACAGAATACAACTGTCTTTCAAATCTCTTTAAAAAtttgtctttcaaatacaaaagtgggtcggcctctctcttatacttgaaagttgtaaaccaaagtgagaagctgtgcctgaaattatgaaaagtttcttgggatttcatcagcgagttttggaaaaggaaatcggtTTTGATTATTTATTTTTGAAtgcctaataaactgtattagtttcgctgttattttccatgaatcatctaatattgggacgttttattctttattctcattCTACTTGATGATGTGAAACAGTTATCATAATTATTTTGTtataatcatggcg…
>PBfusion.2195|NW_019105937.1:432240-452567(+)+NW_019107849.1:1356-58656(+)|c169914/f1p48/5308
GAGAGTAGGTCCGTGAGCGCAGCTCAGTGTTTTGAACGATGGGGCATACAGTGTTTTCGTTGAGTGTTTCTAAAATTTTAAATTAAATGTTGACATAAAATAAACATTTTCTGATGGGGTGCTACTGTCAGTGAAATTGTGATCCAATTCGAAAATGTATGCAAAAGGAAAAGGTTCCACTGTCCCTTCAGATGCCCAAGCACGCGAAAAATTGGCGCTGTATGTTTATGAGTACTTGTTGCACGTTGGTGCCCAAAAAGCAGCACAGACATTCCTATCTGAGATAAGATGGGAGAAAAACATCACATTAGGAGAACCTCCAGGATTCTTACACTCTTGGTGGTGCGTATTCTGGGATCTGTATTGTGCGGCCCCTGAGAGGAGGGACACTTGTGAGCA…
>PBfusion.2208|NW_019105894.1:517585-537512(+)+NW_019106951.1:112900-115077(+)|c170116/f1p8/5302
gccatccctatttgcgcatgctgtgggtgtTGAAGCAGCGGCCAGAAGGCAAAAGCTTCCGTCTAAATAGCCATTTTCTAAAAATTTATTCTTCTTGTGATATTTTTTTAAAAACTTATCTTTAATGTCAGAGCCACAGTCAGCTCTTTTACTACGGAAGCAATTGGCAGAACTGAACAAGAATCCTGTAGAAGGGTTCTCAGCCGGTTTGATAGATGACAATGATATCTACAGATGGGAGGTTCTCATCATTGGCCCTCCTGACACATTATATGAAGGAGGATTTTTCAAAGCTCATTTACTATTCCCTAAAGAGTATCCACTTCGGCCTCCAAAAATGAAATTCATGACAGAAATCTGGCATCCTAACATTGACAGGAATGGCGAAGTTTGTATATC…
>PBfusion.2215|NW_019106145.1:195826-216845(-)+NW_019108716.1:13069-13394(-)|c78897/f1p0/2664
acttctGTGTTGCTGCTGCTCCTGCTGCAGCTGCagAATTTACGACATATGACAGTGTTTTTAGGTGTTATTTTCTGAATTATCTAAGAAATTTTCGTATTTTGATTTAATAGAAAGTGTAATAAATGTAAATGAAAAAGCCATAAGCTGAATGAAAATGAAAAAGACATTACCTATGTAAGATCACTCTTTCAAATAAGCTATCTTCAATAACCTATTGGATAGAGCCAGTGAAATTTACTTGTGTTGTTCTTTTTCTCAAGTTGATGTTGATCTTTTGAGCTAAAACCAGTGCCAGTCTTTATAGGCTTCTTAAACTAGTGATCAAACTTATCAAAGATTGACTCGGTGTGGGGTTGGGCGTCGCCGCCGCTGCGACTGCAACTGGCCGGTCTAGCG…
>PBfusion.2217|NW_019105643.1:6471-17107(-)+NW_019105847.1:613766-624506(-)|c97391/f1p6/3529
TTTTTTAGGATTGTGTTTTTGTGAGCTTGGGTTACAAAAGTTTGCCCAGTGTGAACACCCACATCTAACCCTACAGATTTCAAAAACATGGCACCCAATTTGGTGGCCTTTTGCCTCCTGGTGACAACGACTCTCCTAGCACCACCTCCTGCAGCTTCCTTCGGCATAGACGACGCAGTCGACACGGTGGACTTTGTCAAGGAAGTGGTGCACGACATCCTCAACATCTGGGACGTGGTGGGCACCAAAATATTGCCCGAGGACACCATTCTGCCCCCGTTTTTGAAAAAGAAAAACCAGAAAATCCTGGATCGTATGGTGCAGGTGGCTAGGAGCGTAGACAAGGCTCAGGATATGCTCATGTCATCATCGGTGGAGGCAATTGGGAATCTGAAGTAT…
>PBfusion.2221|NW_019106480.1:328694-347132(+)+NW_019109273.1:49753-53083(+)|c151168/f1p2/4780
ACGAAGATTACAATTCAGAAGATGATCCTGACAGATTATGGTGCATTTGTCAAAAACCACATAATAATAGGTTTATGATATGCTGTGATGCATGTGAAGAGTGGTTCCATGGAAAATGTGTCGGAATCACAAAAGCAATCGGAAAACAGATTGAACAACAAGGAGTTGAGTGGAAATGTCCAAACTGCAAGGCGAAACTCGACCAAAACAAACCTCAGGTTCCTTCAGCGGCAATTGCCACCGGATCCACAACTACACCTACCTCAACCAACACTGGGTCAGCAAGTGCACCCTCTGCCAAACCTCAAGGTCAACTGAAGAGGAGTCCCAAACCTCAGGCTAGTCCCAAACCACAGACCAGCCCCAAACCTCAGGCCACTTCCAAACCTCAGACGACTC…
>PBfusion.2222|NW_019105557.1:1196917-1197953(-)+NW_019106591.1:199187-200549(-)|c67717/f1p1/2264
CTGATCCTCTAGCCCAGGAAGCTCTATTTTTGAGTTGATTGACAAGATCAAGCCGTAGGTCAGTAGCGGCTGAAAGTAACCATAATAAGCCGAGAATACTACTTTCTTGTTCAGACTCGTCGTTAATCTTGATATCGCAAATGTTGCCCTATTAAGTCTCTTCACGACCTCGTCCACATAGTAATTCCACCTCAATCCTGAGTCAACCTCGATTCCTAGAAAACCACAATCACCTGTAGATTTGATTTGTTTTGAATCCAACTTGAAATTTAGTGAATTAGAGAATTCCGGGCGGTTGGACTTACTAATAGAAAAATCCATAAAACAGGTTTTCTCGACATTGACTTTCAGTTTATTCGCCTTACACCAATTCTCGATGCTTTCTGTGACGCGCTCTCC…
>PBfusion.2223|NW_019106070.1:166506-169022(-)+NW_019109229.1:26550-37099(-)|c153216/f1p124/5059
TTTTTTGTTTTTTTTTTTTTTTTTTCTCGCCTAGCCGACAAGACGAATCCCTCGAGTGTGGCAACAATTTGCAGTCAACTTGCCAATGGTGAACCTGTCATACAATGATTATGATACACACTAAACATTGAAATGACTCTAGACTCGAACCACAGGCTTGCTTCACTACTGCTGCCTTTTTGTCATGATTGCGAGCTACACATTCATTTACAACTAGGTAAGTAAAGGTGCTACAGCTACAAGCGAGATCAAGACAAGCAGTTTGTGGCCGATGTTAGTCAGACCAGACCAGGATGTGACAACAATTTGTTAGTGAAACCACCAATAGTGAATCTGTCACACAATGATGATGATACACACTCAACATTGGTATGACTCTAGACTCGAACCAAAGGCTTG…
>PBfusion.2229|NW_019105546.1:1222734-1251591(+)+NW_019106957.1:14536-33077(+)|c172525/f1p6/5541
GATGAAATCGACAGTCTGCTGTCTGCCCTACAGAACCCTTCGCATGTTGTTCGTGATGCAGCTTTGAGGGGCCTTCAAATTATGGTAAATGCATTCCCTTCCAAAAAGGAAGATCCGGAATTGTTCCTGAGGCTAACTCGTCGGTTATGGGTGGCCAGATTTGAAGTTTGTGAAGAAAACAGGGAGCTGGGCCGGAAAGTATGGGACGAGGCGAGGCTGGACTGCAAGCTGCCTGGCCTGTGCGAGAACCTGCTGGGAGACATCGTGCATCCCGTTGGCTGCATCCAGGAGGCGGGTGCCCTTGCATTGGCCGACCTTCTCGGTCAGCTCAGGCCCGAAATCACCGAAGCCACACTCGAGCTACTGCTCAAAACTTACAAGGAAAAACTAGCGATGGTG…
>PBfusion.2232|NW_019106589.1:22657-26043(+)+NW_019107013.1:221441-222903(+)|c139371/f1p12/4587
ggtacaagaaagagccccccgaaagattgcgatccatgagatcatacaaGTAAAAGCGAATAAACACGTAAACGAAAAGCAAAGAAAAGTAAGTGAAAAATAACGAGCTTAAGCAATCGGGCGTACCCTGGTAACGTCAGTACATTACTGACGGCCAATCCTTTCACCACCGAGCAAGAGGCAAGAATGCCCCAAAAAAGGCACTTTTCAGAGCCATCTCTGACGACCATTTCAATTAATATTGAAGGAATTACAAAAGACAAAGAGGAACTACTTTCTCAGCTATGTAAAAATACTAATTGTGACATATTGTGCGTTCAAGAAACACACAGGGATCTTACAAGAAATAGACCACAAATTTATGGAATGACACGGGCAGTTGAAGTGCCACATTCAAAG…
>PBfusion.2236|NW_019105546.1:1123472-1155437(-)+NW_019105641.1:584169-584813(-)|c114035/f1p3/4168
aaacagctggcaggtggtgcCTCTGTTGCTGGTGCTGCCCTGATCATTGTGCATTATTTTTCTTGTGATATCTATTGAGTATTGAAATTGAGATTGAGATGTAGATTTTAATATTCTTGAGTTATTTTGTTTTTCAATTACTTGATTATTCGAGTGATTGATCACGGTAAAGTTCTAGAAATCTCCTGTGTGCTCCTTCAAACTTGCGTGGCATGATATAACTCAGTTTTTCCAAAAAAGATGAAAATGTTGAAGTAGTATTTTTGTTGTTTTGTAATCTACTGCGCTGTGGGGACAGGATTGTTTTAGAAAGTCTTTGTGACGTTCAAGACTTGAAGAATTGAAGTGTTTGTGATGTGTTTTGTTATACTAGTACGGTTATAAAGTCTGTTATCAGTG…
>PBfusion.2237|NC_021748.1:13156-13555(-)+NW_019107091.1:145433-150735(-)|c50295/f1p53/1861
ATTCCATTTCAGCGTTCAGACACTTCACATCATACTCATTTCACTCAAGACACTCAATTAAAACAATCTCCTTTCTTCAAAACATCTGAAAATCAAGCAATGAAACAACCATCGGTGTCAGGATGGCTTCGATTAGGTGACAATTTATTTCGAAATTTGACAAACAGCAGCTCTCAGATTCAGCAGGAGCCAATACTATTACAGTCTGATGAGAACGAGGAATACGATGAAACTAGATCAACGATTGCTATTGGTGCAGCTGCAGCCATTCTGCTGCATGCTTACATTAGTCACTCGAGGAAAGCAGGAGTGTCAGTGACTTTCGCACTAGCAGCACTAGTAATGACTGCAGTGATTGCACCAATAATCGGCTCGATATTCCTGCTGCTTGCCTGCTAC…
>PBfusion.2243|NW_019105944.1:266569-284792(-)+NW_019108148.1:80830-82457(-)|c160481/f1p0/4885
CTGAAAAGGAGTGTCTGAGTGTAGTATTTGGCCTGACCAAACTCCATAATTATTTTGGTAACCGTAAAATAATTGTTCGTACTGATCACAAGGCATTAACGTTCCTAAAGAAATGTAAAATCGGCCATGGGAGATTGGGACGTTGGATTCTTTTCTTGCAAAATTTTGACATTGAATGGCAATATGTAGCGGGTAAGAACAATATTGTTCCCGATATTATTTCTAGGACTGATTATCAAGGTAATGTTTGTCATAGGAATAATAATGAGTTCAAAGTATTGAATATTATCAAAGATAACAAAAACCTTCACCAAATAATACAAAAAATAAAAGATACCCAATCAAATGACATACAATTAAATAAAATTAGACAGAAACTAAACAATAATGACATGCATA…
>PBfusion.2251|NW_019105540.1:1517322-1535511(-)+NW_019105582.1:1028885-1032599(+)|c97565/f1p20/3252
TTTTTTTTGTTTTTTTTTTTTTTTTTTGTCTCAAAAATAGTTTATTGTGAAAACATGAATATTTTGAAAAAAATAACTGCCAAAAATTAAAACGAACAAGTCGATTAGTTAATAGAACGATTTTGACTTCTCCAGAAAAACATTATACTATTTCTTGCTATCATGCATTAAAATCTAAATCTATATATCTAGACGATAATCAACTATTACATTAAAGTAGTGCTATATTACATAATCTTGTCCCGTTTCAATATACTTTGATAAATCGTATAAGTAAACTTGGTCGTAGAAAAATATCAGCCTTAATATAACGTTTACATGATAATATTACTATAAAATAAATCTCAATATTTTATTACTATGTATTGCATTTATGTGAATGTAATAGATTGCTTAGTT…
>PBfusion.2253|NW_019106294.1:211658-217235(-)+NW_019109257.1:2479-20276(-)|c50717/f1p4/1998
GCTAACGTCGGCGAAAAAAGGTCTGCCTGAGCTGCGCAAATCGCTGGCCGACTTTGTGCCCACACACGAGCTGGAGGACGCGTTCAATGCCTCGGGCGCCCATCTTCAGTCGGCCGCGGATGCGTTAAATGCCTCGGGCGTCCATCTTCCGTTTGCTGTCAACGCCTCGCAACTGCCCAGCATTGAGGAGGGCGACAAGATGATTGAGGAGAAGTGCTTGAAAAACGGAGGCAACGGATCGTATGCTGAGGCCATGGTGGCGAAGGAAGAACTGCAGTTCTGCATGAAAGACATGCTGGATTACAAGAAGATAAACGCCGAAATCGAGACGGCAAAACCGACTGGCGATCTGGACAAGGTTTTCCGCAAGTACTGCAGGAGTACTCCAAAGCTGAAGGG…
>PBfusion.2254|NW_019105838.1:582182-586840(+)+NW_019106731.1:196066-206793(+)|c4410/f4p15/2165
CAGTCACTGAGCTCGAAAATTATGGAATGCCATTCTCGCGAACGAAGGAGGGCCGCATCTACCAGCGCGCGTTCGGCGGACAGAGCCTGAAGTTCGGCAAGGGAGGACAGGCTCACCGCACGTGCTGCGTTGCCGATCGCACAGGTCACTCCCTGCTGCATACGCTCTATGGCCAGTCACTGCGCTACGACTGCAACTACTTCATCGAGTACTTCGCCATGGACCTCATCATGGACGGAGACGCCTGCGTCGGAGTCACCGCCTTCTGCCTCGAGGACGGCACCATTCACCGATTCAAGGCCAAGAACACTGTGCTGGCTACTGGAGGTTACGGCAGAGCTTACTTTTCGTGCACATCAGCTCACACTTGTACCGGAGACGGAAATGCGATGATTTCAA…
>PBfusion.2255|NW_019106074.1:414612-462188(+)+NW_019108900.1:9608-25107(+)|c65578/f1p0/2408
AGTGTTCGGAAGTGAAGCGTAGCGCGTTCGTGCATCGAATATCAAGTTGGTAATGTGTTAGTTGAAGTGTTCAATAACAATTAGATGGAGGTATTAATATTGGAGTGTGGTTTTTTGTTTAGTTGAGTGATTTATGAAATAAAGTGAGCTACAAATTCAGGAATGTGATTGAAAGAGAAGTGAAAAGTGAACCGTGAGCTGTCTCGATGAGTGGCTCAAGCTGTGGTAGCAGGAGCAGTCATGAGGACCACGTTTCATCGGAACACCACTCAATAAACGATAACCGACAAATAATCGAAAATGTCAAAGAAGACTGTTCCAGCAGTGCTATAACCTCAGATCTCAACTCTGACATTGATTACTTCGATGATGACGAGGATGAAGAGTTGTCGAATGATA…
>PBfusion.2256|NW_019106312.1:277256-395369(-)+NW_019107473.1:5182-27942(-)|c125460/f1p2/4344
agtctggtgccgtcAACCAACCAAAATGGGTCGCGACTCGCTCCGACATCTCAACTAAAAATATTTCGATTTTTGcaacagaaaaattaagtcaagagaaatagaagtttactcactttaattttcagttctataaaaacatctagTTTTGATTTTTCAATAAATTTTTCATCTAATaGGTTTGATTTATCATTTAAGTGTGAGTTTCATCATTTCTGAAAATAAAATAAAGGATTTGAATGAATCCATGATACCACACCAATAATCATGGATGATGAAGATCCTTCTGATATTTCTAAACTGGACTTCAATGAAATTTTCAACGAGAGTCGCCCAGGCTACCCGAGAGTGTCGAAAGAGGTGCATTACATCATGGGATCTGTATTAGCAGTGGTGGGG…
>PBfusion.2257|NW_019106719.1:122001-178312(-)+NW_019107519.1:15112-16295(-)|c74718/f1p1/2560
agtatgacattggaATTTAACTTGTCGACTTCTCAAGAAATAGGTAAAAAAGTAGAGCACTGATTTACTCAGGACAAGGTGGCGGCTTGCTGTGATATAGTCTATAGATAATGATTTCCCACAAACTAGTGTTATTGGCCCTGCTGTTGGTGATCATTGGGAGGATGACAGACGGATGGATTATTATCATCCCTCACATTCCCCATCCCCATAATGATGATGACGATGACAAAAATGATGATGACGATGACAAAAATGATGATAATAATAAAGCCACTAAAGTGACATCAGATACTGACTCAGGTGGTAATGATTCAGGTGGTACTGATTCAGGTGGTACTGATTCAGGTGGTACTGACTCAGGTGGTACTGACTCAGTTGGTAAGGACTTAGCTAGCA…
>PBfusion.2267|NW_019105602.1:651440-679697(+)+NW_019106365.1:220128-365366(+)|c140048/f1p3/4485
ATCGCCCAAGCCAGGGCCCAGGCACAGGCTTCTGGCGCAGACGGTGGAGAATCAGCTGAGCAAGCACTTGTCGAAGAGCGCCGTCGAGTTGAACCGTCGCGGCGGAGGCGACGCTCTCCACCTCTCTACTGCTAAGTACGGCGGCGTCAGCAGCCCTACGCCCGCCCAGTCCACCTCCAACGTCAGCCACAGCGTCTCTGTCGTGCAGAAGACTCACTACTTCTTCTGCTCGCTCAAGGAACGCTGGTCGCGCAGCCGAAGCAAGGAGAGGAAGCTGCGACGGCGCGATGGAGAGGAACTCGGGTCGGAGAGAGAGCGCGGACGGGAGAGAGACAGAGAGAGTGCCAGGCCAGCGCTCCAGGACAGTCACAGCACCGACTACGCGGCCGACTACAGCAG…
>PBfusion.2269|NW_019105992.1:31588-39243(-)+NW_019106529.1:251146-262217(-)|c109707/f1p5/4467
tggAGACGAGGTTTATGAGACTGTGAACGGGGCGCTGATGAACGTTGAGACGGCGCTGCAGCAGAGTCTGGCCAGCAAGTGCTGCCTTTGCCAGCGCACGGGCGCCACCCTCAAGTGCTACAAGTTGCGCTGCAATCTGCTCTACCACCTCGGCTGCGCCGTCAAGGACCAGTGCGTTTTCTACAAGAACAAGACGCTATACTGCGCCGACCACGTGCCAAAGAACGAGAAGGACAACGAGCTGACAACGCTGTCGGTGTTCCGGCGCGTGTACGTGAACCGCGATGAGAACCGGCAGATCGCCAGCGTGATGCATCACACCGAACACAACCACCTGTTGCGAGTCGGCACGCTCATCTTCCTCAACGTCGGCCAACTGCTGCCGCATCAGCTGCCCAA…
>PBfusion.2272|NW_019106377.1:278522-279594(-)+NW_019111616.1:3685-10450(-)|c160381/f1p6/4978
ttccactcatgCATGATAGCGATTAGCGATAGCGAAGCAAACGATTGTCATTGTCAGTCATTCATTTGTCATTATTACTCATTTGTCCTTGAAGAAAGTTCTTCTTTGCCATATTTTTAATAATCTTTCATTTGGTGCTGTAATTAGCAATTACTTTGAGGTTGTGATCTTAGAAACTACGTACCTAGTTTTTAATTCTCGAATCTTCAACAAATAAAATGTAATGTAgtctttatttgataacttctacagaatactaggcctatacctaagctttatcttgcaaagtcttaaaaataaatgttataggctaatcaatgagataattttaactatcaaacaCAATAACAATTTTTGTTTTgctacagtcgttctggtagcctaatttgtcacgtagaa…
>PBfusion.2274|NW_019105939.1:315940-320370(+)+NW_019108060.1:71885-81156(+)|c176854/f1p27/6029
ATCCTCATAATATTGGAATATGGCTGGACGATACTCAAAAAAATTCCGTCGTGCTGTTGAGAGAGACATTCTTTGTCACTCCTATGTCTTCTAAAATCCTCAAATACGAAGGGGCGTTGCAACTGCTTGAAAGCTACGTACCAGATGTTGGGAGTTGGGACTGATGACAGCTCGAAAACTTGAGTAGCCCAGTTTCAAACCTCGTTATTTTTATTTCCAATTGTTTCAATTTCGAGTTAAGAACGCCATTTTGTTCTCTGGGTTCATATACAACTATTCCCACTTGTTAAATGCTACAGAACACGTTAAAAAGGTATGAAAATGGCCTTCAAAGTTTGGATACTGCTGCAAACCTCATCATGTGTACCCCACGTAGGCCTACTGCTGCAAAAGCCTTTA…
>PBfusion.2275|NW_019105683.1:658601-670031(+)+NW_019106900.1:5767-78530(+)|c13570/f9p12/3907
AGACAGCGTAATGTTGTCAACTGGATTGACAGACATTTTTGGGTTTTTGTTTTACGGTTGATTTTATCATAATGTTAGACTGTGTTATTTATTTATAGTGTTTAACACTTTTATTTTAGAAAACCTGGAAGGTAAGGGACCAGTATGACCAAGAAGTTTGAGTTTAATTGGCACATTCCTGTGCCTGATCCCCTACTGCAGGGCTGTGTTTTCGACCGATGGACTGAAGACAAGGACTCGACAGATGTCGAACCTGGATGCTTGTTCAAAGTGGACGAGTACGGGTTCTTCATCTACTGGAAAAGTGATGGCAGGGAAGGAGATGTGATTGAACTTTGTCAAGTGAGTGACATACGTGCTGGTGGCCTCCCAAAGGACTCTCGTCTTACCTCTCAACTT…
>PBfusion.2279|NW_019106255.1:208847-213189(-)+NW_019110014.1:125-17549(-)|c21011/f2p4/4570
agacgcgaaatgcgtaccgttgtCGATGGTTCGTCGTCCATGGTTGCTGAAAATCCAGTAAAATTTCTAACAAGCTAGAGGCTGTTCTTACTTCATTTCAACGTTTGTTATTTTCTGTGTAGATTGTCATTTTAATAATTTTTCAAAATGAATGTTGAAGAAGAAGTAATGAAGATACAGAAAAAACTGACCAAAATGACTTCCGAAGATGGATCAGGGCAAGAGCAGGCTTTAGACTTGCTGAAGGCTCTGCAGAACTTACCGGTCAATTTGGAAATTTTGACAAAGACAAGAATTGGAATGACTGTCAATGCTCTTAGAAAGTCTAGTACAGATGAAGAAGTGATCAGTTTATCTAAGACACTCATCAAGAATTGGAAAAAGTTTCTCGCTGGTCCC…
>PBfusion.2281|NW_019105881.1:606278-607702(+)+NW_019108019.1:78234-101766(+)|c169275/f1p1/5255
[truncated: 229 more rows]

## Sheet: Table S12
Table S12. Positions of 915 fusion genes.
[truncated: 916 more rows]
