# Supplementary material for: Combining next-generation sequencing and single-molecule sequencing to explore brown plant hopper responses to contrasting genotypes of japonica rice
Source: BMC Genomics. 2019 Aug 29;20:682. doi: 10.1186/s12864-019-6049-7 (PMC6716848; doi:10.1186/s12864-019-6049-7)
Supplement: Supplementary file 11 — Boundary sites of transcripts resulting from fusion of sequences of annotated genes at different locations. (XLSX 44 kb) [file 12864_2019_6049_MOESM11_ESM.xlsx]

## Sheet: Sheet1
Fusion ID	Scaffold	Stand	Fusion site	Splice junction
PBfusion.1.1	NW_019106142.1	+	NNNNNN	TTCACT
PBfusion.1.2	NW_019107436.1	+	AGTCAG	CTGTTA
PBfusion.10.1	NW_019105768.1	+	tgaaat	aGTAGT
PBfusion.10.2	NW_019107903.1	+	GTTGCT	AGCAGT
PBfusion.1005.1	NW_019105569.1	-	AATATT	GGGGAC
PBfusion.1005.2	NW_019106673.1	-	CAAGAA	TTGAAC
PBfusion.1009.1	NW_019106012.1	-	GAGGAT	GCAGGC
PBfusion.1009.2	NW_019108018.1	-	TTAATC	tataaa
PBfusion.1029.1	NW_019105559.1	+	tgaatt	tatatt
PBfusion.1029.2	NW_019105841.1	+	GCTCAG	AGCATT
PBfusion.103.1	NW_019105754.1	+	CAGTCA	CAGTCA
PBfusion.103.2	NW_019106748.1	+	GCAGTA	GCAGTA
PBfusion.1032.1	NW_019105882.1	+	NNNNNN	CTGTAA
PBfusion.1032.2	NW_019109095.1	+	gcagca	CGAGTG
PBfusion.1033.1	NW_019105747.1	-	CAACAA	ACAATG
PBfusion.1033.2	NW_019106887.1	-	TCACTA	taatac
PBfusion.1039.1	NW_019105754.1	+	CAGTCA	CAGTCA
PBfusion.1039.2	NW_019106748.1	+	GCAGTA	GCAGTA
PBfusion.1045.1	NW_019106469.1	-	GTTCAG	TGGAAT
PBfusion.1045.2	NW_019106719.1	-	atgata	ATACAT
PBfusion.1055.1	NW_019105900.1	-	TTCAGG	TCAGGC
PBfusion.1055.2	NW_019107088.1	-	ATGTAT	aacttt
PBfusion.1059.1	NW_019106166.1	-	TCAGTC	TTCACA
PBfusion.1059.2	NW_019108893.1	-	tggaat	AACCAG
PBfusion.1060.1	NW_019106142.1	+	TTACTA	TTCACT
PBfusion.1060.2	NW_019107436.1	+	AGTCAG	CTGTTA
PBfusion.1066.1	NW_019105546.1	-	ttgtag	ATACCA
PBfusion.1066.2	NW_019107765.1	-	gtagct	AATCTT
PBfusion.1067.1	NW_019105936.1	+	ATGTAA	tagtag
PBfusion.1067.2	NW_019106847.1	+	tcagaa	tcagaa
PBfusion.1068.1	NW_019105650.1	-	GGCGGT	AGGCAG
PBfusion.1068.2	NW_019106710.1	-	TGGCTC	ATGTAG
PBfusion.1079.1	NW_019105873.1	+	GAGTGA	GAGTGA
PBfusion.1079.2	NW_019106453.1	+	TCAGTG	gtagaa
PBfusion.108.1	NW_019105937.1	+	AGGTAG	gttgCA
PBfusion.108.2	NW_019107849.1	+	GCAGGC	GCAGGC
PBfusion.1081.1	NW_019106142.1	+	ATCCAT	TTCACT
PBfusion.1081.2	NW_019107436.1	+	AGTCAG	CTGTTA
PBfusion.1098.1	NW_019106191.1	+	AGGTAA	GAGtat
PBfusion.1098.2	NW_019107854.1	+	acagag	gGCTAG
PBfusion.1104.1	NW_019105778.1	+	TTTCTC	TATAAA
PBfusion.1104.2	NW_019107854.1	+	aatcag	ttcttg
PBfusion.1106.1	NW_019105717.1	-	acagag	agGCGT
PBfusion.1106.2	NW_019106155.1	-	AGGTAC	TCAATT
PBfusion.111.1	NW_019106719.1	-	TAAGGG	TAAGGG
PBfusion.111.2	NW_019107519.1	-	AAGTAA	AAGTAA
PBfusion.1115.1	NW_019105778.1	+	TCTTTT	aatgat
PBfusion.1115.2	NW_019106587.1	+	GTTGCA	acaggg
PBfusion.112.1	NW_019105602.1	+	TTCATG	AGTAAA
PBfusion.112.2	NW_019106365.1	+	CAGAGC	GCAGGA
PBfusion.113.1	NW_019105546.1	-	CAGCAT	CAGCAT
PBfusion.113.2	NW_019105678.1	-	aaatct	TGTAAT
PBfusion.1134.1	NW_019105643.1	-	gtTCAG	TTTTCT
PBfusion.1134.2	NW_019105847.1	-	attgaa	TGTATT
PBfusion.1136.1	NW_019105747.1	-	CGTTCG	ACAATG
PBfusion.1136.2	NW_019106887.1	-	CTCACT	taatac
PBfusion.115.1	NW_019107389.1	-	TCAGGT	TCAGGT
PBfusion.115.2	NW_019114660.1	-	AGGTAA	AGGTAA
PBfusion.1151.1	NW_019105559.1	+	CGGTGA	tatatt
PBfusion.1151.2	NW_019106006.1	+	GCGGGT	TCAGTA
PBfusion.1157.1	NW_019105936.1	+	ATGTAA	tagtag
PBfusion.1157.2	NW_019106847.1	+	tcagaa	tcagaa
PBfusion.1160.1	NW_019106192.1	+	AGGTTA	CTGTGG
PBfusion.1160.2	NW_019109161.1	+	acaggT	ATACTG
PBfusion.1165.1	NW_019107014.1	+	TTATCT	attata
PBfusion.1165.2	NW_019107083.1	+	ttttct	CCAGAA
PBfusion.1166.1	NW_019105602.1	+	TTCATG	AGTAAA
PBfusion.1166.2	NW_019106365.1	+	GAGCAG	GTAGGC
PBfusion.1168.1	NW_019105569.1	-	ACAGAT	ACAGAT
PBfusion.1168.2	NW_019105602.1	-	CCgtga	CCgtga
PBfusion.1182.1	NW_019106882.1	+	AGGTGA	AGGTGA
PBfusion.1182.2	NW_019108381.1	+	GCAGAT	ATGGAA
PBfusion.1189.1	NW_019105717.1	-	acagag	agGCGT
PBfusion.1189.2	NW_019106155.1	-	AGGTAC	TCAATT
PBfusion.12.1	NW_019105876.1	-	GGCAGT	AGTCGA
PBfusion.12.2	NW_019106257.1	-	gttgaa	aaactt
PBfusion.1202.1	NW_019106013.1	-	AGcctt	AGGCAG
PBfusion.1202.2	NW_019106582.1	-	ttcaat	CCGTAA
PBfusion.1210.1	NW_019105667.1	+	taataa	gagtTT
PBfusion.1210.2	NW_019108872.1	+	aaggcC	CTCCTT
PBfusion.1211.1	NW_019106140.1	+	CTACCC	GTCTAC
PBfusion.1211.2	NW_019107280.1	+	ATTGAA	ACAGCT
PBfusion.1215.1	NW_019105700.1	-	GAAGGT	GAAGGT
PBfusion.1215.2	NW_019109036.1	-	AGGTAC	AGGTAC
PBfusion.1230.1	NW_019105828.1	-	TTGCGA	GAGTTC
PBfusion.1230.2	NW_019106231.1	-	tcattt	atttta
PBfusion.1232.1	NW_019106719.1	-	TAAGGG	TAAGGG
PBfusion.1232.2	NW_019107519.1	-	AAGTAA	AAGTAA
PBfusion.1237.1	NW_019105840.1	-	tcagta	cagtac
PBfusion.1237.2	NW_019107166.1	-	ATGTAA	TTCTCA
PBfusion.124.1	NW_019106019.1	-	ACAGGA	ACAGGA
PBfusion.124.2	NW_019107168.1	-	AGGTGA	AGGTGA
PBfusion.1242.1	NW_019106090.1	+	NNNNNN	CANNNN
PBfusion.1242.2	NW_019108065.1	+	tgtttc	agcTGG
PBfusion.1243.1	NW_019105837.1	+	ttcagg	GTTCTG
PBfusion.1243.2	NW_019107113.1	+	CGTAAC	GCAGCA
PBfusion.1244.1	NW_019106717.1	+	GGGTAA	CATATA
PBfusion.1244.2	NW_019108049.1	+	atttca	tcagat
PBfusion.1245.1	NW_019105564.1	-	ACAGGT	ACAGGT
PBfusion.1245.2	NW_019105716.1	-	AGGTAT	AGGTAT
PBfusion.1250.1	NW_019105747.1	-	CGTTCG	ACAATG
PBfusion.1250.2	NW_019106887.1	-	CTCACT	taatac
PBfusion.1251.1	NW_019105546.1	+	AGGTCT	AGGTCT
PBfusion.1251.2	NW_019106957.1	+	GCAGGA	GCAGGA
PBfusion.1255.1	NW_019106465.1	-	CCAGAC	CCAGAC
PBfusion.1255.2	NW_019108413.1	-	TGGTGA	TGGTGA
PBfusion.1257.1	NW_019106019.1	-	ACAGGA	ACAGGA
PBfusion.1257.2	NW_019107168.1	-	AGGTGA	AGGTGA
PBfusion.1262.1	NW_019105937.1	-	GCAGAC	GCAGAC
PBfusion.1262.2	NW_019106462.1	-	AGGTCA	AGGTCA
PBfusion.1268.1	NW_019106329.1	-	GAAACC	ACAGCC
PBfusion.1268.2	NW_019107091.1	-	AAGACC	AGGTAA
PBfusion.127.1	NW_019105717.1	-	acagag	agGCGT
PBfusion.127.2	NW_019106155.1	-	AGGTAC	TCAATT
PBfusion.1273.1	NW_019106897.1	+	AGGTCA	AGGTCA
PBfusion.1273.2	NW_019113535.1	+	gcaGAT	ttgttt
PBfusion.1289.1	NW_019105775.1	+	TTCTAT	atcaaa
PBfusion.1289.2	NW_019106083.1	+	AGATTG	TAAAAG
PBfusion.1299.1	NW_019105734.1	+	attttt	tttatt
PBfusion.1299.2	NW_019106121.1	+	AACTGC	GATAGG
PBfusion.1301.1	NW_019106142.1	+	ACTATC	TTCACT
PBfusion.1301.2	NW_019107436.1	+	AGTCAG	CTGTTA
PBfusion.133.1	NW_019105672.1	+	atgatt	gatttc
PBfusion.133.2	NW_019106071.1	+	TGTCAG	TAGTGG
PBfusion.1337.1	NW_019106465.1	-	CCAGAC	CCAGAC
PBfusion.1337.2	NW_019108413.1	-	TGGTGA	TGGTGA
PBfusion.1344.1	NW_019106754.1	-	TGAGGA	caaggA
PBfusion.1344.2	NW_019106855.1	-	AGGAGT	AGGTAA
PBfusion.1346.1	NW_019105650.1	-	TGGATT	AGGCAG
PBfusion.1346.2	NW_019106710.1	-	TGGCTC	ATGTAG
PBfusion.1354.1	NW_019106574.1	-	TATGTG	GCATCC
PBfusion.1354.2	NW_019106710.1	-	NNNNNN	GAAAAG
PBfusion.1362.1	NW_019105707.1	-	TAGGAA	TCAGCT
PBfusion.1362.2	NW_019110416.1	-	tgtata	CCTCTC
PBfusion.1363.1	NW_019105611.1	+	aaattc	AGGTAG
PBfusion.1363.2	NW_019106805.1	+	CAGTCT	GCAGTC
PBfusion.1368.1	NW_019105541.1	+	GTCGGC	AGGTAT
PBfusion.1368.2	NW_019105868.1	+	GCCTCG	GCAGTC
PBfusion.137.1	NW_019105643.1	-	tattag	TTTTCT
PBfusion.137.2	NW_019105847.1	-	TGTATT	TGTATT
PBfusion.1374.1	NW_019105673.1	-	acagat	ATACCT
PBfusion.1374.2	NW_019106145.1	-	ACGTAA	TATCAG
PBfusion.1375.1	NW_019105620.1	-	ttagaT	ttagaT
PBfusion.1375.2	NW_019107624.1	-	TGGTAA	ATGATT
PBfusion.1377.1	NW_019105635.1	+	AGGATG	tacctt
PBfusion.1377.2	NW_019106073.1	+	GCAGGA	CCAGAG
PBfusion.1379.1	NW_019105548.1	-	CACAAC	AAAACA
PBfusion.1379.2	NW_019106210.1	-	TTTAAG	AATGTG
PBfusion.138.1	NW_019105643.1	-	AATGGC	TTTTCT
PBfusion.138.2	NW_019105847.1	-	TGTATT	TGTATT
PBfusion.1380.1	NW_019105600.1	-	gCAGGT	gCAGGT
PBfusion.1380.2	NW_019106149.1	-	AGGTCA	AGGTCA
PBfusion.1382.1	NW_019105807.1	-	CCAGCC	TCAGAA
PBfusion.1382.2	NW_019107635.1	-	AGCCAG	TCTGAC
PBfusion.1389.1	NW_019105948.1	-	tcagat	tcagat
PBfusion.1389.2	NW_019117399.1	-	Aggtat	Aggtat
PBfusion.1393.1	NW_019106722.1	-	ATAGGA	TTTTCT
PBfusion.1393.2	NW_019107615.1	-	gggtaa	gggtaa
PBfusion.1395.1	NW_019105937.1	+	AGGTAG	gttgCA
PBfusion.1395.2	NW_019107849.1	+	GCAGGC	GCAGGC
PBfusion.1397.1	NW_019105807.1	-	GGGAAT	GCAGCA
PBfusion.1397.2	NW_019106301.1	-	GTCGAT	AGGTAA
PBfusion.140.1	NW_019107094.1	-	CTAGGA	CTAGGA
PBfusion.140.2	NW_019108492.1	-	GAGTGA	GAGTGA
PBfusion.1406.1	NW_019105828.1	-	GATTAG	ACAGAT
PBfusion.1406.2	NW_019106231.1	-	tcattt	atttta
PBfusion.1412.1	NW_019106792.1	+	CGGTCA	CGGTCA
PBfusion.1412.2	NW_019107996.1	+	ACAGTA	ACAGTA
PBfusion.1417.1	NW_019105807.1	-	cCAGTG	ttcttt
PBfusion.1417.2	NW_019106301.1	-	NNNNNN	AGGTAA
PBfusion.1445.1	NW_019105562.1	-	TATCAG	TGTTGC
PBfusion.1445.2	NW_019110238.1	-	CTACAG	AGGTAC
PBfusion.1450.1	NW_019105589.1	+	CTTCTT	TCTTTT
PBfusion.1450.2	NW_019106246.1	+	GTTGTT	tcaggt
PBfusion.1463.1	NW_019105914.1	-	TTGAAG	GAAGGC
PBfusion.1463.2	NW_019106157.1	-	ttaatG	atGATT
PBfusion.1472.1	NW_019105548.1	-	TCAGGT	TCAGGT
PBfusion.1472.2	NW_019106166.1	-	TCGTGA	TCGTGA
PBfusion.1476.1	NW_019106012.1	-	AAGGAA	CTATTG
PBfusion.1476.2	NW_019108018.1	-	TTAATC	tataaa
PBfusion.1477.1	NW_019105900.1	-	CTTGGT	ccaGAT
PBfusion.1477.2	NW_019107088.1	-	ATGTAT	aacttt
PBfusion.1499.1	NW_019105833.1	-	GCAGTT	GCAGTT
PBfusion.1499.2	NW_019105947.1	-	TTGTGA	GTGTAA
PBfusion.1509.1	NW_019105734.1	+	attcaa	tttatt
PBfusion.1509.2	NW_019106121.1	+	AACTGC	GATAGG
PBfusion.1527.1	NW_019105900.1	-	GAGGGG	ACAGGC
PBfusion.1527.2	NW_019107088.1	-	ATGTAT	aacttt
PBfusion.1530.1	NW_019106118.1	+	AGGTTA	AGGTTA
PBfusion.1530.2	NW_019106741.1	+	CCAGGA	tactag
PBfusion.155.1	NW_019105775.1	+	GTGACA	atcaaa
PBfusion.155.2	NW_019106083.1	+	ACACAA	ACAGAT
PBfusion.1553.1	NW_019105564.1	-	ACAGGT	ACAGGT
PBfusion.1553.2	NW_019105716.1	-	AGGTAT	AGGTAT
PBfusion.156.1	NW_019105540.1	+	tatgca	ATGTAa
PBfusion.156.2	NW_019105605.1	+	CTGATG	GTCATT
PBfusion.1576.1	NW_019105882.1	+	NNNNNN	CTGTAA
PBfusion.1576.2	NW_019109095.1	+	gcagca	CGAGTG
PBfusion.1598.1	NW_019105900.1	-	TATGGG	TCAGAA
PBfusion.1598.2	NW_019107088.1	-	ATGTAT	aacttt
PBfusion.1599.1	NW_019105700.1	-	GAAGGT	GAAGGT
PBfusion.1599.2	NW_019109036.1	-	AGGTAC	AGGTAC
PBfusion.16.1	NW_019105682.1	-	GCAGAC	GCAGAC
PBfusion.16.2	NW_019108107.1	-	GAGTAA	GAGTAA
PBfusion.1601.1	NW_019105563.1	+	AGGTAa	AGGTAa
PBfusion.1601.2	NW_019107022.1	+	CCAGGG	TGAACT
PBfusion.1616.1	NW_019106019.1	-	ACAGGA	ACAGGA
PBfusion.1616.2	NW_019107168.1	-	AGGTGA	AGGTGA
PBfusion.1620.1	NW_019105717.1	-	acagag	agGCGT
PBfusion.1620.2	NW_019106155.1	-	AGGTAC	TCAATT
PBfusion.1631.1	NW_019106019.1	-	ACAGGA	ACAGGA
PBfusion.1631.2	NW_019107168.1	-	AGGTGA	AGGTGA
PBfusion.1639.1	NW_019105548.1	-	TCAGGT	TCAGGT
PBfusion.1639.2	NW_019106166.1	-	TCGTGA	TCGTGA
PBfusion.1651.1	NW_019106559.1	-	GCAGGT	GCAGGT
PBfusion.1651.2	NW_019107077.1	-	TGGTAT	TGGTAT
PBfusion.1654.1	NW_019105754.1	+	AGGTAC	AGGTAC
PBfusion.1654.2	NW_019106748.1	+	gtagat	gtagat
PBfusion.1655.1	NW_019107125.1	-	TCAGGA	TCAGAG
PBfusion.1655.2	NW_019111731.1	-	AGGTCG	AGGTCG
PBfusion.1659.1	NW_019105838.1	+	AGGTga	AGGACA
PBfusion.1659.2	NW_019106658.1	+	ACAGGT	TTGATG
PBfusion.1670.1	NW_019105921.1	+	ATGTGA	AACAAT
PBfusion.1670.2	NW_019108877.1	+	ATAGGT	ATAGGT
PBfusion.1673.1	NW_019105611.1	-	TCAGGG	atcAAT
PBfusion.1673.2	NW_019106513.1	-	AGGTAA	AGGTAA
PBfusion.1682.1	NW_019105672.1	+	tgaaac	AATTTA
PBfusion.1682.2	NW_019106071.1	+	TGTCAG	TAGTGG
PBfusion.1683.1	NW_019105820.1	+	gtacct	TATTTG
PBfusion.1683.2	NW_019109165.1	+	TCAGCC	ACAGAA
PBfusion.1694.1	NW_019105717.1	-	acagag	agGCGT
PBfusion.1694.2	NW_019106155.1	-	AGGTAC	TCAATT
PBfusion.1695.1	NW_019106090.1	+	NNNNNN	CANNNN
PBfusion.1695.2	NW_019108065.1	+	tgtttc	agcTGG
PBfusion.1700.1	NW_019106829.1	+	CTTAAA	AACTGG
PBfusion.1700.2	NW_019109898.1	+	TTTGGG	CATATC
PBfusion.1703.1	NW_019105596.1	-	ACCTGT	GACTGC
PBfusion.1703.2	NW_019106064.1	-	NNNNNN	GANNNN
PBfusion.171.1	NW_019105586.1	+	tagcct	AGAGCG
PBfusion.171.2	NW_019106646.1	+	ATAGAA	TTAGAT
PBfusion.1710.1	NW_019105577.1	-	gactgA	TATTAT
PBfusion.1710.2	NW_019107875.1	-	CTGTGG	GAATGG
PBfusion.1728.1	NW_019105847.1	-	ATGAAA	GCAGAT
PBfusion.1728.2	NW_019105847.1	-	TTGTAT	GGATGA
PBfusion.1730.1	NW_019105549.1	-	AATGTT	GCAGGA
PBfusion.1730.2	NW_019105685.1	-	tttcaa	GAGTAA
PBfusion.1734.1	NW_019105647.1	-	GCAGGT	GCAGGT
PBfusion.1734.2	NW_019111560.1	-	TGGTCA	GAGTGA
PBfusion.1737.1	NW_019105754.1	+	AGGTAC	AGGTAC
PBfusion.1737.2	NW_019106748.1	+	gtagat	gtagat
PBfusion.1745.1	NW_019105900.1	-	TATGGG	TCAGAA
PBfusion.1745.2	NW_019107088.1	-	ATGTAT	aacttt
PBfusion.1751.1	NW_019106018.1	-	TCAGAT	GATGCT
PBfusion.1751.2	NW_019106258.1	-	AGGTAA	AGTAGA
PBfusion.1767.1	NW_019106166.1	-	TGGTGT	CCAGGT
PBfusion.1767.2	NW_019108893.1	-	tggaat	AACCAG
PBfusion.1771.1	NW_019105873.1	+	GAGTGA	GAGTGA
PBfusion.1771.2	NW_019106453.1	+	TCAGTG	gtagaa
PBfusion.1773.1	NW_019106255.1	+	ttttta	cttttt
PBfusion.1773.2	NW_019107126.1	+	TCTGAA	TCAGGA
PBfusion.1774.1	NW_019105669.1	+	AGGTAA	AAACTC
PBfusion.1774.2	NW_019106991.1	+	GCAGGT	GCAGGT
PBfusion.1792.1	NW_019106882.1	+	AGGTGA	AGGTGA
PBfusion.1792.2	NW_019108381.1	+	GCAGAT	ATGGAA
PBfusion.1806.1	NW_019106142.1	+	ACTATC	TTCACT
PBfusion.1806.2	NW_019107436.1	+	AGTCAG	CTGTTA
PBfusion.1819.1	NW_019105548.1	-	TCAGGT	TCAGGT
PBfusion.1819.2	NW_019106166.1	-	TCGTGA	TCGTGA
PBfusion.1822.1	NW_019106460.1	+	gaataa	aaagat
PBfusion.1822.2	NW_019106587.1	+	TATGTG	GCAGGA
PBfusion.1837.1	NW_019106145.1	+	CCCatt	ATCTCC
PBfusion.1837.2	NW_019108716.1	+	CAGTTG	tcagtg
PBfusion.184.1	NW_019105747.1	-	CAACAA	ACAATG
PBfusion.184.2	NW_019106887.1	-	CTCACT	taatac
PBfusion.1851.1	NW_019106546.1	-	ACAGGC	GCTTTA
PBfusion.1851.2	NW_019108366.1	-	GGGTGA	GGGTGA
PBfusion.186.1	NW_019105725.1	+	ATCTGC	AGGTAA
PBfusion.186.2	NW_019106720.1	+	GCACTC	CCCTTC
PBfusion.1861.1	NW_019105833.1	-	GCAGTT	GCAGTT
PBfusion.1861.2	NW_019105947.1	-	TTGTGA	GTGTAA
PBfusion.1866.1	NW_019107094.1	-	CTAGGA	CTAGGA
PBfusion.1866.2	NW_019108492.1	-	GAGTGA	GAGTGA
PBfusion.1867.1	NW_019106882.1	+	AGGTGA	AGGTGA
PBfusion.1867.2	NW_019108381.1	+	GCAGAT	ATGGAA
PBfusion.1874.1	NW_019106546.1	-	ACAGGC	GCTTTA
PBfusion.1874.2	NW_019108366.1	-	GGGTGA	GGGTGA
PBfusion.1875.1	NW_019106019.1	-	ACAGGA	ACAGGA
PBfusion.1875.2	NW_019107168.1	-	AGGTGA	AGGTGA
PBfusion.1879.1	NW_019106019.1	-	ACAGGA	ACAGGA
PBfusion.1879.2	NW_019107168.1	-	AGGTGA	AGGTGA
PBfusion.1896.1	NW_019106074.1	+	AAGTAA	AAGTTC
PBfusion.1896.2	NW_019108900.1	+	tcaggg	tcaggg
PBfusion.1897.1	NW_019106142.1	+	GTTACT	TTCACT
PBfusion.1897.2	NW_019107436.1	+	AGTCAG	CTGTTA
PBfusion.1898.1	NW_019105946.1	+	TGGATA	AAATAA
PBfusion.1898.2	NW_019105948.1	+	CTTCAC	GCTGTA
PBfusion.1901.1	NW_019107402.1	-	ctagaa	ctagaa
PBfusion.1901.2	NW_019111441.1	-	GGGTAA	AAATAT
PBfusion.1917.1	NW_019105809.1	+	TTGGAA	ttttta
PBfusion.1917.2	NW_019106204.1	+	CGTCTG	GCAGAG
PBfusion.1922.1	NW_019105828.1	+	AGGTTA	TAGTGA
PBfusion.1922.2	NW_019106197.1	+	gcagTT	gcagTT
PBfusion.1940.1	NW_019105952.1	+	TGtaca	acactg
PBfusion.1940.2	NW_019106114.1	+	accGAA	GAACTT
PBfusion.1947.1	NW_019106002.1	+	AAGTAA	AAGTAA
PBfusion.1947.2	NW_019109993.1	+	TCAGGA	TCAGGA
PBfusion.1950.1	NW_019105949.1	+	agttaT	ataatt
PBfusion.1950.2	NW_019106427.1	+	GATCAG	AGAGTT
PBfusion.1951.1	NW_019106445.1	+	CGGTGA	CGGTGA
PBfusion.1951.2	NW_019111030.1	+	gCAGTT	CCAGTG
PBfusion.196.1	NW_019105643.1	-	tattag	TTTTCT
PBfusion.196.2	NW_019105847.1	-	TTGTAT	TGTATT
PBfusion.1968.1	NW_019105696.1	+	ATGAAT	ttgatc
PBfusion.1968.2	NW_019108898.1	+	GAGAAG	GCAGAT
PBfusion.1969.1	NW_019105575.1	+	ttGACG	TCCTGA
PBfusion.1969.2	NW_019106941.1	-	CTTTGT	tttcaa
PBfusion.1972.1	NW_019105563.1	+	AGGTAa	AGGTAa
PBfusion.1972.2	NW_019107022.1	+	CCAGGG	TGAACT
PBfusion.1979.1	NW_019105820.1	+	GTTGAt	TATTTG
PBfusion.1979.2	NW_019109165.1	+	TCAGCC	GAGACT
PBfusion.199.1	NW_019105619.1	-	GTGCAT	CCAGAA
PBfusion.199.2	NW_019105658.1	-	AAAGTa	TTCCAC
PBfusion.1990.1	NW_019106074.1	+	AAGTAA	AAGTTC
PBfusion.1990.2	NW_019108900.1	+	tcaggg	tcaggg
PBfusion.1991.1	NW_019105603.1	-	ACTCAA	ATGGCG
PBfusion.1991.2	NW_019106485.1	-	atgAGA	AATTAT
PBfusion.20.1	NW_019106019.1	-	ACAGGA	ACAGGA
PBfusion.20.2	NW_019107168.1	-	AGGTGA	AGGTGA
PBfusion.2005.1	NW_019106357.1	+	GAGtga	GAGtga
PBfusion.2005.2	NW_019109852.1	+	tcagGC	CGCGTT
PBfusion.2014.1	NW_019105807.1	+	aggTAA	CGGCTC
PBfusion.2014.2	NW_019106531.1	+	TCAGAG	TTACTT
PBfusion.2022.1	NW_019106373.1	-	GCAGCC	GCAGCC
PBfusion.2022.2	NW_019108001.1	-	TTGTGA	TTGTGA
PBfusion.2031.1	NW_019105876.1	-	CCAGTG	CCAGTG
PBfusion.2031.2	NW_019108088.1	-	AGGTGA	AGNNNN
PBfusion.2040.1	NW_019105936.1	+	ATGTAA	tagtag
PBfusion.2040.2	NW_019106847.1	+	tcagaa	tcagaa
PBfusion.2049.1	NW_019106661.1	+	ttttca	aacagc
PBfusion.2049.2	NW_019108758.1	+	CATCGA	ATAGAC
PBfusion.2052.1	NW_019105946.1	+	attaaa	aggtta
PBfusion.2052.2	NW_019110508.1	+	TCAGAA	TTACTT
PBfusion.2058.1	NW_019105548.1	-	TCAGGT	TCAGGT
PBfusion.2058.2	NW_019106166.1	-	TCGTGA	TCGTGA
PBfusion.2063.1	NW_019105700.1	-	GAAGGT	GAAGGT
PBfusion.2063.2	NW_019109036.1	-	AGGTAC	AGGTAC
PBfusion.2065.1	NW_019106312.1	-	GCAGAT	GCAGAT
PBfusion.2065.2	NW_019107473.1	-	Aggtaa	Aggtaa
PBfusion.2077.1	NW_019106142.1	+	ACTATC	TTCACT
PBfusion.2077.2	NW_019107436.1	+	AGTCAG	CTGTTA
PBfusion.2091.1	NW_019105937.1	+	AGGTAG	gttgCA
PBfusion.2091.2	NW_019107849.1	+	GCAGGC	GCAGGC
PBfusion.2107.1	NW_019106546.1	-	ACAGGC	GCTTTA
PBfusion.2107.2	NW_019108366.1	-	GGGTGA	GGGTGA
PBfusion.211.1	NW_019105747.1	-	CGTTCG	ACAATG
PBfusion.211.2	NW_019106887.1	-	CTCACT	taatac
PBfusion.212.1	NW_019106574.1	+	TGTCAA	tttttt
PBfusion.212.2	NW_019106710.1	-	TGACAA	TGGTAT
PBfusion.2131.1	NW_019105829.1	-	gCAGGA	ttgttt
PBfusion.2131.2	NW_019108112.1	-	AGGTGA	GATACA
PBfusion.2133.1	NW_019105634.1	-	CTTGGG	GTAGGT
PBfusion.2133.2	NW_019106052.1	-	GGATTA	TTCTGA
PBfusion.2140.1	NW_019106834.1	-	ctctgA	caaaat
PBfusion.2140.2	NW_019107214.1	+	ttattt	AAAATT
PBfusion.2160.1	NW_019105747.1	-	CAACAA	ACAATG
PBfusion.2160.2	NW_019106887.1	-	CTCACT	taatac
PBfusion.2161.1	NW_019105837.1	+	ttcagg	GTTCTG
PBfusion.2161.2	NW_019107113.1	+	GGTCTT	GCAGCA
PBfusion.2162.1	NW_019106145.1	+	TCCCat	ATCTCC
PBfusion.2162.2	NW_019108716.1	+	CGGGAC	tcagtg
PBfusion.2175.1	NW_019105623.1	-	GTAGGC	GTAGGC
PBfusion.2175.2	NW_019106122.1	-	AGGTAA	AGGTAA
PBfusion.2195.1	NW_019105937.1	+	AGGTAG	gttgCA
PBfusion.2195.2	NW_019107849.1	+	GCAGGC	GCAGGC
PBfusion.22.1	NW_019105775.1	+	TGTGAC	atcaaa
PBfusion.22.2	NW_019106083.1	+	ACACAA	TAAAAG
PBfusion.220.1	NW_019105882.1	+	atggaa	TACcac
PBfusion.220.2	NW_019106261.1	+	ATGGTG	AAAATG
PBfusion.2217.1	NW_019105643.1	-	gtTCAG	TTTTCT
PBfusion.2217.2	NW_019105847.1	-	TTGTAT	TGTATT
PBfusion.2221.1	NW_019106480.1	+	atgcaa	TAGCTA
PBfusion.2221.2	NW_019109273.1	+	aaagaa	caaggc
PBfusion.2229.1	NW_019105546.1	+	AGGTCT	AGGTCT
PBfusion.2229.2	NW_019106957.1	+	GCAGGA	GCAGGA
PBfusion.224.1	NW_019105747.1	-	CAACAA	ACAATG
PBfusion.224.2	NW_019106887.1	-	CTCACT	taatac
PBfusion.2243.1	NW_019105944.1	-	agATAA	ctagAT
PBfusion.2243.2	NW_019108148.1	-	GGGTAT	tgaatt
PBfusion.2254.1	NW_019105838.1	+	CTGTCA	CTGTCA
PBfusion.2254.2	NW_019106731.1	+	AAAGGT	AAAGGT
PBfusion.2255.1	NW_019106074.1	+	AAGTAA	AAGTTC
PBfusion.2255.2	NW_019108900.1	+	tcaggg	tcaggg
PBfusion.2256.1	NW_019106312.1	-	GCAGAT	GCAGAT
PBfusion.2256.2	NW_019107473.1	-	Aggtaa	Aggtaa
PBfusion.2257.1	NW_019106719.1	-	TAAGGG	TAAGGG
PBfusion.2257.2	NW_019107519.1	-	AAGTAA	AAGTAA
PBfusion.2267.1	NW_019105602.1	+	TTCATG	AGTAAA
PBfusion.2267.2	NW_019106365.1	+	CGGCGG	GCAGGG
PBfusion.2269.1	NW_019105992.1	-	GGTCAG	CTAGAT
PBfusion.2269.2	NW_019106529.1	-	agttga	ggaacc
PBfusion.227.1	NW_019105548.1	-	TCAGGT	TCAGGT
PBfusion.227.2	NW_019106166.1	-	TCGTGA	TCGTGA
PBfusion.2274.1	NW_019105939.1	+	caattc	ATTACT
PBfusion.2274.2	NW_019108060.1	+	ATACAT	ACAGGA
PBfusion.2275.1	NW_019105683.1	+	CAGTAA	AAGTTG
PBfusion.2275.2	NW_019106900.1	+	ACAGTT	ACAGTT
PBfusion.2282.1	NW_019105577.1	-	gaagac	GCAGAC
PBfusion.2282.2	NW_019107875.1	-	ATAACT	GAATGG
PBfusion.2287.1	NW_019106509.1	-	GTTCGC	TGAGTT
PBfusion.2287.2	NW_019108275.1	-	aaataa	attatt
PBfusion.2292.1	NW_019105564.1	-	ACAGGT	ACAGGT
PBfusion.2292.2	NW_019105716.1	-	AGGTAT	AGGTAT
PBfusion.2293.1	NW_019105895.1	-	tggaaa	atacaa
PBfusion.2293.2	NW_019107097.1	-	actatt	gggtga
PBfusion.2296.1	NW_019106142.1	+	NNNNNN	TTCACT
PBfusion.2296.2	NW_019107436.1	+	AGTCAG	TTACCA
PBfusion.2307.1	NW_019105900.1	-	TTCAGG	TCAGGC
PBfusion.2307.2	NW_019107088.1	-	ATGTAT	aacttt
PBfusion.233.1	NW_019107285.1	-	tcagga	caggaT
PBfusion.233.2	NW_019109347.1	-	CAGTGA	GAGTAT
PBfusion.2339.1	NW_019106882.1	+	AGGTGA	AGGTGA
PBfusion.2339.2	NW_019108381.1	+	GCAGAT	ATGGAA
PBfusion.2342.1	NW_019105807.1	-	cCAGTG	ttcttt
PBfusion.2342.2	NW_019106301.1	-	NNNNNN	AGGTAA
PBfusion.2345.1	NW_019106090.1	+	NNNNNN	CANNNN
PBfusion.2345.2	NW_019108065.1	+	tgtttc	agcTGG
PBfusion.2346.1	NW_019105921.1	+	ATGTGA	AACAAT
PBfusion.2346.2	NW_019108877.1	+	ATAGGT	ATAGGT
PBfusion.2349.1	NW_019105921.1	+	ATGTGA	AACAAT
PBfusion.2349.2	NW_019108877.1	+	ATAGGT	ATAGGT
PBfusion.235.1	NW_019105623.1	-	TTTTGG	GCAGGA
PBfusion.235.2	NW_019106214.1	-	CAATTT	TTCTGt
PBfusion.2352.1	NW_019106066.1	+	attatt	tattgg
PBfusion.2352.2	NW_019107955.1	+	CAAGCG	GCAGGG
PBfusion.2356.1	NW_019105796.1	-	GCAGCT	GCAGCC
PBfusion.2356.2	NW_019106350.1	-	CGGTAa	CGGTAa
PBfusion.2367.1	NW_019105882.1	+	NNNNNN	CTGTAA
PBfusion.2367.2	NW_019109095.1	+	gcagca	CGAGTG
PBfusion.2369.1	NW_019105952.1	+	aatatt	acactg
PBfusion.2369.2	NW_019106114.1	+	TTGCAG	GCAGAT
PBfusion.237.1	NW_019105717.1	-	acagag	agGCGT
PBfusion.237.2	NW_019106155.1	-	AGGTAC	TCAATT
PBfusion.2370.1	NW_019105829.1	-	gCAGGA	ttgttt
PBfusion.2370.2	NW_019108112.1	-	AGGTGA	GATACA
PBfusion.2372.1	NW_019105611.1	+	TCAact	AAGTAA
PBfusion.2372.2	NW_019106805.1	+	GGGGAG	aaattc
PBfusion.2382.1	NW_019105717.1	-	acagag	agGCGT
PBfusion.2382.2	NW_019106155.1	-	AGGTAC	TCAATT
PBfusion.2384.1	NW_019106446.1	+	TCGTAA	AGGTGA
PBfusion.2384.2	NW_019106829.1	+	GCCACT	ACAGGA
PBfusion.2385.1	NW_019106882.1	+	AGGTGA	AGGTGA
PBfusion.2385.2	NW_019108381.1	+	GCAGAT	ATGGAA
PBfusion.2389.1	NW_019106719.1	-	TAAGGG	TAAGGG
PBfusion.2389.2	NW_019107519.1	-	AAGTAA	AAGTAA
PBfusion.239.1	NW_019105785.1	-	atagaT	GAGACG
PBfusion.239.2	NW_019107074.1	-	AAGTAA	AACATT
PBfusion.2398.1	NW_019105882.1	+	NNNNNN	CTGTAA
PBfusion.2398.2	NW_019109095.1	+	ACTTTT	CGAGTG
PBfusion.2399.1	NW_019105548.1	-	TCAGGT	TCAGGT
PBfusion.2399.2	NW_019106166.1	-	TCGTGA	TCGTGA
PBfusion.2403.1	NW_019106090.1	+	NNNNNN	CANNNN
PBfusion.2403.2	NW_019108065.1	+	tgtttc	agcTGG
PBfusion.2405.1	NW_019105968.1	-	TCGGAC	ACAGGT
PBfusion.2405.2	NW_019106791.1	-	TCAGAA	AATTAC
PBfusion.2411.1	NW_019105747.1	-	CAACAA	ACAATG
PBfusion.2411.2	NW_019106887.1	-	TCTCAC	taatac
PBfusion.2414.1	NW_019106661.1	+	ttttca	aacagc
PBfusion.2414.2	NW_019108758.1	+	TGAGGC	AACGGC
PBfusion.2428.1	NW_019107094.1	-	CTAGGA	CTAGGA
PBfusion.2428.2	NW_019108492.1	-	GAGTGA	GAGTGA
PBfusion.243.1	NW_019106142.1	+	CTATCC	TTCACT
PBfusion.243.2	NW_019107436.1	+	AGTCAG	CTGTTA
PBfusion.2436.1	NW_019106443.1	+	ATGTAA	AGAACA
PBfusion.2436.2	NW_019106492.1	+	aaagGT	aaagGT
PBfusion.2450.1	NW_019106142.1	+	CTATCC	TTCACT
PBfusion.2450.2	NW_019107436.1	+	AGTCAG	CTGTTA
PBfusion.2455.1	NW_019105569.1	-	CTCGGC	TTAGGC
PBfusion.2455.2	NW_019106111.1	-	CTGAGA	ATGTGA
PBfusion.2457.1	NW_019106465.1	-	CCAGAC	CCAGAC
PBfusion.2457.2	NW_019108413.1	-	TGGTGA	TGGTGA
PBfusion.2461.1	NW_019106559.1	-	GCAGGT	GCAGGT
PBfusion.2461.2	NW_019107077.1	-	TGGTAT	TGGTAT
PBfusion.2464.1	NW_019106142.1	+	ATCCAT	TTCACT
PBfusion.2464.2	NW_019107436.1	+	AGTCAG	CTGTTA
PBfusion.2477.1	NW_019105638.1	+	TTGTAA	TTGTAA
PBfusion.2477.2	NW_019107025.1	+	tcaggT	tcaggT
PBfusion.2479.1	NW_019105622.1	-	ACGACT	GCAGGC
PBfusion.2479.2	NW_019106445.1	-	AACAAC	TTGTTC
PBfusion.2484.1	NW_019105682.1	-	GCAGAC	GCAGAC
PBfusion.2484.2	NW_019108107.1	-	GAGTAA	GAGTAA
PBfusion.2488.1	NW_019105936.1	+	ATGTAA	tagtag
PBfusion.2488.2	NW_019106847.1	+	tcagaa	tcagaa
PBfusion.2495.1	NW_019105669.1	+	AGGTAA	AAACTC
PBfusion.2495.2	NW_019106991.1	+	GCAGGT	GCAGGT
PBfusion.2498.1	NW_019106074.1	+	AAGTAA	AAGTTC
PBfusion.2498.2	NW_019108900.1	+	tcaggg	tcaggg
PBfusion.250.1	NW_019106882.1	+	AGGTGA	AGGTGA
PBfusion.250.2	NW_019108381.1	+	GCAGAT	ATGGAA
PBfusion.2506.1	NW_019105642.1	-	taatag	gtttaa
PBfusion.2506.2	NW_019108594.1	+	tataaa	CAGACG
PBfusion.2510.1	NW_019106145.1	+	aacCTT	ATCTCC
PBfusion.2510.2	NW_019108716.1	+	CGGGAC	AATGTC
PBfusion.2513.1	NW_019106659.1	+	AGGTAA	AGGTAA
PBfusion.2513.2	NW_019107817.1	+	GCAGGG	GCAGGG
PBfusion.252.1	NW_019107014.1	+	TTATCT	attata
PBfusion.252.2	NW_019107083.1	+	gTTGGA	ACAGGT
PBfusion.2520.1	NW_019105833.1	-	GCAGTT	GCAGTT
PBfusion.2520.2	NW_019105947.1	-	TTGTGA	GTGTAA
PBfusion.2524.1	NW_019106403.1	-	CAGTCT	CCAGTG
PBfusion.2524.2	NW_019108008.1	-	ATAATG	TTCATA
PBfusion.2535.1	NW_019105828.1	-	TGCTCT	GTAGGT
PBfusion.2535.2	NW_019106231.1	-	tcattt	atttta
PBfusion.2549.1	NW_019106142.1	+	GTTACT	TTCACT
PBfusion.2549.2	NW_019107436.1	+	AGTCAG	CTGTTA
PBfusion.2562.1	NW_019105858.1	-	ATGTGG	TTGGCA
PBfusion.2562.2	NW_019107848.1	-	TTATTT	aattcg
PBfusion.2564.1	NW_019105717.1	-	acagag	agGCGT
PBfusion.2564.2	NW_019106155.1	-	AGGTAC	TCAATT
PBfusion.2567.1	NW_019105914.1	-	ACCTGC	tcaggT
PBfusion.2567.2	NW_019106157.1	-	ttaatG	atGATT
PBfusion.2575.1	NW_019105585.1	+	ATGTAA	GTAATT
PBfusion.2575.2	NW_019106448.1	+	taatac	ccaggt
PBfusion.2581.1	NW_019105658.1	+	GGACGG	atccaa
PBfusion.2581.2	NW_019105776.1	+	GCGGAC	CCAGAA
PBfusion.2596.1	NW_019106719.1	-	TAAGGG	TAAGGG
PBfusion.2596.2	NW_019107519.1	-	AAGTAA	AAGTAA
PBfusion.26.1	NW_019106166.1	-	TCAGTC	TTCACA
PBfusion.26.2	NW_019108893.1	-	ttggaa	AACCAG
PBfusion.2607.1	NW_019106469.1	-	GTTCAG	TGGAAT
PBfusion.2607.2	NW_019106719.1	-	atgata	ATACAT
PBfusion.2610.1	NW_019105577.1	+	ATTTGT	TAGATG
PBfusion.2610.2	NW_019106035.1	+	TGTCTC	TCAGGG
PBfusion.2621.1	NW_019105742.1	-	TAGCTG	TTGTAG
PBfusion.2621.2	NW_019106329.1	-	ctattt	agtcta
PBfusion.2623.1	NW_019105775.1	+	TGTGAC	atcaaa
PBfusion.2623.2	NW_019106083.1	+	ACACAA	CTAGGA
PBfusion.2626.1	NW_019106559.1	-	GCAGGT	GCAGGT
PBfusion.2626.2	NW_019107077.1	-	TGGTAT	TGGTAT
PBfusion.2630.1	NW_019105823.1	+	aaaaat	CTTCGT
PBfusion.2630.2	NW_019106771.1	+	aaattt	AAGCTG
PBfusion.280.1	NW_019106090.1	+	NNNNNN	CANNNN
PBfusion.280.2	NW_019108065.1	+	tgtttc	agcTGG
PBfusion.283.1	NW_019105742.1	-	TAGCTG	TTGTAG
PBfusion.283.2	NW_019106329.1	-	attaga	agtcta
PBfusion.29.1	NW_019105546.1	+	AGGTCT	AGGTCT
PBfusion.29.2	NW_019106957.1	+	GCAGGA	GCAGGA
PBfusion.290.1	NW_019105600.1	-	ATTGAG	TGAATT
PBfusion.290.2	NW_019106301.1	-	AGGTAA	GATTGT
PBfusion.296.1	NW_019105643.1	-	tattag	TTTTCT
PBfusion.296.2	NW_019105847.1	-	TTGTAT	TGTATT
PBfusion.30.1	NW_019105555.1	+	AGGTAA	AAGTGC
PBfusion.30.2	NW_019105938.1	+	GCAGTA	GCAGTA
PBfusion.303.1	NW_019105937.1	+	AGGTAG	gttgCA
PBfusion.303.2	NW_019107849.1	+	GCAGGC	GCAGGC
PBfusion.308.1	NW_019105833.1	-	GCAGTT	GCAGTT
PBfusion.308.2	NW_019105947.1	-	TTGTGA	GTGTAA
PBfusion.31.1	NW_019106063.1	+	AGGTAG	AGGCCT
PBfusion.31.2	NW_019106707.1	+	ACAGGA	ACAGGA
PBfusion.315.1	NW_019105620.1	-	GCTGAA	GTAGCT
PBfusion.315.2	NW_019106633.1	-	aaactg	tgtatt
PBfusion.327.1	NW_019106582.1	-	GTAGGT	aaattg
PBfusion.327.2	NW_019107755.1	-	AGGTAG	AGGTAG
PBfusion.328.1	NW_019106142.1	+	TGTTAC	TTCACT
PBfusion.328.2	NW_019107436.1	+	aattct	CTGTTA
PBfusion.33.1	NW_019105637.1	+	tataat	atcagc
PBfusion.33.2	NW_019108160.1	+	CGTTAT	GCGTTG
PBfusion.333.1	NW_019106834.1	-	ctctgA	caaaat
PBfusion.333.2	NW_019107214.1	-	TTCTGT	AATTTT
PBfusion.335.1	NW_019105829.1	-	gCAGGA	ttgttt
PBfusion.335.2	NW_019108112.1	-	AGGTGA	GATACA
PBfusion.336.1	NW_019106145.1	+	ttgtaa	ATCTCC
PBfusion.336.2	NW_019108716.1	+	CGGGAC	GCAGCT
PBfusion.338.1	NW_019106018.1	-	TCAGAT	GATGCT
PBfusion.338.2	NW_019106258.1	-	AGGTAA	AGTAGA
PBfusion.341.1	NW_019105833.1	+	AACTGC	AACTGC
PBfusion.341.2	NW_019105947.1	-	TTGTGA	GTGTAA
PBfusion.344.1	NW_019106642.1	-	GAAGAA	TCCACA
PBfusion.344.2	NW_019108070.1	-	aggTGT	GTAtgt
PBfusion.355.1	NW_019106079.1	+	CTGAGT	CGGCAC
PBfusion.355.2	NW_019106771.1	-	TTCTTA	AATCTG
PBfusion.356.1	NW_019106012.1	+	ATTAAT	aatGGT
PBfusion.356.2	NW_019108944.1	+	CCTGGA	GCAGGT
PBfusion.359.1	NW_019105644.1	-	cttcac	tcttca
PBfusion.359.2	NW_019107118.1	-	TTTTAA	tgtact
PBfusion.366.1	NW_019107014.1	+	TTATCT	attata
PBfusion.366.2	NW_019107083.1	+	CATGAG	TCAGTG
PBfusion.374.1	NW_019105927.1	+	CTCAAT	TGCTGG
PBfusion.374.2	NW_019109616.1	+	aagttt	tcaggT
PBfusion.379.1	NW_019105546.1	+	AGGTCT	AGGTCT
PBfusion.379.2	NW_019106957.1	+	GCAGGA	GCAGGA
PBfusion.387.1	NW_019107094.1	-	CTAGGA	CTAGGA
PBfusion.387.2	NW_019108492.1	-	GAGTGA	GAGTGA
PBfusion.402.1	NW_019105775.1	+	ATGTGA	atcaaa
PBfusion.402.2	NW_019106083.1	+	ACACAA	TAAAAG
PBfusion.403.1	NW_019107029.1	-	ACAGCT	taatgt
PBfusion.403.2	NW_019108804.1	-	AGGTCA	CAGTAT
PBfusion.406.1	NW_019105936.1	+	ATGTAA	tagtag
PBfusion.406.2	NW_019106847.1	+	tcagaa	tcagaa
PBfusion.413.1	NW_019106834.1	-	ACAGCG	ACAGGT
PBfusion.413.2	NW_019107214.1	-	tgtCAC	AATTTT
PBfusion.414.1	NW_019105837.1	+	AGGTGA	AGGTGA
PBfusion.414.2	NW_019105937.1	+	TCAGAT	GCAGCA
PBfusion.416.1	NW_019105829.1	-	gCAGGA	ttgttt
PBfusion.416.2	NW_019108112.1	-	AGGTGA	GATACA
PBfusion.42.1	NW_019105747.1	-	CGTTCG	ACAATG
PBfusion.42.2	NW_019106887.1	-	TCTCAC	taatac
PBfusion.421.1	NW_019105876.1	-	CCAGTG	CCAGTG
PBfusion.421.2	NW_019108088.1	-	AGGTGA	AGNNNN
PBfusion.435.1	NW_019105747.1	-	CGTTCG	ACAATG
PBfusion.435.2	NW_019106887.1	-	TCTCAC	taatac
PBfusion.438.1	NW_019106063.1	+	AGGTAG	AGGCCT
PBfusion.438.2	NW_019106707.1	+	ACAGGA	ACAGGA
PBfusion.441.1	NW_019105634.1	+	AGAAAT	GAAGTT
PBfusion.441.2	NW_019107001.1	+	TGGAGT	gaaGCC
PBfusion.445.1	NW_019106021.1	+	TTTGTG	TTGTTT
PBfusion.445.2	NW_019108578.1	+	CAGCAG	CGTCCT
PBfusion.447.1	NW_019106336.1	+	ATGTAA	ATGTAA
PBfusion.447.2	NW_019106653.1	+	CTAGCA	ttcaCT
PBfusion.456.1	NW_019106145.1	+	GTGATC	ATCTCC
PBfusion.456.2	NW_019108716.1	+	CGGGAC	GCAGCT
PBfusion.458.1	NW_019106882.1	+	AGGTGA	AGGTGA
PBfusion.458.2	NW_019108381.1	+	GCAGAT	ATGGAA
PBfusion.459.1	NW_019105921.1	+	ATGTGA	AACAAT
PBfusion.459.2	NW_019108877.1	+	ATAGGT	ATAGGT
PBfusion.462.1	NW_019105747.1	-	CGTTCG	ACAATG
PBfusion.462.2	NW_019106887.1	-	TCTCAC	taatac
PBfusion.464.1	NW_019105543.1	-	AAGTAA	CTCCGG
PBfusion.464.2	NW_019107000.1	-	agtttg	caataa
PBfusion.465.1	NW_019106107.1	+	AGGTAG	AGGTAG
PBfusion.465.2	NW_019113432.1	+	GAAGGT	AAGGTA
PBfusion.469.1	NW_019105734.1	+	ttgttt	tttatt
PBfusion.469.2	NW_019106121.1	+	AACTGC	GATAGG
PBfusion.47.1	NW_019105546.1	+	AGGTCT	AGGTCT
PBfusion.47.2	NW_019106957.1	+	GCAGGA	GCAGGA
PBfusion.479.1	NW_019106480.1	+	aaatgc	TAGCTA
PBfusion.479.2	NW_019109273.1	+	CGCAAA	GCAGGT
PBfusion.489.1	NW_019107795.1	-	TCAGGA	TCAGGA
PBfusion.489.2	NW_019108979.1	-	AGGTGC	AATAGG
PBfusion.49.1	NW_019105937.1	+	AGGTAG	gttgCA
PBfusion.49.2	NW_019107849.1	+	GCAGGC	GCAGGC
PBfusion.507.1	NW_019105569.1	-	TCAGGC	TCAGGC
PBfusion.507.2	NW_019105702.1	-	AAGTAA	GATGAA
PBfusion.516.1	NW_019105946.1	+	ATGGAT	AAATAA
PBfusion.516.2	NW_019105948.1	+	CTTCAC	GCTGTA
PBfusion.517.1	NW_019105833.1	-	GCAGTT	GCAGTT
PBfusion.517.2	NW_019105947.1	-	TTGTGA	GTGTAA
PBfusion.52.1	NW_019106145.1	+	TCCCat	ATCTCC
PBfusion.52.2	NW_019108716.1	+	AAAATC	GCAGCT
PBfusion.521.1	NW_019106373.1	-	GCAGCC	GCAGCC
PBfusion.521.2	NW_019108001.1	-	TTGTGA	TTGTGA
PBfusion.522.1	NW_019105921.1	+	ATGTGA	AACAAT
PBfusion.522.2	NW_019108877.1	+	ATAGGT	ATAGGT
PBfusion.532.1	NW_019105939.1	+	caattc	ATTACT
PBfusion.532.2	NW_019108060.1	+	ACTGCA	GCAGAA
PBfusion.539.1	NW_019106145.1	+	TCCCat	ATCTCC
PBfusion.539.2	NW_019108716.1	+	AAAATC	tcagtg
PBfusion.540.1	NW_019106135.1	-	CTGTCT	GTAGGG
PBfusion.540.2	NW_019107154.1	+	GCAGTT	ACAGGA
PBfusion.543.1	NW_019106897.1	+	AGGTCA	AGGTCA
PBfusion.543.2	NW_019113535.1	+	gcaGAT	ttgttt
PBfusion.551.1	NW_019106254.1	+	AGCAAA	ATTATG
PBfusion.551.2	NW_019109014.1	+	GGTGGG	TTCAGA
PBfusion.552.1	NW_019105828.1	-	CTAGTA	CTCTAC
PBfusion.552.2	NW_019108508.1	-	CGGCCA	GGGTGA
PBfusion.559.1	NW_019106661.1	+	ttttca	aacagc
PBfusion.559.2	NW_019108758.1	+	TGGTCC	ACAGGT
PBfusion.56.1	NW_019105900.1	-	GAGGAA	TTAGGT
PBfusion.56.2	NW_019107088.1	-	ATGTAT	aacttt
PBfusion.560.1	NW_019105620.1	-	TCGCTC	AAGACG
PBfusion.560.2	NW_019106633.1	-	aaactg	tgtatt
PBfusion.582.1	NW_019106012.1	-	GGACAG	ACAGAT
PBfusion.582.2	NW_019108018.1	-	TTAATC	tataaa
PBfusion.584.1	NW_019106012.1	-	ATTGTG	TTTCCA
PBfusion.584.2	NW_019108018.1	-	gtggaa	tataaa
PBfusion.586.1	NW_019105833.1	-	GCAGTT	GCAGTT
PBfusion.586.2	NW_019105947.1	-	TTGTGA	GTGTAA
PBfusion.588.1	NW_019106461.1	+	tgGTAA	AGGCTG
PBfusion.588.2	NW_019108264.1	+	TCAGGT	TCAGGT
PBfusion.59.1	NW_019105847.1	+	CTCTTC	atctac
PBfusion.59.2	NW_019106117.1	-	AGAGTC	GTTAAA
PBfusion.593.1	NW_019105914.1	-	CTGTCA	acaGTT
PBfusion.593.2	NW_019106157.1	-	ttaatG	atGATT
PBfusion.60.1	NW_019106358.1	+	AAGTGA	AAGTGA
PBfusion.60.2	NW_019109213.1	+	TCAGGG	GGAATT
PBfusion.601.1	NW_019105992.1	-	attcag	tcagaT
PBfusion.601.2	NW_019106529.1	-	agttga	ggaacc
PBfusion.604.1	NW_019105948.1	-	tcagat	tcagat
PBfusion.604.2	NW_019117399.1	-	Aggtat	Aggtat
PBfusion.607.1	NW_019105643.1	-	tattag	TTTTCT
PBfusion.607.2	NW_019105847.1	-	TTTTGT	TGTATT
PBfusion.612.1	NW_019105659.1	-	GCCAAT	GTTTGT
PBfusion.612.2	NW_019106432.1	-	atataa	AGTTCC
PBfusion.615.1	NW_019105643.1	-	tattag	TTTTCT
PBfusion.615.2	NW_019105847.1	-	TCACGA	TGTATT
PBfusion.621.1	NW_019105707.1	+	ATGAAT	caaaac
PBfusion.621.2	NW_019105845.1	+	GCTGGA	GTAGAT
PBfusion.625.1	NW_019105573.1	-	ACAGGT	CTGTTA
PBfusion.625.2	NW_019106933.1	-	AAGTGA	AAGTGA
PBfusion.629.1	NW_019105828.1	-	CAAGTT	GAGTTC
PBfusion.629.2	NW_019106231.1	-	tcattt	atttta
PBfusion.63.1	NW_019106295.1	-	GCAGGG	GCAGGG
PBfusion.63.2	NW_019108493.1	-	TGGTGC	TGGTGC
PBfusion.632.1	NW_019105900.1	-	GAGGAA	TTAGGT
PBfusion.632.2	NW_019107088.1	-	ATGTAT	aacttt
PBfusion.64.1	NW_019107014.1	+	TTATCT	attata
PBfusion.64.2	NW_019107083.1	+	GAGGGT	atatat
PBfusion.644.1	NW_019105643.1	+	TTTCTA	AGGTAa
PBfusion.644.2	NW_019106241.1	+	CTTTTC	CAGTAG
PBfusion.652.1	NW_019106897.1	+	AGGTCA	AGGTCA
PBfusion.652.2	NW_019113535.1	+	gcaGAT	ttgttt
PBfusion.666.1	NW_019105840.1	-	tcagta	cagtac
PBfusion.666.2	NW_019107166.1	-	ATGTAA	TTCTCA
PBfusion.668.1	NW_019105682.1	-	GCAGAC	GCAGAC
PBfusion.668.2	NW_019108107.1	-	GAGTAA	GAGTAA
PBfusion.67.1	NW_019105829.1	-	gCAGGA	ttgttt
PBfusion.67.2	NW_019108112.1	-	AGGTGA	GATACA
PBfusion.678.1	NW_019105620.1	-	GAGGGA	TTAGCA
PBfusion.678.2	NW_019106633.1	-	aaactg	tgtatt
PBfusion.683.1	NW_019105602.1	+	TTCATG	AGTAAA
PBfusion.683.2	NW_019106365.1	+	TTTGCA	GTATTG
PBfusion.728.1	NW_019105775.1	+	TGTGAC	atcaaa
PBfusion.728.2	NW_019106083.1	+	ACACAA	TAAAAG
PBfusion.734.1	NW_019105643.1	-	tattag	TTTTCT
PBfusion.734.2	NW_019105847.1	-	TGAGGA	TGTATT
PBfusion.735.1	NW_019105573.1	-	ACAGGT	CTGTTA
PBfusion.735.2	NW_019106933.1	-	AAGTGA	AAGTGA
PBfusion.739.1	NW_019105543.1	-	aaatag	GTAGGC
PBfusion.739.2	NW_019107000.1	-	agtttg	caataa
PBfusion.74.1	NW_019105775.1	+	GTGACA	atcaaa
PBfusion.74.2	NW_019106083.1	+	ACACAA	TAAAAG
PBfusion.740.1	NW_019105602.1	+	TTCATG	AGTAAA
PBfusion.740.2	NW_019106365.1	+	ACCGAC	GTAGGC
PBfusion.742.1	NW_019106145.1	+	TTTGTG	ATCTCC
PBfusion.742.2	NW_019108716.1	+	AAAATC	tcagGC
PBfusion.745.1	NW_019105747.1	-	AACAAT	ACAATG
PBfusion.745.2	NW_019106887.1	-	TCTCAC	aggtaa
PBfusion.746.1	NW_019105634.1	+	AGAAAT	GAAGTT
PBfusion.746.2	NW_019107001.1	+	AAGGAA	CCAGCG
PBfusion.752.1	NW_019107094.1	-	GCGACG	GCAGAG
PBfusion.752.2	NW_019108492.1	-	TACTCC	GCGTAA
PBfusion.754.1	NW_019105546.1	+	AGGTCT	AGGTCT
PBfusion.754.2	NW_019106957.1	+	GCAGGA	GCAGGA
PBfusion.763.1	NW_019106559.1	-	GCAGGT	GCAGGT
PBfusion.763.2	NW_019107077.1	-	TGGTAT	TGGTAT
PBfusion.770.1	NW_019105560.1	+	ttcaat	CAGTGA
PBfusion.770.2	NW_019107494.1	+	TGTCAG	GTAGCT
PBfusion.772.1	NW_019106336.1	+	ATGTAA	ATGTAA
PBfusion.772.2	NW_019106653.1	+	CTAGCA	ttcaCT
PBfusion.779.1	NW_019105747.1	-	CAACAA	ACAATG
PBfusion.779.2	NW_019106887.1	-	CTCTCA	taatac
PBfusion.784.1	NW_019106074.1	+	AAGTAA	AAGTTC
PBfusion.784.2	NW_019108900.1	+	tcaggg	tcaggg
PBfusion.793.1	NW_019105914.1	-	GCTCAT	gCGGCT
PBfusion.793.2	NW_019106157.1	-	ttaatG	atGATT
PBfusion.795.1	NW_019106019.1	-	ACAGGA	ACAGGA
PBfusion.795.2	NW_019107168.1	-	AGGTGA	AGGTGA
PBfusion.800.1	NW_019105833.1	-	GCAGTT	GCAGTT
PBfusion.800.2	NW_019105947.1	-	TTGTGA	GTGTAA
PBfusion.801.1	NW_019105914.1	-	TCAGTC	gCGGCT
PBfusion.801.2	NW_019106157.1	-	ttaatG	atGATT
PBfusion.808.1	NW_019106192.1	+	AGGTTA	CTGTGG
PBfusion.808.2	NW_019109161.1	+	acaggT	ATACTG
PBfusion.813.1	NW_019106480.1	+	atgcaa	TAGCTA
PBfusion.813.2	NW_019109273.1	+	GACGAC	ATAGGT
PBfusion.816.1	NW_019105900.1	-	TCCAGG	CCAGGT
PBfusion.816.2	NW_019107088.1	-	ATGTAT	aacttt
PBfusion.823.1	NW_019105634.1	+	AGAAAT	GAAGTT
PBfusion.823.2	NW_019107001.1	+	AAATGA	ttgata
PBfusion.832.1	NW_019106559.1	-	GCAGGT	GCAGGT
PBfusion.832.2	NW_019107077.1	-	TGGTAT	TGGTAT
PBfusion.836.1	NW_019105921.1	+	ATGTGA	AACAAT
PBfusion.836.2	NW_019108877.1	+	ATAGGT	ATAGGT
PBfusion.841.1	NW_019105747.1	-	CAACAA	ACAATG
PBfusion.841.2	NW_019106887.1	-	CTCTCA	taatac
PBfusion.844.1	NW_019105775.1	+	TTTCTA	atcaaa
PBfusion.844.2	NW_019106083.1	+	GTCAAT	TAAAAG
PBfusion.846.1	NW_019105741.1	-	ataGTG	ataGTG
PBfusion.846.2	NW_019108083.1	-	AAGTAA	AGGTat
PBfusion.852.1	NW_019106019.1	-	ACAGGA	ACAGGA
PBfusion.852.2	NW_019107168.1	-	AGGTGA	AGGTGA
PBfusion.858.1	NW_019105643.1	-	AATGGC	TTTTCT
PBfusion.858.2	NW_019105847.1	-	TTTGAA	TGTATT
PBfusion.867.1	NW_019105568.1	-	taTGGA	GCAGtt
PBfusion.867.2	NW_019106299.1	-	aataaa	Ttgcac
PBfusion.872.1	NW_019106145.1	+	CTCCCa	ATCTCC
PBfusion.872.2	NW_019108716.1	+	AAGGAT	GCAGCT
PBfusion.874.1	NW_019105569.1	-	TCAGGC	TCAGGC
PBfusion.874.2	NW_019105702.1	-	AAGTAA	GATGAA
PBfusion.88.1	NW_019106295.1	-	GCAGGG	GCAGGG
PBfusion.88.2	NW_019108493.1	-	TGGTGC	TGGTGC
PBfusion.884.1	NW_019105546.1	+	AGGTCT	AGGTCT
PBfusion.884.2	NW_019106957.1	+	GCAGGA	GCAGGA
PBfusion.887.1	NW_019105820.1	+	TTTATT	TATTTG
PBfusion.887.2	NW_019109165.1	+	CATGTC	GAGACT
PBfusion.894.1	NW_019105728.1	-	TTGCAA	TAGTAT
PBfusion.894.2	NW_019113512.1	+	CTCCGC	TTACCT
PBfusion.90.1	NW_019105740.1	+	ggagga	TCCTGT
PBfusion.90.2	NW_019107127.1	+	gaggag	gtaGCT
PBfusion.901.1	NW_019105701.1	+	tttatt	CATCAC
PBfusion.901.2	NW_019106878.1	+	GTTCAG	TCGTGT
PBfusion.911.1	NW_019105820.1	+	TTTATT	TATTTG
PBfusion.911.2	NW_019109165.1	+	CATGTC	ACAGAA
PBfusion.916.1	NW_019105695.1	-	GCTGGG	TCAGTG
PBfusion.916.2	NW_019106500.1	-	atgtat	GAAGTA
PBfusion.917.1	NW_019105833.1	-	GCAGTT	GCAGTT
PBfusion.917.2	NW_019105947.1	-	TTGTGA	GTGTAA
PBfusion.926.1	NW_019106143.1	-	TCAGAG	TCAGAG
PBfusion.926.2	NW_019107374.1	-	ttgaaa	tatttg
PBfusion.94.1	NW_019105992.1	-	CATGGA	gcaGAG
PBfusion.94.2	NW_019106529.1	-	agttga	ggaacc
PBfusion.949.1	NW_019105747.1	-	CGTTCG	ACAATG
PBfusion.949.2	NW_019106887.1	-	TCTCTC	taatac
PBfusion.95.1	NW_019105747.1	-	CAACAA	ACAATG
PBfusion.95.2	NW_019106887.1	-	GTATTT	taatac
PBfusion.953.1	NW_019105747.1	-	CGTTCG	ACAATG
PBfusion.953.2	NW_019106887.1	-	ttcaga	taatac
PBfusion.956.1	NW_019105602.1	+	Atggaa	AGTAAA
PBfusion.956.2	NW_019106365.1	+	GAGTCA	GTAGGC
PBfusion.958.1	NW_019106329.1	-	GGGGGG	ACAGCC
PBfusion.958.2	NW_019107434.1	-	cTTCAT	GTTAGA
PBfusion.967.1	NW_019105747.1	-	CGTTCG	ACAATG
PBfusion.967.2	NW_019106887.1	-	ctgaaa	taatac
PBfusion.979.1	NW_019105570.1	-	CCGTCA	ACAGCG
PBfusion.979.2	NW_019105875.1	-	ATGAAT	TTCTAT
PBfusion.981.1	NW_019106118.1	+	AGGTTA	AGGTTA
PBfusion.981.2	NW_019106741.1	+	CCAGGA	tactag
PBfusion.983.1	NW_019106559.1	-	GCAGGT	GCAGGT
PBfusion.983.2	NW_019107077.1	-	TGGTAT	TGGTAT
PBfusion.99.1	NW_019105757.1	-	ATATCA	TCTTTT
PBfusion.99.2	NW_019107065.1	-	aggatg	AGGTTC
PBfusion.992.1	NW_019105661.1	+	Tgtgta	aatagt
PBfusion.992.2	NW_019106165.1	+	tTGTAG	GTAGCA
PBfusion.999.1	NW_019105564.1	-	ACAGGT	ACAGGT
PBfusion.999.2	NW_019105716.1	-	AGGTAT	AGGTAT
