# Supplementary material for: Combining next-generation sequencing and single-molecule sequencing to explore brown plant hopper responses to contrasting genotypes of japonica rice
Source: BMC Genomics. 2019 Aug 29;20:682. doi: 10.1186/s12864-019-6049-7 (PMC6716848; doi:10.1186/s12864-019-6049-7)
Supplement: Supplementary file 17 — All 1893 DEGs between N-BPH and NB6-BPH. Table S13. DEGs up-regulated in NB6-BPH relative to N-BPH. Table S14. DEGs down-regulated in NB6-BPH relative to N-BPH. (XLSX 265 kb) [file 12864_2019_6049_MOESM17_ESM.xlsx]

## Sheet: Up
Table S13.DEGs up-regulated in NB6-BPH relative to N-BPH.
Gene ID	Trand	ReadsCount(NB6-BPH)	ReadsCount(N-BPH)	logFC	logCPM	PValue	FDR	Nr_Annotation
PB.9473	Up	30078;24154;27509;35862	1658;1426;1547;1584	4.34232	9.27965	1.33614e-82	1.97775e-78	-
PB.8808	Up	53820;46912;40162;51076	2034;2179;2404;2129	4.56526	9.99004	5.90691e-80	4.37171e-76	PREDICTED: serine hydroxymethyltransferase, cytosolic isoform X2 [Fopius arisanus]
PB.5787	Up	15227;12711;11074;19523	855;888;920;897	4.12446	8.27284	1.76603e-70	5.22815e-67	PREDICTED: C-1-tetrahydrofolate synthase, cytoplasmic [Orussus abietinus]
PB.3501	Up	19191;20587;15683;26450	1161;1034;1592;1231	4.12173	8.75885	2.59972e-67	6.41351e-64	PREDICTED: purine nucleoside phosphorylase-like [Diaphorina citri]
gene20756	Up	22057;18948;16335;20811	1078;1177;1377;1308	4.09597	8.716	4.81892e-67	1.019e-63	PREDICTED: uncharacterized protein LOC106688893 [Halyomorpha halys]
PB.6249	Up	11649;8497;9450;14362	828;613;883;807	3.90998	7.87638	1.69241e-63	2.5051e-60	sorbitol dehydrogenase [Belgica antarctica]
gene15530	Up	4535;4462;6116;7699	377;309;409;505	3.92939	6.92275	4.34673e-61	5.84912e-58	PREDICTED: calcium-independent phospholipase A2-gamma-like isoform X1 [Athalia rosae]
gene14916	Up	13349;10593;10856;14518	296;511;355;197	5.25428	7.9979	7.56851e-56	9.33576e-53	D-3-phosphoglycerate dehydrogenase [Zootermopsis nevadensis]
PB.9011	Up	7164;7373;8830;10217	588;600;876;942	3.58814	7.51576	2.89981e-52	2.68268e-49	PREDICTED: calcium-independent phospholipase A2-gamma-like isoform X1 [Athalia rosae]
PB.5144	Up	5828;6183;5148;8885	708;521;771;863	3.27945	7.1605	2.5626e-49	1.9964e-46	PREDICTED: ribose-phosphate pyrophosphokinase 1 isoform X2 [Cimex lectularius]
PB.535	Up	868;1099;980;1298	19;22;22;0	6.136	4.43757	1.8062e-48	1.27312e-45	hypothetical protein DAPPUDRAFT_301396 [Daphnia pulex]
gene20547	Up	1415;2073;1660;2060	176;184;178;155	3.47144	5.3093	4.75441e-48	3.19885e-45	PREDICTED: calcium-independent phospholipase A2-gamma-like isoform X2 [Pogonomyrmex barbatus]
PB.7262	Up	9029;8243;6723;10867	130;64;109;320	5.93787	7.47541	9.08283e-48	5.84539e-45	AAEL002194-PA [Aedes aegypti]
PB.7107	Up	57679;49633;45437;54698	5791;5825;5076;4863	3.3726	10.1763	1.56945e-47	9.67957e-45	PREDICTED: uncharacterized protein LOC106688893 [Halyomorpha halys]
PB.6013	Up	4954;4226;4101;6145	432;595;431;446	3.43102	6.73599	5.16323e-47	3.05704e-44	Trifunctional purine biosynthetic protein adenosine-3 [Zootermopsis nevadensis]
gene11838	Up	5085;5903;4132;7553	714;459;655;712	3.253	6.96485	1.26317e-46	7.19131e-44	PREDICTED: ribose-phosphate pyrophosphokinase 1 isoform X1 [Halyomorpha halys]
PB.3672	Up	14002;10874;10147;17147	1209;1469;1530;1252	3.33906	8.16496	2.64444e-45	1.44974e-42	PREDICTED: multifunctional protein ADE2 [Nasonia vitripennis]
PB.7348	Up	3211;3789;3440;4745	548;485;565;612	2.87666	6.43521	2.97471e-45	1.57256e-42	PREDICTED: xanthine dehydrogenase [Halyomorpha halys]
PB.2776	Up	27571;22622;34618;27858	851;1506;2057;1288	4.41739	9.23598	1.94417e-44	9.92333e-42	D-3-phosphoglycerate dehydrogenase [Zootermopsis nevadensis]
PB.3673	Up	6034;4896;4771;6299	719;707;814;828	2.94948	6.97472	1.05923e-43	5.22626e-41	PREDICTED: amidophosphoribosyltransferase-like [Apis florea]
gene9948	Up	2985;2774;2409;3349	268;366;328;257	3.32904	5.99974	3.60104e-43	1.71944e-40	PREDICTED: threo-3-hydroxyaspartate ammonia-lyase [Megachile rotundata]
PB.1108	Up	37985;32168;30839;36826	2883;3012;4859;3404	3.39778	9.58308	9.94123e-43	4.59844e-40	PREDICTED: probable phosphoserine aminotransferase [Cephus cinctus]
PB.3228	Up	37148;25080;33381;48852	4025;3886;4726;4687	3.15101	9.65011	1.7242e-42	7.50636e-40	PREDICTED: very long-chain-fatty-acid--CoA ligase bubblegum-like [Acyrthosiphon pisum]
PB.7715	Up	6414;7033;5427;8392	871;610;953;1107	3.05332	7.26119	5.15449e-42	2.11935e-39	PREDICTED: uncharacterized protein LOC106672563 [Cimex lectularius]
PB.4844	Up	56525;46178;43964;57437	5324;5138;7430;4750	3.27794	10.1555	5.55232e-42	2.22123e-39	Lipoyltransferase 1, mitochondrial [Zootermopsis nevadensis]
PB.1184	Up	2369;2364;1768;2273	299;146;224;229	3.41303	5.61072	4.7127e-40	1.74393e-37	PREDICTED: solute carrier family 25 member 38-B-like isoform X2 [Halyomorpha halys]
PB.9340	Up	1137;1304;1281;1960	139;144;168;226	3.15716	4.97647	5.70805e-40	2.06074e-37	PREDICTED: branched-chain-amino-acid aminotransferase [Halyomorpha halys]
PB.4701	Up	1368;1573;1359;1696	229;136;189;129	3.23868	5.06836	7.19238e-38	2.36581e-35	PREDICTED: torso-like protein isoform X2 [Papilio xuthus]
PB.6300	Up	1757;1366;1605;1709	229;214;222;178	3.04098	5.20154	3.46915e-37	1.11631e-34	PREDICTED: LOW QUALITY PROTEIN: isovaleryl-CoA dehydrogenase, mitochondrial [Tribolium castaneum]
gene4726	Up	9999;10433;8531;14740	1192;1555;1837;1744	2.87098	7.95204	1.85335e-36	5.71528e-34	putative delta-9 desaturase [Oncometopia nigricans]
PB.2853	Up	36756;23021;28132;34625	1426;2064;2471;904	4.2482	9.35437	5.5649e-36	1.62473e-33	Inositol oxygenase [Zootermopsis nevadensis]
PB.5353	Up	39924;28666;33287;43891	6147;5517;6096;6281	2.70335	9.72856	5.59798e-36	1.62473e-33	Bifunctional purine biosynthesis protein PURH-like Protein [Tribolium castaneum]
PB.3484	Up	3654;3822;2884;4576	582;657;626;591	2.69344	6.43768	6.8709e-36	1.95583e-33	PREDICTED: ester hydrolase C11orf54 homolog [Cimex lectularius]
PB.3946	Up	85644;72581;78310;95617	13112;14465;15323;14542	2.63356	10.9294	3.0533e-35	8.52734e-33	PREDICTED: ATP-citrate synthase [Cimex lectularius]
PB.3760	Up	1443;1098;1242;1259	109;171;143;121	3.3174	4.82834	1.90274e-34	5.1208e-32	Isovaleryl-CoA dehydrogenase, mitochondrial [Dufourea novaeangliae]
PB.4005	Up	2316;1800;2578;4380	402;260;262;386	3.15381	5.92288	2.06173e-33	5.4496e-31	uncharacterized protein Dpse_GA23040 [Drosophila pseudoobscura pseudoobscura]
gene9029	Up	3103;2053;2412;3141	464;428;440;458	2.68559	5.96924	8.88017e-33	2.30604e-30	PREDICTED: L-xylulose reductase-like [Polistes dominula]
PB.8889	Up	134;108;103;96	0;0;0;0	9.86921	1.21912	1.26914e-32	3.23893e-30	-
PB.2563	Up	4369;10754;5722;6542	803;631;741;699	3.36444	7.25295	1.70194e-32	4.26986e-30	TRC8-like protein [Zootermopsis nevadensis]
PB.6530	Up	16851;13174;11555;15144	2207;2348;2594;2146	2.71809	8.3767	3.32593e-32	8.07055e-30	sugar transporter 11 [Nilaparvata lugens]
PB.3608	Up	2259;1898;1992;2823	434;295;398;478	2.58879	5.7171	3.66617e-32	8.75269e-30	PREDICTED: clavesin-1 [Cimex lectularius]
PB.94	Up	5240;5534;4151;6845	1008;1098;930;1126	2.47557	7.00893	1.82623e-31	4.22373e-29	PREDICTED: TBC1 domain family member 16 [Bombus impatiens]
gene4509	Up	296;310;384;323	12;19;32;13	4.21461	2.83205	4.07585e-31	9.00459e-29	PREDICTED: pancreatic triacylglycerol lipase-like [Plutella xylostella]
gene19034	Up	5399;4363;4056;4735	760;922;811;838	2.58767	6.78687	3.16791e-30	6.69878e-28	sugar transporter 11 [Nilaparvata lugens]
PB.4384	Up	2228;1532;1900;2187	398;330;341;338	2.58922	5.53954	8.13687e-30	1.67281e-27	-
PB.9818	Up	643;586;519;795	61;82;67;112	3.07679	3.84239	1.32955e-29	2.69588e-27	PREDICTED: uncharacterized protein LOC655985 isoform X2 [Tribolium castaneum]
PB.9560	Up	3060;3016;2618;3418	539;600;693;685	2.37195	6.19271	2.60706e-29	5.16278e-27	PREDICTED: uncharacterized protein LOC106674173 [Cimex lectularius]
PB.9435	Up	2376;2191;2005;2575	439;394;555;426	2.44151	5.77804	2.61592e-29	5.16278e-27	PREDICTED: uncharacterized protein LOC106674173 [Cimex lectularius]
PB.8841	Up	164;237;169;177	7;3;5;12	4.895	1.99767	2.66689e-29	5.19412e-27	-
PB.2801	Up	222614;210377;212307;301305	38633;43189;56360;52551	2.40609	12.4615	6.83096e-29	1.2639e-26	PREDICTED: fatty acid synthase [Neodiprion lecontei]
PB.9559	Up	63927;55084;53370;76135	10365;12857;13916;11860	2.43453	10.533	1.208e-28	2.20751e-26	PREDICTED: ATP-citrate synthase [Cimex lectularius]
PB.1436	Up	2388;2072;1981;2794	463;510;445;428	2.41366	5.78921	1.24619e-28	2.24953e-26	PREDICTED: phytanoyl-CoA dioxygenase, peroxisomal-like isoform X1 [Cimex lectularius]
gene17997	Up	15208;14218;12695;19558	2566;3207;3613;3256	2.37602	8.52705	6.25455e-28	1.08918e-25	PREDICTED: acyl-CoA Delta(11) desaturase [Diaphorina citri]
PB.4166	Up	925;717;1148;1400	144;165;199;160	2.73437	4.59495	2.71508e-27	4.61937e-25	PREDICTED: uncharacterized protein LOC105829547 [Monomorium pharaonis]
PB.145	Up	2683;2818;1663;2408	155;278;299;391	3.20901	5.75662	3.97672e-27	6.57156e-25	-
PB.9636	Up	1306;963;1109;1257	145;201;197;124	2.89402	4.7438	3.99568e-27	6.57156e-25	PREDICTED: phosphoribosylformylglycinamidine synthase [Megachile rotundata]
PB.8822	Up	1958;1708;1796;1909	459;293;318;279	2.56543	5.45746	1.2516e-26	1.97088e-24	-
gene9242	Up	1158;1033;887;1165	100;118;112;235	3.03016	4.59731	2.82383e-26	4.354e-24	PREDICTED: delta-1-pyrroline-5-carboxylate synthase isoform X2 [Cimex lectularius]
PB.4420	Up	606;698;567;844	139;122;132;141	2.43987	4.01687	1.01483e-25	1.50215e-23	PREDICTED: PI-PLC X domain-containing protein 1-like [Cimex lectularius]
PB.2569	Up	1925;1533;1943;3408	411;425;403;343	2.53794	5.67177	1.26862e-25	1.841e-23	cytochrome P450 CYP4CE1v2 [Nilaparvata lugens]
gene18817	Up	657;334;538;761	47;60;42;88	3.36717	3.66239	1.83831e-25	2.64181e-23	PREDICTED: amidophosphoribosyltransferase-like [Polistes canadensis]
PB.7418	Up	3297;4648;4237;6249	912;538;768;1193	2.53411	6.7487	2.66045e-25	3.78654e-23	MAP kinase-interacting serine/threonine-protein kinase 1 [Zootermopsis nevadensis]
PB.5004	Up	7150;6926;7517;7455	1648;1733;1826;1463	2.23132	7.4877	3.40209e-25	4.75073e-23	adenylosuccinate lyase [Nilaparvata lugens]
PB.4713	Up	1267;958;879;1081	152;156;239;206	2.5955	4.63957	1.70201e-24	2.26966e-22	PREDICTED: thymidine phosphorylase [Lepisosteus oculatus]
PB.9674	Up	1054;1233;1081;1422	339;256;256;265	2.19975	4.87855	9.99983e-24	1.28711e-21	-
PB.2754	Up	145;172;94;184	2;10;4;6	4.80473	1.65716	1.05997e-23	1.35256e-21	PREDICTED: methylenetetrahydrofolate reductase-like, partial [Limulus polyphemus]
PB.692	Up	6129;8371;6091;9498	1681;1599;2005;2202	2.10194	7.53605	1.23562e-23	1.56322e-21	PREDICTED: cytosolic purine 5'-nucleotidase isoform X1 [Cimex lectularius]
PB.9150	Up	1448;2589;2569;3225	424;445;465;606	2.42907	5.86126	1.65682e-23	2.07832e-21	PREDICTED: uncharacterized protein LOC106674173 [Cimex lectularius]
gene16605	Up	1402;1188;1220;1480	306;310;345;276	2.19945	5.0313	2.00421e-23	2.49297e-21	hypothetical protein L798_12203 [Zootermopsis nevadensis]
gene1753	Up	495;800;590;1023	109;78;111;165	2.74052	4.05453	3.1628e-23	3.83736e-21	PREDICTED: uncharacterized protein LOC106682215 isoform X1 [Halyomorpha halys]
PB.390	Up	18252;16923;27258;22068	4897;3707;3887;2696	2.58482	8.97128	1.16496e-22	1.35777e-20	PREDICTED: lipid storage droplets surface-binding protein 1-like [Cimex lectularius]
gene12811	Up	1236;1433;1195;1871	192;262;349;370	2.38147	5.09617	2.77799e-22	3.21248e-20	PREDICTED: pyruvate carboxylase, mitochondrial-like [Diaphorina citri]
PB.5758	Up	74874;38082;36958;49647	5314;7114;5714;10066	2.9513	10.1743	4.14009e-22	4.75051e-20	Inositol-3-phosphate synthase 1-B [Zootermopsis nevadensis]
PB.5500	Up	3955;3596;4327;4570	1014;871;1322;891	2.11411	6.68181	4.46006e-22	5.07829e-20	PREDICTED: putative leucine-rich repeat-containing protein DDB_G0290503 [Atta cephalotes]
PB.6985	Up	1416;1500;1364;2759	427;325;443;396	2.2138	5.39615	4.53432e-22	5.12343e-20	hypothetical protein L798_04915 [Zootermopsis nevadensis]
PB.6629	Up	15864;10422;12473;16453	3021;3544;3256;2725	2.23111	8.4027	1.40571e-21	1.56446e-19	Aldo-keto reductase family 1 member B10 [Zootermopsis nevadensis]
PB.7554	Up	2629;2396;2002;3275	615;709;701;610	2.05252	6.00378	2.68016e-21	2.96058e-19	putative hydroxyacid-oxoacid transhydrogenase, mitochondrial [Zootermopsis nevadensis]
PB.6915	Up	3380;2571;3065;3068	666;761;842;723	2.12821	6.24526	3.34838e-21	3.67131e-19	PREDICTED: neural/ectodermal development factor IMP-L2 [Halyomorpha halys]
PB.5300	Up	6668;6156;5895;8971	1847;1808;2242;2034	1.89542	7.4589	3.47951e-21	3.78704e-19	SEC23-interacting protein [Zootermopsis nevadensis]
PB.3709	Up	6303;5835;5778;6416	1784;1590;1906;1626	1.92934	7.28769	3.67633e-21	3.97205e-19	PREDICTED: uncharacterized protein LOC106674140 isoform X3 [Cimex lectularius]
PB.4779	Up	6095;3995;3888;4317	888;1092;961;805	2.40273	6.80402	5.82889e-21	6.25211e-19	PREDICTED: mitochondrial ornithine transporter 1 [Cimex lectularius]
PB.2074	Up	643;633;887;1109	159;199;181;192	2.24161	4.3101	2.53454e-20	2.58764e-18	PREDICTED: uncharacterized protein LOC105701841 isoform X1 [Orussus abietinus]
PB.6747	Up	3280;2316;2565;3078	712;781;615;661	2.12441	6.13483	2.53485e-20	2.58764e-18	putative tyrosine aminotransferase, partial [Laodelphax striatella]
PB.8720	Up	13608;14869;11827;14679	3559;3891;3455;4465	1.94768	8.45634	2.94169e-20	2.98239e-18	hypothetical protein CAPTEDRAFT_161718 [Capitella teleta]
gene12571	Up	1052;878;832;1062	168;243;203;139	2.43439	4.52591	3.21378e-20	3.23608e-18	PREDICTED: lipoamide acyltransferase component of branched-chain alpha-keto acid dehydrogenase complex, mitochondrial [Plutella xylostella]
PB.7562	Up	6701;5209;5077;8350	1328;1613;1674;2032	2.02232	7.3045	4.88197e-20	4.84986e-18	PREDICTED: putative inorganic phosphate cotransporter [Cephus cinctus]
PB.4507	Up	2558;2873;2054;3026	632;547;878;717	2.0292	6.04578	5.77774e-20	5.66372e-18	PREDICTED: uncharacterized protein K02A2.6-like [Diaphorina citri]
PB.6003	Up	2642;2277;2048;2289	493;549;690;680	2.06195	5.87425	9.70534e-20	9.38944e-18	PREDICTED: neural/ectodermal development factor IMP-L2 [Halyomorpha halys]
PB.5357	Up	743;984;707;1282	34;95;25;123	3.81693	4.30923	1.37883e-19	1.31109e-17	PREDICTED: branched-chain-amino-acid aminotransferase [Halyomorpha halys]
PB.339	Up	5912;4810;4950;6584	1688;1717;1545;1564	1.86936	7.16128	1.38177e-19	1.31109e-17	PREDICTED: glucose-6-phosphate isomerase [Trichogramma pretiosum]
PB.2307	Up	1073;1080;1184;1660	303;329;371;399	1.92207	4.98203	1.4454e-19	1.35576e-17	Farnesyl pyrophosphate synthetase [Zootermopsis nevadensis]
PB.770	Up	463;643;538;946	118;66;120;165	2.55576	3.91024	1.44717e-19	1.35576e-17	-
PB.8503	Up	151;312;114;378	8;0;16;12	4.79179	2.29257	5.56094e-19	5.14242e-17	-
gene20534	Up	1118;1127;966;1540	250;200;301;410	2.13792	4.86928	5.59336e-19	5.14242e-17	hexokinase [Nilaparvata lugens]
PB.5415	Up	654;849;662;1052	192;132;202;256	2.14044	4.30422	5.8617e-19	5.35586e-17	PREDICTED: CREB-regulated transcription coactivator 1 isoform X1 [Cimex lectularius]
PB.6831	Up	1099;885;900;1095	195;275;222;159	2.31666	4.60344	6.24445e-19	5.63845e-17	PREDICTED: lipoamide acyltransferase component of branched-chain alpha-keto acid dehydrogenase complex, mitochondrial [Plutella xylostella]
PB.7105	Up	2100;3062;2180;2430	581;375;576;800	2.19774	5.9205	6.24717e-19	5.63845e-17	PREDICTED: synaptic vesicle glycoprotein 2A-like [Stomoxys calcitrans]
PB.1067	Up	127;200;172;269	19;10;25;29	3.29599	2.09073	6.31005e-19	5.66068e-17	sugar transporter [Nilaparvata lugens]
PB.8309	Up	5389;3744;4170;4225	1335;1098;1164;1147	2.00983	6.80985	6.63598e-19	5.91721e-17	PREDICTED: uncharacterized protein LOC106084471 [Stomoxys calcitrans]
PB.8854	Up	9652;11472;11490;14924	3617;3363;3762;4290	1.75694	8.2703	7.92823e-19	7.02717e-17	Phosphatidate phosphatase LPIN2 [Trachymyrmex zeteki]
gene21221	Up	542;552;371;702	121;129;81;109	2.37978	3.69896	1.26374e-18	1.10686e-16	Ester hydrolase C11orf54-like protein [Zootermopsis nevadensis]
PB.3677	Up	93707;63463;77412;104107	23684;20708;27588;24226	1.91889	11.0755	1.52557e-18	1.32056e-16	PREDICTED: probable low-specificity L-threonine aldolase 1 [Halyomorpha halys]
gene20584	Up	594;474;568;636	99;123;146;77	2.4482	3.77523	2.16794e-18	1.86569e-16	PREDICTED: phosphoribosylformylglycinamidine synthase [Megachile rotundata]
PB.5725	Up	4960;3555;3989;4419	1145;1266;1230;1310	1.88686	6.77678	3.29608e-18	2.82015e-16	PREDICTED: fumarylacetoacetase-like [Lingula anatina]
PB.9754	Up	1530;1351;1081;1660	434;358;437;371	1.91465	5.16761	3.71738e-18	3.16234e-16	hypothetical protein Phum_PHUM352970 [Pediculus humanus corporis]
gene5277	Up	3838;4930;5523;6467	1542;1295;1652;1905	1.7996	7.06619	4.36464e-18	3.69174e-16	PREDICTED: phosphatidate phosphatase LPIN2 isoform X1 [Cephus cinctus]
PB.5756	Up	963;533;520;658	42;49;36;135	3.49639	3.90487	6.75977e-18	5.58983e-16	PREDICTED: inositol-3-phosphate synthase 1-A [Orussus abietinus]
PB.589	Up	3570;3309;2956;5025	1020;1047;1064;645	2.04922	6.52484	7.53818e-18	6.1989e-16	PREDICTED: glycine cleavage system H protein, mitochondrial-like [Cimex lectularius]
gene13943	Up	810;747;734;934	205;229;254;238	1.90108	4.3726	8.05369e-18	6.58622e-16	GRP4 [Nilaparvata lugens]
gene18174	Up	753;437;523;951	136;153;129;143	2.32407	3.99835	1.10666e-17	8.9026e-16	PREDICTED: very-long-chain 3-oxoacyl-CoA reductase [Cimex lectularius]
PB.701	Up	976;778;689;879	128;233;183;166	2.3232	4.34653	1.3331e-17	1.0496e-15	-
PB.7693	Up	722;815;878;996	241;170;295;253	1.94025	4.44232	1.62717e-17	1.26102e-15	-
PB.3013	Up	758;557;634;759	144;182;179;177	2.09302	4.08887	1.67708e-17	1.29292e-15	putative tyrosine aminotransferase, partial [Laodelphax striatella]
PB.8873	Up	4093;2559;2548;5955	860;890;1024;836	2.13431	6.52013	1.93182e-17	1.4816e-15	-
PB.7934	Up	2783;2850;2159;3339	827;710;1018;920	1.78295	6.17691	2.20351e-17	1.67263e-15	-
gene20645	Up	763;505;509;591	89;104;32;96	2.99271	3.77547	2.59495e-17	1.95972e-15	PREDICTED: mitochondrial ornithine transporter 1 [Cimex lectularius]
PB.3558	Up	846;664;751;968	206;137;245;258	2.04742	4.34253	3.09983e-17	2.30571e-15	PREDICTED: uncharacterized protein LOC107264434 [Cephus cinctus]
PB.7106	Up	623;210;217;210	9;18;29;21	4.18331	2.81394	3.62511e-17	2.65638e-15	PREDICTED: uncharacterized protein LOC106687643 isoform X1 [Halyomorpha halys]
PB.7320	Up	3508;4884;4284;6781	1455;1553;1414;1629	1.75989	6.96681	3.78351e-17	2.7588e-15	conserved hypothetical protein [Riptortus pedestris]
gene15114	Up	130;161;136;225	18;19;23;30	2.93702	1.89928	3.80312e-17	2.7595e-15	PREDICTED: uncharacterized protein LOC106682215 isoform X1 [Halyomorpha halys]
PB.6225	Up	6627;4679;5104;8430	1372;1640;1840;2180	1.91165	7.29581	4.22064e-17	3.03272e-15	sugar transporter [Nilaparvata lugens]
PB.8257	Up	1858;1707;1109;2232	359;306;579;324	2.23196	5.39194	4.36303e-17	3.11988e-15	NADP-specific isocitrate dehydrogenase [Riptortus pedestris]
PB.6056	Up	909;657;978;523	140;134;124;69	2.84953	4.19164	4.46947e-17	3.18063e-15	PREDICTED: putative serine protease K12H4.7 [Cimex lectularius]
PB.5887	Up	2305;1944;1929;2352	700;685;610;537	1.85323	5.78928	4.50895e-17	3.19337e-15	Tether containing UBX domain for GLUT4 [Zootermopsis nevadensis]
PB.7797	Up	4302;2145;3087;2748	434;737;674;597	2.4523	6.22924	5.90724e-17	4.14403e-15	PREDICTED: senecionine N-oxygenase-like [Cimex lectularius]
PB.1653	Up	274;262;340;365	57;59;82;45	2.44701	2.90197	6.59699e-17	4.60607e-15	PREDICTED: ATP-binding cassette sub-family A member 5-like isoform X2 [Megachile rotundata]
PB.7090	Up	1822;1654;1918;1982	508;615;596;562	1.79809	5.59403	6.65243e-17	4.62297e-15	serine protease 2 [Nilaparvata lugens]
PB.7460	Up	521;664;794;711	139;159;145;218	2.13763	4.07163	8.6462e-17	5.98043e-15	-
PB.8237	Up	4144;6309;4595;7575	1307;827;1483;2036	2.10362	7.1164	9.31223e-17	6.41115e-15	Choline-phosphate cytidylyltransferase B [Zootermopsis nevadensis]
PB.5850	Up	5486;4454;5490;5553	1446;1488;2026;1598	1.79229	7.10503	1.23721e-16	8.47835e-15	PREDICTED: probable serine/threonine-protein kinase fhkE [Halyomorpha halys]
PB.3160	Up	165;220;106;129	12;16;12;21	3.46209	1.81984	1.39482e-16	9.48427e-15	-
PB.596	Up	1112;1833;1618;2952	293;225;307;607	2.4748	5.44344	1.62493e-16	1.08834e-14	PREDICTED: autophagy-related protein 13 isoform X1 [Cimex lectularius]
gene2163	Up	30;73;74;109	2;1;2;4	4.98725	0.602754	2.56298e-16	1.70889e-14	PREDICTED: uncharacterized protein LOC106687938 [Halyomorpha halys]
PB.7826	Up	1050;697;1316;1405	177;255;310;289	2.21191	4.77592	2.82173e-16	1.86461e-14	PREDICTED: uncharacterized protein LOC107165374 [Diuraphis noxia]
PB.2188	Up	934;1084;972;1585	296;278;340;450	1.8353	4.86655	4.20455e-16	2.75379e-14	forkhead box O [Nilaparvata lugens]
gene4829	Up	146;209;154;276	37;26;39;36	2.58692	2.20349	4.63242e-16	3.02067e-14	PREDICTED: xanthine dehydrogenase [Halyomorpha halys]
PB.4698	Up	2364;1872;1949;2258	671;643;704;489	1.85751	5.77733	5.2211e-16	3.38959e-14	SDA1-like protein [Zootermopsis nevadensis]
PB.7578	Up	3263;2589;2802;3379	919;792;1223;821	1.78968	6.29798	5.89348e-16	3.8094e-14	PTB domain-containing adapter protein ced-6-like Protein [Tribolium castaneum]
PB.2231	Up	1120;1013;995;1392	373;328;402;399	1.68928	4.89904	6.09092e-16	3.90293e-14	sugar transporter 10 [Nilaparvata lugens]
PB.2470	Up	811;825;724;1155	277;213;316;301	1.76213	4.51137	8.3914e-16	5.3081e-14	PREDICTED: uncharacterized protein LOC107163387 [Diuraphis noxia]
PB.5823	Up	2172;2249;2375;3121	706;783;849;1024	1.65692	6.03493	1.05817e-15	6.58113e-14	PREDICTED: T-cell activation inhibitor, mitochondrial [Cimex lectularius]
PB.891	Up	212;169;130;235	17;20;35;36	2.8871	2.10996	1.36548e-15	8.42157e-14	putative RNA-directed DNA polymerase from transposon BS-like Protein [Tribolium castaneum]
PB.1943	Up	549;731;539;1049	117;117;150;254	2.2555	4.10422	1.84067e-15	1.12122e-13	hypothetical protein L798_04038 [Zootermopsis nevadensis]
PB.6250	Up	1030;927;833;799	296;205;251;290	1.91921	4.54677	1.90849e-15	1.15776e-13	PREDICTED: tubulin polyglutamylase TTLL13-like isoform X1 [Athalia rosae]
gene545	Up	432;613;502;716	147;175;139;159	1.94956	3.83954	2.10971e-15	1.27461e-13	annexin B13 [Bombyx mori]
PB.2547	Up	423;346;306;466	103;90;110;119	1.97175	3.29391	2.29798e-15	1.37711e-13	uncharacterized protein LOC100163564 [Acyrthosiphon pisum]
PB.6832	Up	2516;1522;1792;2194	661;541;615;639	1.8246	5.71177	2.49551e-15	1.48347e-13	PREDICTED: uncharacterized protein LOC103506532 [Diaphorina citri]
PB.2724	Up	4084;5504;3683;6360	1415;1335;1173;2068	1.80639	6.97774	3.12097e-15	1.84786e-13	Insulin-like peptide receptor [Zootermopsis nevadensis]
PB.3155	Up	1976;1671;1777;2287	563;567;554;290	2.05214	5.59541	3.5562e-15	2.08884e-13	hypothetical protein L798_12203 [Zootermopsis nevadensis]
PB.820	Up	1426;1417;1389;1579	462;513;534;457	1.66672	5.27857	4.7924e-15	2.74306e-13	uncharacterized protein Dmoj_GI19300 [Drosophila mojavensis]
gene14823	Up	1234;688;1282;849	293;216;195;209	2.28667	4.66275	5.14933e-15	2.9191e-13	PREDICTED: putative serine protease K12H4.7 isoform X1 [Amyelois transitella]
PB.6711	Up	695;586;552;973	137;220;177;204	2.00068	4.13213	5.37359e-15	3.02433e-13	ETS-like proteinous factor [Zootermopsis nevadensis]
PB.3265	Up	316;354;284;384	73;72;104;101	2.04077	3.08006	5.73583e-15	3.21598e-13	Cob(I)yrinic acid a,c-diamide adenosyltransferase, mitochondrial [Zootermopsis nevadensis]
gene5710	Up	205;386;261;458	64;75;75;56	2.34261	2.96935	6.33793e-15	3.52684e-13	PREDICTED: xanthine dehydrogenase [Halyomorpha halys]
PB.7393	Up	4692;3949;3896;5286	1530;1381;1909;1395	1.62158	6.89723	8.94342e-15	4.95807e-13	PREDICTED: delta-1-pyrroline-5-carboxylate synthase isoform X2 [Cimex lectularius]
PB.423	Up	1461;1629;1442;1833	640;557;511;520	1.61271	5.41555	1.2222e-14	6.75038e-13	PREDICTED: ras and EF-hand domain-containing protein-like isoform X1 [Diaphorina citri]
PB.9275	Up	4214;4239;6215;5443	1371;1389;2068;1492	1.78114	7.04247	1.71535e-14	9.40395e-13	PREDICTED: probable serine/threonine-protein kinase fhkE [Halyomorpha halys]
PB.6457	Up	996;1146;1006;1936	353;413;222;353	1.97895	4.97568	1.78973e-14	9.77548e-13	PREDICTED: insulin receptor substrate 1 isoform X3 [Cimex lectularius]
PB.9120	Up	880;938;1097;1179	310;264;233;436	1.83209	4.7301	1.87426e-14	1.01995e-12	PREDICTED: protein takeout-like [Cimex lectularius]
PB.5416	Up	861;791;834;1060	104;225;230;287	2.16638	4.45379	1.90274e-14	1.03166e-12	PREDICTED: potassium channel subfamily K member 1-like isoform X1 [Cimex lectularius]
gene20473	Up	158;158;119;193	28;25;30;15	2.76275	1.88189	2.29171e-14	1.22905e-12	Phosphoribosylformylglycinamidine synthase [Zootermopsis nevadensis]
PB.2667	Up	37607;38359;32662;53256	12538;13639;16451;15487	1.56598	10.0793	2.30809e-14	1.23337e-12	putative delta-9 desaturase 1 [Homalodisca vitripennis]
PB.6463	Up	524;811;380;869	168;106;168;184	2.13688	3.98372	2.38077e-14	1.26763e-12	PREDICTED: CCAAT/enhancer-binding protein-like [Diaphorina citri]
PB.9879	Up	1074;1079;1267;1400	378;295;507;287	1.81994	4.96747	2.83608e-14	1.49928e-12	-
gene20887	Up	353;315;272;413	86;79;110;101	1.94796	3.11052	2.88519e-14	1.51981e-12	PREDICTED: uncharacterized protein LOC103508616 isoform X2 [Diaphorina citri]
PB.9531	Up	3972;5069;4765;5321	1359;1340;1636;2255	1.6523	6.99414	3.29502e-14	1.71133e-12	hexokinase [Nilaparvata lugens]
gene21400	Up	1192;931;669;1406	212;312;324;278	1.97837	4.7207	3.4599e-14	1.79068e-12	PREDICTED: acyl-CoA Delta(11) desaturase [Diaphorina citri]
PB.9735	Up	584;759;734;1039	281;154;236;283	1.80591	4.32445	3.66648e-14	1.89098e-12	PREDICTED: EH domain-binding protein 1 isoform X3 [Halyomorpha halys]
PB.5096	Up	1657;1967;1490;2661	471;668;641;725	1.7115	5.65924	4.2311e-14	2.16708e-12	PREDICTED: uncharacterized protein LOC106691169 [Halyomorpha halys]
PB.7947	Up	3280;2245;3396;2985	1039;1001;790;754	1.84331	6.28375	4.66527e-14	2.36491e-12	PREDICTED: putative serine protease K12H4.7 isoform X1 [Amyelois transitella]
PB.894	Up	2396;1464;1815;2120	490;685;538;618	1.84652	5.66578	5.56093e-14	2.79027e-12	PREDICTED: homogentisate 1,2-dioxygenase-like [Lingula anatina]
PB.6346	Up	4674;4371;4155;4954	1513;1725;1870;1618	1.53701	6.95259	5.96306e-14	2.98193e-12	hypothetical protein AMK59_2684 [Oryctes borbonicus]
gene1861	Up	111;120;67;236	14;5;12;1	4.08462	1.49302	6.29532e-14	3.12696e-12	PREDICTED: uncharacterized protein LOC106674053 [Cimex lectularius]
PB.7046	Up	66966;51659;46762;62084	17896;20390;19730;20889	1.63541	10.5766	6.41761e-14	3.17704e-12	putative ferritin GF2 [Homalodisca vitripennis]
PB.4870	Up	2444;2005;1781;2918	522;745;770;890	1.73687	5.9002	6.65912e-14	3.28561e-12	serpin-3 [Nilaparvata lugens]
PB.9822	Up	928;495;334;443	131;56;79;87	2.79194	3.71314	7.28415e-14	3.58206e-12	R2 protein [Eyprepocnemis plorans]
PB.5090	Up	5000;3445;4421;5998	861;1371;1689;1593	1.86944	6.91636	7.38955e-14	3.62186e-12	PREDICTED: NAD kinase-like isoform X6 [Diaphorina citri]
PB.4414	Up	3261;2158;2100;2239	712;767;776;570	1.90778	5.99109	8.65501e-14	4.18665e-12	PREDICTED: protein NDNF isoform X1 [Tribolium castaneum]
PB.3414	Up	7858;6829;6177;7740	2189;2778;2661;2138	1.65038	7.58158	8.80483e-14	4.24525e-12	cysteine dioxygenase [Culex quinquefasciatus]
PB.5440	Up	2596;1822;1779;3070	812;498;766;899	1.74418	5.91414	9.26981e-14	4.44051e-12	PREDICTED: annexin B9-like isoform X1 [Halyomorpha halys]
gene20275	Up	120;109;105;130	15;7;17;24	2.99588	1.43587	9.88399e-14	4.71945e-12	PREDICTED: synaptic vesicle glycoprotein 2A-like [Athalia rosae]
PB.9824	Up	1863;1790;1701;2366	671;460;742;850	1.61447	5.68784	1.02381e-13	4.8572e-12	-
PB.994	Up	1470;1550;1312;1933	615;545;629;550	1.51526	5.41027	1.1537e-13	5.40413e-12	Etoposide-induced protein 2.4-like protein [Zootermopsis nevadensis]
gene1764	Up	1491;1279;1415;1499	570;477;435;365	1.72835	5.23682	1.18373e-13	5.5273e-12	PREDICTED: 60S ribosomal export protein NMD3 [Dinoponera quadriceps]
PB.2666	Up	792;696;921;1440	283;279;297;373	1.72049	4.63669	1.39207e-13	6.41914e-12	-
PB.8914	Up	5597;5656;5672;6924	1807;1133;2717;1811	1.7902	7.27815	1.45526e-13	6.68967e-12	PREDICTED: leucine-rich repeat protein SHOC-2 isoform X1 [Halyomorpha halys]
PB.2335	Up	712;690;648;658	210;208;223;137	1.90862	4.1361	1.52509e-13	6.98899e-12	PREDICTED: DNA damage-regulated autophagy modulator protein 2-like [Cimex lectularius]
PB.4731	Up	753;729;697;846	177;275;228;152	1.94858	4.27394	1.56055e-13	7.12942e-12	Propionyl-CoA carboxylase beta chain, mitochondrial [Zootermopsis nevadensis]
gene12709	Up	321;401;393;448	130;124;107;122	1.79184	3.35451	1.58307e-13	7.21005e-12	PREDICTED: muscle, skeletal receptor tyrosine protein kinase-like [Nasonia vitripennis]
PB.1154	Up	282;318;364;468	95;86;102;131	1.88507	3.19556	1.62763e-13	7.32285e-12	-
PB.2766	Up	6109;4931;5677;5835	2164;2002;1734;1320	1.74817	7.22119	1.63702e-13	7.34278e-12	PREDICTED: pescadillo homolog [Neodiprion lecontei]
PB.241	Up	2195;2502;2740;3405	1058;887;1145;1102	1.46785	6.21072	1.97125e-13	8.81526e-12	CBM21 domain-containing protein [Zootermopsis nevadensis]
PB.4903	Up	4034;4623;4293;5729	1868;1305;1584;2262	1.5198	6.98357	2.04518e-13	9.11829e-12	E3 ubiquitin-protein ligase ZNRF2 [Zootermopsis nevadensis]
PB.1634	Up	236;224;197;221	51;44;53;68	2.14397	2.47246	2.49183e-13	1.10102e-11	PREDICTED: transmembrane protease serine 9 [Wasmannia auropunctata]
gene3934	Up	180;451;480;672	96;79;87;110	2.33004	3.40273	2.9859e-13	1.31149e-11	sugar transporter 10 [Nilaparvata lugens]
PB.2894	Up	595;715;844;678	191;221;253;219	1.79542	4.22465	3.202e-13	1.40225e-11	PREDICTED: organic cation transporter protein-like [Halyomorpha halys]
PB.9416	Up	1074;1633;1051;1566	320;192;388;541	2.00505	5.06491	3.40753e-13	1.48785e-11	hypothetical protein L798_04038 [Zootermopsis nevadensis]
gene12284	Up	833;730;748;826	272;271;305;273	1.59578	4.41284	3.5457e-13	1.54363e-11	PREDICTED: 3-hydroxyisobutyrate dehydrogenase, mitochondrial-like isoform X1 [Cerapachys biroi]
PB.345	Up	7240;4402;6744;7256	2242;2314;1693;1657	1.79558	7.38962	4.12369e-13	1.77956e-11	-
PB.1063	Up	1397509;941995;939208;1070150	333682;356234;415593;336096	1.71216	14.8266	4.43013e-13	1.90072e-11	carboxylesterase precursor [Nilaparvata lugens]
PB.635	Up	3951;4254;3752;5442	1757;1249;1887;1939	1.45234	6.8972	4.76036e-13	2.03063e-11	PREDICTED: uncharacterized protein LOC106662876 [Cimex lectularius]
PB.6281	Up	1508;1999;1658;2406	720;471;611;881	1.60049	5.65571	6.15054e-13	2.6161e-11	Patatin-like phospholipase domain-containing protein 2 [Tribolium castaneum]
PB.5360	Up	1368;1251;1436;1516	196;228;498;493	2.10395	5.12543	8.10975e-13	3.41996e-11	PREDICTED: transmembrane protein 72 [Halyomorpha halys]
PB.1131	Up	866;1090;1086;1350	411;431;368;362	1.56847	4.88451	8.36614e-13	3.50809e-11	PREDICTED: venom dipeptidyl peptidase 4 isoform X3 [Cerapachys biroi]
PB.3263	Up	698;137;682;722	75;69;66;96	2.97721	3.67812	8.93182e-13	3.72419e-11	PREDICTED: death-associated protein kinase related-like [Cimex lectularius]
gene2501	Up	215;193;147;145	37;33;38;26	2.50839	2.10527	1.10732e-12	4.56561e-11	PREDICTED: LOW QUALITY PROTEIN: protein NDNF [Myotis lucifugus]
PB.1761	Up	57934;61843;60722;77097	21105;24094;24976;14352	1.69185	10.7295	1.12022e-12	4.60599e-11	Fructose-bisphosphate aldolase [Lucilia cuprina]
gene12090	Up	478;547;424;544	162;119;167;205	1.72724	3.72252	1.5153e-12	6.16195e-11	cytochrome P450 CYP425A1 [Nilaparvata lugens]
PB.5973	Up	2161;2387;2021;2340	575;915;737;878	1.62321	5.90666	2.06882e-12	8.32138e-11	PREDICTED: sodium/potassium/calcium exchanger 3-like [Cephus cinctus]
gene10023	Up	264;70;162;220	31;9;15;7	3.63262	1.99318	2.53271e-12	1.00777e-10	-
PB.1103	Up	1530;2115;1303;2289	545;464;560;871	1.67078	5.57297	2.59877e-12	1.03129e-10	Protein yellow, partial [Zootermopsis nevadensis]
PB.257	Up	3579;2846;3458;3607	1404;880;1390;1474	1.51601	6.53381	2.89677e-12	1.14037e-10	PREDICTED: nuclear factor of activated T-cells 5 [Cimex lectularius]
gene21185	Up	733;566;582;689	176;235;220;161	1.79768	4.07842	3.12464e-12	1.22682e-10	PREDICTED: threo-3-hydroxyaspartate ammonia-lyase isoform X3 [Athalia rosae]
PB.318	Up	1262;1546;1163;2161	261;499;545;277	2.01218	5.24844	3.17467e-12	1.24316e-10	-
PB.6365	Up	47422;40857;40987;53286	16660;18399;19983;15876	1.461	10.2956	3.34363e-12	1.30243e-10	NADP-dependent malic enzyme-like protein [Locusta migratoria]
PB.319	Up	73591;63635;64959;89559	25776;29632;31790;24697	1.47268	10.9632	3.88467e-12	1.50133e-10	enolase [Nilaparvata lugens]
PB.4153	Up	40115;33592;33806;47279	13192;16487;15615;13538	1.48469	10.0466	3.89527e-12	1.50151e-10	PREDICTED: pyruvate kinase-like isoform X1 [Athalia rosae]
PB.7777	Up	2403;2338;2073;3248	888;1088;986;903	1.46156	6.10266	4.11657e-12	1.57859e-10	PREDICTED: 4-coumarate--CoA ligase 1-like [Halyomorpha halys]
PB.5940	Up	5766;3275;4937;5125	1186;1623;1799;1716	1.70823	6.99122	4.16695e-12	1.59378e-10	PREDICTED: tyrosine-protein phosphatase non-receptor type 23 [Cimex lectularius]
PB.8409	Up	21032;15834;16316;19898	5937;7338;7386;5569	1.57965	8.953	4.7151e-12	1.78956e-10	PREDICTED: 6-phosphogluconate dehydrogenase, decarboxylating isoform X1 [Strongylocentrotus purpuratus]
gene985	Up	205;178;166;249	45;52;61;39	2.10443	2.32445	4.76085e-12	1.8023e-10	PREDICTED: uncharacterized protein LOC103506586 [Diaphorina citri]
PB.204	Up	11454;10630;12377;14954	4867;4028;5714;5669	1.39147	8.42488	5.26836e-12	1.97924e-10	PREDICTED: choline/ethanolamine kinase isoform X3 [Cimex lectularius]
PB.3878	Up	4606;5077;3814;7310	2007;1470;2145;2436	1.45874	7.13856	7.62966e-12	2.83755e-10	Protein slowmo [Zootermopsis nevadensis]
gene12542	Up	236;318;258;374	99;93;62;87	1.88236	2.92852	8.04562e-12	2.98474e-10	PREDICTED: venom dipeptidyl peptidase 4 isoform X2 [Cerapachys biroi]
gene20357	Up	848;506;966;950	270;288;207;228	1.81662	4.41507	8.68231e-12	3.20488e-10	prolylcarboxypeptidase, putative [Riptortus pedestris]
gene10553	Up	381;346;301;440	139;87;140;103	1.75023	3.27189	9.82101e-12	3.59122e-10	SH2 domain-containing protein 4A [Zootermopsis nevadensis]
PB.6421	Up	2981;2650;3098;2863	1129;1194;949;744	1.63437	6.29192	1.00672e-11	3.6703e-10	PREDICTED: probable ribosome production factor 1 [Halyomorpha halys]
PB.6529	Up	704;423;438;658	208;164;145;130	1.87982	3.84446	1.23387e-11	4.47554e-10	-
gene21090	Up	319;127;181;161	35;35;38;34	2.60835	2.2691	1.29273e-11	4.6557e-10	PREDICTED: pyrimidine-nucleoside phosphorylase-like [Diuraphis noxia]
gene20257	Up	1139;1115;1428;1890	458;479;628;546	1.48633	5.23914	1.33944e-11	4.81224e-10	Serine/threonine-protein kinase Doa [Zootermopsis nevadensis]
PB.6055	Up	12857;7748;12914;10476	3326;4295;2582;2560	1.89221	8.16398	1.39501e-11	4.99974e-10	prolylcarboxypeptidase, putative [Riptortus pedestris]
PB.7935	Up	2795;3070;2522;3120	993;1214;1300;1176	1.40035	6.33021	1.47367e-11	5.26889e-10	PREDICTED: putative sodium-coupled neutral amino acid transporter 9 isoform X1 [Acyrthosiphon pisum]
PB.6927	Up	916;764;610;809	336;238;264;280	1.58859	4.39803	1.66496e-11	5.90999e-10	caspase-8 [Nilaparvata lugens]
PB.3211	Up	188;211;188;343	41;43;81;64	2.0999	2.52077	1.73475e-11	6.14299e-10	PREDICTED: uncharacterized protein LOC106670552 [Cimex lectularius]
gene17176	Up	984;1270;930;1473	269;336;467;532	1.63551	4.94778	1.97907e-11	6.95825e-10	Insulin-like peptide receptor [Zootermopsis nevadensis]
PB.7786	Up	1675;2241;1933;3173	822;614;918;1088	1.48014	5.92671	1.99188e-11	6.98667e-10	PREDICTED: BCL2/adenovirus E1B 19 kDa protein-interacting protein 3-like isoform X3 [Cimex lectularius]
PB.9688	Up	268;468;368;792	125;50;123;140	2.18609	3.50166	2.14779e-11	7.51574e-10	PREDICTED: EH domain-binding protein 1 isoform X3 [Halyomorpha halys]
gene20872	Up	6633;4371;4900;7088	1890;2352;1947;2494	1.50077	7.29325	2.29194e-11	8.00126e-10	hypothetical protein AND_004704 [Anopheles darlingi]
PB.8954	Up	2861;3556;3327;4350	1500;1442;1619;1589	1.29008	6.63906	2.56221e-11	8.87076e-10	-
PB.6575	Up	175;326;288;462	90;54;50;105	2.14586	2.93122	2.56498e-11	8.87076e-10	putative 3',5'-cyclic phosphodiesterase pde-5 [Zootermopsis nevadensis]
PB.3978	Up	2298;3176;1724;3266	503;264;624;1109	2.18885	5.99757	2.8908e-11	9.928e-10	hypothetical protein L798_00563 [Zootermopsis nevadensis]
PB.9717	Up	1516;735;797;1455	333;257;347;441	1.81751	4.86496	3.14078e-11	1.07367e-09	PREDICTED: titin-like, partial [Apis dorsata]
PB.2300	Up	2381;2469;2369;3570	1145;952;1304;1193	1.32349	6.23773	3.16473e-11	1.07936e-09	PREDICTED: MLX-interacting protein-like isoform X3 [Polistes canadensis]
gene20873	Up	2369;2143;2801;2929	762;1101;1088;887	1.51078	6.13023	3.63035e-11	1.22967e-09	phosphogluconate dehydrogenase, partial [Periplaneta americana]
PB.6002	Up	5559;3923;4477;5337	1674;2166;1809;1802	1.47357	7.05885	3.67502e-11	1.24196e-09	catalase [Nilaparvata lugens]
gene8649	Up	25309;20177;22070;30558	9654;10731;10273;8260	1.42117	9.40419	4.10134e-11	1.37973e-09	PREDICTED: probable transaldolase [Polistes dominula]
PB.191	Up	69;118;52;99	9;12;16;10	2.92343	0.990144	4.30891e-11	1.44627e-09	-
PB.7840	Up	9958;8310;11874;10698	2730;3262;4397;4719	1.55622	8.12274	4.54671e-11	1.51237e-09	PREDICTED: serine/threonine-protein kinase Doa isoform X6 [Tribolium castaneum]
gene6422	Up	769;351;454;521	100;174;108;135	2.12788	3.73005	5.16584e-11	1.7068e-09	PREDICTED: homogentisate 1,2-dioxygenase-like [Lingula anatina]
PB.3142	Up	2363;2051;1973;2273	864;977;763;686	1.49709	5.90056	5.5613e-11	1.8293e-09	LisH domain and HEAT repeat-containing protein [Zootermopsis nevadensis]
PB.8085	Up	842;1058;837;1306	356;403;379;466	1.42084	4.79761	5.83353e-11	1.91459e-09	reverse transcriptase [Drosophila virilis]
PB.6517	Up	3782;3200;4123;3931	1535;1626;1607;1596	1.35166	6.73636	6.41714e-11	2.09683e-09	Putative fatty acyl-CoA reductase [Zootermopsis nevadensis]
PB.8683	Up	2358;1997;2429;2575	973;930;1111;903	1.36431	6.04422	6.78489e-11	2.21211e-09	GRP4 [Nilaparvata lugens]
PB.3609	Up	1217;1653;1811;2664	620;454;674;895	1.56352	5.60538	7.01896e-11	2.2834e-09	PREDICTED: clavesin-2-like [Halyomorpha halys]
PB.8006	Up	90;77;102;118	23;15;16;22	2.44567	1.24604	7.58272e-11	2.45064e-09	-
PB.6641	Up	3015;3946;2747;4859	1466;1291;1428;1883	1.35375	6.65802	7.82619e-11	2.52382e-09	PREDICTED: uncharacterized protein LOC105275564 [Cerapachys biroi]
PB.1815	Up	2273;1517;1586;1419	530;608;662;550	1.66261	5.53213	7.91802e-11	2.54788e-09	PREDICTED: scavenger receptor class B member 1-like isoform X1 [Cimex lectularius]
PB.1646	Up	1410;1551;1460;1835	768;613;691;623	1.31503	5.46813	8.34932e-11	2.66926e-09	PREDICTED: protein shuttle craft [Neodiprion lecontei]
gene6321	Up	276;332;378;388	110;76;117;148	1.72393	3.18706	8.70656e-11	2.77747e-09	DnaJ-like protein 60 [Tribolium castaneum]
PB.7740	Up	2810;1540;1791;1720	468;767;511;613	1.85672	5.69652	9.25938e-11	2.94115e-09	receptor-type protein kinase, putative [Bodo saltans]
PB.8514	Up	1322;2257;1624;2407	627;332;544;933	1.75523	5.62412	1.08505e-10	3.41723e-09	PREDICTED: peptidylglycine alpha-hydroxylating monooxygenase [Musca domestica]
PB.6495	Up	450;249;460;559	111;76;173;121	1.94204	3.45139	1.13647e-10	3.57157e-09	PREDICTED: uncharacterized protein LOC105829547 [Monomorium pharaonis]
PB.4771	Up	12813;12952;12473;16843	6008;5705;6909;5873	1.26478	8.61522	1.22677e-10	3.81486e-09	-
PB.8313	Up	510;314;380;411	122;137;149;124	1.71644	3.43706	1.24988e-10	3.87856e-09	PREDICTED: beta carbonic anhydrase 1 [Halyomorpha halys]
PB.6253	Up	5304;3295;3832;5275	1415;1936;1741;1608	1.49614	6.92226	1.51992e-10	4.70666e-09	serine protease snake-2 [Nilaparvata lugens]
PB.6830	Up	2278;1651;1860;2346	723;610;1018;897	1.43971	5.81804	1.56339e-10	4.83118e-09	PREDICTED: uncharacterized protein LOC103506532 [Diaphorina citri]
PB.5531	Up	2776;3218;1951;4765	1100;875;1397;1341	1.50973	6.40483	1.59583e-10	4.92115e-09	PREDICTED: gastric triacylglycerol lipase-like [Diaphorina citri]
PB.7839	Up	6321;4111;4402;5287	1746;2037;2205;1984	1.44861	7.13182	1.72637e-10	5.31264e-09	PREDICTED: aminomethyltransferase, mitochondrial isoform X1 [Cimex lectularius]
PB.7686	Up	6716;8252;4827;7398	2995;2338;3101;2377	1.43743	7.55781	1.74353e-10	5.35429e-09	-
PB.5942	Up	293;435;461;419	94;80;151;168	1.82986	3.39437	1.8032e-10	5.52607e-09	Ras-like protein family member 10B, partial [Zootermopsis nevadensis]
PB.8957	Up	7088;7023;6853;10695	2755;3086;4114;3413	1.32883	7.78624	1.96339e-10	5.97987e-09	AAEL009691-PA [Aedes aegypti]
PB.6878	Up	11192;9927;9831;12557	4280;5023;4487;5209	1.29569	8.27368	2.01395e-10	6.12124e-09	ferritin subunit (non-glycosylated) [Nilaparvata lugens]
PB.2731	Up	876;641;758;1434	411;261;336;330	1.54677	4.62235	2.02717e-10	6.14879e-09	PREDICTED: zinc finger protein 845-like [Priapulus caudatus]
PB.1578	Up	6758;6413;5391;8161	2729;2995;3100;2992	1.27097	7.57075	2.04556e-10	6.19191e-09	PREDICTED: diphosphoinositol polyphosphate phosphohydrolase 1-like [Cimex lectularius]
PB.1525	Up	2152;1678;1752;1622	606;743;673;783	1.48587	5.65306	2.25894e-10	6.8057e-09	sugar transporter 8 [Nilaparvata lugens]
PB.2522	Up	16256;14195;13339;17661	6358;7193;6624;6025	1.32623	8.76354	2.27089e-10	6.8182e-09	PREDICTED: malate dehydrogenase, mitochondrial [Diachasma alloeum]
PB.4811	Up	554;646;673;559	187;187;242;277	1.57457	4.0612	2.3138e-10	6.91898e-09	PREDICTED: probable salivary secreted peptide [Halyomorpha halys]
PB.6795	Up	4750;5035;4620;6635	2508;2012;2654;2510	1.21671	7.2374	2.47139e-10	7.37531e-09	PREDICTED: glycerol-3-phosphate dehydrogenase [NAD(+)], cytoplasmic isoform X2 [Tribolium castaneum]
PB.2136	Up	1130;1568;1353;1788	693;521;641;675	1.30533	5.36445	2.52913e-10	7.51731e-09	PREDICTED: protein LMBR1L isoform X1 [Bombus terrestris]
PB.2156	Up	3616;4830;3568;5822	1052;279;1043;1691	2.25806	6.75002	2.58592e-10	7.67069e-09	PREDICTED: tribbles homolog 2-like [Halyomorpha halys]
PB.1215	Up	28;94;67;98	8;7;6;11	3.22506	0.714983	2.72663e-10	8.07193e-09	PREDICTED: uncharacterized protein LOC106687938 [Halyomorpha halys]
PB.9393	Up	272;366;440;494	142;135;151;128	1.58786	3.40103	2.73837e-10	8.09048e-09	hypothetical protein L798_07923, partial [Zootermopsis nevadensis]
PB.6877	Up	16507;12845;13420;16191	5500;5858;6084;7755	1.34108	8.70578	2.75389e-10	8.12015e-09	ferritin subunit (glycosylated) [Nilaparvata lugens]
PB.5301	Up	1503;916;1215;1510	444;500;470;589	1.46679	5.15047	3.13811e-10	9.21634e-09	PREDICTED: cell growth regulator with RING finger domain protein 1-like isoform X1 [Cimex lectularius]
gene20214	Up	238;311;285;483	124;89;112;129	1.61578	3.1213	3.86976e-10	1.12979e-08	Patatin-like phospholipase domain-containing protein 2 [Tribolium castaneum]
PB.8	Up	8374;5123;7212;7801	2186;2823;3293;2723	1.47986	7.62275	4.32841e-10	1.25616e-08	chitin deacetylase 1 [Nilaparvata lugens]
PB.3736	Up	3254;1642;2473;4283	934;849;1312;899	1.62604	6.26167	4.33658e-10	1.25616e-08	PREDICTED: hemocytin [Halyomorpha halys]
PB.8178	Up	1374;1326;1135;1516	622;547;595;617	1.27429	5.25961	4.41765e-10	1.27715e-08	immune deficiency [Tribolium castaneum]
PB.8820	Up	1819;1804;1747;2402	813;918;871;882	1.24807	5.79555	4.88583e-10	1.407e-08	N-acetyllactosaminide beta-1,3-N-acetylglucosaminyltransferase, putative [Pediculus humanus corporis]
gene12759	Up	1907;2077;2658;3148	1076;1044;1074;1096	1.27958	6.11404	5.23409e-10	1.50145e-08	-
PB.6746	Up	4634;3811;4537;5248	2158;2048;2131;1938	1.24154	7.03634	5.71229e-10	1.6323e-08	DnaJ-like protein subfamily A member 2 [Zootermopsis nevadensis]
PB.951	Up	4914;4371;5605;7097	2209;2315;2760;2551	1.25244	7.2897	6.3798e-10	1.8145e-08	PREDICTED: acylphosphatase-2 [Diuraphis noxia]
PB.2693	Up	7265;5352;4404;4919	2333;2041;2237;2083	1.46434	7.26505	6.53536e-10	1.85319e-08	Dual 3',5'-cyclic-AMP and -GMP phosphodiesterase 11 [Zootermopsis nevadensis]
PB.4816	Up	1974;1334;3911;1611	806;415;362;356	2.33402	5.78487	6.75172e-10	1.91088e-08	-
PB.2682	Up	2354;2036;2727;5164	1010;257;813;975	2.09252	6.21168	6.8813e-10	1.94384e-08	PREDICTED: pancreatic lipase-related protein 2-like [Halyomorpha halys]
PB.5359	Up	7204;6010;6747;8917	2727;3054;3423;3772	1.25354	7.68816	7.01002e-10	1.97643e-08	PREDICTED: glutamine--fructose-6-phosphate aminotransferase [isomerizing] 2-like isoform X1 [Halyomorpha halys]
gene564	Up	460;638;392;876	271;139;147;114	1.88675	3.8964	7.47714e-10	2.10013e-08	hypothetical protein L798_04498 [Zootermopsis nevadensis]
gene1037	Up	1867;1777;1809;2215	887;862;824;968	1.21789	5.79302	7.72075e-10	2.16444e-08	-
PB.4152	Up	969;1035;1034;1420	456;529;493;440	1.29983	4.97587	8.2735e-10	2.31502e-08	Annexin-B9, partial [Trachymyrmex zeteki]
PB.5564	Up	208;129;181;221	45;46;67;38	2.01237	2.24048	8.33172e-10	2.32691e-08	-
gene15904	Up	3613;2903;3857;4488	1580;1785;1439;1728	1.28075	6.72531	9.28757e-10	2.57443e-08	-
gene14187	Up	94;77;40;77	7;4;8;17	3.11489	0.76086	1.03658e-09	2.85196e-08	PREDICTED: uncharacterized protein LOC100164323 [Acyrthosiphon pisum]
gene11696	Up	376;272;259;314	96;105;118;98	1.66224	3.04633	1.06478e-09	2.91869e-08	uncharacterized protein Dvir_GJ21858 [Drosophila virilis]
PB.1861	Up	355;188;230;401	75;69;75;123	1.87869	2.91401	1.08249e-09	2.95628e-08	Cytokine-inducible SH2-containing protein [Zootermopsis nevadensis]
gene14437	Up	559;408;428;387	90;130;198;128	1.83493	3.56297	1.1092e-09	3.02364e-08	hypothetical protein L798_12755 [Zootermopsis nevadensis]
gene8895	Up	66;75;84;119	18;14;16;24	2.33898	1.08288	1.11399e-09	3.03113e-08	PREDICTED: probable G-protein coupled receptor Mth-like 3 [Diuraphis noxia]
PB.8315	Up	69;2;127;100	2;1;0;0	6.4992	0.659325	1.17551e-09	3.19263e-08	PREDICTED: putative protein TPRXL [Biomphalaria glabrata]
PB.6484	Up	745;988;910;1136	431;241;383;472	1.41903	4.70878	1.18941e-09	3.22447e-08	-
gene20196	Up	1747;2025;1899;3218	745;879;997;1139	1.31851	5.94739	1.2644e-09	3.42151e-08	PREDICTED: acetyl-CoA carboxylase-like [Meleagris gallopavo]
PB.2330	Up	2741;2346;2363;2969	1143;1287;945;835	1.39804	6.18557	1.40276e-09	3.7752e-08	putative regulator of ribosome biosynthesis [Danaus plexippus]
PB.5492	Up	102;44;23;47	6;4;1;4	3.93863	0.320832	1.41011e-09	3.7881e-08	-
gene21182	Up	621;967;825;1415	302;321;384;460	1.45863	4.69014	1.43727e-09	3.85407e-08	PREDICTED: acetyl-CoA carboxylase [Halyomorpha halys]
PB.9096	Up	18;37;30;96	3;1;1;6	4.01013	-0.0165477	1.6519e-09	4.4216e-08	PREDICTED: RNA-directed DNA polymerase from mobile element jockey-like isoform X1 [Amyelois transitella]
PB.794	Up	407;561;477;618	168;163;240;236	1.45627	3.82857	1.72891e-09	4.61106e-08	Thyroid hormone receptor-associated protein, putative [Pediculus humanus corporis]
PB.9056	Up	469;658;448;718	208;149;249;269	1.49265	3.96503	2.08228e-09	5.50392e-08	Dual specificity protein phosphatase 10 [Habropoda laboriosa]
gene17992	Up	2343;1803;1538;1754	516;733;819;809	1.49289	5.69334	2.10833e-09	5.56282e-08	PREDICTED: alpha-tocopherol transfer protein-like [Halyomorpha halys]
PB.8880	Up	2231;1798;2017;2558	831;992;1060;990	1.24977	5.94815	2.3027e-09	6.02359e-08	PREDICTED: flocculation protein FLO11 isoform X2 [Cimex lectularius]
gene19894	Up	870;718;842;1227	273;341;305;509	1.4497	4.64539	2.70725e-09	7.01799e-08	ferritin subunit (non-glycosylated) [Nilaparvata lugens]
PB.5263	Up	23594;21025;20579;29577	12006;10879;11230;10246	1.18748	9.42013	2.89925e-09	7.47642e-08	helicase [Oryctes borbonicus]
PB.8192	Up	21889;26396;20169;49746	8351;9785;14186;10747	1.50801	9.60409	2.92698e-09	7.53482e-08	cytochrome P450 CYP6ER1v2 [Nilaparvata lugens]
gene11502	Up	1147;834;728;1188	413;335;451;442	1.35349	4.7755	3.13982e-09	8.04075e-08	serine protease snake-2 [Nilaparvata lugens]
PB.6322	Up	10369;9137;10181;11823	4756;4612;5419;5071	1.16993	8.24508	3.22552e-09	8.23174e-08	PREDICTED: uncharacterized protein LOC107187902 isoform X2 [Dufourea novaeangliae]
gene2499	Up	182;218;92;137	27;46;24;19	2.5317	1.94257	3.27797e-09	8.32256e-08	-
PB.8452	Up	3730;3154;3675;3378	1632;1629;1308;1017	1.42709	6.61298	3.6956e-09	9.3031e-08	PREDICTED: 60S ribosomal export protein NMD3 [Dinoponera quadriceps]
PB.7986	Up	333;453;296;375	109;145;152;124	1.56066	3.31714	3.82336e-09	9.60837e-08	-
PB.7438	Up	989;708;934;1146	386;308;504;361	1.38178	4.72361	3.97846e-09	9.94749e-08	PREDICTED: putative ankyrin repeat protein RF_0381 [Cimex lectularius]
PB.1978	Up	2514;3143;2799;3696	1262;1075;1692;1629	1.20704	6.45135	4.15401e-09	1.03515e-07	PREDICTED: NF-kappa-B inhibitor cactus isoform X2 [Cimex lectularius]
PB.5935	Up	2187;2355;1910;3537	1226;364;604;1004	1.7462	6.00881	4.39823e-09	1.09232e-07	PREDICTED: G-protein coupled receptor Mth2-like [Cephus cinctus]
PB.8657	Up	10222;7692;9028;10249	3865;4826;3614;3621	1.32124	8.04681	4.47354e-09	1.10816e-07	PREDICTED: probable nucleolar GTP-binding protein 1 isoform X1 [Apis florea]
PB.3955	Up	2993;2719;3126;3576	1511;1393;1551;1640	1.13258	6.51449	4.47696e-09	1.10816e-07	PREDICTED: progestin and adipoQ receptor family member 3 isoform X2 [Halyomorpha halys]
gene14980	Up	367;350;294;352	143;127;144;123	1.45508	3.25268	4.55417e-09	1.12351e-07	PREDICTED: box C/D snoRNA protein 1 [Acromyrmex echinatior]
PB.5604	Up	27429;8646;9193;15181	3089;4678;4346;3426	2.07544	8.58756	4.60914e-09	1.13518e-07	-
PB.7136	Up	74353;67152;61429;76081	26755;31233;37893;27742	1.27877	10.9649	4.62882e-09	1.13625e-07	delta-9-acyl-CoA desaturase [Chrysomya megacephala]
PB.5190	Up	1944;1544;1380;1367	665;579;741;649	1.37538	5.47653	4.84064e-09	1.18628e-07	PREDICTED: uncharacterized protein LOC107222618 [Neodiprion lecontei]
gene13083	Up	529;536;367;561	228;174;205;198	1.41464	3.79925	4.85483e-09	1.18779e-07	PREDICTED: apoptogenic protein 1, mitochondrial [Cimex lectularius]
PB.1442	Up	1138;1474;1321;1820	650;384;614;805	1.33762	5.3308	5.27421e-09	1.28614e-07	PREDICTED: protein spinster isoform X1 [Halyomorpha halys]
PB.9612	Up	127;100;39;64	11;16;9;7	3.04376	0.981297	5.57844e-09	1.35364e-07	-
PB.8881	Up	2499;1991;2246;2794	993;1130;1204;1108	1.20333	6.111	6.17438e-09	1.49092e-07	PREDICTED: flocculation protein FLO11 isoform X2 [Cimex lectularius]
PB.918	Up	88;124;128;268	31;15;39;43	2.30935	1.85437	6.23434e-09	1.50294e-07	-
PB.5166	Up	1263;1400;1437;1508	658;574;760;649	1.19767	5.35421	6.47303e-09	1.55542e-07	Leucine-rich repeat-containing protein C10orf11-like protein [Zootermopsis nevadensis]
gene4900	Up	47;38;43;68	9;1;0;8	3.51511	0.175879	6.72319e-09	1.6103e-07	-
PB.6954	Up	222;173;265;316	61;63;112;68	1.77593	2.67597	7.139e-09	1.70163e-07	PREDICTED: uncharacterized protein LOC105700713 [Orussus abietinus]
PB.9472	Up	46;103;22;36	6;0;5;1	4.19429	0.24295	7.16421e-09	1.7049e-07	unkown protein [Riptortus pedestris]
PB.3377	Up	478;600;316;773	104;45;102;247	2.23324	3.70868	8.2324e-09	1.9497e-07	PREDICTED: uncharacterized protein LOC106685123 isoform X3 [Halyomorpha halys]
gene3388	Up	18;27;17;76	1;2;0;4	4.2183	-0.386064	8.29881e-09	1.95951e-07
gene2112	Up	852;1895;2085;1038	475;413;566;432	1.77531	5.29518	8.43706e-09	1.98862e-07	i-type lysozyme 3 [Nilaparvata lugens]
PB.7831	Up	1274;1132;1029;1755	531;623;405;618	1.33267	5.17962	8.59494e-09	2.01394e-07	-
PB.9849	Up	138;189;166;212	37;27;36;83	2.06144	2.15536	8.5989e-09	2.01394e-07	-
gene16322	Up	49;117;71;89	21;5;16;12	2.697	0.971126	8.92727e-09	2.08754e-07	Arylsulfatase J-like Protein [Tribolium castaneum]
PB.885	Up	2191;1955;1846;1799	929;862;640;473	1.53326	5.74999	9.5671e-09	2.23363e-07	PREDICTED: MKI67 FHA domain-interacting nucleolar phosphoprotein-like [Halyomorpha halys]
PB.8463	Up	2025;1809;1552;1945	844;849;918;762	1.2276	5.73437	9.86554e-09	2.29606e-07	-
PB.7896	Up	425;495;404;882	206;161;260;206	1.47115	3.886	1.13422e-08	2.62324e-07	PREDICTED: scavenger receptor class B member 1-like isoform X1 [Cimex lectularius]
PB.2070	Up	369;426;334;518	199;128;164;196	1.36227	3.52709	1.14024e-08	2.63305e-07	WD repeat domain phosphoinositide-interacting protein 4 [Zootermopsis nevadensis]
PB.1647	Up	2058;898;3534;3520	968;249;388;509	2.35042	5.90287	1.14945e-08	2.64605e-07	odorant-bindingn protein 8 [Nilaparvata lugens]
gene15407	Up	91;67;38;233	7;20;4;5	3.52517	1.19358	1.16701e-08	2.674e-07	PREDICTED: amidophosphoribosyltransferase-like [Apis dorsata]
PB.9708	Up	1279;952;1099;1536	291;211;689;241	1.86823	4.9641	1.19901e-08	2.74308e-07	-
PB.7075	Up	278;357;382;503	169;68;144;160	1.59489	3.34473	1.2753e-08	2.90415e-07	PREDICTED: uncharacterized protein LOC105555857 [Vollenhovia emeryi]
PB.9672	Up	1771;1593;878;2468	458;461;628;860	1.56617	5.47508	1.29912e-08	2.95384e-07	PREDICTED: uncharacterized protein LOC106691169 [Halyomorpha halys]
gene6034	Up	701;744;793;795	296;249;445;312	1.33738	4.43144	1.30218e-08	2.95627e-07	PREDICTED: caldesmon [Orussus abietinus]
PB.5454	Up	821;1049;712;1097	416;304;378;520	1.29306	4.70597	1.31791e-08	2.9874e-07	PREDICTED: LIM and SH3 domain protein F42H10.3 isoform X1 [Cimex lectularius]
PB.3441	Up	21;37;36;128	6;4;4;6	3.44195	0.282651	1.5499e-08	3.48658e-07	PREDICTED: RNA-directed DNA polymerase from mobile element jockey-like isoform X1 [Amyelois transitella]
PB.2022	Up	31694;35288;28336;40646	15728;15311;18311;18140	1.11028	9.967	1.86282e-08	4.0971e-07	PREDICTED: ornithine decarboxylase-like [Cephus cinctus]
PB.4647	Up	114;18;110;0	0;0;0;0	9.09717	0.45502	1.91757e-08	4.21126e-07	-
PB.6816	Up	1041;1350;1289;1510	615;627;625;620	1.15768	5.24534	1.92464e-08	4.22052e-07	PREDICTED: venom dipeptidyl peptidase 4 isoform X3 [Cerapachys biroi]
PB.4848	Up	2081;1806;1700;2047	828;970;905;663	1.28056	5.77655	1.94072e-08	4.24949e-07	Myelin gene regulatory factor, partial [Zootermopsis nevadensis]
gene9698	Up	522;657;739;1147	350;322;305;337	1.29047	4.41804	2.0727e-08	4.51842e-07	Annexin A7 [Crassostrea gigas]
PB.9316	Up	2413;2643;1031;4038	409;504;1066;842	1.91411	5.97345	2.15822e-08	4.69068e-07	-
gene19932	Up	146;162;112;169	33;16;6;49	2.62167	1.8148	2.16123e-08	4.69068e-07	uncharacterized protein Dwil_GK16991 [Drosophila willistoni]
PB.8410	Up	4671;3496;4460;4343	1767;2242;1878;1701	1.26721	6.93833	2.24249e-08	4.85283e-07	PREDICTED: armadillo repeat-containing protein 8-like isoform X2 [Halyomorpha halys]
PB.3471	Up	1950;3343;8392;1412	687;545;865;830	2.54882	6.54998	2.28056e-08	4.92801e-07	-
PB.4434	Up	264;212;299;413	123;101;125;101	1.48372	3.01898	2.34463e-08	5.0517e-07	PREDICTED: muscle, skeletal receptor tyrosine protein kinase-like [Nasonia vitripennis]
gene2867	Up	165;138;131;133	31;49;42;39	1.92616	1.90057	2.50452e-08	5.36496e-07	hypothetical protein L798_03474 [Zootermopsis nevadensis]
PB.1838	Up	1661;1697;1651;2130	967;845;885;878	1.09621	5.72341	2.54141e-08	5.43611e-07	hypothetical protein Phum_PHUM308880 [Pediculus humanus corporis]
PB.2337	Up	4888;2328;3212;3310	825;1529;1187;1388	1.59585	6.55502	2.61548e-08	5.57844e-07	PREDICTED: repetitive proline-rich cell wall protein 2-like [Diuraphis noxia]
PB.7	Up	12051;6854;10103;10159	3006;4474;4669;3615	1.42236	8.10225	2.63236e-08	5.59831e-07	chitin deacetylase 2 [Nilaparvata lugens]
PB.2302	Up	4460;4546;3964;7052	2241;1935;2567;2938	1.13625	7.1771	2.7025e-08	5.731e-07	Pyruvate dehydrogenase E1 component subunit beta, mitochondrial [Zootermopsis nevadensis]
PB.5762	Up	482;453;450;493	200;182;216;238	1.28429	3.75866	2.70897e-08	5.7365e-07	cytochrome P450 CYP306A2 [Nilaparvata lugens]
gene16652	Up	171;212;157;103	56;38;32;22	2.2523	2.03745	2.73759e-08	5.78884e-07	PREDICTED: sodium-independent sulfate anion transporter-like [Trichogramma pretiosum]
gene557	Up	2;128;166;174	4;3;8;3	4.73349	1.30101	2.80891e-08	5.89751e-07	endonuclease-reverse transcriptase [Bombyx mori]
PB.6572	Up	416;480;475;468	247;174;174;185	1.35186	3.7102	2.90914e-08	6.08784e-07	cytochrome P450 CYP425A1 [Nilaparvata lugens]
PB.2042	Up	787;1165;889;1089	401;418;406;557	1.24716	4.82094	2.91601e-08	6.08784e-07	SH3 domain-containing protein [Oryctes borbonicus]
PB.5422	Up	826;911;587;918	427;263;340;400	1.29386	4.53067	3.29548e-08	6.8261e-07	leucine rich repeat containing proteins-like protein [Adineta vaga]
PB.3909	Up	128;96;103;186	41;31;34;42	1.87465	1.72756	3.63414e-08	7.49199e-07	-
gene9315	Up	181;150;111;228	46;52;39;66	1.80732	2.12653	3.65871e-08	7.53216e-07	lipocortin I [Mus musculus domesticus]
PB.3354	Up	1834;2459;1975;2969	1226;939;1177;1246	1.10346	6.08085	3.91729e-08	8.0533e-07	cyclophilin-6 [Riptortus pedestris]
PB.6535	Up	13068;5800;10353;8808	2426;4403;3082;3366	1.63399	8.01798	4.11348e-08	8.42154e-07	PREDICTED: uncharacterized protein LOC106670746 [Cimex lectularius]
PB.7077	Up	801;593;777;613	313;303;299;226	1.40926	4.30734	4.37191e-08	8.88915e-07	PREDICTED: apoptogenic protein 1, mitochondrial [Cimex lectularius]
PB.7833	Up	1926;3020;1924;3374	1043;693;1121;1508	1.33193	6.15624	4.38456e-08	8.90263e-07	Cyclin-G2 [Zootermopsis nevadensis]
PB.8068	Up	939;1104;1257;2150	679;384;582;652	1.32249	5.22976	4.52323e-08	9.15909e-07	sugar transporter 14 [Nilaparvata lugens]
PB.3994	Up	1906;2738;2296;2963	1494;968;1040;795	1.2976	6.13	4.53165e-08	9.16359e-07	PREDICTED: plancitoxin-1 [Diachasma alloeum]
PB.1223	Up	1296;1278;934;1930	400;697;449;611	1.39907	5.22074	4.7313e-08	9.54125e-07	PREDICTED: androgen-dependent TFPI-regulating protein [Sorex araneus]
PB.4035	Up	8733;6152;6837;6519	3118;3540;3035;3129	1.2596	7.68482	4.82141e-08	9.70109e-07	Cysteine sulfinic acid decarboxylase, partial [Zootermopsis nevadensis]
gene15832	Up	29;29;0;26	0;0;0;0	7.44705	-1.02278	4.82367e-08	9.70109e-07
PB.7412	Up	177;108;119;161	50;40;41;31	1.90344	1.88636	4.88243e-08	9.7794e-07	-
PB.7003	Up	771;428;745;1186	283;211;238;420	1.53225	4.38725	5.03206e-08	1.00248e-06	Transcription factor AP-1 [Zootermopsis nevadensis]
PB.2423	Up	27;16;15;53	2;2;4;0	3.7491	-0.6184	5.12566e-08	1.01976e-06	-
gene3615	Up	81;165;74;167	29;28;28;36	2.08293	1.60935	5.17666e-08	1.02852e-06	Insulin-like peptide receptor [Zootermopsis nevadensis]
PB.9366	Up	254;331;327;321	100;134;141;101	1.47291	3.10128	5.54171e-08	1.09664e-06	PREDICTED: CDP-diacylglycerol--glycerol-3-phosphate 3-phosphatidyltransferase, mitochondrial isoform X1 [Halyomorpha halys]
gene5937	Up	335;203;237;407	113;69;121;126	1.56216	2.99476	5.54957e-08	1.09673e-06	PREDICTED: alkylglycerol monooxygenase-like isoform X1 [Cimex lectularius]
PB.9313	Up	1167;852;975;1100	380;556;339;422	1.36845	4.85594	5.7011e-08	1.12517e-06	PREDICTED: villin-1-like isoform X1 [Cimex lectularius]
PB.1357	Up	5;212;256;17	3;4;2;1	5.69988	1.4347	5.76571e-08	1.13641e-06
PB.9425	Up	686;645;730;847	319;390;300;254	1.29071	4.37526	5.89719e-08	1.15923e-06	hypothetical protein L798_13036 [Zootermopsis nevadensis]
PB.7783	Up	583;360;399;276	114;139;171;117	1.72391	3.46778	6.07482e-08	1.19257e-06	hypothetical protein L798_12755 [Zootermopsis nevadensis]
PB.2751	Up	61;60;66;59	9;12;19;9	2.43067	0.636592	6.09745e-08	1.19542e-06	-
PB.2942	Up	247;555;475;880	162;109;152;260	1.73105	3.7818	7.04224e-08	1.37701e-06	PREDICTED: EH domain-binding protein 1-like isoform X1 [Cimex lectularius]
gene3295	Up	104;134;96;155	7;37;31;19	2.43811	1.56849	7.17355e-08	1.39898e-06	Urocanate hydratase [Zootermopsis nevadensis]
PB.5091	Up	1097;951;1061;1032	618;407;453;392	1.26618	4.90681	7.30342e-08	1.42244e-06	PREDICTED: uncharacterized protein LOC106670265 [Cimex lectularius]
PB.2611	Up	245;245;314;304	99;108;83;142	1.46839	2.94727	7.70568e-08	1.49684e-06	PREDICTED: nose resistant to fluoxetine protein 6-like [Acyrthosiphon pisum]
PB.5066	Up	50;49;55;97	17;5;15;10	2.48623	0.612395	7.79494e-08	1.5122e-06	-
PB.6129	Up	6543;8147;7302;10848	3869;3500;4694;4649	1.06549	7.91955	8.02732e-08	1.55321e-06	PREDICTED: glycerol-3-phosphate acyltransferase 1, mitochondrial isoform X2 [Neodiprion lecontei]
gene3370	Up	547;316;510;858	261;193;182;132	1.60363	3.88061	8.04141e-08	1.5539e-06	PREDICTED: putative serine protease K12H4.7 [Trichogramma pretiosum]
PB.791	Up	5518;5717;6813;8170	3322;2490;3891;3482	1.09448	7.59469	8.06745e-08	1.5569e-06	Xanthine dehydrogenase, partial [Zootermopsis nevadensis]
PB.7506	Up	5880;5604;7909;9807	3611;2796;3946;3897	1.12927	7.73104	8.32438e-08	1.60231e-06	-
PB.8028	Up	1642;1709;1614;2332	829;788;1090;975	1.08167	5.75152	8.35584e-08	1.60627e-06	toll-13 [Nilaparvata lugens]
gene19551	Up	895;871;922;1158	417;492;453;510	1.13388	4.82048	8.45706e-08	1.62362e-06	N-acetyllactosaminide beta-1,3-N-acetylglucosaminyltransferase, putative [Pediculus humanus corporis]
PB.2875	Up	612;704;812;864	324;309;438;332	1.19519	4.44348	8.58664e-08	1.64637e-06	hypothetical protein L798_13769 [Zootermopsis nevadensis]
gene18569	Up	267;321;254;422	150;120;122;145	1.32196	3.15229	8.89584e-08	1.70124e-06	conserved hypothetical protein [Pediculus humanus corporis]
gene10741	Up	341;383;383;554	148;174;191;217	1.27315	3.55884	8.98246e-08	1.71559e-06	PREDICTED: venom dipeptidyl peptidase 4 isoform X1 [Cerapachys biroi]
PB.4019	Up	530;692;586;957	196;306;274;378	1.33884	4.26535	9.43479e-08	1.79966e-06	PREDICTED: uncharacterized protein LOC100141613 [Tribolium castaneum]
PB.374	Up	1325;1333;1091;1756	746;616;732;663	1.09008	5.34321	9.56367e-08	1.8219e-06	AGAP000237-PA-like protein [Anopheles sinensis]
PB.8746	Up	1643;1082;1267;1391	556;662;660;556	1.25542	5.28727	9.60043e-08	1.82655e-06	i-type lysozyme 2 [Nilaparvata lugens]
gene5526	Up	734;915;698;1148	339;422;383;479	1.19056	4.6523	9.76793e-08	1.85603e-06	PREDICTED: locomotion-related protein Hikaru genki [Cimex lectularius]
gene18135	Up	94;58;70;55	3;19;7;10	2.9233	0.752384	1.01373e-07	1.91965e-06	PREDICTED: alpha-tocopherol transfer protein-like [Cimex lectularius]
PB.9660	Up	350;239;284;242	83;105;80;133	1.60693	2.94452	1.01736e-07	1.92324e-06	PREDICTED: death-associated protein kinase 3-like [Halyomorpha halys]
PB.8329	Up	346;470;382;480	175;199;200;163	1.27953	3.58643	1.02119e-07	1.92801e-06	PREDICTED: pancreatic lipase-related protein 3-like [Amyelois transitella]
gene5985	Up	479;504;638;777	305;97;237;237	1.56405	4.01112	1.0237e-07	1.9303e-06	PREDICTED: uncharacterized protein LOC105453629 [Wasmannia auropunctata]
PB.7898	Up	383;280;270;241	114;85;138;85	1.61248	3.02016	1.11578e-07	2.09061e-06	SET and MYND domain-containing protein 4 [Zootermopsis nevadensis]
PB.4344	Up	1322;1880;1351;2329	737;431;944;880	1.29972	5.59023	1.13599e-07	2.12577e-06	PREDICTED: uncharacterized protein LOC106673085 isoform X3 [Cimex lectularius]
gene7304	Up	179;162;207;187	58;72;74;46	1.65852	2.32182	1.13903e-07	2.12878e-06	Neurogenic differentiation factor, putative [Pediculus humanus corporis]
PB.3520	Up	2131;1601;1584;1712	759;960;663;590	1.34599	5.64922	1.17519e-07	2.18347e-06	PREDICTED: nucleolar protein 11 [Cimex lectularius]
gene11160	Up	49;51;39;35	10;0;5;8	3.04827	0.0931879	1.18935e-07	2.20154e-06	PREDICTED: mucin-5AC-like [Halyomorpha halys]
gene18375	Up	254;308;264;477	127;148;94;136	1.43235	3.15413	1.18986e-07	2.20154e-06	PREDICTED: alpha-tocopherol transfer protein-like [Atta cephalotes]
PB.9876	Up	1796;1551;1537;1906	849;914;616;515	1.31977	5.59196	1.19145e-07	2.20173e-06	Pin2-interacting protein X1 [Zootermopsis nevadensis]
PB.3693	Up	132;107;145;192	27;41;58;45	1.83759	1.90887	1.20622e-07	2.22625e-06	PREDICTED: uncharacterized protein LOC105700713 [Orussus abietinus]
gene17734	Up	80;80;125;159	12;31;34;24	2.19894	1.46179	1.25272e-07	2.30692e-06	PREDICTED: uncharacterized protein LOC106665385 isoform X2 [Cimex lectularius]
PB.2566	Up	6054;5174;5921;6838	2653;2721;3543;3401	1.07094	7.48553	1.25305e-07	2.30692e-06	PREDICTED: leucine-rich repeat-containing protein 58 isoform X1 [Diaphorina citri]
PB.7054	Up	1412;1183;1225;1288	742;582;574;489	1.21135	5.22451	1.25878e-07	2.31459e-06	DNA polymerase delta subunit 3 [Zootermopsis nevadensis]
PB.1437	Up	1244;1434;1456;1719	744;755;686;808	1.06554	5.44781	1.30638e-07	2.39319e-06	PREDICTED: annexin B9-like isoform X2 [Limulus polyphemus]
PB.5426	Up	10061;7997;9006;10807	4372;4992;5215;4160	1.11406	8.13101	1.35118e-07	2.46916e-06	PREDICTED: dihydrolipoyllysine-residue acetyltransferase component of pyruvate dehydrogenase complex, mitochondrial-like [Diuraphis noxia]
PB.8000	Up	1164;1402;1425;1728	564;645;702;895	1.12812	5.39101	1.39246e-07	2.53208e-06	PREDICTED: solute carrier family 25 member 36-A [Cimex lectularius]
PB.4702	Up	15099;13842;13847;18951	8819;7950;7616;7298	1.0555	8.84511	1.42744e-07	2.58616e-06	PREDICTED: nucleosome assembly protein 1-like 1 [Megachile rotundata]
PB.9062	Up	73;101;67;46	11;19;6;15	2.60925	0.843967	1.47436e-07	2.66791e-06	-
PB.8650	Up	1448;1416;1598;1829	813;744;820;917	1.03901	5.56316	1.53906e-07	2.77144e-06	PREDICTED: uncharacterized protein LOC106682869 [Halyomorpha halys]
PB.4339	Up	31;31;38;18	6;2;4;3	3.08533	-0.415779	1.5478e-07	2.78377e-06	-
gene20418	Up	1049;730;1185;938	409;479;423;392	1.31142	4.81395	1.59658e-07	2.86109e-06	hypothetical protein YQE_09757, partial [Dendroctonus ponderosae]
PB.7657	Up	594;827;538;865	332;246;226;426	1.3029	4.31886	1.60523e-07	2.87311e-06	suppressors of cytokine signaling-5, putative [Pediculus humanus corporis]
PB.1339	Up	18593;17333;16750;21842	10122;9815;9709;9146	1.03961	9.12658	1.60762e-07	2.87391e-06	Importin-5 [Zootermopsis nevadensis]
gene3683	Up	13;48;22;46	2;4;1;6	3.33065	-0.376546	1.64888e-07	2.94412e-06
PB.7838	Up	3367;2870;3125;3762	1560;1738;1801;1756	1.03916	6.62565	1.71532e-07	3.05171e-06	PREDICTED: ras-related protein Rab-32 isoform X2 [Bombus impatiens]
PB.6398	Up	3884;3077;2946;3915	1735;1822;1564;1927	1.07628	6.69017	1.73329e-07	3.07998e-06	PREDICTED: apolipoprotein D-like [Halyomorpha halys]
gene10263	Up	1075;1060;1141;1639	629;653;561;577	1.10233	5.17149	1.75077e-07	3.10729e-06	-
PB.6183	Up	2326;1884;1773;2324	1216;980;950;749	1.19461	5.92029	1.7529e-07	3.10736e-06	PREDICTED: protein LLP homolog [Halyomorpha halys]
PB.4807	Up	506;441;596;792	250;152;168;353	1.44443	4.00009	1.78835e-07	3.16263e-06	PREDICTED: major facilitator superfamily domain-containing protein 12-like isoform X2 [Dinoponera quadriceps]
PB.6564	Up	3860;3390;3585;4650	2299;1954;1967;1912	1.02733	6.86265	1.81535e-07	3.20654e-06	PREDICTED: protein tumorous imaginal discs, mitochondrial-like isoform X1 [Cephus cinctus]
PB.9634	Up	1611;1470;1351;2476	777;771;956;908	1.09749	5.65434	1.8406e-07	3.24341e-06	Pyrroline-5-carboxylate reductase, putative [Pediculus humanus corporis]
gene421	Up	152;152;194;138	49;56;34;63	1.77796	2.09991	1.86634e-07	3.28485e-06	PREDICTED: meprin A subunit beta-like [Cimex lectularius]
gene13986	Up	351;314;301;477	130;172;175;112	1.36815	3.33344	1.89168e-07	3.3255e-06	hypothetical protein DAPPUDRAFT_187192 [Daphnia pulex]
gene4852	Up	1739;1631;1709;1954	861;914;989;843	1.06635	5.71995	1.90073e-07	3.33745e-06	Propionyl-CoA carboxylase alpha chain, mitochondrial [Zootermopsis nevadensis]
PB.9414	Up	73;69;59;78	10;22;13;20	2.1899	0.838672	1.91963e-07	3.36662e-06	-
PB.11	Up	1923;1875;2288;2314	1155;1074;1051;1054	1.06033	5.9786	1.93201e-07	3.38033e-06	PREDICTED: LOW QUALITY PROTEIN: WD repeat, SAM and U-box domain-containing protein 1-like [Apis florea]
PB.4949	Up	855;706;583;654	261;384;220;229	1.45764	4.29508	1.99518e-07	3.47853e-06	hypothetical protein L798_00838 [Zootermopsis nevadensis]
gene12625	Up	946;680;802;1006	392;437;416;391	1.16806	4.65287	2.1192e-07	3.66881e-06	PREDICTED: mitochondrial import inner membrane translocase subunit Tim23 [Orussus abietinus]
PB.4562	Up	1776;1729;1765;1915	947;958;937;763	1.09848	5.74419	2.14439e-07	3.70808e-06	-
PB.177	Up	8218;9676;7889;12530	4961;4595;4946;5735	1.01085	8.16126	2.21496e-07	3.82413e-06	PREDICTED: eukaryotic peptide chain release factor subunit 1 isoform X2 [Halyomorpha halys]
PB.9683	Up	47;12;20;36	4;4;0;0	3.84788	-0.536975	2.21666e-07	3.82413e-06	-
PB.5664	Up	1429;1914;2015;2918	835;950;753;1270	1.19948	5.88209	2.23983e-07	3.8596e-06	PREDICTED: potassium channel subfamily K member 1-like isoform X1 [Cimex lectularius]
gene9415	Up	20;21;35;30	4;3;5;3	2.88492	-0.563642	2.32008e-07	3.9886e-06	-
PB.1102	Up	6540;6648;7117;8937	3709;3312;4174;4503	1.00018	7.78504	2.33642e-07	4.01202e-06	PREDICTED: atlastin-like isoform X2 [Halyomorpha halys]
PB.8478	Up	213618;161390;170008;189476	85092;97745;94559;76834	1.15983	12.4046	2.40007e-07	4.10703e-06	heat shock cognate protein 70 [Nilaparvata lugens]
PB.2468	Up	5452;3220;3534;4510	1772;2122;1974;1946	1.20589	6.93208	2.46918e-07	4.2107e-06	PREDICTED: uncharacterized protein LOC107271252 [Cephus cinctus]
PB.4773	Up	1067;1087;1116;1104	532;560;600;500	1.10735	5.03117	2.60237e-07	4.43271e-06	PREDICTED: clavesin-2 [Microplitis demolitor]
gene8164	Up	185;145;158;210	89;48;44;61	1.63314	2.23913	2.6879e-07	4.56789e-06	PREDICTED: actin-binding LIM protein 1 isoform X4 [Musca domestica]
PB.4325	Up	1073;1106;1045;1405	602;620;515;630	1.06116	5.10869	2.72936e-07	4.62772e-06	-
PB.3943	Up	963;893;812;1122	582;358;459;476	1.12351	4.80453	2.79117e-07	4.71631e-06	PREDICTED: piggyBac transposable element-derived protein 4 isoform X1 [Microcebus murinus]
gene3688	Up	3275;3368;2597;4696	1425;1963;1538;991	1.29829	6.61138	2.82698e-07	4.76594e-06	putative cystathionine gamma-lyase, partial [Laodelphax striatella]
PB.3502	Up	5025;3460;4575;4270	1701;2371;2171;1678	1.23824	6.98155	3.04044e-07	5.09214e-06	ATP-dependent metalloprotease YME1L1 [Zootermopsis nevadensis]
PB.8917	Up	82;69;81;144	24;22;31;30	1.885	1.28123	3.0676e-07	5.13069e-06	-
PB.1812	Up	90;71;66;78	29;18;10;11	2.26645	0.958104	3.07957e-07	5.13972e-06	Polycystin-2 [Exaiptasia pallida]
PB.1752	Up	311;396;423;490	197;157;218;169	1.2259	3.5471	3.10783e-07	5.17459e-06	Leucine carboxyl methyltransferase 2 [Zootermopsis nevadensis]
PB.3437	Up	1347;1126;1148;1294	700;587;513;367	1.28464	5.14335	3.18875e-07	5.29741e-06	Guanine nucleotide-binding protein-like 3 homolog [Tribolium castaneum]
PB.6633	Up	2139;150;195;260	7;73;41;21	4.41644	3.96002	3.2993e-07	5.45656e-06	putative secreted protease inhibitor [Ixodes scapularis]
gene20950	Up	277;221;98;13	21;2;1;4	4.63683	1.79188	3.39576e-07	5.5911e-06	-
gene21312	Up	493;293;317;448	130;200;107;147	1.4998	3.42054	3.52157e-07	5.78538e-06	catalase [Nilaparvata lugens]
gene6141	Up	170;197;156;232	31;38;76;92	1.78145	2.30989	3.68665e-07	6.04987e-06	PREDICTED: uncharacterized protein LOC106689824 [Halyomorpha halys]
gene5069	Up	239;170;231;216	60;84;46;104	1.65785	2.54189	3.80012e-07	6.21222e-06	PREDICTED: alpha-tocopherol transfer protein-like [Atta cephalotes]
PB.7920	Up	450;447;422;706	283;190;239;236	1.18125	3.86593	3.95127e-07	6.44318e-06	-
gene6738	Up	1713;1475;1698;1983	971;838;857;989	1.01691	5.69905	4.07668e-07	6.61656e-06	Acyl-CoA-binding domain-containing protein [Cerapachys biroi]
PB.4888	Up	3814;1944;4084;1089	1058;614;784;771	1.94649	6.19663	4.15926e-07	6.72846e-06	-
PB.4489	Up	1025;1199;1635;3707	582;678;746;760	1.47739	5.62383	4.19882e-07	6.78503e-06	PREDICTED: uncharacterized protein LOC106677066 [Halyomorpha halys]
PB.4899	Up	834;1096;903;1635	465;223;514;645	1.37085	4.93899	4.20899e-07	6.79406e-06	PREDICTED: zinc transporter ZIP13 homolog [Nasonia vitripennis]
PB.5971	Up	32149;29738;31654;42117	15345;18223;19796;17740	1.02345	9.9899	4.40807e-07	7.08451e-06	PREDICTED: probable citrate synthase 2, mitochondrial [Tribolium castaneum]
PB.6577	Up	2916;2573;2534;2839	1601;1376;1311;952	1.1569	6.3243	4.41642e-07	7.09021e-06	PREDICTED: mRNA turnover protein 4 homolog [Cimex lectularius]
gene3249	Up	598;576;440;569	264;284;179;209	1.32191	3.96422	4.49261e-07	7.20473e-06	hypothetical protein RP20_CCG023812 [Aedes albopictus]
PB.7989	Up	119;169;103;198	47;28;37;71	1.7846	1.94456	4.57475e-07	7.32058e-06	PREDICTED: molybdenum cofactor sulfurase [Cimex lectularius]
PB.5831	Up	236;191;209;263	91;89;93;110	1.33561	2.68009	4.62593e-07	7.38652e-06	-
gene15285	Up	392;394;312;402	161;194;149;178	1.23916	3.4467	4.81038e-07	7.6645e-06	Oligopeptide transporter 1, partial [Zootermopsis nevadensis]
gene915	Up	1667;1494;1472;1661	901;812;652;490	1.24054	5.51151	4.93741e-07	7.85845e-06	PREDICTED: zinc finger protein 593 homolog [Bombus impatiens]
gene3757	Up	97;72;1;47	1;1;4;3	4.65806	0.287418	5.02065e-07	7.97379e-06	PREDICTED: disrupted in renal carcinoma protein 2 homolog [Halyomorpha halys]
PB.749	Up	1678;1528;1933;2061	1012;861;1029;907	1.02413	5.76501	5.11729e-07	8.11855e-06	-
PB.7548	Up	1083;607;892;536	169;8;4;62	3.86853	4.12555	5.2238e-07	8.26981e-06	-
PB.1056	Up	842;859;755;1367	563;413;357;498	1.14245	4.78759	5.35365e-07	8.44827e-06	NAD-dependent deacetylase sirtuin-1 [Zootermopsis nevadensis]
PB.5056	Up	2145;2241;1726;2603	1137;1238;1068;927	1.08351	6.01415	5.42316e-07	8.54884e-06	Nucleotide exchange factor SIL1 [Zootermopsis nevadensis]
PB.6475	Up	341;347;318;598	97;173;210;148	1.416	3.45519	5.50354e-07	8.65711e-06	-
gene20144	Up	31556;33249;32959;34682	15927;19045;17971;14737	1.0705	9.95655	5.57238e-07	8.75609e-06	glyceraldehyde-3-phosphate dehydrogenase [Laodelphax striatella]
gene7554	Up	62;41;71;65	12;18;13;10	2.2605	0.618217	6.27887e-07	9.80379e-06	Lipase member H-A [Habropoda laboriosa]
PB.8340	Up	188;345;278;456	115;83;118;177	1.44917	3.10783	6.58937e-07	1.02454e-05	PREDICTED: neuropathy target esterase sws isoform X2 [Orussus abietinus]
PB.5111	Up	852;404;1026;1429	364;358;387;304	1.46094	4.64959	6.74755e-07	1.04803e-05	cytochrome P450 CYP4C76 [Nilaparvata lugens]
PB.5528	Up	14580;11600;11638;15744	5365;6950;8153;6357	1.09518	8.63368	6.81224e-07	1.05697e-05	PREDICTED: annexin isoform X5 [Bombyx mori]
PB.2148	Up	873;717;697;942	392;453;352;391	1.11887	4.57859	7.07572e-07	1.0967e-05	PREDICTED: aldose reductase-like [Apis mellifera]
PB.1175	Up	4081;2278;2421;4859	1471;1610;1707;1453	1.20586	6.60674	7.26637e-07	1.1239e-05	i-type lysozyme 3 [Nilaparvata lugens]
PB.3149	Up	1907;1564;2459;2067	1032;866;1068;1116	1.09174	5.90583	7.50203e-07	1.15793e-05	Cell division cycle protein 27-like protein [Zootermopsis nevadensis]
PB.727	Up	2898;1720;2320;2433	922;1175;1257;1128	1.17806	6.10995	7.82521e-07	1.20655e-05	-
PB.5316	Up	325;286;371;362	179;146;156;152	1.19695	3.30338	8.09411e-07	1.24412e-05	-
gene14364	Up	98;101;87;148	22;40;38;31	1.79804	1.51326	8.44019e-07	1.29062e-05	PREDICTED: venom dipeptidyl peptidase 4 isoform X4 [Cimex lectularius]
PB.3223	Up	436;443;551;690	229;153;255;327	1.24369	3.92153	8.47447e-07	1.29419e-05	PREDICTED: dual specificity protein phosphatase 3 isoform X2 [Neodiprion lecontei]
gene9680	Up	659;744;695;890	379;433;327;351	1.09208	4.47015	8.51304e-07	1.29773e-05	PREDICTED: gamma-glutamyltranspeptidase 1-like [Limulus polyphemus]
PB.8481	Up	4521;4150;4367;3964	1949;2528;2119;1920	1.10928	6.99521	8.92584e-07	1.35647e-05	PREDICTED: lysosomal acid phosphatase-like [Halyomorpha halys]
PB.7266	Up	362;393;424;493	182;201;211;228	1.12374	3.62778	9.08502e-07	1.37783e-05	PREDICTED: uncharacterized protein LOC106685694 [Halyomorpha halys]
PB.3385	Up	855;935;589;1254	311;267;308;629	1.36189	4.65263	9.18431e-07	1.39147e-05	PREDICTED: serine/threonine-protein kinase SIK2 isoform X1 [Cimex lectularius]
PB.5137	Up	4167;5576;4935;7099	2753;1948;3698;2479	1.09503	7.31856	9.48601e-07	1.43277e-05	PREDICTED: programmed cell death protein 4-like [Halyomorpha halys]
PB.5374	Up	1325;942;1168;1251	590;644;572;478	1.14067	5.1185	1.01935e-06	1.53182e-05	PREDICTED: LOW QUALITY PROTEIN: U3 small nucleolar RNA-associated protein 6 homolog [Halyomorpha halys]
PB.4889	Up	14592;7063;15987;5742	5740;2029;2253;2363	1.98643	8.16519	1.02848e-06	1.54397e-05	-
PB.8488	Up	20295;15336;16969;21055	9507;10046;10378;8785	1.02878	9.11833	1.03e-06	1.54468e-05	PREDICTED: eukaryotic translation initiation factor 4 gamma 2 isoform X1 [Cephus cinctus]
PB.8071	Up	552;640;609;763	226;294;362;367	1.13735	4.23559	1.06644e-06	1.59611e-05	-
gene3884	Up	838;684;699;905	423;431;312;266	1.2162	4.503	1.08758e-06	1.62445e-05	PREDICTED: protein LTV1 homolog, partial [Diuraphis noxia]
PB.7615	Up	6339;3331;3609;4727	1938;2399;1947;1935	1.24006	7.03302	1.11631e-06	1.66234e-05	uncharacterized protein Dmoj_GI11094, isoform A [Drosophila mojavensis]
PB.2483	Up	5924;5223;7242;7644	3070;2997;4217;3461	1.02662	7.61485	1.17076e-06	1.73643e-05	PREDICTED: protein piccolo-like [Halyomorpha halys]
PB.2694	Up	175;325;195;324	84;98;120;110	1.39105	2.82602	1.26798e-06	1.86538e-05	PREDICTED: variant-surface-glycoprotein phospholipase C-like [Neodiprion lecontei]
PB.700	Up	4399;3284;2603;5050	2040;1902;2040;1683	1.0867	6.81999	1.26904e-06	1.86538e-05	AGAP009328-PA [Anopheles gambiae str. PEST]
PB.4361	Up	4694;2896;3356;4053	1681;2058;1995;1697	1.11912	6.80198	1.30574e-06	1.91173e-05	PREDICTED: uncharacterized protein LOC106690752 [Halyomorpha halys]
PB.5715	Up	864;654;811;870	432;440;248;301	1.26838	4.52807	1.31821e-06	1.92807e-05	PREDICTED: nucleolar GTP-binding protein 2 [Cimex lectularius]
PB.9086	Up	1001;1021;1195;1122	487;629;426;609	1.11865	5.0141	1.34284e-06	1.95714e-05	toll-13 [Nilaparvata lugens]
PB.5924	Up	521;479;561;488	175;251;262;263	1.22534	3.91051	1.35582e-06	1.97334e-05	hypothetical protein L798_00822 [Zootermopsis nevadensis]
PB.7759	Up	57;24;18;80	8;7;5;7	2.75943	0.104997	1.37303e-06	1.99642e-05	Dehydrogenase/reductase SDR family protein 7-like [Tribolium castaneum]
PB.500	Up	158;158;150;174	78;59;51;68	1.43041	2.17499	1.38325e-06	2.00932e-05	Dynein intermediate chain 2, ciliary, partial [Zootermopsis nevadensis]
gene15414	Up	52;34;43;81	9;7;3;19	2.54003	0.363689	1.42111e-06	2.06229e-05	hypothetical protein RP20_CCG024619 [Aedes albopictus]
gene642	Up	10;25;4;59	0;3;1;0	4.40561	-0.840127	1.4481e-06	2.09734e-05
PB.8171	Up	34945;30762;33004;39472	19158;19840;18202;13809	1.05467	10.016	1.46717e-06	2.12288e-05	PREDICTED: transketolase-like protein 2 isoform X1 [Cephus cinctus]
PB.6124	Up	1380;1120;1197;1483	790;665;657;542	1.06522	5.27816	1.47052e-06	2.12564e-05	-
PB.8376	Up	708;806;840;926	477;255;473;438	1.11514	4.60244	1.49488e-06	2.15604e-05	RAC serine/threonine-protein kinase [Zootermopsis nevadensis]
PB.8123	Up	1318;1121;1353;1418	706;740;661;592	1.05102	5.29598	1.49592e-06	2.15604e-05	WD repeat-containing protein 26 [Zootermopsis nevadensis]
gene462	Up	43;97;73;104	17;26;23;19	1.96478	1.03695	1.62471e-06	2.33259e-05	-
PB.8498	Up	167;0;9;286	3;0;0;0	7.04387	1.17636	1.65886e-06	2.37931e-05	PREDICTED: RNA-directed DNA polymerase from mobile element jockey-like isoform X1 [Amyelois transitella]
gene10876	Up	421;463;388;625	191;167;227;312	1.18029	3.77816	1.66488e-06	2.38563e-05	hypothetical protein L798_08011 [Zootermopsis nevadensis]
gene9424	Up	87;113;75;33	19;21;8;10	2.54065	0.968373	1.67906e-06	2.40362e-05	PREDICTED: WD repeat-containing protein 54-like [Halyomorpha halys]
gene13728	Up	1;31;35;43	1;0;3;1	4.39305	-0.652722	1.68697e-06	2.41261e-05	endonuclease-reverse transcriptase [Lasius niger]
PB.1775	Up	75;93;73;51	27;11;21;18	2.06504	0.952933	1.75606e-06	2.50416e-05	-
PB.1923	Up	618;1018;731;1268	418;250;382;588	1.24581	4.68197	1.76287e-06	2.50903e-05	-
PB.5499	Up	1741;1494;1427;1525	860;878;723;637	1.10676	5.53462	1.76935e-06	2.51585e-05	Prolactin regulatory element-binding protein [Dufourea novaeangliae]
gene15955	Up	275;263;388;293	106;114;179;96	1.41703	3.1103	1.78209e-06	2.53152e-05	hypothetical protein L798_03870 [Zootermopsis nevadensis]
gene17953	Up	389;285;299;336	195;122;139;142	1.25116	3.2553	1.90754e-06	2.70195e-05	Nucleolar protein 11 [Zootermopsis nevadensis]
PB.7447	Up	1780;1384;1618;1989	869;773;1120;806	1.02886	5.67355	1.93991e-06	2.73472e-05	PREDICTED: uncharacterized protein LOC106668842 isoform X3 [Cimex lectularius]
PB.5765	Up	397;415;352;603	191;150;200;293	1.18048	3.67247	1.96762e-06	2.76851e-05	-
gene21295	Up	71;105;99;164	36;28;29;47	1.72466	1.5321	1.98746e-06	2.78847e-05	forkhead box O [Nilaparvata lugens]
PB.7728	Up	624;575;547;787	328;334;320;346	1.0248	4.25163	2.04197e-06	2.85953e-05	PREDICTED: ADP-ribosylation factor-like protein 5B [Halyomorpha halys]
gene18379	Up	166;193;124;247	54;37;101;65	1.5998	2.2936	2.19699e-06	3.06501e-05	Zinc finger MYM-type protein 1, partial [Trachymyrmex zeteki]
PB.1286	Up	4116;2444;2623;3953	1116;1873;1490;1669	1.18804	6.57831	2.30522e-06	3.19195e-05	4-hydroxyphenylpyruvate dioxygenase [Epicauta chinensis]
gene20178	Up	162;204;178;275	101;94;66;76	1.35656	2.52237	2.36758e-06	3.26912e-05	Pin2-interacting protein X1 [Zootermopsis nevadensis]
PB.8497	Up	167;0;7;286	3;0;0;0	7.03675	1.16953	2.40952e-06	3.32083e-05	-
PB.6964	Up	992;814;864;1016	586;395;396;232	1.29752	4.7211	2.45504e-06	3.38042e-05	PREDICTED: protein PBDC1 [Diachasma alloeum]
PB.7726	Up	323;363;328;397	124;145;230;109	1.31231	3.33213	2.47525e-06	3.40192e-05	PREDICTED: uncharacterized protein LOC101858236 [Aplysia californica]
PB.7052	Up	895;692;1016;1076	395;399;589;474	1.09348	4.77498	2.52664e-06	3.46932e-05	Protein msta, isoform A [Zootermopsis nevadensis]
PB.1594	Up	2656;1877;1296;1951	1146;792;386;543	1.55078	5.73858	2.58074e-06	3.53378e-05	PREDICTED: syndecan isoform X1 [Cimex lectularius]
gene8084	Up	807;967;688;1178	575;377;474;471	1.03374	4.76218	2.60065e-06	3.55446e-05	DnaJ-like protein subfamily C member 7 [Zootermopsis nevadensis]
gene1	Up	913;631;777;886	347;433;415;437	1.08133	4.58821	2.72247e-06	3.71411e-05	PREDICTED: uncharacterized protein LOC106662044 [Cimex lectularius]
PB.5014	Up	5327;4042;7534;6229	2966;2857;3132;2875	1.07915	7.43811	2.85237e-06	3.87347e-05	Protein phosphatase 1 regulatory subunit 12A [Habropoda laboriosa]
PB.173	Up	750;810;687;948	503;325;408;483	1.00242	4.59602	2.88739e-06	3.91554e-05	hypothetical protein L798_05042, partial [Zootermopsis nevadensis]
PB.5644	Up	44;22;67;67	3;9;4;16	2.72274	0.289371	2.89129e-06	3.91554e-05	Fas apoptotic inhibitory molecule [Zootermopsis nevadensis]
PB.3617	Up	66;150;34;135	26;24;18;20	2.18699	1.25568	3.16428e-06	4.26573e-05	-
PB.7601	Up	1449;1233;1067;1311	599;612;756;745	1.01731	5.26918	3.16764e-06	4.26637e-05	PREDICTED: uncharacterized protein LOC106662284 isoform X3 [Cimex lectularius]
PB.7241	Up	0;96;0;130	0;0;0;0	8.74927	0.178407	3.2891e-06	4.42191e-05
gene20035	Up	146;182;149;343	45;65;81;103	1.53947	2.44624	3.36487e-06	4.51149e-05	Transcriptional repressor scratch 1 [Zootermopsis nevadensis]
PB.3165	Up	548;582;533;379	242;237;245;235	1.22621	3.9219	3.39893e-06	4.55303e-05	-
PB.4932	Up	602;680;560;817	406;169;327;367	1.18068	4.27074	3.47502e-06	4.65075e-05	Protein winged eye [Zootermopsis nevadensis]
PB.7230	Up	2051;1957;2085;3186	1042;979;1640;1202	1.01996	6.11004	3.67951e-06	4.89785e-05	PREDICTED: dihydrolipoyllysine-residue acetyltransferase component 1 of pyruvate dehydrogenase complex, mitochondrial-like [Diuraphis noxia]
PB.8968	Up	2058;1589;1757;2190	1034;1100;911;601	1.14764	5.80293	3.80621e-06	5.04835e-05	PREDICTED: protein LTV1 homolog [Apis dorsata]
PB.4213	Up	237;268;313;313	170;119;123;105	1.23317	3.04057	3.81409e-06	5.05254e-05	-
PB.2230	Up	847;699;633;748	422;378;377;357	1.04555	4.47373	3.855e-06	5.09479e-05	membrane transporter [Oryctes borbonicus]
PB.400	Up	352;329;229;354	157;161;131;109	1.27358	3.18768	3.87388e-06	5.11518e-05	Alpha-1,3-mannosyl-glycoprotein 4-beta-N-acetylglucosaminyltransferase B [Zootermopsis nevadensis]
gene10742	Up	222;206;231;274	91;115;120;95	1.24156	2.75891	3.88052e-06	5.11938e-05	Dipeptidyl peptidase 4 [Camponotus floridanus]
PB.5368	Up	35776;23284;24846;32468	14279;14810;17865;13946	1.04201	9.77794	3.95933e-06	5.20017e-05	PREDICTED: gelsolin, cytoplasmic [Halyomorpha halys]
PB.6215	Up	59;30;26;43	14;5;4;6	2.54515	0.0116522	4.02907e-06	5.2824e-05	-
PB.9766	Up	3384;3470;2239;390	450;568;529;745	2.24088	5.94669	4.07037e-06	5.32712e-05	hypothetical protein AMK59_3620 [Oryctes borbonicus]
PB.72	Up	716;607;593;836	403;356;379;330	1.00253	4.38156	4.13022e-06	5.40066e-05	PREDICTED: ribosome maturation protein SBDS [Nasonia vitripennis]
PB.2220	Up	76;146;76;75	22;13;20;44	2.05675	1.28416	4.19018e-06	5.46941e-05	PREDICTED: uncharacterized protein LOC101885994 [Danio rerio]
PB.4956	Up	1255;2005;1417;2566	763;472;971;1167	1.19779	5.68716	4.27377e-06	5.5638e-05	eukaryotic translation initiation factor 4E binding protein [Nilaparvata lugens]
gene3169	Up	264;303;271;503	162;163;154;164	1.12795	3.2809	4.31508e-06	5.61263e-05	PREDICTED: peroxisomal membrane protein 2 [Neodiprion lecontei]
PB.6510	Up	351;516;666;499	240;261;214;220	1.22714	3.8917	4.43467e-06	5.74295e-05	-
gene19728	Up	169;117;168;161	59;57;73;56	1.44059	2.12295	4.46962e-06	5.77306e-05	SET and MYND domain-containing protein 4 [Zootermopsis nevadensis]
PB.7500	Up	56;90;96;153	15;21;17;49	2.02831	1.31543	4.49197e-06	5.79687e-05	PREDICTED: retrovirus-related Pol polyprotein from transposon 17.6 [Tribolium castaneum]
PB.1786	Up	1325;1084;1129;1246	718;669;471;383	1.19413	5.13265	4.50022e-06	5.80247e-05	PREDICTED: RNA-binding protein 28 [Athalia rosae]
PB.8134	Up	3060;1663;1825;2204	967;1165;1141;938	1.1692	6.01802	4.60014e-06	5.90544e-05	inter-alpha-trypsin inhibitor heavy chain H4 precursor [Nilaparvata lugens]
gene16571	Up	29;18;38;59	5;9;4;9	2.45379	-0.136241	4.78602e-06	6.10712e-05	PREDICTED: ATP-binding cassette sub-family G member 1 [Diaphorina citri]
PB.1397	Up	185;122;165;264	98;58;34;66	1.60616	2.30266	4.82577e-06	6.15254e-05	PREDICTED: iodotyrosine dehalogenase 1 [Cimex lectularius]
PB.7380	Up	515;790;494;635	336;332;221;219	1.22916	4.14218	5.06322e-06	6.44417e-05	PREDICTED: syntaxin-17 isoform X1 [Athalia rosae]
gene16524	Up	307;383;403;582	208;199;240;170	1.11121	3.61435	5.31395e-06	6.74589e-05	PREDICTED: alanine--glyoxylate aminotransferase 2-like [Papilio xuthus]
PB.47	Up	2714;4145;3122;5319	1841;1267;1939;2732	1.07096	6.80765	5.36907e-06	6.8042e-05	lipophorin receptor long isoform [Nilaparvata lugens]
PB.8022	Up	789;548;446;908	319;306;387;295	1.12828	4.29825	5.6261e-06	7.0836e-05	Growth arrest and DNA-damage-inducible protein GADD45 gamma [Zootermopsis nevadensis]
PB.3685	Up	332;435;386;720	161;151;250;284	1.22524	3.7251	5.67323e-06	7.12258e-05	PREDICTED: follistatin-A [Cimex lectularius]
PB.226	Up	12592;7156;7604;8823	4474;5065;4310;3833	1.14722	8.07349	5.79424e-06	7.26218e-05	PREDICTED: eukaryotic translation initiation factor 4B-like isoform X10 [Cimex lectularius]
gene17613	Up	566;498;456;705	314;254;295;323	1.00577	4.06966	5.81829e-06	7.28615e-05	PREDICTED: ubiquitin-conjugating enzyme E2 W [Diaphorina citri]
PB.7396	Up	217;269;187;340	124;115;99;132	1.19114	2.87309	6.01339e-06	7.51775e-05	PREDICTED: retinol dehydrogenase 13-like [Aplysia californica]
gene20726	Up	376;283;418;466	198;206;180;166	1.13352	3.51082	6.06151e-06	7.56513e-05	Protein patched, partial [Zootermopsis nevadensis]
gene3960	Up	141;109;88;127	35;38;55;21	1.73978	1.6481	6.13279e-06	7.63511e-05	PREDICTED: uncharacterized protein LOC658369 isoform X2 [Tribolium castaneum]
PB.2238	Up	929;1223;835;1238	535;348;595;716	1.06011	4.97804	6.14022e-06	7.63761e-05	Sorting nexin-21 [Zootermopsis nevadensis]
PB.5195	Up	4685;2653;3407;4441	1726;2061;2076;2110	1.03342	6.83998	6.19525e-06	7.69959e-05	nudel-like protein [Nilaparvata lugens]
PB.9409	Up	1403;995;1372;1456	674;783;669;564	1.05628	5.29822	6.20819e-06	7.70274e-05	PREDICTED: nucleolar GTP-binding protein 2 [Cimex lectularius]
gene15486	Up	24;30;25;44	6;3;10;8	2.25681	-0.30577	6.30292e-06	7.80718e-05
PB.9495	Up	614;241;496;582	215;168;250;125	1.45378	3.74741	6.31932e-06	7.82095e-05	cuticular protein BJ [Laodelphax striatella]
PB.9158	Up	1038;1157;1067;1337	625;691;585;385	1.09302	5.09303	6.46945e-06	7.98672e-05	PREDICTED: 4-coumarate--CoA ligase 1-like [Halyomorpha halys]
PB.846	Up	1123;957;759;817	496;479;477;394	1.10702	4.78507	6.53389e-06	8.04706e-05	-
gene9276	Up	269;233;151;283	120;101;91;62	1.41122	2.71231	6.66678e-06	8.18935e-05	hypothetical protein L798_14148 [Zootermopsis nevadensis]
gene18284	Up	282;277;222;286	134;111;153;106	1.1907	2.97351	6.75601e-06	8.28521e-05	PREDICTED: ATP synthase subunit s, mitochondrial [Halyomorpha halys]
PB.8470	Up	98;79;92;75	33;30;29;24	1.68763	1.2534	7.04221e-06	8.60767e-05	PREDICTED: probable U3 small nucleolar RNA-associated protein 11 [Athalia rosae]
gene65	Up	166;128;166;186	91;62;54;48	1.44101	2.18288	7.09094e-06	8.66007e-05	PREDICTED: regucalcin-like [Cephus cinctus]
PB.6628	Up	56;48;43;53	8;10;19;16	2.02372	0.414675	7.27034e-06	8.83342e-05	-
gene11835	Up	175;343;250;401	151;85;56;147	1.50116	2.9842	7.29519e-06	8.8511e-05	forkhead box O [Nilaparvata lugens]
PB.6456	Up	207;277;221;366	127;134;132;107	1.17215	2.95611	7.37194e-06	8.9369e-05	-
gene15823	Up	553;452;448;547	258;241;300;246	1.04581	3.91995	7.42974e-06	8.99224e-05	PREDICTED: ADP-ribosylation factor-like protein 5B [Microplitis demolitor]
PB.6494	Up	553;684;447;1130	218;208;231;504	1.35585	4.26519	7.45462e-06	9.01497e-05	-
gene3025	Up	85;94;84;114	36;40;27;20	1.69299	1.35126	7.49045e-06	9.05091e-05	-
gene19957	Up	251;247;335;377	135;137;156;168	1.1187	3.16124	7.54828e-06	9.0985e-05	PREDICTED: dihydropyrimidine dehydrogenase [NADP(+)] [Athalia rosae]
PB.3763	Up	556;1128;516;1542	364;418;356;447	1.28545	4.68608	7.55951e-06	9.10463e-05	PREDICTED: protein groucho-1-like isoform X2 [Halyomorpha halys]
gene9720	Up	91;37;114;62	23;2;0;2	3.62545	0.817244	7.63861e-06	9.18495e-05	Lysosomal acid phosphatase precursor, putative [Pediculus humanus corporis]
PB.6479	Up	4621;4600;5345;6902	2852;2367;3834;1917	1.05752	7.31497	7.89245e-06	9.46711e-05	PREDICTED: uncharacterized protein LOC107219472 [Neodiprion lecontei]
PB.7249	Up	1112;1732;1397;2080	744;575;798;1159	1.04797	5.548	7.94311e-06	9.51245e-05	-
gene16885	Up	185;175;187;230	102;83;72;101	1.22012	2.50294	7.97221e-06	9.53188e-05	phosphatidylcholine-sterol acyltransferase [Culex quinquefasciatus]
PB.346	Up	8998;5359;6986;7956	3335;4332;3455;4185	1.04445	7.79139	8.23396e-06	9.83689e-05	PREDICTED: uncharacterized protein LOC103518014 [Diaphorina citri]
gene12312	Up	591;508;699;830	321;357;319;404	1.00113	4.31166	8.30196e-06	9.90215e-05	unnamed protein product [Oncorhynchus mykiss]
PB.2888	Up	41;88;46;110	23;18;22;16	1.90504	0.882696	8.35792e-06	9.96086e-05	-
PB.2033	Up	274;298;176;382	118;128;141;136	1.19305	3.02881	8.4719e-06	0.000100886	-
gene12870	Up	39;40;49;162	17;15;18;11	2.24131	0.796552	8.73327e-06	0.000103831	Dehydrogenase/reductase SDR family member 11 [Zootermopsis nevadensis]
gene607	Up	28;17;27;52	6;0;9;0	3.07776	-0.410222	8.74898e-06	0.000103934	chemosensory protein 3 [Laodelphax striatella]
gene4707	Up	0;0;71;64	0;0;0;0	8.07465	-0.45579	8.76577e-06	0.00010405	-
gene13414	Up	345;284;281;299	162;163;121;119	1.20582	3.15734	9.26209e-06	0.000109678	hypothetical protein L798_11426 [Zootermopsis nevadensis]
gene16759	Up	140;164;110;209	53;28;86;59	1.5609	2.07914	9.47362e-06	0.000111914	Zinc finger MYM-type protein 1, partial [Trachymyrmex zeteki]
gene16997	Up	295;187;90;112	59;54;44;18	2.09646	2.15998	1.01587e-05	0.000118963	Histidine ammonia-lyase [Zootermopsis nevadensis]
gene10319	Up	133;274;194;259	82;105;69;100	1.35539	2.59949	1.06558e-05	0.000124272	hypothetical protein BRAFLDRAFT_91839 [Branchiostoma floridae]
gene13941	Up	498;431;413;575	259;278;226;170	1.12458	3.82401	1.09115e-05	0.000126974	PREDICTED: uncharacterized protein CG1785 [Cimex lectularius]
gene18153	Up	191;243;148;195	83;73;106;82	1.2889	2.49419	1.09957e-05	0.000127754	RWD domain-containing protein 4A [Zootermopsis nevadensis]
PB.3073	Up	574;544;795;762	367;281;313;458	1.03032	4.33791	1.15147e-05	0.000132949	PREDICTED: nuclear hormone receptor FTZ-F1 beta [Cimex lectularius]
PB.9433	Up	173;271;189;234	115;84;85;116	1.22545	2.66094	1.16687e-05	0.000134518	non-LTR retrotransposon R1Bmks ORF2 protein [Bombyx mori]
PB.8891	Up	1522;2371;1843;2989	995;641;1267;1490	1.08861	5.99419	1.20141e-05	0.000138284	eukaryotic translation initiation factor 4E binding protein [Nilaparvata lugens]
PB.2155	Up	112;67;82;115	18;34;40;29	1.72573	1.34403	1.23062e-05	0.000141426	-
gene9331	Up	138;100;121;133	51;45;50;55	1.40403	1.81286	1.23752e-05	0.000142108	PREDICTED: uncharacterized protein LOC106674054 [Cimex lectularius]
PB.7104	Up	274;274;209;230	150;105;83;106	1.27306	2.84949	1.2396e-05	0.000142237	-
PB.872	Up	28263;15019;20238;23982	10345;12752;10391;11669	1.06158	9.36421	1.26868e-05	0.000145123	putative chemosensory protein CSP6 [Nilaparvata lugens]
PB.7772	Up	70;75;54;103	24;6;19;35	1.95276	0.972053	1.31119e-05	0.000149524	PREDICTED: uncharacterized protein K02A2.6-like [Acyrthosiphon pisum]
gene20337	Up	340;173;254;245	64;115;83;139	1.45808	2.83817	1.32813e-05	0.000150991	Krueppel-like factor 2 [Zootermopsis nevadensis]
gene19375	Up	1357;838;498;912	456;344;428;437	1.24054	4.71688	1.42502e-05	0.000161386	-
PB.6665	Up	998;781;799;942	439;538;496;397	1.01406	4.7459	1.44034e-05	0.000162747	Ubiquitin [Oryctes borbonicus]
PB.2254	Up	0;0;65;39	0;0;0;0	7.73754	-0.766356	1.44427e-05	0.000163067	-
gene14436	Up	200;142;140;124	31;47;87;34	1.73394	2.04836	1.53405e-05	0.000172415	hypothetical protein L798_12755 [Zootermopsis nevadensis]
PB.6184	Up	1160;1704;1284;2118	624;348;733;1177	1.22999	5.47561	1.55529e-05	0.000174669	putative inhibitor of apoptosis 1 [Lygus lineolaris]
PB.8997	Up	1680;1102;1476;2064	865;403;1071;471	1.27262	5.48856	1.59163e-05	0.000177941	Pyrroline-5-carboxylate reductase-like Protein [Tribolium castaneum]
PB.3034	Up	218;422;212;457	162;81;118;188	1.34585	3.1845	1.63345e-05	0.000181928	-
gene17868	Up	135;147;143;160	57;72;51;71	1.32064	2.07661	1.66999e-05	0.000185859	PREDICTED: venom dipeptidyl peptidase 4 isoform X3 [Megachile rotundata]
gene12163	Up	545;542;725;802	436;121;308;282	1.30654	4.21131	1.67563e-05	0.000186206	PREDICTED: uncharacterized protein LOC105700713 [Orussus abietinus]
gene14907	Up	136;146;142;192	56;88;38;48	1.49008	2.09151	1.80866e-05	0.00019979	Group XV phospholipase A2-like Protein [Tribolium castaneum]
gene9521	Up	26;104;22;110	17;11;13;6	2.5022	0.647374	2.02599e-05	0.000220994
PB.6821	Up	124;156;136;161	18;53;76;45	1.68028	1.96073	2.1046e-05	0.000228724	-
gene8146	Up	149;85;111;167	31;58;55;39	1.56233	1.81174	2.15038e-05	0.000232675	PREDICTED: ammonium transporter Rh type B-like [Lingula anatina]
gene14433	Up	162;104;115;91	32;37;61;22	1.76441	1.69207	2.16227e-05	0.00023362	hypothetical protein L798_12755 [Zootermopsis nevadensis]
gene18559	Up	368;204;349;466	165;196;134;125	1.23689	3.31699	2.23464e-05	0.000240911	PREDICTED: thymus-specific serine protease-like [Trichechus manatus latirostris]
PB.3444	Up	49;67;69;113	27;10;32;24	1.76034	0.981485	2.24172e-05	0.000241148	PREDICTED: regulatory-associated protein of mTOR isoform X1 [Neodiprion lecontei]
PB.5171	Up	77;61;123;166	32;24;46;41	1.65576	1.50937	2.26794e-05	0.000243438	PREDICTED: microsomal glutathione S-transferase 1-like [Cimex lectularius]
PB.4971	Up	1704;841;1866;950	850;276;555;416	1.5201	5.24078	2.27972e-05	0.000244347	-
PB.2248	Up	71;87;157;256	56;4;10;35	2.51775	1.73296	2.3041e-05	0.000246425	PREDICTED: LOW QUALITY PROTEIN: odorant receptor coreceptor [Cimex lectularius]
gene16413	Up	0;42;67;85	3;4;4;0	4.09611	0.094609	2.40986e-05	0.000256808	PREDICTED: uncharacterized protein LOC106114561 [Papilio xuthus]
gene11051	Up	85;176;132;319	16;38;92;24	2.0946	2.11007	2.43522e-05	0.000259138	-
gene9092	Up	98;78;112;162	32;35;61;34	1.55085	1.61822	2.51411e-05	0.000266384	UMP-CMP kinase [Cerapachys biroi]
PB.3690	Up	2416;1446;1721;1857	1013;1136;809;971	1.03458	5.82649	2.58245e-05	0.000272843	serine protease snake-5, partial [Nilaparvata lugens]
gene16736	Up	208;148;188;174	98;76;85;65	1.26644	2.39815	2.63762e-05	0.000278275	ACYPI004818 [Acyrthosiphon pisum]
PB.2290	Up	0;27;43;0	0;0;0;0	7.28096	-1.19592	2.67167e-05	0.000281466
PB.377	Up	164;174;160;215	83;62;99;98	1.16576	2.39352	2.68057e-05	0.000282204	Protein embryonic gonad [Zootermopsis nevadensis]
gene13211	Up	49;53;50;83	14;18;26;9	1.87272	0.639182	2.68579e-05	0.000282552	Abhydrolase domain-containing protein 16A-like Protein [Tribolium castaneum]
gene21232	Up	126;190;177;24	2;7;41;3	3.45814	1.61401	2.72161e-05	0.000285509	PREDICTED: cytosolic purine 5'-nucleotidase isoform X6 [Pogonomyrmex barbatus]
PB.7355	Up	234;263;277;401	190;126;58;84	1.43227	3.01598	2.7471e-05	0.000287368	PREDICTED: protein FAM195A [Apis florea]
gene8197	Up	195;455;246;517	141;71;129;223	1.41654	3.26727	2.89285e-05	0.000300491	hypothetical protein L798_05042, partial [Zootermopsis nevadensis]
gene9335	Up	109;55;118;101	21;31;35;42	1.68666	1.39379	2.90366e-05	0.000301402	PREDICTED: uncharacterized protein LOC106139404 [Amyelois transitella]
PB.6402	Up	321;354;397;429	234;194;146;217	1.02714	3.50717	2.9081e-05	0.000301651	PREDICTED: gamma-glutamyltranspeptidase 1-like isoform X2 [Acyrthosiphon pisum]
gene16586	Up	30;35;52;38	13;11;5;12	2.02048	0.0735285	2.94215e-05	0.00030497	odorant-binding protein 12 [Sogatella furcifera]
PB.7344	Up	434;352;318;452	172;171;197;277	1.04205	3.55461	2.96515e-05	0.000306852	PREDICTED: choline/ethanolamine kinase-like isoform X3 [Halyomorpha halys]
PB.3332	Up	40;41;48;79	17;10;11;23	1.8476	0.469393	3.01718e-05	0.000311656	-
PB.3880	Up	142;76;58;107	44;21;31;31	1.71032	1.38278	3.2461e-05	0.000331828	-
PB.5636	Up	21;20;36;34	6;3;6;11	2.18688	-0.413848	3.25237e-05	0.000332011	PREDICTED: hemicentin-2-like [Cimex lectularius]
gene13091	Up	173;371;234;509	127;79;100;211	1.39439	3.13048	3.41431e-05	0.000347105	PREDICTED: neuropathy target esterase sws isoform X1 [Diachasma alloeum]
PB.8444	Up	151;162;105;165	64;64;72;56	1.28486	2.07808	3.43461e-05	0.00034893	-
gene4516	Up	128;168;154;192	81;76;61;82	1.19178	2.23586	3.46915e-05	0.000352003	-
PB.2088	Up	177;155;143;266	84;38;91;103	1.32838	2.38225	3.62314e-05	0.000365824	PREDICTED: peptide methionine sulfoxide reductase MsrB isoform X2 [Diuraphis noxia]
gene9917	Up	286;279;277;301	79;175;149;88	1.30641	3.04029	3.63061e-05	0.000366328	sideroflexin-like [Acyrthosiphon pisum]
PB.4465	Up	4110;2394;2769;3761	1257;1756;2112;1860	1.00587	6.62992	3.787e-05	0.000381069	PREDICTED: tyrosine 3-monooxygenase [Halyomorpha halys]
gene10501	Up	19;24;45;51	10;6;10;9	2.05751	-0.110991	3.83462e-05	0.000385075	-
PB.5964	Up	50;96;53;86	19;27;29;20	1.66245	0.962179	3.86348e-05	0.0003864	PREDICTED: piggyBac transposable element-derived protein 3-like [Microplitis demolitor]
gene14166	Up	297;231;194;219	154;92;100;81	1.26383	2.78694	4.0791e-05	0.000405771	-
PB.4509	Up	9143;4502;13435;8763	5923;3421;2625;2056	1.4731	7.96737	4.23802e-05	0.000419606	-
PB.8732	Up	397;499;560;622	279;317;209;295	1.0074	3.97466	4.34819e-05	0.000429653	cytochrome P450 CYP425A1 [Nilaparvata lugens]
PB.6780	Up	222;100;65;138	38;58;30;38	1.77768	1.82026	4.39388e-05	0.000433877	-
PB.9814	Up	176;254;197;375	102;85;159;124	1.16845	2.84963	4.6318e-05	0.000454039	PREDICTED: phosphoglucomutase [Diuraphis noxia]
gene18149	Up	126;140;110;145	77;50;46;29	1.46258	1.87143	4.83012e-05	0.000471845	PREDICTED: molybdenum cofactor sulfurase [Cimex lectularius]
PB.2429	Up	1;79;1;71	0;3;0;0	5.39653	-0.291143	4.83257e-05	0.000471845
PB.7550	Up	2290;1696;2411;748	876;587;920;460	1.50157	5.6813	4.85397e-05	0.000473622	PREDICTED: protein GDAP2 homolog isoform X2 [Halyomorpha halys]
PB.4704	Up	86;180;129;176	85;30;36;59	1.54594	1.96401	4.98133e-05	0.000485409	non-LTR retrotransposon R1Bmks ORF2 protein [Bombyx mori]
PB.6107	Up	2521;4998;3239;5406	1912;904;1950;2950	1.17406	6.85651	5.02572e-05	0.000489413	PREDICTED: peptide methionine sulfoxide reductase-like [Cimex lectularius]
PB.1670	Up	369;474;378;812	222;141;270;344	1.13721	3.8639	5.08324e-05	0.000494038	PREDICTED: E3 ubiquitin-protein ligase TRIM9 isoform X1 [Halyomorpha halys]
gene20331	Up	154;127;125;162	67;70;63;60	1.22556	2.06087	5.12728e-05	0.000497666	putative RNA-binding protein 19 [Zootermopsis nevadensis]
PB.156	Up	1018;1578;1361;1043	589;782;708;540	1.04608	5.2546	5.36428e-05	0.000518163	Maspardin [Zootermopsis nevadensis]
PB.1730	Up	160;168;139;213	40;100;76;54	1.40076	2.2549	5.36646e-05	0.000518163	hypothetical protein L798_08913 [Zootermopsis nevadensis]
PB.3031	Up	348;243;203;518	89;127;187;174	1.25612	3.20767	5.44126e-05	0.000524359	PREDICTED: hydroxylysine kinase [Bactrocera dorsalis]
gene2074	Up	382;508;415;678	155;290;247;299	1.07419	3.86904	5.76167e-05	0.000552359	PREDICTED: probable peroxisomal acyl-coenzyme A oxidase 1 [Halyomorpha halys]
gene15847	Up	139;192;188;136	89;59;85;59	1.29383	2.26453	5.80189e-05	0.000555855	PREDICTED: zinc finger protein 836 [Acromyrmex echinatior]
PB.4821	Up	548;30;625;195	42;58;112;31	2.68663	3.10777	5.84452e-05	0.000559216	-
PB.4247	Up	204;164;169;214	111;85;95;82	1.11412	2.49215	6.06274e-05	0.000578599	PREDICTED: protein expanded [Halyomorpha halys]
gene19464	Up	374;406;308;309	199;211;151;135	1.11607	3.39785	6.23197e-05	0.000591964	hypothetical protein L798_13036 [Zootermopsis nevadensis]
PB.1494	Up	2199;1531;3281;2017	1113;1219;1315;1043	1.06961	6.10237	6.23449e-05	0.000591964	-
PB.3983	Up	353;288;361;369	234;179;155;165	1.01229	3.39102	6.40271e-05	0.000606741	-
PB.7701	Up	477;665;442;932	280;205;328;466	1.06397	4.20263	6.52585e-05	0.000616043	PREDICTED: ribosomal protein S6 kinase alpha-5-like isoform X2 [Cimex lectularius]
gene15563	Up	34;35;29;40	15;8;11;7	1.8409	-0.0588298	6.57056e-05	0.000619869	Box C/D snoRNA protein [Cerapachys biroi]
PB.6675	Up	44;75;46;117	29;12;22;28	1.69696	0.905738	6.69622e-05	0.000630845	PREDICTED: retrovirus-related Pol polyprotein from transposon 17.6 [Tribolium castaneum]
PB.4569	Up	50;16;51;59	16;5;0;10	2.59506	0.13505	6.99617e-05	0.000656257	hypothetical protein OBRU01_01900 [Operophtera brumata]
gene8087	Up	106;64;104;53	26;25;36;26	1.68019	1.20428	7.09586e-05	0.000663087	Inhibitor of growth protein 4-like Protein [Tribolium castaneum]
PB.1325	Up	432;576;257;687	275;87;247;230	1.31617	3.76777	7.29105e-05	0.000677477	-
PB.8777	Up	173;1137;960;1429	424;261;229;321	1.6427	4.5806	7.3168e-05	0.000679443	uncharacterized protein LOC100187734 [Nasonia vitripennis]
PB.5683	Up	143;209;199;318	146;74;97;73	1.2308	2.63119	7.34312e-05	0.000680181	orphan nuclear receptor nr6a1, putative [Pediculus humanus corporis]
PB.998	Up	76;42;61;100	29;13;31;22	1.6446	0.929624	7.37886e-05	0.000683064	PREDICTED: elongation of very long chain fatty acids protein AAEL008004-like isoform X1 [Cimex lectularius]
PB.6989	Up	435;415;184;725	167;153;206;257	1.23483	3.62383	7.71751e-05	0.000709973	DNA-binding protein D-ETS-4-like Protein [Tribolium castaneum]
PB.394	Up	104;63;74;70	33;32;24;26	1.55364	1.14473	7.94257e-05	0.000729564	PREDICTED: uncharacterized protein LOC103517061 [Diaphorina citri]
PB.5605	Up	17577;4310;5388;11713	2979;3857;3738;4968	1.44136	8.0835	8.00763e-05	0.00073285	GL15586 [Drosophila persimilis]
PB.8938	Up	184;161;166;247	90;91;114;82	1.09453	2.49671	8.01075e-05	0.00073285	-
PB.7222	Up	245;513;338;626	146;115;196;317	1.24485	3.60162	8.121e-05	0.000741103	Sterol regulatory element-binding protein 1 [Zootermopsis nevadensis]
PB.8132	Up	97;91;49;1	6;0;9;1	4.07337	0.497262	8.55324e-05	0.000775766	-
gene12921	Up	427;153;848;945	226;7;70;127	2.57396	3.78037	8.65542e-05	0.000782158	chemosensory protein 10 [Nilaparvata lugens]
PB.5273	Up	104;131;167;188	52;55;54;98	1.28741	2.08211	8.9114e-05	0.000803818	Transmembrane protein 135 [Papilio machaon]
gene6632	Up	70;70;92;96	39;36;28;26	1.43676	1.224	8.9239e-05	0.000804456	PREDICTED: intraflagellar transport protein 74 homolog [Diaphorina citri]
PB.5231	Up	86;103;124;101	29;39;6;47	1.88342	1.45908	8.95979e-05	0.000805728	PREDICTED: uncharacterized protein LOC106661869 [Cimex lectularius]
PB.2657	Up	102;132;152;172	83;47;66;54	1.25595	2.01528	8.99527e-05	0.000808427	-
gene4171	Up	242;198;251;157	106;96;117;81	1.22058	2.66739	9.01508e-05	0.000809716	PREDICTED: zinc finger protein 267 [Orussus abietinus]
gene284	Up	208;423;322;591	139;110;151;291	1.24403	3.43942	9.02979e-05	0.000810546	PREDICTED: acetyl-CoA carboxylase isoform X3 [Cimex lectularius]
gene18167	Up	336;286;304;383	217;192;141;143	1.01135	3.31621	9.24396e-05	0.00082813	PREDICTED: protein arginine N-methyltransferase 7, partial [Camponotus floridanus]
PB.6728	Up	674;664;530;1595	240;122;418;553	1.4491	4.51811	9.24806e-05	0.00082813	PREDICTED: uncharacterized protein LOC106674296 [Cimex lectularius]
gene2397	Up	88;74;119;90	40;33;33;45	1.41922	1.41864	9.67301e-05	0.000860974	neuropeptide GPCR A21 [Nilaparvata lugens]
gene9621	Up	163;117;141;225	72;90;67;42	1.31692	2.19697	9.99039e-05	0.000886026	PREDICTED: MFS-type transporter SLC18B1-like [Acyrthosiphon pisum]
gene18619	Up	140;147;195;205	97;47;97;86	1.1834	2.33716	0.000105563	0.000930609	PREDICTED: solute carrier family 25 member 36 isoform X2 [Halyomorpha halys]
PB.3553	Up	111;197;139;246	74;76;60;106	1.20973	2.3169	0.000108243	0.000950303	PREDICTED: synaptotagmin-7 isoform X1 [Papilio machaon]
gene5053	Up	14;2;29;33	6;0;0;2	3.28964	-1.01348	0.000111201	0.000971665	odorant receptor 114, partial [Locusta migratoria]
PB.141	Up	39;1257;37;997	30;103;26;75	3.307	3.6252	0.000113209	0.000986882	-
PB.6790	Up	125;151;167;179	113;44;31;52	1.48106	2.11445	0.000114769	0.000998519	PREDICTED: ATP synthase subunit s, mitochondrial [Halyomorpha halys]
PB.1840	Up	165;244;137;121	92;47;25;82	1.58471	2.219	0.000118251	0.0010242	PREDICTED: uncharacterized protein LOC101885994 [Danio rerio]
PB.9777	Up	598;689;683;434	307;377;270;318	1.04802	4.21328	0.000123557	0.00106455	-
PB.844	Up	255;310;347;376	195;177;159;78	1.16434	3.24154	0.000126262	0.0010847	Protein HIRA [Zootermopsis nevadensis]
gene762	Up	73;24;67;54	10;16;20;2	2.27457	0.500529	0.000128761	0.0011036	PREDICTED: uncharacterized protein LOC106660983 [Cimex lectularius]
gene16020	Up	213;98;119;155	60;64;47;77	1.35526	2.07788	0.000128838	0.00110362	chitin deacetylase 3 [Nilaparvata lugens]
PB.2373	Up	148;133;154;234	108;61;83;70	1.1414	2.29578	0.000129703	0.00110911	PREDICTED: uncharacterized protein LOC106688584 isoform X1 [Halyomorpha halys]
gene10146	Up	147;123;87;95	41;52;37;57	1.39875	1.71247	0.000130829	0.00111744	PREDICTED: uncharacterized protein LOC107269967 [Cephus cinctus]
PB.2053	Up	55;124;55;64	31;15;22;2	2.19148	0.940011	0.000138378	0.00117312	La-related protein, partial [Lucilia cuprina]
PB.577	Up	1217;169;138;206	131;89;60;125	2.28766	3.48649	0.000139578	0.00118059	small heat shock protein 2 [Laodelphax striatella]
PB.7314	Up	99;82;70;73	38;27;40;23	1.46132	1.22228	0.000142547	0.00120295	PREDICTED: probable nucleolar GTP-binding protein 1 isoform X1 [Apis florea]
gene9719	Up	537;157;432;272	120;6;21;0	3.41453	3.00474	0.000147247	0.00123558	Lysosomal acid phosphatase precursor, putative [Pediculus humanus corporis]
PB.5550	Up	139;118;145;154	57;78;63;30	1.37041	1.99217	0.000148206	0.00124154	PREDICTED: nose resistant to fluoxetine protein 6-like [Camponotus floridanus]
PB.4266	Up	12;30;20;31	10;5;4;3	2.13326	-0.644452	0.000151968	0.00126657
PB.3692	Up	199;120;199;233	106;84;91;93	1.10634	2.48858	0.000154695	0.00128785	snake-9 [Nilaparvata lugens]
PB.6783	Up	2805;519;614;1236	657;391;383;350	1.6773	5.13849	0.000156676	0.00130361	70 kDa heat shock protein [Lygus hesperus]
PB.7743	Up	30;17;11;43	2;6;3;10	2.3038	-0.579998	0.000159355	0.00132144	-
gene10849	Up	30;86;64;77	7;30;19;10	2.00836	0.744358	0.000160612	0.00132963	Nose resistant to fluoxetine protein 6-like Protein [Tribolium castaneum]
gene16719	Up	59;24;34;29	15;5;13;4	2.11189	-0.00447854	0.000161665	0.00133604	PREDICTED: aldose 1-epimerase-like isoform X3 [Apis mellifera]
PB.8979	Up	183;784;750;1128	223;336;313;214	1.42663	4.2572	0.000161748	0.00133604	Protein ariadne-1 [Zootermopsis nevadensis]
gene815	Up	88;49;60;66	12;34;7;21	1.91627	0.821875	0.000167055	0.00137664	hypothetical protein L798_05466 [Zootermopsis nevadensis]
gene17260	Up	115;58;165;180	74;36;46;38	1.50721	1.83525	0.000167407	0.00137664	PREDICTED: xanthine dehydrogenase-like [Cimex lectularius]
PB.9430	Up	50;10;44;56	14;9;7;8	2.15058	0.07316	0.000168129	0.00138042	PREDICTED: poly(U)-specific endoribonuclease homolog [Cimex lectularius]
gene14799	Up	78;152;89;169	65;41;47;56	1.30407	1.79419	0.000175628	0.00143153	PREDICTED: phosphoglucomutase [Diuraphis noxia]
PB.8925	Up	177;324;205;387	122;65;126;194	1.20508	2.967	0.000176809	0.00143877	PREDICTED: endothelin-converting enzyme 1 [Halyomorpha halys]
PB.4059	Up	112;142;167;197	64;45;90;94	1.18142	2.17872	0.000182911	0.00148353	PREDICTED: protein kibra [Cimex lectularius]
gene3393	Up	14;39;28;41	5;14;1;3	2.418	-0.339242	0.00018511	0.00149891	Ankyrin repeat and zinc finger domain-containing protein 1 [Habropoda laboriosa]
PB.10	Up	177;154;146;243	81;78;111;101	1.04688	2.43441	0.000186726	0.0015109	PREDICTED: uncharacterized protein LOC106672674 [Cimex lectularius]
gene14491	Up	21;46;30;34	17;3;5;9	2.05162	-0.166881	0.000193734	0.00156276	PREDICTED: mucin-2-like [Halyomorpha halys]
PB.9450	Up	86;42;52;56	23;12;29;13	1.74217	0.713869	0.000199468	0.00160289	PREDICTED: collagen alpha-5(IV) chain-like isoform X1 [Halyomorpha halys]
gene1173	Up	93;100;125;121	39;32;59;65	1.28942	1.67852	0.000206756	0.00165696	PREDICTED: peroxidase-like [Diuraphis noxia]
PB.5054	Up	1273;1860;780;1849	1080;508;518;827	1.0727	5.40841	0.000212324	0.00169607	neuropeptide-like precursor 1 [Nilaparvata lugens]
gene2290	Up	55;82;88;97	28;31;21;48	1.42843	1.19414	0.000215362	0.00171756	Peritrophin-48 [Zootermopsis nevadensis]
gene18426	Up	172;188;167;157	65;108;83;77	1.14474	2.36555	0.00021879	0.00174187	hypothetical protein L798_07968 [Zootermopsis nevadensis]
gene21007	Up	84;63;61;96	24;43;9;11	1.85391	1.01358	0.000219037	0.00174218	PREDICTED: MKI67 FHA domain-interacting nucleolar phosphoprotein-like [Halyomorpha halys]
gene20351	Up	102;115;66;66	30;41;38;19	1.56015	1.30929	0.000221676	0.00176033	Alpha-1,3-mannosyl-glycoprotein 4-beta-N-acetylglucosaminyltransferase B [Zootermopsis nevadensis]
gene7007	Up	46;31;54;103	7;25;18;4	2.11855	0.562786	0.000229379	0.00180984	PREDICTED: xanthine dehydrogenase-like [Cimex lectularius]
gene21382	Up	377;307;465;335	208;157;268;174	1.01007	3.5209	0.000234239	0.00184524	PREDICTED: uncharacterized protein LOC106667661 [Cimex lectularius]
gene16647	Up	232;203;318;296	101;143;172;134	1.03284	2.99614	0.000243206	0.00190419	PREDICTED: ABC transporter G family member 23 [Acyrthosiphon pisum]
PB.8707	Up	91;147;63;91	41;37;44;40	1.38777	1.4995	0.000246369	0.00192644	PREDICTED: uncharacterized protein LOC107172673 [Diuraphis noxia]
gene17134	Up	106;97;99;201	21;35;44;87	1.50748	1.77103	0.000248781	0.00194222	PREDICTED: alkylglycerol monooxygenase-like isoform X1 [Cimex lectularius]
gene4883	Up	135;110;158;179	79;41;67;92	1.17517	2.1029	0.000249377	0.0019438	PREDICTED: uncharacterized protein LOC106666188 isoform X2 [Cimex lectularius]
PB.2019	Up	185;321;207;327	123;109;137;184	1.00871	2.97228	0.000250389	0.00194861	Ras-like protein family member 11B [Zootermopsis nevadensis]
gene11038	Up	248;96;258;381	74;110;77;146	1.34632	2.77635	0.000251864	0.00195495	PREDICTED: fatty acid hydroxylase domain-containing protein 2 isoform X2 [Dinoponera quadriceps]
gene4617	Up	30;44;45;40	10;3;18;17	1.85263	0.136811	0.000258108	0.00199505	PREDICTED: uncharacterized protein LOC106662812 [Cimex lectularius]
gene3818	Up	179;265;198;290	166;85;121;124	1.01001	2.81815	0.000263776	0.00203354	PREDICTED: uncharacterized protein LOC107046826 [Diachasma alloeum]
gene2371	Up	88;143;119;156	57;57;48;77	1.17546	1.89812	0.000270079	0.0020735	PREDICTED: class A basic helix-loop-helix protein 15-like isoform X1 [Cimex lectularius]
gene14714	Up	57;72;57;89	35;26;29;28	1.30714	1.00093	0.000275341	0.00211171	conserved hypothetical protein [Ixodes scapularis]
gene17075	Up	56;117;126;163	51;43;60;34	1.36699	1.69915	0.000276217	0.00211623	Transport and Golgi organization protein 11 [Zootermopsis nevadensis]
gene15050	Up	102;80;125;138	50;31;71;41	1.30887	1.68364	0.000295484	0.00224871	hypothetical protein PVBG_03836 [Plasmodium vivax Brazil I]
gene294	Up	109;72;113;94	39;31;46;55	1.31328	1.51273	0.000298192	0.00226583	PREDICTED: uncharacterized protein LOC106082024 [Stomoxys calcitrans]
gene18059	Up	119;207;144;303	73;49;78;143	1.25534	2.44579	0.000299872	0.00227626	putative inhibitor of apoptosis 1 [Lygus lineolaris]
gene15064	Up	69;58;179;118	53;27;27;47	1.58013	1.55465	0.000306368	0.00232081	odorant binding protein 1 [Laodelphax striatella]
gene6071	Up	12;51;44;64	12;14;11;2	2.15805	0.139501	0.000307274	0.00232529	-
PB.3089	Up	85;125;109;205	52;55;65;71	1.17409	1.92125	0.000319494	0.00240303	-
gene20637	Up	118;86;113;132	33;53;62;55	1.24388	1.72102	0.000324867	0.00243725	hypothetical protein DAPPUDRAFT_300931 [Daphnia pulex]
gene18419	Up	85;84;96;106	46;50;35;27	1.31776	1.43136	0.000329093	0.00246271	PREDICTED: protein patched [Cimex lectularius]
gene20245	Up	259;389;138;503	95;93;143;227	1.28713	3.16626	0.000331581	0.00247856	-
gene14586	Up	70;79;68;117	21;47;25;39	1.40204	1.2387	0.000333553	0.00248853	PREDICTED: uncharacterized protein LOC105850725 [Hydra vulgaris]
gene8203	Up	293;111;127;125	60;87;33;68	1.53382	2.22111	0.000350424	0.00259349	hypothetical protein AMK59_1573 [Oryctes borbonicus]
PB.2609	Up	1583;459;786;1895	767;350;522;248	1.39629	5.01201	0.000351186	0.0025963	Kidney mitochondrial carrier protein 1 [Zootermopsis nevadensis]
gene17140	Up	79;121;129;147	35;67;62;30	1.36315	1.75883	0.000372506	0.00274184	PREDICTED: serine/threonine-protein kinase ULK3-like isoform X3 [Apis mellifera]
PB.909	Up	22;27;24;43	9;6;13;0	2.0961	-0.357834	0.0003735	0.00274779
gene186	Up	14;30;13;32	8;4;6;6	1.94809	-0.67374	0.000377569	0.00277221
PB.5910	Up	1890;974;1756;784	859;509;761;331	1.29534	5.32513	0.000381114	0.00279555	PREDICTED: putative inorganic phosphate cotransporter [Diaphorina citri]
gene20869	Up	82;84;81;125	46;37;44;47	1.18438	1.45664	0.000381126	0.00279555	zinc finger protein, partial [Oryctes borbonicus]
gene21407	Up	152;75;147;255	66;41;62;100	1.31017	2.1432	0.000382934	0.00280604	Transcription factor AP-1 [Zootermopsis nevadensis]
PB.8212	Up	137;210;172;241	97;71;113;126	1.00097	2.52809	0.000390305	0.00284736	PREDICTED: PRADC1-like protein [Halyomorpha halys]
PB.7000	Up	60;50;77;145	22;38;28;5	1.8466	1.09843	0.00039588	0.00287809	-
PB.9379	Up	178;195;162;314	84;74;92;173	1.09528	2.63986	0.000405242	0.00292747	-
PB.9100	Up	121;120;147;225	43;48;103;85	1.22101	2.14081	0.000406151	0.00293118	-
gene14729	Up	660;4004;446;725	404;475;446;409	1.87713	5.26214	0.000407794	0.00294161	PREDICTED: protein CLP1 homolog [Cimex lectularius]
PB.7408	Up	27;75;29;72	12;14;25;10	1.79128	0.446949	0.000409089	0.00294772	-
gene17352	Up	83;178;99;225	49;44;74;87	1.27711	2.0445	0.000423771	0.00303467	PREDICTED: tubulin glycylase 3A-like [Halyomorpha halys]
gene1899	Up	103;104;57;109	33;38;43;51	1.27797	1.44639	0.000429446	0.00306936	PREDICTED: centrosomal protein of 131 kDa isoform X1 [Cimex lectularius]
gene20963	Up	59;64;70;85	23;31;40;14	1.44259	0.986772	0.000432474	0.00308654	PREDICTED: glycogen [starch] synthase [Atta cephalotes]
gene8940	Up	36;50;61;59	9;26;18;19	1.59571	0.538611	0.000452758	0.00321889	WNT11 protein [Euperipatoides kanangrensis]
PB.6254	Up	159;85;67;141	51;28;69;29	1.45647	1.66792	0.000464261	0.00329118	-
gene19407	Up	146;110;99;204	73;34;56;93	1.22516	2.01133	0.000468873	0.00331594	PREDICTED: LOW QUALITY PROTEIN: titin-like [Megachile rotundata]
PB.5663	Up	104;85;130;99	40;37;68;45	1.26237	1.63252	0.000470261	0.003321	-
PB.9177	Up	685;1106;439;1414	486;298;475;631	1.02485	4.73887	0.000478195	0.00336899	hypothetical protein OCBIM_22013326mg [Octopus bimaculoides]
PB.4973	Up	1025;410;995;874	651;110;70;95	1.96899	4.41053	0.000490264	0.00343765	-
gene12725	Up	89;103;79;88	42;35;53;34	1.24343	1.41689	0.000491476	0.00344452	PREDICTED: uncharacterized protein LOC106713939 [Papilio machaon]
PB.8926	Up	41;42;40;38	21;5;13;17	1.6539	0.203603	0.000503631	0.00351473	-
PB.5242	Up	113;168;93;92	62;49;57;46	1.24807	1.79557	0.00051386	0.00357768	-
PB.7200	Up	600;176;851;1030	244;0;61;84	2.88548	3.90732	0.000531609	0.00368566	PREDICTED: protein takeout [Cimex lectularius]
gene16899	Up	254;243;289;255	103;44;58;233	1.40685	2.88508	0.000533801	0.00369912	PREDICTED: ETS homologous factor-like [Cimex lectularius]
PB.6929	Up	83;85;86;121	62;36;39;34	1.22261	1.46102	0.000539369	0.00372723	-
PB.1951	Up	63;64;46;55	27;17;24;27	1.38434	0.74596	0.000541918	0.00373961	-
gene7607	Up	108;104;127;169	72;51;70;67	1.05902	1.93665	0.000552123	0.00380471	-
PB.8482	Up	235;256;237;161	123;87;114;156	1.04022	2.78872	0.000565433	0.00388064	-
PB.7803	Up	59;70;81;96	34;38;38;23	1.28131	1.16162	0.000578791	0.00395413	-
PB.3738	Up	560;992;928;1235	519;151;496;663	1.13686	4.75275	0.000584295	0.00398269	PREDICTED: pantothenate kinase 3 isoform X2 [Orussus abietinus]
PB.5836	Up	138;131;101;194	91;54;66;77	1.06015	2.07994	0.00058586	0.00398693	-
gene6294	Up	20;87;27;43	9;20;11;6	2.00293	0.244444	0.000604774	0.00410636	PREDICTED: uncharacterized protein LOC106127153 [Papilio xuthus]
PB.1674	Up	153;200;237;229	116;59;152;96	1.06922	2.6277	0.000605795	0.0041114	Endothelin-converting enzyme-like 1 [Zootermopsis nevadensis]
gene1488	Up	57;81;73;109	36;41;35;33	1.21403	1.23329	0.000642022	0.00432357	forkhead box O [Nilaparvata lugens]
PB.6777	Up	2835;724;3479;1850	1640;287;257;176	2.06854	5.83929	0.00064252	0.00432496	-
gene9763	Up	156;133;104;125	58;68;73;63	1.09756	1.98331	0.000658288	0.00441304	PREDICTED: gastrula zinc finger protein XlCGF57.1-like [Danio rerio]
gene10227	Up	90;97;109;301	64;81;45;41	1.37074	2.01212	0.000715038	0.00473345	PREDICTED: regucalcin-like [Neodiprion lecontei]
gene11007	Up	74;94;65;93	50;24;43;31	1.24521	1.26727	0.000719297	0.00475314	PREDICTED: alpha-1,3-mannosyl-glycoprotein 4-beta-N-acetylglucosaminyltransferase B [Cimex lectularius]
gene5431	Up	50;8;20;32	10;6;7;5	2.06992	-0.392041	0.00072412	0.00477648	odorant receptor 49 [Locusta migratoria]
PB.5862	Up	30;4;41;19	4;3;7;7	2.2903	-0.613986	0.000735685	0.00483338	-
gene14078	Up	210;200;223;226	157;93;132;66	1.04915	2.71062	0.000740695	0.00486198	PREDICTED: sin3 histone deacetylase corepressor complex component SDS3 isoform X1 [Linepithema humile]
gene14760	Up	198;157;144;164	107;63;106;82	1.01465	2.35926	0.000754224	0.00494202	hypothetical protein OCBIM_22019666mg [Octopus bimaculoides]
PB.5844	Up	116;142;165;138	73;47;83;90	1.06557	2.10206	0.000754981	0.00494479	PREDICTED: icarapin-like [Megachile rotundata]
PB.5473	Up	2257;1146;2558;1350	1165;1187;619;658	1.13944	5.7932	0.000763103	0.00498695	-
gene17261	Up	47;66;19;38	18;18;6;5	1.93765	0.215907	0.00076385	0.00498926	PREDICTED: glucosylceramidase-like [Athalia rosae]
PB.6031	Up	45;45;55;95	26;32;12;15	1.53673	0.732349	0.00077915	0.0050739	-
gene16574	Up	48;30;27;45	11;20;6;12	1.68717	0.087408	0.000785575	0.00510452	PREDICTED: uncharacterized protein LOC106683393 isoform X1 [Halyomorpha halys]
PB.9194	Up	67;58;54;66	32;29;20;27	1.28401	0.866955	0.000788645	0.00512221	-
gene2116	Up	60;17;16;58	4;4;21;3	2.30439	-0.0394666	0.000792885	0.00514749	-
gene1258	Up	29;41;36;37	10;16;17;8	1.57379	0.0547022	0.000800603	0.00518849	-
gene10310	Up	9;3;30;41	6;3;4;0	2.65762	-0.889857	0.000802535	0.00519646	PREDICTED: uncharacterized protein LOC106117833 [Papilio xuthus]
PB.3291	Up	63;74;57;133	25;31;27;54	1.32092	1.21235	0.000805519	0.00520895	PREDICTED: putative ferric-chelate reductase 1 [Diaphorina citri]
gene15905	Up	101;162;167;151	68;70;91;76	1.03751	2.1541	0.000827842	0.0053277	PREDICTED: uncharacterized protein LOC106677159 isoform X2 [Halyomorpha halys]
PB.6214	Up	791;1848;1139;1986	577;295;532;1329	1.18684	5.36148	0.000872243	0.00557227	hypothetical protein L798_04895, partial [Zootermopsis nevadensis]
PB.9523	Up	76;102;84;130	36;40;68;33	1.2268	1.51671	0.000873453	0.00557759	hemolymph protease 1 [Nilaparvata lugens]
PB.6240	Up	37;31;66;65	18;11;23;24	1.48903	0.509113	0.000882866	0.00562556	PREDICTED: adenylate kinase isoenzyme 5 isoform X2 [Cimex lectularius]
PB.3350	Up	129;278;730;296	140;135;156;182	1.36023	3.36682	0.000892261	0.00566835	Graves disease carrier protein [Zootermopsis nevadensis]
PB.7475	Up	1125;1568;1174;1700	1248;303;583;811	1.03664	5.37814	0.000900636	0.0057142	PREDICTED: clathrin light chain isoform X1 [Halyomorpha halys]
gene5638	Up	102;99;135;96	58;50;61;45	1.13552	1.7203	0.000920532	0.00583043	hypothetical protein L798_00831 [Zootermopsis nevadensis]
PB.6351	Up	767;620;543;715	471;412;280;130	1.12135	4.29872	0.000955825	0.00603074	-
PB.7135	Up	497;250;256;356	248;59;197;134	1.23127	3.31711	0.00097092	0.00611296	-
gene5298	Up	178;149;117;142	61;103;65;48	1.17501	2.1346	0.000986702	0.00619388	PREDICTED: ribonuclease P protein subunit p30 [Cimex lectularius]
PB.2029	Up	15;25;16;49	1;6;2;15	2.15799	-0.522337	0.00101831	0.00635993
PB.2043	Up	87;76;126;92	29;34;41;69	1.27072	1.49749	0.00104208	0.00648407	PREDICTED: uncharacterized protein K02A2.6-like [Xenopus tropicalis]
PB.6347	Up	359;293;466;235	172;213;209;130	1.03392	3.3991	0.00107523	0.00665365	-
PB.7309	Up	259;143;138;155	92;87;91;98	1.04872	2.42774	0.00108542	0.00670271	Chromobox protein like protein 5 [Atta colombica]
PB.5708	Up	1821;3406;2850;9311	2002;1333;1209;3195	1.19397	6.88169	0.00111873	0.00687683	PREDICTED: uncharacterized protein ZK1073.1 [Halyomorpha halys]
PB.5643	Up	38;34;24;51	16;11;11;19	1.45171	0.10057	0.00112427	0.00689946	hypothetical protein KGM_09271 [Danaus plexippus]
PB.3749	Up	170;295;343;339	52;189;73;179	1.29621	3.03248	0.00112908	0.00692465	PREDICTED: retrovirus-related Pol polyprotein from transposon 17.6 [Tribolium castaneum]
PB.1684	Up	187;261;221;309	111;41;121;205	1.15622	2.83949	0.00119712	0.00727415	-
gene6602	Up	199;126;155;211	52;117;104;57	1.14278	2.36018	0.00124144	0.00752179	serine protease snake-7 [Nilaparvata lugens]
gene4076	Up	32;28;44;48	18;18;10;4	1.66753	0.103383	0.00124562	0.00753788	ovochymase-1-like protein [Nilaparvata lugens]
gene1413	Up	62;42;48;83	21;15;27;37	1.32929	0.772735	0.00126219	0.00762576	Beta-1,3-glucosyltransferase-like Protein [Tribolium castaneum]
PB.9048	Up	19;24;32;31	12;7;9;11	1.53731	-0.341493	0.00126971	0.00766488	-
gene5253	Up	21;22;129;35	8;15;13;19	2.04938	0.486652	0.00133105	0.00798955	PREDICTED: uncharacterized protein C9orf117 homolog [Tribolium castaneum]
PB.5308	Up	65;90;96;96	50;22;52;40	1.19657	1.37214	0.00135202	0.00810225	-
PB.7427	Up	1184;1190;1128;1213	349;1076;404;557	1.05934	5.15292	0.00138484	0.00826882	PREDICTED: putative glutathione-specific gamma-glutamylcyclotransferase 2 [Cephus cinctus]
gene16022	Up	130;91;94;136	58;60;52;66	1.0332	1.78978	0.00138562	0.00827017	PREDICTED: sialic acid synthase [Orycteropus afer afer]
PB.134	Up	361;610;411;779	180;34;236;408	1.4499	3.87265	0.00140266	0.00834158	PREDICTED: inositol-trisphosphate 3-kinase A isoform X2 [Cimex lectularius]
gene18636	Up	50;56;60;77	21;26;37;27	1.21834	0.858291	0.00141879	0.00842732	Serine/threonine-protein phosphatase 4 regulatory subunit 3 [Zootermopsis nevadensis]
PB.6483	Up	16;44;22;87	15;2;17;12	1.90606	0.132259	0.00144773	0.00857171
PB.8905	Up	64;88;53;113	35;29;44;44	1.14662	1.23894	0.00150965	0.00886737	-
gene20225	Up	131;124;115;156	60;65;46;104	1.0417	2.00339	0.00151359	0.008887	Negative elongation factor A [Zootermopsis nevadensis]
gene1679	Up	324;157;333;364	256;59;111;43	1.4398	3.03658	0.00155878	0.00911257	-
gene11656	Up	21;70;52;82	18;4;18;33	1.71969	0.60188	0.00161355	0.0093847	PREDICTED: monocarboxylate transporter 9 isoform X4 [Halyomorpha halys]
gene8591	Up	162;112;158;202	98;88;90;39	1.08983	2.24892	0.00167855	0.00972064	PREDICTED: uncharacterized protein LOC106674387 [Cimex lectularius]

## Sheet: Down
Table S14.DEGs down-regulated in NB6-BPH relative to N-BPH.
Gene ID	Trand	ReadsCount(NB6-BPH)	ReadsCount(N-BPH)	logFC	logCPM	PValue	FDR	Nr_Annotation
PB.7228	Down	2736;3428;3620;3610	135436;97232;199365;121663	-5.25397	11.3759	1.56428e-76	7.71814e-73	-
PB.9302	Down	426;609;308;623	17733;14137;21484;16871	-5.06595	8.40511	3.12125e-76	1.15502e-72	PREDICTED: inactive pancreatic lipase-related protein 1-like isoform X2 [Acyrthosiphon pisum]
gene6247	Down	25;21;26;14	929;1480;1412;1439	-5.80375	4.66624	1.35296e-66	2.50331e-63	PREDICTED: sulfotransferase family cytosolic 1B member 1-like [Diuraphis noxia]
gene4046	Down	5;6;0;0	613;484;482;427	-7.33617	3.26345	4.08731e-64	6.72226e-61	-
PB.7229	Down	2314;2613;3053;1953	47081;63631;57942;76499	-4.49044	10.2342	7.09187e-55	8.07491e-52	-
gene11983	Down	163;123;138;121	2619;2536;2045;2493	-4.0288	5.60261	8.39794e-54	8.87902e-51	unknown secreted protein [Riptortus pedestris]
gene17446	Down	80;160;116;192	4737;4114;3619;2541	-4.71058	6.20833	1.81732e-53	1.79333e-50	PREDICTED: inactive pancreatic lipase-related protein 1-like isoform X2 [Acyrthosiphon pisum]
PB.1600	Down	403;287;275;614	8762;19421;17664;26881	-5.45457	8.44914	1.17173e-51	1.02023e-48	-
PB.5488	Down	57;113;102;108	1365;1662;1879;2012	-4.08525	5.10864	1.23827e-50	1.01827e-47	-
PB.9709	Down	84;196;145;318	3665;4648;5343;5776	-4.65927	6.56903	6.67838e-49	4.94267e-46	-
PB.8168	Down	110;110;136;120	1149;1236;1375;1679	-3.39432	4.80763	1.63729e-42	7.34398e-40	PREDICTED: uncharacterized protein LOC105453385 [Wasmannia auropunctata]
PB.9218	Down	1043;2155;1260;2794	25322;23728;32933;25825	-3.83301	9.08214	3.57752e-42	1.51298e-39	PREDICTED: inactive pancreatic lipase-related protein 1-like isoform X2 [Acyrthosiphon pisum]
gene5022	Down	2;0;0;2	1149;1297;468;301	-9.43617	3.96487	1.4421e-41	5.61736e-39	-
PB.8252	Down	58034;50695;50646;86093	527708;664739;650193;512238	-3.19165	13.595	4.22133e-41	1.60216e-38	vitellogenin [Nilaparvata lugens]
gene6442	Down	60;28;47;82	830;871;916;801	-3.89853	4.11166	8.74485e-40	3.08193e-37	PREDICTED: RNA-binding protein FUS-like [Acyrthosiphon pisum]
PB.7199	Down	38;22;31;16	528;886;899;883	-4.75836	3.97668	3.54597e-39	1.22064e-36	cytochrome P450 CYP303A1 [Nilaparvata lugens]
gene18064	Down	53;59;44;168	3234;2009;2362;1525	-4.79335	5.47978	3.64101e-38	1.22487e-35	PREDICTED: inactive pancreatic lipase-related protein 1-like isoform X1 [Acyrthosiphon pisum]
PB.3253	Down	660;845;1814;703	28567;26702;49156;33519	-4.95002	9.38148	7.63596e-37	2.40484e-34	-
PB.1887	Down	8077;7381;7054;9748	53806;57878;65192;50806	-2.72593	10.2726	3.34194e-36	1.00954e-33	Multiple inositol polyphosphate phosphatase 1 [Zootermopsis nevadensis]
gene5024	Down	2;2;3;1	822;1007;316;219	-8.04786	3.53115	1.33465e-34	3.65843e-32	-
gene5014	Down	11;4;6;1	3617;5156;656;1585	-8.81953	5.74466	2.99727e-32	7.39427e-30	-
gene8045	Down	4;0;0;0	418;1483;920;255	-9.34931	3.91708	3.85563e-32	9.0589e-30	-
PB.7254	Down	19180;15726;24175;20119	142587;128730;202189;158039	-2.8723	11.7159	1.87181e-31	4.26255e-29	-
PB.1026	Down	251805;233934;253502;351942	1472320;1797863;1849364;1563066	-2.53071	15.1769	2.58123e-31	5.789e-29	vitellogenin [Nilaparvata lugens]
PB.9052	Down	6169;4552;5993;5854	74418;40585;105939;52680	-3.47222	10.4432	6.63929e-31	1.44522e-28	-
gene10691	Down	43;118;30;97	1285;1078;1509;1272	-4.07772	4.68008	7.57112e-31	1.62417e-28	PREDICTED: inactive pancreatic lipase-related protein 1-like isoform X2 [Acyrthosiphon pisum]
gene5013	Down	4;3;2;0	1405;2052;228;592	-8.72333	4.38576	4.58051e-30	9.54939e-28	-
gene15167	Down	0;0;0;0	495;996;123;215	-11.8501	3.17598	2.96739e-29	5.70432e-27	PREDICTED: follicle cell protein 3C-1 [Ceratosolen solmsi marchali]
gene5018	Down	0;2;0;0	254;540;221;102	-8.76109	2.46807	3.73744e-29	7.09251e-27	PREDICTED: uncharacterized protein LOC102802761, partial [Saccoglossus kowalevskii]
PB.6387	Down	238;348;327;420	1726;2059;2521;2120	-2.5719	5.53702	6.09639e-29	1.14226e-26	Proton-coupled amino acid transporter 4 [Trachymyrmex cornetzi]
PB.1423	Down	11;12;20;29	348;438;348;1121	-4.86604	3.44431	2.06161e-28	3.67663e-26	-
gene5010	Down	4;2;5;1	1987;23093;1610;5315	-11.2636	7.32112	3.0798e-28	5.42704e-26	-
gene9995	Down	173;202;192;177	1473;2361;3443;1496	-3.45253	5.50737	1.12412e-27	1.9348e-25	-
gene14125	Down	0;0;0;0	80;99;121;66	-9.4819	0.864842	2.92823e-27	4.92542e-25	-
gene13893	Down	12;4;11;6	427;1305;478;303	-6.15443	3.6479	4.98793e-27	8.11334e-25	-
gene13206	Down	1;0;0;0	865;1247;78;407	-10.7123	3.66565	9.83214e-27	1.58191e-24	-
gene1611	Down	21;28;20;41	338;374;308;802	-3.9513	3.18599	1.14307e-26	1.81932e-24	-
gene5842	Down	10;2;4;6	599;1218;288;260	-6.66128	3.55401	1.44538e-26	2.25206e-24	-
gene9174	Down	63;15;38;26	966;1089;1372;557	-4.67338	4.30366	3.18765e-26	4.86429e-24	-
gene5020	Down	0;2;2;0	1899;1976;314;212	-9.86459	4.42492	7.13687e-26	1.07796e-23	-
gene12856	Down	2;1;0;5	245;579;194;128	-7.07079	2.5133	8.19058e-26	1.22462e-23	PREDICTED: glucose dehydrogenase [FAD, quinone]-like [Diaphorina citri]
gene19133	Down	13;17;14;34	204;284;246;344	-3.71737	2.46977	1.09472e-25	1.60435e-23	Putative fatty acyl-CoA reductase [Zootermopsis nevadensis]
PB.5192	Down	65;44;37;53	497;319;581;454	-3.09359	3.28481	2.78032e-25	3.91946e-23	-
PB.1718	Down	393;396;384;326	2453;2720;2994;1892	-2.62888	5.79253	6.03398e-25	8.3472e-23	lipid storage droplet binding protein 1 [Eurygaster maura]
gene5012	Down	0;0;0;0	140;340;50;210	-10.5209	1.86702	6.37776e-25	8.74108e-23	hypothetical protein PTSG_11840 [Salpingoeca rosetta]
gene13724	Down	0;0;1;6	226;192;119;93	-6.36778	1.63941	1.07854e-24	1.46464e-22	-
gene4045	Down	14;45;39;18	1836;8604;1700;1804	-6.83928	6.12051	1.27974e-24	1.72206e-22	-
PB.1472	Down	385;320;137;172	3247;2809;5043;3239	-3.67104	6.18145	2.40986e-24	3.18489e-22	WD repeat-containing protein 35 [Zootermopsis nevadensis]
gene13720	Down	2;1;0;1	1540;20537;1967;1049	-12.4542	6.99301	2.51916e-24	3.29987e-22	-
PB.5598	Down	345;215;328;549	2085;2222;2159;2062	-2.50031	5.56768	5.96532e-24	7.74549e-22	stubble-5 [Nilaparvata lugens]
PB.4858	Down	169;135;205;243	1292;1128;1071;910	-2.46142	4.62285	2.14174e-23	2.64184e-21	-
gene14126	Down	0;0;0;0	255;1365;80;339	-12.0251	3.34885	2.39565e-23	2.93061e-21	Actin cytoskeleton-regulatory complex protein PAN1 [Zootermopsis nevadensis]
gene19740	Down	1;0;1;1	127;391;100;107	-7.66192	1.86377	4.45128e-23	5.35674e-21	PREDICTED: follicle cell protein 3C-1 [Ceratosolen solmsi marchali]
PB.8552	Down	329;230;313;389	1358;1549;1743;1817	-2.25824	5.20273	4.99787e-23	5.96601e-21	PREDICTED: endocuticle structural glycoprotein SgAbd-2 [Musca domestica]
gene5016	Down	0;0;0;0	446;698;70;105	-11.378	2.7085	7.1978e-23	8.52334e-21	-
PB.5667	Down	1499;1535;1367;2569	14097;6107;17637;13028	-2.77492	8.07927	9.14206e-23	1.07397e-20	-
gene13719	Down	0;1;0;1	742;4314;122;673	-11.2162	4.8773	1.36975e-21	1.53598e-19	-
gene2562	Down	39;59;39;80	419;471;308;822	-3.1322	3.40459	6.63298e-21	7.0634e-19	-
gene13718	Down	0;0;0;0	234;487;61;70	-10.7546	2.09374	7.26296e-21	7.67903e-19	-
gene15181	Down	62;32;53;60	923;960;512;339	-3.63964	3.83095	1.27596e-20	1.33949e-18	PREDICTED: lipid storage droplets surface-binding protein 1-like [Cimex lectularius]
PB.6624	Down	63;80;44;68	464;294;516;732	-2.84602	3.41553	1.96533e-20	2.04865e-18	-
PB.1356	Down	11;16;17;47	701;899;384;218	-4.59643	3.4784	2.04066e-20	2.1123e-18	PREDICTED: uncharacterized protein LOC105270450 [Fopius arisanus]
gene5011	Down	1;0;1;3	306;9443;481;1811	-11.144	5.9229	4.75693e-20	4.75757e-18	-
gene8690	Down	326;438;380;559	3697;2554;2054;1686	-2.47459	5.80254	5.57398e-20	5.5004e-18	vasa-like [Schistocerca gregaria]
gene13721	Down	7;0;5;2	1652;18453;2062;875	-10.592	6.86817	6.77776e-20	6.60029e-18	uncharacterized protein Dmel_CG31626, isoform A [Drosophila melanogaster]
gene4632	Down	1;4;5;6	411;197;177;65	-5.61697	2.06664	1.023e-19	9.8328e-18	-
PB.6326	Down	304;288;293;471	1208;1300;1558;1405	-1.93009	5.02521	4.36218e-19	4.06094e-17	PREDICTED: gamma-glutamyl hydrolase-like [Neodiprion lecontei]
gene17257	Down	0;3;0;5	320;1634;98;420	-8.22783	3.62759	1.11219e-18	9.79922e-17	PREDICTED: RNA-binding protein 14-like isoform X4 [Apis dorsata]
gene8082	Down	7;14;1;28	432;373;415;150	-4.75559	2.77225	1.43393e-18	1.24853e-16	Nuclear factor of activated T-cells 5 [Zootermopsis nevadensis]
gene4854	Down	49;59;67;136	2003;1373;820;394	-3.85183	4.5533	4.92514e-18	4.14216e-16	PREDICTED: centromere-associated protein E [Vollenhovia emeryi]
gene19778	Down	43;34;72;48	343;291;441;340	-2.72002	2.95072	5.59403e-18	4.67813e-16	cytochrome P450 CYP4G115 [Nilaparvata lugens]
gene14181	Down	8;13;20;34	800;194;349;214	-4.30168	2.94674	6.38209e-18	5.30717e-16	PREDICTED: methenyltetrahydrofolate synthase domain-containing protein-like [Crassostrea gigas]
gene17474	Down	0;0;3;0	158;188;143;32	-7.14042	1.38153	8.40582e-18	6.83642e-16	PREDICTED: putative phospholipase B-like 2 isoform X2 [Lingula anatina]
gene6739	Down	6;10;20;2	160;229;178;242	-4.24689	2.03853	1.0707e-17	8.66034e-16	PREDICTED: methylsterol monooxygenase 1-like [Neodiprion lecontei]
gene16422	Down	5;7;8;10	432;136;148;97	-4.6441	2.01792	1.13372e-17	9.07102e-16	PREDICTED: gem-associated protein 5 [Halyomorpha halys]
PB.6361	Down	993;631;869;1148	3333;3817;4030;3511	-1.9201	6.455	1.14722e-17	9.12964e-16	-
PB.1254	Down	80;71;56;285	4431;4477;1599;1085	-4.59553	5.86294	1.32259e-17	1.04689e-15	Stereocilin [Zootermopsis nevadensis]
gene6995	Down	50;83;46;110	329;402;551;466	-2.52544	3.281	1.37373e-17	1.07587e-15	PREDICTED: uncharacterized protein LOC106672026 [Cimex lectularius]
gene12984	Down	142;82;126;99	695;849;1184;547	-2.74485	4.16273	1.50643e-17	1.17359e-15	PREDICTED: uncharacterized protein LOC100142038 [Tribolium castaneum]
gene5017	Down	4;0;0;0	188;9954;1156;1393	-11.4112	6.00136	2.18599e-17	1.66789e-15	-
gene15347	Down	72;64;87;103	352;330;454;502	-2.22405	3.2294	2.85396e-17	2.14438e-15	PREDICTED: vanin-like protein 2 [Cimex lectularius]
PB.8602	Down	115;135;163;257	698;1079;987;718	-2.32386	4.31753	3.01167e-17	2.25145e-15	carboxylesterase [Laodelphax striatella]
PB.2530	Down	1169;1012;1097;1648	4250;5028;4676;4050	-1.79169	6.77994	3.19147e-17	2.362e-15	Dolichyl-diphosphooligosaccharide--protein glycosyltransferase subunit STT3B [Zootermopsis nevadensis]
gene2563	Down	76;99;55;87	441;637;358;947	-2.80122	3.68528	3.20751e-17	2.36207e-15	-
PB.2645	Down	14;30;15;61	468;357;323;204	-3.46928	2.82011	3.98061e-17	2.8742e-15	hypothetical protein L798_01043 [Zootermopsis nevadensis]
gene3724	Down	13;9;8;31	336;216;160;139	-3.75385	2.13835	5.48887e-17	3.86887e-15	PREDICTED: uncharacterized protein LOC106615318 [Bactrocera oleae]
gene15896	Down	1136;1169;1073;2160	5165;5502;6202;4476	-1.88828	7.00167	1.39682e-16	9.48427e-15	-
gene6540	Down	63;40;26;96	564;566;457;283	-3.00919	3.33413	1.44996e-16	9.80016e-15	MOSC domain-containing protein 1, mitochondrial [Zootermopsis nevadensis]
gene17344	Down	0;3;2;4	468;262;100;45	-6.48084	2.10591	1.57255e-16	1.05804e-14	-
PB.6208	Down	222;164;269;330	1020;1284;886;1226	-2.08224	4.69406	2.76229e-16	1.83352e-14	PREDICTED: uncharacterized protein LOC105624427 [Atta cephalotes]
PB.1599	Down	209;175;220;339	829;898;848;1063	-1.86701	4.45064	3.47933e-16	2.28893e-14	PREDICTED: uncharacterized protein LOC106669475 isoform X1 [Cimex lectularius]
gene2258	Down	35;98;51;231	3437;1589;1409;772	-4.12423	5.1715	5.96008e-16	3.8357e-14	PREDICTED: probable serine/threonine-protein kinase yakA isoform X2 [Microplitis demolitor]
gene17256	Down	2;0;1;0	234;2205;71;219	-9.58025	3.79532	6.60643e-16	4.21502e-14	-
gene2113	Down	15;12;10;55	754;607;325;167	-4.3445	3.22914	8.03257e-16	5.10292e-14	putative imidazolonepropionase [Zootermopsis nevadensis]
PB.3124	Down	29;29;40;80	294;215;436;294	-2.73414	2.75333	8.55536e-16	5.38879e-14	hypothetical protein L798_03331, partial [Zootermopsis nevadensis]
gene4497	Down	30;68;40;31	292;298;310;683	-3.07891	3.05392	9.54924e-16	5.98931e-14	trypsin-27 [Nilaparvata lugens]
PB.8710	Down	154;190;145;296	3725;1657;1753;677	-3.25094	5.35117	9.79198e-16	6.11565e-14	PREDICTED: gem-associated protein 5 [Halyomorpha halys]
gene5687	Down	27;22;35;78	890;1092;440;209	-4.01847	3.76365	1.20004e-15	7.43222e-14	Lipid storage droplets surface-binding protein 2 [Zootermopsis nevadensis]
PB.9791	Down	30;33;33;47	184;167;233;270	-2.47457	2.25988	1.40719e-15	8.64282e-14	-
gene19612	Down	1;4;0;1	239;3131;177;208	-9.17927	4.2602	1.62744e-15	9.95429e-14	-
gene16579	Down	0;0;0;0	55;105;20;41	-8.78627	0.202289	2.18164e-15	1.31271e-13	PREDICTED: protein takeout-like [Halyomorpha halys]
PB.2689	Down	235;230;225;288	828;862;881;831	-1.70105	4.39587	2.31001e-15	1.37874e-13	PREDICTED: furin-like protease 1, isoforms 1/1-X/2 isoform X1 [Monomorium pharaonis]
gene10313	Down	22;10;35;50	649;497;355;156	-3.77526	3.09731	3.29083e-15	1.94067e-13	PREDICTED: probable imidazolonepropionase [Parasteatoda tepidariorum]
gene6094	Down	0;0;0;4	112;63;45;43	-5.83642	0.427818	4.01746e-15	2.35045e-13	PREDICTED: poly(A) RNA polymerase gld-2 homolog A-like [Halyomorpha halys]
PB.7439	Down	22;25;46;51	771;503;372;151	-3.57261	3.22512	4.29758e-15	2.50216e-13	PREDICTED: G2/mitotic-specific cyclin-B3 [Halyomorpha halys]
gene307	Down	1;0;2;0	169;89;110;20	-6.69094	0.957166	4.31057e-15	2.50216e-13	PREDICTED: calpain-B-like isoform X13 [Apis dorsata]
gene14678	Down	401;380;408;545	1531;1458;1455;1325	-1.64413	5.16961	4.46703e-15	2.58285e-13	Aldehyde dehydrogenase, mitochondrial [Zootermopsis nevadensis]
gene17255	Down	10;3;1;3	428;9029;292;952	-9.2262	5.76764	4.49796e-15	2.59061e-13	-
PB.4179	Down	280;413;337;559	4723;2100;2402;1280	-2.64966	5.84267	4.79971e-15	2.74306e-13	Maternal protein exuperantia-1 [Zootermopsis nevadensis]
gene13081	Down	26;59;59;47	324;348;343;233	-2.60712	2.80125	4.97321e-15	2.83129e-13	uncharacterized protein LOC100161693 [Acyrthosiphon pisum]
gene4126	Down	18;10;18;10	144;308;130;162	-3.61818	1.98199	5.16689e-15	2.9191e-13	tetraspanin [Meteorus pulchricornis]
PB.8756	Down	533;614;508;1365	2918;2979;4031;2964	-2.05403	6.23549	6.30122e-15	3.51965e-13	PREDICTED: phosphoenolpyruvate carboxykinase [GTP]-like [Diaphorina citri]
gene15537	Down	39;24;46;54	219;333;229;239	-2.56537	2.52419	1.64887e-14	9.07308e-13	hypothetical protein L798_06469, partial [Zootermopsis nevadensis]
PB.5585	Down	694;476;1112;561	3086;3463;4574;3962	-2.26592	6.42117	1.98611e-14	1.07293e-12	PREDICTED: RNA-directed DNA polymerase from mobile element jockey-like [Acropora digitifera]
PB.4329	Down	2620;1128;1764;1207	12734;11909;13971;6871	-2.61817	7.96985	2.06984e-14	1.1141e-12	-
gene1786	Down	0;1;7;13	266;124;109;95	-4.76065	1.57548	2.70215e-14	1.43359e-12	cytochrome P450 CYP302A1 [Nilaparvata lugens]
PB.912	Down	126;108;96;161	1074;875;697;351	-2.53583	4.07079	3.08796e-14	1.62085e-12	G2/mitotic-specific cyclin-A [Zootermopsis nevadensis]
PB.1744	Down	10269;10456;12727;17678	40498;59604;49896;39246	-1.82294	10.1733	3.13151e-14	1.6379e-12	Vitellogenin [Zootermopsis nevadensis]
gene19611	Down	18;8;11;6	206;868;172;158	-4.93561	2.85642	3.25665e-14	1.69736e-12	PREDICTED: uncharacterized protein LOC103313367 [Tribolium castaneum]
gene5566	Down	32;30;4;25	352;398;287;1831	-4.82364	3.77183	4.08264e-14	2.09831e-12	PREDICTED: legumain-like [Halyomorpha halys]
PB.7873	Down	252;224;251;425	1246;1458;1079;865	-1.95397	4.80242	4.44366e-14	2.2681e-12	prolylcarboxypeptidase, putative [Riptortus pedestris]
PB.3521	Down	2856;2320;2991;3330	10526;9528;9661;7936	-1.61214	7.88217	4.63586e-14	2.35808e-12	hypothetical protein [Coptotermes formosanus]
gene15467	Down	28;30;35;42	161;209;163;287	-2.50082	2.20567	4.81545e-14	2.43271e-12	-
gene21142	Down	207;165;194;234	707;898;799;656	-1.84377	4.22016	5.10813e-14	2.57179e-12	Gamma-glutamyl hydrolase [Zootermopsis nevadensis]
PB.1025	Down	60;164;336;338	5623;3429;2205;1274	-3.74916	6.00064	6.19095e-14	3.08547e-12	-
gene3420	Down	103;82;100;119	492;521;529;302	-2.10013	3.44322	7.50339e-14	3.66552e-12	prolylcarboxypeptidase, putative [Riptortus pedestris]
gene12887	Down	8;9;12;27	96;201;142;134	-3.31244	1.62653	8.08835e-14	3.927e-12	uncharacterized protein Dwil_GK24197 [Drosophila willistoni]
gene18335	Down	412;317;710;447	2262;2614;2681;1712	-2.18444	5.74732	8.0917e-14	3.927e-12	PREDICTED: uncharacterized protein LOC106677055 [Halyomorpha halys]
gene6987	Down	5;8;11;16	226;154;157;54	-3.81043	1.62667	9.1531e-14	4.39884e-12	PREDICTED: G2/mitotic-specific cyclin-B3 isoform X2 [Tribolium castaneum]
gene7712	Down	10;12;5;12	332;197;180;47	-4.18136	1.9539	9.96377e-14	4.74224e-12	PREDICTED: BTB/POZ domain-containing protein 1-like [Bombus terrestris]
gene7082	Down	12;11;17;7	257;217;140;74	-3.74172	1.85347	1.11013e-13	5.24986e-12	Lymphokine-activated killer T-cell-originated protein kinase [Zootermopsis nevadensis]
gene11291	Down	90;89;88;103	379;423;353;348	-1.9243	3.18082	1.12463e-13	5.30153e-12	Carboxypeptidase B [Zootermopsis nevadensis]
PB.8075	Down	628;451;584;699	1779;2093;2241;1851	-1.65607	5.63299	1.14657e-13	5.38777e-12	juvenile hormone esterase, partial [Bemisia tabaci]
PB.1811	Down	135;177;240;215	1963;2512;1118;604	-2.94713	5.08189	1.20157e-13	5.59299e-12	PREDICTED: ATP-binding cassette sub-family B member 5-like isoform X3 [Acyrthosiphon pisum]
PB.6988	Down	57;54;41;59	245;312;244;713	-2.71665	3.03285	1.28167e-13	5.9471e-12	-
PB.3116	Down	10;25;20;38	256;202;169;126	-2.95816	2.0377	1.35547e-13	6.26991e-12	PREDICTED: kinesin-like protein KIF18A isoform X1 [Nasonia vitripennis]
gene946	Down	2;0;0;6	139;144;69;29	-5.4879	0.965557	1.5959e-13	7.24615e-12	PREDICTED: uncharacterized protein LOC106743904 [Dinoponera quadriceps]
PB.2298	Down	467;387;338;470	1474;1480;1332;1283	-1.64432	5.12098	1.62486e-13	7.32285e-12	PREDICTED: probable aminopeptidase NPEPL1 [Tribolium castaneum]
PB.735	Down	29;17;16;27	233;266;183;103	-3.0569	2.10005	1.62686e-13	7.32285e-12	GPI ethanolamine phosphate transferase 2 [Zootermopsis nevadensis]
gene12900	Down	58;82;49;76	309;351;300;262	-2.11528	2.84974	2.24704e-13	9.9882e-12	-
gene12340	Down	124;108;92;146	454;349;494;448	-1.78956	3.40835	2.40679e-13	1.06663e-11	PREDICTED: alanine--glyoxylate aminotransferase 2, mitochondrial isoform X3 [Halyomorpha halys]
gene1053	Down	19;33;21;45	304;243;213;117	-2.83232	2.27179	2.71783e-13	1.1973e-11	PREDICTED: tethering factor for nuclear proteasome sts1 isoform X1 [Cimex lectularius]
gene5023	Down	2;0;0;0	27;556;41;180	-8.28889	2.02628	3.78873e-13	1.64412e-11	-
PB.1091	Down	494;477;468;687	1569;1232;1899;1978	-1.54931	5.38824	3.79874e-13	1.64412e-11	PREDICTED: sodium- and chloride-dependent GABA transporter ine isoform X2 [Megachile rotundata]
gene19469	Down	210;299;206;266	809;715;825;934	-1.63301	4.35241	4.28817e-13	1.84516e-11	PREDICTED: upstream activation factor subunit spp27 [Trichogramma pretiosum]
gene14893	Down	280;289;316;404	1245;1006;1129;858	-1.62635	4.72921	4.54931e-13	1.94621e-11	heterogeneous nuclear ribonucleoprotein a2 b1-like protein [Lasius niger]
gene11980	Down	44;53;41;262	745;906;1296;3449	-3.99788	4.96777	6.95082e-13	2.94803e-11	PREDICTED: uncharacterized protein LOC106692549 [Halyomorpha halys]
gene11048	Down	27;43;26;157	910;960;414;448	-3.47296	3.83964	7.74408e-13	3.27508e-11	vitellogenin receptor [Nilaparvata lugens]
PB.8320	Down	409;386;402;464	1263;1483;1523;1131	-1.60374	5.08974	8.16667e-13	3.43418e-11	Pyrroline-5-carboxylate reductase 3-like Protein [Tribolium castaneum]
gene687	Down	26;21;26;169	1747;1817;830;408	-4.38828	4.60246	8.89257e-13	3.7183e-11	-
gene17241	Down	44;36;56;100	573;614;278;230	-2.81046	3.22671	9.70924e-13	4.03691e-11	PREDICTED: diacylglycerol O-acyltransferase 2-like [Cimex lectularius]
gene12493	Down	113;134;97;150	369;492;563;447	-1.83094	3.51091	9.73636e-13	4.03691e-11	PREDICTED: N-(5-amino-5-carboxypentanoyl)-L-cysteinyl-D-valine synthase-like [Acyrthosiphon pisum]
gene12853	Down	84;43;61;92	332;399;424;251	-2.24432	3.02889	1.04359e-12	4.31486e-11	PREDICTED: putative phospholipase B-like 2 [Acyrthosiphon pisum]
gene11933	Down	8;3;15;12	83;129;118;91	-3.36853	1.18653	1.14659e-12	4.70132e-11	PREDICTED: venom serine carboxypeptidase [Microplitis demolitor]
gene1645	Down	4;6;0;9	75;77;56;81	-3.83175	0.623151	1.30008e-12	5.31596e-11	sugar transporter [Nilaparvata lugens]
gene14231	Down	1;0;0;0	63;32;21;20	-6.42316	-0.449876	1.34017e-12	5.46481e-11
PB.8139	Down	642;784;668;648	1830;2373;2146;2697	-1.60474	5.8247	1.62092e-12	6.5734e-11	Pupal cuticle protein Edg-84A-like Protein [Tribolium castaneum]
PB.9638	Down	132;90;86;106	389;897;650;409	-2.41355	3.75011	1.69026e-12	6.83585e-11	glucosyl glucuronosyl transferases [Locusta migratoria]
gene7685	Down	16;28;20;48	476;340;228;96	-3.30778	2.60041	2.02645e-12	8.17315e-11	-
gene18750	Down	48;83;84;155	463;372;371;378	-2.0411	3.2233	2.09364e-12	8.39841e-11	Spermine synthase [Zootermopsis nevadensis]
gene18180	Down	23;40;34;114	1329;404;444;271	-3.51697	3.65042	2.28689e-12	9.1488e-11	PREDICTED: gem-associated protein 5 [Halyomorpha halys]
gene24	Down	4;2;3;9	147;104;74;33	-4.23374	0.907938	2.52993e-12	1.00777e-10	hypothetical protein [Trichomonas vaginalis G3]
PB.8974	Down	112;192;132;315	2337;973;1037;599	-2.66853	4.75495	2.70981e-12	1.07248e-10	PREDICTED: methenyltetrahydrofolate synthase domain-containing protein [Papilio polytes]
gene3380	Down	6;2;6;2	68;96;68;49	-3.98468	0.59391	2.74128e-12	1.08204e-10	-
gene3252	Down	31;17;20;72	635;581;260;142	-3.52519	3.09094	3.2075e-12	1.2527e-10	PREDICTED: cathepsin J-like [Apis dorsata]
gene8244	Down	6;0;0;21	930;722;358;83	-6.31682	3.35848	3.57309e-12	1.38816e-10	hypothetical protein L798_06930, partial [Zootermopsis nevadensis]
gene1612	Down	10;3;10;11	91;79;66;93	-3.15699	0.850845	3.74955e-12	1.4529e-10	PREDICTED: uncharacterized protein LOC100570631 [Acyrthosiphon pisum]
PB.2892	Down	73;91;100;104	354;441;447;282	-1.95951	3.19788	3.95796e-12	1.52171e-10	Microsomal triglyceride transfer protein large subunit [Zootermopsis nevadensis]
PB.1944	Down	45;47;50;58	617;462;453;114	-2.95496	3.15937	4.18117e-12	1.59509e-10	PREDICTED: uncharacterized protein LOC100142143 [Tribolium castaneum]
gene257	Down	384;524;502;647	1725;1785;1466;1379	-1.54623	5.33854	4.41199e-12	1.67882e-10	Translational activator GCN1, partial [Zootermopsis nevadensis]
gene862	Down	58;28;57;70	364;311;228;225	-2.31648	2.699	5.09134e-12	1.9225e-10	Mcm7 protein [Locusta migratoria]
gene2584	Down	13;14;7;18	154;224;83;86	-3.33157	1.57245	5.16065e-12	1.94372e-10	HEAT repeat-containing protein 6 [Zootermopsis nevadensis]
PB.5735	Down	491;432;508;739	1386;1751;1592;1741	-1.49557	5.37277	5.64775e-12	2.1164e-10	hypothetical protein L798_13136 [Zootermopsis nevadensis]
gene15761	Down	235;194;219;380	800;897;896;734	-1.62585	4.38573	6.01941e-12	2.24998e-10	3-hydroxyisobutyryl-CoA hydrolase, mitochondrial [Zootermopsis nevadensis]
PB.7203	Down	58;48;46;86	319;153;324;347	-2.16111	2.71573	6.51962e-12	2.43082e-10	-
PB.2749	Down	76;113;95;124	561;611;363;296	-2.09251	3.44215	8.60364e-12	3.18378e-10	hypothetical protein DAPPUDRAFT_302612 [Daphnia pulex]
gene14180	Down	5;0;2;8	191;167;86;28	-4.90475	1.27641	9.23379e-12	3.39996e-10	-
gene5021	Down	0;0;0;0	17;68;14;28	-7.99586	-0.521293	9.81698e-12	3.59122e-10
gene16968	Down	0;2;2;21	242;130;126;98	-4.58956	1.58716	9.82601e-12	3.59122e-10	cytochrome P450 CYP302A1 [Nilaparvata lugens]
gene18230	Down	4;0;0;4	91;71;43;30	-4.73487	0.312615	1.19082e-11	4.33085e-10	hypothetical protein OCBIM_22006582mg [Octopus bimaculoides]
gene13491	Down	56;59;34;94	448;463;202;264	-2.45099	2.97163	1.23665e-11	4.47554e-10	PREDICTED: LOW QUALITY PROTEIN: meiosis arrest female protein 1 homolog [Diuraphis noxia]
gene3602	Down	14;16;10;34	120;162;100;145	-2.77974	1.5556	1.28025e-11	4.622e-10	hypothetical protein L798_04596 [Zootermopsis nevadensis]
gene8604	Down	30;50;41;66	488;310;314;126	-2.65765	2.78212	1.55496e-11	5.54614e-10	PREDICTED: protein MLP1-like isoform X1 [Diachasma alloeum]
PB.7595	Down	39;39;31;34	428;368;212;110	-2.86933	2.62308	1.64563e-11	5.85545e-10	PREDICTED: BTB/POZ domain-containing protein 6-B-like [Linepithema humile]
gene2491	Down	358;397;362;340	1130;936;1199;1204	-1.49069	4.8314	1.89358e-11	6.68946e-10	-
gene12590	Down	152;125;137;168	485;624;424;501	-1.71233	3.66348	1.95806e-11	6.90077e-10	PREDICTED: alkaline ceramidase 3-like [Halyomorpha halys]
PB.8461	Down	190;140;201;260	640;622;808;579	-1.65383	4.04635	2.3824e-11	8.29749e-10	PREDICTED: alpha,alpha-trehalose-phosphate synthase [UDP-forming] isoform X2 [Halyomorpha halys]
PB.5402	Down	330;342;270;382	1205;1014;1015;836	-1.52299	4.6987	2.50999e-11	8.72132e-10	PREDICTED: probable small nuclear ribonucleoprotein Sm D1 [Ceratitis capitata]
PB.2304	Down	144;130;178;215	515;506;611;521	-1.59842	3.76083	2.7099e-11	9.35009e-10	PREDICTED: mucin-2-like [Amyelois transitella]
PB.783	Down	187;178;191;384	1311;1300;781;611	-2.05033	4.57176	2.72229e-11	9.37102e-10	PREDICTED: dehydrogenase/reductase SDR family member 11-like isoform X2 [Diaphorina citri]
gene17254	Down	0;0;0;0	41;216;8;38	-9.28439	0.663405	3.04214e-11	1.04236e-09	PREDICTED: uncharacterized protein LOC105843531 [Hydra vulgaris]
gene12181	Down	3;9;4;11	114;93;63;47	-3.47493	0.784844	3.37068e-11	1.14696e-09	PREDICTED: tRNA pseudouridine synthase-like 1 isoform X1 [Acyrthosiphon pisum]
gene7974	Down	87;70;104;77	302;420;301;372	-1.92961	3.07464	3.54317e-11	1.20289e-09	hypothetical protein LOTGIDRAFT_117673 [Lottia gigantea]
gene4261	Down	68;11;47;366	5581;6160;2144;1382	-5.05821	6.24719	3.93893e-11	1.32811e-09	hypothetical protein AMK59_663, partial [Oryctes borbonicus]
gene4945	Down	15;17;11;29	367;222;111;75	-3.3693	2.04434	4.39734e-11	1.47261e-09	PREDICTED: protein hunchback [Cimex lectularius]
gene8923	Down	5;3;1;72	1934;1634;658;427	-5.97676	4.50743	4.42453e-11	1.47837e-09	Protein bicaudal C [Dufourea novaeangliae]
gene15092	Down	315;418;377;620	1183;1043;1246;1395	-1.4111	4.97461	4.52867e-11	1.50976e-09	Glutamate--cysteine ligase catalytic subunit [Zootermopsis nevadensis]
PB.3355	Down	949;706;947;932	2342;2644;3145;2465	-1.4731	6.08838	5.10383e-11	1.69387e-09	sugar transporter 16 [Nilaparvata lugens]
gene5193	Down	67;55;41;97	692;691;369;155	-2.82871	3.3967	5.15546e-11	1.7068e-09	PREDICTED: cell division cycle protein 20 homolog isoform X1 [Halyomorpha halys]
gene11047	Down	44;79;41;71	194;294;279;273	-2.05948	2.62708	5.357e-11	1.76602e-09	cytochrome P450 [Nilaparvata lugens]
gene7385	Down	4;0;1;2	55;47;30;30	-4.34784	-0.171381	5.98003e-11	1.95833e-09	-
PB.3083	Down	2089;2013;2014;2726	17592;8585;9523;4549	-2.09455	7.8721	7.47003e-11	2.42481e-09	Protein LSM14 homolog B-like Protein [Tribolium castaneum]
PB.1904	Down	437;496;437;682	1561;1466;1336;1276	-1.37812	5.20694	7.50563e-11	2.43103e-09	PREDICTED: importin-4-like [Neodiprion lecontei]
PB.2602	Down	8;13;6;22	117;112;62;100	-2.9328	1.11862	8.02037e-11	2.57522e-09	PREDICTED: mortality factor 4-like protein 1 [Pogonomyrmex barbatus]
gene1410	Down	40;28;35;47	227;486;244;3683	-4.79127	4.44714	8.29821e-11	2.65866e-09	cathepsin B-like protease [Nilaparvata lugens]
gene14873	Down	112;122;153;102	374;541;405;629	-1.86789	3.55877	8.92722e-11	2.84174e-09	trypsin-30 [Nilaparvata lugens]
PB.3140	Down	1989;2540;2181;3428	20781;8511;9490;6124	-2.06333	8.03012	9.48367e-11	3.00594e-09	PREDICTED: putative ATP-dependent RNA helicase me31b [Neodiprion lecontei]
PB.7674	Down	1960;1573;1943;2088	4695;5444;6167;4838	-1.37878	7.11133	1.03172e-10	3.26315e-09	Puromycin-sensitive aminopeptidase [Zootermopsis nevadensis]
gene10315	Down	215;182;217;258	734;634;718;564	-1.50451	4.08499	1.04458e-10	3.29676e-09	PREDICTED: N-acetylated-alpha-linked acidic dipeptidase-like protein [Diaphorina citri]
PB.9464	Down	212;295;238;386	888;607;904;901	-1.45363	4.40012	1.18502e-10	3.70946e-09	PREDICTED: upstream activation factor subunit spp27 [Trichogramma pretiosum]
PB.3043	Down	359;359;461;471	2001;1657;1385;886	-1.75415	5.19229	1.18536e-10	3.70946e-09	Nuclear pore complex protein Nup133, putative [Pediculus humanus corporis]
gene9873	Down	24;4;9;8	111;123;102;124	-3.20358	1.3168	1.19491e-10	3.73144e-09	Protein shuttle craft-like Protein [Tribolium castaneum]
gene14413	Down	0;1;1;6	69;52;35;23	-4.37997	-0.0417268	1.21221e-10	3.77749e-09	cytochrome P450 CYP307A2 [Nilaparvata lugens]
gene10931	Down	2;0;0;0	136;77;21;12	-6.53162	0.344865	1.90466e-10	5.82496e-09
gene14412	Down	2;6;12;16	201;122;102;45	-3.64238	1.31637	1.95573e-10	5.96879e-09	PREDICTED: cellular tumor antigen p53-like isoform X2 [Halyomorpha halys]
gene16876	Down	48;28;58;45	176;229;225;205	-2.10833	2.30618	2.05665e-10	6.21277e-09	cytochrome P450 CYP4G115 [Nilaparvata lugens]
gene10091	Down	3;0;0;3	42;19;40;32	-4.26811	-0.442787	2.26213e-10	6.8057e-09	odorant receptor 5 [Drosicha corpulenta]
gene13690	Down	4;4;2;11	105;92;55;35	-3.71108	0.635771	2.28102e-10	6.83474e-09	-
PB.877	Down	0;0;0;0	0;103;112;224	-9.71852	1.09426	2.50495e-10	7.46041e-09	-
gene265	Down	124;113;77;110	343;431;295;514	-1.78874	3.27683	3.03248e-10	8.92381e-09	PREDICTED: delta(24)-sterol reductase-like [Lingula anatina]
PB.2179	Down	82;46;58;105	286;261;291;257	-1.8281	2.74153	3.66144e-10	1.0732e-08	i-type lysozyme 6, partial [Nilaparvata lugens]
PB.4226	Down	356;269;410;427	950;1213;1007;1184	-1.47579	4.80914	3.72257e-10	1.08896e-08	PREDICTED: phospholipase B1, membrane-associated-like [Neodiprion lecontei]
gene19380	Down	1;0;0;3	72;31;52;11	-5.1599	-0.173625	4.01499e-10	1.16988e-08	PREDICTED: calpain-B isoform X8 [Apis florea]
gene17610	Down	30;45;41;55	277;183;148;162	-2.08091	2.19079	4.26766e-10	1.24106e-08	nuclear pore complex protein nup154, putative [Pediculus humanus corporis]
gene15034	Down	415;393;422;487	1000;1264;1860;1149	-1.51722	5.0715	4.46396e-10	1.28802e-08	PREDICTED: phosphatidylserine decarboxylase proenzyme isoform X1 [Halyomorpha halys]
gene3566	Down	87;86;85;127	376;345;353;241	-1.69056	3.04062	5.03638e-10	1.44754e-08	PREDICTED: RNA-binding protein with serine-rich domain 1-B isoform X2 [Cimex lectularius]
gene18307	Down	169;125;199;364	621;631;900;765	-1.70612	4.16637	5.33515e-10	1.52748e-08	PREDICTED: collagen alpha-2(IV) chain [Diuraphis noxia]
PB.7704	Down	181;151;177;236	931;700;643;402	-1.75982	4.04405	6.11277e-10	1.74338e-08	PREDICTED: inner centromere protein A-like [Lingula anatina]
PB.8562	Down	476;522;603;676	1815;1801;1369;1372	-1.39187	5.38026	6.38666e-10	1.8145e-08	PREDICTED: uncharacterized protein LOC106687318 isoform X1 [Halyomorpha halys]
gene2568	Down	1;2;0;38	876;267;493;185	-5.55869	3.13575	7.18019e-10	2.02055e-08	BTB And C-terminal Kelch domain containing protein [Oryctes borbonicus]
gene17453	Down	5;6;13;27	171;131;108;59	-3.16728	1.35392	8.34909e-10	2.32737e-08	PREDICTED: synaptojanin-1 [Neodiprion lecontei]
gene21094	Down	0;2;0;4	159;29;58;19	-5.30385	0.436845	8.4031e-10	2.33802e-08	PREDICTED: BTB/POZ domain-containing protein 1-like [Bombus impatiens]
gene8325	Down	2;6;6;28	224;229;89;62	-3.87293	1.66889	8.75011e-10	2.43e-08	conserved hypothetical protein [Pediculus humanus corporis]
PB.1206	Down	1654;1429;1668;1980	4726;4966;4817;3506	-1.32841	6.89948	9.77185e-10	2.70361e-08	Serine-enriched protein, partial [Zootermopsis nevadensis]
gene3423	Down	50;52;73;110	251;219;345;248	-1.82293	2.69541	1.03108e-09	2.84223e-08	uncharacterized protein LOC106116481 precursor [Papilio xuthus]
PB.4810	Down	688;504;350;519	1392;1632;1667;3480	-1.85093	5.60225	1.03113e-09	2.84223e-08	-
gene13505	Down	5;9;13;17	76;106;56;359	-3.6438	1.61161	1.06446e-09	2.91869e-08	PREDICTED: high affinity cationic amino acid transporter 1-like isoform X4 [Cimex lectularius]
gene8386	Down	216;194;105;120	604;742;563;2027	-2.4682	4.43073	1.07884e-09	2.95176e-08	-
PB.2952	Down	1037;1006;1054;950	2626;2981;3449;2406	-1.38653	6.22822	1.29678e-09	3.50274e-08	PREDICTED: phosphatidylserine decarboxylase proenzyme isoform X2 [Halyomorpha halys]
gene5015	Down	0;0;0;0	46;54;8;7	-7.85163	-0.649053	1.30937e-09	3.53029e-08
gene737	Down	9;4;2;6	59;79;32;66	-3.36941	0.390631	1.67721e-09	4.48123e-08	Protein shuttle craft-like Protein [Tribolium castaneum]
PB.807	Down	187;318;201;292	1347;881;641;651	-1.72852	4.44045	1.78118e-09	4.74192e-08	Protein phosphatase 1G [Papilio machaon]
PB.426	Down	2123;1414;2296;4418	6656;8247;8977;7885	-1.5833	7.64339	1.85318e-09	4.92473e-08	PREDICTED: collagen alpha-2(IV) chain [Diuraphis noxia]
PB.2054	Down	476;568;500;892	1359;1303;2028;1987	-1.3725	5.43693	1.90683e-09	5.05822e-08	PREDICTED: cytoplasmic aconitate hydratase-like isoform X2 [Cimex lectularius]
PB.9123	Down	1539;856;1832;1665	3600;7366;5035;5165	-1.75386	7.03253	1.98467e-09	5.25529e-08	-
PB.9539	Down	371;247;127;339	1048;1210;1455;714	-1.94452	4.72995	2.11291e-09	5.56499e-08	-
PB.2528	Down	9;9;11;7	58;90;70;57	-2.81275	0.657814	2.13099e-09	5.60265e-08	-
PB.4161	Down	300;325;476;462	931;1067;1074;1398	-1.41235	4.85471	2.22265e-09	5.83327e-08	hypothetical protein L798_13136 [Zootermopsis nevadensis]
gene11230	Down	103;90;84;182	940;322;436;342	-2.07585	3.56988	2.3033e-09	6.02359e-08	PREDICTED: N-(5-amino-5-carboxypentanoyl)-L-cysteinyl-D-valine synthase-like [Acyrthosiphon pisum]
gene19810	Down	0;7;0;0	35;74;88;32	-4.83699	0.279367	2.33531e-09	6.09651e-08	PREDICTED: protein yellow-like [Cephus cinctus]
gene8653	Down	5;11;6;15	85;133;70;42	-3.10662	0.889063	2.42865e-09	6.32902e-08	Dual specificity protein phosphatase 12 [Zootermopsis nevadensis]
PB.2644	Down	1214;1612;1444;2036	3708;3176;3869;4414	-1.17179	6.68024	2.56317e-09	6.66785e-08	PREDICTED: endoplasmin [Athalia rosae]
gene19282	Down	0;2;4;10	77;65;22;151	-4.21277	0.701811	2.62971e-09	6.82893e-08	PREDICTED: lipase 3-like [Dufourea novaeangliae]
gene7666	Down	8;7;12;36	232;164;120;59	-3.17778	1.6404	2.80194e-09	7.25075e-08	PREDICTED: kinesin-like protein KIF23 [Neodiprion lecontei]
gene11857	Down	90;86;113;121	457;466;356;229	-1.7948	3.22215	2.84891e-09	7.35944e-08	DNA-dependent protein kinase catalytic subunit [Zootermopsis nevadensis]
PB.2973	Down	355;240;309;340	864;1016;910;790	-1.42291	4.54592	3.06535e-09	7.87731e-08	PREDICTED: actin-like protein 6B [Halyomorpha halys]
gene273	Down	25;23;26;34	168;207;118;88	-2.35275	1.76789	3.09434e-09	7.93802e-08	PREDICTED: replication factor C subunit 4-like [Diaphorina citri]
gene18677	Down	142;83;104;162	457;273;763;432	-1.86383	3.52573	3.22437e-09	8.23174e-08	helicase [Venturia canescens]
PB.4332	Down	286;270;333;336	810;919;1056;696	-1.40637	4.50835	3.23194e-09	8.23393e-08	-
PB.7919	Down	72;90;80;135	453;321;276;249	-1.71095	3.01462	3.25544e-09	8.27957e-08	G1/S-specific cyclin-E [Zootermopsis nevadensis]
gene18523	Down	2261;1872;2257;2317	6231;5295;5832;4801	-1.23721	7.21677	3.28973e-09	8.33811e-08	hypothetical protein [Coptotermes formosanus]
gene7551	Down	65;110;94;107	385;436;307;241	-1.78209	3.08676	3.3525e-09	8.4827e-08	PREDICTED: E3 ubiquitin-protein ligase UHRF1-like isoform X1 [Crassostrea gigas]
gene16064	Down	8;2;0;33	288;339;190;79	-4.44289	2.19806	3.62835e-09	9.16499e-08	-
gene6291	Down	0;0;4;0	17;25;31;58	-4.7334	-0.479869	3.68861e-09	9.30133e-08	PREDICTED: BTB/POZ domain-containing protein 6-B-like [Linepithema humile]
gene3710	Down	1;3;2;0	59;22;41;17	-4.29732	-0.379113	3.83333e-09	9.6171e-08	hypothetical protein CAPTEDRAFT_96685, partial [Capitella teleta]
gene1093	Down	14;28;15;46	286;230;93;107	-2.76331	1.99804	3.96163e-09	9.92217e-08	PREDICTED: ubiquitin carboxyl-terminal hydrolase 48-like isoform X1 [Halyomorpha halys]
PB.3563	Down	138;191;175;229	671;720;493;432	-1.58401	3.88441	4.03367e-09	1.00685e-07	PREDICTED: E3 ubiquitin-protein ligase UHRF1-like [Lingula anatina]
PB.7654	Down	43;54;61;84	370;317;185;167	-2.03432	2.63874	4.35908e-09	1.08442e-07	DNA cytosine-5--methyltransferase 1 [Nilaparvata lugens]
gene5812	Down	8;3;4;37	246;233;117;70	-3.71818	1.81243	4.54515e-09	1.12316e-07	PREDICTED: uncharacterized protein LOC106692768 isoform X3 [Halyomorpha halys]
PB.2750	Down	8434;6783;11161;12453	25724;22263;24175;28748	-1.27943	9.38328	4.61691e-09	1.13521e-07	-
PB.306	Down	72;65;75;87	536;430;250;169	-2.12679	3.03472	5.2048e-09	1.27131e-07	DNA replication licensing factor Mcm6 [Zootermopsis nevadensis]
PB.8435	Down	399;250;261;1941	3793;4565;6139;4126	-2.75814	6.65657	5.40601e-09	1.31612e-07	cytochrome P450 CYP4C62v2 [Nilaparvata lugens]
PB.5816	Down	74;55;54;59	172;273;223;253	-1.81655	2.50564	5.42219e-09	1.31789e-07	cuticle protein [Bombyx mori]
PB.6936	Down	318;305;348;425	1021;834;919;793	-1.25699	4.57862	5.91022e-09	1.4318e-07	PREDICTED: ATP-dependent RNA helicase DHX36 [Neodiprion lecontei]
PB.9517	Down	4541;3171;4983;4854	10018;14682;11669;12843	-1.38674	8.33213	5.9598e-09	1.44145e-07	PREDICTED: calphotin-like [Cimex lectularius]
gene3435	Down	475;520;512;650	1849;1497;1355;1093	-1.33554	5.25987	6.30344e-09	1.51713e-07	RNA-binding protein 8A-like protein [Coptotermes formosanus]
gene8503	Down	8;8;3;10	78;113;34;59	-3.21134	0.667615	6.7102e-09	1.6098e-07	PREDICTED: PHD finger protein 19 [Cimex lectularius]
PB.1604	Down	50;39;32;33	159;150;137;272	-2.07945	2.0794	6.97017e-09	1.66676e-07	PREDICTED: insulin-like growth factor-binding protein complex acid labile subunit [Plutella xylostella]
gene11932	Down	2;2;3;2	32;26;33;23	-3.48997	-0.584976	7.1162e-09	1.69894e-07	PREDICTED: venom serine carboxypeptidase-like [Halyomorpha halys]
gene18371	Down	25;19;32;45	95;103;222;242	-2.34926	1.91075	7.24896e-09	1.7223e-07	PREDICTED: cationic amino acid transporter 3 isoform X1 [Harpegnathos saltator]
gene6641	Down	8;19;23;34	171;98;109;97	-2.42517	1.44764	7.55171e-09	1.79135e-07	PREDICTED: E3 SUMO-protein ligase RanBP2-like [Cerapachys biroi]
PB.6761	Down	161;123;178;209	494;443;477;449	-1.37634	3.61173	8.3003e-09	1.95951e-07	PREDICTED: protein disulfide-isomerase A5 [Cimex lectularius]
gene3998	Down	39;47;43;112	368;327;279;5018	-4.52608	4.81267	8.56317e-09	2.01394e-07	trypsin-9 [Nilaparvata lugens]
PB.8695	Down	165;112;174;185	405;598;435;531	-1.53457	3.65845	8.57521e-09	2.01394e-07	-
PB.3295	Down	40;25;24;33	241;227;184;71	-2.47305	2.0552	9.85048e-09	2.29606e-07	Kelch-like protein 38 [Zootermopsis nevadensis]
PB.2745	Down	92;137;111;153	508;402;358;280	-1.56636	3.30325	9.93969e-09	2.30969e-07	PREDICTED: deoxynucleoside kinase-like [Diuraphis noxia]
gene19079	Down	59;67;83;117	286;213;260;269	-1.57097	2.70424	1.06163e-08	2.46305e-07	Ubiquitin carboxyl-terminal hydrolase 5 [Zootermopsis nevadensis]
gene4493	Down	7;4;3;12	36;56;48;73	-2.94313	0.279172	1.11944e-08	2.59312e-07	trypsin-23 [Nilaparvata lugens]
PB.9455	Down	50;24;46;67	354;226;151;158	-2.16743	2.38311	1.14338e-08	2.63619e-07	-
gene10606	Down	72;129;69;251	621;518;429;399	-1.89373	3.56981	1.15161e-08	2.6469e-07	PREDICTED: growth factor receptor-bound protein 14 isoform X3 [Tribolium castaneum]
gene8812	Down	266;207;210;240	556;753;605;718	-1.40384	4.10633	1.15731e-08	2.6559e-07	PREDICTED: probable salivary secreted peptide [Halyomorpha halys]
gene1075	Down	73;51;43;104	449;386;408;121	-2.27464	2.98503	1.2087e-08	2.76098e-07	LOW QUALITY PROTEIN: conserved hypothetical protein [Leishmania braziliensis MHOM/BR/75/M2904]
gene6722	Down	2;0;2;0	30;82;69;7	-5.30312	0.0200721	1.25418e-08	2.86045e-07	-
PB.1458	Down	98;138;102;192	324;467;373;400	-1.4963	3.33789	1.33121e-08	3.01293e-07	PREDICTED: collagen alpha-1(IX) chain isoform X7 [Cephus cinctus]
gene614	Down	201;213;292;238	637;647;704;631	-1.35935	4.10701	1.45852e-08	3.29604e-07	PREDICTED: solute carrier family 23 member 1 [Halyomorpha halys]
gene8368	Down	6;15;39;46	158;160;202;1756	-4.30496	3.4418	1.46465e-08	3.30484e-07	sucrase [Nilaparvata lugens]
PB.4233	Down	77;136;104;151	377;333;489;284	-1.57945	3.23304	1.49476e-08	3.36765e-07	Tyrosine-protein kinase-like 7, partial [Zootermopsis nevadensis]
gene20403	Down	13;27;22;71	410;380;142;98	-2.96367	2.50079	1.57453e-08	3.53661e-07	hypothetical protein L798_03131 [Zootermopsis nevadensis]
gene12667	Down	0;3;1;10	94;72;42;23	-4.00913	0.321558	1.61833e-08	3.6272e-07	-
PB.5534	Down	112;96;123;123	278;357;327;399	-1.47543	3.13708	1.61977e-08	3.6272e-07	PREDICTED: proton-coupled amino acid transporter 1 isoform X3 [Diuraphis noxia]
gene18913	Down	84;89;68;106	292;273;254;237	-1.51374	2.76779	1.66531e-08	3.72354e-07	Polyribonucleotide nucleotidyltransferase 1, mitochondrial [Zootermopsis nevadensis]
gene5245	Down	20;17;23;32	155;156;98;74	-2.31966	1.50804	1.67315e-08	3.73173e-07	PREDICTED: zinc finger protein 845-like, partial [Priapulus caudatus]
gene1950	Down	47;57;47;84	611;229;281;128	-2.32964	2.83214	1.67401e-08	3.73173e-07	PREDICTED: uncharacterized protein LOC106668195 isoform X2 [Cimex lectularius]
gene16754	Down	53;43;46;60	247;177;175;144	-1.77911	2.20339	1.68386e-08	3.74421e-07	AAA protein [Oryctes borbonicus]
PB.6549	Down	137;78;128;122	391;367;424;308	-1.56752	3.2457	1.68467e-08	3.74421e-07	hypothetical protein L798_06155, partial [Zootermopsis nevadensis]
PB.2681	Down	282;240;328;331	994;1019;882;581	-1.46443	4.49701	1.70193e-08	3.77692e-07	N-terminal acetyltransferase B complex subunit MDM20 [Zootermopsis nevadensis]
PB.7996	Down	370;375;435;496	1029;1216;1042;958	-1.25059	4.8396	1.76113e-08	3.90244e-07	Lysosomal Pro-X carboxypeptidase, putative [Pediculus humanus corporis]
PB.3915	Down	25;20;42;44	199;226;169;87	-2.3073	1.9973	1.80204e-08	3.98711e-07	DNA replication licensing factor MCM4-like Protein [Tribolium castaneum]
gene6745	Down	4;4;0;6	32;36;27;52	-3.26712	-0.2463	1.81076e-08	4.00042e-07	Unconventional prefoldin RPB5 interactor [Zootermopsis nevadensis]
PB.4168	Down	634;653;692;876	2010;1592;1720;1500	-1.16207	5.54033	1.82605e-08	4.02819e-07	PREDICTED: serine/arginine-rich splicing factor 2 isoform X3 [Cimex lectularius]
PB.6156	Down	303;314;267;401	954;941;792;674	-1.30352	4.48852	1.83343e-08	4.03846e-07	DNA damage-binding protein 1 [Zootermopsis nevadensis]
PB.5682	Down	57;25;31;73	410;353;149;143	-2.44912	2.59505	1.97404e-08	4.31606e-07	-
gene6762	Down	18;23;14;44	145;120;91;116	-2.19555	1.48032	2.06146e-08	4.50054e-07	DNA repair protein RAD50 [Zootermopsis nevadensis]
PB.7035	Down	413;355;494;615	1361;1409;1230;965	-1.32433	5.04498	2.13122e-08	4.63917e-07	Translational activator GCN1, partial [Zootermopsis nevadensis]
PB.18	Down	134;88;82;156	516;433;307;290	-1.66964	3.27903	2.21382e-08	4.7978e-07	PREDICTED: succinyl-CoA ligase [GDP-forming] subunit beta, mitochondrial [Acyrthosiphon pisum]
PB.4300	Down	4;2;3;6	31;30;25;60	-3.14466	-0.250844	2.32465e-08	5.01596e-07	-
PB.7459	Down	200;169;226;305	574;665;603;564	-1.33927	3.99566	2.35683e-08	5.07062e-07	Glycosylphosphatidylinositol anchor attachment 1 protein [Zootermopsis nevadensis]
gene10771	Down	98;82;93;187	715;662;346;237	-2.05173	3.55004	2.42392e-08	5.20738e-07	PREDICTED: G2/mitotic-specific cyclin-B isoform X1 [Wasmannia auropunctata]
gene11042	Down	1;5;0;4	31;36;36;21	-3.50509	-0.472872	2.44344e-08	5.24171e-07	-
PB.5987	Down	1692;1078;1289;1027	2953;5827;5431;3427	-1.67522	6.78856	2.60431e-08	5.56263e-07	R2 protein [Kalotermes flavicollis]
PB.3574	Down	294;211;323;259	597;762;918;888	-1.41737	4.35996	2.62427e-08	5.58914e-07	PREDICTED: microtubule-associated protein futsch-like [Amyelois transitella]
PB.5187	Down	320;321;347;408	711;815;873;1266	-1.28303	4.60076	2.65926e-08	5.6474e-07	putative chemosensory protein CSP9 [Nilaparvata lugens]
gene1648	Down	78;39;62;68	246;174;235;227	-1.7158	2.45149	2.7594e-08	5.82119e-07	PREDICTED: acyl-CoA synthetase short-chain family member 3, mitochondrial [Diaphorina citri]
gene12540	Down	5;0;2;3	60;81;16;31	-4.09727	0.0534872	2.76076e-08	5.82119e-07	PREDICTED: multidrug resistance protein 1-like [Acyrthosiphon pisum]
PB.4975	Down	39;43;31;70	273;281;169;107	-2.13142	2.30838	2.78906e-08	5.8725e-07	PREDICTED: lymphoid-specific helicase-like [Dufourea novaeangliae]
PB.8597	Down	591;622;686;804	1983;1648;1677;1344	-1.20486	5.4945	2.79862e-08	5.88427e-07	AGAP009142-PA [Anopheles gambiae str. PEST]
gene15205	Down	2;2;2;3	55;32;20;17	-3.63023	-0.483451	2.8811e-08	6.04052e-07
gene12863	Down	6;19;9;14	142;89;99;37	-2.84023	1.04467	2.91281e-08	6.08784e-07	S-phase kinase-associated protein 2 [Zootermopsis nevadensis]
gene11580	Down	255;245;219;314	789;585;698;574	-1.25888	4.14706	3.00859e-08	6.27228e-07	Phospholipase A-2-activating protein [Habropoda laboriosa]
gene10721	Down	144;108;132;147	420;412;398;303	-1.42858	3.32625	3.13883e-08	6.53459e-07	ATPase family AAA domain-containing protein 3-like Protein [Tribolium castaneum]
gene3293	Down	41;55;34;92	185;206;165;233	-1.76892	2.2877	3.16203e-08	6.57364e-07	PREDICTED: S-methyl-5'-thioadenosine phosphorylase-like isoform X1 [Diaphorina citri]
gene4205	Down	2;3;6;23	73;71;55;421	-4.13424	1.61999	3.19962e-08	6.64246e-07	PREDICTED: cathepsin B-like [Halyomorpha halys]
PB.9421	Down	0;0;0;1	62;60;0;63	-6.91298	-0.0524281	3.2973e-08	6.8261e-07	-
gene10495	Down	216;229;220;286	595;524;639;604	-1.21204	3.99594	3.44967e-08	7.13157e-07	PREDICTED: mitochondrial carnitine/acylcarnitine carrier protein [Cimex lectularius]
gene9097	Down	70;68;62;84	446;314;255;141	-1.93661	2.80758	3.53723e-08	7.30238e-07	Lymphoid-specific helicase [Zootermopsis nevadensis]
PB.3794	Down	1333;1850;1407;2001	4408;3003;4315;3719	-1.12866	6.72037	3.92887e-08	8.06589e-07	PREDICTED: endoplasmin [Athalia rosae]
PB.5299	Down	108;151;202;221	808;575;503;367	-1.64319	3.82233	3.96985e-08	8.13874e-07	PREDICTED: nuclear pore complex protein Nup155 [Plutella xylostella]
gene17825	Down	3;0;2;0	24;12;26;67	-4.3888	-0.50007	4.17404e-08	8.53371e-07	PREDICTED: unconventional myosin-VIIa [Capra hircus]
gene4206	Down	478;108;139;382	2697;3441;1144;786	-2.81017	5.48134	4.27222e-08	8.7224e-07	small heat shock protein 1 [Laodelphax striatella]
gene8595	Down	5;5;3;6	62;70;165;12	-3.90946	0.720034	4.32703e-08	8.82213e-07	PREDICTED: trichohyalin-like [Halyomorpha halys]
PB.5740	Down	31;71;48;119	648;349;339;131	-2.41199	3.05829	4.33874e-08	8.83384e-07	PREDICTED: cytoplasmic polyadenylation element-binding protein 1 isoform X4 [Megachile rotundata]
gene13691	Down	10;5;8;8	95;46;46;46	-2.77632	0.418577	4.49273e-08	9.10979e-07	-
gene17152	Down	54;24;54;58	245;234;178;138	-1.9731	2.26866	4.61952e-08	9.32853e-07	PREDICTED: anaphase-promoting complex subunit 5 [Cimex lectularius]
gene19495	Down	11;16;18;10	124;90;70;55	-2.49662	0.979981	4.87019e-08	9.76901e-07	PREDICTED: chromosome-associated kinesin KIF4-like [Neodiprion lecontei]
PB.9842	Down	81;92;62;131	312;274;271;236	-1.50355	2.81831	4.87064e-08	9.76901e-07	-
gene15131	Down	1111;1109;1567;1691	2965;2781;4334;3409	-1.19939	6.50523	4.88991e-08	9.78115e-07	PREDICTED: PDZ and LIM domain protein Zasp isoform X1 [Halyomorpha halys]
PB.4013	Down	707;695;747;1050	4264;2357;2386;1340	-1.61037	6.02041	4.98714e-08	9.96217e-07	piwi [Nilaparvata lugens]
gene18288	Down	105;95;111;191	308;317;476;350	-1.45642	3.22927	5.01165e-08	9.99763e-07	LIM domain-binding protein 3 [Harpegnathos saltator]
gene10603	Down	5;0;4;2	81;16;40;37	-3.77877	-0.071335	5.1881e-08	1.02941e-06	putative RNA-directed DNA polymerase from transposon BS-like Protein [Tribolium castaneum]
gene491	Down	6;9;8;22	133;145;33;64	-3.0294	1.0686	5.47632e-08	1.08515e-06	PREDICTED: trithorax group protein osa isoform X1 [Cimex lectularius]
gene14127	Down	155;132;226;210	469;611;529;474	-1.43332	3.76653	5.85102e-08	1.15169e-06	Protein msta, isoform A [Zootermopsis nevadensis]
gene7417	Down	7;8;0;9	109;131;46;28	-3.64514	0.779049	6.96722e-08	1.36414e-06	CAMK family protein kinase [Trichomonas vaginalis G3]
PB.6787	Down	2628;2487;3356;3566	6488;6162;8800;6977	-1.13638	7.6016	7.14111e-08	1.39449e-06	PREDICTED: PDZ and LIM domain protein Zasp isoform X1 [Halyomorpha halys]
gene10187	Down	9;10;30;15	273;95;88;73	-2.91471	1.53394	7.5058e-08	1.45993e-06	Linear gramicidin synthetase subunit D [Zootermopsis nevadensis]
PB.7885	Down	140;161;142;217	624;392;401;384	-1.3591	3.5656	8.01963e-08	1.55321e-06	PREDICTED: cGMP-dependent 3',5'-cyclic phosphodiesterase-like isoform X2 [Copidosoma floridanum]
gene4494	Down	2;0;2;2	7;32;26;578	-6.45998	1.58862	8.32136e-08	1.60231e-06
gene20038	Down	47;29;44;59	131;130;186;223	-1.7972	2.03879	8.74929e-08	1.67538e-06	yellow [Nilaparvata lugens]
PB.8058	Down	61;88;56;63	468;292;270;131	-2.00805	2.79689	1.00795e-07	1.91278e-06	S-phase kinase-associated protein 2 [Zootermopsis nevadensis]
gene5415	Down	6;12;0;5	73;58;38;57	-3.16472	0.341286	1.01417e-07	1.91965e-06	-
gene9254	Down	0;0;0;14	193;126;69;27	-4.94137	1.08752	1.04691e-07	1.97155e-06	PREDICTED: BTB/POZ domain-containing protein 3-like [Parasteatoda tepidariorum]
PB.1905	Down	158;147;136;184	802;819;687;215	-1.93655	3.93616	1.06697e-07	2.00678e-06	PREDICTED: protein arginine N-methyltransferase 5 [Oreochromis niloticus]
gene4495	Down	2;0;3;0	6;86;22;135	-5.35856	0.362172	1.07424e-07	2.01788e-06
PB.9311	Down	5;11;3;23	140;62;57;62	-2.88783	0.840707	1.09003e-07	2.04494e-06	-
gene3835	Down	161;179;185;244	516;410;515;453	-1.20569	3.68101	1.14982e-07	2.14545e-06	i-type lysozyme 5 [Nilaparvata lugens]
PB.6202	Down	738;625;779;864	1946;1547;1890;1579	-1.10585	5.58506	1.15085e-07	2.14545e-06	-
PB.702	Down	23;36;42;30	114;136;136;141	-1.8912	1.69436	1.17309e-07	2.18347e-06	-
gene17447	Down	163;135;173;162	381;499;564;366	-1.40982	3.57069	1.17567e-07	2.18347e-06	PREDICTED: pancreatic triacylglycerol lipase-like isoform X4 [Halyomorpha halys]
PB.5947	Down	22;30;20;55	265;119;127;99	-2.20301	1.83515	1.18897e-07	2.20154e-06	PREDICTED: kinesin-like protein KIF18B isoform X6 [Pan troglodytes]
gene11663	Down	173;180;165;149	411;525;547;402	-1.38424	3.63561	1.26427e-07	2.32181e-06	PREDICTED: nuclear factor NF-kappa-B p100 subunit isoform X1 [Bombus impatiens]
PB.5975	Down	13546;10620;13182;15788	26737;40099;37052;28634	-1.23034	9.80984	1.28177e-07	2.35103e-06	imaginal disc growth factor [Nilaparvata lugens]
PB.3451	Down	1566;1427;1521;2102	4165;4141;3849;3017	-1.11392	6.71531	1.32468e-07	2.42372e-06	Dipeptidyl-peptidase 3 [Zootermopsis nevadensis]
gene14429	Down	29;21;24;63	218;146;179;85	-2.14865	1.89373	1.36728e-07	2.49541e-06	PREDICTED: protein smoothened [Cephus cinctus]
gene14621	Down	22;31;24;27	84;533;177;82	-3.0323	2.30215	1.36892e-07	2.49541e-06	PREDICTED: centrosomal protein of 97 kDa [Cimex lectularius]
gene7921	Down	231;337;323;430	1069;716;744;759	-1.22678	4.46673	1.38256e-07	2.51718e-06	-
PB.3704	Down	626;485;592;766	1143;1520;1685;1596	-1.17275	5.34012	1.41307e-07	2.56641e-06	PREDICTED: uncharacterized protein LOC106683312 [Halyomorpha halys]
gene12537	Down	7;2;4;12	79;72;18;73	-3.19505	0.432378	1.42465e-07	2.58426e-06	PREDICTED: histone acetyltransferase p300 isoform X7 [Halyomorpha halys]
PB.1968	Down	8;5;7;10	35;62;34;79	-2.69673	0.291517	1.49338e-07	2.69902e-06	hypothetical protein, partial [Bactrocera tryoni]
gene17069	Down	1;6;1;1	45;47;32;13	-3.76719	-0.351453	1.5102e-07	2.72609e-06	PREDICTED: uncharacterized protein LOC100122516 [Nasonia vitripennis]
gene11272	Down	200;215;261;286	787;397;702;693	-1.30814	4.08149	1.52387e-07	2.74741e-06	PREDICTED: uncharacterized protein LOC103314804 [Tribolium castaneum]
PB.9413	Down	855;561;743;1123	1730;2243;2275;1852	-1.22484	5.776	1.58593e-07	2.84891e-06	Laminin subunit alpha, partial [Zootermopsis nevadensis]
gene360	Down	64;43;40;54	214;187;160;147	-1.7098	2.15419	1.58991e-07	2.85259e-06	THO complex subunit 3 [Zootermopsis nevadensis]
PB.4967	Down	19;8;27;46	191;137;130;81	-2.37922	1.64228	1.67109e-07	2.98017e-06	PREDICTED: synaptojanin-1 isoform X2 [Polistes dominula]
PB.3267	Down	1613;1449;2387;997	4340;8521;7030;4300	-1.77971	7.2244	1.68141e-07	2.99498e-06	PREDICTED: G protein-coupled receptor kinase 1 isoform X6 [Cimex lectularius]
gene7068	Down	2;2;0;11	159;56;89;11	-4.35787	0.713796	1.78342e-07	3.15768e-06	PREDICTED: uncharacterized protein LOC107216589 [Neodiprion lecontei]
gene12094	Down	3;1;7;14	42;37;45;81	-2.95119	0.213847	1.83374e-07	3.23516e-06	PREDICTED: N(4)-(Beta-N-acetylglucosaminyl)-L-asparaginase-like [Vollenhovia emeryi]
PB.8103	Down	799;752;788;981	2329;2129;2134;1429	-1.18124	5.77586	1.92211e-07	3.36699e-06	PREDICTED: fructose-1,6-bisphosphatase 1 [Monomorium pharaonis]
gene14296	Down	0;0;0;6	45;57;20;11	-4.40601	-0.416237	1.93891e-07	3.38839e-06
PB.499	Down	15;63;18;137	576;475;250;230	-2.74596	3.07987	1.98067e-07	3.45729e-06	PREDICTED: E3 ubiquitin-protein ligase TRIM71 isoform X2 [Cimex lectularius]
PB.3628	Down	385;302;476;724	1651;941;3312;1108	-1.81305	5.39712	2.02983e-07	3.53477e-06	PREDICTED: uncharacterized protein LOC105452202 [Wasmannia auropunctata]
gene14414	Down	5;2;3;4	43;35;32;18	-3.05759	-0.394618	2.04498e-07	3.55696e-06	3-chlorobenzoate-3,4-dioxygenase oxygenase subunit [Zootermopsis nevadensis]
PB.2591	Down	265;308;332;523	1040;770;796;807	-1.18173	4.53491	2.07832e-07	3.61071e-06	PREDICTED: tudor domain-containing protein 7-like isoform X1 [Megachile rotundata]
gene16489	Down	2;4;6;7	52;97;24;26	-3.32073	0.188768	2.10182e-07	3.64726e-06	PREDICTED: pancreatic triacylglycerol lipase-like isoform X1 [Diuraphis noxia]
gene10102	Down	4;6;2;9	42;35;48;26	-2.75035	-0.15362	2.11787e-07	3.66881e-06	PREDICTED: vitamin K-dependent gamma-carboxylase isoform X1 [Cimex lectularius]
gene7485	Down	1;2;6;0	13;54;22;1070	-6.68625	2.41234	2.2761e-07	3.91755e-06
PB.8276	Down	458;445;488;668	1385;1511;1159;968	-1.21072	5.0978	2.34977e-07	4.03027e-06	proteasome subunit alpha type-1-like protein [Lasius niger]
PB.8521	Down	414;343;419;417	1001;1178;1012;810	-1.22721	4.76429	2.3552e-07	4.03492e-06	SEC13-like protein [Zootermopsis nevadensis]
PB.5451	Down	357;369;275;443	734;743;1021;942	-1.15258	4.5523	2.42637e-07	4.14725e-06	PREDICTED: phospholipase ABHD3 [Cimex lectularius]
gene14591	Down	105;72;133;94	333;333;276;302	-1.50256	3.00535	2.42933e-07	4.14751e-06	putative inorganic phosphate cotransporter, partial [Lucilia cuprina]
PB.4974	Down	125;19;37;494	20096;961;43782;170	-6.63091	8.25053	2.67979e-07	4.55934e-06	-
PB.4418	Down	1287;1880;1354;2008	3632;4014;3132;3913	-1.08385	6.67413	2.70279e-07	4.58792e-06	PREDICTED: uncharacterized protein LOC106685139 [Halyomorpha halys]
gene15518	Down	28;24;29;38	162;113;165;70	-2.006	1.62653	2.77094e-07	4.68749e-06	PREDICTED: condensin-2 complex subunit D3-like [Cimex lectularius]
gene17577	Down	34;6;5;9	133;110;73;148	-2.93562	1.34818	2.81417e-07	4.74976e-06	PREDICTED: P protein [Orussus abietinus]
PB.4188	Down	565;520;730;861	1384;1856;1706;1448	-1.17565	5.45255	2.83416e-07	4.77261e-06	UDP-glucuronosyltransferase 2B1 [Zootermopsis nevadensis]
PB.3987	Down	77;80;118;131	323;291;293;239	-1.41005	2.91188	2.85457e-07	4.80152e-06	hypothetical protein L798_00564, partial [Zootermopsis nevadensis]
gene21070	Down	203;215;229;263	626;691;633;426	-1.29593	3.99594	2.8874e-07	4.85123e-06	PREDICTED: NADH dehydrogenase [ubiquinone] iron-sulfur protein 2, mitochondrial-like [Metaseiulus occidentalis]
gene4346	Down	17;22;22;55	173;129;113;89	-2.0777	1.5976	2.96551e-07	4.97682e-06	Nuclear pore membrane glycoprotein 210 [Zootermopsis nevadensis]
gene11645	Down	4;2;2;4	38;42;18;21	-3.18458	-0.494322	3.07995e-07	5.13972e-06
gene8219	Down	119;111;93;126	434;377;323;216	-1.49431	3.13062	3.10327e-07	5.17281e-06	-
PB.472	Down	981;685;921;1379	1815;2914;2524;2551	-1.23136	6.05063	3.17756e-07	5.28475e-06	PREDICTED: 3-ketoacyl-CoA thiolase, mitochondrial isoform X1 [Diaphorina citri]
PB.4305	Down	21;24;20;33	132;240;69;83	-2.36829	1.63439	3.21242e-07	5.33075e-06	Fibrillin-1 [Trachymyrmex septentrionalis]
gene20484	Down	2831;2508;2521;3892	6309;5915;6830;6020	-1.006	7.4659	3.22381e-07	5.34365e-06	PREDICTED: calreticulin [Wasmannia auropunctata]
gene12619	Down	286;325;204;289	677;820;514;1101	-1.383	4.34333	3.28874e-07	5.44518e-06	PREDICTED: apolipoprotein D-like isoform X1 [Megachile rotundata]
gene10301	Down	340;406;373;304	963;1123;874;792	-1.28463	4.65521	3.30481e-07	5.45957e-06	PREDICTED: small nuclear ribonucleoprotein-associated protein B [Trichogramma pretiosum]
gene8630	Down	3;0;1;4	60;42;10;19	-3.8991	-0.423751	3.36048e-07	5.54215e-06
gene379	Down	709;520;683;743	1699;1589;1545;1375	-1.12143	5.42107	3.36228e-07	5.54215e-06	PREDICTED: RNA-binding protein cabeza isoform X3 [Cimex lectularius]
PB.6342	Down	159;112;196;184	433;461;434;409	-1.31323	3.53419	3.46193e-07	5.69372e-06	PREDICTED: alpha-2-macroglobulin-like protein 1 isoform X2 [Vollenhovia emeryi]
gene5764	Down	29;20;19;20	85;122;66;142	-2.1136	1.31751	3.72442e-07	6.10507e-06	-
PB.7855	Down	101;104;119;117	274;266;322;304	-1.29069	2.96328	3.75493e-07	6.14828e-06	-
gene14973	Down	239;299;324;359	677;757;637;789	-1.13207	4.30084	3.80237e-07	6.21222e-06	PREDICTED: solute carrier family 23 member 2 isoform X1 [Diaphorina citri]
gene8603	Down	58;76;78;115	349;279;210;183	-1.57156	2.70946	3.95245e-07	6.44318e-06	Pogo transposable element with ZNF domain [Zootermopsis nevadensis]
gene13522	Down	16;39;62;41	305;215;236;81	-2.30705	2.27979	3.96715e-07	6.46004e-06	PREDICTED: linear gramicidin synthase subunit D-like isoform X1 [Lingula anatina]
PB.8837	Down	5512;4234;6124;6451	12379;14605;14060;11243	-1.13238	8.49415	4.02217e-07	6.54243e-06	PREDICTED: cuticle protein 12.5-like [Halyomorpha halys]
PB.6770	Down	915;1182;1127;1584	3398;2361;2596;2397	-1.07431	6.22062	4.03141e-07	6.55026e-06	PREDICTED: angiomotin-like 2a isoform X3 [Cimex lectularius]
gene8285	Down	35;61;111;136	445;581;141;447	-2.18839	3.24084	4.14299e-07	6.70947e-06	-
gene8789	Down	480;459;484;536	1709;1554;1197;812	-1.33512	5.13237	4.22347e-07	6.81e-06	PREDICTED: U1 small nuclear ribonucleoprotein A-like [Apis dorsata]
PB.3347	Down	408;503;617;797	1550;1470;1097;1385	-1.16566	5.233	4.24816e-07	6.84236e-06	Cullin-associated NEDD8-dissociated protein 1 [Zootermopsis nevadensis]
gene6846	Down	9;10;16;7	70;61;48;59	-2.36297	0.509043	4.37907e-07	7.04555e-06	Cuticle protein [Dufourea novaeangliae]
PB.5815	Down	3481;2708;3667;4312	6596;7462;8494;9067	-1.05656	7.78104	4.52765e-07	7.25307e-06	-
PB.9597	Down	3759;3412;5920;2425	9929;21615;16052;10376	-1.77715	8.48878	4.78848e-07	7.63784e-06	-
gene5836	Down	113;108;97;268	580;353;349;409	-1.47983	3.43898	5.01126e-07	7.96741e-06	Apolipoprotein D [Habropoda laboriosa]
gene7530	Down	192;127;214;166	490;434;748;415	-1.45234	3.75256	5.19948e-07	8.24011e-06	Regucalcin [Papilio machaon]
gene19749	Down	218;199;230;152	610;447;840;501	-1.44236	3.95017	5.25562e-07	8.3113e-06	PREDICTED: mucin-5AC [Fukomys damarensis]
gene15661	Down	48;54;91;70	544;184;203;191	-1.97252	2.73692	5.33738e-07	8.43158e-06	PREDICTED: N-(5-amino-5-carboxypentanoyl)-L-cysteinyl-D-valine synthase-like [Acyrthosiphon pisum]
gene17958	Down	21;14;15;27	53;108;68;217	-2.42746	1.35034	5.46034e-07	8.59829e-06	PREDICTED: uncharacterized protein LOC105457211 isoform X1 [Wasmannia auropunctata]
gene14675	Down	42;40;52;38	160;182;100;200	-1.77761	1.99758	5.67497e-07	8.90783e-06	PREDICTED: uncharacterized protein LOC107167029 [Diuraphis noxia]
PB.9856	Down	37;29;30;64	148;136;147;118	-1.70995	1.79107	5.68318e-07	8.91127e-06	Placental protein 11 [Zootermopsis nevadensis]
gene19701	Down	117;71;68;50	336;250;250;254	-1.68272	2.767	5.95036e-07	9.32034e-06	-
PB.921	Down	61;78;103;94	355;289;202;205	-1.54924	2.75604	5.97671e-07	9.35173e-06	Putative ATP-dependent RNA helicase DHX30 [Zootermopsis nevadensis]
PB.9594	Down	101;51;78;127	492;499;271;161	-1.93543	3.11773	6.07331e-07	9.49283e-06	Serine/threonine-protein kinase Nek7 [Zootermopsis nevadensis]
PB.6784	Down	56;87;59;79	179;232;212;204	-1.46355	2.43544	6.42686e-07	1.00243e-05	-
PB.8711	Down	791;603;634;850	1324;2042;1540;1963	-1.16048	5.55783	6.55424e-07	1.02122e-05	-
gene10572	Down	53;62;84;106	267;207;209;195	-1.44277	2.51943	7.10313e-07	1.0998e-05	PREDICTED: J domain-containing protein CG6693 isoform X2 [Dinoponera quadriceps]
PB.9780	Down	253;287;226;292	522;605;597;822	-1.15748	4.1188	7.84458e-07	1.20828e-05	-
PB.4277	Down	133;134;154;174	474;479;335;297	-1.32606	3.40774	8.04692e-07	1.23815e-05	RuvB-like 1 [Zootermopsis nevadensis]
PB.9619	Down	1956;1421;2686;1158	5032;8821;6838;4297	-1.66281	7.29862	8.14888e-07	1.25124e-05	-
PB.9437	Down	162;156;198;249	407;367;490;661	-1.22746	3.68727	8.17919e-07	1.2546e-05	Ac81-like.2 [Venturia canescens]
PB.6924	Down	67;77;68;78	321;297;177;157	-1.6232	2.60459	8.19895e-07	1.25632e-05	PREDICTED: uncharacterized protein LOC105565956 isoform X2 [Vollenhovia emeryi]
gene10391	Down	258;226;273;318	1161;974;745;390	-1.52114	4.3976	8.22076e-07	1.25836e-05	PREDICTED: ruvB-like 2 [Athalia rosae]
PB.5821	Down	233;218;207;307	1022;934;557;394	-1.51872	4.23178	8.48104e-07	1.29419e-05	PREDICTED: histone chaperone asf1 [Diachasma alloeum]
PB.5848	Down	21;50;46;113	137;213;276;267	-1.92397	2.4277	8.60962e-07	1.31111e-05	PREDICTED: uncharacterized protein LOC106141703 [Amyelois transitella]
gene7915	Down	2;21;26;44	278;138;118;95	-2.71814	1.80573	8.82518e-07	1.34255e-05	PREDICTED: LOW QUALITY PROTEIN: kinetochore-associated protein 1 [Apis florea]
PB.9390	Down	244;392;220;359	1135;742;742;591	-1.3099	4.4131	9.01207e-07	1.36817e-05	luciferin-regenerating enzyme, partial [Pachnoda marginata peregrina]
gene18333	Down	7;4;6;3	33;36;60;24	-2.78296	-0.135876	9.20956e-07	1.39386e-05	PREDICTED: uncharacterized protein LOC106680877 [Halyomorpha halys]
PB.6246	Down	52;29;91;61	652;199;248;142	-2.28786	2.82542	9.4657e-07	1.43117e-05	PREDICTED: N-(5-amino-5-carboxypentanoyl)-L-cysteinyl-D-valine synthase-like [Acyrthosiphon pisum]
gene5339	Down	22;6;14;29	265;169;70;43	-2.88559	1.60618	9.56112e-07	1.44265e-05	Ankyrin repeat and SAM domain-containing protein 3 [Zootermopsis nevadensis]
gene15554	Down	94;127;85;168	262;312;396;288	-1.33416	3.06412	9.57861e-07	1.44381e-05	Gamma-interferon-inducible lysosomal thiol reductase-like Protein [Tribolium castaneum]
gene11792	Down	0;5;0;6	80;62;26;12	-3.96367	-0.00462306	1.00412e-06	1.512e-05
gene2082	Down	177;119;183;159	499;419;424;353	-1.29369	3.50333	1.01181e-06	1.52203e-05	-
gene12460	Down	11;28;15;41	212;127;92;62	-2.32905	1.52632	1.07984e-06	1.61452e-05	-
gene20567	Down	1056;833;1002;1477	2293;2156;2759;2220	-1.02304	6.04939	1.11281e-06	1.6588e-05	Lactadherin [Zootermopsis nevadensis]
PB.7928	Down	102;45;139;97	438;336;323;242	-1.68947	3.06516	1.15883e-06	1.72393e-05	SHC SH2 domain-binding protein 1 [Zootermopsis nevadensis]
gene12919	Down	161;149;140;150	419;411;385;310	-1.23776	3.37231	1.16277e-06	1.72805e-05	PREDICTED: coiled-coil domain-containing protein 22 homolog isoform X2 [Neodiprion lecontei]
PB.3734	Down	28;82;23;75	244;138;349;166	-2.03046	2.40651	1.16687e-06	1.73241e-05	PREDICTED: doublesex- and mab-3-related transcription factor 1-like [Lingula anatina]
PB.627	Down	175;286;124;278	725;547;684;441	-1.39198	3.97063	1.17672e-06	1.74353e-05	PREDICTED: aminoacyl tRNA synthase complex-interacting multifunctional protein 1 [Musca domestica]
gene20421	Down	20;5;3;1	123;69;49;76	-3.24562	0.790965	1.17922e-06	1.74549e-05	PREDICTED: P protein [Orussus abietinus]
PB.7912	Down	581;733;598;623	1467;1894;1795;1121	-1.20878	5.42095	1.20525e-06	1.78095e-05	leucyl aminopeptidase, putative [Riptortus pedestris]
PB.5796	Down	122;249;247;374	812;506;639;664	-1.32759	4.10617	1.20559e-06	1.78095e-05	fmr [Gryllus bimaculatus]
gene8123	Down	50;54;53;65	145;122;236;191	-1.53208	2.15159	1.21637e-06	1.79509e-05	PREDICTED: kinesin-like protein KIF19 [Halyomorpha halys]
gene7067	Down	127;95;92;167	470;468;352;196	-1.56185	3.25796	1.2206e-06	1.79954e-05	PREDICTED: LOW QUALITY PROTEIN: protein abnormal spindle [Bombyx mori]
PB.3508	Down	21;33;29;34	413;88;249;47	-2.65543	2.13725	1.23709e-06	1.82203e-05	PREDICTED: N-(5-amino-5-carboxypentanoyl)-L-cysteinyl-D-valine synthase-like [Acyrthosiphon pisum]
gene6001	Down	50;47;45;68	166;172;160;133	-1.50186	2.04233	1.27707e-06	1.87531e-05	PREDICTED: cullin-associated NEDD8-dissociated protein 1 isoform X2 [Cimex lectularius]
PB.5082	Down	972;884;833;1110	2027;2091;2266;1774	-1.00616	5.8523	1.28088e-06	1.87904e-05	peptidyl-prolyl cis-trans isomerase 5 [Melanoplus sanguinipes]
gene13657	Down	41;87;60;82	246;148;169;316	-1.59255	2.46412	1.28704e-06	1.88622e-05	PREDICTED: uncharacterized protein LOC106686154 isoform X3 [Halyomorpha halys]
PB.6527	Down	9;9;28;22	110;192;57;66	-2.58267	1.3083	1.32377e-06	1.9343e-05	Folliculin-interacting protein 2 [Zootermopsis nevadensis]
PB.3753	Down	837;547;644;982	1606;2026;1984;1445	-1.14881	5.60457	1.47814e-06	2.13458e-05	serine carboxypeptidase SCP-2 [Triatoma brasiliensis]
gene8556	Down	58;71;80;75	279;258;222;134	-1.55704	2.52746	1.59302e-06	2.29376e-05	-
gene17448	Down	329;287;314;423	731;768;1014;622	-1.12201	4.43798	1.59986e-06	2.30138e-05	AAEL006895-PA [Aedes aegypti]
gene13528	Down	6;0;1;10	75;88;24;24	-3.59357	0.238287	1.61938e-06	2.32719e-05
PB.4284	Down	99;89;94;108	423;344;263;169	-1.52651	2.95502	1.72935e-06	2.46846e-05	PREDICTED: geminin [Cimex lectularius]
gene10945	Down	87;80;81;100	325;326;228;163	-1.49553	2.76605	1.76186e-06	2.50903e-05	PREDICTED: baculoviral IAP repeat-containing protein 5 [Microplitis demolitor]
gene11765	Down	394;346;464;578	968;1112;1187;824	-1.11688	4.82643	1.83017e-06	2.59733e-05	UDP-glucuronosyltransferase 2B7, partial [Zootermopsis nevadensis]
PB.5449	Down	1509;1234;1427;1855	3253;3430;3547;2640	-1.00549	6.51198	1.87277e-06	2.65524e-05	PREDICTED: hydroxyacyl-coenzyme A dehydrogenase, mitochondrial-like [Neodiprion lecontei]
gene7171	Down	24;7;6;33	116;140;107;50	-2.52308	1.26251	1.92655e-06	2.72367e-05	cytochrome P450 CYP6AY1v2 [Nilaparvata lugens]
gene1074	Down	2;7;9;36	187;128;65;49	-3.01437	1.24796	1.93687e-06	2.73472e-05	PREDICTED: kinesin-like protein KIF20A [Acyrthosiphon pisum]
PB.5551	Down	121;131;137;191	383;306;326;341	-1.13457	3.22465	1.93954e-06	2.73472e-05	PREDICTED: DNA topoisomerase 3-beta-1 isoform X1 [Trichogramma pretiosum]
PB.8195	Down	64;51;49;92	148;171;169;385	-1.66923	2.436	1.96266e-06	2.76415e-05	PREDICTED: vanin-like protein 2 [Halyomorpha halys]
gene14011	Down	32;15;37;35	88;120;131;121	-1.84471	1.51373	1.97016e-06	2.76945e-05	-
PB.5239	Down	2378;1896;2023;2711	6575;5512;4916;3663	-1.10706	7.16305	2.05172e-06	2.87047e-05	Eukaryotic translation initiation factor 4E [Zootermopsis nevadensis]
gene15580	Down	5;4;12;6	57;44;31;36	-2.50545	0.0211976	2.14859e-06	3.00032e-05	Linear gramicidin synthetase subunit D [Zootermopsis nevadensis]
PB.1933	Down	462;479;411;573	1105;1094;1087;882	-1.0226	4.88112	2.25053e-06	3.13086e-05	Mitochondrial translocator assembly and maintenance protein 41 homolog-like Protein [Tribolium castaneum]
gene787	Down	1258;1377;1215;1687	3422;3360;2798;2347	-1.02232	6.39943	2.25696e-06	3.13685e-05	PREDICTED: heterogeneous nuclear ribonucleoprotein U-like protein 1 isoform X2 [Halyomorpha halys]
PB.8489	Down	317;248;366;450	824;726;909;673	-1.09094	4.44281	2.27958e-06	3.16532e-05	putative ATP-dependent RNA helicase DDX60 [Zootermopsis nevadensis]
gene16778	Down	1936;1926;1461;2686	3647;5312;4728;3969	-1.06854	6.95193	2.30136e-06	3.18958e-05	hypothetical protein YQE_02717, partial [Dendroctonus ponderosae]
PB.8475	Down	213;230;264;297	592;583;589;507	-1.08291	3.98718	2.36706e-06	3.26912e-05	PREDICTED: pre-mRNA 3'-end-processing factor FIP1 [Polistes canadensis]
PB.3974	Down	445;731;546;925	1988;1093;1481;1533	-1.11752	5.38038	2.3868e-06	3.29259e-05	loquacious [Nilaparvata lugens]
gene14163	Down	29;38;8;32	201;142;71;111	-2.20265	1.63327	2.47369e-06	3.40192e-05	Putative helicase mov-10-A [Zootermopsis nevadensis]
gene3879	Down	9;6;1;10	86;21;49;39	-2.78621	0.16577	2.5756e-06	3.53e-05	PREDICTED: uncharacterized protein LOC106678083 [Halyomorpha halys]
PB.9053	Down	308;328;427;504	888;664;996;915	-1.04497	4.59217	2.58829e-06	3.54083e-05	Integrator complex subunit 5, partial [Zootermopsis nevadensis]
gene10021	Down	54;53;48;82	209;152;168;143	-1.41817	2.14551	2.85212e-06	3.87347e-05	conserved hypothetical protein [Riptortus pedestris]
gene19730	Down	141;135;82;83	292;358;363;290	-1.4352	3.09211	2.89089e-06	3.91554e-05	hypothetical protein AMK59_8547 [Oryctes borbonicus]
gene4609	Down	152;114;171;163	378;390;393;316	-1.19508	3.3378	2.90427e-06	3.92953e-05	3-oxoacyl-[acyl-carrier-protein] reductase [Zootermopsis nevadensis]
gene6681	Down	0;1;0;8	26;41;16;18	-3.4474	-0.721867	3.0282e-06	4.09346e-05
gene15754	Down	1;2;5;13	35;39;40;26	-2.68734	-0.241788	3.07029e-06	4.14657e-05	hypothetical protein AMK59_3336 [Oryctes borbonicus]
gene8440	Down	5;7;2;4	19;28;37;38	-2.61691	-0.419383	3.16088e-06	4.26503e-05	-
gene13084	Down	39;41;41;57	138;262;185;83	-1.84721	2.06627	3.308e-06	4.44329e-05	PREDICTED: retinol dehydrogenase 12-like [Halyomorpha halys]
gene18042	Down	12;27;13;41	78;97;117;78	-1.94254	1.19143	3.35109e-06	4.49709e-05	PREDICTED: probable C-mannosyltransferase DPY19L1 [Halyomorpha halys]
gene8859	Down	363;253;341;428	764;870;843;661	-1.09045	4.45364	3.51694e-06	4.7026e-05	Presqualene diphosphate phosphatase [Zootermopsis nevadensis]
PB.5083	Down	514;353;490;453	1092;1179;1087;893	-1.12098	4.88066	3.52662e-06	4.71128e-05	Dolichyl-phosphate beta-glucosyltransferase [Zootermopsis nevadensis]
PB.2061	Down	250;254;403;904	1040;949;1423;1686	-1.45476	5.02229	3.55159e-06	4.74037e-05	Papilin [Zootermopsis nevadensis]
gene773	Down	185;193;243;557	646;590;785;1126	-1.36704	4.35075	3.59838e-06	4.79848e-05	PREDICTED: collagen alpha-1(IV) chain [Camponotus floridanus]
PB.7207	Down	56;52;63;72	142;163;197;174	-1.37495	2.16646	3.70955e-06	4.9334e-05	PREDICTED: anaphase-promoting complex subunit 4 [Cimex lectularius]
PB.6941	Down	177;212;232;203	795;736;473;345	-1.41378	3.95169	3.77436e-06	5.01059e-05	TRAF-interacting protein [Zootermopsis nevadensis]
PB.842	Down	147;83;110;168	333;324;329;295	-1.24458	3.11624	3.89272e-06	5.13091e-05	Phosphatidylinositol glycan anchor biosynthesis class U protein [Zootermopsis nevadensis]
gene5604	Down	46;30;29;32	113;69;137;413	-2.24627	2.04767	3.93946e-06	5.18789e-05	hypothetical protein L798_08198 [Zootermopsis nevadensis]
gene10434	Down	3;2;3;6	65;35;21;10	-3.12144	-0.370312	3.95195e-06	5.19971e-05
gene13065	Down	12;18;18;48	147;112;86;63	-2.05776	1.30935	4.04205e-06	5.29472e-05	PREDICTED: DNA polymerase alpha catalytic subunit [Halyomorpha halys]
gene15724	Down	54;37;28;55	250;230;163;69	-1.95687	2.12417	4.34682e-06	5.64896e-05	PREDICTED: protein sprint isoform X4 [Diuraphis noxia]
gene3037	Down	299;357;221;267	772;576;861;591	-1.16978	4.25334	4.38118e-06	5.68861e-05	-
gene4728	Down	17;60;50;24	140;144;152;185	-1.90075	1.91767	4.39279e-06	5.69869e-05	hypothetical protein YQE_01789, partial [Dendroctonus ponderosae]
PB.2705	Down	151;254;162;307	519;382;526;701	-1.19392	3.83963	4.40922e-06	5.715e-05	TRNA (uracil-5-)-methyltransferase-like protein A [Zootermopsis nevadensis]
PB.8097	Down	1329;1011;1130;1316	2603;3612;2775;2073	-1.1178	6.26886	4.44875e-06	5.75113e-05	AAEL005289-PA [Aedes aegypti]
PB.6857	Down	222;220;226;256	630;520;512;442	-1.08448	3.87612	4.51315e-06	5.81407e-05	Rhotekin [Zootermopsis nevadensis]
gene10073	Down	14;8;6;13	22;53;50;242	-3.00946	0.983422	4.52839e-06	5.82862e-05	topoisomerase TOP1-interacting protein BTBD1, putative [Ixodes scapularis]
gene8657	Down	43;116;58;158	488;171;286;340	-1.70907	2.97638	4.57054e-06	5.87777e-05	PREDICTED: insulin-like growth factor 2 mRNA-binding protein 1 isoform X2 [Solenopsis invicta]
gene3882	Down	79;72;38;61	392;133;207;177	-1.73117	2.48523	4.60403e-06	5.90544e-05	cytochrome P450 CYP3115A1 [Nilaparvata lugens]
PB.9502	Down	5;6;9;13	46;29;44;42	-2.18351	6.20416e-05	4.64149e-06	5.94678e-05	yellow [Nilaparvata lugens]
gene16482	Down	28;35;22;60	140;181;117;84	-1.80714	1.71636	4.64429e-06	5.94678e-05	PREDICTED: coiled-coil domain-containing protein 58 [Halyomorpha halys]
gene16575	Down	6;18;20;33	125;73;56;89	-2.08671	1.04815	4.66123e-06	5.96331e-05	DNA-dependent protein kinase catalytic subunit [Zootermopsis nevadensis]
gene11416	Down	6;10;5;8	26;36;36;55	-2.27547	-0.0787551	4.72015e-06	6.03347e-05	easter-12 [Nilaparvata lugens]
gene12804	Down	47;38;42;93	333;114;181;143	-1.73614	2.25061	4.93414e-06	6.2853e-05	Linear gramicidin synthetase subunit D [Zootermopsis nevadensis]
gene15041	Down	6;6;4;3	52;25;41;16	-2.66262	-0.300417	5.10588e-06	6.49289e-05	hypothetical protein L798_12755 [Zootermopsis nevadensis]
gene16856	Down	7;1;4;1	43;21;21;29	-2.93575	-0.543919	5.33771e-06	6.77025e-05	PREDICTED: lymphokine-activated killer T-cell-originated protein kinase [Erinaceus europaeus]
gene16860	Down	4;7;9;16	71;100;21;43	-2.66556	0.472186	5.40902e-06	6.84396e-05	PREDICTED: N-acetylgalactosaminyltransferase 6-like [Monomorium pharaonis]
gene17517	Down	64;72;115;101	263;239;168;339	-1.40982	2.71986	5.40983e-06	6.84396e-05	PREDICTED: annexin B10 isoform X6 [Papilio polytes]
gene12760	Down	176;189;227;249	479;409;545;450	-1.06081	3.71817	5.41432e-06	6.84396e-05	-
PB.3182	Down	175;221;206;307	531;545;522;432	-1.08313	3.82842	5.46045e-06	6.89051e-05	PREDICTED: organic cation transporter 1-like [Athalia rosae]
gene8171	Down	0;2;0;8	37;21;12;27	-3.19855	-0.774503	5.47364e-06	6.90127e-05	PREDICTED: RNA-binding protein fusilli isoform X3 [Cimex lectularius]
PB.5073	Down	7;14;3;10	93;55;52;22	-2.60761	0.384579	5.62783e-06	7.0836e-05	Maternal embryonic leucine zipper kinase [Zootermopsis nevadensis]
gene13669	Down	1;26;16;28	172;187;55;81	-2.76555	1.48618	5.65027e-06	7.1058e-05	PREDICTED: uncharacterized protein LOC106667572 [Cimex lectularius]
gene13209	Down	349;309;338;483	980;1048;697;668	-1.12269	4.56127	5.65932e-06	7.11114e-05	SUMO-activating enzyme subunit 2 [Zootermopsis nevadensis]
PB.8299	Down	5;3;5;13	77;52;27;21	-2.70695	0.0707699	5.75255e-06	7.21603e-05
PB.6424	Down	184;182;183;262	601;612;414;357	-1.21561	3.76297	5.86474e-06	7.33812e-05	Mitotic checkpoint protein BUB3 [Zootermopsis nevadensis]
gene11263	Down	83;69;110;121	437;380;284;139	-1.61828	2.98504	6.13306e-06	7.63511e-05	Borealin [Cerapachys biroi]
PB.943	Down	61;125;109;82	316;365;255;202	-1.49141	2.89324	6.23711e-06	7.73213e-05	-
gene16841	Down	56;58;74;75	192;233;178;141	-1.41139	2.30725	6.33589e-06	7.83491e-05	PREDICTED: probable ATP-dependent RNA helicase DHX35 [Cimex lectularius]
PB.5477	Down	772;937;555;614	1645;1393;1532;2759	-1.20614	5.613	6.53463e-06	8.04706e-05	-
PB.3468	Down	120;86;122;85	298;312;258;258	-1.32102	2.91454	6.56154e-06	8.07348e-05	FGGY carbohydrate kinase domain-containing protein [Habropoda laboriosa]
PB.5394	Down	1646;1647;1907;2226	4934;4300;3817;2900	-1.01389	6.82009	6.78897e-06	8.31874e-05	PREDICTED: chromobox protein homolog 1-like isoform X2 [Cerapachys biroi]
PB.5542	Down	148;195;137;217	592;493;408;280	-1.26732	3.58281	6.85406e-06	8.39155e-05	PREDICTED: protein regulator of cytokinesis 1-like [Megachile rotundata]
gene7945	Down	346;305;303;377	1008;948;832;479	-1.20495	4.48188	7.11741e-06	8.68523e-05	putative ATP-dependent RNA helicase DDX43 [Zootermopsis nevadensis]
PB.5228	Down	175;170;177;317	408;425;530;496	-1.07371	3.69547	7.19527e-06	8.77302e-05	Inhibin beta B chain [Zootermopsis nevadensis]
PB.2065	Down	718;507;669;735	1630;1666;1382;1173	-1.05577	5.36282	7.20484e-06	8.77745e-05	PREDICTED: heat shock protein 75 kDa, mitochondrial [Orussus abietinus]
PB.1917	Down	400;510;354;378	1254;932;1042;708	-1.14554	4.757	7.22222e-06	8.79139e-05	PREDICTED: sodium-independent sulfate anion transporter [Cimex lectularius]
gene6286	Down	98;57;52;86	236;177;147;409	-1.59866	2.59989	7.27465e-06	8.83342e-05	Alkylated DNA repair protein alkB-like protein 8 [Zootermopsis nevadensis]
gene1609	Down	50;63;27;58	266;266;138;90	-1.86699	2.23782	7.41243e-06	8.97863e-05	PREDICTED: dynein light chain 1, cytoplasmic-like isoform X1 [Halyomorpha halys]
gene20095	Down	10;16;13;14	70;63;61;36	-2.01492	0.527011	7.54189e-06	9.0985e-05	PREDICTED: arginine/serine-rich protein PNISR-like isoform X2 [Athalia rosae]
PB.170	Down	944;716;835;1234	2544;2216;1996;1482	-1.06329	5.85161	7.54274e-06	9.0985e-05	Lamin Dm0 [Zootermopsis nevadensis]
gene16203	Down	4;12;3;2	103;45;24;26	-3.07702	0.173045	7.57837e-06	9.11992e-05	PREDICTED: putative helicase Mov10l1 [Aplysia californica]
gene14808	Down	34;38;59;97	165;128;197;190	-1.50731	2.12938	7.71193e-06	9.26558e-05	PREDICTED: putative ammonium transporter 1 [Cimex lectularius]
gene20776	Down	135;184;172;150	409;329;416;357	-1.11696	3.38549	7.79122e-06	9.35326e-05	PREDICTED: collagen alpha-1(III) chain-like [Cimex lectularius]
gene20270	Down	7;18;13;14	85;71;58;34	-2.15754	0.606621	8.71276e-06	0.000103671	Chromosome-associated kinesin KIF4A, putative [Pediculus humanus corporis]
PB.4215	Down	1;5;4;5	147;63;105;0	-4.27639	0.723705	9.33618e-06	0.000110467	PREDICTED: RNA-directed DNA polymerase from mobile element jockey-like [Acropora digitifera]
gene12916	Down	62;41;40;45	232;173;158;90	-1.68354	2.04976	9.46004e-06	0.000111843	PREDICTED: yrdC domain-containing protein, mitochondrial-like [Limulus polyphemus]
gene15582	Down	7;9;12;12	104;34;37;40	-2.30551	0.368448	9.51878e-06	0.000112269	PREDICTED: N-(5-amino-5-carboxypentanoyl)-L-cysteinyl-D-valine synthase-like [Acyrthosiphon pisum]
gene14247	Down	5;18;3;9	52;70;29;57	-2.47193	0.317933	9.7755e-06	0.00011493	PREDICTED: mitochondrial import receptor subunit TOM7 homolog [Bombus impatiens]
PB.2989	Down	33;5;35;32	177;127;76;126	-2.15759	1.58476	9.8051e-06	0.000115187	-
gene4357	Down	2;3;1;16	57;88;28;19	-3.15472	0.152493	9.92701e-06	0.000116434	PREDICTED: YEATS domain-containing protein 2 [Neodiprion lecontei]
PB.9394	Down	1279;1159;1681;1335	2642;4283;2380;3632	-1.14004	6.48216	1.01158e-05	0.000118554	-
gene17586	Down	303;276;286;345	819;794;677;480	-1.10304	4.27391	1.01699e-05	0.000118999	PREDICTED: translational activator of cytochrome c oxidase 1-like [Cimex lectularius]
PB.6848	Down	164;223;193;210	566;461;405;384	-1.09832	3.66146	1.02351e-05	0.000119668	tRNA synthetase, partial [Oryctes borbonicus]
PB.6808	Down	78;105;77;190	141;304;432;668	-1.70928	3.24164	1.04107e-05	0.000121625	PREDICTED: mitochondrial sodium/hydrogen exchanger 9B2-like [Halyomorpha halys]
PB.1134	Down	551;549;551;693	825;1397;1408;1552	-1.04761	5.18265	1.04759e-05	0.000122291	-
gene11334	Down	9;12;22;15	73;54;59;57	-1.9484	0.604096	1.06624e-05	0.000124272	-
gene4024	Down	19;27;14;37	89;70;72;100	-1.68669	1.07826	1.06904e-05	0.0001245	PREDICTED: nudC domain-containing protein 3 [Megachile rotundata]
PB.6305	Down	182;239;208;392	548;454;730;560	-1.09439	3.98568	1.09427e-05	0.000127238	Thyroid adenoma-associated protein like protein, partial [Melipona quadrifasciata]
gene7557	Down	192;180;185;233	490;346;420;448	-1.00158	3.59014	1.10669e-05	0.000128481	hypothetical protein OCBIM_22005852mg [Octopus bimaculoides]
gene3736	Down	1;11;16;13	60;62;46;53	-2.33635	0.414672	1.10832e-05	0.000128569	PREDICTED: sentrin-specific protease 1-like [Limulus polyphemus]
gene19146	Down	12;15;18;41	91;34;119;143	-2.08903	1.19249	1.12134e-05	0.000129951	PREDICTED: cationic amino acid transporter 3 [Cephus cinctus]
gene236	Down	80;49;87;113	240;241;233;170	-1.3459	2.56349	1.12199e-05	0.000129951	26S proteasome non-ATPase regulatory subunit, putative [Pediculus humanus corporis]
gene17407	Down	182;217;224;275	441;513;489;487	-1.01354	3.77594	1.14874e-05	0.000132841	PREDICTED: uncharacterized protein LOC106677054 [Halyomorpha halys]
gene17544	Down	2;4;1;8	33;46;25;11	-2.88234	-0.50244	1.15776e-05	0.000133571
gene15741	Down	32;31;39;34	405;120;86;75	-2.21144	1.99894	1.24723e-05	0.000143001	hypothetical protein CAPTEDRAFT_224942 [Capitella teleta]
gene7599	Down	5;16;9;21	86;75;29;63	-2.24782	0.613384	1.25371e-05	0.000143634	PREDICTED: sphingosine-1-phosphate phosphatase 2-like [Cimex lectularius]
PB.7790	Down	49;76;60;84	165;219;201;141	-1.35441	2.28592	1.2874e-05	0.000147152	cytochrome P450 CYP304H1v4 [Nilaparvata lugens]
gene15522	Down	133;118;144;177	290;370;346;304	-1.10727	3.19486	1.28864e-05	0.000147179	Presqualene diphosphate phosphatase [Zootermopsis nevadensis]
PB.8408	Down	431;394;488;1027	1090;1007;1468;2091	-1.20787	5.23793	1.30277e-05	0.000148679	PREDICTED: collagen alpha-1(IV) chain-like [Acyrthosiphon pisum]
PB.4602	Down	647;439;542;643	1531;1302;1332;916	-1.06082	5.15452	1.3129e-05	0.000149603	PREDICTED: histidine triad nucleotide-binding protein 1 [Polistes canadensis]
PB.8911	Down	27;61;30;50	190;144;143;89	-1.66683	1.84857	1.31637e-05	0.000149884	PREDICTED: TAF5-like RNA polymerase II p300/CBP-associated factor-associated factor 65 kDa subunit 5L [Cimex lectularius]
PB.2112	Down	209;432;272;533	699;430;2191;2081	-1.80073	5.00038	1.32212e-05	0.000150422	PREDICTED: la-related protein 4 isoform X3 [Cimex lectularius]
gene15224	Down	7;2;8;5	31;20;54;29	-2.45284	-0.280812	1.33235e-05	0.000151354	PREDICTED: uncharacterized protein LOC107168226 isoform X2 [Diuraphis noxia]
PB.5544	Down	78;44;53;79	203;184;184;138	-1.38673	2.23679	1.34911e-05	0.000153141	PREDICTED: beta-1,4-galactosyltransferase 7 [Halyomorpha halys]
PB.9223	Down	211;218;176;202	458;317;592;528	-1.10367	3.70327	1.45365e-05	0.000163876	-
PB.5383	Down	196;127;113;174	742;506;400;217	-1.5172	3.58812	1.4674e-05	0.0001653	PREDICTED: bipolar kinesin KRP-130-like [Polistes dominula]
gene5839	Down	80;49;64;77	184;245;162;161	-1.38531	2.33005	1.56168e-05	0.000175254	hypothetical protein YQE_08927, partial [Dendroctonus ponderosae]
PB.2325	Down	195;107;174;218	437;506;408;340	-1.19874	3.53665	1.57788e-05	0.000176836	PREDICTED: migration and invasion enhancer 1 [Copidosoma floridanum]
PB.4694	Down	112;178;171;217	369;418;365;362	-1.07785	3.4094	1.57817e-05	0.000176836	WD repeat-containing protein 19 [Zootermopsis nevadensis]
gene19695	Down	158;217;216;233	470;522;488;368	-1.07411	3.70008	1.58605e-05	0.000177585	PREDICTED: cullin-3-A [Neodiprion lecontei]
gene14903	Down	202;192;172;223	509;405;400;393	-1.00956	3.59761	1.61502e-05	0.000180147	PREDICTED: nuclear receptor 2C2-associated protein [Dinoponera quadriceps]
gene2863	Down	60;90;50;98	230;106;405;222	-1.58804	2.59467	1.62554e-05	0.000181184	PREDICTED: uncharacterized protein LOC106678759 isoform X1 [Halyomorpha halys]
PB.557	Down	5;10;17;10	100;82;42;25	-2.46445	0.570873	1.70031e-05	0.000188665	-
PB.7871	Down	155;114;100;207	351;353;335;297	-1.13874	3.21025	1.73494e-05	0.000192363	TPA: galactokinase 2 [Bos taurus]
gene4760	Down	2;5;7;25	72;46;44;47	-2.40058	0.321058	1.76904e-05	0.000195998	PREDICTED: forkhead box protein P4 [Tribolium castaneum]
gene17758	Down	85;51;112;95	220;260;216;227	-1.32399	2.62977	1.79114e-05	0.00019815	-
gene4153	Down	66;9;13;73	143;235;208;187	-2.21308	2.18239	1.79991e-05	0.000198972	odorant receptor 44 [Locusta migratoria]
gene8131	Down	54;30;23;60	243;251;103;79	-1.96002	2.05582	1.84359e-05	0.000203496	PREDICTED: rac GTPase-activating protein 1-like [Polistes canadensis]
gene14817	Down	73;35;74;70	177;185;215;150	-1.42111	2.26227	1.87656e-05	0.000206827	PREDICTED: proton-coupled amino acid transporter 4-like isoform X2 [Wasmannia auropunctata]
PB.2142	Down	182;185;176;255	848;594;452;271	-1.36148	3.8435	1.88774e-05	0.000207682	PREDICTED: serine/threonine-protein kinase VRK1 [Halyomorpha halys]
gene8504	Down	205;174;218;262	676;632;423;355	-1.19666	3.84025	1.88853e-05	0.000207682	3-hydroxyacyl-CoA dehydrogenase type-2 [Zootermopsis nevadensis]
PB.9567	Down	349;340;411;679	880;776;1982;898	-1.27466	4.91135	1.89387e-05	0.000208115	-
gene3678	Down	37;62;83;81	262;151;276;124	-1.53151	2.38416	1.90741e-05	0.000209448	PREDICTED: DNA polymerase epsilon catalytic subunit A [Cimex lectularius]
gene16212	Down	184;133;212;204	448;392;357;464	-1.06854	3.53622	1.93309e-05	0.000212109	PREDICTED: alcohol dehydrogenase [NADP(+)]-like isoform X1 [Megachile rotundata]
gene14719	Down	6;8;3;23	49;61;39;45	-2.25177	0.255073	1.96584e-05	0.000215544	PREDICTED: Fanconi anemia group M protein isoform X1 [Halyomorpha halys]
PB.5108	Down	54;50;57;89	210;143;147;154	-1.30198	2.13621	1.98726e-05	0.00021757	PREDICTED: serine/threonine-protein phosphatase Pgam5, mitochondrial-like [Fopius arisanus]
gene1357	Down	160;168;193;206	493;425;308;404	-1.06415	3.51622	1.99661e-05	0.000218431	PREDICTED: ferrochelatase, mitochondrial [Trichogramma pretiosum]
PB.9589	Down	153;216;196;172	453;375;440;394	-1.05427	3.54293	2.00992e-05	0.000219563	PREDICTED: collagen alpha-1(I) chain-like [Halyomorpha halys]
PB.9095	Down	0;0;0;0	0;53;0;79	-8.01002	-0.498571	2.026e-05	0.000220994
gene11112	Down	47;63;70;47	348;218;137;106	-1.71623	2.34616	2.0485e-05	0.000222956	PREDICTED: condensin-2 complex subunit D3-like [Cimex lectularius]
gene17010	Down	157;125;149;226	355;440;686;253	-1.32491	3.5327	2.1189e-05	0.000229828	PREDICTED: putative phospholipase B-like 2 isoform X3 [Priapulus caudatus]
PB.1338	Down	95;91;105;123	251;300;241;202	-1.17624	2.78395	2.11941e-05	0.000229828	Transcription initiation factor TFIID subunit 6 [Zootermopsis nevadensis]
PB.8754	Down	506;392;420;424	1080;1220;964;726	-1.09008	4.80562	2.1308e-05	0.000230894	hypothetical protein DAPPUDRAFT_51985 [Daphnia pulex]
gene10357	Down	10;7;2;10	44;26;37;36	-2.18539	-0.155655	2.13765e-05	0.000231467	PREDICTED: uncharacterized protein LOC107167462 [Diuraphis noxia]
gene14471	Down	6;0;0;1	28;69;11;12	-3.9314	-0.509718	2.15762e-05	0.000233288
PB.8036	Down	86;93;61;135	228;220;242;208	-1.18398	2.62572	2.16876e-05	0.000233987	PREDICTED: uncharacterized protein LOC106471827 [Limulus polyphemus]
gene4244	Down	6;10;16;14	130;74;35;29	-2.44841	0.665795	2.16883e-05	0.000233987	PREDICTED: glucose dehydrogenase [FAD, quinone]-like isoform X1 [Diuraphis noxia]
gene10071	Down	5;11;18;20	80;93;49;36	-2.19589	0.663511	2.23671e-05	0.000240959	PREDICTED: WD repeat-containing protein 59 [Halyomorpha halys]
PB.4933	Down	140;68;127;133	277;320;299;285	-1.23085	3.00681	2.2475e-05	0.000241594	PREDICTED: BTB/POZ domain-containing protein 6-like [Hydra vulgaris]
gene16073	Down	31;26;32;32	86;102;91;91	-1.50551	1.29006	2.27246e-05	0.000243746	PREDICTED: anaphase-promoting complex subunit 4 [Cimex lectularius]
PB.9459	Down	30;32;17;42	161;97;81;79	-1.70402	1.40839	2.30084e-05	0.000246254	Rho GTPase-activating protein 19 [Acromyrmex echinatior]
PB.3096	Down	84;88;42;62	333;363;202;103	-1.76431	2.65512	2.36125e-05	0.000252353	PREDICTED: uncharacterized protein LOC106692993 [Halyomorpha halys]
gene19692	Down	0;6;3;21	74;61;39;34	-2.80436	0.274031	2.36293e-05	0.000252353	PREDICTED: uncharacterized protein LOC106712269 [Papilio machaon]
PB.8033	Down	133;96;135;174	345;192;392;387	-1.17894	3.15315	2.39264e-05	0.000255342	PREDICTED: uncharacterized protein LOC105700713 [Orussus abietinus]
PB.626	Down	106;91;112;135	378;240;286;194	-1.20809	2.90424	2.45927e-05	0.000261509	-
PB.5752	Down	114;135;125;127	372;225;334;256	-1.12605	3.03395	2.47135e-05	0.000262605	-
PB.6073	Down	65;36;15;39	244;192;60;199	-2.04459	2.05406	2.47908e-05	0.000263238	-
gene6686	Down	134;130;158;186	356;243;378;367	-1.03664	3.23488	2.5027e-05	0.000265365	carboxylesterase, partial [Laodelphax striatella]
gene2351	Down	5;15;11;23	84;44;44;56	-2.00203	0.50099	2.56842e-05	0.000271749	PREDICTED: poly [ADP-ribose] polymerase [Cimex lectularius]
gene13055	Down	58;28;65;41	107;221;126;223	-1.69277	2.09783	2.5957e-05	0.000274048	PREDICTED: phospholipase B1, membrane-associated-like [Neodiprion lecontei]
PB.7206	Down	276;257;331;384	688;784;672;528	-1.01413	4.25062	2.66662e-05	0.000281134	PREDICTED: bromodomain-containing protein 8-like [Apis dorsata]
gene13978	Down	128;71;92;122	246;308;284;209	-1.24866	2.83589	2.69944e-05	0.000283585	uncharacterized protein Dsimw501_GD12261 [Drosophila simulans]
gene21110	Down	383;276;329;337	610;863;737;696	-1.02605	4.36583	2.72549e-05	0.000285713	Cuticle protein, partial [Cyphomyrmex costatus]
PB.9272	Down	49;40;52;71	146;140;128;145	-1.30913	1.91628	2.76828e-05	0.000289175	PREDICTED: putative ammonium transporter 1 [Cimex lectularius]
PB.8599	Down	36;38;33;27	88;96;109;128	-1.51783	1.45788	2.80754e-05	0.000292862	sugar transporter [Nilaparvata lugens]
gene7426	Down	160;155;151;150	292;338;295;662	-1.2325	3.40847	2.83731e-05	0.00029576	PREDICTED: dipeptidase 1 [Dinoponera quadriceps]
PB.3015	Down	867;613;1130;2359	3258;2957;3870;2173	-1.2727	6.35592	2.84478e-05	0.00029633	PREDICTED: uncharacterized protein LOC106685138 [Halyomorpha halys]
gene16782	Down	20;42;58;79	132;127;168;176	-1.52702	1.95756	2.84983e-05	0.000296566	PREDICTED: pantothenate kinase 4 isoform X2 [Halyomorpha halys]
PB.35	Down	389;371;532;480	1150;1113;874;753	-1.03593	4.78227	2.85105e-05	0.000296566	Acylamino-acid-releasing enzyme [Zootermopsis nevadensis]
gene17553	Down	10;10;18;8	48;75;51;37	-2.07769	0.408485	2.94567e-05	0.000305121	PREDICTED: uncharacterized protein LOC106664957 [Cimex lectularius]
gene7371	Down	28;3;4;26	191;172;70;33	-2.88359	1.39141	2.96653e-05	0.000306852	PREDICTED: heat shock protein 68-like [Amyelois transitella]
gene12036	Down	16;19;19;24	84;108;38;66	-1.8438	0.915268	2.97343e-05	0.000307351	neuralized-like protein 4-like protein [Lasius niger]
PB.6938	Down	200;145;199;183	407;492;432;346	-1.09939	3.5545	3.05091e-05	0.000314701	conserved hypothetical protein [Pediculus humanus corporis]
gene10017	Down	1;14;2;23	62;33;69;89	-2.61598	0.533628	3.17675e-05	0.000326998	PREDICTED: transcription factor MafB [Cimex lectularius]
PB.8908	Down	50;81;46;88	289;107;180;186	-1.42351	2.30659	3.18423e-05	0.00032754	PREDICTED: delta(14)-sterol reductase [Copidosoma floridanum]
gene4341	Down	0;0;0;4	25;39;5;3	-4.06773	-1.1591	3.19006e-05	0.000327911
gene15476	Down	26;30;31;58	127;81;98;119	-1.4717	1.47643	3.20517e-05	0.000329237	Bumetanide-sensitive sodium-(potassium)-chloride cotransporter [Zootermopsis nevadensis]
PB.7368	Down	96;150;126;184	354;277;365;259	-1.09008	3.13005	3.22128e-05	0.000330432	PREDICTED: frataxin homolog, mitochondrial-like [Diaphorina citri]
PB.3487	Down	128;180;146;261	404;275;385;524	-1.06248	3.45986	3.23202e-05	0.000331105	conserved hypothetical protein [Pediculus humanus corporis]
PB.3799	Down	28;42;52;73	142;114;164;125	-1.40479	1.84978	3.25175e-05	0.000332011	carboxylesterase, partial [Laodelphax striatella]
gene17910	Down	14;5;3;25	116;56;58;33	-2.43852	0.632361	3.34916e-05	0.000341185	Nuclear pore complex protein [Cerapachys biroi]
gene21171	Down	9;13;6;27	50;41;32;262	-2.7123	1.07605	3.48636e-05	0.000353217	PREDICTED: zinc transporter ZIP1 [Papilio xuthus]
gene5318	Down	784;619;713;481	1366;1577;1558;1402	-1.04855	5.37314	3.7026e-05	0.000373337	-
gene5319	Down	341;171;203;286	621;535;706;492	-1.12446	4.0219	3.74301e-05	0.000377155	PREDICTED: antigen LPMC-61-like [Salmo salar]
gene2502	Down	97;69;42;104	176;174;327;198	-1.39288	2.5233	3.75852e-05	0.00037846	putative glutamine-dependent NAD(+) synthetase [Zootermopsis nevadensis]
PB.3745	Down	220;166;221;243	456;558;485;383	-1.05316	3.73511	3.81235e-05	0.000383099	General transcription factor IIH subunit 4 [Zootermopsis nevadensis]
gene11721	Down	20;49;25;71	170;93;129;128	-1.59421	1.72921	3.84538e-05	0.000385861	NMDA receptor-regulated protein 1 [Zootermopsis nevadensis]
gene110	Down	1;6;1;13	44;55;25;17	-2.73434	-0.222677	3.8562e-05	0.000386194
gene10185	Down	3;8;15;14	130;39;41;30	-2.483	0.494339	3.92215e-05	0.000392003	Linear gramicidin synthetase subunit D [Zootermopsis nevadensis]
gene16254	Down	117;89;112;103	290;311;254;192	-1.20786	2.84924	3.96178e-05	0.000395164	conserved hypothetical protein [Pediculus humanus corporis]
gene3502	Down	31;40;34;48	104;97;114;107	-1.36784	1.50214	3.98257e-05	0.00039697	PREDICTED: 4-hydroxybenzoate polyprenyltransferase, mitochondrial [Fopius arisanus]
gene19835	Down	15;13;29;61	95;79;106;147	-1.80607	1.40063	4.03511e-05	0.000401666	collagen alpha-1 chain [Lasius niger]
gene18391	Down	27;36;23;31	105;100;105;62	-1.56959	1.28486	4.08409e-05	0.000405995	-
gene3487	Down	29;45;41;61	120;146;237;74	-1.64172	1.8844	4.15403e-05	0.000412117	Aminopeptidase N [Zootermopsis nevadensis]
gene3572	Down	146;179;120;157	284;361;271;1309	-1.74144	3.73988	4.2207e-05	0.000418171	trypsin-11 [Nilaparvata lugens]
gene5833	Down	71;61;56;53	209;218;159;110	-1.42068	2.21206	4.33534e-05	0.000428669	Polyribonucleotide nucleotidyltransferase 1, mitochondrial [Zootermopsis nevadensis]
gene16245	Down	26;36;27;49	212;101;100;64	-1.70982	1.59199	4.53367e-05	0.000446787	PI-PLC X domain-containing protein 3 [Zootermopsis nevadensis]
PB.1284	Down	273;235;184;402	918;848;513;411	-1.24114	4.1949	4.54044e-05	0.000446921	PREDICTED: chromatin assembly factor 1 subunit A [Diachasma alloeum]
PB.8922	Down	64;106;102;109	326;190;186;246	-1.2081	2.68656	4.54846e-05	0.00044735	hypothetical protein AMK59_2095, partial [Oryctes borbonicus]
gene14453	Down	15;12;11;22	79;54;49;40	-1.8019	0.514531	4.60332e-05	0.000452136	Cysteinyl-tRNA synthetase, mitochondrial [Cerapachys biroi]
PB.1889	Down	175;149;202;274	874;806;350;285	-1.47306	3.92151	4.60628e-05	0.000452136	female sterile nasrat [Tribolium castaneum]
gene13815	Down	136;122;208;238	521;512;345;308	-1.1875	3.53706	4.62472e-05	0.000453645	-
gene8439	Down	1;7;7;6	25;36;30;21	-2.30956	-0.474746	4.64791e-05	0.000455317	-
PB.8218	Down	81;107;141;170	313;303;236;288	-1.11227	2.98987	4.73076e-05	0.000463126	-
gene5554	Down	20;25;22;22	129;86;82;38	-1.80582	1.08593	4.83216e-05	0.000471845	PREDICTED: protein timeless homolog [Diuraphis noxia]
gene10628	Down	32;66;36;85	144;106;151;238	-1.46089	2.04445	5.05771e-05	0.00049188	Kelch domain-containing protein 3 [Zootermopsis nevadensis]
PB.4057	Down	112;94;130;162	291;340;259;241	-1.10353	2.98964	5.13943e-05	0.000498304	PREDICTED: CAD protein [Halyomorpha halys]
PB.7205	Down	201;160;251;287	483;511;538;403	-1.01878	3.78041	5.21295e-05	0.000504657	39S ribosomal protein L39, mitochondrial [Zootermopsis nevadensis]
PB.5851	Down	212;144;125;238	427;323;419;392	-1.02203	3.45923	5.40768e-05	0.000521802	-
gene18445	Down	1132;1053;1553;1204	2431;3815;2022;2796	-1.06041	6.28604	5.45498e-05	0.000525339	-
gene16942	Down	79;109;55;128	249;197;223;210	-1.16245	2.5979	5.82334e-05	0.000557549	PREDICTED: SOSS complex subunit B homolog [Bombus impatiens]
gene9818	Down	13;10;17;19	48;54;98;37	-1.90861	0.583142	5.85718e-05	0.000560065	PREDICTED: uncharacterized protein LOC103309427 [Acyrthosiphon pisum]
gene12311	Down	83;156;109;207	360;279;284;319	-1.09089	3.11185	5.88934e-05	0.000562776	Splicing factor 3B subunit 3 [Zootermopsis nevadensis]
gene19702	Down	140;154;166;126	383;295;322;321	-1.04426	3.21672	6.05929e-05	0.000578599	PREDICTED: soma ferritin-like [Cimex lectularius]
gene14454	Down	42;47;43;34	135;165;128;80	-1.504	1.74725	6.36372e-05	0.000603432	Cysteinyl-tRNA synthetase, mitochondrial [Cerapachys biroi]
PB.5006	Down	17;18;40;74	392;82;203;58	-2.25607	2.08155	6.42602e-05	0.00060856	-
gene3573	Down	157;149;86;161	235;316;282;1079	-1.65571	3.54494	6.44543e-05	0.000610008	PREDICTED: granzyme E-like [Oryzias latipes]
PB.4772	Down	37;53;44;101	109;135;145;344	-1.56548	2.20949	6.69969e-05	0.000630845	-
gene7131	Down	47;40;66;95	195;160;149;136	-1.29693	2.11324	6.72481e-05	0.000632808	PREDICTED: protein-serine O-palmitoleoyltransferase porcupine [Cimex lectularius]
gene4826	Down	61;66;41;89	162;167;164;143	-1.2292	2.12553	6.73499e-05	0.000633363	PREDICTED: D(1)-like dopamine receptor [Cimex lectularius]
gene8023	Down	24;6;5;26	79;32;158;61	-2.3398	0.94244	6.76932e-05	0.000636187	PREDICTED: glycine receptor subunit beta-type 4-like [Diuraphis noxia]
gene12410	Down	7;5;8;6	21;26;33;40	-2.06616	-0.362784	6.91689e-05	0.000649643	PREDICTED: ras-specific guanine nucleotide-releasing factor 2-like isoform X2 [Cimex lectularius]
gene18900	Down	8;4;7;14	53;27;50;20	-2.09464	-0.0727937	6.96842e-05	0.000654068	Linear gramicidin synthetase subunit D [Zootermopsis nevadensis]
gene4508	Down	32;32;26;22	141;104;81;59	-1.65884	1.31225	7.0326e-05	0.00065852	DNA replication licensing factor MCM8 [Zootermopsis nevadensis]
PB.8004	Down	7;4;15;9	71;75;29;21	-2.38656	0.263407	7.03364e-05	0.00065852	PREDICTED: Hermansky-Pudlak syndrome 3 protein homolog isoform X1 [Halyomorpha halys]
gene14569	Down	593;435;338;551	857;908;904;1595	-1.03573	4.89108	7.10285e-05	0.000663321	PREDICTED: apolipoprotein D-like isoform X2 [Megachile rotundata]
gene16318	Down	73;77;76;65	248;218;219;111	-1.34021	2.41965	7.14345e-05	0.000665853	PREDICTED: condensin complex subunit 2 [Haplochromis burtoni]
gene118	Down	41;28;18;55	83;142;97;120	-1.57384	1.52665	7.33644e-05	0.000680181	PREDICTED: bumetanide-sensitive sodium-(potassium)-chloride cotransporter isoform X2 [Cephus cinctus]
PB.7981	Down	26;20;18;30	76;56;93;65	-1.52129	0.937014	7.39675e-05	0.000684292	PREDICTED: sine oculis-binding protein homolog isoform X1 [Cimex lectularius]
PB.2458	Down	284;196;228;368	655;676;622;402	-1.05621	4.056	7.41397e-05	0.000685457	PREDICTED: transcription factor HNF-4 homolog isoform X3 [Halyomorpha halys]
gene18341	Down	71;92;58;120	136;250;215;243	-1.23609	2.52731	7.49894e-05	0.00069288	PREDICTED: solute carrier family 25 member 45 [Tribolium castaneum]
PB.7062	Down	59;49;57;94	198;168;132;145	-1.23555	2.13839	7.57812e-05	0.000699759	PREDICTED: mitochondrial chaperone BCS1 isoform X1 [Cephus cinctus]
gene5482	Down	69;88;98;134	185;277;263;192	-1.16776	2.67138	7.68363e-05	0.000708317	PREDICTED: uncharacterized protein LOC103507162 [Diaphorina citri]
gene7968	Down	31;62;71;73	417;106;136;159	-1.67804	2.34406	7.68516e-05	0.000708317	PREDICTED: N-(5-amino-5-carboxypentanoyl)-L-cysteinyl-D-valine synthase-like [Acyrthosiphon pisum]
PB.7462	Down	965;583;593;1109	1417;2119;1769;1559	-1.00448	5.6124	7.70058e-05	0.000708856	-
gene5324	Down	290;273;232;324	902;506;602;449	-1.03174	4.11131	7.86548e-05	0.000723136	puromycin-sensitive aminopeptidase-like [Bombyx mori]
gene11221	Down	118;78;98;111	357;394;234;142	-1.39003	2.91363	7.9827e-05	0.00073164	SCL-interrupting locus protein like protein [Habropoda laboriosa]
PB.5097	Down	483;247;246;294	967;654;837;601	-1.13748	4.39228	8.00947e-05	0.00073285	-
gene5267	Down	25;42;16;35	108;77;103;76	-1.52661	1.25416	8.20639e-05	0.000748435	PREDICTED: single-stranded DNA-binding protein, mitochondrial-like [Diachasma alloeum]
gene3656	Down	16;55;22;64	153;107;132;106	-1.60749	1.67298	8.58648e-05	0.000778177	insulin-like peptide 2 [Nilaparvata lugens]
gene6024	Down	133;195;115;271	794;471;364;255	-1.34196	3.64456	8.59328e-05	0.000778177	PREDICTED: uncharacterized protein LOC105687148 [Athalia rosae]
PB.9604	Down	61;67;85;113	200;170;211;169	-1.11788	2.38734	8.59559e-05	0.000778177	PREDICTED: PHD finger-like domain-containing protein 5A-like [Neolamprologus brichardi]
PB.2299	Down	110;146;80;155	341;219;263;281	-1.07205	2.94582	8.65197e-05	0.000782158	-
PB.3679	Down	30;37;36;33	94;82;85;133	-1.40852	1.38774	8.65198e-05	0.000782158	-
gene20099	Down	3;10;8;26	71;54;37;39	-2.06869	0.33013	8.9457e-05	0.000805728	PREDICTED: uncharacterized protein LOC106673985 isoform X1 [Cimex lectularius]
PB.9681	Down	32;27;41;36	85;126;95;92	-1.44926	1.41305	8.95562e-05	0.000805728	actin, partial [Cryptocercus punctulatus]
gene6249	Down	267;609;401;857	1160;1027;1085;1245	-1.02468	4.98588	9.13811e-05	0.000819771	Dynein heavy chain, cytoplasmic [Zootermopsis nevadensis]
gene4138	Down	19;29;18;35	103;60;72;69	-1.4988	1.00708	9.19348e-05	0.000824239	-
gene10184	Down	1;3;4;4	68;5;41;7	-3.17525	-0.498905	9.56506e-05	0.000852903	PREDICTED: N-(5-amino-5-carboxypentanoyl)-L-cysteinyl-D-valine synthase-like [Acyrthosiphon pisum]
gene14087	Down	8;2;4;4	25;41;14;22	-2.37717	-0.597191	9.67909e-05	0.000860997
gene16866	Down	102;98;164;228	334;365;352;277	-1.10389	3.21513	9.87048e-05	0.000876442	Glycosylphosphatidylinositol anchor attachment 1 protein [Zootermopsis nevadensis]
gene8118	Down	35;23;28;42	135;90;114;58	-1.541	1.37726	0.0001015	0.000898031	PREDICTED: diamine acetyltransferase 2-like [Monomorium pharaonis]
gene6843	Down	96;70;96;78	110;340;285;249	-1.42518	2.70389	0.000101971	0.000901661	PREDICTED: larval cuticle protein A2B-like [Amyelois transitella]
PB.2355	Down	230;164;158;237	601;579;360;306	-1.14192	3.68366	0.000105622	0.000930609	-
PB.6323	Down	2;7;6;7	19;31;33;21	-2.13876	-0.546386	0.000107046	0.0009423
gene1497	Down	37;38;28;41	218;178;116;37	-1.84948	1.78039	0.000108787	0.00095395	gd-like protein [Nilaparvata lugens]
PB.5303	Down	110;132;59;133	405;287;258;173	-1.2862	2.92054	0.000108997	0.000955116	Claspin [Zootermopsis nevadensis]
gene10464	Down	11;21;24;35	95;72;56;66	-1.59381	0.92088	0.00010956	0.00095902	PREDICTED: zinc finger protein ush isoform X2 [Cimex lectularius]
PB.5676	Down	403;240;288;351	686;835;679;553	-1.0038	4.29857	0.000111986	0.000977947	Bifunctional ATP-dependent dihydroxyacetone kinase/FAD-AMP lyase (cyclizing) [Zootermopsis nevadensis]
gene12884	Down	8;23;15;16	72;33;54;73	-1.77538	0.560856	0.000112876	0.000984556	-
gene268	Down	75;108;46;153	221;226;239;229	-1.20104	2.64644	0.00011455	0.000997393	FAM50-like protein [Zootermopsis nevadensis]
PB.2078	Down	170;107;183;239	336;408;471;317	-1.05159	3.4357	0.000114814	0.000998519	reverse transcriptase [Lasius niger]
PB.4554	Down	2975;1481;2946;2481	4309;7198;5194;5604	-1.0656	7.29188	0.000116113	0.00100804	neuropeptide like precursor 3-like [Nilaparvata lugens]
gene9367	Down	101;68;153;340	545;529;217;673	-1.54393	3.64099	0.000117329	0.00101756	-
gene7894	Down	10;14;13;19	54;34;57;44	-1.65291	0.318448	0.000119404	0.00103297	prothrombin [Nilaparvata lugens]
gene12309	Down	109;54;93;76	220;283;170;205	-1.28803	2.57588	0.000119667	0.00103464	D-aspartate oxidase [Zootermopsis nevadensis]
gene9287	Down	1;2;3;14	35;15;29;28	-2.36474	-0.564446	0.000122107	0.0010539	-
PB.1247	Down	55;76;109;107	246;179;259;160	-1.18703	2.53426	0.000123302	0.00106359	-
gene12685	Down	68;31;73;53	171;164;162;132	-1.3618	2.07372	0.000123438	0.00106414	PREDICTED: probable C-mannosyltransferase DPY19L1 [Halyomorpha halys]
gene19252	Down	237;181;234;258	612;578;480;332	-1.04384	3.8274	0.000125484	0.00107864	PREDICTED: replication protein A 32 kDa subunit [Amyelois transitella]
gene17942	Down	62;43;59;71	248;83;166;159	-1.36038	2.10981	0.000128085	0.00109972	-
gene16419	Down	90;94;61;147	220;223;219;209	-1.08211	2.61475	0.000129122	0.00110541	PREDICTED: integrator complex subunit 1 [Halyomorpha halys]
gene16107	Down	59;97;84;126	194;157;224;256	-1.09123	2.53059	0.00013181	0.00112453	PREDICTED: chromodomain-helicase-DNA-binding protein Mi-2 homolog [Halyomorpha halys]
gene17398	Down	2;2;2;2	44;1;35;9	-3.2665	-0.895328	0.000133123	0.00113294	DNA polymerase iota [Zootermopsis nevadensis]
gene628	Down	15;20;22;50	95;125;59;68	-1.66991	1.17439	0.000133179	0.00113294	Protein spartin-like Protein [Tribolium castaneum]
gene19526	Down	176;127;182;163	319;392;387;304	-1.00419	3.326	0.0001364	0.00115768	PREDICTED: probable E3 ubiquitin-protein ligase HERC1 isoform X3 [Cimex lectularius]
PB.5833	Down	146;95;106;150	495;457;225;178	-1.36749	3.18032	0.000138471	0.00117324	-
gene6363	Down	5;16;5;19	51;43;43;37	-1.88424	0.167362	0.000138963	0.00117673	PREDICTED: thymidine kinase, cytosolic-like [Limulus polyphemus]
gene9162	Down	47;98;66;97	142;217;176;213	-1.19889	2.36573	0.000140006	0.00118353	PREDICTED: SOSS complex subunit B homolog [Neodiprion lecontei]
gene13373	Down	17;28;7;14	49;74;61;65	-1.80139	0.676032	0.000142693	0.00120325	PREDICTED: scavenger receptor class B member 1-like [Diuraphis noxia]
gene5880	Down	13;17;6;15	42;46;66;36	-1.79647	0.305377	0.000142744	0.00120325	PREDICTED: 3-oxoacyl-[acyl-carrier-protein] synthase, mitochondrial [Cimex lectularius]
gene1784	Down	2;9;17;2	30;39;58;48	-2.37068	0.088291	0.000143695	0.00121005	PREDICTED: elongation of very long chain fatty acids protein AAEL008004-like [Halyomorpha halys]
gene3404	Down	2;6;1;11	74;22;34;8	-2.72548	-0.271993	0.000144066	0.00121231	putative RNA-directed DNA polymerase from transposon BS-like Protein [Tribolium castaneum]
PB.1450	Down	71;72;74;80	190;185;184;133	-1.11951	2.28139	0.00014821	0.00124154	PREDICTED: E3 ubiquitin-protein ligase Rnf220-like isoform X2 [Fopius arisanus]
gene8183	Down	56;40;68;95	206;177;124;145	-1.25757	2.15346	0.000150342	0.00125798	Alanyl-tRNA synthetase domain-containing protein 1 [Zootermopsis nevadensis]
gene1807	Down	8;7;6;6	26;21;27;41	-1.94483	-0.401347	0.000150714	0.00125966	-
PB.8965	Down	91;100;109;123	202;267;223;226	-1.02542	2.71368	0.000151432	0.00126495	PREDICTED: peptidyl-prolyl cis-trans isomerase-like 3 isoform X1 [Cephus cinctus]
PB.4058	Down	85;186;95;245	501;232;311;441	-1.20848	3.31726	0.000151769	0.00126657	PREDICTED: clustered mitochondria protein homolog isoform X1 [Halyomorpha halys]
gene3538	Down	35;34;30;50	180;173;62;73	-1.64559	1.6594	0.000151946	0.00126657	hypothetical protein L798_07469 [Zootermopsis nevadensis]
PB.1582	Down	92;102;80;172	318;189;215;262	-1.06372	2.78203	0.000152267	0.00126835	PREDICTED: transformer-2 protein homolog beta isoform X3 [Polistes dominula]
gene5741	Down	53;70;70;71	164;165;153;140	-1.13513	2.12304	0.000157825	0.00131243	PREDICTED: transmembrane and TPR repeat-containing protein 4-like [Limulus polyphemus]
gene10579	Down	50;89;75;270	254;259;329;498	-1.45206	3.10422	0.000158313	0.00131442	PREDICTED: papilin isoform X10 [Megachile rotundata]
gene1704	Down	74;43;25;63	152;193;166;97	-1.48457	2.00452	0.000158331	0.00131442	cytochrome P450 CYP304H1v4 [Nilaparvata lugens]
gene15079	Down	123;117;97;199	244;300;335;258	-1.01625	3.01862	0.000158751	0.00131717	MOSC domain-containing protein 1, mitochondrial [Zootermopsis nevadensis]
gene10156	Down	99;108;134;129	316;226;269;213	-1.01616	2.86341	0.000160285	0.00132841	Sox21b [Tribolium castaneum]
PB.8457	Down	245;212;195;394	443;381;794;645	-1.02815	3.98177	0.000161159	0.00133341	laminin A chain, putative [Pediculus humanus corporis]
gene7772	Down	175;136;115;289	330;372;413;380	-1.0018	3.41062	0.000161897	0.00133653	PREDICTED: protein takeout-like [Cimex lectularius]
PB.9222	Down	4;4;8;8	49;11;50;19	-2.29543	-0.313205	0.000163688	0.00134981	rna-directed dna polymerase from mobile element jockey-like protein [Lasius niger]
gene16164	Down	22;21;24;42	47;86;83;111	-1.50698	1.11036	0.000167263	0.00137664	Craniofacial development protein 2, partial [Stegodyphus mimosarum]
gene10244	Down	21;22;22;7	131;61;70;43	-1.91834	0.923425	0.000167343	0.00137664	PREDICTED: uncharacterized protein LOC107271335 [Cephus cinctus]
gene15229	Down	70;50;88;165	269;241;188;203	-1.22489	2.62163	0.000167397	0.00137664	Anaphase-promoting complex subunit 2 [Zootermopsis nevadensis]
gene2972	Down	20;37;16;21	98;105;79;43	-1.69124	1.0776	0.00016815	0.00138042	-
gene11609	Down	47;49;50;40	153;147;97;108	-1.32486	1.77772	0.000173586	0.00141861	PREDICTED: DNA mismatch repair protein Mlh1 [Halyomorpha halys]
gene17555	Down	77;98;72;115	264;205;202;150	-1.09632	2.52856	0.000176318	0.00143636	PREDICTED: exosome complex exonuclease RRP44 [Athalia rosae]
gene13646	Down	4;3;0;0	40;26;28;1	-3.5412	-0.807608	0.000180059	0.00146281	PREDICTED: BTB/POZ domain-containing protein 6-like [Polistes canadensis]
PB.1311	Down	7;11;0;14	112;67;19;23	-2.73488	0.368299	0.000181316	0.00147221
gene16854	Down	25;41;35;29	103;57;114;110	-1.42655	1.34138	0.000182505	0.00148105	PREDICTED: uncharacterized protein LOC106672234 [Cimex lectularius]
gene18076	Down	45;32;88;62	462;114;189;94	-1.79607	2.39253	0.000183011	0.00148354	PREDICTED: linear gramicidin synthase subunit D-like isoform X2 [Lingula anatina]
gene15139	Down	3;21;21;17	107;57;47;52	-1.97858	0.706604	0.000187876	0.00151881	PREDICTED: DNA polymerase alpha catalytic subunit [Halyomorpha halys]
PB.2405	Down	178;231;144;209	548;378;458;282	-1.02756	3.55889	0.000188425	0.00152241	PREDICTED: bipolar kinesin KRP-130 isoform X2 [Nasonia vitripennis]
PB.7904	Down	58;71;61;85	123;142;200;175	-1.12076	2.15871	0.000189503	0.00153029	hypothetical protein L798_02188 [Zootermopsis nevadensis]
gene13222	Down	45;13;16;34	132;153;127;34	-1.96544	1.46764	0.00019446	0.00156775	PREDICTED: putative nuclease HARBI1 [Monomorium pharaonis]
gene1966	Down	62;50;82;130	378;141;550;86	-1.76028	2.82439	0.000195439	0.00157393	PREDICTED: uncharacterized protein LOC106677054 [Halyomorpha halys]
gene4756	Down	58;62;46;70	178;161;106;136	-1.20666	2.00563	0.000198152	0.00159404	TPR repeat-containing protein R13F6.10, putative [Pediculus humanus corporis]
gene11716	Down	23;45;27;26	98;78;99;78	-1.4239	1.23875	0.000199977	0.00160611	sugar transporter 7 [Nilaparvata lugens]
gene17172	Down	63;102;61;115	266;159;185;179	-1.12336	2.45306	0.000204157	0.0016379	Histone-lysine N-methyltransferase eggless, partial [Zootermopsis nevadensis]
gene16323	Down	2;7;9;18	65;27;33;29	-2.0319	-0.0308882	0.00020581	0.00165027	Nuclear receptor corepressor 1, partial [Zootermopsis nevadensis]
PB.2211	Down	109;98;108;169	239;293;285;208	-1.01009	2.87749	0.000207477	0.00166184	PREDICTED: heat shock 70 kDa protein 12A-like isoform X2 [Halyomorpha halys]
PB.3233	Down	27;47;17;38	116;108;103;64	-1.51443	1.36888	0.000210523	0.0016835	-
PB.1111	Down	75;62;80;65	170;194;155;154	-1.1407	2.23673	0.000211009	0.00168648	PREDICTED: serine/threonine-protein kinase ATR-like [Diuraphis noxia]
PB.1279	Down	113;101;109;110	294;364;237;156	-1.18739	2.87051	0.000218314	0.00173923	Actin-related protein 6 [Zootermopsis nevadensis]
gene11884	Down	24;72;41;96	187;111;144;189	-1.36956	2.05639	0.000219546	0.00174458	PREDICTED: dual specificity mitogen-activated protein kinase kinase 6 [Cephus cinctus]
PB.5744	Down	96;193;167;277	520;331;287;484	-1.07077	3.49396	0.000219576	0.00174458	PREDICTED: probable multidrug resistance-associated protein lethal(2)03659 isoform X2 [Diuraphis noxia]
gene17406	Down	12;32;9;43	98;98;51;82	-1.73725	1.07354	0.000223718	0.00177464	PREDICTED: motile sperm domain-containing protein 2 isoform X1 [Halyomorpha halys]
gene16275	Down	8;19;12;33	51;73;50;63	-1.67435	0.635796	0.000224651	0.00177918	PREDICTED: zinc finger protein 782-like [Trichogramma pretiosum]
gene8915	Down	2;2;2;5	48;47;3;6	-3.16429	-0.651576	0.000225848	0.0017877
PB.9023	Down	24;11;32;42	110;57;112;69	-1.58487	1.17107	0.000227232	0.0017977	-
gene14710	Down	49;46;64;62	146;147;121;124	-1.18331	1.90406	0.000228932	0.00180728	PREDICTED: DNA topoisomerase 2 [Diuraphis noxia]
PB.2673	Down	66;48;102;98	234;187;166;166	-1.16642	2.38174	0.000232839	0.00183616	Intraflagellar transport protein 81-like protein [Zootermopsis nevadensis]
gene5164	Down	2;1;7;20	16;53;24;107	-2.7109	0.213267	0.000234387	0.00184543
PB.8113	Down	154;185;201;289	364;283;260;4472	-2.54779	4.82325	0.000241726	0.00189816	sucrase [Nilaparvata lugens]
gene18534	Down	63;98;103;167	216;172;263;317	-1.0866	2.7462	0.000242593	0.00190305	PREDICTED: bumetanide-sensitive sodium-(potassium)-chloride cotransporter-like [Cimex lectularius]
gene15042	Down	94;58;92;127	205;167;212;236	-1.04732	2.52924	0.000249965	0.00194634	PREDICTED: uncharacterized protein LOC107274853 [Cephus cinctus]
PB.561	Down	149;138;115;192	380;408;275;228	-1.04578	3.20164	0.000250876	0.00195137	PREDICTED: polyadenylate-binding protein 2-B isoform X4 [Fopius arisanus]
gene14205	Down	88;54;61;59	238;133;184;128	-1.25039	2.21248	0.000251162	0.00195257	hypothetical protein DAPPUDRAFT_300392 [Daphnia pulex]
PB.620	Down	258;280;244;416	919;852;524;376	-1.09604	4.23057	0.000251736	0.00195495	adrenodoxin [Riptortus pedestris]
PB.7390	Down	9;13;12;55	110;115;52;58	-1.93346	1.06811	0.00025238	0.00195793	PREDICTED: RNA-binding protein MEX3B [Cimex lectularius]
PB.1378	Down	14;18;17;15	97;75;52;24	-1.85005	0.668396	0.000254199	0.00196998	PREDICTED: chromatin assembly factor 1 subunit B-like, partial [Diaphorina citri]
PB.8510	Down	56;124;69;257	443;188;385;320	-1.36691	3.12196	0.000255008	0.00197418	PREDICTED: histone-lysine N-methyltransferase SUV420H1-A isoform X1 [Cimex lectularius]
PB.612	Down	179;200;163;371	363;297;668;793	-1.13347	3.84474	0.000257963	0.00199497	PREDICTED: putative transcription factor p65 homolog [Dufourea novaeangliae]
gene17229	Down	18;43;24;46	78;142;72;99	-1.51914	1.37529	0.000260228	0.00200934	WD repeat-containing protein 19 [Zootermopsis nevadensis]
PB.6691	Down	159;107;179;320	351;508;400;390	-1.06066	3.54269	0.000260769	0.00201246	glucosyl glucuronosyl transferases [Locusta migratoria]
gene10436	Down	4;7;5;14	55;35;17;23	-2.05002	-0.246354	0.000261199	0.00201473
gene13912	Down	11;3;8;4	27;32;13;77	-2.33522	-0.132458	0.000264586	0.00203767	trypsin-11 [Nilaparvata lugens]
gene13744	Down	41;31;16;27	118;91;84;63	-1.51362	1.23456	0.000267848	0.00206065	PREDICTED: chromosome transmission fidelity protein 8 homolog [Neodiprion lecontei]
PB.8677	Down	4;5;3;36	71;55;47;47	-2.22768	0.423044	0.000268206	0.00206172	PREDICTED: transcription factor E2F6-like isoform X2 [Acyrthosiphon pisum]
gene7948	Down	28;12;14;31	118;73;65;39	-1.71256	0.92723	0.000268265	0.00206172	PREDICTED: uncharacterized protein LOC103509776 [Diaphorina citri]
gene4207	Down	3;16;19;9	46;17;27;342	-2.99472	1.18683	0.000274387	0.00210549	PREDICTED: cathepsin B-like [Halyomorpha halys]
gene5534	Down	11;26;19;36	97;65;61;56	-1.53114	0.886541	0.000277605	0.00212467	hypothetical protein BRAFLDRAFT_90953 [Branchiostoma floridae]
gene16499	Down	14;10;7;9	67;77;33;14	-2.15687	0.269237	0.000278024	0.00212677	PREDICTED: zinc finger CCHC domain-containing protein 4-like [Acyrthosiphon pisum]
gene16738	Down	14;34;15;56	116;59;106;85	-1.56797	1.24246	0.000282891	0.00216066	PREDICTED: motile sperm domain-containing protein 2 isoform X2 [Halyomorpha halys]
PB.519	Down	59;74;56;66	204;159;131;122	-1.16811	2.09931	0.000288331	0.00220107	PREDICTED: sister chromatid cohesion protein DCC1 [Acyrthosiphon pisum]
gene15179	Down	13;11;37;32	244;79;60;41	-2.09543	1.34617	0.000288562	0.0022017	Linear gramicidin synthetase subunit D [Zootermopsis nevadensis]
PB.2108	Down	108;106;114;110	368;298;243;145	-1.1648	2.87159	0.000290914	0.00221841	conserved hypothetical protein [Pediculus humanus corporis]
gene13066	Down	4;16;16;75	130;81;96;133	-2.00358	1.40498	0.000291052	0.00221841	hypothetical protein SINV_80088, partial [Solenopsis invicta]
gene1614	Down	53;94;27;88	215;110;259;151	-1.39679	2.26743	0.000291634	0.0022217	PREDICTED: LOW QUALITY PROTEIN: fibril-forming collagen alpha chain-like [Atta cephalotes]
gene21032	Down	20;21;23;31	88;71;54;57	-1.41748	0.873824	0.000294629	0.00224336	phosphoesterase 39, partial [Laodelphax striatella]
gene10144	Down	24;28;45;24	79;129;75;85	-1.49136	1.2976	0.000301463	0.00228599	AAEL005543-PA [Aedes aegypti]
PB.502	Down	51;127;95;199	309;278;228;270	-1.15356	2.90489	0.000305067	0.00231214	PREDICTED: PH-interacting protein isoform X4 [Cimex lectularius]
gene19783	Down	10;14;8;9	55;52;39;18	-1.8923	0.100559	0.000314482	0.00237256	Origin recognition complex subunit 3, partial [Zootermopsis nevadensis]
gene15747	Down	114;87;159;103	336;316;423;145	-1.28093	3.04438	0.00031783	0.00239416	PREDICTED: proton-coupled amino acid transporter 1-like [Cimex lectularius]
gene12592	Down	9;7;10;4	33;36;22;29	-1.85644	-0.312383	0.000324546	0.00243607	prothoracicotropic hormone [Nilaparvata lugens]
gene2987	Down	132;96;73;71	332;316;210;147	-1.31306	2.7648	0.000326769	0.00244903	DNA primase large subunit [Zootermopsis nevadensis]
gene7137	Down	77;26;74;67	166;159;192;138	-1.31128	2.14229	0.000335012	0.0024969	PREDICTED: SUZ domain-containing protein 1 isoform X1 [Cimex lectularius]
gene16733	Down	26;34;59;70	205;214;134;53	-1.63302	1.97195	0.00034091	0.00253066	PREDICTED: BTB/POZ domain-containing protein 1-like [Bombus terrestris]
PB.7091	Down	54;69;35;70	241;213;110;85	-1.43608	2.11167	0.000345238	0.00255894	-
gene17972	Down	39;69;64;116	179;118;187;186	-1.14477	2.20769	0.000345834	0.00256208	PREDICTED: solute carrier family 12 member 2 isoform X5 [Cimex lectularius]
gene18275	Down	36;42;20;46	100;104;101;79	-1.33024	1.38881	0.000350783	0.00259485	G kinase-anchoring protein 1 [Zootermopsis nevadensis]
gene6981	Down	16;7;12;17	54;39;34;47	-1.6339	0.214915	0.000351388	0.0025963	-
gene15509	Down	23;10;14;12	45;41;44;85	-1.71125	0.47421	0.000351505	0.0025963	PREDICTED: CD81 antigen [Orussus abietinus]
gene10220	Down	7;10;8;14	110;57;24;12	-2.30369	0.312197	0.000352215	0.00260003
gene5305	Down	3;14;8;12	44;54;23;28	-1.93433	-0.0343086	0.000358871	0.00264411	PREDICTED: putative carbonic anhydrase-like protein 2 [Acropora digitifera]
gene18243	Down	79;87;134;103	236;216;205;224	-1.01558	2.6505	0.000363295	0.00267537	hypothetical protein YQE_04966, partial [Dendroctonus ponderosae]
PB.3021	Down	13;26;10;20	30;43;32;325	-2.48282	1.25518	0.00037388	0.00274922	sugar transporter 4 [Nilaparvata lugens]
PB.7426	Down	64;36;52;101	265;156;89;168	-1.34883	2.1746	0.000381827	0.00279931	hypothetical protein LOTGIDRAFT_138845, partial [Lottia gigantea]
PB.7688	Down	85;92;70;127	296;245;203;125	-1.14484	2.60166	0.000387391	0.00283169	hypothetical protein L798_00503 [Zootermopsis nevadensis]
gene18299	Down	40;36;33;81	122;116;119;104	-1.2214	1.67133	0.000400108	0.00290314	PREDICTED: mitochondrial chaperone BCS1 isoform X2 [Cimex lectularius]
gene19739	Down	0;19;7;4	71;117;10;50	-2.94277	0.518584	0.000401137	0.00290918	-
gene6973	Down	21;28;22;35	61;96;60;72	-1.37047	0.988228	0.000402139	0.0029137	hypothetical protein CAPTEDRAFT_222391 [Capitella teleta]
gene2313	Down	54;77;48;74	115;132;137;231	-1.17242	2.07914	0.000402154	0.0029137	PREDICTED: chondroitin sulfate synthase 1-like [Cimex lectularius]
PB.7028	Down	12;15;11;12	31;56;53;31	-1.67119	0.201307	0.000403144	0.00291659	PREDICTED: protein SHQ1 homolog [Orussus abietinus]
gene19805	Down	166;166;116;233	270;450;446;276	-1.0155	3.36926	0.000403404	0.00291704	PREDICTED: fructose-1,6-bisphosphatase 1 [Monomorium pharaonis]
gene8732	Down	16;13;13;16	97;77;33;23	-1.89522	0.559684	0.000404768	0.00292548	Coiled-coil domain-containing protein 77 [Zootermopsis nevadensis]
gene13510	Down	77;56;78;105	247;212;169;116	-1.15675	2.37695	0.000409239	0.00294772	Integrator complex subunit 11 [Zootermopsis nevadensis]
PB.1983	Down	245;398;252;418	770;323;830;944	-1.01428	4.31313	0.000418323	0.00300437	PREDICTED: uncharacterized protein LOC105393976 [Plutella xylostella]
gene5603	Down	132;29;111;43	240;185;270;363	-1.56233	2.73803	0.000425497	0.00304556	hypothetical protein L798_08198 [Zootermopsis nevadensis]
gene13995	Down	36;34;27;47	97;122;97;65	-1.32833	1.38747	0.000428643	0.00306659	PREDICTED: U6 snRNA-associated Sm-like protein LSm7 [Halyomorpha halys]
PB.6210	Down	43;94;101;109	166;192;220;214	-1.10119	2.47028	0.000428853	0.00306661	trypsin-22 [Nilaparvata lugens]
gene8788	Down	8;44;6;45	106;117;65;101	-1.88333	1.27615	0.000431785	0.0030831	hypothetical protein L798_02786 [Zootermopsis nevadensis]
gene14794	Down	96;50;63;91	249;296;193;88	-1.38513	2.47467	0.000441717	0.00314795	Aladin [Zootermopsis nevadensis]
gene8233	Down	3;7;15;7	82;19;33;25	-2.1647	-0.0160856	0.000442292	0.00314977	PREDICTED: uncharacterized protein LOC106683001 [Halyomorpha halys]
gene19686	Down	11;33;16;37	96;97;59;50	-1.58651	0.997193	0.00044359	0.00315523	Lysine-specific histone demethylase 1 [Zootermopsis nevadensis]
PB.6175	Down	23;29;26;41	59;75;81;93	-1.28337	1.08527	0.000458626	0.00325504	-
PB.414	Down	125;118;166;110	339;449;242;211	-1.1525	3.11973	0.000458723	0.00325504	Retinaldehyde-binding protein 1-like protein 1 [Zootermopsis nevadensis]
PB.2314	Down	66;54;57;70	241;122;159;99	-1.2215	2.08743	0.000463515	0.00328747	PREDICTED: protein asunder homolog [Cephus cinctus]
PB.3646	Down	212;323;268;311	728;687;653;319	-1.01345	4.09177	0.000484028	0.0034036	hypothetical protein L798_11130 [Zootermopsis nevadensis]
gene1500	Down	7;24;15;39	68;80;43;80	-1.63007	0.826816	0.000486294	0.00341791	SH2B adapter protein 2 [Zootermopsis nevadensis]
PB.7432	Down	4;11;15;10	29;33;52;33	-1.75971	-0.0339098	0.000487465	0.00342289	-
PB.7022	Down	6;15;0;20	47;51;31;53	-2.10531	0.187945	0.000496509	0.00347322	PREDICTED: uncharacterized protein LOC106692028 [Halyomorpha halys]
gene5486	Down	35;49;45;53	142;95;123;86	-1.19228	1.6301	0.000499979	0.00349254	Peptidyl-prolyl cis-trans isomerase NIMA-interacting 4-like Protein [Tribolium castaneum]
PB.7322	Down	84;54;17;71	128;141;175;200	-1.40556	2.08283	0.000507372	0.00353917	PREDICTED: cuticle protein 19-like [Diuraphis noxia]
gene7609	Down	26;17;26;34	169;179;57;22	-1.99528	1.41201	0.000509782	0.00355264	Cell division cycle protein 20-like protein [Zootermopsis nevadensis]
gene9152	Down	41;59;104;156	604;124;472;99	-1.78729	2.98022	0.000511697	0.0035643	PREDICTED: uncharacterized protein LOC106677054 [Halyomorpha halys]
gene10726	Down	57;77;87;140	288;185;203;140	-1.11136	2.51179	0.000521533	0.00362599	PREDICTED: thyroid adenoma-associated protein homolog [Cimex lectularius]
gene9176	Down	2003;945;1145;735	3730;3126;4303;1635	-1.2545	6.42669	0.000530601	0.00368039	-
PB.7876	Down	9;30;11;57	140;102;75;51	-1.77641	1.2241	0.000538198	0.00372255	PREDICTED: protein CASC3-like [Atta cephalotes]
gene12487	Down	30;25;33;59	148;133;79;56	-1.44993	1.47928	0.000553803	0.00381274	PREDICTED: LOW QUALITY PROTEIN: lysine-specific histone demethylase 1A-like [Limulus polyphemus]
gene12775	Down	27;34;50;28	243;76;104;57	-1.64916	1.60765	0.000562358	0.00386445	Linear gramicidin synthetase subunit D [Zootermopsis nevadensis]
gene2772	Down	81;56;47;73	204;174;155;98	-1.19944	2.12936	0.000566548	0.00388603	Peptidyl-prolyl cis-trans isomerase H [Zootermopsis nevadensis]
gene14070	Down	27;17;29;16	71;100;74;42	-1.5699	0.936691	0.00057269	0.00391994	PREDICTED: chromosome transmission fidelity protein 18 homolog isoform X1 [Halyomorpha halys]
PB.3001	Down	43;100;52;190	200;275;221;233	-1.25608	2.65978	0.000574552	0.00392819	PREDICTED: uncharacterized protein LOC106677055 [Halyomorpha halys]
gene573	Down	20;25;30;23	77;72;53;68	-1.34667	0.891663	0.000578882	0.00395413	DNA-3-methyladenine glycosylase [Zootermopsis nevadensis]
gene6443	Down	123;62;114;139	212;255;250;227	-1.01497	2.75404	0.000584694	0.00398269	-
gene2255	Down	14;13;8;13	71;49;29;25	-1.75396	0.201445	0.000584946	0.00398269	PREDICTED: origin recognition complex subunit 3 [Halyomorpha halys]
gene14141	Down	216;115;158;134	301;288;527;314	-1.06099	3.32345	0.000586107	0.00398693	PREDICTED: acyl-CoA synthetase family member 2, mitochondrial-like [Cimex lectularius]
gene5159	Down	79;68;84;54	173;174;172;146	-1.09165	2.23161	0.000623781	0.00422379	Protein shifted [Zootermopsis nevadensis]
gene3486	Down	6;5;26;2	60;27;92;43	-2.30704	0.408084	0.000628832	0.0042541	PREDICTED: transmembrane protein 165 isoform X2 [Linepithema humile]
PB.7004	Down	46;41;52;19	151;98;154;80	-1.45236	1.67074	0.000631597	0.00426695	-
gene6175	Down	8;12;13;18	36;29;36;62	-1.56871	0.131499	0.000632097	0.00426838	PREDICTED: uncharacterized protein LOC106668961 [Cimex lectularius]
gene13003	Down	9;0;0;3	32;29;6;26	-2.78995	-0.776757	0.000633817	0.00427805	PREDICTED: BTB/POZ domain-containing protein 2-like [Cephus cinctus]
gene16060	Down	52;61;61;76	180;128;152;106	-1.08357	2.00125	0.000636819	0.00429635	PREDICTED: ubiquitin carboxyl-terminal hydrolase 5 [Pogonomyrmex barbatus]
gene16768	Down	9;10;7;20	53;73;22;25	-1.87407	0.186231	0.000638538	0.00430402	PREDICTED: mortality factor 4-like protein 1 [Pogonomyrmex barbatus]
PB.6149	Down	12;9;7;13	35;27;30;38	-1.55183	-0.156818	0.000650395	0.00437008	Histone-lysine N-methyltransferase SETMAR [Zootermopsis nevadensis]
gene3845	Down	0;2;0;6	80;41;6;0	-3.95418	-0.460823	0.000658016	0.00441304
PB.1633	Down	12;14;16;25	37;44;72;46	-1.48582	0.433227	0.000665653	0.00446039	-
gene16892	Down	32;53;42;59	117;79;108;142	-1.15753	1.62784	0.000669166	0.0044819	-
gene14557	Down	37;58;34;72	143;150;93;102	-1.21571	1.76243	0.000680525	0.00454564	uncharacterized protein Dvir_GJ23195, isoform B [Drosophila virilis]
gene16912	Down	7;13;3;11	42;25;25;31	-1.74829	-0.271186	0.0006861	0.00457668	Sphingosine-1-phosphate phosphatase 1 [Zootermopsis nevadensis]
gene3948	Down	47;52;49;110	181;126;137;135	-1.10595	2.02152	0.000689241	0.00459143	-
gene7033	Down	38;29;43;127	146;234;116;137	-1.42033	2.08238	0.00071482	0.00473345	PREDICTED: probable enoyl-CoA hydratase, mitochondrial isoform X1 [Cimex lectularius]
gene19637	Down	46;49;69;113	162;133;203;129	-1.11346	2.13357	0.000716821	0.00474313	hypothetical protein L798_12205 [Zootermopsis nevadensis]
PB.3507	Down	130;61;132;126	217;218;352;233	-1.06963	2.83914	0.000718349	0.004749	7-dehydrocholesterol reductase [Zootermopsis nevadensis]
gene5171	Down	46;58;48;109	120;150;149;159	-1.08983	2.02874	0.000724944	0.00477738	Lactase-phlorizin hydrolase [Zootermopsis nevadensis]
gene18651	Down	50;33;41;58	100;114;114;102	-1.14792	1.59757	0.000725206	0.00477738	PREDICTED: zinc finger protein 271-like [Octopus bimaculoides]
gene13687	Down	39;37;15;27	52;30;38;853	-2.83944	2.33481	0.000734113	0.00482519	-
gene18622	Down	7;4;1;11	30;12;39;19	-2.02398	-0.59498	0.00073977	0.00485807	PREDICTED: uncharacterized protein LOC106680167 [Halyomorpha halys]
gene11890	Down	44;133;115;192	427;160;286;314	-1.21813	2.99296	0.000745242	0.00488533	TRNA (uracil-5-)-methyltransferase-like protein A [Zootermopsis nevadensis]
gene13508	Down	26;52;33;57	122;90;86;112	-1.2002	1.5055	0.000760757	0.00497528	E3 ubiquitin-protein ligase hyd [Zootermopsis nevadensis]
gene15080	Down	121;92;91;112	294;329;204;138	-1.12493	2.76699	0.000767086	0.00500414	WD repeat and HMG-box DNA-binding protein 1 [Zootermopsis nevadensis]
PB.734	Down	99;45;99;95	272;234;213;117	-1.20715	2.52819	0.000776111	0.00506079	Thyroid receptor-interacting protein 13 [Zootermopsis nevadensis]
PB.5584	Down	2394;1237;2863;1135	4066;4635;5117;4082	-1.07517	6.96229	0.000778603	0.00507257	-
PB.5390	Down	12;33;28;5	70;73;83;67	-1.74685	0.906679	0.000782983	0.00508991	PREDICTED: RNA-directed DNA polymerase from mobile element jockey-like isoform X1 [Amyelois transitella]
PB.5608	Down	11;6;22;22	62;42;58;36	-1.606	0.398628	0.000800286	0.00518849	PREDICTED: uncharacterized protein LOC100881394 [Megachile rotundata]
gene1799	Down	9;20;24;38	52;73;74;59	-1.44734	0.805905	0.00080475	0.00520625	PREDICTED: A disintegrin and metalloproteinase with thrombospondin motifs gon-1 isoform X2 [Cimex lectularius]
gene16128	Down	76;69;60;94	189;224;145;115	-1.09495	2.26035	0.000806741	0.0052123	DNA mismatch repair protein Mlh1 [Zootermopsis nevadensis]
PB.4729	Down	36;48;46;115	211;194;119;95	-1.31426	2.07407	0.000811247	0.00523913	Centrosomal protein of 110 kDa [Camponotus floridanus]
gene15176	Down	14;42;65;38	303;74;167;59	-1.79589	1.89143	0.000812195	0.00524296	Linear gramicidin synthetase subunit D [Zootermopsis nevadensis]
gene10562	Down	62;20;47;51	205;118;111;82	-1.40746	1.77862	0.000819037	0.00528022	PREDICTED: linear gramicidin synthase subunit D-like isoform X2 [Lingula anatina]
gene13968	Down	116;79;81;78	186;254;185;174	-1.06031	2.51101	0.000820621	0.00528813	anaphase-promoting complex subunit, putative [Pediculus humanus corporis]
gene15771	Down	37;98;66;197	212;156;425;242	-1.34348	2.76766	0.000824018	0.00530771	PREDICTED: protein croquemort-like [Cimex lectularius]
PB.3528	Down	43;74;51;68	142;112;119;157	-1.06196	1.9067	0.000846101	0.00542869	PREDICTED: LOW QUALITY PROTEIN: uncharacterized protein LOC105678438 [Linepithema humile]
gene18348	Down	12;33;15;35	56;69;57;85	-1.41573	0.852982	0.000854978	0.0054809	Trafficking kinesin-binding protein milt, partial [Melipona quadrifasciata]
gene14264	Down	52;61;61;56	178;159;112;99	-1.14808	1.94585	0.000864995	0.00553792	Elongator complex protein 4 [Zootermopsis nevadensis]
gene626	Down	45;24;34;62	118;122;99;76	-1.26199	1.52102	0.000866268	0.00554127	PREDICTED: U11/U12 small nuclear ribonucleoprotein 35 kDa protein-like [Halyomorpha halys]
gene20999	Down	23;51;27;40	70;83;91;120	-1.26411	1.31977	0.000867407	0.00554616	PREDICTED: chondroitin sulfate synthase 1-like [Cimex lectularius]
gene13089	Down	81;71;106;116	146;237;136;393	-1.18115	2.63939	0.000869502	0.00555715	UDP-glucuronosyltransferase 2C1, partial [Zootermopsis nevadensis]
gene5802	Down	70;46;84;72	232;210;145;94	-1.22631	2.23542	0.000875017	0.00558517	PREDICTED: replication factor C subunit 3 [Cimex lectularius]
gene14365	Down	46;41;57;53	139;135;107;88	-1.15164	1.72455	0.000879069	0.00560548	Importin-4, putative [Pediculus humanus corporis]
gene8970	Down	26;20;25;33	61;74;61;67	-1.24585	0.884826	0.000883574	0.00562602	PREDICTED: general transcription factor IIH subunit 2 isoform X1 [Halyomorpha halys]
gene16877	Down	23;19;19;23	54;53;53;67	-1.31991	0.653759	0.000886545	0.00564097	PREDICTED: aquaporin-like isoform X1 [Bombus terrestris]
PB.9848	Down	27;21;23;54	63;78;69;111	-1.29309	1.13706	0.000923007	0.00584146	-
gene20863	Down	25;32;29;36	68;72;64;98	-1.20281	1.07893	0.000926739	0.00586222	trans-2-enoyl-CoA reductase, mitochondrial [Anopheles darlingi]
gene4271	Down	10;5;10;12	37;63;21;19	-1.84828	-0.0877428	0.000940951	0.0059445
gene14000	Down	125;47;47;83	215;219;734;54	-1.9033	2.88643	0.000962709	0.00607159	PREDICTED: uncharacterized protein LOC106677055 [Halyomorpha halys]
gene16501	Down	24;25;20;12	106;125;62;20	-1.83636	1.00752	0.000965543	0.00608428	PREDICTED: zinc finger CCHC domain-containing protein 4-like [Acyrthosiphon pisum]
gene9401	Down	35;99;46;148	189;182;139;314	-1.27984	2.46221	0.000968315	0.00609915	PREDICTED: zinc finger protein Xfin-like [Cimex lectularius]
gene4893	Down	0;8;2;18	79;37;24;14	-2.45796	-0.0853617	0.000982397	0.00617733
gene3681	Down	7;15;8;4	43;33;25;27	-1.76851	-0.214554	0.000985365	0.00618976	Beta-1-syntrophin [Zootermopsis nevadensis]
PB.8393	Down	15;45;28;66	120;145;71;87	-1.42555	1.50873	0.000985628	0.00618976	PREDICTED: protein ovo-like isoform X7 [Apis florea]
gene12776	Down	12;38;14;29	98;50;72;56	-1.47417	0.879062	0.000995749	0.00624008	PREDICTED: N-(5-amino-5-carboxypentanoyl)-L-cysteinyl-D-valine synthase-like [Acyrthosiphon pisum]
gene13560	Down	7;2;7;14	71;26;17;18	-2.05853	-0.233827	0.00100915	0.00631072
PB.6847	Down	49;33;63;57	111;107;127;126	-1.1099	1.73011	0.00101702	0.00635458	-
gene3392	Down	12;23;17;6	47;47;51;51	-1.60355	0.385962	0.0010231	0.00638715	PREDICTED: DNA damage-regulated autophagy modulator protein 2-like [Halyomorpha halys]
gene19139	Down	2;0;6;6	7;42;36;6	-2.63249	-0.76275	0.00104213	0.00648407
PB.6232	Down	205;354;245;981	1051;713;976;1139	-1.10724	4.73168	0.00104427	0.00649192	PREDICTED: CREB-binding protein isoform X2 [Halyomorpha halys]
gene7308	Down	15;19;29;22	49;37;39;232	-1.90658	1.10224	0.00104714	0.00650704	hypothetical protein L798_10442 [Zootermopsis nevadensis]
gene1234	Down	53;59;40;83	131;111;84;282	-1.26835	2.02386	0.00106839	0.00662078	PREDICTED: cathepsin B-like [Halyomorpha halys]
PB.7760	Down	13;13;11;13	51;31;25;47	-1.49743	0.0787131	0.00106857	0.00662078	-
PB.2168	Down	73;28;24;23	152;162;117;62	-1.59946	1.6832	0.00107454	0.00665215	CDK5 and ABL1 enzyme substrate 1 [Zootermopsis nevadensis]
gene13603	Down	9;17;17;19	82;39;29;47	-1.56141	0.396558	0.00108809	0.00671357	Cell division cycle 7-related protein kinase [Zootermopsis nevadensis]
gene5386	Down	47;22;35;43	129;86;84;79	-1.25369	1.38144	0.00109199	0.00672924	Recombination repair protein, putative [Pediculus humanus corporis]
gene17173	Down	11;3;13;6	25;41;38;22	-1.80167	-0.232149	0.00111786	0.00687433	Histone-lysine N-methyltransferase MLL5 [Papilio machaon]
gene15012	Down	5;14;11;19	42;25;39;42	-1.50289	0.021355	0.00113235	0.00693752	cytochrome P450 [Nilaparvata lugens]
gene20241	Down	2;7;2;7	31;27;14;8	-2.07158	-0.860006	0.00115318	0.00705638
gene14685	Down	20;10;10;13	9;102;135;28	-2.27198	0.739873	0.00116034	0.00709432	-
PB.5602	Down	60;77;63;100	235;122;142;146	-1.01127	2.20056	0.00116656	0.00712355	U2 small nuclear ribonucleoprotein A' [Zootermopsis nevadensis]
gene20022	Down	29;48;38;86	180;95;85;128	-1.2165	1.74152	0.00118385	0.00721422	PREDICTED: cGMP-dependent 3',5'-cyclic phosphodiesterase-like [Microplitis demolitor]
gene12204	Down	2;10;3;10	17;26;16;38	-1.8656	-0.598754	0.00127659	0.00770009
gene16776	Down	112;368;115;152	1058;142;3156;107	-2.44298	4.62209	0.00129135	0.00777332	-
gene3230	Down	0;1;11;3	33;14;11;30	-2.37638	-0.811933	0.001328	0.00797449	-
gene5623	Down	2;19;15;26	72;80;45;29	-1.83084	0.550647	0.00133582	0.00801491	PREDICTED: protein MMS22-like isoform X1 [Cimex lectularius]
PB.6945	Down	103;59;152;178	523;254;313;143	-1.24565	3.05984	0.00136657	0.00818284	PREDICTED: N-(5-amino-5-carboxypentanoyl)-L-cysteinyl-D-valine synthase-like [Acyrthosiphon pisum]
gene13457	Down	53;88;99;101	200;159;236;135	-1.00225	2.38726	0.00136744	0.00818473	N-acetylneuraminate lyase [Zootermopsis nevadensis]
PB.6841	Down	115;103;167;144	253;302;455;168	-1.05553	3.06147	0.00137287	0.0082139	PREDICTED: proton-coupled amino acid transporter 1-like [Cimex lectularius]
gene19958	Down	3;24;10;28	80;40;43;56	-1.68799	0.50901	0.00137694	0.00823496	Maternal protein tudor, partial [Zootermopsis nevadensis]
gene12375	Down	11;20;18;8	88;51;43;24	-1.7151	0.435112	0.00138087	0.00824845	hypothetical protein L798_02611, partial [Zootermopsis nevadensis]
PB.7699	Down	176;131;188;539	699;654;482;400	-1.10622	3.96482	0.00138697	0.0082739	-
gene18256	Down	22;25;24;16	64;63;143;26	-1.63588	0.948961	0.00139936	0.00832529	PREDICTED: N-(5-amino-5-carboxypentanoyl)-L-cysteinyl-D-valine synthase-like [Acyrthosiphon pisum]
gene1200	Down	30;71;47;62	122;87;117;173	-1.13888	1.78941	0.00140981	0.00837734	PREDICTED: dolichyl-diphosphooligosaccharide--protein glycosyltransferase subunit STT3A [Halyomorpha halys]
gene2226	Down	35;33;24;34	86;82;57;83	-1.18241	1.11892	0.0014313	0.00848805	PREDICTED: zinc finger protein 62 homolog isoform X1 [Cimex lectularius]
gene16859	Down	41;54;40;62	156;137;82;88	-1.15228	1.70653	0.00143274	0.00849316	FACT complex subunit Ssrp1 [Zootermopsis nevadensis]
gene16800	Down	5;8;4;3	52;52;13;3	-2.4679	-0.390859	0.00144253	0.00854434
gene17002	Down	16;10;17;12	22;55;36;70	-1.60416	0.294655	0.00145239	0.00859004	-
gene2663	Down	65;63;35;97	151;102;174;150	-1.06485	2.0226	0.00146626	0.00866067	THAP domain-containing protein 1, partial [Stegodyphus mimosarum]
gene660	Down	133;112;141;147	343;395;277;147	-1.03952	3.06033	0.00146879	0.00866864	PREDICTED: rho GTPase-activating protein 11A-like [Cimex lectularius]
gene18075	Down	82;64;187;84	649;208;263;143	-1.4558	3.02843	0.00147572	0.00870609	PREDICTED: N-(5-amino-5-carboxypentanoyl)-L-cysteinyl-D-valine synthase-like [Acyrthosiphon pisum]
PB.8833	Down	42;50;25;72	152;108;76;115	-1.1822	1.6482	0.00148242	0.00874214	-
gene11665	Down	22;27;32;53	110;110;98;39	-1.36329	1.28843	0.00148466	0.00875185	Survival motor neuron protein [Zootermopsis nevadensis]
PB.646	Down	50;93;42;97	189;165;138;129	-1.06747	2.14207	0.00149719	0.00880822	hypothetical protein L798_02006 [Zootermopsis nevadensis]
gene12952	Down	436;197;361;296	482;856;917;553	-1.00588	4.32767	0.00149933	0.00881513	-
gene600	Down	39;84;82;149	230;230;140;181	-1.09852	2.46055	0.00152705	0.00895538	Zinc finger MYM-type protein 3 [Zootermopsis nevadensis]
PB.714	Down	18;6;6;14	33;35;40;33	-1.57219	-0.0465645	0.00154677	0.0090531	endonuclease-reverse transcriptase [Bombyx mori]
PB.925	Down	34;17;35;60	153;108;79;56	-1.38086	1.4212	0.00155096	0.00907043	PREDICTED: tonsoku-like protein [Cimex lectularius]
PB.4044	Down	44;22;27;52	89;194;79;55	-1.48015	1.49729	0.00157481	0.00919175	UDP-glucuronosyltransferase 2B1 [Zootermopsis nevadensis]
gene5767	Down	132;60;86;81	290;263;188;128	-1.15952	2.60067	0.00158577	0.00925015	PREDICTED: serine/threonine-protein kinase greatwall isoform X1 [Acyrthosiphon pisum]
gene12383	Down	25;61;14;60	154;96;105;81	-1.38085	1.54617	0.00166521	0.00965091	Importin-4, putative [Pediculus humanus corporis]
PB.4665	Down	20;21;13;30	55;52;48;61	-1.27493	0.598812	0.00169298	0.00978887	hypothetical protein TcasGA2_TC031670 [Tribolium castaneum]
gene18394	Down	13;7;14;13	80;25;34;25	-1.67552	0.122506	0.00169433	0.00979284	Linear gramicidin synthetase subunit D [Zootermopsis nevadensis]
PB.9129	Down	5;13;6;9	43;73;21;8	-2.07434	-0.0734863	0.00169871	0.00981387
gene2689	Down	87;56;80;89	133;219;181;138	-1.01392	2.27982	0.00170708	0.00985497	PREDICTED: heat shock protein 75 kDa, mitochondrial-like [Diachasma alloeum]
PB.6485	Down	34;23;21;44	102;78;62;61	-1.23186	1.08365	0.00170845	0.00985905	Proline-rich nuclear receptor coactivator 2 [Zootermopsis nevadensis]
