# Supplementary material for: Combining next-generation sequencing and single-molecule sequencing to explore brown plant hopper responses to contrasting genotypes of japonica rice
Source: BMC Genomics. 2019 Aug 29;20:682. doi: 10.1186/s12864-019-6049-7 (PMC6716848; doi:10.1186/s12864-019-6049-7)
Supplement: Supplementary file 18 — GO enrichment of DEGs between N-BPH and NB6-BPH. Table S15. GO enrichment of DEGs up-regulated in NB6-BPH relative to N-BPH. Table S16. GO enrichment of DEGs down-regulated in NB6-BPH relative to N-BPH. (XLSX 27 kb) [file 12864_2019_6049_MOESM18_ESM.xlsx]

## Sheet: Up
Table S15. GO enrichment of DEGs up-regulated in NB6-BPH relative to N-BPH.
GO_Class	GO_ID	GO_Term	Pvalue	Qvalue	GeneNumber	ReferenceNumber	RichFactor	GO_level	Genes
Biological Process	GO:0008152	metabolic process	5.37345e-11	4.29339e-08	213	3283	0.0648797	2	PB.5787,PB.3501,PB.6249,gene15530,gene14916,PB.9011,PB.5144,gene20547,PB.6013,gene11838,PB.3672,PB.7348,PB.2776,PB.3673,PB.3228,PB.9340,PB.6300,PB.2853,PB.5353,PB.3946,PB.3760,PB.4005,PB.94,PB.2801,PB.9559,gene17997,gene9242,PB.2569,PB.7418,PB.4713,PB.2754,PB.5758,PB.7554,PB.6747,PB.8720,gene12571,PB.4507,PB.5357,PB.339,PB.2307,gene20534,PB.6831,PB.3677,PB.5725,PB.5756,PB.3013,PB.8257,PB.6056,PB.…
	GO:0055114	oxidation-reduction process	6.18222e-10	1.78683e-07	49	466	0.10515	4	PB.5787,PB.6249,gene14916,PB.7348,PB.2776,PB.6300,PB.2853,PB.3760,PB.4005,PB.2801,gene9242,PB.2569,PB.2754,PB.7554,PB.8257,PB.7797,gene4829,gene5710,PB.7393,PB.894,PB.3414,gene12284,gene12090,PB.6365,PB.8409,gene20873,PB.6002,gene6422,PB.8514,PB.2522,PB.6795,PB.8192,PB.5762,gene15832,gene5937,PB.791,gene21312,gene20144,PB.5111,gene19957,PB.2088,PB.4465,PB.8732,PB.6107,gene2074,gene17260,gene7007,…
	GO:0044710	single-organism metabolic process	6.709e-10	1.78683e-07	82	957	0.0856844	3	PB.5787,PB.3501,PB.6249,gene15530,gene14916,PB.9011,PB.5144,gene20547,PB.6013,gene11838,PB.3672,PB.7348,PB.2776,PB.3673,PB.6300,PB.2853,PB.5353,PB.3760,PB.4005,PB.94,PB.2801,gene17997,gene9242,PB.2569,PB.4713,PB.2754,PB.5758,PB.7554,PB.339,PB.2307,PB.3677,PB.5725,PB.5756,PB.8257,PB.7797,gene4829,gene5710,PB.7393,PB.2667,PB.894,PB.5090,PB.3414,gene12284,PB.6281,PB.1761,gene12090,PB.6365,PB.4153,PB…
	GO:0006629	lipid metabolic process	3.89826e-07	5.19118e-05	19	136	0.139706	4	gene15530,PB.9011,gene20547,PB.4005,gene17997,PB.5758,PB.2307,PB.5756,PB.2667,PB.6281,PB.5531,PB.7136,gene5937,PB.8340,gene16885,gene14907,gene13091,gene2074,gene17134
	GO:1901564	organonitrogen compound metabolic process	1.99559e-05	0.00157548	27	266	0.101504	4	PB.3501,PB.6013,PB.3672,PB.3673,PB.5353,PB.4713,PB.2754,PB.3677,PB.5725,PB.6832,PB.894,PB.5090,PB.8409,gene20873,gene6422,PB.6830,PB.8,PB.8881,PB.7,gene6141,gene9680,gene10319,PB.6402,gene2290,gene20637,PB.3738,PB.7427
	GO:0044281	small molecule metabolic process	2.169e-05	0.00157548	26	253	0.102767	4	PB.3501,PB.5144,PB.6013,gene11838,PB.3672,PB.3673,PB.2853,PB.5353,PB.4005,PB.4713,PB.2754,PB.5758,PB.339,PB.3677,PB.5725,PB.5756,PB.894,PB.5090,PB.1761,PB.4153,PB.8409,gene20873,gene6422,PB.4035,gene2074,PB.3738
	GO:1901565	organonitrogen compound catabolic process	9.3951e-05	0.00346232	7	25	0.28	5	PB.894,gene6422,gene9680,gene10319,PB.6402,gene20637,PB.7427
	GO:0006020	inositol metabolic process	9.53331e-05	0.00346232	3	3	1	4	PB.2853,PB.5758,PB.5756
	GO:0008150	biological_process	0.000107783	0.00358827	265	4955	0.0534813	1	PB.5787,PB.3501,PB.6249,gene15530,gene14916,PB.9011,PB.5144,gene20547,PB.6013,gene11838,PB.3672,PB.7348,PB.2776,PB.3673,PB.3228,PB.9340,PB.6300,PB.2853,PB.5353,PB.3946,PB.3760,PB.4005,PB.6530,PB.94,gene19034,PB.2801,PB.9559,gene17997,gene9242,PB.2569,PB.7418,PB.4713,PB.2754,PB.5758,PB.7554,PB.6747,PB.8720,gene12571,PB.7562,PB.4507,PB.5357,PB.339,PB.2307,gene20534,PB.6831,PB.7105,PB.1067,PB.3677,P…
	GO:0071704	organic substance metabolic process	0.000120312	0.00384518	153	2581	0.0592793	3	PB.3501,gene15530,PB.9011,PB.5144,gene20547,PB.6013,gene11838,PB.3672,PB.3673,PB.2853,PB.5353,PB.3946,PB.4005,PB.94,gene17997,PB.7418,PB.4713,PB.2754,PB.5758,PB.4507,PB.339,PB.2307,gene20534,PB.3677,PB.5725,PB.5756,PB.6056,PB.1653,PB.7090,PB.5850,PB.6250,PB.6832,PB.2724,gene14823,PB.6711,PB.9275,PB.2667,PB.6463,PB.9531,PB.7947,PB.894,PB.5090,gene12709,PB.1634,PB.6281,PB.1131,PB.3263,PB.1761,PB.25…
	GO:0006751	glutathione catabolic process	0.000278888	0.00742771	5	14	0.357143	6	gene9680,gene10319,PB.6402,gene20637,PB.7427
	GO:0043171	peptide catabolic process	0.000278888	0.00742771	5	14	0.357143	5	gene9680,gene10319,PB.6402,gene20637,PB.7427
	GO:0006790	sulfur compound metabolic process	0.000354319	0.00865574	6	22	0.272727	4	PB.2754,gene9680,gene10319,PB.6402,gene20637,PB.7427
	GO:0006879	cellular iron ion homeostasis	0.000368329	0.00865574	3	4	0.75	10	PB.7046,PB.6878,gene19894
	GO:0046916	cellular transition metal ion homeostasis	0.000368329	0.00865574	3	4	0.75	9	PB.7046,PB.6878,gene19894
	GO:0055072	iron ion homeostasis	0.000368329	0.00865574	3	4	0.75	10	PB.7046,PB.6878,gene19894
	GO:0042219	cellular modified amino acid catabolic process	0.000402708	0.00869632	5	15	0.333333	5	gene9680,gene10319,PB.6402,gene20637,PB.7427
	GO:0044273	sulfur compound catabolic process	0.000402708	0.00869632	5	15	0.333333	5	gene9680,gene10319,PB.6402,gene20637,PB.7427
	GO:0016051	carbohydrate biosynthetic process	0.000563906	0.0109893	5	16	0.3125	5	PB.5758,PB.339,PB.5756,gene20963,gene16022
	GO:0006749	glutathione metabolic process	0.000769099	0.0146312	5	17	0.294118	5	gene9680,gene10319,PB.6402,gene20637,PB.7427
	GO:0055076	transition metal ion homeostasis	0.000889496	0.0154502	3	5	0.6	9	PB.7046,PB.6878,gene19894
	GO:0005975	carbohydrate metabolic process	0.00103902	0.0172168	20	211	0.0947867	4	PB.2853,PB.5758,PB.339,gene20534,PB.5756,PB.9531,PB.1761,PB.4153,gene8649,PB.8683,PB.6795,PB.7,PB.400,PB.9814,gene16719,gene14799,gene20351,gene20963,gene11007,gene16022
	GO:0009056	catabolic process	0.00142098	0.022262	14	130	0.107692	3	PB.2853,PB.339,PB.596,PB.894,PB.1761,PB.4153,gene6422,PB.6795,gene9680,gene10319,PB.6402,gene2074,gene20637,PB.7427
	GO:0006739	NADP metabolic process	0.00171861	0.0231507	3	6	0.5	8	PB.5090,PB.8409,gene20873
	GO:0019362	pyridine nucleotide metabolic process	0.00171861	0.0231507	3	6	0.5	6	PB.5090,PB.8409,gene20873
	GO:0046496	nicotinamide nucleotide metabolic process	0.00171861	0.0231507	3	6	0.5	7	PB.5090,PB.8409,gene20873
	GO:0072524	pyridine-containing compound metabolic process	0.00171861	0.0231507	3	6	0.5	5	PB.5090,PB.8409,gene20873
	GO:1901575	organic substance catabolic process	0.00185012	0.0234482	13	119	0.109244	4	PB.2853,PB.339,PB.894,PB.1761,PB.4153,gene6422,PB.6795,gene9680,gene10319,PB.6402,gene2074,gene20637,PB.7427
	GO:0006021	inositol biosynthetic process	0.00209185	0.0234482	2	2	1	5	PB.5758,PB.5756
	GO:0006559	L-phenylalanine catabolic process	0.00209185	0.0234482	2	2	1	7	PB.894,gene6422
	GO:0046173	polyol biosynthetic process	0.00209185	0.0234482	2	2	1	7	PB.5758,PB.5756
	GO:1902222	erythrose 4-phosphate/phosphoenolpyruvate family amino acid catabolic process	0.00209185	0.0234482	2	2	1	7	PB.894,gene6422
	GO:0055086	nucleobase-containing small molecule metabolic process	0.00214161	0.0234482	12	101	0.118812	4	PB.3501,PB.5144,PB.6013,gene11838,PB.3672,PB.3673,PB.5353,PB.4713,PB.5090,PB.8409,gene20873,PB.3738
	GO:0044238	primary metabolic process	0.00214233	0.0234482	140	2457	0.0569801	3	PB.3501,gene15530,PB.9011,PB.5144,gene20547,PB.6013,gene11838,PB.3672,PB.3673,PB.2853,PB.5353,PB.3946,PB.4005,PB.94,gene17997,PB.7418,PB.4713,PB.2754,PB.5758,PB.4507,PB.339,PB.2307,gene20534,PB.3677,PB.5725,PB.5756,PB.6056,PB.1653,PB.7090,PB.5850,PB.6250,PB.2724,gene14823,PB.6711,PB.9275,PB.2667,PB.6463,PB.9531,PB.7947,PB.894,PB.5090,gene12709,PB.1634,PB.6281,PB.1131,PB.3263,PB.1761,PB.257,PB.415…
	GO:0006518	peptide metabolic process	0.0021737	0.0234701	5	21	0.238095	5	gene9680,gene10319,PB.6402,gene20637,PB.7427
	GO:0044282	small molecule catabolic process	0.00222664	0.0237212	4	13	0.307692	5	PB.2853,PB.894,gene6422,gene2074
	GO:0006873	cellular ion homeostasis	0.00290571	0.0290208	3	7	0.428571	6	PB.7046,PB.6878,gene19894
	GO:0006875	cellular metal ion homeostasis	0.00290571	0.0290208	3	7	0.428571	8	PB.7046,PB.6878,gene19894
	GO:0030003	cellular cation homeostasis	0.00290571	0.0290208	3	7	0.428571	7	PB.7046,PB.6878,gene19894
	GO:0055082	cellular chemical homeostasis	0.00290571	0.0290208	3	7	0.428571	5	PB.7046,PB.6878,gene19894
	GO:0050896	response to stimulus	0.00311635	0.0307403	14	647	0.0216383	2	PB.94,PB.3558,PB.6575,PB.8178,PB.2693,gene8895,PB.7438,PB.5935,PB.7657,PB.3073,PB.5683,gene2397,gene8940,PB.6214
	GO:0006508	proteolysis	0.00345225	0.0336384	31	404	0.0767327	5	PB.6056,PB.1653,PB.7090,gene14823,PB.7947,PB.1634,PB.1131,gene12542,gene20357,PB.6055,PB.9393,PB.6816,gene19932,gene3370,gene10741,gene421,PB.3502,gene14364,gene15414,gene10742,PB.5195,PB.6479,gene17868,gene18559,PB.3690,PB.3692,PB.8925,PB.1674,PB.9523,gene6602,gene4076
	GO:0051716	cellular response to stimulus	0.00351164	0.0338048	13	613	0.0212072	3	PB.94,PB.6575,PB.8178,PB.2693,gene8895,PB.7438,PB.5935,PB.7657,PB.3073,PB.5683,gene2397,gene8940,PB.6214
	GO:0019751	polyol metabolic process	0.00449206	0.0381825	3	8	0.375	6	PB.2853,PB.5758,PB.5756
	GO:0050801	ion homeostasis	0.00449206	0.0381825	3	8	0.375	6	PB.7046,PB.6878,gene19894
	GO:0055065	metal ion homeostasis	0.00449206	0.0381825	3	8	0.375	8	PB.7046,PB.6878,gene19894
	GO:0055080	cation homeostasis	0.00449206	0.0381825	3	8	0.375	7	PB.7046,PB.6878,gene19894
	GO:0098771	inorganic ion homeostasis	0.00449206	0.0381825	3	8	0.375	7	PB.7046,PB.6878,gene19894
	GO:0006733	oxidoreduction coenzyme metabolic process	0.00449206	0.0381825	3	8	0.375	6	PB.5090,PB.8409,gene20873
	GO:0006575	cellular modified amino acid metabolic process	0.00488135	0.0406271	5	25	0.2	4	gene9680,gene10319,PB.6402,gene20637,PB.7427
	GO:0044711	single-organism biosynthetic process	0.00570863	0.0438001	15	159	0.0943396	4	PB.5144,PB.6013,gene11838,PB.3672,PB.5353,PB.5758,PB.339,PB.2307,PB.5756,PB.5090,gene5937,gene17134,gene20963,PB.3738,gene16022
	GO:0044712	single-organism catabolic process	0.00580775	0.0438001	7	48	0.145833	4	PB.2853,PB.339,PB.894,PB.1761,PB.4153,gene6422,gene2074
	GO:0043603	cellular amide metabolic process	0.00582078	0.0438001	5	26	0.192308	5	gene9680,gene10319,PB.6402,gene20637,PB.7427
	GO:0006570	tyrosine metabolic process	0.00608487	0.0438001	2	3	0.666667	6	PB.894,gene6422
	GO:0006098	pentose-phosphate shunt	0.00608487	0.0438001	2	3	0.666667	6	PB.8409,gene20873
	GO:0045947	negative regulation of translational initiation	0.00608487	0.0438001	2	3	0.666667	5	PB.4956,PB.8891
	GO:0006558	L-phenylalanine metabolic process	0.00608487	0.0438001	2	3	0.666667	6	PB.894,gene6422
	GO:1902221	erythrose 4-phosphate/phosphoenolpyruvate family amino acid metabolic process	0.00608487	0.0438001	2	3	0.666667	6	PB.894,gene6422
	GO:0006081	cellular aldehyde metabolic process	0.00608487	0.0438001	2	3	0.666667	4	PB.8409,gene20873
	GO:0019682	glyceraldehyde-3-phosphate metabolic process	0.00608487	0.0438001	2	3	0.666667	5	PB.8409,gene20873
	GO:0051156	glucose 6-phosphate metabolic process	0.00608487	0.0438001	2	3	0.666667	5	PB.8409,gene20873
	GO:0006446	regulation of translational initiation	0.00608487	0.0438001	2	3	0.666667	5	PB.4956,PB.8891
	GO:0017148	negative regulation of translation	0.00608487	0.0438001	2	3	0.666667	6	PB.4956,PB.8891
	GO:0009072	aromatic amino acid family metabolic process	0.00651097	0.0456339	3	9	0.333333	5	PB.5725,PB.894,gene6422
	GO:0048878	chemical homeostasis	0.00651097	0.0456339	3	9	0.333333	5	PB.7046,PB.6878,gene19894
	GO:0042254	ribosome biogenesis	0.00706006	0.0482136	6	38	0.157895	5	PB.2766,PB.2330,PB.6577,PB.5374,PB.72,PB.8470
	GO:0006811	ion transport	0.00731658	0.0495419	4	310	0.0129032	4	gene16652,PB.4899,gene8146,gene9917
Cellular Component	GO:0005575	cellular_component	1.25323e-05	0.00111259	79	2588	0.0305255	1	PB.2853,PB.3484,PB.6530,PB.94,gene19034,PB.7554,PB.7562,PB.7105,PB.1067,gene21221,PB.6225,PB.1653,PB.596,PB.2231,PB.6832,gene20275,PB.2766,gene3934,PB.2894,PB.635,PB.5973,PB.7786,PB.1815,PB.1646,PB.6830,PB.1525,PB.8,gene8895,PB.2330,PB.794,PB.5935,PB.3955,PB.1442,PB.8881,PB.7896,PB.7,gene16652,PB.8068,PB.1223,gene15832,PB.7054,PB.4702,gene421,gene6141,PB.4899,PB.6577,gene15285,gene3757,PB.2230,PB…
	GO:0032991	macromolecular complex	2.50221e-05	0.00166606	5	561	0.00891266	2	PB.7554,PB.596,PB.794,PB.8470,PB.7475
	GO:0005623	cell	4.99701e-05	0.00249538	24	1112	0.0215827	2	PB.2853,PB.3484,PB.94,PB.7554,gene21221,PB.2766,PB.7786,PB.1646,PB.2330,PB.794,gene15832,PB.7054,PB.4702,PB.6577,PB.846,PB.8470,PB.3073,PB.377,PB.1670,gene2074,PB.5683,PB.6989,PB.844,PB.7475
	GO:0044464	cell part	4.99701e-05	0.00249538	24	1112	0.0215827	2	PB.2853,PB.3484,PB.94,PB.7554,gene21221,PB.2766,PB.7786,PB.1646,PB.2330,PB.794,gene15832,PB.7054,PB.4702,PB.6577,PB.846,PB.8470,PB.3073,PB.377,PB.1670,gene2074,PB.5683,PB.6989,PB.844,PB.7475
	GO:0005622	intracellular	0.000102479	0.00356003	24	1081	0.0222017	3	PB.2853,PB.3484,PB.94,PB.7554,gene21221,PB.2766,PB.7786,PB.1646,PB.2330,PB.794,gene15832,PB.7054,PB.4702,PB.6577,PB.846,PB.8470,PB.3073,PB.377,PB.1670,gene2074,PB.5683,PB.6989,PB.844,PB.7475
	GO:0044424	intracellular part	0.000173613	0.00533527	22	1002	0.0219561	3	PB.2853,PB.3484,PB.94,PB.7554,gene21221,PB.2766,PB.7786,PB.1646,PB.2330,PB.794,gene15832,PB.7054,PB.4702,PB.846,PB.8470,PB.3073,PB.377,gene2074,PB.5683,PB.6989,PB.844,PB.7475
	GO:0043234	protein complex	0.000931603	0.0158373	4	390	0.0102564	3	PB.7554,PB.596,PB.794,PB.7475
	GO:0043226	organelle	0.0016351	0.0231507	20	845	0.0236686	2	PB.3484,PB.94,PB.7554,gene21221,PB.2766,PB.7786,PB.1646,PB.2330,PB.794,gene15832,PB.7054,PB.4702,PB.846,PB.3073,PB.377,gene2074,PB.5683,PB.6989,PB.844,PB.7475
	GO:0005737	cytoplasm	0.00171765	0.0231507	6	432	0.0138889	4	PB.2853,PB.7554,PB.7786,gene15832,gene2074,PB.7475
	GO:0044422	organelle part	0.00173847	0.0231507	4	366	0.010929	2	PB.2766,PB.7786,PB.794,PB.7475
	GO:0043229	intracellular organelle	0.00178119	0.0233307	20	841	0.0237812	3	PB.3484,PB.94,PB.7554,gene21221,PB.2766,PB.7786,PB.1646,PB.2330,PB.794,gene15832,PB.7054,PB.4702,PB.846,PB.3073,PB.377,gene2074,PB.5683,PB.6989,PB.844,PB.7475
	GO:0044446	intracellular organelle part	0.00183087	0.0234482	4	364	0.010989	3	PB.2766,PB.7786,PB.794,PB.7475
	GO:0016020	membrane	0.00358295	0.0340807	48	1532	0.0313316	2	PB.6530,gene19034,PB.7562,PB.7105,PB.1067,PB.6225,PB.1653,PB.2231,gene20275,gene3934,PB.2894,PB.635,PB.5973,PB.7786,PB.1815,PB.1525,gene8895,PB.5935,PB.3955,PB.1442,PB.7896,gene16652,PB.8068,PB.1223,gene421,PB.4899,gene15285,gene3757,PB.2230,PB.400,gene3169,gene20726,gene8146,PB.2248,gene9917,PB.998,gene2397,gene9621,gene5053,gene20351,gene16647,gene8203,PB.909,PB.5910,gene11007,gene5431,PB.7475,…
	GO:0044444	cytoplasmic part	0.0041278	0.0379093	5	365	0.0136986	4	PB.7554,PB.7786,gene15832,gene2074,PB.7475
Molecular Function	GO:0016491	oxidoreductase activity	2.54898e-08	5.09159e-06	47	476	0.0987395	3	PB.5787,gene14916,PB.7348,PB.2776,PB.6300,PB.2853,PB.3760,PB.4005,gene9242,PB.2569,PB.2754,PB.7554,PB.8257,PB.7797,gene4829,gene5710,PB.7393,PB.894,PB.3414,gene12284,gene12090,PB.6365,PB.8409,gene20873,PB.6002,gene6422,PB.8514,PB.2522,PB.6795,PB.8192,PB.5762,gene15832,gene5937,PB.791,gene21312,gene20144,PB.5111,gene19957,PB.2088,PB.4465,PB.8732,PB.6107,gene2074,PB.844,gene17260,gene7007,gene17134
	GO:0048037	cofactor binding	3.51946e-08	5.6241e-06	22	157	0.140127	3	gene14916,PB.2776,PB.6300,PB.3946,PB.3760,PB.94,PB.9559,PB.6747,PB.3013,PB.7797,PB.6346,gene12284,PB.6365,PB.6795,gene11696,PB.4035,gene3688,gene6738,PB.7989,PB.1056,gene16524,gene18149
	GO:0005544	calcium-dependent phospholipid binding	6.77003e-07	7.72751e-05	10	31	0.322581	5	gene545,PB.5440,PB.4152,gene9698,gene9315,gene5526,PB.1437,PB.5528,PB.7615,gene12312
	GO:0016746	transferase activity, transferring acyl groups	1.53778e-06	0.000153585	18	132	0.136364	4	PB.3946,PB.9559,PB.4166,gene12571,PB.6831,PB.6495,PB.8192,PB.2611,PB.6129,PB.5426,PB.5971,PB.7230,gene16885,gene14907,gene9092,gene10146,gene10849,PB.7427
	GO:0003824	catalytic activity	3.04559e-05	0.00187187	181	3090	0.0585761	2	PB.5787,PB.3501,gene14916,PB.5144,PB.6013,gene11838,PB.7348,PB.2776,PB.3228,PB.9340,PB.6300,PB.2853,PB.5353,PB.3946,PB.3760,PB.4005,PB.2801,PB.9559,PB.4166,gene9242,PB.2569,PB.7418,PB.4713,PB.2754,PB.5758,PB.7554,PB.8720,gene12571,PB.5357,PB.339,gene20534,PB.6831,PB.3677,PB.5725,PB.5756,PB.8257,PB.6056,PB.7797,PB.1653,PB.7090,PB.8237,PB.5850,gene4829,PB.2724,gene14823,gene5710,PB.7393,PB.423,PB.9…
	GO:0016616	oxidoreductase activity, acting on the CH-OH group of donors, NAD or NADP as acceptor	4.09194e-05	0.00233533	10	47	0.212766	5	gene14916,PB.2776,PB.4005,PB.8257,gene12284,PB.6365,PB.8409,gene20873,PB.2522,PB.6795
	GO:0003676	nucleic acid binding	6.26966e-05	0.00294674	26	1158	0.0224525	4	PB.6711,PB.257,PB.1646,PB.5263,PB.885,PB.4848,PB.3354,PB.9876,PB.5374,PB.8488,gene20178,PB.7726,PB.1786,PB.226,gene11835,PB.3073,PB.377,gene9335,gene20331,PB.1730,PB.5683,PB.6989,gene21007,gene294,gene16899,gene1488
	GO:0008236	serine-type peptidase activity	7.36388e-05	0.00309671	23	224	0.102679	5	PB.6056,PB.7090,gene14823,PB.7947,PB.1634,PB.1131,gene20357,PB.6055,PB.9393,PB.6816,gene19932,gene3370,gene10741,gene15414,gene10742,PB.5195,gene17868,gene18559,PB.3690,PB.3692,PB.9523,gene6602,gene4076
	GO:0017171	serine hydrolase activity	7.36388e-05	0.00309671	23	224	0.102679	4	PB.6056,PB.7090,gene14823,PB.7947,PB.1634,PB.1131,gene20357,PB.6055,PB.9393,PB.6816,gene19932,gene3370,gene10741,gene15414,gene10742,PB.5195,gene17868,gene18559,PB.3690,PB.3692,PB.9523,gene6602,gene4076
	GO:0051287	NAD binding	9.3951e-05	0.00346232	7	25	0.28	5	gene14916,PB.2776,PB.94,gene12284,PB.6365,PB.6795,PB.1056
	GO:0070011	peptidase activity, acting on L-amino acid peptides	0.000256823	0.00742771	34	404	0.0841584	5	PB.6056,PB.1653,PB.7090,gene14823,PB.7947,PB.1634,PB.1131,gene20357,PB.6055,PB.9393,PB.5190,PB.6816,gene19932,gene3370,gene10741,gene421,PB.3502,gene9680,gene15414,gene10742,PB.5195,PB.6479,gene10319,gene17868,gene18559,PB.3690,PB.6402,PB.3692,PB.8925,gene20637,PB.1674,PB.9523,gene6602,gene4076
	GO:0005543	phospholipid binding	0.00026797	0.00742771	11	69	0.15942	4	gene545,PB.5440,PB.4152,gene9698,gene9315,gene5526,PB.1437,PB.5528,PB.7615,PB.2238,gene12312
	GO:0030170	pyridoxal phosphate binding	0.000380992	0.00869632	9	50	0.18	4	PB.6747,PB.3013,PB.6346,gene11696,PB.4035,gene3688,PB.7989,gene16524,gene18149
	GO:0008233	peptidase activity	0.000515092	0.010289	34	416	0.0817308	4	PB.6056,PB.1653,PB.7090,gene14823,PB.7947,PB.1634,PB.1131,gene20357,PB.6055,PB.9393,PB.5190,PB.6816,gene19932,gene3370,gene10741,gene421,PB.3502,gene9680,gene15414,gene10742,PB.5195,PB.6479,gene10319,gene17868,gene18559,PB.3690,PB.6402,PB.3692,PB.8925,gene20637,PB.1674,PB.9523,gene6602,gene4076
	GO:0008289	lipid binding	0.000789825	0.014676	11	78	0.141026	3	gene545,PB.5440,PB.4152,gene9698,gene9315,gene5526,PB.1437,PB.5528,PB.7615,PB.2238,gene12312
	GO:0008199	ferric iron binding	0.000889496	0.0154502	3	5	0.6	8	PB.7046,PB.6878,gene19894
	GO:0004616	phosphogluconate dehydrogenase (decarboxylating) activity	0.000889496	0.0154502	3	5	0.6	6	gene12284,PB.8409,gene20873
	GO:0005506	iron ion binding	0.00105585	0.0172168	13	106	0.122642	7	PB.2853,PB.2569,PB.7046,PB.3414,gene12090,PB.6878,gene19894,PB.8192,PB.5762,gene5937,PB.5111,PB.8732,gene17134
	GO:0016614	oxidoreductase activity, acting on CH-OH group of donors	0.00109351	0.0174743	10	69	0.144928	4	gene14916,PB.2776,PB.4005,PB.8257,gene12284,PB.6365,PB.8409,gene20873,PB.2522,PB.6795
	GO:0036374	glutathione hydrolase activity	0.00159883	0.0231507	4	12	0.333333	8	gene9680,gene10319,PB.6402,gene20637
	GO:0008242	omega peptidase activity	0.00159883	0.0231507	4	12	0.333333	7	gene9680,gene10319,PB.6402,gene20637
	GO:0004512	inositol-3-phosphate synthase activity	0.00209185	0.0234482	2	2	1	5	PB.5758,PB.5756
	GO:0004411	homogentisate 1,2-dioxygenase activity	0.00209185	0.0234482	2	2	1	6	PB.894,gene6422
	GO:0004096	catalase activity	0.00209185	0.0234482	2	2	1	4	PB.6002,gene21312
	GO:0016872	intramolecular lyase activity	0.00209185	0.0234482	2	2	1	4	PB.5758,PB.5756
	GO:0022892	substrate-specific transporter activity	0.0023708	0.0249246	4	354	0.0112994	3	gene16652,PB.4899,gene8146,gene9917
	GO:0022891	substrate-specific transmembrane transporter activity	0.00396537	0.0372745	4	334	0.011976	4	gene16652,PB.4899,gene8146,gene9917
	GO:0016701	oxidoreductase activity, acting on single donors with incorporation of molecular oxygen	0.00405475	0.0376715	5	24	0.208333	4	PB.2853,PB.894,PB.3414,gene6422,gene15832
	GO:0046912	transferase activity, transferring acyl groups, acyl groups converted into alkyl on transfer	0.00449206	0.0381825	3	8	0.375	5	PB.3946,PB.9559,PB.5971
	GO:0015075	ion transmembrane transporter activity	0.00474365	0.0398966	4	327	0.0122324	5	gene16652,PB.4899,gene8146,gene9917
	GO:0031072	heat shock protein binding	0.00608487	0.0438001	2	3	0.666667	4	PB.6746,PB.6564
	GO:0008190	eukaryotic initiation factor 4E binding	0.00608487	0.0438001	2	3	0.666667	5	PB.4956,PB.8891
	GO:0046872	metal ion binding	0.00628709	0.0448517	45	663	0.0678733	5	PB.5144,gene11838,PB.2853,PB.2569,PB.7554,PB.5300,gene4829,gene545,gene5710,PB.423,PB.7046,PB.3414,PB.5440,gene12090,PB.4153,PB.1646,PB.8514,PB.8313,PB.6878,PB.4152,gene19894,PB.8192,PB.5190,PB.9472,gene9698,PB.5762,gene9315,gene5937,PB.791,gene5526,PB.1437,PB.7989,PB.5111,PB.5528,PB.7615,PB.47,PB.846,gene12312,PB.3073,PB.377,PB.8732,gene18149,PB.1670,PB.5683,gene17134
	GO:0051213	dioxygenase activity	0.00688065	0.0477214	5	27	0.185185	4	PB.894,PB.3414,gene6422,gene15832,PB.844
	GO:0043169	cation binding	0.00692827	0.0477214	45	666	0.0675676	4	PB.5144,gene11838,PB.2853,PB.2569,PB.7554,PB.5300,gene4829,gene545,gene5710,PB.423,PB.7046,PB.3414,PB.5440,gene12090,PB.4153,PB.1646,PB.8514,PB.8313,PB.6878,PB.4152,gene19894,PB.8192,PB.5190,PB.9472,gene9698,PB.5762,gene9315,gene5937,PB.791,gene5526,PB.1437,PB.7989,PB.5111,PB.5528,PB.7615,PB.47,PB.846,gene12312,PB.3073,PB.377,PB.8732,gene18149,PB.1670,PB.5683,gene17134

## Sheet: Down
Table S16. GO enrichment of DEGs down-regulated in NB6-BPH relative to N-BPH.
GO_Class	GO_ID	GO_Term	Pvalue	Qvalue	GeneNumber	ReferenceNumber	RichFactor	GO_level	Genes
Biological Process	GO:0006260	DNA replication	5.3929e-05	0.00871535	9	44	0.204545	6	gene13065,gene15139,gene3678,gene4508,gene862,PB.2749,PB.306,PB.3915,PB.4284
	GO:0006508	proteolysis	0.000266701	0.020296	31	404	0.0767327	5	gene1053,gene11291,gene11416,gene11932,gene11933,gene1410,gene14873,gene19380,gene19656,gene19695,gene307,gene3252,gene3420,gene3572,gene3573,gene3736,gene3998,gene4205,gene4207,gene4493,gene4497,gene5566,gene7426,gene7894,PB.2298,PB.2689,PB.5598,PB.7873,PB.7912,PB.7996,PB.8276
	GO:0007018	microtubule-based movement	0.000375118	0.0226883	9	56	0.160714	5	gene1074,gene19495,gene4854,gene7666,gene8123,PB.2405,PB.3116,PB.5383,PB.5947
	GO:0007017	microtubule-based process	0.000440835	0.0226883	11	82	0.134146	4	gene1074,gene1609,gene19495,gene4854,gene7666,gene8123,PB.2405,PB.3116,PB.5383,PB.5947,PB.6770
	GO:0006270	DNA replication initiation	0.000459706	0.0226883	4	10	0.4	6	gene4508,gene862,PB.306,PB.3915
	GO:0006928	movement of cell or subcellular component	0.000811011	0.0342877	9	62	0.145161	4	gene1074,gene19495,gene4854,gene7666,gene8123,PB.2405,PB.3116,PB.5383,PB.5947
	GO:0006261	DNA-dependent DNA replication	0.00142059	0.0430353	4	13	0.307692	7	gene4508,gene862,PB.306,PB.3915
Cellular Component	GO:0005581	collagen trimer	0.00163998	0.0430353	2	2	1	2	PB.426,PB.8408
Molecular Function	GO:0003824	catalytic activity	5.52134e-07	0.000420174	170	3090	0.0550162	2	gene10102,gene10184,gene10313,gene10391,gene1074,gene1093,gene11047,gene11230,gene11291,gene11416,gene11857,gene11884,gene11932,gene11933,gene1200,gene12094,gene12181,gene12340,gene12493,gene12537,gene12590,gene12776,gene12856,gene13065,gene13522,gene1410,gene14413,gene14414,gene14678,gene14818,gene14873,gene15034,gene15092,gene15139,gene15347,gene15537,gene15582,gene15661,gene15741,gene15761,gen…
	GO:0016787	hydrolase activity	3.43306e-05	0.00871535	81	1312	0.0617378	3	gene10313,gene10391,gene1074,gene1093,gene11291,gene11416,gene11932,gene11933,gene12094,gene12590,gene1410,gene14818,gene14873,gene15139,gene15347,gene15537,gene15761,gene17453,gene17825,gene18913,gene19079,gene19380,gene19495,gene19656,gene20333,gene2113,gene21142,gene307,gene3252,gene3420,gene3487,gene3572,gene3573,gene3678,gene3736,gene3835,gene3998,gene4205,gene4207,gene4493,gene4497,gene4854…
	GO:0008017	microtubule binding	6.50369e-05	0.00871535	9	45	0.2	5	gene1074,gene19495,gene4854,gene7666,gene8123,PB.2405,PB.3116,PB.5383,PB.5947
	GO:0005201	extracellular matrix structural constituent	6.61447e-05	0.00871535	3	3	1	3	gene1614,PB.426,PB.8408
	GO:0008233	peptidase activity	6.87149e-05	0.00871535	33	416	0.0793269	4	gene11291,gene11416,gene11932,gene11933,gene1410,gene14873,gene19380,gene19656,gene307,gene3252,gene3420,gene3487,gene3572,gene3573,gene3736,gene3998,gene4205,gene4207,gene4493,gene4497,gene5324,gene5566,gene7426,gene7894,PB.2061,PB.2298,PB.2689,PB.5598,PB.7674,PB.7873,PB.7912,PB.7996,PB.8276
	GO:0005506	iron ion binding	8.95609e-05	0.00973655	14	106	0.132075	7	gene11047,gene14413,gene16876,gene16968,gene1786,gene19702,gene19778,gene3882,gene6739,gene7171,PB.7199,PB.7368,PB.7790,PB.8435
	GO:0003777	microtubule motor activity	0.000244249	0.020296	9	53	0.169811	9	gene1074,gene19495,gene4854,gene7666,gene8123,PB.2405,PB.3116,PB.5383,PB.5947
	GO:0070011	peptidase activity, acting on L-amino acid peptides	0.000266701	0.020296	31	404	0.0767327	5	gene11291,gene11416,gene11932,gene11933,gene1410,gene14873,gene19380,gene19656,gene307,gene3252,gene3420,gene3487,gene3572,gene3573,gene3736,gene3998,gene4205,gene4207,gene4493,gene4497,gene5324,gene7426,gene7894,PB.2298,PB.2689,PB.5598,PB.7674,PB.7873,PB.7912,PB.7996,PB.8276
	GO:0015631	tubulin binding	0.000429834	0.0226883	9	57	0.157895	5	gene1074,gene19495,gene4854,gene7666,gene8123,PB.2405,PB.3116,PB.5383,PB.5947
	GO:0003774	motor activity	0.000490134	0.0226883	11	83	0.13253	8	gene1074,gene17825,gene19495,gene20333,gene4854,gene7666,gene8123,PB.2405,PB.3116,PB.5383,PB.5947
	GO:0003674	molecular_function	0.00107499	0.0430353	321	7354	0.0436497	1	gene10017,gene10021,gene10073,gene10091,gene10102,gene10184,gene10313,gene10391,gene10628,gene1074,gene1093,gene11047,gene11048,gene11230,gene11291,gene11416,gene11580,gene11716,gene11721,gene11857,gene11884,gene11932,gene11933,gene11980,gene1200,gene12094,gene12181,gene12311,gene12340,gene12383,gene12410,gene12493,gene12537,gene12590,gene12776,gene12856,gene12863,gene12916,gene13065,gene13505,ge…
	GO:0008234	cysteine-type peptidase activity	0.00155098	0.0430353	7	43	0.162791	6	gene1410,gene19380,gene307,gene3252,gene3736,gene4205,gene4207
	GO:0004609	phosphatidylserine decarboxylase activity	0.00163998	0.0430353	2	2	1	6	gene15034,PB.2952
