# Supplementary material for: Combining next-generation sequencing and single-molecule sequencing to explore brown plant hopper responses to contrasting genotypes of japonica rice
Source: BMC Genomics. 2019 Aug 29;20:682. doi: 10.1186/s12864-019-6049-7 (PMC6716848; doi:10.1186/s12864-019-6049-7)
Supplement: Supplementary file 19 — KEGG enrichment of DEGs between N-BPH and NB6-BPH. Table S17. KEGG enrichment of DEGs up-regulated in NB6-BPH relative to N-BPH. Table S18. KEGG enrichment of DEGs down-regulated in NB6-BPH relative to N-BPH. (XLSX 16 kb) [file 12864_2019_6049_MOESM19_ESM.xlsx]

## Sheet: Up
Table S17. KEGG enrichment of DEGs up-regulated in NB6-BPH relative to N-BPH.
MapID	Pathway	Pvalue	Qvalue	GeneNumber	ReferenceNumber	RichFactor	Genes
1200	Carbon metabolism	1.03072e-26	1.85529e-24	38	154	0.246753	gene11696 gene11838 gene12811 gene13986 gene14916 gene20144 gene20534 gene20873 gene21185 gene21312 gene4852 gene65 gene8649 gene9948 PB.1108 PB.1761 PB.2302 PB.2522 PB.2754 PB.2776 PB.319 PB.339 PB.4153 PB.4731 PB.5144 PB.5426 PB.5971 PB.6002 PB.6346 PB.6365 PB.7230 PB.7839 PB.8171 PB.8257 PB.8409 PB.8808 PB.8957 PB.9531
1230	Biosynthesis of amino acids	8.51744e-17	7.66569e-15	30	92	0.326087	gene11696 gene11838 gene12811 gene14916 gene20144 gene21185 gene3688 gene8649 gene9242 gene9948 PB.1108 PB.1761 PB.2776 PB.3013 PB.319 PB.3677 PB.4153 PB.5144 PB.5357 PB.5971 PB.6346 PB.6747 PB.7393 PB.8171 PB.8257 PB.8808 PB.8957 PB.8997 PB.9340 PB.9634
230	Purine metabolism	1.35162e-05	0.000243291	25	204	0.122549	gene11838 gene14799 gene15407 gene15486 gene18817 gene20473 gene20584 gene21232 PB.2693 PB.3501 PB.3672 PB.3673 PB.4153 PB.5004 PB.5144 PB.5353 PB.6013 PB.6575 PB.692 PB.7054 PB.7262 PB.9636 PB.9766 PB.9814 PB.9818
4152	AMPK signaling pathway	7.31773e-08	4.39064e-06	18	102	0.176471	gene11835 gene1488 gene17997 gene20196 gene20963 gene21182 gene21295 gene21400 gene284 PB.1056 PB.2188 PB.2667 PB.2801 PB.3444 PB.6457 PB.7136 PB.7222 PB.8376
4212	Longevity regulating pathway	3.667e-06	9.42942e-05	16	99	0.161616	gene11835 gene12625 gene1488 gene17140 gene17997 gene18636 gene21295 gene21312 gene21400 PB.1056 PB.2188 PB.2667 PB.6002 PB.6457 PB.7136 PB.8376
1212	Fatty acid metabolism	2.74783e-05	0.000412175	13	65	0.2	gene17997 gene18174 gene20196 gene2074 gene21182 gene21400 gene284 PB.2667 PB.2801 PB.3228 PB.7136 PB.7759 PB.8720
10	Glycolysis / Gluconeogenesis	7.29901e-05	0.000772836	13	71	0.183099	gene14799 gene16719 gene20144 gene20534 PB.1761 PB.2302 PB.319 PB.339 PB.4153 PB.5426 PB.7230 PB.9531 PB.9814
564	Glycerophospholipid metabolism	0.00053457	0.0038489	13	86	0.151163	gene13091 gene14907 gene16524 gene16885 gene5277 PB.204 PB.6129 PB.6795 PB.7344 PB.8237 PB.8340 PB.8854 PB.9366
4910	Insulin signaling pathway	0.00659666	0.0252638	13	114	0.114035	gene20196 gene20534 gene20963 gene21182 gene284 PB.241 PB.2801 PB.3444 PB.6457 PB.7222 PB.7418 PB.8376 PB.9531
620	Pyruvate metabolism	4.72093e-05	0.000566511	12	59	0.20339	gene12811 gene20196 gene21182 gene284 PB.2302 PB.2522 PB.4153 PB.5426 PB.6365 PB.7230 PB.8957 PB.951
4068	FoxO signaling pathway	0.00104831	0.00608696	12	81	0.148148	gene11835 gene1488 gene21295 gene21312 PB.1056 PB.2188 PB.6002 PB.6457 PB.7786 PB.7833 PB.8022 PB.8376
30	Pentose phosphate pathway	3.70987e-07	1.66944e-05	11	32	0.34375	gene11838 gene14799 gene20873 gene65 gene8649 PB.1761 PB.339 PB.5144 PB.8171 PB.8409 PB.9814
280	Valine, leucine and isoleucine degradation	0.000115279	0.00109212	11	55	0.2	gene12284 gene12571 gene13986 gene4852 PB.3760 PB.4731 PB.5357 PB.6300 PB.6831 PB.820 PB.9340
4922	Glucagon signaling pathway	0.00596573	0.0238629	11	87	0.126437	gene18636 gene20196 gene20963 gene21182 gene284 gene3934 PB.1056 PB.2302 PB.3385 PB.4153 PB.8376
260	Glycine, serine and threonine metabolism	8.58042e-06	0.000171608	10	35	0.285714	gene14916 gene21185 gene3688 gene9948 PB.1108 PB.2776 PB.3677 PB.589 PB.7839 PB.8808
630	Glyoxylate and dicarboxylate metabolism	8.58042e-06	0.000171608	10	35	0.285714	gene13986 gene21312 gene4852 PB.2522 PB.4731 PB.589 PB.5971 PB.6002 PB.7839 PB.8808
20	Citrate cycle (TCA cycle)	0.00061806	0.0041204	10	56	0.178571	gene12811 PB.2302 PB.2522 PB.3946 PB.5426 PB.5971 PB.7230 PB.8257 PB.8957 PB.9559
350	Tyrosine metabolism	1.25811e-06	4.52921e-05	9	23	0.391304	gene11696 gene6422 PB.1286 PB.3013 PB.4465 PB.5725 PB.6346 PB.6747 PB.894
270	Cysteine and methionine metabolism	0.00108806	0.00612032	9	50	0.18	gene11696 gene3688 PB.2522 PB.3013 PB.3414 PB.5357 PB.6346 PB.6747 PB.9340
480	Glutathione metabolism	0.00282136	0.0127218	9	57	0.157895	gene10319 gene20637 gene20873 gene9680 PB.2022 PB.5171 PB.6402 PB.8257 PB.8409
640	Propanoate metabolism	0.00164426	0.00845617	8	43	0.186047	gene12571 gene13986 gene20196 gene21182 gene284 gene4852 PB.4731 PB.6831
330	Arginine and proline metabolism	0.00634751	0.0248381	8	53	0.150943	gene11696 gene15832 gene9242 PB.2022 PB.6346 PB.7393 PB.8997 PB.9634
1040	Biosynthesis of unsaturated fatty acids	6.80168e-05	0.000765189	7	21	0.333333	gene17997 gene18174 gene2074 gene21400 PB.2667 PB.7136 PB.7759
670	One carbon pool by folate	9.52761e-05	0.000952761	7	22	0.318182	PB.2547 PB.2754 PB.5353 PB.5787 PB.6013 PB.7839 PB.8808
4917	Prolactin signaling pathway	0.00173556	0.00867778	7	34	0.205882	gene11835 gene1488 gene21295 PB.2188 PB.4465 PB.7657 PB.8376
250	Alanine, aspartate and glutamate metabolism	0.00289773	0.0127218	7	37	0.189189	gene11696 gene15407 gene18817 PB.3673 PB.5004 PB.5359 PB.6346
710	Carbon fixation in photosynthetic organisms	0.00289773	0.0127218	7	37	0.189189	gene11696 gene20144 PB.1761 PB.2522 PB.6346 PB.6365 PB.8171
3320	PPAR signaling pathway	0.00785432	0.0294537	7	44	0.159091	gene17997 gene2074 gene21400 PB.2667 PB.3228 PB.7136 PB.8720
521	Streptomycin biosynthesis	1.57372e-06	4.72115e-05	6	9	0.666667	gene14799 gene20534 PB.5756 PB.5758 PB.9531 PB.9814
720	Carbon fixation pathways in prokaryotes	0.000161319	0.00145187	6	17	0.352941	gene12811 PB.2754 PB.3946 PB.8257 PB.8957 PB.9559
61	Fatty acid biosynthesis	0.000231293	0.00189138	6	18	0.333333	gene20196 gene21182 gene284 PB.2801 PB.3228 PB.8720
1210	2-Oxocarboxylic acid metabolism	0.00161035	0.00845617	6	25	0.24	gene11696 PB.5357 PB.5971 PB.6346 PB.8257 PB.9340
680	Methane metabolism	0.00299506	0.012836	6	28	0.214286	gene14916 PB.1108 PB.1761 PB.2776 PB.319 PB.8808
52	Galactose metabolism	0.00361135	0.0151173	6	29	0.206897	gene14799 gene16719 gene20534 PB.6629 PB.9531 PB.9814
950	Isoquinoline alkaloid biosynthesis	0.00023894	0.00189138	5	12	0.416667	gene11696 PB.3013 PB.4465 PB.6346 PB.6747
360	Phenylalanine metabolism	0.000371522	0.00278642	5	13	0.384615	gene11696 PB.1286 PB.3013 PB.6346 PB.6747
460	Cyanoamino acid metabolism	0.000793815	0.00492713	5	15	0.333333	gene10319 gene20637 gene9680 PB.6402 PB.8808
430	Taurine and hypotaurine metabolism	0.000793815	0.00492713	5	15	0.333333	gene10319 gene20637 gene9680 PB.3414 PB.6402
4920	Adipocytokine signaling pathway	0.0126435	0.0464456	5	27	0.185185	gene3934 PB.3228 PB.6457 PB.8376 PB.8720
400	Phenylalanine, tyrosine and tryptophan biosynthesis	3.76051e-05	0.000483495	4	5	0.8	gene11696 PB.3013 PB.6346 PB.6747
960	Tropane, piperidine and pyridine alkaloid biosynthesis	3.76051e-05	0.000483495	4	5	0.8	gene11696 PB.3013 PB.6346 PB.6747
290	Valine, leucine and isoleucine biosynthesis	0.000241677	0.00189138	4	7	0.571429	gene21185 gene9948 PB.5357 PB.9340
770	Pantothenate and CoA biosynthesis	0.00513732	0.0210163	4	14	0.285714	gene19957 PB.3738 PB.5357 PB.9340
643	Styrene degradation	0.000573194	0.00396827	3	4	0.75	gene6422 PB.5725 PB.894
254	Aflatoxin biosynthesis	0.00137658	0.00750861	3	5	0.6	gene20196 gene21182 gene284
401	Novobiocin biosynthesis	0.00282397	0.0127218	2	2	1	PB.3013 PB.6747
524	Butirosin and neomycin biosynthesis	0.00282397	0.0127218	2	2	1	gene20534 PB.9531

## Sheet: Down
Table S18. KEGG of DEGs down-regulated in NB6-BPH relative to N-BPH.
MapID	Pathway	Pvalue	Qvalue	GeneNumber	ReferenceNumber	RichFactor	Genes
4110	Cell cycle	2.10346e-19	3.49175e-17	30	122	0.245902	gene10771 gene11857 gene12537 gene12863 gene13603 gene13968 gene15205 gene15229 gene16073 gene16575 gene17152 gene19783 gene2255 gene5193 gene6987 gene7609 gene862 PB.1111 PB.2645 PB.306 PB.3915 PB.3987 PB.6232 PB.6424 PB.7207 PB.7439 PB.7919 PB.8058 PB.8677 PB.912
3013	RNA transport	0.00398903	0.0441453	20	188	0.106383	gene11665 gene14794 gene16422 gene17610 gene17910 gene18180 gene3435 gene3566 gene360 gene4346 gene6641 PB.1905 PB.3043 PB.5239 PB.5299 PB.5796 PB.646 PB.7876 PB.8521 PB.8710
4111	Cell cycle	1.8751e-06	0.000155633	17	100	0.17	gene13603 gene13968 gene15229 gene16073 gene16318 gene17152 gene19783 gene2255 gene5193 gene7609 gene862 PB.1905 PB.306 PB.3915 PB.3987 PB.6424 PB.7207
4972	Pancreatic secretion	2.07156e-05	0.000881959	15	92	0.163043	gene10691 gene118 gene14873 gene15476 gene17446 gene17447 gene17972 gene18064 gene18534 gene3998 gene4493 gene4495 gene4497 PB.9218 PB.9302
4113	Meiosis	0.000119506	0.00330632	14	80	0.175	gene13603 gene13968 gene15229 gene16073 gene17152 gene19783 gene2255 gene5193 gene7609 gene862 PB.306 PB.3915 PB.3987 PB.7207
4974	Protein digestion and absorption	0.000186683	0.00344327	12	64	0.1875	gene14873 gene1614 gene18307 gene19835 gene3998 gene4493 gene4495 gene4497 gene773 PB.426 PB.7996 PB.8408
4914	Progesterone-mediated oocyte maturation	0.000962992	0.0159857	12	76	0.157895	gene10771 gene13968 gene15229 gene16073 gene17152 gene6987 PB.2645 PB.3987 PB.5740 PB.7207 PB.7439 PB.912
3030	DNA replication	2.1252e-05	0.000881959	11	44	0.25	gene13065 gene15139 gene19252 gene273 gene2987 gene3678 gene5267 gene5802 gene862 PB.306 PB.3915
4612	Antigen processing and presentation	3.13304e-05	0.00104017	10	38	0.263158	gene1234 gene1410 gene15554 gene20484 gene3423 gene4205 gene4207 gene5566 gene7371 gene7485
561	Glycerolipid metabolism	0.00282115	0.0364868	9	54	0.166667	gene10691 gene14678 gene17241 gene17446 gene17447 gene18064 PB.5676 PB.9218 PB.9302
4975	Fat digestion and absorption	0.000179598	0.00344327	8	30	0.266667	gene10691 gene17241 gene17446 gene17447 gene18064 PB.2892 PB.9218 PB.9302
4512	ECM-receptor interaction	0.00317062	0.0375944	8	45	0.177778	gene1614 gene18307 gene19835 gene773 PB.426 PB.8408 PB.8457 PB.9413
53	Ascorbate and aldarate metabolism	0.00110143	0.0166215	7	30	0.233333	gene11765 gene13089 gene14678 PB.4044 PB.4188 PB.6691 PB.9638
40	Pentose and glucuronate interconversions	0.0028574	0.0364868	7	35	0.2	gene11765 gene13089 gene14678 PB.4044 PB.4188 PB.6691 PB.9638
981	Insect hormone biosynthesis	0.000149409	0.00344327	6	16	0.375	gene11047 gene14413 gene14414 gene15012 gene16968 gene1786
140	Steroid hormone biosynthesis	0.00477177	0.0495071	6	29	0.206897	gene11765 gene13089 PB.4044 PB.4188 PB.6691 PB.9638
